# Supplementary material for: AI-guided pipeline for protein–protein interaction drug discovery identifies a SARS-CoV-2 inhibitor
Source: Mol Syst Biol. 2024 Mar 11;20(4):428–57. doi: 10.1038/s44320-024-00019-8 (PMC10987651; doi:10.1038/s44320-024-00019-8)
Supplement: Supplementary file 15 — Source Data Fig. 5 [file 44320_2024_19_MOESM15_ESM.zip › Source Data Figure 5/ColabFold/ORF7b-M_904cd.result/ORF7b_M_904cd_unrelaxed_rank_1_model_5.pdb]

MODEL     1                                                                     
ATOM      1  N   MET B   1      -5.156  30.402  27.034  1.00 46.45           N  
ATOM      2  CA  MET B   1      -5.350  29.105  27.677  1.00 46.45           C  
ATOM      3  C   MET B   1      -6.028  28.123  26.728  1.00 46.45           C  
ATOM      4  CB  MET B   1      -6.178  29.255  28.954  1.00 46.45           C  
ATOM      5  O   MET B   1      -5.766  26.920  26.781  1.00 46.45           O  
ATOM      6  CG  MET B   1      -6.058  28.076  29.905  1.00 46.45           C  
ATOM      7  SD  MET B   1      -7.063  28.293  31.425  1.00 46.45           S  
ATOM      8  CE  MET B   1      -5.992  29.419  32.360  1.00 46.45           C  
ATOM      9  N   ILE B   2      -6.888  28.511  25.681  1.00 49.01           N  
ATOM     10  CA  ILE B   2      -7.609  27.772  24.651  1.00 49.01           C  
ATOM     11  C   ILE B   2      -6.629  27.272  23.592  1.00 49.01           C  
ATOM     12  CB  ILE B   2      -8.708  28.640  23.998  1.00 49.01           C  
ATOM     13  O   ILE B   2      -6.791  26.173  23.057  1.00 49.01           O  
ATOM     14  CG1 ILE B   2      -9.581  29.296  25.074  1.00 49.01           C  
ATOM     15  CG2 ILE B   2      -9.559  27.802  23.038  1.00 49.01           C  
ATOM     16  CD1 ILE B   2     -10.358  30.510  24.585  1.00 49.01           C  
ATOM     17  N   GLU B   3      -5.530  28.032  23.368  1.00 52.27           N  
ATOM     18  CA  GLU B   3      -4.553  27.645  22.355  1.00 52.27           C  
ATOM     19  C   GLU B   3      -3.751  26.425  22.800  1.00 52.27           C  
ATOM     20  CB  GLU B   3      -3.610  28.810  22.044  1.00 52.27           C  
ATOM     21  O   GLU B   3      -3.492  25.522  22.002  1.00 52.27           O  
ATOM     22  CG  GLU B   3      -4.313  30.036  21.480  1.00 52.27           C  
ATOM     23  CD  GLU B   3      -4.344  30.063  19.960  1.00 52.27           C  
ATOM     24  OE1 GLU B   3      -5.324  30.586  19.382  1.00 52.27           O  
ATOM     25  OE2 GLU B   3      -3.380  29.558  19.342  1.00 52.27           O  
ATOM     26  N   LEU B   4      -3.460  26.345  24.133  1.00 55.37           N  
ATOM     27  CA  LEU B   4      -2.725  25.202  24.662  1.00 55.37           C  
ATOM     28  C   LEU B   4      -3.576  23.938  24.613  1.00 55.37           C  
ATOM     29  CB  LEU B   4      -2.276  25.473  26.101  1.00 55.37           C  
ATOM     30  O   LEU B   4      -3.068  22.854  24.317  1.00 55.37           O  
ATOM     31  CG  LEU B   4      -0.926  24.884  26.512  1.00 55.37           C  
ATOM     32  CD1 LEU B   4       0.196  25.874  26.219  1.00 55.37           C  
ATOM     33  CD2 LEU B   4      -0.937  24.502  27.989  1.00 55.37           C  
ATOM     34  N   SER B   5      -4.898  24.241  24.638  1.00 56.12           N  
ATOM     35  CA  SER B   5      -5.801  23.096  24.594  1.00 56.12           C  
ATOM     36  C   SER B   5      -5.914  22.536  23.180  1.00 56.12           C  
ATOM     37  CB  SER B   5      -7.187  23.485  25.109  1.00 56.12           C  
ATOM     38  O   SER B   5      -5.941  21.318  22.989  1.00 56.12           O  
ATOM     39  OG  SER B   5      -7.969  24.052  24.071  1.00 56.12           O  
ATOM     40  N   LEU B   6      -5.877  23.421  22.275  1.00 55.36           N  
ATOM     41  CA  LEU B   6      -6.001  22.995  20.886  1.00 55.36           C  
ATOM     42  C   LEU B   6      -4.755  22.240  20.435  1.00 55.36           C  
ATOM     43  CB  LEU B   6      -6.239  24.201  19.974  1.00 55.36           C  
ATOM     44  O   LEU B   6      -4.857  21.213  19.759  1.00 55.36           O  
ATOM     45  CG  LEU B   6      -6.681  23.893  18.543  1.00 55.36           C  
ATOM     46  CD1 LEU B   6      -8.188  24.077  18.402  1.00 55.36           C  
ATOM     47  CD2 LEU B   6      -5.934  24.778  17.550  1.00 55.36           C  
ATOM     48  N   ILE B   7      -3.648  22.782  20.853  1.00 56.27           N  
ATOM     49  CA  ILE B   7      -2.393  22.110  20.534  1.00 56.27           C  
ATOM     50  C   ILE B   7      -2.377  20.720  21.168  1.00 56.27           C  
ATOM     51  CB  ILE B   7      -1.174  22.930  21.013  1.00 56.27           C  
ATOM     52  O   ILE B   7      -1.949  19.750  20.539  1.00 56.27           O  
ATOM     53  CG1 ILE B   7      -0.926  24.115  20.072  1.00 56.27           C  
ATOM     54  CG2 ILE B   7       0.069  22.042  21.115  1.00 56.27           C  
ATOM     55  CD1 ILE B   7      -0.085  25.226  20.684  1.00 56.27           C  
ATOM     56  N   ASP B   8      -2.860  20.664  22.329  1.00 60.97           N  
ATOM     57  CA  ASP B   8      -2.931  19.380  23.019  1.00 60.97           C  
ATOM     58  C   ASP B   8      -3.852  18.411  22.281  1.00 60.97           C  
ATOM     59  CB  ASP B   8      -3.413  19.570  24.458  1.00 60.97           C  
ATOM     60  O   ASP B   8      -3.528  17.231  22.131  1.00 60.97           O  
ATOM     61  CG  ASP B   8      -2.917  18.485  25.398  1.00 60.97           C  
ATOM     62  OD1 ASP B   8      -1.818  17.935  25.168  1.00 60.97           O  
ATOM     63  OD2 ASP B   8      -3.632  18.176  26.376  1.00 60.97           O  
ATOM     64  N   PHE B   9      -4.958  18.908  21.830  1.00 58.61           N  
ATOM     65  CA  PHE B   9      -5.897  18.095  21.066  1.00 58.61           C  
ATOM     66  C   PHE B   9      -5.244  17.565  19.795  1.00 58.61           C  
ATOM     67  CB  PHE B   9      -7.149  18.905  20.714  1.00 58.61           C  
ATOM     68  O   PHE B   9      -5.374  16.383  19.471  1.00 58.61           O  
ATOM     69  CG  PHE B   9      -8.153  18.144  19.891  1.00 58.61           C  
ATOM     70  CD1 PHE B   9      -8.199  18.297  18.510  1.00 58.61           C  
ATOM     71  CD2 PHE B   9      -9.051  17.276  20.497  1.00 58.61           C  
ATOM     72  CE1 PHE B   9      -9.127  17.595  17.745  1.00 58.61           C  
ATOM     73  CE2 PHE B   9      -9.981  16.570  19.739  1.00 58.61           C  
ATOM     74  CZ  PHE B   9     -10.018  16.731  18.364  1.00 58.61           C  
ATOM     75  N   TYR B  10      -4.594  18.393  19.209  1.00 63.09           N  
ATOM     76  CA  TYR B  10      -3.921  18.020  17.970  1.00 63.09           C  
ATOM     77  C   TYR B  10      -2.859  16.958  18.224  1.00 63.09           C  
ATOM     78  CB  TYR B  10      -3.284  19.249  17.313  1.00 63.09           C  
ATOM     79  O   TYR B  10      -2.744  15.992  17.467  1.00 63.09           O  
ATOM     80  CG  TYR B  10      -4.126  19.856  16.216  1.00 63.09           C  
ATOM     81  CD1 TYR B  10      -4.180  19.275  14.951  1.00 63.09           C  
ATOM     82  CD2 TYR B  10      -4.867  21.010  16.442  1.00 63.09           C  
ATOM     83  CE1 TYR B  10      -4.952  19.832  13.937  1.00 63.09           C  
ATOM     84  CE2 TYR B  10      -5.643  21.575  15.436  1.00 63.09           C  
ATOM     85  OH  TYR B  10      -6.446  21.535  13.188  1.00 63.09           O  
ATOM     86  CZ  TYR B  10      -5.680  20.980  14.188  1.00 63.09           C  
ATOM     87  N   LEU B  11      -2.117  17.196  19.193  1.00 61.88           N  
ATOM     88  CA  LEU B  11      -1.069  16.242  19.537  1.00 61.88           C  
ATOM     89  C   LEU B  11      -1.664  14.880  19.879  1.00 61.88           C  
ATOM     90  CB  LEU B  11      -0.239  16.759  20.715  1.00 61.88           C  
ATOM     91  O   LEU B  11      -1.113  13.844  19.500  1.00 61.88           O  
ATOM     92  CG  LEU B  11       0.826  17.806  20.387  1.00 61.88           C  
ATOM     93  CD1 LEU B  11       1.472  18.325  21.667  1.00 61.88           C  
ATOM     94  CD2 LEU B  11       1.879  17.222  19.450  1.00 61.88           C  
ATOM     95  N   CYS B  12      -2.832  14.930  20.391  1.00 63.96           N  
ATOM     96  CA  CYS B  12      -3.517  13.689  20.738  1.00 63.96           C  
ATOM     97  C   CYS B  12      -4.020  12.976  19.488  1.00 63.96           C  
ATOM     98  CB  CYS B  12      -4.686  13.968  21.682  1.00 63.96           C  
ATOM     99  O   CYS B  12      -3.879  11.759  19.364  1.00 63.96           O  
ATOM    100  SG  CYS B  12      -5.464  12.475  22.336  1.00 63.96           S  
ATOM    101  N   PHE B  13      -4.567  13.796  18.690  1.00 63.79           N  
ATOM    102  CA  PHE B  13      -5.087  13.248  17.443  1.00 63.79           C  
ATOM    103  C   PHE B  13      -3.963  12.653  16.603  1.00 63.79           C  
ATOM    104  CB  PHE B  13      -5.824  14.329  16.645  1.00 63.79           C  
ATOM    105  O   PHE B  13      -4.101  11.554  16.062  1.00 63.79           O  
ATOM    106  CG  PHE B  13      -6.497  13.813  15.402  1.00 63.79           C  
ATOM    107  CD1 PHE B  13      -5.949  14.053  14.148  1.00 63.79           C  
ATOM    108  CD2 PHE B  13      -7.678  13.087  15.488  1.00 63.79           C  
ATOM    109  CE1 PHE B  13      -6.570  13.577  12.995  1.00 63.79           C  
ATOM    110  CE2 PHE B  13      -8.304  12.608  14.341  1.00 63.79           C  
ATOM    111  CZ  PHE B  13      -7.749  12.855  13.096  1.00 63.79           C  
ATOM    112  N   LEU B  14      -2.905  13.406  16.543  1.00 65.69           N  
ATOM    113  CA  LEU B  14      -1.730  12.908  15.836  1.00 65.69           C  
ATOM    114  C   LEU B  14      -1.215  11.623  16.475  1.00 65.69           C  
ATOM    115  CB  LEU B  14      -0.623  13.965  15.824  1.00 65.69           C  
ATOM    116  O   LEU B  14      -0.862  10.673  15.772  1.00 65.69           O  
ATOM    117  CG  LEU B  14       0.625  13.631  15.006  1.00 65.69           C  
ATOM    118  CD1 LEU B  14       0.329  13.749  13.515  1.00 65.69           C  
ATOM    119  CD2 LEU B  14       1.783  14.541  15.400  1.00 65.69           C  
ATOM    120  N   ALA B  15      -1.180  11.571  17.692  1.00 65.76           N  
ATOM    121  CA  ALA B  15      -0.758  10.374  18.415  1.00 65.76           C  
ATOM    122  C   ALA B  15      -1.674   9.194  18.104  1.00 65.76           C  
ATOM    123  CB  ALA B  15      -0.734  10.642  19.918  1.00 65.76           C  
ATOM    124  O   ALA B  15      -1.204   8.072  17.903  1.00 65.76           O  
ATOM    125  N   PHE B  16      -2.920   9.520  18.007  1.00 67.61           N  
ATOM    126  CA  PHE B  16      -3.906   8.492  17.694  1.00 67.61           C  
ATOM    127  C   PHE B  16      -3.689   7.944  16.289  1.00 67.61           C  
ATOM    128  CB  PHE B  16      -5.326   9.050  17.828  1.00 67.61           C  
ATOM    129  O   PHE B  16      -3.699   6.729  16.083  1.00 67.61           O  
ATOM    130  CG  PHE B  16      -6.402   8.062  17.467  1.00 67.61           C  
ATOM    131  CD1 PHE B  16      -7.053   8.139  16.241  1.00 67.61           C  
ATOM    132  CD2 PHE B  16      -6.764   7.056  18.354  1.00 67.61           C  
ATOM    133  CE1 PHE B  16      -8.050   7.226  15.905  1.00 67.61           C  
ATOM    134  CE2 PHE B  16      -7.759   6.140  18.024  1.00 67.61           C  
ATOM    135  CZ  PHE B  16      -8.401   6.227  16.800  1.00 67.61           C  
ATOM    136  N   LEU B  17      -3.519   8.841  15.380  1.00 67.79           N  
ATOM    137  CA  LEU B  17      -3.294   8.423  14.001  1.00 67.79           C  
ATOM    138  C   LEU B  17      -2.020   7.592  13.886  1.00 67.79           C  
ATOM    139  CB  LEU B  17      -3.208   9.641  13.078  1.00 67.79           C  
ATOM    140  O   LEU B  17      -2.000   6.572  13.194  1.00 67.79           O  
ATOM    141  CG  LEU B  17      -4.535  10.308  12.711  1.00 67.79           C  
ATOM    142  CD1 LEU B  17      -4.287  11.547  11.857  1.00 67.79           C  
ATOM    143  CD2 LEU B  17      -5.445   9.325  11.984  1.00 67.79           C  
ATOM    144  N   LEU B  18      -1.002   8.025  14.591  1.00 63.61           N  
ATOM    145  CA  LEU B  18       0.253   7.282  14.612  1.00 63.61           C  
ATOM    146  C   LEU B  18       0.058   5.904  15.237  1.00 63.61           C  
ATOM    147  CB  LEU B  18       1.323   8.058  15.383  1.00 63.61           C  
ATOM    148  O   LEU B  18       0.649   4.922  14.783  1.00 63.61           O  
ATOM    149  CG  LEU B  18       1.980   9.224  14.642  1.00 63.61           C  
ATOM    150  CD1 LEU B  18       2.900   9.997  15.581  1.00 63.61           C  
ATOM    151  CD2 LEU B  18       2.750   8.720  13.426  1.00 63.61           C  
ATOM    152  N   PHE B  19      -0.751   5.863  16.220  1.00 70.26           N  
ATOM    153  CA  PHE B  19      -1.085   4.597  16.861  1.00 70.26           C  
ATOM    154  C   PHE B  19      -1.762   3.653  15.874  1.00 70.26           C  
ATOM    155  CB  PHE B  19      -1.992   4.828  18.073  1.00 70.26           C  
ATOM    156  O   PHE B  19      -1.437   2.465  15.820  1.00 70.26           O  
ATOM    157  CG  PHE B  19      -2.393   3.562  18.782  1.00 70.26           C  
ATOM    158  CD1 PHE B  19      -3.664   3.028  18.612  1.00 70.26           C  
ATOM    159  CD2 PHE B  19      -1.498   2.907  19.617  1.00 70.26           C  
ATOM    160  CE1 PHE B  19      -4.038   1.856  19.267  1.00 70.26           C  
ATOM    161  CE2 PHE B  19      -1.864   1.736  20.275  1.00 70.26           C  
ATOM    162  CZ  PHE B  19      -3.135   1.213  20.099  1.00 70.26           C  
ATOM    163  N   LEU B  20      -2.645   4.208  15.138  1.00 63.77           N  
ATOM    164  CA  LEU B  20      -3.349   3.404  14.144  1.00 63.77           C  
ATOM    165  C   LEU B  20      -2.385   2.887  13.082  1.00 63.77           C  
ATOM    166  CB  LEU B  20      -4.463   4.222  13.485  1.00 63.77           C  
ATOM    167  O   LEU B  20      -2.464   1.724  12.679  1.00 63.77           O  
ATOM    168  CG  LEU B  20      -5.756   4.377  14.287  1.00 63.77           C  
ATOM    169  CD1 LEU B  20      -6.739   5.272  13.540  1.00 63.77           C  
ATOM    170  CD2 LEU B  20      -6.376   3.014  14.573  1.00 63.77           C  
ATOM    171  N   VAL B  21      -1.510   3.697  12.698  1.00 66.84           N  
ATOM    172  CA  VAL B  21      -0.495   3.304  11.725  1.00 66.84           C  
ATOM    173  C   VAL B  21       0.378   2.196  12.309  1.00 66.84           C  
ATOM    174  CB  VAL B  21       0.380   4.505  11.302  1.00 66.84           C  
ATOM    175  O   VAL B  21       0.708   1.228  11.618  1.00 66.84           O  
ATOM    176  CG1 VAL B  21       1.554   4.041  10.441  1.00 66.84           C  
ATOM    177  CG2 VAL B  21      -0.459   5.539  10.554  1.00 66.84           C  
ATOM    178  N   LEU B  22       0.682   2.346  13.576  1.00 64.22           N  
ATOM    179  CA  LEU B  22       1.496   1.342  14.254  1.00 64.22           C  
ATOM    180  C   LEU B  22       0.789  -0.009  14.272  1.00 64.22           C  
ATOM    181  CB  LEU B  22       1.810   1.785  15.686  1.00 64.22           C  
ATOM    182  O   LEU B  22       1.409  -1.042  14.010  1.00 64.22           O  
ATOM    183  CG  LEU B  22       2.927   1.025  16.401  1.00 64.22           C  
ATOM    184  CD1 LEU B  22       4.223   1.828  16.363  1.00 64.22           C  
ATOM    185  CD2 LEU B  22       2.527   0.713  17.839  1.00 64.22           C  
ATOM    186  N   ILE B  23      -0.437   0.024  14.566  1.00 59.69           N  
ATOM    187  CA  ILE B  23      -1.217  -1.208  14.600  1.00 59.69           C  
ATOM    188  C   ILE B  23      -1.239  -1.843  13.211  1.00 59.69           C  
ATOM    189  CB  ILE B  23      -2.659  -0.951  15.094  1.00 59.69           C  
ATOM    190  O   ILE B  23      -1.073  -3.057  13.075  1.00 59.69           O  
ATOM    191  CG1 ILE B  23      -2.653  -0.561  16.577  1.00 59.69           C  
ATOM    192  CG2 ILE B  23      -3.539  -2.182  14.855  1.00 59.69           C  
ATOM    193  CD1 ILE B  23      -4.001  -0.080  17.095  1.00 59.69           C  
ATOM    194  N   MET B  24      -1.399  -1.040  12.322  1.00 64.80           N  
ATOM    195  CA  MET B  24      -1.415  -1.539  10.950  1.00 64.80           C  
ATOM    196  C   MET B  24      -0.066  -2.144  10.576  1.00 64.80           C  
ATOM    197  CB  MET B  24      -1.773  -0.417   9.974  1.00 64.80           C  
ATOM    198  O   MET B  24      -0.009  -3.188   9.923  1.00 64.80           O  
ATOM    199  CG  MET B  24      -3.263  -0.294   9.702  1.00 64.80           C  
ATOM    200  SD  MET B  24      -3.725  -0.896   8.031  1.00 64.80           S  
ATOM    201  CE  MET B  24      -3.768  -2.684   8.336  1.00 64.80           C  
ATOM    202  N   LEU B  25       0.998  -1.499  11.067  1.00 62.86           N  
ATOM    203  CA  LEU B  25       2.342  -2.002  10.803  1.00 62.86           C  
ATOM    204  C   LEU B  25       2.562  -3.349  11.483  1.00 62.86           C  
ATOM    205  CB  LEU B  25       3.393  -0.998  11.282  1.00 62.86           C  
ATOM    206  O   LEU B  25       3.177  -4.248  10.906  1.00 62.86           O  
ATOM    207  CG  LEU B  25       4.136  -0.222  10.193  1.00 62.86           C  
ATOM    208  CD1 LEU B  25       4.631   1.114  10.737  1.00 62.86           C  
ATOM    209  CD2 LEU B  25       5.297  -1.047   9.647  1.00 62.86           C  
ATOM    210  N   ILE B  26       2.028  -3.448  12.678  1.00 59.43           N  
ATOM    211  CA  ILE B  26       2.161  -4.694  13.424  1.00 59.43           C  
ATOM    212  C   ILE B  26       1.409  -5.810  12.702  1.00 59.43           C  
ATOM    213  CB  ILE B  26       1.639  -4.546  14.871  1.00 59.43           C  
ATOM    214  O   ILE B  26       1.926  -6.921  12.555  1.00 59.43           O  
ATOM    215  CG1 ILE B  26       2.541  -3.598  15.669  1.00 59.43           C  
ATOM    216  CG2 ILE B  26       1.542  -5.914  15.553  1.00 59.43           C  
ATOM    217  CD1 ILE B  26       2.000  -3.243  17.047  1.00 59.43           C  
ATOM    218  N   ILE B  27       0.309  -5.551  12.282  1.00 56.83           N  
ATOM    219  CA  ILE B  27      -0.497  -6.535  11.567  1.00 56.83           C  
ATOM    220  C   ILE B  27       0.211  -6.942  10.277  1.00 56.83           C  
ATOM    221  CB  ILE B  27      -1.909  -5.990  11.255  1.00 56.83           C  
ATOM    222  O   ILE B  27       0.275  -8.128   9.944  1.00 56.83           O  
ATOM    223  CG1 ILE B  27      -2.701  -5.785  12.552  1.00 56.83           C  
ATOM    224  CG2 ILE B  27      -2.652  -6.931  10.302  1.00 56.83           C  
ATOM    225  CD1 ILE B  27      -4.029  -5.067  12.359  1.00 56.83           C  
ATOM    226  N   PHE B  28       0.756  -6.006   9.679  1.00 60.24           N  
ATOM    227  CA  PHE B  28       1.494  -6.271   8.450  1.00 60.24           C  
ATOM    228  C   PHE B  28       2.708  -7.150   8.726  1.00 60.24           C  
ATOM    229  CB  PHE B  28       1.935  -4.959   7.793  1.00 60.24           C  
ATOM    230  O   PHE B  28       2.975  -8.099   7.985  1.00 60.24           O  
ATOM    231  CG  PHE B  28       2.529  -5.136   6.422  1.00 60.24           C  
ATOM    232  CD1 PHE B  28       3.905  -5.095   6.234  1.00 60.24           C  
ATOM    233  CD2 PHE B  28       1.710  -5.344   5.320  1.00 60.24           C  
ATOM    234  CE1 PHE B  28       4.457  -5.259   4.966  1.00 60.24           C  
ATOM    235  CE2 PHE B  28       2.254  -5.508   4.049  1.00 60.24           C  
ATOM    236  CZ  PHE B  28       3.628  -5.465   3.874  1.00 60.24           C  
ATOM    237  N   TRP B  29       3.424  -6.738   9.737  1.00 57.48           N  
ATOM    238  CA  TRP B  29       4.593  -7.525  10.114  1.00 57.48           C  
ATOM    239  C   TRP B  29       4.201  -8.963  10.434  1.00 57.48           C  
ATOM    240  CB  TRP B  29       5.300  -6.895  11.318  1.00 57.48           C  
ATOM    241  O   TRP B  29       4.853  -9.907   9.980  1.00 57.48           O  
ATOM    242  CG  TRP B  29       6.618  -7.528  11.650  1.00 57.48           C  
ATOM    243  CD1 TRP B  29       7.777  -7.444  10.929  1.00 57.48           C  
ATOM    244  CD2 TRP B  29       6.910  -8.347  12.786  1.00 57.48           C  
ATOM    245  CE2 TRP B  29       8.268  -8.725  12.690  1.00 57.48           C  
ATOM    246  CE3 TRP B  29       6.155  -8.798  13.876  1.00 57.48           C  
ATOM    247  NE1 TRP B  29       8.773  -8.161  11.550  1.00 57.48           N  
ATOM    248  CH2 TRP B  29       8.125  -9.962  14.703  1.00 57.48           C  
ATOM    249  CZ2 TRP B  29       8.887  -9.534  13.647  1.00 57.48           C  
ATOM    250  CZ3 TRP B  29       6.773  -9.603  14.827  1.00 57.48           C  
ATOM    251  N   PHE B  30       3.244  -9.163  11.154  1.00 57.34           N  
ATOM    252  CA  PHE B  30       2.781 -10.496  11.522  1.00 57.34           C  
ATOM    253  C   PHE B  30       2.347 -11.278  10.287  1.00 57.34           C  
ATOM    254  CB  PHE B  30       1.623 -10.408  12.521  1.00 57.34           C  
ATOM    255  O   PHE B  30       2.621 -12.474  10.176  1.00 57.34           O  
ATOM    256  CG  PHE B  30       1.315 -11.709  13.210  1.00 57.34           C  
ATOM    257  CD1 PHE B  30       0.276 -12.518  12.768  1.00 57.34           C  
ATOM    258  CD2 PHE B  30       2.066 -12.124  14.302  1.00 57.34           C  
ATOM    259  CE1 PHE B  30      -0.011 -13.723  13.404  1.00 57.34           C  
ATOM    260  CE2 PHE B  30       1.786 -13.328  14.943  1.00 57.34           C  
ATOM    261  CZ  PHE B  30       0.746 -14.125  14.493  1.00 57.34           C  
ATOM    262  N   SER B  31       1.748 -10.657   9.418  1.00 52.75           N  
ATOM    263  CA  SER B  31       1.295 -11.284   8.181  1.00 52.75           C  
ATOM    264  C   SER B  31       2.473 -11.781   7.349  1.00 52.75           C  
ATOM    265  CB  SER B  31       0.457 -10.304   7.358  1.00 52.75           C  
ATOM    266  O   SER B  31       2.420 -12.873   6.779  1.00 52.75           O  
ATOM    267  OG  SER B  31      -0.854 -10.197   7.886  1.00 52.75           O  
ATOM    268  N   LEU B  32       3.490 -10.897   7.327  1.00 56.79           N  
ATOM    269  CA  LEU B  32       4.693 -11.281   6.597  1.00 56.79           C  
ATOM    270  C   LEU B  32       5.362 -12.487   7.248  1.00 56.79           C  
ATOM    271  CB  LEU B  32       5.677 -10.111   6.532  1.00 56.79           C  
ATOM    272  O   LEU B  32       5.852 -13.381   6.554  1.00 56.79           O  
ATOM    273  CG  LEU B  32       5.411  -9.060   5.453  1.00 56.79           C  
ATOM    274  CD1 LEU B  32       6.305  -7.843   5.666  1.00 56.79           C  
ATOM    275  CD2 LEU B  32       5.627  -9.652   4.065  1.00 56.79           C  
ATOM    276  N   GLU B  33       5.417 -12.483   8.578  1.00 56.51           N  
ATOM    277  CA  GLU B  33       6.045 -13.573   9.320  1.00 56.51           C  
ATOM    278  C   GLU B  33       5.288 -14.883   9.123  1.00 56.51           C  
ATOM    279  CB  GLU B  33       6.129 -13.232  10.810  1.00 56.51           C  
ATOM    280  O   GLU B  33       5.899 -15.944   8.982  1.00 56.51           O  
ATOM    281  CG  GLU B  33       7.037 -14.160  11.603  1.00 56.51           C  
ATOM    282  CD  GLU B  33       8.510 -13.990  11.268  1.00 56.51           C  
ATOM    283  OE1 GLU B  33       9.272 -14.978  11.363  1.00 56.51           O  
ATOM    284  OE2 GLU B  33       8.905 -12.859  10.907  1.00 56.51           O  
ATOM    285  N   LEU B  34       4.052 -14.788   9.139  1.00 54.87           N  
ATOM    286  CA  LEU B  34       3.214 -15.965   8.939  1.00 54.87           C  
ATOM    287  C   LEU B  34       3.414 -16.543   7.543  1.00 54.87           C  
ATOM    288  CB  LEU B  34       1.739 -15.616   9.154  1.00 54.87           C  
ATOM    289  O   LEU B  34       3.446 -17.764   7.370  1.00 54.87           O  
ATOM    290  CG  LEU B  34       0.997 -16.433  10.213  1.00 54.87           C  
ATOM    291  CD1 LEU B  34       0.323 -15.507  11.220  1.00 54.87           C  
ATOM    292  CD2 LEU B  34      -0.027 -17.354   9.557  1.00 54.87           C  
ATOM    293  N   GLN B  35       3.575 -15.650   6.607  1.00 50.18           N  
ATOM    294  CA  GLN B  35       3.813 -16.083   5.234  1.00 50.18           C  
ATOM    295  C   GLN B  35       5.157 -16.795   5.108  1.00 50.18           C  
ATOM    296  CB  GLN B  35       3.758 -14.891   4.277  1.00 50.18           C  
ATOM    297  O   GLN B  35       5.271 -17.796   4.397  1.00 50.18           O  
ATOM    298  CG  GLN B  35       3.651 -15.285   2.810  1.00 50.18           C  
ATOM    299  CD  GLN B  35       3.125 -14.161   1.938  1.00 50.18           C  
ATOM    300  NE2 GLN B  35       3.239 -14.326   0.624  1.00 50.18           N  
ATOM    301  OE1 GLN B  35       2.620 -13.152   2.440  1.00 50.18           O  
ATOM    302  N   ASP B  36       6.084 -16.303   5.727  1.00 54.05           N  
ATOM    303  CA  ASP B  36       7.422 -16.886   5.702  1.00 54.05           C  
ATOM    304  C   ASP B  36       7.434 -18.260   6.368  1.00 54.05           C  
ATOM    305  CB  ASP B  36       8.424 -15.958   6.392  1.00 54.05           C  
ATOM    306  O   ASP B  36       8.101 -19.181   5.890  1.00 54.05           O  
ATOM    307  CG  ASP B  36       9.616 -15.616   5.514  1.00 54.05           C  
ATOM    308  OD1 ASP B  36       9.570 -15.881   4.294  1.00 54.05           O  
ATOM    309  OD2 ASP B  36      10.610 -15.078   6.049  1.00 54.05           O  
ATOM    310  N   HIS B  37       6.692 -18.317   7.433  1.00 53.08           N  
ATOM    311  CA  HIS B  37       6.601 -19.599   8.123  1.00 53.08           C  
ATOM    312  C   HIS B  37       5.886 -20.637   7.264  1.00 53.08           C  
ATOM    313  CB  HIS B  37       5.879 -19.437   9.461  1.00 53.08           C  
ATOM    314  O   HIS B  37       6.262 -21.811   7.262  1.00 53.08           O  
ATOM    315  CG  HIS B  37       6.376 -20.362  10.527  1.00 53.08           C  
ATOM    316  CD2 HIS B  37       5.715 -21.227  11.332  1.00 53.08           C  
ATOM    317  ND1 HIS B  37       7.708 -20.462  10.863  1.00 53.08           N  
ATOM    318  CE1 HIS B  37       7.846 -21.352  11.832  1.00 53.08           C  
ATOM    319  NE2 HIS B  37       6.651 -21.831  12.134  1.00 53.08           N  
ATOM    320  N   ASN B  38       4.933 -20.165   6.565  1.00 50.77           N  
ATOM    321  CA  ASN B  38       4.169 -21.052   5.695  1.00 50.77           C  
ATOM    322  C   ASN B  38       4.997 -21.513   4.498  1.00 50.77           C  
ATOM    323  CB  ASN B  38       2.887 -20.365   5.220  1.00 50.77           C  
ATOM    324  O   ASN B  38       4.857 -22.649   4.042  1.00 50.77           O  
ATOM    325  CG  ASN B  38       1.743 -20.521   6.202  1.00 50.77           C  
ATOM    326  ND2 ASN B  38       0.648 -19.811   5.955  1.00 50.77           N  
ATOM    327  OD1 ASN B  38       1.842 -21.273   7.175  1.00 50.77           O  
ATOM    328  N   GLU B  39       5.785 -20.624   3.980  1.00 50.16           N  
ATOM    329  CA  GLU B  39       6.673 -20.955   2.870  1.00 50.16           C  
ATOM    330  C   GLU B  39       7.729 -21.973   3.292  1.00 50.16           C  
ATOM    331  CB  GLU B  39       7.346 -19.694   2.324  1.00 50.16           C  
ATOM    332  O   GLU B  39       8.111 -22.842   2.506  1.00 50.16           O  
ATOM    333  CG  GLU B  39       6.388 -18.734   1.634  1.00 50.16           C  
ATOM    334  CD  GLU B  39       6.904 -18.229   0.296  1.00 50.16           C  
ATOM    335  OE1 GLU B  39       6.080 -17.894  -0.585  1.00 50.16           O  
ATOM    336  OE2 GLU B  39       8.142 -18.168   0.128  1.00 50.16           O  
ATOM    337  N   THR B  40       8.216 -21.753   4.512  1.00 46.16           N  
ATOM    338  CA  THR B  40       9.238 -22.658   5.027  1.00 46.16           C  
ATOM    339  C   THR B  40       8.648 -24.039   5.300  1.00 46.16           C  
ATOM    340  CB  THR B  40       9.877 -22.106   6.314  1.00 46.16           C  
ATOM    341  O   THR B  40       9.326 -25.054   5.127  1.00 46.16           O  
ATOM    342  CG2 THR B  40      10.782 -20.916   6.012  1.00 46.16           C  
ATOM    343  OG1 THR B  40       8.842 -21.688   7.213  1.00 46.16           O  
ATOM    344  N   CYS B  41       7.431 -24.035   5.623  1.00 43.87           N  
ATOM    345  CA  CYS B  41       6.810 -25.317   5.934  1.00 43.87           C  
ATOM    346  C   CYS B  41       6.514 -26.102   4.661  1.00 43.87           C  
ATOM    347  CB  CYS B  41       5.520 -25.109   6.727  1.00 43.87           C  
ATOM    348  O   CYS B  41       6.602 -27.331   4.650  1.00 43.87           O  
ATOM    349  SG  CYS B  41       5.690 -25.444   8.494  1.00 43.87           S  
ATOM    350  N   HIS B  42       6.403 -25.339   3.582  1.00 41.15           N  
ATOM    351  CA  HIS B  42       6.141 -26.009   2.313  1.00 41.15           C  
ATOM    352  C   HIS B  42       7.439 -26.310   1.571  1.00 41.15           C  
ATOM    353  CB  HIS B  42       5.222 -25.156   1.437  1.00 41.15           C  
ATOM    354  O   HIS B  42       7.451 -27.107   0.631  1.00 41.15           O  
ATOM    355  CG  HIS B  42       3.771 -25.296   1.774  1.00 41.15           C  
ATOM    356  CD2 HIS B  42       2.919 -24.453   2.402  1.00 41.15           C  
ATOM    357  ND1 HIS B  42       3.040 -26.421   1.459  1.00 41.15           N  
ATOM    358  CE1 HIS B  42       1.796 -26.262   1.879  1.00 41.15           C  
ATOM    359  NE2 HIS B  42       1.696 -25.076   2.455  1.00 41.15           N  
ATOM    360  N   ALA B  43       8.584 -25.791   2.073  1.00 35.66           N  
ATOM    361  CA  ALA B  43       9.875 -26.160   1.497  1.00 35.66           C  
ATOM    362  C   ALA B  43      10.425 -27.426   2.147  1.00 35.66           C  
ATOM    363  CB  ALA B  43      10.872 -25.013   1.647  1.00 35.66           C  
ATOM    364  O   ALA B  43      11.053 -28.252   1.480  1.00 35.66           O  
TER     365      ALA B  43                                                      
ATOM    366  N   MET C   1      32.838  32.408  23.282  1.00 32.58           N  
ATOM    367  CA  MET C   1      31.678  32.555  22.407  1.00 32.58           C  
ATOM    368  C   MET C   1      30.944  31.228  22.250  1.00 32.58           C  
ATOM    369  CB  MET C   1      32.101  33.085  21.036  1.00 32.58           C  
ATOM    370  O   MET C   1      31.503  30.263  21.726  1.00 32.58           O  
ATOM    371  CG  MET C   1      31.892  34.581  20.866  1.00 32.58           C  
ATOM    372  SD  MET C   1      32.579  35.211  19.285  1.00 32.58           S  
ATOM    373  CE  MET C   1      31.174  36.196  18.696  1.00 32.58           C  
ATOM    374  N   ALA C   2      30.265  30.746  23.333  1.00 36.62           N  
ATOM    375  CA  ALA C   2      29.476  29.530  23.511  1.00 36.62           C  
ATOM    376  C   ALA C   2      28.519  29.321  22.341  1.00 36.62           C  
ATOM    377  CB  ALA C   2      28.700  29.586  24.825  1.00 36.62           C  
ATOM    378  O   ALA C   2      27.932  30.279  21.832  1.00 36.62           O  
ATOM    379  N   ASP C   3      28.913  28.493  21.417  1.00 34.08           N  
ATOM    380  CA  ASP C   3      28.049  28.034  20.334  1.00 34.08           C  
ATOM    381  C   ASP C   3      26.623  27.800  20.830  1.00 34.08           C  
ATOM    382  CB  ASP C   3      28.605  26.752  19.710  1.00 34.08           C  
ATOM    383  O   ASP C   3      26.396  26.969  21.711  1.00 34.08           O  
ATOM    384  CG  ASP C   3      29.250  26.984  18.355  1.00 34.08           C  
ATOM    385  OD1 ASP C   3      28.621  27.619  17.480  1.00 34.08           O  
ATOM    386  OD2 ASP C   3      30.396  26.526  18.158  1.00 34.08           O  
ATOM    387  N   SER C   4      25.911  28.904  21.166  1.00 39.20           N  
ATOM    388  CA  SER C   4      24.484  28.825  21.460  1.00 39.20           C  
ATOM    389  C   SER C   4      23.772  27.882  20.495  1.00 39.20           C  
ATOM    390  CB  SER C   4      23.846  30.213  21.393  1.00 39.20           C  
ATOM    391  O   SER C   4      23.799  28.093  19.281  1.00 39.20           O  
ATOM    392  OG  SER C   4      22.432  30.116  21.369  1.00 39.20           O  
ATOM    393  N   ASN C   5      23.965  26.513  20.610  1.00 39.67           N  
ATOM    394  CA  ASN C   5      23.013  25.616  19.963  1.00 39.67           C  
ATOM    395  C   ASN C   5      21.631  26.254  19.848  1.00 39.67           C  
ATOM    396  CB  ASN C   5      22.924  24.290  20.722  1.00 39.67           C  
ATOM    397  O   ASN C   5      21.031  26.631  20.856  1.00 39.67           O  
ATOM    398  CG  ASN C   5      23.777  23.203  20.099  1.00 39.67           C  
ATOM    399  ND2 ASN C   5      23.995  22.122  20.839  1.00 39.67           N  
ATOM    400  OD1 ASN C   5      24.236  23.332  18.961  1.00 39.67           O  
ATOM    401  N   GLY C   6      21.347  27.256  19.015  1.00 43.24           N  
ATOM    402  CA  GLY C   6      20.118  27.969  18.707  1.00 43.24           C  
ATOM    403  C   GLY C   6      18.877  27.108  18.847  1.00 43.24           C  
ATOM    404  O   GLY C   6      18.606  26.258  17.997  1.00 43.24           O  
ATOM    405  N   THR C   7      18.662  26.373  19.935  1.00 46.12           N  
ATOM    406  CA  THR C   7      17.440  25.615  20.185  1.00 46.12           C  
ATOM    407  C   THR C   7      16.209  26.434  19.809  1.00 46.12           C  
ATOM    408  CB  THR C   7      17.342  25.185  21.661  1.00 46.12           C  
ATOM    409  O   THR C   7      16.103  27.608  20.170  1.00 46.12           O  
ATOM    410  CG2 THR C   7      17.508  23.676  21.806  1.00 46.12           C  
ATOM    411  OG1 THR C   7      18.369  25.842  22.414  1.00 46.12           O  
ATOM    412  N   ILE C   8      15.865  26.445  18.554  1.00 53.93           N  
ATOM    413  CA  ILE C   8      14.573  27.009  18.179  1.00 53.93           C  
ATOM    414  C   ILE C   8      13.594  26.876  19.343  1.00 53.93           C  
ATOM    415  CB  ILE C   8      14.001  26.323  16.917  1.00 53.93           C  
ATOM    416  O   ILE C   8      13.382  25.777  19.862  1.00 53.93           O  
ATOM    417  CG1 ILE C   8      14.995  26.431  15.755  1.00 53.93           C  
ATOM    418  CG2 ILE C   8      12.647  26.930  16.539  1.00 53.93           C  
ATOM    419  CD1 ILE C   8      14.633  25.573  14.550  1.00 53.93           C  
ATOM    420  N   THR C   9      13.356  27.916  20.080  1.00 53.95           N  
ATOM    421  CA  THR C   9      12.323  27.969  21.110  1.00 53.95           C  
ATOM    422  C   THR C   9      11.013  27.383  20.592  1.00 53.95           C  
ATOM    423  CB  THR C   9      12.088  29.413  21.591  1.00 53.95           C  
ATOM    424  O   THR C   9      10.771  27.361  19.383  1.00 53.95           O  
ATOM    425  CG2 THR C   9      13.065  29.789  22.700  1.00 53.95           C  
ATOM    426  OG1 THR C   9      12.264  30.313  20.489  1.00 53.95           O  
ATOM    427  N   VAL C  10      10.544  26.454  21.232  1.00 56.26           N  
ATOM    428  CA  VAL C  10       9.237  25.856  20.984  1.00 56.26           C  
ATOM    429  C   VAL C  10       8.283  26.910  20.428  1.00 56.26           C  
ATOM    430  CB  VAL C  10       8.648  25.227  22.266  1.00 56.26           C  
ATOM    431  O   VAL C  10       7.513  26.635  19.504  1.00 56.26           O  
ATOM    432  CG1 VAL C  10       7.243  24.687  22.007  1.00 56.26           C  
ATOM    433  CG2 VAL C  10       9.562  24.119  22.785  1.00 56.26           C  
ATOM    434  N   GLU C  11       8.347  28.198  20.900  1.00 59.37           N  
ATOM    435  CA  GLU C  11       7.456  29.260  20.443  1.00 59.37           C  
ATOM    436  C   GLU C  11       7.754  29.647  18.998  1.00 59.37           C  
ATOM    437  CB  GLU C  11       7.571  30.486  21.352  1.00 59.37           C  
ATOM    438  O   GLU C  11       6.835  29.882  18.211  1.00 59.37           O  
ATOM    439  CG  GLU C  11       6.635  30.454  22.551  1.00 59.37           C  
ATOM    440  CD  GLU C  11       6.843  31.619  23.506  1.00 59.37           C  
ATOM    441  OE1 GLU C  11       5.973  31.853  24.376  1.00 59.37           O  
ATOM    442  OE2 GLU C  11       7.883  32.303  23.383  1.00 59.37           O  
ATOM    443  N   GLU C  12       8.973  29.695  18.746  1.00 61.12           N  
ATOM    444  CA  GLU C  12       9.370  30.027  17.381  1.00 61.12           C  
ATOM    445  C   GLU C  12       9.013  28.902  16.413  1.00 61.12           C  
ATOM    446  CB  GLU C  12      10.870  30.323  17.313  1.00 61.12           C  
ATOM    447  O   GLU C  12       8.588  29.159  15.285  1.00 61.12           O  
ATOM    448  CG  GLU C  12      11.231  31.758  17.669  1.00 61.12           C  
ATOM    449  CD  GLU C  12      12.715  32.056  17.526  1.00 61.12           C  
ATOM    450  OE1 GLU C  12      13.077  33.227  17.270  1.00 61.12           O  
ATOM    451  OE2 GLU C  12      13.523  31.111  17.669  1.00 61.12           O  
ATOM    452  N   LEU C  13       9.220  27.668  16.861  1.00 57.60           N  
ATOM    453  CA  LEU C  13       8.830  26.502  16.074  1.00 57.60           C  
ATOM    454  C   LEU C  13       7.327  26.499  15.817  1.00 57.60           C  
ATOM    455  CB  LEU C  13       9.240  25.212  16.789  1.00 57.60           C  
ATOM    456  O   LEU C  13       6.884  26.216  14.701  1.00 57.60           O  
ATOM    457  CG  LEU C  13       9.050  23.913  16.004  1.00 57.60           C  
ATOM    458  CD1 LEU C  13      10.102  23.796  14.907  1.00 57.60           C  
ATOM    459  CD2 LEU C  13       9.109  22.710  16.939  1.00 57.60           C  
ATOM    460  N   LYS C  14       6.613  26.843  16.825  1.00 58.36           N  
ATOM    461  CA  LYS C  14       5.162  26.945  16.696  1.00 58.36           C  
ATOM    462  C   LYS C  14       4.774  28.001  15.665  1.00 58.36           C  
ATOM    463  CB  LYS C  14       4.525  27.272  18.047  1.00 58.36           C  
ATOM    464  O   LYS C  14       3.882  27.776  14.845  1.00 58.36           O  
ATOM    465  CG  LYS C  14       3.048  26.920  18.137  1.00 58.36           C  
ATOM    466  CD  LYS C  14       2.476  27.252  19.509  1.00 58.36           C  
ATOM    467  CE  LYS C  14       0.971  27.029  19.558  1.00 58.36           C  
ATOM    468  NZ  LYS C  14       0.391  27.444  20.870  1.00 58.36           N  
ATOM    469  N   LYS C  15       5.427  29.131  15.737  1.00 65.05           N  
ATOM    470  CA  LYS C  15       5.135  30.197  14.784  1.00 65.05           C  
ATOM    471  C   LYS C  15       5.496  29.778  13.362  1.00 65.05           C  
ATOM    472  CB  LYS C  15       5.886  31.475  15.160  1.00 65.05           C  
ATOM    473  O   LYS C  15       4.768  30.082  12.415  1.00 65.05           O  
ATOM    474  CG  LYS C  15       5.103  32.409  16.070  1.00 65.05           C  
ATOM    475  CD  LYS C  15       5.865  33.701  16.335  1.00 65.05           C  
ATOM    476  CE  LYS C  15       5.124  34.596  17.320  1.00 65.05           C  
ATOM    477  NZ  LYS C  15       5.904  35.828  17.643  1.00 65.05           N  
ATOM    478  N   LEU C  16       6.589  29.096  13.292  1.00 63.12           N  
ATOM    479  CA  LEU C  16       7.035  28.627  11.985  1.00 63.12           C  
ATOM    480  C   LEU C  16       6.079  27.577  11.429  1.00 63.12           C  
ATOM    481  CB  LEU C  16       8.450  28.048  12.077  1.00 63.12           C  
ATOM    482  O   LEU C  16       5.723  27.619  10.249  1.00 63.12           O  
ATOM    483  CG  LEU C  16       9.501  28.678  11.162  1.00 63.12           C  
ATOM    484  CD1 LEU C  16      10.784  28.952  11.940  1.00 63.12           C  
ATOM    485  CD2 LEU C  16       9.778  27.775   9.965  1.00 63.12           C  
ATOM    486  N   LEU C  17       5.721  26.676  12.300  1.00 63.73           N  
ATOM    487  CA  LEU C  17       4.796  25.618  11.909  1.00 63.73           C  
ATOM    488  C   LEU C  17       3.435  26.197  11.537  1.00 63.73           C  
ATOM    489  CB  LEU C  17       4.638  24.599  13.040  1.00 63.73           C  
ATOM    490  O   LEU C  17       2.796  25.732  10.590  1.00 63.73           O  
ATOM    491  CG  LEU C  17       4.648  23.125  12.630  1.00 63.73           C  
ATOM    492  CD1 LEU C  17       5.909  22.440  13.146  1.00 63.73           C  
ATOM    493  CD2 LEU C  17       3.399  22.418  13.147  1.00 63.73           C  
ATOM    494  N   GLU C  18       3.032  27.220  12.194  1.00 65.42           N  
ATOM    495  CA  GLU C  18       1.755  27.874  11.925  1.00 65.42           C  
ATOM    496  C   GLU C  18       1.763  28.564  10.564  1.00 65.42           C  
ATOM    497  CB  GLU C  18       1.427  28.887  13.025  1.00 65.42           C  
ATOM    498  O   GLU C  18       0.775  28.511   9.829  1.00 65.42           O  
ATOM    499  CG  GLU C  18      -0.060  29.015  13.320  1.00 65.42           C  
ATOM    500  CD  GLU C  18      -0.357  29.853  14.554  1.00 65.42           C  
ATOM    501  OE1 GLU C  18      -1.550  30.090  14.854  1.00 65.42           O  
ATOM    502  OE2 GLU C  18       0.610  30.277  15.225  1.00 65.42           O  
ATOM    503  N   GLN C  19       2.898  29.069  10.215  1.00 69.58           N  
ATOM    504  CA  GLN C  19       2.979  29.814   8.963  1.00 69.58           C  
ATOM    505  C   GLN C  19       3.220  28.878   7.782  1.00 69.58           C  
ATOM    506  CB  GLN C  19       4.087  30.866   9.034  1.00 69.58           C  
ATOM    507  O   GLN C  19       2.698  29.104   6.688  1.00 69.58           O  
ATOM    508  CG  GLN C  19       3.603  32.238   9.483  1.00 69.58           C  
ATOM    509  CD  GLN C  19       4.742  33.209   9.733  1.00 69.58           C  
ATOM    510  NE2 GLN C  19       4.522  34.478   9.405  1.00 69.58           N  
ATOM    511  OE1 GLN C  19       5.810  32.822  10.217  1.00 69.58           O  
ATOM    512  N   TRP C  20       3.825  27.692   8.104  1.00 72.64           N  
ATOM    513  CA  TRP C  20       4.284  26.854   7.001  1.00 72.64           C  
ATOM    514  C   TRP C  20       3.504  25.544   6.952  1.00 72.64           C  
ATOM    515  CB  TRP C  20       5.782  26.567   7.131  1.00 72.64           C  
ATOM    516  O   TRP C  20       3.809  24.663   6.145  1.00 72.64           O  
ATOM    517  CG  TRP C  20       6.660  27.695   6.680  1.00 72.64           C  
ATOM    518  CD1 TRP C  20       6.964  28.831   7.378  1.00 72.64           C  
ATOM    519  CD2 TRP C  20       7.343  27.798   5.428  1.00 72.64           C  
ATOM    520  CE2 TRP C  20       8.045  29.024   5.434  1.00 72.64           C  
ATOM    521  CE3 TRP C  20       7.432  26.972   4.300  1.00 72.64           C  
ATOM    522  NE1 TRP C  20       7.797  29.635   6.634  1.00 72.64           N  
ATOM    523  CH2 TRP C  20       8.894  28.616   3.263  1.00 72.64           C  
ATOM    524  CZ2 TRP C  20       8.825  29.444   4.354  1.00 72.64           C  
ATOM    525  CZ3 TRP C  20       8.209  27.391   3.226  1.00 72.64           C  
ATOM    526  N   ASN C  21       2.477  25.474   7.824  1.00 72.48           N  
ATOM    527  CA  ASN C  21       1.738  24.219   7.914  1.00 72.48           C  
ATOM    528  C   ASN C  21       1.136  23.825   6.568  1.00 72.48           C  
ATOM    529  CB  ASN C  21       0.642  24.317   8.977  1.00 72.48           C  
ATOM    530  O   ASN C  21       1.178  22.655   6.184  1.00 72.48           O  
ATOM    531  CG  ASN C  21       0.340  22.983   9.630  1.00 72.48           C  
ATOM    532  ND2 ASN C  21      -0.762  22.919  10.367  1.00 72.48           N  
ATOM    533  OD1 ASN C  21       1.093  22.018   9.475  1.00 72.48           O  
ATOM    534  N   LEU C  22       0.703  24.789   5.931  1.00 74.50           N  
ATOM    535  CA  LEU C  22       0.072  24.511   4.645  1.00 74.50           C  
ATOM    536  C   LEU C  22       1.107  24.066   3.617  1.00 74.50           C  
ATOM    537  CB  LEU C  22      -0.673  25.747   4.135  1.00 74.50           C  
ATOM    538  O   LEU C  22       0.892  23.089   2.897  1.00 74.50           O  
ATOM    539  CG  LEU C  22      -2.200  25.659   4.117  1.00 74.50           C  
ATOM    540  CD1 LEU C  22      -2.806  27.024   3.809  1.00 74.50           C  
ATOM    541  CD2 LEU C  22      -2.664  24.621   3.101  1.00 74.50           C  
ATOM    542  N   VAL C  23       2.145  24.770   3.660  1.00 73.63           N  
ATOM    543  CA  VAL C  23       3.201  24.467   2.700  1.00 73.63           C  
ATOM    544  C   VAL C  23       3.785  23.087   2.993  1.00 73.63           C  
ATOM    545  CB  VAL C  23       4.317  25.535   2.729  1.00 73.63           C  
ATOM    546  O   VAL C  23       4.002  22.291   2.076  1.00 73.63           O  
ATOM    547  CG1 VAL C  23       5.488  25.116   1.842  1.00 73.63           C  
ATOM    548  CG2 VAL C  23       3.769  26.892   2.290  1.00 73.63           C  
ATOM    549  N   ILE C  24       3.957  22.787   4.192  1.00 75.77           N  
ATOM    550  CA  ILE C  24       4.502  21.496   4.601  1.00 75.77           C  
ATOM    551  C   ILE C  24       3.531  20.382   4.217  1.00 75.77           C  
ATOM    552  CB  ILE C  24       4.787  21.459   6.119  1.00 75.77           C  
ATOM    553  O   ILE C  24       3.951  19.303   3.792  1.00 75.77           O  
ATOM    554  CG1 ILE C  24       5.963  22.380   6.464  1.00 75.77           C  
ATOM    555  CG2 ILE C  24       5.061  20.025   6.582  1.00 75.77           C  
ATOM    556  CD1 ILE C  24       6.056  22.740   7.940  1.00 75.77           C  
ATOM    557  N   GLY C  25       2.230  20.728   4.348  1.00 76.84           N  
ATOM    558  CA  GLY C  25       1.230  19.759   3.929  1.00 76.84           C  
ATOM    559  C   GLY C  25       1.318  19.410   2.455  1.00 76.84           C  
ATOM    560  O   GLY C  25       1.291  18.233   2.088  1.00 76.84           O  
ATOM    561  N   PHE C  26       1.539  20.420   1.680  1.00 82.36           N  
ATOM    562  CA  PHE C  26       1.632  20.210   0.240  1.00 82.36           C  
ATOM    563  C   PHE C  26       2.919  19.476  -0.117  1.00 82.36           C  
ATOM    564  CB  PHE C  26       1.566  21.547  -0.505  1.00 82.36           C  
ATOM    565  O   PHE C  26       2.927  18.625  -1.009  1.00 82.36           O  
ATOM    566  CG  PHE C  26       0.189  21.899  -0.999  1.00 82.36           C  
ATOM    567  CD1 PHE C  26      -0.315  21.326  -2.160  1.00 82.36           C  
ATOM    568  CD2 PHE C  26      -0.602  22.803  -0.302  1.00 82.36           C  
ATOM    569  CE1 PHE C  26      -1.589  21.650  -2.620  1.00 82.36           C  
ATOM    570  CE2 PHE C  26      -1.876  23.132  -0.756  1.00 82.36           C  
ATOM    571  CZ  PHE C  26      -2.368  22.555  -1.915  1.00 82.36           C  
ATOM    572  N   LEU C  27       3.923  19.768   0.578  1.00 81.76           N  
ATOM    573  CA  LEU C  27       5.196  19.094   0.348  1.00 81.76           C  
ATOM    574  C   LEU C  27       5.085  17.604   0.652  1.00 81.76           C  
ATOM    575  CB  LEU C  27       6.297  19.722   1.207  1.00 81.76           C  
ATOM    576  O   LEU C  27       5.537  16.770  -0.136  1.00 81.76           O  
ATOM    577  CG  LEU C  27       7.728  19.582   0.683  1.00 81.76           C  
ATOM    578  CD1 LEU C  27       8.536  20.834   1.010  1.00 81.76           C  
ATOM    579  CD2 LEU C  27       8.393  18.342   1.269  1.00 81.76           C  
ATOM    580  N   PHE C  28       4.525  17.369   1.713  1.00 81.13           N  
ATOM    581  CA  PHE C  28       4.348  15.973   2.094  1.00 81.13           C  
ATOM    582  C   PHE C  28       3.466  15.245   1.087  1.00 81.13           C  
ATOM    583  CB  PHE C  28       3.739  15.869   3.496  1.00 81.13           C  
ATOM    584  O   PHE C  28       3.730  14.091   0.742  1.00 81.13           O  
ATOM    585  CG  PHE C  28       4.747  15.997   4.606  1.00 81.13           C  
ATOM    586  CD1 PHE C  28       5.959  15.321   4.545  1.00 81.13           C  
ATOM    587  CD2 PHE C  28       4.482  16.795   5.712  1.00 81.13           C  
ATOM    588  CE1 PHE C  28       6.894  15.438   5.571  1.00 81.13           C  
ATOM    589  CE2 PHE C  28       5.411  16.916   6.741  1.00 81.13           C  
ATOM    590  CZ  PHE C  28       6.616  16.236   6.669  1.00 81.13           C  
ATOM    591  N   LEU C  29       2.419  15.949   0.673  1.00 78.72           N  
ATOM    592  CA  LEU C  29       1.523  15.368  -0.321  1.00 78.72           C  
ATOM    593  C   LEU C  29       2.276  15.044  -1.608  1.00 78.72           C  
ATOM    594  CB  LEU C  29       0.363  16.321  -0.620  1.00 78.72           C  
ATOM    595  O   LEU C  29       2.085  13.975  -2.191  1.00 78.72           O  
ATOM    596  CG  LEU C  29      -0.819  15.729  -1.389  1.00 78.72           C  
ATOM    597  CD1 LEU C  29      -2.071  15.729  -0.517  1.00 78.72           C  
ATOM    598  CD2 LEU C  29      -1.060  16.504  -2.679  1.00 78.72           C  
ATOM    599  N   THR C  30       3.089  15.900  -2.030  1.00 77.63           N  
ATOM    600  CA  THR C  30       3.896  15.685  -3.227  1.00 77.63           C  
ATOM    601  C   THR C  30       4.829  14.491  -3.042  1.00 77.63           C  
ATOM    602  CB  THR C  30       4.722  16.936  -3.576  1.00 77.63           C  
ATOM    603  O   THR C  30       4.971  13.663  -3.944  1.00 77.63           O  
ATOM    604  CG2 THR C  30       5.417  16.777  -4.924  1.00 77.63           C  
ATOM    605  OG1 THR C  30       3.854  18.075  -3.630  1.00 77.63           O  
ATOM    606  N   TRP C  31       5.415  14.359  -1.967  1.00 77.57           N  
ATOM    607  CA  TRP C  31       6.313  13.250  -1.664  1.00 77.57           C  
ATOM    608  C   TRP C  31       5.566  11.920  -1.693  1.00 77.57           C  
ATOM    609  CB  TRP C  31       6.973  13.449  -0.296  1.00 77.57           C  
ATOM    610  O   TRP C  31       6.069  10.930  -2.229  1.00 77.57           O  
ATOM    611  CG  TRP C  31       8.182  12.592  -0.073  1.00 77.57           C  
ATOM    612  CD1 TRP C  31       8.224  11.367   0.533  1.00 77.57           C  
ATOM    613  CD2 TRP C  31       9.528  12.900  -0.448  1.00 77.57           C  
ATOM    614  CE2 TRP C  31      10.335  11.815  -0.040  1.00 77.57           C  
ATOM    615  CE3 TRP C  31      10.131  13.989  -1.092  1.00 77.57           C  
ATOM    616  NE1 TRP C  31       9.515  10.894   0.555  1.00 77.57           N  
ATOM    617  CH2 TRP C  31      12.279  12.866  -0.886  1.00 77.57           C  
ATOM    618  CZ2 TRP C  31      11.715  11.788  -0.255  1.00 77.57           C  
ATOM    619  CZ3 TRP C  31      11.505  13.960  -1.305  1.00 77.57           C  
ATOM    620  N   ILE C  32       4.386  11.948  -1.168  1.00 71.39           N  
ATOM    621  CA  ILE C  32       3.543  10.757  -1.174  1.00 71.39           C  
ATOM    622  C   ILE C  32       3.263  10.331  -2.614  1.00 71.39           C  
ATOM    623  CB  ILE C  32       2.217  10.999  -0.420  1.00 71.39           C  
ATOM    624  O   ILE C  32       3.370   9.149  -2.949  1.00 71.39           O  
ATOM    625  CG1 ILE C  32       2.481  11.186   1.079  1.00 71.39           C  
ATOM    626  CG2 ILE C  32       1.238   9.847  -0.664  1.00 71.39           C  
ATOM    627  CD1 ILE C  32       1.280  11.702   1.860  1.00 71.39           C  
ATOM    628  N   CYS C  33       2.967  11.323  -3.407  1.00 69.55           N  
ATOM    629  CA  CYS C  33       2.658  11.037  -4.804  1.00 69.55           C  
ATOM    630  C   CYS C  33       3.878  10.483  -5.530  1.00 69.55           C  
ATOM    631  CB  CYS C  33       2.160  12.296  -5.512  1.00 69.55           C  
ATOM    632  O   CYS C  33       3.762   9.546  -6.322  1.00 69.55           O  
ATOM    633  SG  CYS C  33       0.457  12.737  -5.101  1.00 69.55           S  
ATOM    634  N   LEU C  34       5.006  10.973  -5.288  1.00 72.59           N  
ATOM    635  CA  LEU C  34       6.244  10.540  -5.926  1.00 72.59           C  
ATOM    636  C   LEU C  34       6.593   9.111  -5.521  1.00 72.59           C  
ATOM    637  CB  LEU C  34       7.394  11.481  -5.559  1.00 72.59           C  
ATOM    638  O   LEU C  34       6.956   8.293  -6.369  1.00 72.59           O  
ATOM    639  CG  LEU C  34       8.526  11.600  -6.581  1.00 72.59           C  
ATOM    640  CD1 LEU C  34       8.766  13.063  -6.939  1.00 72.59           C  
ATOM    641  CD2 LEU C  34       9.801  10.959  -6.045  1.00 72.59           C  
ATOM    642  N   LEU C  35       6.403   8.875  -4.248  1.00 72.65           N  
ATOM    643  CA  LEU C  35       6.736   7.551  -3.736  1.00 72.65           C  
ATOM    644  C   LEU C  35       5.749   6.506  -4.246  1.00 72.65           C  
ATOM    645  CB  LEU C  35       6.748   7.555  -2.205  1.00 72.65           C  
ATOM    646  O   LEU C  35       6.119   5.350  -4.463  1.00 72.65           O  
ATOM    647  CG  LEU C  35       8.095   7.836  -1.538  1.00 72.65           C  
ATOM    648  CD1 LEU C  35       7.891   8.583  -0.224  1.00 72.65           C  
ATOM    649  CD2 LEU C  35       8.859   6.536  -1.306  1.00 72.65           C  
ATOM    650  N   GLN C  36       4.555   6.867  -4.397  1.00 64.71           N  
ATOM    651  CA  GLN C  36       3.535   5.954  -4.902  1.00 64.71           C  
ATOM    652  C   GLN C  36       3.874   5.474  -6.310  1.00 64.71           C  
ATOM    653  CB  GLN C  36       2.160   6.625  -4.893  1.00 64.71           C  
ATOM    654  O   GLN C  36       3.625   4.317  -6.654  1.00 64.71           O  
ATOM    655  CG  GLN C  36       1.004   5.657  -4.684  1.00 64.71           C  
ATOM    656  CD  GLN C  36      -0.253   6.343  -4.184  1.00 64.71           C  
ATOM    657  NE2 GLN C  36      -1.250   5.550  -3.805  1.00 64.71           N  
ATOM    658  OE1 GLN C  36      -0.328   7.575  -4.137  1.00 64.71           O  
ATOM    659  N   PHE C  37       4.511   6.368  -7.090  1.00 56.50           N  
ATOM    660  CA  PHE C  37       4.802   6.049  -8.483  1.00 56.50           C  
ATOM    661  C   PHE C  37       6.196   5.449  -8.620  1.00 56.50           C  
ATOM    662  CB  PHE C  37       4.680   7.299  -9.359  1.00 56.50           C  
ATOM    663  O   PHE C  37       6.551   4.926  -9.679  1.00 56.50           O  
ATOM    664  CG  PHE C  37       3.678   7.163 -10.474  1.00 56.50           C  
ATOM    665  CD1 PHE C  37       4.065   6.683 -11.720  1.00 56.50           C  
ATOM    666  CD2 PHE C  37       2.349   7.514 -10.277  1.00 56.50           C  
ATOM    667  CE1 PHE C  37       3.141   6.556 -12.754  1.00 56.50           C  
ATOM    668  CE2 PHE C  37       1.420   7.390 -11.306  1.00 56.50           C  
ATOM    669  CZ  PHE C  37       1.818   6.912 -12.544  1.00 56.50           C  
ATOM    670  N   ALA C  38       6.970   5.600  -7.611  1.00 53.69           N  
ATOM    671  CA  ALA C  38       8.322   5.055  -7.702  1.00 53.69           C  
ATOM    672  C   ALA C  38       8.301   3.529  -7.677  1.00 53.69           C  
ATOM    673  CB  ALA C  38       9.190   5.591  -6.566  1.00 53.69           C  
ATOM    674  O   ALA C  38       7.557   2.925  -6.900  1.00 53.69           O  
ATOM    675  N   TYR C  39       8.677   2.846  -8.732  1.00 50.90           N  
ATOM    676  CA  TYR C  39       8.740   1.414  -8.998  1.00 50.90           C  
ATOM    677  C   TYR C  39       9.391   0.672  -7.837  1.00 50.90           C  
ATOM    678  CB  TYR C  39       9.513   1.140 -10.292  1.00 50.90           C  
ATOM    679  O   TYR C  39      10.314   1.187  -7.202  1.00 50.90           O  
ATOM    680  CG  TYR C  39       9.109  -0.140 -10.981  1.00 50.90           C  
ATOM    681  CD1 TYR C  39       9.848  -1.309 -10.811  1.00 50.90           C  
ATOM    682  CD2 TYR C  39       7.989  -0.184 -11.805  1.00 50.90           C  
ATOM    683  CE1 TYR C  39       9.481  -2.491 -11.446  1.00 50.90           C  
ATOM    684  CE2 TYR C  39       7.613  -1.360 -12.445  1.00 50.90           C  
ATOM    685  OH  TYR C  39       7.995  -3.674 -12.890  1.00 50.90           O  
ATOM    686  CZ  TYR C  39       8.363  -2.507 -12.259  1.00 50.90           C  
ATOM    687  N   ALA C  40       8.679  -0.258  -7.324  1.00 49.99           N  
ATOM    688  CA  ALA C  40       9.063  -1.241  -6.315  1.00 49.99           C  
ATOM    689  C   ALA C  40      10.448  -1.813  -6.605  1.00 49.99           C  
ATOM    690  CB  ALA C  40       8.031  -2.364  -6.246  1.00 49.99           C  
ATOM    691  O   ALA C  40      10.706  -2.302  -7.708  1.00 49.99           O  
ATOM    692  N   ASN C  41      11.413  -1.103  -5.987  1.00 48.59           N  
ATOM    693  CA  ASN C  41      12.731  -1.725  -6.068  1.00 48.59           C  
ATOM    694  C   ASN C  41      12.676  -3.204  -5.698  1.00 48.59           C  
ATOM    695  CB  ASN C  41      13.728  -0.989  -5.171  1.00 48.59           C  
ATOM    696  O   ASN C  41      11.747  -3.644  -5.019  1.00 48.59           O  
ATOM    697  CG  ASN C  41      15.103  -0.873  -5.798  1.00 48.59           C  
ATOM    698  ND2 ASN C  41      16.054  -0.330  -5.047  1.00 48.59           N  
ATOM    699  OD1 ASN C  41      15.309  -1.267  -6.949  1.00 48.59           O  
ATOM    700  N   ARG C  42      13.372  -3.990  -6.465  1.00 49.96           N  
ATOM    701  CA  ARG C  42      13.495  -5.440  -6.354  1.00 49.96           C  
ATOM    702  C   ARG C  42      13.859  -5.851  -4.931  1.00 49.96           C  
ATOM    703  CB  ARG C  42      14.543  -5.968  -7.336  1.00 49.96           C  
ATOM    704  O   ARG C  42      13.527  -6.955  -4.495  1.00 49.96           O  
ATOM    705  CG  ARG C  42      14.257  -7.372  -7.846  1.00 49.96           C  
ATOM    706  CD  ARG C  42      15.214  -7.773  -8.959  1.00 49.96           C  
ATOM    707  NE  ARG C  42      15.275  -9.223  -9.121  1.00 49.96           N  
ATOM    708  NH1 ARG C  42      16.974  -9.185 -10.686  1.00 49.96           N  
ATOM    709  NH2 ARG C  42      16.080 -11.183 -10.007  1.00 49.96           N  
ATOM    710  CZ  ARG C  42      16.110  -9.860  -9.938  1.00 49.96           C  
ATOM    711  N   ASN C  43      14.251  -4.884  -4.165  1.00 49.89           N  
ATOM    712  CA  ASN C  43      14.664  -5.341  -2.843  1.00 49.89           C  
ATOM    713  C   ASN C  43      13.500  -5.328  -1.856  1.00 49.89           C  
ATOM    714  CB  ASN C  43      15.817  -4.484  -2.315  1.00 49.89           C  
ATOM    715  O   ASN C  43      12.817  -4.313  -1.708  1.00 49.89           O  
ATOM    716  CG  ASN C  43      17.162  -4.907  -2.872  1.00 49.89           C  
ATOM    717  ND2 ASN C  43      18.180  -4.083  -2.654  1.00 49.89           N  
ATOM    718  OD1 ASN C  43      17.285  -5.966  -3.493  1.00 49.89           O  
ATOM    719  N   ARG C  44      13.289  -6.434  -1.337  1.00 53.27           N  
ATOM    720  CA  ARG C  44      12.188  -6.651  -0.404  1.00 53.27           C  
ATOM    721  C   ARG C  44      12.302  -5.724   0.802  1.00 53.27           C  
ATOM    722  CB  ARG C  44      12.153  -8.109   0.057  1.00 53.27           C  
ATOM    723  O   ARG C  44      11.304  -5.156   1.251  1.00 53.27           O  
ATOM    724  CG  ARG C  44      11.218  -8.990  -0.756  1.00 53.27           C  
ATOM    725  CD  ARG C  44      11.024 -10.355  -0.110  1.00 53.27           C  
ATOM    726  NE  ARG C  44      11.731 -11.403  -0.840  1.00 53.27           N  
ATOM    727  NH1 ARG C  44      10.635 -13.152   0.197  1.00 53.27           N  
ATOM    728  NH2 ARG C  44      12.228 -13.575  -1.396  1.00 53.27           N  
ATOM    729  CZ  ARG C  44      11.530 -12.708  -0.678  1.00 53.27           C  
ATOM    730  N   PHE C  45      13.516  -5.554   1.313  1.00 55.13           N  
ATOM    731  CA  PHE C  45      13.741  -4.750   2.509  1.00 55.13           C  
ATOM    732  C   PHE C  45      13.385  -3.290   2.255  1.00 55.13           C  
ATOM    733  CB  PHE C  45      15.198  -4.863   2.968  1.00 55.13           C  
ATOM    734  O   PHE C  45      12.733  -2.652   3.083  1.00 55.13           O  
ATOM    735  CG  PHE C  45      15.422  -5.909   4.027  1.00 55.13           C  
ATOM    736  CD1 PHE C  45      15.197  -5.619   5.367  1.00 55.13           C  
ATOM    737  CD2 PHE C  45      15.857  -7.182   3.682  1.00 55.13           C  
ATOM    738  CE1 PHE C  45      15.402  -6.584   6.350  1.00 55.13           C  
ATOM    739  CE2 PHE C  45      16.065  -8.152   4.659  1.00 55.13           C  
ATOM    740  CZ  PHE C  45      15.838  -7.851   5.992  1.00 55.13           C  
ATOM    741  N   LEU C  46      13.820  -2.795   1.173  1.00 59.00           N  
ATOM    742  CA  LEU C  46      13.546  -1.406   0.821  1.00 59.00           C  
ATOM    743  C   LEU C  46      12.054  -1.188   0.587  1.00 59.00           C  
ATOM    744  CB  LEU C  46      14.334  -1.003  -0.428  1.00 59.00           C  
ATOM    745  O   LEU C  46      11.518  -0.128   0.917  1.00 59.00           O  
ATOM    746  CG  LEU C  46      15.839  -0.806  -0.245  1.00 59.00           C  
ATOM    747  CD1 LEU C  46      16.499  -0.492  -1.584  1.00 59.00           C  
ATOM    748  CD2 LEU C  46      16.115   0.303   0.765  1.00 59.00           C  
ATOM    749  N   TYR C  47      11.486  -2.219   0.175  1.00 58.98           N  
ATOM    750  CA  TYR C  47      10.047  -2.159  -0.059  1.00 58.98           C  
ATOM    751  C   TYR C  47       9.287  -2.017   1.254  1.00 58.98           C  
ATOM    752  CB  TYR C  47       9.571  -3.409  -0.805  1.00 58.98           C  
ATOM    753  O   TYR C  47       8.360  -1.210   1.358  1.00 58.98           O  
ATOM    754  CG  TYR C  47       8.111  -3.369  -1.185  1.00 58.98           C  
ATOM    755  CD1 TYR C  47       7.166  -4.108  -0.476  1.00 58.98           C  
ATOM    756  CD2 TYR C  47       7.673  -2.595  -2.254  1.00 58.98           C  
ATOM    757  CE1 TYR C  47       5.820  -4.076  -0.824  1.00 58.98           C  
ATOM    758  CE2 TYR C  47       6.329  -2.555  -2.611  1.00 58.98           C  
ATOM    759  OH  TYR C  47       4.080  -3.262  -2.239  1.00 58.98           O  
ATOM    760  CZ  TYR C  47       5.411  -3.298  -1.890  1.00 58.98           C  
ATOM    761  N   ILE C  48       9.770  -2.712   2.199  1.00 59.77           N  
ATOM    762  CA  ILE C  48       9.129  -2.673   3.509  1.00 59.77           C  
ATOM    763  C   ILE C  48       9.291  -1.284   4.122  1.00 59.77           C  
ATOM    764  CB  ILE C  48       9.709  -3.748   4.455  1.00 59.77           C  
ATOM    765  O   ILE C  48       8.348  -0.741   4.702  1.00 59.77           O  
ATOM    766  CG1 ILE C  48       9.332  -5.151   3.966  1.00 59.77           C  
ATOM    767  CG2 ILE C  48       9.227  -3.521   5.891  1.00 59.77           C  
ATOM    768  CD1 ILE C  48      10.130  -6.270   4.620  1.00 59.77           C  
ATOM    769  N   ILE C  49      10.394  -0.733   3.916  1.00 61.24           N  
ATOM    770  CA  ILE C  49      10.674   0.597   4.445  1.00 61.24           C  
ATOM    771  C   ILE C  49       9.781   1.626   3.755  1.00 61.24           C  
ATOM    772  CB  ILE C  49      12.162   0.975   4.266  1.00 61.24           C  
ATOM    773  O   ILE C  49       9.256   2.535   4.402  1.00 61.24           O  
ATOM    774  CG1 ILE C  49      13.040   0.145   5.210  1.00 61.24           C  
ATOM    775  CG2 ILE C  49      12.370   2.474   4.500  1.00 61.24           C  
ATOM    776  CD1 ILE C  49      14.527   0.208   4.887  1.00 61.24           C  
ATOM    777  N   LYS C  50       9.710   1.436   2.477  1.00 70.69           N  
ATOM    778  CA  LYS C  50       8.836   2.308   1.697  1.00 70.69           C  
ATOM    779  C   LYS C  50       7.398   2.240   2.203  1.00 70.69           C  
ATOM    780  CB  LYS C  50       8.888   1.934   0.215  1.00 70.69           C  
ATOM    781  O   LYS C  50       6.731   3.268   2.336  1.00 70.69           O  
ATOM    782  CG  LYS C  50       8.037   2.825  -0.679  1.00 70.69           C  
ATOM    783  CD  LYS C  50       8.012   2.315  -2.114  1.00 70.69           C  
ATOM    784  CE  LYS C  50       6.950   3.026  -2.942  1.00 70.69           C  
ATOM    785  NZ  LYS C  50       6.922   2.531  -4.351  1.00 70.69           N  
ATOM    786  N   LEU C  51       6.934   1.052   2.502  1.00 70.07           N  
ATOM    787  CA  LEU C  51       5.565   0.858   2.967  1.00 70.07           C  
ATOM    788  C   LEU C  51       5.352   1.520   4.324  1.00 70.07           C  
ATOM    789  CB  LEU C  51       5.236  -0.635   3.057  1.00 70.07           C  
ATOM    790  O   LEU C  51       4.327   2.167   4.551  1.00 70.07           O  
ATOM    791  CG  LEU C  51       3.754  -1.007   2.988  1.00 70.07           C  
ATOM    792  CD1 LEU C  51       3.312  -1.156   1.536  1.00 70.07           C  
ATOM    793  CD2 LEU C  51       3.488  -2.291   3.767  1.00 70.07           C  
ATOM    794  N   ILE C  52       6.283   1.471   5.144  1.00 66.29           N  
ATOM    795  CA  ILE C  52       6.215   2.061   6.476  1.00 66.29           C  
ATOM    796  C   ILE C  52       6.158   3.583   6.364  1.00 66.29           C  
ATOM    797  CB  ILE C  52       7.418   1.633   7.346  1.00 66.29           C  
ATOM    798  O   ILE C  52       5.356   4.232   7.040  1.00 66.29           O  
ATOM    799  CG1 ILE C  52       7.347   0.133   7.656  1.00 66.29           C  
ATOM    800  CG2 ILE C  52       7.473   2.457   8.636  1.00 66.29           C  
ATOM    801  CD1 ILE C  52       8.607  -0.427   8.301  1.00 66.29           C  
ATOM    802  N   PHE C  53       6.926   4.056   5.492  1.00 69.72           N  
ATOM    803  CA  PHE C  53       6.990   5.498   5.284  1.00 69.72           C  
ATOM    804  C   PHE C  53       5.677   6.021   4.714  1.00 69.72           C  
ATOM    805  CB  PHE C  53       8.148   5.856   4.348  1.00 69.72           C  
ATOM    806  O   PHE C  53       5.173   7.058   5.150  1.00 69.72           O  
ATOM    807  CG  PHE C  53       8.722   7.226   4.590  1.00 69.72           C  
ATOM    808  CD1 PHE C  53       8.370   8.297   3.777  1.00 69.72           C  
ATOM    809  CD2 PHE C  53       9.615   7.444   5.632  1.00 69.72           C  
ATOM    810  CE1 PHE C  53       8.900   9.566   3.999  1.00 69.72           C  
ATOM    811  CE2 PHE C  53      10.148   8.709   5.860  1.00 69.72           C  
ATOM    812  CZ  PHE C  53       9.790   9.768   5.042  1.00 69.72           C  
ATOM    813  N   LEU C  54       5.148   5.279   3.833  1.00 74.89           N  
ATOM    814  CA  LEU C  54       3.896   5.680   3.200  1.00 74.89           C  
ATOM    815  C   LEU C  54       2.750   5.667   4.206  1.00 74.89           C  
ATOM    816  CB  LEU C  54       3.569   4.755   2.025  1.00 74.89           C  
ATOM    817  O   LEU C  54       1.899   6.559   4.195  1.00 74.89           O  
ATOM    818  CG  LEU C  54       2.804   5.384   0.860  1.00 74.89           C  
ATOM    819  CD1 LEU C  54       3.598   5.243  -0.435  1.00 74.89           C  
ATOM    820  CD2 LEU C  54       1.425   4.747   0.719  1.00 74.89           C  
ATOM    821  N   TRP C  55       2.795   4.729   5.133  1.00 73.41           N  
ATOM    822  CA  TRP C  55       1.750   4.648   6.148  1.00 73.41           C  
ATOM    823  C   TRP C  55       1.854   5.809   7.131  1.00 73.41           C  
ATOM    824  CB  TRP C  55       1.834   3.317   6.901  1.00 73.41           C  
ATOM    825  O   TRP C  55       0.839   6.376   7.541  1.00 73.41           O  
ATOM    826  CG  TRP C  55       0.642   2.429   6.703  1.00 73.41           C  
ATOM    827  CD1 TRP C  55       0.114   2.011   5.513  1.00 73.41           C  
ATOM    828  CD2 TRP C  55      -0.174   1.854   7.728  1.00 73.41           C  
ATOM    829  CE2 TRP C  55      -1.179   1.097   7.086  1.00 73.41           C  
ATOM    830  CE3 TRP C  55      -0.152   1.904   9.128  1.00 73.41           C  
ATOM    831  NE1 TRP C  55      -0.981   1.210   5.737  1.00 73.41           N  
ATOM    832  CH2 TRP C  55      -2.110   0.461   9.167  1.00 73.41           C  
ATOM    833  CZ2 TRP C  55      -2.155   0.395   7.799  1.00 73.41           C  
ATOM    834  CZ3 TRP C  55      -1.124   1.204   9.835  1.00 73.41           C  
ATOM    835  N   LEU C  56       3.058   6.264   7.365  1.00 73.03           N  
ATOM    836  CA  LEU C  56       3.304   7.325   8.336  1.00 73.03           C  
ATOM    837  C   LEU C  56       3.022   8.695   7.729  1.00 73.03           C  
ATOM    838  CB  LEU C  56       4.748   7.264   8.841  1.00 73.03           C  
ATOM    839  O   LEU C  56       2.498   9.583   8.405  1.00 73.03           O  
ATOM    840  CG  LEU C  56       5.081   8.142  10.049  1.00 73.03           C  
ATOM    841  CD1 LEU C  56       4.380   7.614  11.297  1.00 73.03           C  
ATOM    842  CD2 LEU C  56       6.589   8.206  10.264  1.00 73.03           C  
ATOM    843  N   LEU C  57       3.197   8.780   6.504  1.00 78.83           N  
ATOM    844  CA  LEU C  57       3.118  10.072   5.832  1.00 78.83           C  
ATOM    845  C   LEU C  57       1.666  10.510   5.667  1.00 78.83           C  
ATOM    846  CB  LEU C  57       3.803  10.009   4.465  1.00 78.83           C  
ATOM    847  O   LEU C  57       1.363  11.704   5.730  1.00 78.83           O  
ATOM    848  CG  LEU C  57       4.575  11.257   4.035  1.00 78.83           C  
ATOM    849  CD1 LEU C  57       6.003  11.206   4.568  1.00 78.83           C  
ATOM    850  CD2 LEU C  57       4.571  11.393   2.516  1.00 78.83           C  
ATOM    851  N   TRP C  58       0.770   9.560   5.641  1.00 78.59           N  
ATOM    852  CA  TRP C  58      -0.629   9.903   5.409  1.00 78.59           C  
ATOM    853  C   TRP C  58      -1.222  10.619   6.618  1.00 78.59           C  
ATOM    854  CB  TRP C  58      -1.446   8.647   5.093  1.00 78.59           C  
ATOM    855  O   TRP C  58      -1.789  11.707   6.487  1.00 78.59           O  
ATOM    856  CG  TRP C  58      -1.680   8.426   3.628  1.00 78.59           C  
ATOM    857  CD1 TRP C  58      -0.836   7.816   2.742  1.00 78.59           C  
ATOM    858  CD2 TRP C  58      -2.834   8.817   2.879  1.00 78.59           C  
ATOM    859  CE2 TRP C  58      -2.622   8.411   1.543  1.00 78.59           C  
ATOM    860  CE3 TRP C  58      -4.029   9.471   3.208  1.00 78.59           C  
ATOM    861  NE1 TRP C  58      -1.397   7.804   1.486  1.00 78.59           N  
ATOM    862  CH2 TRP C  58      -4.723   9.281   0.884  1.00 78.59           C  
ATOM    863  CZ2 TRP C  58      -3.563   8.639   0.535  1.00 78.59           C  
ATOM    864  CZ3 TRP C  58      -4.964   9.697   2.204  1.00 78.59           C  
ATOM    865  N   PRO C  59      -1.062  10.062   7.841  1.00 74.04           N  
ATOM    866  CA  PRO C  59      -1.620  10.732   9.018  1.00 74.04           C  
ATOM    867  C   PRO C  59      -0.948  12.072   9.308  1.00 74.04           C  
ATOM    868  CB  PRO C  59      -1.358   9.734  10.149  1.00 74.04           C  
ATOM    869  O   PRO C  59      -1.613  13.020   9.734  1.00 74.04           O  
ATOM    870  CG  PRO C  59      -0.510   8.670   9.531  1.00 74.04           C  
ATOM    871  CD  PRO C  59      -0.499   8.873   8.043  1.00 74.04           C  
ATOM    872  N   VAL C  60       0.304  12.167   8.977  1.00 75.20           N  
ATOM    873  CA  VAL C  60       1.050  13.395   9.232  1.00 75.20           C  
ATOM    874  C   VAL C  60       0.563  14.499   8.297  1.00 75.20           C  
ATOM    875  CB  VAL C  60       2.570  13.181   9.060  1.00 75.20           C  
ATOM    876  O   VAL C  60       0.379  15.643   8.719  1.00 75.20           O  
ATOM    877  CG1 VAL C  60       3.317  14.510   9.164  1.00 75.20           C  
ATOM    878  CG2 VAL C  60       3.091  12.190  10.098  1.00 75.20           C  
ATOM    879  N   THR C  61       0.391  14.108   7.070  1.00 81.85           N  
ATOM    880  CA  THR C  61      -0.102  15.073   6.094  1.00 81.85           C  
ATOM    881  C   THR C  61      -1.494  15.567   6.477  1.00 81.85           C  
ATOM    882  CB  THR C  61      -0.141  14.466   4.679  1.00 81.85           C  
ATOM    883  O   THR C  61      -1.780  16.763   6.391  1.00 81.85           O  
ATOM    884  CG2 THR C  61      -0.517  15.518   3.640  1.00 81.85           C  
ATOM    885  OG1 THR C  61       1.150  13.934   4.358  1.00 81.85           O  
ATOM    886  N   LEU C  62      -2.315  14.620   6.869  1.00 81.26           N  
ATOM    887  CA  LEU C  62      -3.657  14.980   7.313  1.00 81.26           C  
ATOM    888  C   LEU C  62      -3.598  15.925   8.508  1.00 81.26           C  
ATOM    889  CB  LEU C  62      -4.456  13.727   7.676  1.00 81.26           C  
ATOM    890  O   LEU C  62      -4.324  16.921   8.554  1.00 81.26           O  
ATOM    891  CG  LEU C  62      -5.979  13.867   7.665  1.00 81.26           C  
ATOM    892  CD1 LEU C  62      -6.637  12.495   7.565  1.00 81.26           C  
ATOM    893  CD2 LEU C  62      -6.458  14.606   8.910  1.00 81.26           C  
ATOM    894  N   ALA C  63      -2.757  15.697   9.505  1.00 77.16           N  
ATOM    895  CA  ALA C  63      -2.586  16.528  10.694  1.00 77.16           C  
ATOM    896  C   ALA C  63      -2.137  17.937  10.319  1.00 77.16           C  
ATOM    897  CB  ALA C  63      -1.581  15.889  11.650  1.00 77.16           C  
ATOM    898  O   ALA C  63      -2.614  18.920  10.891  1.00 77.16           O  
ATOM    899  N   CYS C  64      -1.278  18.035   9.354  1.00 79.91           N  
ATOM    900  CA  CYS C  64      -0.765  19.323   8.901  1.00 79.91           C  
ATOM    901  C   CYS C  64      -1.875  20.169   8.290  1.00 79.91           C  
ATOM    902  CB  CYS C  64       0.357  19.125   7.883  1.00 79.91           C  
ATOM    903  O   CYS C  64      -1.976  21.365   8.568  1.00 79.91           O  
ATOM    904  SG  CYS C  64       1.293  20.629   7.528  1.00 79.91           S  
ATOM    905  N   PHE C  65      -2.734  19.616   7.491  1.00 82.32           N  
ATOM    906  CA  PHE C  65      -3.820  20.349   6.852  1.00 82.32           C  
ATOM    907  C   PHE C  65      -4.873  20.758   7.875  1.00 82.32           C  
ATOM    908  CB  PHE C  65      -4.462  19.505   5.746  1.00 82.32           C  
ATOM    909  O   PHE C  65      -5.443  21.848   7.785  1.00 82.32           O  
ATOM    910  CG  PHE C  65      -3.697  19.519   4.450  1.00 82.32           C  
ATOM    911  CD1 PHE C  65      -3.543  20.698   3.730  1.00 82.32           C  
ATOM    912  CD2 PHE C  65      -3.132  18.353   3.952  1.00 82.32           C  
ATOM    913  CE1 PHE C  65      -2.835  20.713   2.531  1.00 82.32           C  
ATOM    914  CE2 PHE C  65      -2.423  18.360   2.754  1.00 82.32           C  
ATOM    915  CZ  PHE C  65      -2.276  19.541   2.044  1.00 82.32           C  
ATOM    916  N   VAL C  66      -5.102  19.908   8.847  1.00 78.93           N  
ATOM    917  CA  VAL C  66      -6.063  20.217   9.901  1.00 78.93           C  
ATOM    918  C   VAL C  66      -5.546  21.377  10.748  1.00 78.93           C  
ATOM    919  CB  VAL C  66      -6.342  18.987  10.793  1.00 78.93           C  
ATOM    920  O   VAL C  66      -6.300  22.295  11.081  1.00 78.93           O  
ATOM    921  CG1 VAL C  66      -7.211  19.374  11.989  1.00 78.93           C  
ATOM    922  CG2 VAL C  66      -7.009  17.879   9.980  1.00 78.93           C  
ATOM    923  N   LEU C  67      -4.268  21.352  11.037  1.00 75.14           N  
ATOM    924  CA  LEU C  67      -3.653  22.426  11.809  1.00 75.14           C  
ATOM    925  C   LEU C  67      -3.691  23.741  11.037  1.00 75.14           C  
ATOM    926  CB  LEU C  67      -2.207  22.072  12.165  1.00 75.14           C  
ATOM    927  O   LEU C  67      -3.912  24.804  11.622  1.00 75.14           O  
ATOM    928  CG  LEU C  67      -2.011  21.174  13.388  1.00 75.14           C  
ATOM    929  CD1 LEU C  67      -0.612  20.567  13.380  1.00 75.14           C  
ATOM    930  CD2 LEU C  67      -2.250  21.961  14.673  1.00 75.14           C  
ATOM    931  N   ALA C  68      -3.465  23.643   9.767  1.00 77.10           N  
ATOM    932  CA  ALA C  68      -3.524  24.828   8.915  1.00 77.10           C  
ATOM    933  C   ALA C  68      -4.935  25.408   8.879  1.00 77.10           C  
ATOM    934  CB  ALA C  68      -3.053  24.492   7.502  1.00 77.10           C  
ATOM    935  O   ALA C  68      -5.110  26.624   8.771  1.00 77.10           O  
ATOM    936  N   ALA C  69      -5.876  24.478   8.979  1.00 75.76           N  
ATOM    937  CA  ALA C  69      -7.273  24.903   8.959  1.00 75.76           C  
ATOM    938  C   ALA C  69      -7.663  25.571  10.275  1.00 75.76           C  
ATOM    939  CB  ALA C  69      -8.187  23.712   8.680  1.00 75.76           C  
ATOM    940  O   ALA C  69      -8.439  26.529  10.286  1.00 75.76           O  
ATOM    941  N   VAL C  70      -7.115  24.986  11.369  1.00 72.69           N  
ATOM    942  CA  VAL C  70      -7.491  25.475  12.692  1.00 72.69           C  
ATOM    943  C   VAL C  70      -6.779  26.795  12.976  1.00 72.69           C  
ATOM    944  CB  VAL C  70      -7.161  24.443  13.793  1.00 72.69           C  
ATOM    945  O   VAL C  70      -7.366  27.711  13.558  1.00 72.69           O  
ATOM    946  CG1 VAL C  70      -7.371  25.048  15.180  1.00 72.69           C  
ATOM    947  CG2 VAL C  70      -8.014  23.187  13.620  1.00 72.69           C  
ATOM    948  N   TYR C  71      -5.463  26.908  12.612  1.00 68.24           N  
ATOM    949  CA  TYR C  71      -4.701  28.125  12.867  1.00 68.24           C  
ATOM    950  C   TYR C  71      -4.791  29.083  11.685  1.00 68.24           C  
ATOM    951  CB  TYR C  71      -3.235  27.790  13.158  1.00 68.24           C  
ATOM    952  O   TYR C  71      -4.000  28.992  10.743  1.00 68.24           O  
ATOM    953  CG  TYR C  71      -2.975  27.392  14.590  1.00 68.24           C  
ATOM    954  CD1 TYR C  71      -2.783  28.356  15.578  1.00 68.24           C  
ATOM    955  CD2 TYR C  71      -2.921  26.052  14.959  1.00 68.24           C  
ATOM    956  CE1 TYR C  71      -2.541  27.994  16.899  1.00 68.24           C  
ATOM    957  CE2 TYR C  71      -2.680  25.679  16.277  1.00 68.24           C  
ATOM    958  OH  TYR C  71      -2.254  26.291  18.545  1.00 68.24           O  
ATOM    959  CZ  TYR C  71      -2.492  26.655  17.238  1.00 68.24           C  
ATOM    960  N   ARG C  72      -6.003  29.414  11.296  1.00 62.72           N  
ATOM    961  CA  ARG C  72      -6.341  30.136  10.074  1.00 62.72           C  
ATOM    962  C   ARG C  72      -5.925  31.600  10.170  1.00 62.72           C  
ATOM    963  CB  ARG C  72      -7.841  30.036   9.788  1.00 62.72           C  
ATOM    964  O   ARG C  72      -6.352  32.314  11.079  1.00 62.72           O  
ATOM    965  CG  ARG C  72      -8.214  30.328   8.344  1.00 62.72           C  
ATOM    966  CD  ARG C  72      -9.706  30.150   8.099  1.00 62.72           C  
ATOM    967  NE  ARG C  72     -10.409  31.430   8.101  1.00 62.72           N  
ATOM    968  NH1 ARG C  72     -12.485  30.524   8.558  1.00 62.72           N  
ATOM    969  NH2 ARG C  72     -12.250  32.789   8.297  1.00 62.72           N  
ATOM    970  CZ  ARG C  72     -11.713  31.578   8.319  1.00 62.72           C  
ATOM    971  N   ILE C  73      -4.745  31.897   9.455  1.00 61.01           N  
ATOM    972  CA  ILE C  73      -4.371  33.307   9.431  1.00 61.01           C  
ATOM    973  C   ILE C  73      -5.317  34.077   8.512  1.00 61.01           C  
ATOM    974  CB  ILE C  73      -2.907  33.495   8.972  1.00 61.01           C  
ATOM    975  O   ILE C  73      -5.859  35.115   8.899  1.00 61.01           O  
ATOM    976  CG1 ILE C  73      -1.943  33.176  10.120  1.00 61.01           C  
ATOM    977  CG2 ILE C  73      -2.684  34.916   8.448  1.00 61.01           C  
ATOM    978  CD1 ILE C  73      -0.688  32.432   9.685  1.00 61.01           C  
ATOM    979  N   ASN C  74      -5.673  33.363   7.341  1.00 70.35           N  
ATOM    980  CA  ASN C  74      -6.524  33.957   6.315  1.00 70.35           C  
ATOM    981  C   ASN C  74      -7.703  33.051   5.971  1.00 70.35           C  
ATOM    982  CB  ASN C  74      -5.710  34.270   5.058  1.00 70.35           C  
ATOM    983  O   ASN C  74      -7.624  31.833   6.137  1.00 70.35           O  
ATOM    984  CG  ASN C  74      -4.606  35.278   5.313  1.00 70.35           C  
ATOM    985  ND2 ASN C  74      -3.444  35.048   4.714  1.00 70.35           N  
ATOM    986  OD1 ASN C  74      -4.796  36.254   6.044  1.00 70.35           O  
ATOM    987  N   TRP C  75      -8.901  33.603   5.700  1.00 73.46           N  
ATOM    988  CA  TRP C  75     -10.128  32.872   5.402  1.00 73.46           C  
ATOM    989  C   TRP C  75      -9.957  32.005   4.159  1.00 73.46           C  
ATOM    990  CB  TRP C  75     -11.298  33.840   5.208  1.00 73.46           C  
ATOM    991  O   TRP C  75     -10.493  30.896   4.090  1.00 73.46           O  
ATOM    992  CG  TRP C  75     -12.452  33.594   6.133  1.00 73.46           C  
ATOM    993  CD1 TRP C  75     -12.718  32.450   6.832  1.00 73.46           C  
ATOM    994  CD2 TRP C  75     -13.500  34.514   6.455  1.00 73.46           C  
ATOM    995  CE2 TRP C  75     -14.367  33.860   7.357  1.00 73.46           C  
ATOM    996  CE3 TRP C  75     -13.789  35.829   6.068  1.00 73.46           C  
ATOM    997  NE1 TRP C  75     -13.869  32.603   7.571  1.00 73.46           N  
ATOM    998  CH2 TRP C  75     -15.765  35.766   7.485  1.00 73.46           C  
ATOM    999  CZ2 TRP C  75     -15.506  34.479   7.880  1.00 73.46           C  
ATOM   1000  CZ3 TRP C  75     -14.922  36.443   6.589  1.00 73.46           C  
ATOM   1001  N   ILE C  76      -9.124  32.420   3.224  1.00 76.83           N  
ATOM   1002  CA  ILE C  76      -8.929  31.689   1.977  1.00 76.83           C  
ATOM   1003  C   ILE C  76      -8.052  30.464   2.229  1.00 76.83           C  
ATOM   1004  CB  ILE C  76      -8.297  32.586   0.889  1.00 76.83           C  
ATOM   1005  O   ILE C  76      -8.383  29.357   1.797  1.00 76.83           O  
ATOM   1006  CG1 ILE C  76      -9.214  33.774   0.578  1.00 76.83           C  
ATOM   1007  CG2 ILE C  76      -8.004  31.775  -0.376  1.00 76.83           C  
ATOM   1008  CD1 ILE C  76      -8.518  34.922  -0.140  1.00 76.83           C  
ATOM   1009  N   THR C  77      -7.001  30.781   2.930  1.00 76.72           N  
ATOM   1010  CA  THR C  77      -6.068  29.697   3.215  1.00 76.72           C  
ATOM   1011  C   THR C  77      -6.716  28.649   4.115  1.00 76.72           C  
ATOM   1012  CB  THR C  77      -4.784  30.225   3.880  1.00 76.72           C  
ATOM   1013  O   THR C  77      -6.481  27.450   3.949  1.00 76.72           O  
ATOM   1014  CG2 THR C  77      -3.713  29.141   3.948  1.00 76.72           C  
ATOM   1015  OG1 THR C  77      -4.280  31.331   3.121  1.00 76.72           O  
ATOM   1016  N   GLY C  78      -7.615  29.238   4.955  1.00 78.71           N  
ATOM   1017  CA  GLY C  78      -8.351  28.331   5.821  1.00 78.71           C  
ATOM   1018  C   GLY C  78      -9.310  27.431   5.065  1.00 78.71           C  
ATOM   1019  O   GLY C  78      -9.406  26.236   5.354  1.00 78.71           O  
ATOM   1020  N   GLY C  79      -9.929  28.012   4.081  1.00 84.92           N  
ATOM   1021  CA  GLY C  79     -10.843  27.234   3.260  1.00 84.92           C  
ATOM   1022  C   GLY C  79     -10.145  26.168   2.436  1.00 84.92           C  
ATOM   1023  O   GLY C  79     -10.627  25.038   2.336  1.00 84.92           O  
ATOM   1024  N   ILE C  80      -9.023  26.465   1.914  1.00 85.45           N  
ATOM   1025  CA  ILE C  80      -8.237  25.531   1.115  1.00 85.45           C  
ATOM   1026  C   ILE C  80      -7.718  24.402   2.002  1.00 85.45           C  
ATOM   1027  CB  ILE C  80      -7.061  26.241   0.408  1.00 85.45           C  
ATOM   1028  O   ILE C  80      -7.742  23.233   1.609  1.00 85.45           O  
ATOM   1029  CG1 ILE C  80      -7.587  27.263  -0.607  1.00 85.45           C  
ATOM   1030  CG2 ILE C  80      -6.142  25.220  -0.268  1.00 85.45           C  
ATOM   1031  CD1 ILE C  80      -6.523  28.219  -1.130  1.00 85.45           C  
ATOM   1032  N   ALA C  81      -7.346  24.849   3.158  1.00 83.38           N  
ATOM   1033  CA  ALA C  81      -6.826  23.857   4.096  1.00 83.38           C  
ATOM   1034  C   ALA C  81      -7.906  22.852   4.485  1.00 83.38           C  
ATOM   1035  CB  ALA C  81      -6.269  24.543   5.341  1.00 83.38           C  
ATOM   1036  O   ALA C  81      -7.648  21.647   4.547  1.00 83.38           O  
ATOM   1037  N   ILE C  82      -9.067  23.301   4.668  1.00 85.06           N  
ATOM   1038  CA  ILE C  82     -10.186  22.440   5.034  1.00 85.06           C  
ATOM   1039  C   ILE C  82     -10.528  21.514   3.870  1.00 85.06           C  
ATOM   1040  CB  ILE C  82     -11.426  23.269   5.442  1.00 85.06           C  
ATOM   1041  O   ILE C  82     -10.757  20.318   4.066  1.00 85.06           O  
ATOM   1042  CG1 ILE C  82     -11.152  24.034   6.742  1.00 85.06           C  
ATOM   1043  CG2 ILE C  82     -12.654  22.366   5.586  1.00 85.06           C  
ATOM   1044  CD1 ILE C  82     -12.181  25.113   7.053  1.00 85.06           C  
ATOM   1045  N   ALA C  83     -10.559  22.074   2.748  1.00 87.28           N  
ATOM   1046  CA  ALA C  83     -10.855  21.280   1.558  1.00 87.28           C  
ATOM   1047  C   ALA C  83      -9.807  20.191   1.351  1.00 87.28           C  
ATOM   1048  CB  ALA C  83     -10.936  22.178   0.326  1.00 87.28           C  
ATOM   1049  O   ALA C  83     -10.147  19.037   1.076  1.00 87.28           O  
ATOM   1050  N   MET C  84      -8.671  20.559   1.486  1.00 85.69           N  
ATOM   1051  CA  MET C  84      -7.584  19.602   1.300  1.00 85.69           C  
ATOM   1052  C   MET C  84      -7.597  18.543   2.397  1.00 85.69           C  
ATOM   1053  CB  MET C  84      -6.233  20.319   1.281  1.00 85.69           C  
ATOM   1054  O   MET C  84      -7.339  17.367   2.134  1.00 85.69           O  
ATOM   1055  CG  MET C  84      -5.967  21.093   0.000  1.00 85.69           C  
ATOM   1056  SD  MET C  84      -6.033  20.027  -1.492  1.00 85.69           S  
ATOM   1057  CE  MET C  84      -4.466  19.130  -1.314  1.00 85.69           C  
ATOM   1058  N   ALA C  85      -7.839  18.904   3.623  1.00 83.23           N  
ATOM   1059  CA  ALA C  85      -7.953  17.955   4.728  1.00 83.23           C  
ATOM   1060  C   ALA C  85      -9.035  16.916   4.449  1.00 83.23           C  
ATOM   1061  CB  ALA C  85      -8.249  18.691   6.033  1.00 83.23           C  
ATOM   1062  O   ALA C  85      -8.834  15.723   4.687  1.00 83.23           O  
ATOM   1063  N   CYS C  86     -10.125  17.368   3.938  1.00 87.24           N  
ATOM   1064  CA  CYS C  86     -11.220  16.464   3.607  1.00 87.24           C  
ATOM   1065  C   CYS C  86     -10.821  15.513   2.484  1.00 87.24           C  
ATOM   1066  CB  CYS C  86     -12.464  17.254   3.200  1.00 87.24           C  
ATOM   1067  O   CYS C  86     -11.109  14.316   2.548  1.00 87.24           O  
ATOM   1068  SG  CYS C  86     -13.292  18.069   4.583  1.00 87.24           S  
ATOM   1069  N   LEU C  87     -10.169  16.030   1.534  1.00 87.91           N  
ATOM   1070  CA  LEU C  87      -9.741  15.225   0.395  1.00 87.91           C  
ATOM   1071  C   LEU C  87      -8.764  14.139   0.833  1.00 87.91           C  
ATOM   1072  CB  LEU C  87      -9.094  16.110  -0.674  1.00 87.91           C  
ATOM   1073  O   LEU C  87      -8.931  12.969   0.481  1.00 87.91           O  
ATOM   1074  CG  LEU C  87     -10.050  16.863  -1.601  1.00 87.91           C  
ATOM   1075  CD1 LEU C  87      -9.276  17.842  -2.478  1.00 87.91           C  
ATOM   1076  CD2 LEU C  87     -10.847  15.885  -2.456  1.00 87.91           C  
ATOM   1077  N   VAL C  88      -7.842  14.557   1.530  1.00 82.79           N  
ATOM   1078  CA  VAL C  88      -6.838  13.610   2.004  1.00 82.79           C  
ATOM   1079  C   VAL C  88      -7.488  12.594   2.941  1.00 82.79           C  
ATOM   1080  CB  VAL C  88      -5.675  14.330   2.722  1.00 82.79           C  
ATOM   1081  O   VAL C  88      -7.193  11.399   2.871  1.00 82.79           O  
ATOM   1082  CG1 VAL C  88      -4.741  13.318   3.384  1.00 82.79           C  
ATOM   1083  CG2 VAL C  88      -4.904  15.210   1.740  1.00 82.79           C  
ATOM   1084  N   GLY C  89      -8.352  13.074   3.789  1.00 83.25           N  
ATOM   1085  CA  GLY C  89      -9.076  12.189   4.688  1.00 83.25           C  
ATOM   1086  C   GLY C  89      -9.919  11.159   3.961  1.00 83.25           C  
ATOM   1087  O   GLY C  89      -9.921   9.981   4.326  1.00 83.25           O  
ATOM   1088  N   LEU C  90     -10.577  11.575   2.955  1.00 83.71           N  
ATOM   1089  CA  LEU C  90     -11.407  10.670   2.169  1.00 83.71           C  
ATOM   1090  C   LEU C  90     -10.549   9.645   1.433  1.00 83.71           C  
ATOM   1091  CB  LEU C  90     -12.256  11.455   1.166  1.00 83.71           C  
ATOM   1092  O   LEU C  90     -10.912   8.470   1.351  1.00 83.71           O  
ATOM   1093  CG  LEU C  90     -13.459  12.207   1.738  1.00 83.71           C  
ATOM   1094  CD1 LEU C  90     -14.079  13.104   0.672  1.00 83.71           C  
ATOM   1095  CD2 LEU C  90     -14.491  11.227   2.286  1.00 83.71           C  
ATOM   1096  N   MET C  91      -9.481  10.133   0.964  1.00 81.67           N  
ATOM   1097  CA  MET C  91      -8.561   9.225   0.286  1.00 81.67           C  
ATOM   1098  C   MET C  91      -8.021   8.175   1.251  1.00 81.67           C  
ATOM   1099  CB  MET C  91      -7.403  10.003  -0.342  1.00 81.67           C  
ATOM   1100  O   MET C  91      -7.913   6.999   0.898  1.00 81.67           O  
ATOM   1101  CG  MET C  91      -7.684  10.489  -1.754  1.00 81.67           C  
ATOM   1102  SD  MET C  91      -6.390   9.971  -2.947  1.00 81.67           S  
ATOM   1103  CE  MET C  91      -7.391   8.987  -4.098  1.00 81.67           C  
ATOM   1104  N   TRP C  92      -7.711   8.609   2.343  1.00 78.42           N  
ATOM   1105  CA  TRP C  92      -7.223   7.711   3.384  1.00 78.42           C  
ATOM   1106  C   TRP C  92      -8.293   6.697   3.775  1.00 78.42           C  
ATOM   1107  CB  TRP C  92      -6.780   8.505   4.616  1.00 78.42           C  
ATOM   1108  O   TRP C  92      -8.018   5.498   3.867  1.00 78.42           O  
ATOM   1109  CG  TRP C  92      -6.079   7.679   5.653  1.00 78.42           C  
ATOM   1110  CD1 TRP C  92      -4.865   7.061   5.532  1.00 78.42           C  
ATOM   1111  CD2 TRP C  92      -6.554   7.378   6.969  1.00 78.42           C  
ATOM   1112  CE2 TRP C  92      -5.575   6.572   7.592  1.00 78.42           C  
ATOM   1113  CE3 TRP C  92      -7.712   7.712   7.683  1.00 78.42           C  
ATOM   1114  NE1 TRP C  92      -4.557   6.394   6.695  1.00 78.42           N  
ATOM   1115  CH2 TRP C  92      -6.863   6.437   9.573  1.00 78.42           C  
ATOM   1116  CZ2 TRP C  92      -5.721   6.095   8.897  1.00 78.42           C  
ATOM   1117  CZ3 TRP C  92      -7.855   7.237   8.981  1.00 78.42           C  
ATOM   1118  N   LEU C  93      -9.499   7.138   3.965  1.00 74.87           N  
ATOM   1119  CA  LEU C  93     -10.617   6.272   4.322  1.00 74.87           C  
ATOM   1120  C   LEU C  93     -10.899   5.263   3.213  1.00 74.87           C  
ATOM   1121  CB  LEU C  93     -11.872   7.103   4.602  1.00 74.87           C  
ATOM   1122  O   LEU C  93     -11.135   4.084   3.486  1.00 74.87           O  
ATOM   1123  CG  LEU C  93     -13.073   6.347   5.171  1.00 74.87           C  
ATOM   1124  CD1 LEU C  93     -12.722   5.733   6.522  1.00 74.87           C  
ATOM   1125  CD2 LEU C  93     -14.278   7.273   5.296  1.00 74.87           C  
ATOM   1126  N   SER C  94     -10.934   5.726   2.123  1.00 77.21           N  
ATOM   1127  CA  SER C  94     -11.170   4.848   0.981  1.00 77.21           C  
ATOM   1128  C   SER C  94     -10.144   3.720   0.930  1.00 77.21           C  
ATOM   1129  CB  SER C  94     -11.131   5.644  -0.324  1.00 77.21           C  
ATOM   1130  O   SER C  94     -10.485   2.579   0.611  1.00 77.21           O  
ATOM   1131  OG  SER C  94     -11.172   4.776  -1.444  1.00 77.21           O  
ATOM   1132  N   TYR C  95      -8.947   4.050   1.164  1.00 72.47           N  
ATOM   1133  CA  TYR C  95      -7.887   3.050   1.213  1.00 72.47           C  
ATOM   1134  C   TYR C  95      -8.194   1.980   2.253  1.00 72.47           C  
ATOM   1135  CB  TYR C  95      -6.540   3.709   1.524  1.00 72.47           C  
ATOM   1136  O   TYR C  95      -8.053   0.784   1.984  1.00 72.47           O  
ATOM   1137  CG  TYR C  95      -5.424   2.722   1.770  1.00 72.47           C  
ATOM   1138  CD1 TYR C  95      -5.032   2.394   3.066  1.00 72.47           C  
ATOM   1139  CD2 TYR C  95      -4.759   2.118   0.708  1.00 72.47           C  
ATOM   1140  CE1 TYR C  95      -4.003   1.487   3.297  1.00 72.47           C  
ATOM   1141  CE2 TYR C  95      -3.729   1.210   0.928  1.00 72.47           C  
ATOM   1142  OH  TYR C  95      -2.340   0.002   2.448  1.00 72.47           O  
ATOM   1143  CZ  TYR C  95      -3.359   0.901   2.224  1.00 72.47           C  
ATOM   1144  N   PHE C  96      -8.615   2.381   3.459  1.00 71.20           N  
ATOM   1145  CA  PHE C  96      -8.911   1.446   4.538  1.00 71.20           C  
ATOM   1146  C   PHE C  96     -10.083   0.545   4.168  1.00 71.20           C  
ATOM   1147  CB  PHE C  96      -9.217   2.201   5.835  1.00 71.20           C  
ATOM   1148  O   PHE C  96     -10.049  -0.661   4.418  1.00 71.20           O  
ATOM   1149  CG  PHE C  96      -8.063   2.243   6.800  1.00 71.20           C  
ATOM   1150  CD1 PHE C  96      -7.781   1.155   7.617  1.00 71.20           C  
ATOM   1151  CD2 PHE C  96      -7.259   3.372   6.890  1.00 71.20           C  
ATOM   1152  CE1 PHE C  96      -6.713   1.192   8.511  1.00 71.20           C  
ATOM   1153  CE2 PHE C  96      -6.190   3.416   7.780  1.00 71.20           C  
ATOM   1154  CZ  PHE C  96      -5.919   2.325   8.590  1.00 71.20           C  
ATOM   1155  N   ILE C  97     -11.024   1.129   3.580  1.00 69.75           N  
ATOM   1156  CA  ILE C  97     -12.208   0.369   3.196  1.00 69.75           C  
ATOM   1157  C   ILE C  97     -11.833  -0.675   2.146  1.00 69.75           C  
ATOM   1158  CB  ILE C  97     -13.324   1.293   2.658  1.00 69.75           C  
ATOM   1159  O   ILE C  97     -12.251  -1.832   2.235  1.00 69.75           O  
ATOM   1160  CG1 ILE C  97     -13.807   2.244   3.759  1.00 69.75           C  
ATOM   1161  CG2 ILE C  97     -14.486   0.467   2.098  1.00 69.75           C  
ATOM   1162  CD1 ILE C  97     -14.678   3.385   3.253  1.00 69.75           C  
ATOM   1163  N   ALA C  98     -11.195  -0.180   1.281  1.00 70.39           N  
ATOM   1164  CA  ALA C  98     -10.754  -1.096   0.232  1.00 70.39           C  
ATOM   1165  C   ALA C  98      -9.893  -2.216   0.809  1.00 70.39           C  
ATOM   1166  CB  ALA C  98      -9.983  -0.338  -0.846  1.00 70.39           C  
ATOM   1167  O   ALA C  98     -10.009  -3.372   0.397  1.00 70.39           O  
ATOM   1168  N   SER C  99      -9.061  -1.908   1.618  1.00 67.90           N  
ATOM   1169  CA  SER C  99      -8.176  -2.878   2.254  1.00 67.90           C  
ATOM   1170  C   SER C  99      -8.968  -3.916   3.042  1.00 67.90           C  
ATOM   1171  CB  SER C  99      -7.183  -2.173   3.179  1.00 67.90           C  
ATOM   1172  O   SER C  99      -8.664  -5.109   2.988  1.00 67.90           O  
ATOM   1173  OG  SER C  99      -6.145  -1.562   2.432  1.00 67.90           O  
ATOM   1174  N   PHE C 100     -10.002  -3.467   3.772  1.00 64.61           N  
ATOM   1175  CA  PHE C 100     -10.844  -4.373   4.545  1.00 64.61           C  
ATOM   1176  C   PHE C 100     -11.652  -5.279   3.623  1.00 64.61           C  
ATOM   1177  CB  PHE C 100     -11.784  -3.584   5.462  1.00 64.61           C  
ATOM   1178  O   PHE C 100     -11.834  -6.463   3.913  1.00 64.61           O  
ATOM   1179  CG  PHE C 100     -11.908  -4.163   6.845  1.00 64.61           C  
ATOM   1180  CD1 PHE C 100     -12.888  -5.104   7.135  1.00 64.61           C  
ATOM   1181  CD2 PHE C 100     -11.044  -3.765   7.857  1.00 64.61           C  
ATOM   1182  CE1 PHE C 100     -13.006  -5.641   8.415  1.00 64.61           C  
ATOM   1183  CE2 PHE C 100     -11.155  -4.297   9.139  1.00 64.61           C  
ATOM   1184  CZ  PHE C 100     -12.137  -5.234   9.416  1.00 64.61           C  
ATOM   1185  N   ARG C 101     -12.159  -4.696   2.653  1.00 71.15           N  
ATOM   1186  CA  ARG C 101     -12.919  -5.470   1.676  1.00 71.15           C  
ATOM   1187  C   ARG C 101     -12.068  -6.586   1.081  1.00 71.15           C  
ATOM   1188  CB  ARG C 101     -13.446  -4.562   0.563  1.00 71.15           C  
ATOM   1189  O   ARG C 101     -12.536  -7.716   0.928  1.00 71.15           O  
ATOM   1190  CG  ARG C 101     -14.467  -5.229  -0.344  1.00 71.15           C  
ATOM   1191  CD  ARG C 101     -14.926  -4.298  -1.458  1.00 71.15           C  
ATOM   1192  NE  ARG C 101     -15.817  -3.256  -0.957  1.00 71.15           N  
ATOM   1193  NH1 ARG C 101     -15.927  -2.101  -2.955  1.00 71.15           N  
ATOM   1194  NH2 ARG C 101     -17.078  -1.344  -1.123  1.00 71.15           N  
ATOM   1195  CZ  ARG C 101     -16.272  -2.236  -1.679  1.00 71.15           C  
ATOM   1196  N   LEU C 102     -10.894  -6.222   0.693  1.00 67.19           N  
ATOM   1197  CA  LEU C 102      -9.964  -7.197   0.134  1.00 67.19           C  
ATOM   1198  C   LEU C 102      -9.601  -8.257   1.169  1.00 67.19           C  
ATOM   1199  CB  LEU C 102      -8.696  -6.502  -0.368  1.00 67.19           C  
ATOM   1200  O   LEU C 102      -9.479  -9.438   0.837  1.00 67.19           O  
ATOM   1201  CG  LEU C 102      -8.009  -7.137  -1.579  1.00 67.19           C  
ATOM   1202  CD1 LEU C 102      -8.265  -6.304  -2.830  1.00 67.19           C  
ATOM   1203  CD2 LEU C 102      -6.513  -7.288  -1.327  1.00 67.19           C  
ATOM   1204  N   PHE C 103      -9.384  -7.796   2.339  1.00 65.38           N  
ATOM   1205  CA  PHE C 103      -9.063  -8.707   3.431  1.00 65.38           C  
ATOM   1206  C   PHE C 103     -10.203  -9.692   3.667  1.00 65.38           C  
ATOM   1207  CB  PHE C 103      -8.770  -7.926   4.716  1.00 65.38           C  
ATOM   1208  O   PHE C 103      -9.965 -10.872   3.932  1.00 65.38           O  
ATOM   1209  CG  PHE C 103      -8.350  -8.794   5.872  1.00 65.38           C  
ATOM   1210  CD1 PHE C 103      -9.249  -9.112   6.883  1.00 65.38           C  
ATOM   1211  CD2 PHE C 103      -7.056  -9.292   5.947  1.00 65.38           C  
ATOM   1212  CE1 PHE C 103      -8.863  -9.915   7.953  1.00 65.38           C  
ATOM   1213  CE2 PHE C 103      -6.663 -10.095   7.013  1.00 65.38           C  
ATOM   1214  CZ  PHE C 103      -7.567 -10.404   8.016  1.00 65.38           C  
ATOM   1215  N   ALA C 104     -11.346  -9.224   3.619  1.00 63.10           N  
ATOM   1216  CA  ALA C 104     -12.518 -10.071   3.826  1.00 63.10           C  
ATOM   1217  C   ALA C 104     -12.643 -11.115   2.720  1.00 63.10           C  
ATOM   1218  CB  ALA C 104     -13.784  -9.220   3.896  1.00 63.10           C  
ATOM   1219  O   ALA C 104     -13.080 -12.242   2.968  1.00 63.10           O  
ATOM   1220  N   ARG C 105     -12.178 -10.771   1.553  1.00 64.44           N  
ATOM   1221  CA  ARG C 105     -12.293 -11.668   0.408  1.00 64.44           C  
ATOM   1222  C   ARG C 105     -11.143 -12.668   0.379  1.00 64.44           C  
ATOM   1223  CB  ARG C 105     -12.329 -10.872  -0.898  1.00 64.44           C  
ATOM   1224  O   ARG C 105     -11.344 -13.844   0.068  1.00 64.44           O  
ATOM   1225  CG  ARG C 105     -13.650 -10.162  -1.151  1.00 64.44           C  
ATOM   1226  CD  ARG C 105     -13.664  -9.462  -2.503  1.00 64.44           C  
ATOM   1227  NE  ARG C 105     -14.815  -8.573  -2.637  1.00 64.44           N  
ATOM   1228  NH1 ARG C 105     -14.050  -7.535  -4.554  1.00 64.44           N  
ATOM   1229  NH2 ARG C 105     -16.058  -6.920  -3.635  1.00 64.44           N  
ATOM   1230  CZ  ARG C 105     -14.972  -7.678  -3.608  1.00 64.44           C  
ATOM   1231  N   THR C 106      -9.937 -12.197   0.586  1.00 60.16           N  
ATOM   1232  CA  THR C 106      -8.766 -13.048   0.409  1.00 60.16           C  
ATOM   1233  C   THR C 106      -8.314 -13.631   1.745  1.00 60.16           C  
ATOM   1234  CB  THR C 106      -7.603 -12.271  -0.234  1.00 60.16           C  
ATOM   1235  O   THR C 106      -7.649 -14.668   1.783  1.00 60.16           O  
ATOM   1236  CG2 THR C 106      -7.870 -12.004  -1.712  1.00 60.16           C  
ATOM   1237  OG1 THR C 106      -7.439 -11.019   0.444  1.00 60.16           O  
ATOM   1238  N   ARG C 107      -8.993 -13.237   2.795  1.00 56.24           N  
ATOM   1239  CA  ARG C 107      -8.621 -13.676   4.136  1.00 56.24           C  
ATOM   1240  C   ARG C 107      -7.107 -13.669   4.315  1.00 56.24           C  
ATOM   1241  CB  ARG C 107      -9.176 -15.074   4.418  1.00 56.24           C  
ATOM   1242  O   ARG C 107      -6.558 -14.499   5.042  1.00 56.24           O  
ATOM   1243  CG  ARG C 107     -10.602 -15.077   4.944  1.00 56.24           C  
ATOM   1244  CD  ARG C 107     -10.973 -16.417   5.562  1.00 56.24           C  
ATOM   1245  NE  ARG C 107     -12.421 -16.593   5.641  1.00 56.24           N  
ATOM   1246  NH1 ARG C 107     -12.336 -18.883   5.928  1.00 56.24           N  
ATOM   1247  NH2 ARG C 107     -14.358 -17.805   5.870  1.00 56.24           N  
ATOM   1248  CZ  ARG C 107     -13.035 -17.760   5.813  1.00 56.24           C  
ATOM   1249  N   SER C 108      -6.462 -12.968   3.435  1.00 57.04           N  
ATOM   1250  CA  SER C 108      -5.012 -12.889   3.582  1.00 57.04           C  
ATOM   1251  C   SER C 108      -4.570 -11.479   3.958  1.00 57.04           C  
ATOM   1252  CB  SER C 108      -4.318 -13.323   2.290  1.00 57.04           C  
ATOM   1253  O   SER C 108      -5.197 -10.498   3.554  1.00 57.04           O  
ATOM   1254  OG  SER C 108      -2.930 -13.041   2.347  1.00 57.04           O  
ATOM   1255  N   MET C 109      -3.734 -11.312   4.830  1.00 55.72           N  
ATOM   1256  CA  MET C 109      -3.243 -10.058   5.395  1.00 55.72           C  
ATOM   1257  C   MET C 109      -2.452  -9.267   4.359  1.00 55.72           C  
ATOM   1258  CB  MET C 109      -2.374 -10.325   6.625  1.00 55.72           C  
ATOM   1259  O   MET C 109      -2.167  -8.085   4.559  1.00 55.72           O  
ATOM   1260  CG  MET C 109      -3.145 -10.880   7.812  1.00 55.72           C  
ATOM   1261  SD  MET C 109      -2.470 -10.306   9.419  1.00 55.72           S  
ATOM   1262  CE  MET C 109      -3.557 -11.204  10.561  1.00 55.72           C  
ATOM   1263  N   TRP C 110      -2.101  -9.958   3.233  1.00 58.38           N  
ATOM   1264  CA  TRP C 110      -1.388  -9.254   2.171  1.00 58.38           C  
ATOM   1265  C   TRP C 110      -2.295  -8.237   1.487  1.00 58.38           C  
ATOM   1266  CB  TRP C 110      -0.843 -10.247   1.140  1.00 58.38           C  
ATOM   1267  O   TRP C 110      -1.833  -7.432   0.675  1.00 58.38           O  
ATOM   1268  CG  TRP C 110       0.626 -10.517   1.272  1.00 58.38           C  
ATOM   1269  CD1 TRP C 110       1.237 -11.313   2.201  1.00 58.38           C  
ATOM   1270  CD2 TRP C 110       1.669  -9.985   0.450  1.00 58.38           C  
ATOM   1271  CE2 TRP C 110       2.890 -10.503   0.937  1.00 58.38           C  
ATOM   1272  CE3 TRP C 110       1.691  -9.122  -0.654  1.00 58.38           C  
ATOM   1273  NE1 TRP C 110       2.599 -11.309   2.004  1.00 58.38           N  
ATOM   1274  CH2 TRP C 110       4.113  -9.337  -0.721  1.00 58.38           C  
ATOM   1275  CZ2 TRP C 110       4.121 -10.184   0.357  1.00 58.38           C  
ATOM   1276  CZ3 TRP C 110       2.916  -8.806  -1.229  1.00 58.38           C  
ATOM   1277  N   SER C 111      -3.570  -8.228   1.903  1.00 57.77           N  
ATOM   1278  CA  SER C 111      -4.566  -7.336   1.320  1.00 57.77           C  
ATOM   1279  C   SER C 111      -4.345  -5.894   1.764  1.00 57.77           C  
ATOM   1280  CB  SER C 111      -5.977  -7.785   1.701  1.00 57.77           C  
ATOM   1281  O   SER C 111      -4.768  -4.957   1.084  1.00 57.77           O  
ATOM   1282  OG  SER C 111      -6.937  -6.823   1.300  1.00 57.77           O  
ATOM   1283  N   PHE C 112      -3.480  -5.715   2.760  1.00 57.28           N  
ATOM   1284  CA  PHE C 112      -3.289  -4.374   3.300  1.00 57.28           C  
ATOM   1285  C   PHE C 112      -2.057  -3.716   2.690  1.00 57.28           C  
ATOM   1286  CB  PHE C 112      -3.158  -4.421   4.825  1.00 57.28           C  
ATOM   1287  O   PHE C 112      -1.583  -2.692   3.188  1.00 57.28           O  
ATOM   1288  CG  PHE C 112      -4.471  -4.584   5.542  1.00 57.28           C  
ATOM   1289  CD1 PHE C 112      -5.286  -3.486   5.788  1.00 57.28           C  
ATOM   1290  CD2 PHE C 112      -4.891  -5.837   5.970  1.00 57.28           C  
ATOM   1291  CE1 PHE C 112      -6.502  -3.634   6.452  1.00 57.28           C  
ATOM   1292  CE2 PHE C 112      -6.104  -5.993   6.634  1.00 57.28           C  
ATOM   1293  CZ  PHE C 112      -6.908  -4.891   6.874  1.00 57.28           C  
ATOM   1294  N   ASN C 113      -1.443  -4.253   1.682  1.00 57.63           N  
ATOM   1295  CA  ASN C 113      -0.321  -3.619   0.998  1.00 57.63           C  
ATOM   1296  C   ASN C 113      -0.772  -2.411   0.181  1.00 57.63           C  
ATOM   1297  CB  ASN C 113       0.400  -4.627   0.102  1.00 57.63           C  
ATOM   1298  O   ASN C 113      -1.693  -2.515  -0.631  1.00 57.63           O  
ATOM   1299  CG  ASN C 113       1.834  -4.869   0.530  1.00 57.63           C  
ATOM   1300  ND2 ASN C 113       2.282  -6.114   0.426  1.00 57.63           N  
ATOM   1301  OD1 ASN C 113       2.533  -3.944   0.953  1.00 57.63           O  
ATOM   1302  N   PRO C 114      -0.422  -1.248   0.598  1.00 54.92           N  
ATOM   1303  CA  PRO C 114      -0.839  -0.003  -0.052  1.00 54.92           C  
ATOM   1304  C   PRO C 114      -0.408   0.071  -1.515  1.00 54.92           C  
ATOM   1305  CB  PRO C 114      -0.144   1.078   0.778  1.00 54.92           C  
ATOM   1306  O   PRO C 114      -0.977   0.842  -2.292  1.00 54.92           O  
ATOM   1307  CG  PRO C 114       0.945   0.360   1.507  1.00 54.92           C  
ATOM   1308  CD  PRO C 114       0.617  -1.105   1.531  1.00 54.92           C  
ATOM   1309  N   GLU C 115       0.517  -0.659  -1.880  1.00 56.14           N  
ATOM   1310  CA  GLU C 115       1.093  -0.472  -3.208  1.00 56.14           C  
ATOM   1311  C   GLU C 115       0.370  -1.322  -4.248  1.00 56.14           C  
ATOM   1312  CB  GLU C 115       2.586  -0.809  -3.199  1.00 56.14           C  
ATOM   1313  O   GLU C 115       0.274  -0.937  -5.416  1.00 56.14           O  
ATOM   1314  CG  GLU C 115       3.405   0.001  -4.194  1.00 56.14           C  
ATOM   1315  CD  GLU C 115       4.893  -0.308  -4.139  1.00 56.14           C  
ATOM   1316  OE1 GLU C 115       5.647   0.179  -5.011  1.00 56.14           O  
ATOM   1317  OE2 GLU C 115       5.307  -1.045  -3.216  1.00 56.14           O  
ATOM   1318  N   THR C 116      -0.064  -2.505  -3.772  1.00 56.55           N  
ATOM   1319  CA  THR C 116      -0.661  -3.337  -4.811  1.00 56.55           C  
ATOM   1320  C   THR C 116      -2.015  -3.876  -4.360  1.00 56.55           C  
ATOM   1321  CB  THR C 116       0.262  -4.510  -5.187  1.00 56.55           C  
ATOM   1322  O   THR C 116      -2.193  -4.224  -3.191  1.00 56.55           O  
ATOM   1323  CG2 THR C 116       1.402  -4.046  -6.088  1.00 56.55           C  
ATOM   1324  OG1 THR C 116       0.814  -5.078  -3.993  1.00 56.55           O  
ATOM   1325  N   ASN C 117      -3.033  -3.638  -5.079  1.00 57.78           N  
ATOM   1326  CA  ASN C 117      -4.369  -4.159  -4.810  1.00 57.78           C  
ATOM   1327  C   ASN C 117      -4.609  -5.485  -5.526  1.00 57.78           C  
ATOM   1328  CB  ASN C 117      -5.434  -3.137  -5.213  1.00 57.78           C  
ATOM   1329  O   ASN C 117      -5.752  -5.925  -5.659  1.00 57.78           O  
ATOM   1330  CG  ASN C 117      -5.347  -1.854  -4.410  1.00 57.78           C  
ATOM   1331  ND2 ASN C 117      -5.725  -0.741  -5.028  1.00 57.78           N  
ATOM   1332  OD1 ASN C 117      -4.943  -1.863  -3.245  1.00 57.78           O  
ATOM   1333  N   ILE C 118      -3.463  -6.099  -5.876  1.00 64.00           N  
ATOM   1334  CA  ILE C 118      -3.661  -7.322  -6.647  1.00 64.00           C  
ATOM   1335  C   ILE C 118      -2.995  -8.495  -5.931  1.00 64.00           C  
ATOM   1336  CB  ILE C 118      -3.103  -7.182  -8.081  1.00 64.00           C  
ATOM   1337  O   ILE C 118      -1.815  -8.427  -5.579  1.00 64.00           O  
ATOM   1338  CG1 ILE C 118      -3.704  -5.952  -8.770  1.00 64.00           C  
ATOM   1339  CG2 ILE C 118      -3.375  -8.453  -8.892  1.00 64.00           C  
ATOM   1340  CD1 ILE C 118      -2.922  -5.482  -9.989  1.00 64.00           C  
ATOM   1341  N   LEU C 119      -3.736  -9.383  -5.599  1.00 71.08           N  
ATOM   1342  CA  LEU C 119      -3.208 -10.553  -4.905  1.00 71.08           C  
ATOM   1343  C   LEU C 119      -3.360 -11.807  -5.759  1.00 71.08           C  
ATOM   1344  CB  LEU C 119      -3.918 -10.746  -3.563  1.00 71.08           C  
ATOM   1345  O   LEU C 119      -4.409 -12.023  -6.370  1.00 71.08           O  
ATOM   1346  CG  LEU C 119      -3.261 -10.089  -2.348  1.00 71.08           C  
ATOM   1347  CD1 LEU C 119      -4.141  -8.964  -1.813  1.00 71.08           C  
ATOM   1348  CD2 LEU C 119      -2.990 -11.124  -1.261  1.00 71.08           C  
ATOM   1349  N   LEU C 120      -2.177 -12.438  -5.865  1.00 69.52           N  
ATOM   1350  CA  LEU C 120      -2.175 -13.706  -6.586  1.00 69.52           C  
ATOM   1351  C   LEU C 120      -2.369 -14.876  -5.628  1.00 69.52           C  
ATOM   1352  CB  LEU C 120      -0.867 -13.879  -7.363  1.00 69.52           C  
ATOM   1353  O   LEU C 120      -1.667 -14.982  -4.619  1.00 69.52           O  
ATOM   1354  CG  LEU C 120      -0.748 -15.141  -8.218  1.00 69.52           C  
ATOM   1355  CD1 LEU C 120      -1.520 -14.973  -9.522  1.00 69.52           C  
ATOM   1356  CD2 LEU C 120       0.716 -15.463  -8.496  1.00 69.52           C  
ATOM   1357  N   ASN C 121      -3.431 -15.622  -5.889  1.00 68.27           N  
ATOM   1358  CA  ASN C 121      -3.702 -16.804  -5.079  1.00 68.27           C  
ATOM   1359  C   ASN C 121      -3.475 -18.090  -5.869  1.00 68.27           C  
ATOM   1360  CB  ASN C 121      -5.130 -16.763  -4.530  1.00 68.27           C  
ATOM   1361  O   ASN C 121      -4.156 -18.338  -6.866  1.00 68.27           O  
ATOM   1362  CG  ASN C 121      -5.318 -17.661  -3.323  1.00 68.27           C  
ATOM   1363  ND2 ASN C 121      -6.557 -17.781  -2.861  1.00 68.27           N  
ATOM   1364  OD1 ASN C 121      -4.357 -18.240  -2.809  1.00 68.27           O  
ATOM   1365  N   VAL C 122      -2.387 -18.792  -5.465  1.00 69.92           N  
ATOM   1366  CA  VAL C 122      -2.079 -20.038  -6.160  1.00 69.92           C  
ATOM   1367  C   VAL C 122      -2.313 -21.223  -5.226  1.00 69.92           C  
ATOM   1368  CB  VAL C 122      -0.625 -20.051  -6.684  1.00 69.92           C  
ATOM   1369  O   VAL C 122      -1.694 -21.314  -4.163  1.00 69.92           O  
ATOM   1370  CG1 VAL C 122      -0.347 -21.329  -7.472  1.00 69.92           C  
ATOM   1371  CG2 VAL C 122      -0.359 -18.819  -7.547  1.00 69.92           C  
ATOM   1372  N   PRO C 123      -3.326 -22.056  -5.621  1.00 66.25           N  
ATOM   1373  CA  PRO C 123      -3.562 -23.255  -4.814  1.00 66.25           C  
ATOM   1374  C   PRO C 123      -2.519 -24.344  -5.055  1.00 66.25           C  
ATOM   1375  CB  PRO C 123      -4.949 -23.718  -5.267  1.00 66.25           C  
ATOM   1376  O   PRO C 123      -2.397 -24.850  -6.174  1.00 66.25           O  
ATOM   1377  CG  PRO C 123      -5.132 -23.108  -6.619  1.00 66.25           C  
ATOM   1378  CD  PRO C 123      -4.190 -21.946  -6.750  1.00 66.25           C  
ATOM   1379  N   LEU C 124      -1.510 -24.300  -4.126  1.00 64.85           N  
ATOM   1380  CA  LEU C 124      -0.499 -25.345  -4.245  1.00 64.85           C  
ATOM   1381  C   LEU C 124      -0.650 -26.378  -3.133  1.00 64.85           C  
ATOM   1382  CB  LEU C 124       0.906 -24.738  -4.207  1.00 64.85           C  
ATOM   1383  O   LEU C 124      -0.657 -26.027  -1.951  1.00 64.85           O  
ATOM   1384  CG  LEU C 124       1.887 -25.233  -5.271  1.00 64.85           C  
ATOM   1385  CD1 LEU C 124       1.602 -24.558  -6.609  1.00 64.85           C  
ATOM   1386  CD2 LEU C 124       3.325 -24.977  -4.833  1.00 64.85           C  
ATOM   1387  N   HIS C 125      -0.650 -27.716  -3.545  1.00 63.64           N  
ATOM   1388  CA  HIS C 125      -0.657 -28.851  -2.629  1.00 63.64           C  
ATOM   1389  C   HIS C 125      -1.698 -28.667  -1.530  1.00 63.64           C  
ATOM   1390  CB  HIS C 125       0.728 -29.050  -2.011  1.00 63.64           C  
ATOM   1391  O   HIS C 125      -1.465 -29.040  -0.378  1.00 63.64           O  
ATOM   1392  CG  HIS C 125       1.616 -29.954  -2.806  1.00 63.64           C  
ATOM   1393  CD2 HIS C 125       1.835 -31.287  -2.718  1.00 63.64           C  
ATOM   1394  ND1 HIS C 125       2.410 -29.500  -3.836  1.00 63.64           N  
ATOM   1395  CE1 HIS C 125       3.080 -30.518  -4.349  1.00 63.64           C  
ATOM   1396  NE2 HIS C 125       2.750 -31.614  -3.688  1.00 63.64           N  
ATOM   1397  N   GLY C 126      -2.874 -28.102  -1.848  1.00 57.19           N  
ATOM   1398  CA  GLY C 126      -3.930 -27.967  -0.856  1.00 57.19           C  
ATOM   1399  C   GLY C 126      -3.836 -26.682  -0.055  1.00 57.19           C  
ATOM   1400  O   GLY C 126      -4.695 -26.403   0.783  1.00 57.19           O  
ATOM   1401  N   THR C 127      -2.651 -26.009  -0.313  1.00 58.21           N  
ATOM   1402  CA  THR C 127      -2.516 -24.731   0.377  1.00 58.21           C  
ATOM   1403  C   THR C 127      -2.527 -23.575  -0.619  1.00 58.21           C  
ATOM   1404  CB  THR C 127      -1.224 -24.680   1.213  1.00 58.21           C  
ATOM   1405  O   THR C 127      -2.096 -23.731  -1.764  1.00 58.21           O  
ATOM   1406  CG2 THR C 127      -1.340 -25.553   2.458  1.00 58.21           C  
ATOM   1407  OG1 THR C 127      -0.128 -25.146   0.416  1.00 58.21           O  
ATOM   1408  N   ILE C 128      -3.294 -22.559  -0.310  1.00 62.77           N  
ATOM   1409  CA  ILE C 128      -3.386 -21.382  -1.167  1.00 62.77           C  
ATOM   1410  C   ILE C 128      -2.277 -20.395  -0.809  1.00 62.77           C  
ATOM   1411  CB  ILE C 128      -4.768 -20.702  -1.046  1.00 62.77           C  
ATOM   1412  O   ILE C 128      -2.153 -19.983   0.347  1.00 62.77           O  
ATOM   1413  CG1 ILE C 128      -5.886 -21.747  -1.129  1.00 62.77           C  
ATOM   1414  CG2 ILE C 128      -4.939 -19.630  -2.127  1.00 62.77           C  
ATOM   1415  CD1 ILE C 128      -7.232 -21.256  -0.612  1.00 62.77           C  
ATOM   1416  N   LEU C 129      -1.343 -20.315  -1.716  1.00 65.15           N  
ATOM   1417  CA  LEU C 129      -0.267 -19.351  -1.520  1.00 65.15           C  
ATOM   1418  C   LEU C 129      -0.597 -18.023  -2.193  1.00 65.15           C  
ATOM   1419  CB  LEU C 129       1.052 -19.901  -2.069  1.00 65.15           C  
ATOM   1420  O   LEU C 129      -0.954 -17.992  -3.373  1.00 65.15           O  
ATOM   1421  CG  LEU C 129       2.207 -20.014  -1.073  1.00 65.15           C  
ATOM   1422  CD1 LEU C 129       2.414 -21.469  -0.665  1.00 65.15           C  
ATOM   1423  CD2 LEU C 129       3.486 -19.433  -1.667  1.00 65.15           C  
ATOM   1424  N   THR C 130      -0.735 -16.988  -1.323  1.00 62.64           N  
ATOM   1425  CA  THR C 130      -1.098 -15.669  -1.830  1.00 62.64           C  
ATOM   1426  C   THR C 130       0.132 -14.770  -1.929  1.00 62.64           C  
ATOM   1427  CB  THR C 130      -2.157 -14.998  -0.935  1.00 62.64           C  
ATOM   1428  O   THR C 130       0.908 -14.665  -0.978  1.00 62.64           O  
ATOM   1429  CG2 THR C 130      -3.536 -15.606  -1.166  1.00 62.64           C  
ATOM   1430  OG1 THR C 130      -1.793 -15.175   0.439  1.00 62.64           O  
ATOM   1431  N   ARG C 131       0.495 -14.397  -3.179  1.00 63.04           N  
ATOM   1432  CA  ARG C 131       1.602 -13.464  -3.365  1.00 63.04           C  
ATOM   1433  C   ARG C 131       1.136 -12.195  -4.071  1.00 63.04           C  
ATOM   1434  CB  ARG C 131       2.732 -14.121  -4.160  1.00 63.04           C  
ATOM   1435  O   ARG C 131       0.290 -12.251  -4.965  1.00 63.04           O  
ATOM   1436  CG  ARG C 131       3.569 -15.098  -3.349  1.00 63.04           C  
ATOM   1437  CD  ARG C 131       4.965 -14.555  -3.078  1.00 63.04           C  
ATOM   1438  NE  ARG C 131       5.787 -15.518  -2.351  1.00 63.04           N  
ATOM   1439  NH1 ARG C 131       7.393 -13.983  -1.719  1.00 63.04           N  
ATOM   1440  NH2 ARG C 131       7.589 -16.178  -1.090  1.00 63.04           N  
ATOM   1441  CZ  ARG C 131       6.921 -15.224  -1.722  1.00 63.04           C  
ATOM   1442  N   PRO C 132       1.459 -11.059  -3.568  1.00 59.32           N  
ATOM   1443  CA  PRO C 132       1.091  -9.781  -4.183  1.00 59.32           C  
ATOM   1444  C   PRO C 132       1.724  -9.584  -5.558  1.00 59.32           C  
ATOM   1445  CB  PRO C 132       1.618  -8.746  -3.186  1.00 59.32           C  
ATOM   1446  O   PRO C 132       2.898  -9.909  -5.754  1.00 59.32           O  
ATOM   1447  CG  PRO C 132       2.664  -9.469  -2.401  1.00 59.32           C  
ATOM   1448  CD  PRO C 132       2.399 -10.944  -2.499  1.00 59.32           C  
ATOM   1449  N   LEU C 133       0.866  -9.404  -6.462  1.00 61.98           N  
ATOM   1450  CA  LEU C 133       1.337  -9.102  -7.810  1.00 61.98           C  
ATOM   1451  C   LEU C 133       1.294  -7.601  -8.076  1.00 61.98           C  
ATOM   1452  CB  LEU C 133       0.493  -9.841  -8.851  1.00 61.98           C  
ATOM   1453  O   LEU C 133       0.389  -6.908  -7.606  1.00 61.98           O  
ATOM   1454  CG  LEU C 133       1.217 -10.901  -9.682  1.00 61.98           C  
ATOM   1455  CD1 LEU C 133       0.752 -12.297  -9.283  1.00 61.98           C  
ATOM   1456  CD2 LEU C 133       0.989 -10.661 -11.171  1.00 61.98           C  
ATOM   1457  N   LEU C 134       2.365  -7.066  -8.415  1.00 58.85           N  
ATOM   1458  CA  LEU C 134       2.448  -5.636  -8.693  1.00 58.85           C  
ATOM   1459  C   LEU C 134       1.593  -5.266  -9.900  1.00 58.85           C  
ATOM   1460  CB  LEU C 134       3.901  -5.220  -8.935  1.00 58.85           C  
ATOM   1461  O   LEU C 134       0.924  -4.230  -9.899  1.00 58.85           O  
ATOM   1462  CG  LEU C 134       4.632  -4.589  -7.749  1.00 58.85           C  
ATOM   1463  CD1 LEU C 134       5.614  -5.585  -7.140  1.00 58.85           C  
ATOM   1464  CD2 LEU C 134       5.353  -3.316  -8.180  1.00 58.85           C  
ATOM   1465  N   GLU C 135       1.564  -6.196 -10.918  1.00 56.26           N  
ATOM   1466  CA  GLU C 135       0.821  -5.861 -12.129  1.00 56.26           C  
ATOM   1467  C   GLU C 135       0.000  -7.050 -12.620  1.00 56.26           C  
ATOM   1468  CB  GLU C 135       1.773  -5.389 -13.231  1.00 56.26           C  
ATOM   1469  O   GLU C 135       0.437  -8.198 -12.515  1.00 56.26           O  
ATOM   1470  CG  GLU C 135       1.980  -3.882 -13.262  1.00 56.26           C  
ATOM   1471  CD  GLU C 135       2.931  -3.429 -14.357  1.00 56.26           C  
ATOM   1472  OE1 GLU C 135       3.068  -2.203 -14.574  1.00 56.26           O  
ATOM   1473  OE2 GLU C 135       3.544  -4.306 -15.005  1.00 56.26           O  
ATOM   1474  N   SER C 136      -1.347  -6.868 -12.700  1.00 57.88           N  
ATOM   1475  CA  SER C 136      -2.202  -7.911 -13.257  1.00 57.88           C  
ATOM   1476  C   SER C 136      -1.893  -8.151 -14.731  1.00 57.88           C  
ATOM   1477  CB  SER C 136      -3.677  -7.541 -13.091  1.00 57.88           C  
ATOM   1478  O   SER C 136      -2.004  -7.236 -15.551  1.00 57.88           O  
ATOM   1479  OG  SER C 136      -4.072  -6.594 -14.069  1.00 57.88           O  
ATOM   1480  N   GLU C 137      -0.971  -9.005 -14.886  1.00 61.35           N  
ATOM   1481  CA  GLU C 137      -0.740  -9.341 -16.288  1.00 61.35           C  
ATOM   1482  C   GLU C 137      -1.825 -10.274 -16.818  1.00 61.35           C  
ATOM   1483  CB  GLU C 137       0.639  -9.980 -16.468  1.00 61.35           C  
ATOM   1484  O   GLU C 137      -2.501 -10.952 -16.041  1.00 61.35           O  
ATOM   1485  CG  GLU C 137       1.797  -9.022 -16.230  1.00 61.35           C  
ATOM   1486  CD  GLU C 137       3.144  -9.597 -16.637  1.00 61.35           C  
ATOM   1487  OE1 GLU C 137       4.054  -8.816 -16.995  1.00 61.35           O  
ATOM   1488  OE2 GLU C 137       3.290 -10.839 -16.599  1.00 61.35           O  
ATOM   1489  N   LEU C 138      -2.341  -9.920 -17.968  1.00 65.26           N  
ATOM   1490  CA  LEU C 138      -3.346 -10.722 -18.658  1.00 65.26           C  
ATOM   1491  C   LEU C 138      -2.929 -12.188 -18.711  1.00 65.26           C  
ATOM   1492  CB  LEU C 138      -3.573 -10.193 -20.077  1.00 65.26           C  
ATOM   1493  O   LEU C 138      -3.769 -13.082 -18.583  1.00 65.26           O  
ATOM   1494  CG  LEU C 138      -4.977  -9.673 -20.390  1.00 65.26           C  
ATOM   1495  CD1 LEU C 138      -4.940  -8.170 -20.649  1.00 65.26           C  
ATOM   1496  CD2 LEU C 138      -5.567 -10.413 -21.586  1.00 65.26           C  
ATOM   1497  N   VAL C 139      -1.648 -12.372 -18.713  1.00 70.76           N  
ATOM   1498  CA  VAL C 139      -1.116 -13.728 -18.792  1.00 70.76           C  
ATOM   1499  C   VAL C 139      -0.006 -13.909 -17.759  1.00 70.76           C  
ATOM   1500  CB  VAL C 139      -0.584 -14.048 -20.207  1.00 70.76           C  
ATOM   1501  O   VAL C 139       0.905 -13.083 -17.666  1.00 70.76           O  
ATOM   1502  CG1 VAL C 139      -0.008 -15.461 -20.261  1.00 70.76           C  
ATOM   1503  CG2 VAL C 139      -1.693 -13.879 -21.244  1.00 70.76           C  
ATOM   1504  N   ILE C 140      -0.298 -14.768 -16.939  1.00 73.94           N  
ATOM   1505  CA  ILE C 140       0.708 -15.073 -15.927  1.00 73.94           C  
ATOM   1506  C   ILE C 140       1.537 -16.276 -16.370  1.00 73.94           C  
ATOM   1507  CB  ILE C 140       0.060 -15.344 -14.551  1.00 73.94           C  
ATOM   1508  O   ILE C 140       0.986 -17.322 -16.721  1.00 73.94           O  
ATOM   1509  CG1 ILE C 140      -0.771 -14.136 -14.104  1.00 73.94           C  
ATOM   1510  CG2 ILE C 140       1.129 -15.689 -13.510  1.00 73.94           C  
ATOM   1511  CD1 ILE C 140      -1.718 -14.430 -12.949  1.00 73.94           C  
ATOM   1512  N   GLY C 141       2.813 -15.980 -16.610  1.00 72.77           N  
ATOM   1513  CA  GLY C 141       3.712 -17.062 -16.979  1.00 72.77           C  
ATOM   1514  C   GLY C 141       4.277 -17.802 -15.782  1.00 72.77           C  
ATOM   1515  O   GLY C 141       4.641 -17.185 -14.778  1.00 72.77           O  
ATOM   1516  N   ALA C 142       4.087 -19.068 -15.778  1.00 74.46           N  
ATOM   1517  CA  ALA C 142       4.666 -19.904 -14.730  1.00 74.46           C  
ATOM   1518  C   ALA C 142       5.798 -20.767 -15.279  1.00 74.46           C  
ATOM   1519  CB  ALA C 142       3.591 -20.783 -14.096  1.00 74.46           C  
ATOM   1520  O   ALA C 142       5.688 -21.322 -16.375  1.00 74.46           O  
ATOM   1521  N   VAL C 143       6.934 -20.580 -14.621  1.00 76.33           N  
ATOM   1522  CA  VAL C 143       8.097 -21.338 -15.070  1.00 76.33           C  
ATOM   1523  C   VAL C 143       8.506 -22.344 -13.997  1.00 76.33           C  
ATOM   1524  CB  VAL C 143       9.284 -20.408 -15.408  1.00 76.33           C  
ATOM   1525  O   VAL C 143       8.574 -22.005 -12.813  1.00 76.33           O  
ATOM   1526  CG1 VAL C 143      10.497 -21.222 -15.857  1.00 76.33           C  
ATOM   1527  CG2 VAL C 143       8.883 -19.402 -16.486  1.00 76.33           C  
ATOM   1528  N   ILE C 144       8.573 -23.610 -14.501  1.00 76.25           N  
ATOM   1529  CA  ILE C 144       9.066 -24.656 -13.612  1.00 76.25           C  
ATOM   1530  C   ILE C 144      10.514 -24.992 -13.962  1.00 76.25           C  
ATOM   1531  CB  ILE C 144       8.188 -25.925 -13.691  1.00 76.25           C  
ATOM   1532  O   ILE C 144      10.811 -25.384 -15.093  1.00 76.25           O  
ATOM   1533  CG1 ILE C 144       6.725 -25.582 -13.384  1.00 76.25           C  
ATOM   1534  CG2 ILE C 144       8.709 -27.003 -12.736  1.00 76.25           C  
ATOM   1535  CD1 ILE C 144       5.728 -26.610 -13.899  1.00 76.25           C  
ATOM   1536  N   LEU C 145      11.358 -24.577 -13.030  1.00 76.19           N  
ATOM   1537  CA  LEU C 145      12.771 -24.886 -13.220  1.00 76.19           C  
ATOM   1538  C   LEU C 145      13.236 -25.940 -12.220  1.00 76.19           C  
ATOM   1539  CB  LEU C 145      13.621 -23.621 -13.078  1.00 76.19           C  
ATOM   1540  O   LEU C 145      13.214 -25.705 -11.009  1.00 76.19           O  
ATOM   1541  CG  LEU C 145      14.465 -23.232 -14.293  1.00 76.19           C  
ATOM   1542  CD1 LEU C 145      13.768 -22.138 -15.094  1.00 76.19           C  
ATOM   1543  CD2 LEU C 145      15.854 -22.779 -13.856  1.00 76.19           C  
ATOM   1544  N   ARG C 146      13.702 -27.110 -12.743  1.00 74.63           N  
ATOM   1545  CA  ARG C 146      14.249 -28.179 -11.912  1.00 74.63           C  
ATOM   1546  C   ARG C 146      13.301 -28.522 -10.768  1.00 74.63           C  
ATOM   1547  CB  ARG C 146      15.618 -27.782 -11.357  1.00 74.63           C  
ATOM   1548  O   ARG C 146      13.739 -28.740  -9.636  1.00 74.63           O  
ATOM   1549  CG  ARG C 146      16.746 -27.877 -12.373  1.00 74.63           C  
ATOM   1550  CD  ARG C 146      18.100 -27.589 -11.740  1.00 74.63           C  
ATOM   1551  NE  ARG C 146      19.178 -27.652 -12.723  1.00 74.63           N  
ATOM   1552  NH1 ARG C 146      20.868 -27.239 -11.202  1.00 74.63           N  
ATOM   1553  NH2 ARG C 146      21.366 -27.562 -13.417  1.00 74.63           N  
ATOM   1554  CZ  ARG C 146      20.468 -27.484 -12.445  1.00 74.63           C  
ATOM   1555  N   GLY C 147      11.964 -28.497 -11.016  1.00 69.76           N  
ATOM   1556  CA  GLY C 147      11.007 -28.890  -9.994  1.00 69.76           C  
ATOM   1557  C   GLY C 147      10.533 -27.728  -9.141  1.00 69.76           C  
ATOM   1558  O   GLY C 147       9.793 -27.922  -8.175  1.00 69.76           O  
ATOM   1559  N   HIS C 148      11.108 -26.485  -9.401  1.00 71.72           N  
ATOM   1560  CA  HIS C 148      10.675 -25.321  -8.636  1.00 71.72           C  
ATOM   1561  C   HIS C 148       9.800 -24.401  -9.480  1.00 71.72           C  
ATOM   1562  CB  HIS C 148      11.885 -24.551  -8.103  1.00 71.72           C  
ATOM   1563  O   HIS C 148      10.187 -24.008 -10.583  1.00 71.72           O  
ATOM   1564  CG  HIS C 148      12.609 -25.258  -7.002  1.00 71.72           C  
ATOM   1565  CD2 HIS C 148      13.801 -25.900  -6.991  1.00 71.72           C  
ATOM   1566  ND1 HIS C 148      12.103 -25.362  -5.725  1.00 71.72           N  
ATOM   1567  CE1 HIS C 148      12.955 -26.038  -4.973  1.00 71.72           C  
ATOM   1568  NE2 HIS C 148      13.994 -26.376  -5.717  1.00 71.72           N  
ATOM   1569  N   LEU C 149       8.629 -24.170  -8.955  1.00 74.12           N  
ATOM   1570  CA  LEU C 149       7.641 -23.352  -9.649  1.00 74.12           C  
ATOM   1571  C   LEU C 149       7.849 -21.873  -9.345  1.00 74.12           C  
ATOM   1572  CB  LEU C 149       6.223 -23.772  -9.252  1.00 74.12           C  
ATOM   1573  O   LEU C 149       7.972 -21.485  -8.181  1.00 74.12           O  
ATOM   1574  CG  LEU C 149       5.077 -23.044  -9.956  1.00 74.12           C  
ATOM   1575  CD1 LEU C 149       4.938 -23.539 -11.392  1.00 74.12           C  
ATOM   1576  CD2 LEU C 149       3.772 -23.232  -9.191  1.00 74.12           C  
ATOM   1577  N   ARG C 150       8.082 -21.205 -10.455  1.00 71.99           N  
ATOM   1578  CA  ARG C 150       8.178 -19.754 -10.336  1.00 71.99           C  
ATOM   1579  C   ARG C 150       7.072 -19.066 -11.129  1.00 71.99           C  
ATOM   1580  CB  ARG C 150       9.547 -19.264 -10.813  1.00 71.99           C  
ATOM   1581  O   ARG C 150       6.942 -19.279 -12.337  1.00 71.99           O  
ATOM   1582  CG  ARG C 150      10.682 -19.575  -9.850  1.00 71.99           C  
ATOM   1583  CD  ARG C 150      11.983 -18.910 -10.278  1.00 71.99           C  
ATOM   1584  NE  ARG C 150      12.902 -18.751  -9.154  1.00 71.99           N  
ATOM   1585  NH1 ARG C 150      14.662 -17.979 -10.436  1.00 71.99           N  
ATOM   1586  NH2 ARG C 150      14.903 -18.206  -8.168  1.00 71.99           N  
ATOM   1587  CZ  ARG C 150      14.154 -18.312  -9.255  1.00 71.99           C  
ATOM   1588  N   ILE C 151       6.178 -18.422 -10.359  1.00 69.72           N  
ATOM   1589  CA  ILE C 151       5.097 -17.699 -11.020  1.00 69.72           C  
ATOM   1590  C   ILE C 151       5.328 -16.195 -10.890  1.00 69.72           C  
ATOM   1591  CB  ILE C 151       3.719 -18.082 -10.435  1.00 69.72           C  
ATOM   1592  O   ILE C 151       5.510 -15.682  -9.783  1.00 69.72           O  
ATOM   1593  CG1 ILE C 151       3.475 -19.588 -10.587  1.00 69.72           C  
ATOM   1594  CG2 ILE C 151       2.604 -17.277 -11.108  1.00 69.72           C  
ATOM   1595  CD1 ILE C 151       2.191 -20.076  -9.931  1.00 69.72           C  
ATOM   1596  N   ALA C 152       5.184 -15.426 -12.056  1.00 63.13           N  
ATOM   1597  CA  ALA C 152       5.354 -13.975 -12.075  1.00 63.13           C  
ATOM   1598  C   ALA C 152       6.604 -13.559 -11.304  1.00 63.13           C  
ATOM   1599  CB  ALA C 152       4.121 -13.287 -11.495  1.00 63.13           C  
ATOM   1600  O   ALA C 152       6.604 -12.536 -10.615  1.00 63.13           O  
ATOM   1601  N   GLY C 153       7.663 -14.380 -11.332  1.00 57.93           N  
ATOM   1602  CA  GLY C 153       8.924 -14.013 -10.708  1.00 57.93           C  
ATOM   1603  C   GLY C 153       9.016 -14.439  -9.255  1.00 57.93           C  
ATOM   1604  O   GLY C 153      10.062 -14.281  -8.622  1.00 57.93           O  
ATOM   1605  N   HIS C 154       7.918 -15.126  -8.747  1.00 60.31           N  
ATOM   1606  CA  HIS C 154       7.944 -15.547  -7.350  1.00 60.31           C  
ATOM   1607  C   HIS C 154       8.114 -17.058  -7.233  1.00 60.31           C  
ATOM   1608  CB  HIS C 154       6.667 -15.104  -6.634  1.00 60.31           C  
ATOM   1609  O   HIS C 154       7.515 -17.815  -7.999  1.00 60.31           O  
ATOM   1610  CG  HIS C 154       6.723 -13.701  -6.119  1.00 60.31           C  
ATOM   1611  CD2 HIS C 154       5.776 -12.736  -6.064  1.00 60.31           C  
ATOM   1612  ND1 HIS C 154       7.867 -13.151  -5.581  1.00 60.31           N  
ATOM   1613  CE1 HIS C 154       7.618 -11.905  -5.215  1.00 60.31           C  
ATOM   1614  NE2 HIS C 154       6.357 -11.628  -5.497  1.00 60.31           N  
ATOM   1615  N   HIS C 155       9.060 -17.395  -6.392  1.00 61.93           N  
ATOM   1616  CA  HIS C 155       9.352 -18.805  -6.160  1.00 61.93           C  
ATOM   1617  C   HIS C 155       8.254 -19.467  -5.335  1.00 61.93           C  
ATOM   1618  CB  HIS C 155      10.703 -18.964  -5.461  1.00 61.93           C  
ATOM   1619  O   HIS C 155       7.940 -19.011  -4.233  1.00 61.93           O  
ATOM   1620  CG  HIS C 155      11.861 -18.480  -6.275  1.00 61.93           C  
ATOM   1621  CD2 HIS C 155      12.591 -17.343  -6.195  1.00 61.93           C  
ATOM   1622  ND1 HIS C 155      12.387 -19.204  -7.323  1.00 61.93           N  
ATOM   1623  CE1 HIS C 155      13.395 -18.531  -7.853  1.00 61.93           C  
ATOM   1624  NE2 HIS C 155      13.539 -17.398  -7.187  1.00 61.93           N  
ATOM   1625  N   LEU C 156       7.401 -20.428  -5.898  1.00 66.59           N  
ATOM   1626  CA  LEU C 156       6.251 -20.999  -5.207  1.00 66.59           C  
ATOM   1627  C   LEU C 156       6.533 -22.435  -4.777  1.00 66.59           C  
ATOM   1628  CB  LEU C 156       5.011 -20.958  -6.105  1.00 66.59           C  
ATOM   1629  O   LEU C 156       5.754 -23.028  -4.027  1.00 66.59           O  
ATOM   1630  CG  LEU C 156       3.994 -19.855  -5.806  1.00 66.59           C  
ATOM   1631  CD1 LEU C 156       4.394 -18.561  -6.506  1.00 66.59           C  
ATOM   1632  CD2 LEU C 156       2.595 -20.288  -6.230  1.00 66.59           C  
ATOM   1633  N   GLY C 157       7.775 -22.801  -4.731  1.00 65.25           N  
ATOM   1634  CA  GLY C 157       8.089 -24.108  -4.176  1.00 65.25           C  
ATOM   1635  C   GLY C 157       8.237 -25.185  -5.235  1.00 65.25           C  
ATOM   1636  O   GLY C 157       8.295 -24.885  -6.429  1.00 65.25           O  
ATOM   1637  N   ARG C 158       8.392 -26.409  -4.751  1.00 68.00           N  
ATOM   1638  CA  ARG C 158       8.633 -27.586  -5.580  1.00 68.00           C  
ATOM   1639  C   ARG C 158       7.344 -28.063  -6.241  1.00 68.00           C  
ATOM   1640  CB  ARG C 158       9.243 -28.715  -4.747  1.00 68.00           C  
ATOM   1641  O   ARG C 158       6.319 -28.218  -5.574  1.00 68.00           O  
ATOM   1642  CG  ARG C 158      10.739 -28.894  -4.954  1.00 68.00           C  
ATOM   1643  CD  ARG C 158      11.315 -29.947  -4.018  1.00 68.00           C  
ATOM   1644  NE  ARG C 158      12.424 -30.669  -4.636  1.00 68.00           N  
ATOM   1645  NH1 ARG C 158      12.925 -31.922  -2.762  1.00 68.00           N  
ATOM   1646  NH2 ARG C 158      14.147 -32.186  -4.683  1.00 68.00           N  
ATOM   1647  CZ  ARG C 158      13.163 -31.591  -4.026  1.00 68.00           C  
ATOM   1648  N   CYS C 159       7.221 -27.875  -7.492  1.00 68.41           N  
ATOM   1649  CA  CYS C 159       6.025 -28.338  -8.187  1.00 68.41           C  
ATOM   1650  C   CYS C 159       6.389 -29.043  -9.488  1.00 68.41           C  
ATOM   1651  CB  CYS C 159       5.086 -27.167  -8.477  1.00 68.41           C  
ATOM   1652  O   CYS C 159       7.382 -28.696 -10.130  1.00 68.41           O  
ATOM   1653  SG  CYS C 159       3.336 -27.579  -8.311  1.00 68.41           S  
ATOM   1654  N   ASP C 160       5.836 -30.234  -9.505  1.00 68.85           N  
ATOM   1655  CA  ASP C 160       5.970 -30.983 -10.751  1.00 68.85           C  
ATOM   1656  C   ASP C 160       4.953 -30.510 -11.787  1.00 68.85           C  
ATOM   1657  CB  ASP C 160       5.803 -32.482 -10.497  1.00 68.85           C  
ATOM   1658  O   ASP C 160       3.937 -29.906 -11.437  1.00 68.85           O  
ATOM   1659  CG  ASP C 160       7.124 -33.194 -10.262  1.00 68.85           C  
ATOM   1660  OD1 ASP C 160       8.167 -32.728 -10.771  1.00 68.85           O  
ATOM   1661  OD2 ASP C 160       7.122 -34.231  -9.565  1.00 68.85           O  
ATOM   1662  N   ILE C 161       5.356 -30.478 -13.040  1.00 69.16           N  
ATOM   1663  CA  ILE C 161       4.532 -30.025 -14.155  1.00 69.16           C  
ATOM   1664  C   ILE C 161       3.179 -30.733 -14.119  1.00 69.16           C  
ATOM   1665  CB  ILE C 161       5.230 -30.272 -15.511  1.00 69.16           C  
ATOM   1666  O   ILE C 161       2.169 -30.177 -14.555  1.00 69.16           O  
ATOM   1667  CG1 ILE C 161       6.269 -29.177 -15.783  1.00 69.16           C  
ATOM   1668  CG2 ILE C 161       4.202 -30.345 -16.643  1.00 69.16           C  
ATOM   1669  CD1 ILE C 161       7.545 -29.685 -16.440  1.00 69.16           C  
ATOM   1670  N   LYS C 162       3.114 -31.935 -13.565  1.00 67.64           N  
ATOM   1671  CA  LYS C 162       1.884 -32.721 -13.508  1.00 67.64           C  
ATOM   1672  C   LYS C 162       0.975 -32.238 -12.381  1.00 67.64           C  
ATOM   1673  CB  LYS C 162       2.204 -34.205 -13.324  1.00 67.64           C  
ATOM   1674  O   LYS C 162      -0.242 -32.422 -12.437  1.00 67.64           O  
ATOM   1675  CG  LYS C 162       2.838 -34.858 -14.544  1.00 67.64           C  
ATOM   1676  CD  LYS C 162       3.082 -36.344 -14.319  1.00 67.64           C  
ATOM   1677  CE  LYS C 162       3.794 -36.981 -15.505  1.00 67.64           C  
ATOM   1678  NZ  LYS C 162       4.000 -38.446 -15.306  1.00 67.64           N  
ATOM   1679  N   ASP C 163       1.599 -31.421 -11.495  1.00 68.85           N  
ATOM   1680  CA  ASP C 163       0.845 -30.971 -10.329  1.00 68.85           C  
ATOM   1681  C   ASP C 163       0.516 -29.483 -10.429  1.00 68.85           C  
ATOM   1682  CB  ASP C 163       1.626 -31.251  -9.043  1.00 68.85           C  
ATOM   1683  O   ASP C 163       0.212 -28.840  -9.422  1.00 68.85           O  
ATOM   1684  CG  ASP C 163       1.710 -32.731  -8.711  1.00 68.85           C  
ATOM   1685  OD1 ASP C 163       0.759 -33.480  -9.023  1.00 68.85           O  
ATOM   1686  OD2 ASP C 163       2.734 -33.150  -8.130  1.00 68.85           O  
ATOM   1687  N   LEU C 164       0.610 -29.013 -11.678  1.00 71.32           N  
ATOM   1688  CA  LEU C 164       0.332 -27.588 -11.826  1.00 71.32           C  
ATOM   1689  C   LEU C 164      -1.143 -27.294 -11.577  1.00 71.32           C  
ATOM   1690  CB  LEU C 164       0.732 -27.106 -13.223  1.00 71.32           C  
ATOM   1691  O   LEU C 164      -2.013 -28.061 -11.996  1.00 71.32           O  
ATOM   1692  CG  LEU C 164       1.728 -25.947 -13.281  1.00 71.32           C  
ATOM   1693  CD1 LEU C 164       3.146 -26.453 -13.037  1.00 71.32           C  
ATOM   1694  CD2 LEU C 164       1.635 -25.228 -14.622  1.00 71.32           C  
ATOM   1695  N   PRO C 165      -1.354 -26.280 -10.747  1.00 69.88           N  
ATOM   1696  CA  PRO C 165      -2.745 -25.894 -10.502  1.00 69.88           C  
ATOM   1697  C   PRO C 165      -3.494 -25.537 -11.784  1.00 69.88           C  
ATOM   1698  CB  PRO C 165      -2.616 -24.673  -9.587  1.00 69.88           C  
ATOM   1699  O   PRO C 165      -2.922 -24.919 -12.685  1.00 69.88           O  
ATOM   1700  CG  PRO C 165      -1.183 -24.264  -9.696  1.00 69.88           C  
ATOM   1701  CD  PRO C 165      -0.410 -25.394 -10.314  1.00 69.88           C  
ATOM   1702  N   LYS C 166      -4.564 -26.086 -11.979  1.00 70.94           N  
ATOM   1703  CA  LYS C 166      -5.393 -25.896 -13.166  1.00 70.94           C  
ATOM   1704  C   LYS C 166      -5.967 -24.483 -13.215  1.00 70.94           C  
ATOM   1705  CB  LYS C 166      -6.526 -26.923 -13.200  1.00 70.94           C  
ATOM   1706  O   LYS C 166      -6.087 -23.893 -14.291  1.00 70.94           O  
ATOM   1707  CG  LYS C 166      -6.101 -28.297 -13.697  1.00 70.94           C  
ATOM   1708  CD  LYS C 166      -7.271 -29.272 -13.713  1.00 70.94           C  
ATOM   1709  CE  LYS C 166      -6.832 -30.667 -14.135  1.00 70.94           C  
ATOM   1710  NZ  LYS C 166      -7.977 -31.627 -14.154  1.00 70.94           N  
ATOM   1711  N   GLU C 167      -6.070 -23.869 -11.888  1.00 72.01           N  
ATOM   1712  CA  GLU C 167      -6.707 -22.556 -11.855  1.00 72.01           C  
ATOM   1713  C   GLU C 167      -6.059 -21.654 -10.808  1.00 72.01           C  
ATOM   1714  CB  GLU C 167      -8.206 -22.692 -11.577  1.00 72.01           C  
ATOM   1715  O   GLU C 167      -5.732 -22.106  -9.709  1.00 72.01           O  
ATOM   1716  CG  GLU C 167      -8.965 -23.453 -12.654  1.00 72.01           C  
ATOM   1717  CD  GLU C 167     -10.448 -23.601 -12.353  1.00 72.01           C  
ATOM   1718  OE1 GLU C 167     -11.195 -24.115 -13.216  1.00 72.01           O  
ATOM   1719  OE2 GLU C 167     -10.866 -23.200 -11.244  1.00 72.01           O  
ATOM   1720  N   ILE C 168      -5.629 -20.508 -11.284  1.00 74.31           N  
ATOM   1721  CA  ILE C 168      -5.074 -19.499 -10.388  1.00 74.31           C  
ATOM   1722  C   ILE C 168      -6.030 -18.312 -10.294  1.00 74.31           C  
ATOM   1723  CB  ILE C 168      -3.680 -19.028 -10.861  1.00 74.31           C  
ATOM   1724  O   ILE C 168      -6.771 -18.027 -11.238  1.00 74.31           O  
ATOM   1725  CG1 ILE C 168      -2.739 -20.227 -11.023  1.00 74.31           C  
ATOM   1726  CG2 ILE C 168      -3.097 -18.002  -9.884  1.00 74.31           C  
ATOM   1727  CD1 ILE C 168      -1.496 -19.930 -11.851  1.00 74.31           C  
ATOM   1728  N   THR C 169      -6.103 -17.856  -9.057  1.00 71.65           N  
ATOM   1729  CA  THR C 169      -7.015 -16.735  -8.861  1.00 71.65           C  
ATOM   1730  C   THR C 169      -6.244 -15.468  -8.502  1.00 71.65           C  
ATOM   1731  CB  THR C 169      -8.048 -17.040  -7.760  1.00 71.65           C  
ATOM   1732  O   THR C 169      -5.268 -15.520  -7.752  1.00 71.65           O  
ATOM   1733  CG2 THR C 169      -8.966 -18.187  -8.170  1.00 71.65           C  
ATOM   1734  OG1 THR C 169      -7.361 -17.400  -6.555  1.00 71.65           O  
ATOM   1735  N   VAL C 170      -6.516 -14.414  -9.262  1.00 74.25           N  
ATOM   1736  CA  VAL C 170      -5.970 -13.099  -8.943  1.00 74.25           C  
ATOM   1737  C   VAL C 170      -7.073 -12.203  -8.385  1.00 74.25           C  
ATOM   1738  CB  VAL C 170      -5.320 -12.439 -10.180  1.00 74.25           C  
ATOM   1739  O   VAL C 170      -8.097 -11.989  -9.038  1.00 74.25           O  
ATOM   1740  CG1 VAL C 170      -4.792 -11.048  -9.834  1.00 74.25           C  
ATOM   1741  CG2 VAL C 170      -4.198 -13.319 -10.726  1.00 74.25           C  
ATOM   1742  N   ALA C 171      -6.873 -11.856  -7.126  1.00 68.89           N  
ATOM   1743  CA  ALA C 171      -7.908 -11.079  -6.449  1.00 68.89           C  
ATOM   1744  C   ALA C 171      -7.536  -9.600  -6.393  1.00 68.89           C  
ATOM   1745  CB  ALA C 171      -8.144 -11.619  -5.041  1.00 68.89           C  
ATOM   1746  O   ALA C 171      -6.408  -9.251  -6.036  1.00 68.89           O  
ATOM   1747  N   THR C 172      -8.339  -8.851  -7.042  1.00 63.46           N  
ATOM   1748  CA  THR C 172      -8.256  -7.404  -6.877  1.00 63.46           C  
ATOM   1749  C   THR C 172      -9.363  -6.900  -5.954  1.00 63.46           C  
ATOM   1750  CB  THR C 172      -8.346  -6.681  -8.233  1.00 63.46           C  
ATOM   1751  O   THR C 172     -10.236  -7.669  -5.547  1.00 63.46           O  
ATOM   1752  CG2 THR C 172      -7.976  -5.207  -8.097  1.00 63.46           C  
ATOM   1753  OG1 THR C 172      -7.448  -7.303  -9.161  1.00 63.46           O  
ATOM   1754  N   SER C 173      -9.197  -5.836  -5.263  1.00 61.68           N  
ATOM   1755  CA  SER C 173     -10.169  -5.257  -4.342  1.00 61.68           C  
ATOM   1756  C   SER C 173     -11.571  -5.262  -4.942  1.00 61.68           C  
ATOM   1757  CB  SER C 173      -9.770  -3.829  -3.969  1.00 61.68           C  
ATOM   1758  O   SER C 173     -12.557  -5.459  -4.229  1.00 61.68           O  
ATOM   1759  OG  SER C 173      -9.623  -3.029  -5.130  1.00 61.68           O  
ATOM   1760  N   ARG C 174     -11.622  -5.254  -6.227  1.00 59.82           N  
ATOM   1761  CA  ARG C 174     -12.931  -5.079  -6.848  1.00 59.82           C  
ATOM   1762  C   ARG C 174     -13.329  -6.317  -7.644  1.00 59.82           C  
ATOM   1763  CB  ARG C 174     -12.935  -3.848  -7.757  1.00 59.82           C  
ATOM   1764  O   ARG C 174     -14.505  -6.682  -7.689  1.00 59.82           O  
ATOM   1765  CG  ARG C 174     -13.366  -2.568  -7.058  1.00 59.82           C  
ATOM   1766  CD  ARG C 174     -13.435  -1.394  -8.024  1.00 59.82           C  
ATOM   1767  NE  ARG C 174     -12.410  -0.395  -7.733  1.00 59.82           N  
ATOM   1768  NH1 ARG C 174     -13.019   1.030  -9.446  1.00 59.82           N  
ATOM   1769  NH2 ARG C 174     -11.272   1.571  -8.065  1.00 59.82           N  
ATOM   1770  CZ  ARG C 174     -12.236   0.733  -8.415  1.00 59.82           C  
ATOM   1771  N   THR C 175     -12.235  -6.973  -8.060  1.00 63.75           N  
ATOM   1772  CA  THR C 175     -12.598  -8.031  -8.996  1.00 63.75           C  
ATOM   1773  C   THR C 175     -11.738  -9.271  -8.771  1.00 63.75           C  
ATOM   1774  CB  THR C 175     -12.453  -7.560 -10.455  1.00 63.75           C  
ATOM   1775  O   THR C 175     -10.611  -9.171  -8.282  1.00 63.75           O  
ATOM   1776  CG2 THR C 175     -13.400  -6.403 -10.756  1.00 63.75           C  
ATOM   1777  OG1 THR C 175     -11.105  -7.130 -10.680  1.00 63.75           O  
ATOM   1778  N   LEU C 176     -12.429 -10.449  -8.851  1.00 70.19           N  
ATOM   1779  CA  LEU C 176     -11.742 -11.736  -8.817  1.00 70.19           C  
ATOM   1780  C   LEU C 176     -11.567 -12.296 -10.224  1.00 70.19           C  
ATOM   1781  CB  LEU C 176     -12.515 -12.733  -7.950  1.00 70.19           C  
ATOM   1782  O   LEU C 176     -12.546 -12.462 -10.957  1.00 70.19           O  
ATOM   1783  CG  LEU C 176     -11.677 -13.622  -7.029  1.00 70.19           C  
ATOM   1784  CD1 LEU C 176     -11.690 -13.073  -5.607  1.00 70.19           C  
ATOM   1785  CD2 LEU C 176     -12.192 -15.057  -7.058  1.00 70.19           C  
ATOM   1786  N   SER C 177     -10.303 -12.257 -10.554  1.00 72.74           N  
ATOM   1787  CA  SER C 177     -10.046 -12.805 -11.882  1.00 72.74           C  
ATOM   1788  C   SER C 177      -9.489 -14.222 -11.797  1.00 72.74           C  
ATOM   1789  CB  SER C 177      -9.074 -11.911 -12.652  1.00 72.74           C  
ATOM   1790  O   SER C 177      -8.639 -14.511 -10.953  1.00 72.74           O  
ATOM   1791  OG  SER C 177      -9.529 -10.569 -12.669  1.00 72.74           O  
ATOM   1792  N   TYR C 178     -10.170 -15.044 -12.570  1.00 72.97           N  
ATOM   1793  CA  TYR C 178      -9.765 -16.445 -12.602  1.00 72.97           C  
ATOM   1794  C   TYR C 178      -8.914 -16.738 -13.832  1.00 72.97           C  
ATOM   1795  CB  TYR C 178     -10.993 -17.360 -12.587  1.00 72.97           C  
ATOM   1796  O   TYR C 178      -9.235 -16.294 -14.937  1.00 72.97           O  
ATOM   1797  CG  TYR C 178     -11.818 -17.247 -11.328  1.00 72.97           C  
ATOM   1798  CD1 TYR C 178     -11.557 -18.059 -10.226  1.00 72.97           C  
ATOM   1799  CD2 TYR C 178     -12.860 -16.331 -11.238  1.00 72.97           C  
ATOM   1800  CE1 TYR C 178     -12.316 -17.960  -9.064  1.00 72.97           C  
ATOM   1801  CE2 TYR C 178     -13.626 -16.223 -10.081  1.00 72.97           C  
ATOM   1802  OH  TYR C 178     -14.101 -16.938  -7.854  1.00 72.97           O  
ATOM   1803  CZ  TYR C 178     -13.346 -17.040  -9.001  1.00 72.97           C  
ATOM   1804  N   TYR C 179      -7.749 -17.270 -13.546  1.00 74.24           N  
ATOM   1805  CA  TYR C 179      -6.836 -17.624 -14.628  1.00 74.24           C  
ATOM   1806  C   TYR C 179      -6.764 -19.136 -14.808  1.00 74.24           C  
ATOM   1807  CB  TYR C 179      -5.437 -17.063 -14.356  1.00 74.24           C  
ATOM   1808  O   TYR C 179      -6.706 -19.882 -13.827  1.00 74.24           O  
ATOM   1809  CG  TYR C 179      -5.342 -15.565 -14.517  1.00 74.24           C  
ATOM   1810  CD1 TYR C 179      -4.928 -14.999 -15.721  1.00 74.24           C  
ATOM   1811  CD2 TYR C 179      -5.664 -14.714 -13.466  1.00 74.24           C  
ATOM   1812  CE1 TYR C 179      -4.837 -13.619 -15.873  1.00 74.24           C  
ATOM   1813  CE2 TYR C 179      -5.577 -13.332 -13.607  1.00 74.24           C  
ATOM   1814  OH  TYR C 179      -5.075 -11.429 -14.957  1.00 74.24           O  
ATOM   1815  CZ  TYR C 179      -5.163 -12.796 -14.812  1.00 74.24           C  
ATOM   1816  N   LYS C 180      -7.031 -19.602 -15.990  1.00 75.24           N  
ATOM   1817  CA  LYS C 180      -6.941 -21.023 -16.311  1.00 75.24           C  
ATOM   1818  C   LYS C 180      -5.644 -21.339 -17.051  1.00 75.24           C  
ATOM   1819  CB  LYS C 180      -8.143 -21.462 -17.149  1.00 75.24           C  
ATOM   1820  O   LYS C 180      -5.126 -20.500 -17.792  1.00 75.24           O  
ATOM   1821  CG  LYS C 180      -8.285 -22.971 -17.285  1.00 75.24           C  
ATOM   1822  CD  LYS C 180      -9.537 -23.346 -18.067  1.00 75.24           C  
ATOM   1823  CE  LYS C 180      -9.657 -24.854 -18.243  1.00 75.24           C  
ATOM   1824  NZ  LYS C 180     -10.889 -25.227 -18.999  1.00 75.24           N  
ATOM   1825  N   LEU C 181      -5.177 -22.588 -16.756  1.00 77.76           N  
ATOM   1826  CA  LEU C 181      -3.954 -23.055 -17.400  1.00 77.76           C  
ATOM   1827  C   LEU C 181      -4.170 -23.255 -18.896  1.00 77.76           C  
ATOM   1828  CB  LEU C 181      -3.478 -24.362 -16.762  1.00 77.76           C  
ATOM   1829  O   LEU C 181      -5.031 -24.039 -19.304  1.00 77.76           O  
ATOM   1830  CG  LEU C 181      -2.048 -24.796 -17.091  1.00 77.76           C  
ATOM   1831  CD1 LEU C 181      -1.052 -24.051 -16.208  1.00 77.76           C  
ATOM   1832  CD2 LEU C 181      -1.895 -26.304 -16.923  1.00 77.76           C  
ATOM   1833  N   GLY C 182      -3.569 -22.356 -19.640  1.00 71.13           N  
ATOM   1834  CA  GLY C 182      -3.750 -22.422 -21.081  1.00 71.13           C  
ATOM   1835  C   GLY C 182      -2.808 -23.401 -21.757  1.00 71.13           C  
ATOM   1836  O   GLY C 182      -3.244 -24.259 -22.526  1.00 71.13           O  
ATOM   1837  N   ALA C 183      -1.498 -23.159 -21.606  1.00 72.54           N  
ATOM   1838  CA  ALA C 183      -0.513 -23.954 -22.334  1.00 72.54           C  
ATOM   1839  C   ALA C 183       0.643 -24.362 -21.425  1.00 72.54           C  
ATOM   1840  CB  ALA C 183       0.011 -23.178 -23.540  1.00 72.54           C  
ATOM   1841  O   ALA C 183       1.103 -23.568 -20.601  1.00 72.54           O  
ATOM   1842  N   SER C 184       0.729 -25.630 -21.350  1.00 73.82           N  
ATOM   1843  CA  SER C 184       1.869 -26.132 -20.591  1.00 73.82           C  
ATOM   1844  C   SER C 184       2.814 -26.936 -21.479  1.00 73.82           C  
ATOM   1845  CB  SER C 184       1.397 -26.996 -19.422  1.00 73.82           C  
ATOM   1846  O   SER C 184       2.367 -27.720 -22.319  1.00 73.82           O  
ATOM   1847  OG  SER C 184       0.911 -28.245 -19.884  1.00 73.82           O  
ATOM   1848  N   GLN C 185       4.005 -26.378 -21.609  1.00 76.28           N  
ATOM   1849  CA  GLN C 185       4.992 -27.104 -22.402  1.00 76.28           C  
ATOM   1850  C   GLN C 185       6.123 -27.632 -21.523  1.00 76.28           C  
ATOM   1851  CB  GLN C 185       5.559 -26.209 -23.505  1.00 76.28           C  
ATOM   1852  O   GLN C 185       6.681 -26.892 -20.710  1.00 76.28           O  
ATOM   1853  CG  GLN C 185       6.327 -26.968 -24.579  1.00 76.28           C  
ATOM   1854  CD  GLN C 185       6.734 -26.085 -25.744  1.00 76.28           C  
ATOM   1855  NE2 GLN C 185       7.083 -26.707 -26.865  1.00 76.28           N  
ATOM   1856  OE1 GLN C 185       6.735 -24.855 -25.637  1.00 76.28           O  
ATOM   1857  N   ARG C 186       6.264 -28.952 -21.741  1.00 74.55           N  
ATOM   1858  CA  ARG C 186       7.376 -29.585 -21.038  1.00 74.55           C  
ATOM   1859  C   ARG C 186       8.652 -29.533 -21.871  1.00 74.55           C  
ATOM   1860  CB  ARG C 186       7.036 -31.036 -20.691  1.00 74.55           C  
ATOM   1861  O   ARG C 186       8.641 -29.875 -23.055  1.00 74.55           O  
ATOM   1862  CG  ARG C 186       7.833 -31.593 -19.523  1.00 74.55           C  
ATOM   1863  CD  ARG C 186       7.387 -33.002 -19.156  1.00 74.55           C  
ATOM   1864  NE  ARG C 186       8.295 -33.621 -18.194  1.00 74.55           N  
ATOM   1865  NH1 ARG C 186       7.002 -35.510 -17.879  1.00 74.55           N  
ATOM   1866  NH2 ARG C 186       8.982 -35.269 -16.749  1.00 74.55           N  
ATOM   1867  CZ  ARG C 186       8.091 -34.799 -17.610  1.00 74.55           C  
ATOM   1868  N   VAL C 187       9.603 -28.731 -21.610  1.00 72.08           N  
ATOM   1869  CA  VAL C 187      10.814 -28.595 -22.412  1.00 72.08           C  
ATOM   1870  C   VAL C 187      11.749 -29.771 -22.139  1.00 72.08           C  
ATOM   1871  CB  VAL C 187      11.538 -27.261 -22.126  1.00 72.08           C  
ATOM   1872  O   VAL C 187      12.188 -30.452 -23.069  1.00 72.08           O  
ATOM   1873  CG1 VAL C 187      12.834 -27.167 -22.930  1.00 72.08           C  
ATOM   1874  CG2 VAL C 187      10.623 -26.079 -22.442  1.00 72.08           C  
ATOM   1875  N   ALA C 188      12.358 -29.891 -20.967  1.00 66.52           N  
ATOM   1876  CA  ALA C 188      13.361 -30.908 -20.662  1.00 66.52           C  
ATOM   1877  C   ALA C 188      13.256 -31.365 -19.210  1.00 66.52           C  
ATOM   1878  CB  ALA C 188      14.763 -30.374 -20.949  1.00 66.52           C  
ATOM   1879  O   ALA C 188      13.223 -30.540 -18.294  1.00 66.52           O  
ATOM   1880  N   GLY C 189      13.212 -32.738 -19.068  1.00 65.42           N  
ATOM   1881  CA  GLY C 189      13.227 -33.373 -17.760  1.00 65.42           C  
ATOM   1882  C   GLY C 189      12.150 -32.848 -16.829  1.00 65.42           C  
ATOM   1883  O   GLY C 189      10.958 -33.019 -17.091  1.00 65.42           O  
ATOM   1884  N   ASP C 190      12.562 -32.031 -15.866  1.00 65.22           N  
ATOM   1885  CA  ASP C 190      11.717 -31.502 -14.801  1.00 65.22           C  
ATOM   1886  C   ASP C 190      11.467 -30.007 -14.989  1.00 65.22           C  
ATOM   1887  CB  ASP C 190      12.351 -31.760 -13.433  1.00 65.22           C  
ATOM   1888  O   ASP C 190      11.073 -29.315 -14.049  1.00 65.22           O  
ATOM   1889  CG  ASP C 190      11.834 -33.024 -12.768  1.00 65.22           C  
ATOM   1890  OD1 ASP C 190      10.832 -33.598 -13.247  1.00 65.22           O  
ATOM   1891  OD2 ASP C 190      12.431 -33.448 -11.755  1.00 65.22           O  
ATOM   1892  N   SER C 191      11.811 -29.466 -16.244  1.00 72.92           N  
ATOM   1893  CA  SER C 191      11.610 -28.037 -16.460  1.00 72.92           C  
ATOM   1894  C   SER C 191      10.536 -27.781 -17.512  1.00 72.92           C  
ATOM   1895  CB  SER C 191      12.919 -27.369 -16.884  1.00 72.92           C  
ATOM   1896  O   SER C 191      10.412 -28.539 -18.477  1.00 72.92           O  
ATOM   1897  OG  SER C 191      13.543 -28.101 -17.925  1.00 72.92           O  
ATOM   1898  N   GLY C 192       9.579 -27.002 -17.143  1.00 76.72           N  
ATOM   1899  CA  GLY C 192       8.501 -26.684 -18.065  1.00 76.72           C  
ATOM   1900  C   GLY C 192       7.976 -25.269 -17.906  1.00 76.72           C  
ATOM   1901  O   GLY C 192       8.435 -24.526 -17.035  1.00 76.72           O  
ATOM   1902  N   PHE C 193       7.308 -24.788 -18.967  1.00 78.90           N  
ATOM   1903  CA  PHE C 193       6.693 -23.466 -18.948  1.00 78.90           C  
ATOM   1904  C   PHE C 193       5.182 -23.569 -19.110  1.00 78.90           C  
ATOM   1905  CB  PHE C 193       7.280 -22.583 -20.054  1.00 78.90           C  
ATOM   1906  O   PHE C 193       4.686 -24.456 -19.808  1.00 78.90           O  
ATOM   1907  CG  PHE C 193       8.712 -22.186 -19.818  1.00 78.90           C  
ATOM   1908  CD1 PHE C 193       9.021 -21.062 -19.062  1.00 78.90           C  
ATOM   1909  CD2 PHE C 193       9.751 -22.937 -20.354  1.00 78.90           C  
ATOM   1910  CE1 PHE C 193      10.346 -20.692 -18.842  1.00 78.90           C  
ATOM   1911  CE2 PHE C 193      11.077 -22.573 -20.138  1.00 78.90           C  
ATOM   1912  CZ  PHE C 193      11.372 -21.450 -19.383  1.00 78.90           C  
ATOM   1913  N   ALA C 194       4.521 -22.842 -18.222  1.00 78.99           N  
ATOM   1914  CA  ALA C 194       3.064 -22.808 -18.326  1.00 78.99           C  
ATOM   1915  C   ALA C 194       2.552 -21.372 -18.376  1.00 78.99           C  
ATOM   1916  CB  ALA C 194       2.430 -23.556 -17.156  1.00 78.99           C  
ATOM   1917  O   ALA C 194       3.193 -20.459 -17.849  1.00 78.99           O  
ATOM   1918  N   ALA C 195       1.568 -21.202 -19.157  1.00 76.42           N  
ATOM   1919  CA  ALA C 195       0.954 -19.880 -19.251  1.00 76.42           C  
ATOM   1920  C   ALA C 195      -0.520 -19.930 -18.860  1.00 76.42           C  
ATOM   1921  CB  ALA C 195       1.108 -19.320 -20.663  1.00 76.42           C  
ATOM   1922  O   ALA C 195      -1.254 -20.820 -19.296  1.00 76.42           O  
ATOM   1923  N   TYR C 196      -0.868 -19.021 -17.906  1.00 78.98           N  
ATOM   1924  CA  TYR C 196      -2.245 -18.921 -17.436  1.00 78.98           C  
ATOM   1925  C   TYR C 196      -2.956 -17.736 -18.077  1.00 78.98           C  
ATOM   1926  CB  TYR C 196      -2.284 -18.790 -15.910  1.00 78.98           C  
ATOM   1927  O   TYR C 196      -2.439 -16.616 -18.071  1.00 78.98           O  
ATOM   1928  CG  TYR C 196      -1.907 -20.058 -15.182  1.00 78.98           C  
ATOM   1929  CD1 TYR C 196      -2.873 -21.003 -14.843  1.00 78.98           C  
ATOM   1930  CD2 TYR C 196      -0.586 -20.312 -14.831  1.00 78.98           C  
ATOM   1931  CE1 TYR C 196      -2.531 -22.171 -14.171  1.00 78.98           C  
ATOM   1932  CE2 TYR C 196      -0.233 -21.478 -14.158  1.00 78.98           C  
ATOM   1933  OH  TYR C 196      -0.866 -23.555 -13.168  1.00 78.98           O  
ATOM   1934  CZ  TYR C 196      -1.210 -22.400 -13.834  1.00 78.98           C  
ATOM   1935  N   SER C 197      -3.961 -18.082 -18.745  1.00 74.23           N  
ATOM   1936  CA  SER C 197      -4.741 -17.026 -19.381  1.00 74.23           C  
ATOM   1937  C   SER C 197      -6.024 -16.743 -18.606  1.00 74.23           C  
ATOM   1938  CB  SER C 197      -5.081 -17.405 -20.823  1.00 74.23           C  
ATOM   1939  O   SER C 197      -6.618 -17.654 -18.025  1.00 74.23           O  
ATOM   1940  OG  SER C 197      -6.143 -18.342 -20.861  1.00 74.23           O  
ATOM   1941  N   ARG C 198      -6.371 -15.449 -18.700  1.00 73.35           N  
ATOM   1942  CA  ARG C 198      -7.547 -14.986 -17.971  1.00 73.35           C  
ATOM   1943  C   ARG C 198      -8.830 -15.466 -18.641  1.00 73.35           C  
ATOM   1944  CB  ARG C 198      -7.549 -13.459 -17.868  1.00 73.35           C  
ATOM   1945  O   ARG C 198      -9.034 -15.241 -19.836  1.00 73.35           O  
ATOM   1946  CG  ARG C 198      -8.642 -12.904 -16.969  1.00 73.35           C  
ATOM   1947  CD  ARG C 198      -8.677 -11.382 -16.997  1.00 73.35           C  
ATOM   1948  NE  ARG C 198      -7.668 -10.803 -16.114  1.00 73.35           N  
ATOM   1949  NH1 ARG C 198      -8.165  -8.610 -16.643  1.00 73.35           N  
ATOM   1950  NH2 ARG C 198      -6.505  -9.082 -15.135  1.00 73.35           N  
ATOM   1951  CZ  ARG C 198      -7.448  -9.500 -15.966  1.00 73.35           C  
ATOM   1952  N   TYR C 199      -9.598 -16.331 -18.034  1.00 69.77           N  
ATOM   1953  CA  TYR C 199     -10.795 -16.858 -18.679  1.00 69.77           C  
ATOM   1954  C   TYR C 199     -12.056 -16.290 -18.037  1.00 69.77           C  
ATOM   1955  CB  TYR C 199     -10.816 -18.387 -18.607  1.00 69.77           C  
ATOM   1956  O   TYR C 199     -13.104 -16.205 -18.682  1.00 69.77           O  
ATOM   1957  CG  TYR C 199     -11.077 -18.926 -17.221  1.00 69.77           C  
ATOM   1958  CD1 TYR C 199     -10.032 -19.117 -16.319  1.00 69.77           C  
ATOM   1959  CD2 TYR C 199     -12.367 -19.246 -16.811  1.00 69.77           C  
ATOM   1960  CE1 TYR C 199     -10.267 -19.615 -15.041  1.00 69.77           C  
ATOM   1961  CE2 TYR C 199     -12.613 -19.744 -15.536  1.00 69.77           C  
ATOM   1962  OH  TYR C 199     -11.797 -20.418 -13.396  1.00 69.77           O  
ATOM   1963  CZ  TYR C 199     -11.559 -19.925 -14.660  1.00 69.77           C  
ATOM   1964  N   ARG C 200     -11.923 -16.008 -16.762  1.00 64.14           N  
ATOM   1965  CA  ARG C 200     -13.130 -15.543 -16.086  1.00 64.14           C  
ATOM   1966  C   ARG C 200     -12.833 -14.338 -15.201  1.00 64.14           C  
ATOM   1967  CB  ARG C 200     -13.745 -16.668 -15.250  1.00 64.14           C  
ATOM   1968  O   ARG C 200     -11.856 -14.339 -14.448  1.00 64.14           O  
ATOM   1969  CG  ARG C 200     -15.235 -16.502 -14.996  1.00 64.14           C  
ATOM   1970  CD  ARG C 200     -15.806 -17.673 -14.209  1.00 64.14           C  
ATOM   1971  NE  ARG C 200     -17.252 -17.557 -14.043  1.00 64.14           N  
ATOM   1972  NH1 ARG C 200     -17.459 -19.433 -12.710  1.00 64.14           N  
ATOM   1973  NH2 ARG C 200     -19.311 -18.195 -13.251  1.00 64.14           N  
ATOM   1974  CZ  ARG C 200     -18.004 -18.395 -13.335  1.00 64.14           C  
ATOM   1975  N   ILE C 201     -13.517 -13.220 -15.646  1.00 63.05           N  
ATOM   1976  CA  ILE C 201     -13.475 -12.059 -14.764  1.00 63.05           C  
ATOM   1977  C   ILE C 201     -14.822 -11.893 -14.065  1.00 63.05           C  
ATOM   1978  CB  ILE C 201     -13.112 -10.773 -15.541  1.00 63.05           C  
ATOM   1979  O   ILE C 201     -15.860 -11.779 -14.722  1.00 63.05           O  
ATOM   1980  CG1 ILE C 201     -11.749 -10.928 -16.225  1.00 63.05           C  
ATOM   1981  CG2 ILE C 201     -13.122  -9.558 -14.608  1.00 63.05           C  
ATOM   1982  CD1 ILE C 201     -11.533  -9.982 -17.397  1.00 63.05           C  
ATOM   1983  N   GLY C 202     -14.756 -11.939 -12.722  1.00 56.45           N  
ATOM   1984  CA  GLY C 202     -16.003 -11.796 -11.988  1.00 56.45           C  
ATOM   1985  C   GLY C 202     -17.019 -12.871 -12.324  1.00 56.45           C  
ATOM   1986  O   GLY C 202     -16.706 -14.063 -12.287  1.00 56.45           O  
ATOM   1987  N   ASN C 203     -18.303 -12.677 -12.404  1.00 49.65           N  
ATOM   1988  CA  ASN C 203     -19.418 -13.539 -12.781  1.00 49.65           C  
ATOM   1989  C   ASN C 203     -19.521 -13.694 -14.295  1.00 49.65           C  
ATOM   1990  CB  ASN C 203     -20.731 -12.999 -12.212  1.00 49.65           C  
ATOM   1991  O   ASN C 203     -20.416 -14.377 -14.795  1.00 49.65           O  
ATOM   1992  CG  ASN C 203     -21.334 -13.913 -11.163  1.00 49.65           C  
ATOM   1993  ND2 ASN C 203     -22.434 -13.479 -10.560  1.00 49.65           N  
ATOM   1994  OD1 ASN C 203     -20.814 -15.000 -10.897  1.00 49.65           O  
ATOM   1995  N   TYR C 204     -18.599 -13.025 -14.961  1.00 50.98           N  
ATOM   1996  CA  TYR C 204     -18.701 -13.055 -16.416  1.00 50.98           C  
ATOM   1997  C   TYR C 204     -17.670 -14.005 -17.014  1.00 50.98           C  
ATOM   1998  CB  TYR C 204     -18.515 -11.650 -16.997  1.00 50.98           C  
ATOM   1999  O   TYR C 204     -16.493 -13.964 -16.650  1.00 50.98           O  
ATOM   2000  CG  TYR C 204     -19.762 -10.802 -16.944  1.00 50.98           C  
ATOM   2001  CD1 TYR C 204     -20.725 -10.881 -17.947  1.00 50.98           C  
ATOM   2002  CD2 TYR C 204     -19.980  -9.918 -15.892  1.00 50.98           C  
ATOM   2003  CE1 TYR C 204     -21.875 -10.100 -17.904  1.00 50.98           C  
ATOM   2004  CE2 TYR C 204     -21.126  -9.132 -15.838  1.00 50.98           C  
ATOM   2005  OH  TYR C 204     -23.203  -8.454 -16.799  1.00 50.98           O  
ATOM   2006  CZ  TYR C 204     -22.067  -9.230 -16.847  1.00 50.98           C  
ATOM   2007  N   LYS C 205     -18.248 -15.172 -17.462  1.00 53.85           N  
ATOM   2008  CA  LYS C 205     -17.404 -16.148 -18.144  1.00 53.85           C  
ATOM   2009  C   LYS C 205     -16.958 -15.631 -19.509  1.00 53.85           C  
ATOM   2010  CB  LYS C 205     -18.142 -17.478 -18.304  1.00 53.85           C  
ATOM   2011  O   LYS C 205     -17.758 -15.065 -20.256  1.00 53.85           O  
ATOM   2012  CG  LYS C 205     -17.545 -18.618 -17.492  1.00 53.85           C  
ATOM   2013  CD  LYS C 205     -18.355 -19.899 -17.649  1.00 53.85           C  
ATOM   2014  CE  LYS C 205     -17.744 -21.048 -16.858  1.00 53.85           C  
ATOM   2015  NZ  LYS C 205     -18.498 -22.321 -17.057  1.00 53.85           N  
ATOM   2016  N   LEU C 206     -15.737 -15.322 -19.560  1.00 47.59           N  
ATOM   2017  CA  LEU C 206     -15.251 -14.972 -20.891  1.00 47.59           C  
ATOM   2018  C   LEU C 206     -15.431 -16.136 -21.859  1.00 47.59           C  
ATOM   2019  CB  LEU C 206     -13.777 -14.563 -20.833  1.00 47.59           C  
ATOM   2020  O   LEU C 206     -15.276 -17.297 -21.476  1.00 47.59           O  
ATOM   2021  CG  LEU C 206     -13.493 -13.071 -20.654  1.00 47.59           C  
ATOM   2022  CD1 LEU C 206     -12.397 -12.861 -19.615  1.00 47.59           C  
ATOM   2023  CD2 LEU C 206     -13.104 -12.437 -21.986  1.00 47.59           C  
ATOM   2024  N   ASN C 207     -16.539 -16.067 -22.650  1.00 41.79           N  
ATOM   2025  CA  ASN C 207     -16.815 -17.053 -23.690  1.00 41.79           C  
ATOM   2026  C   ASN C 207     -15.536 -17.507 -24.386  1.00 41.79           C  
ATOM   2027  CB  ASN C 207     -17.806 -16.492 -24.712  1.00 41.79           C  
ATOM   2028  O   ASN C 207     -15.035 -16.825 -25.281  1.00 41.79           O  
ATOM   2029  CG  ASN C 207     -19.238 -16.897 -24.421  1.00 41.79           C  
ATOM   2030  ND2 ASN C 207     -20.188 -16.189 -25.021  1.00 41.79           N  
ATOM   2031  OD1 ASN C 207     -19.488 -17.838 -23.663  1.00 41.79           O  
ATOM   2032  N   THR C 208     -14.556 -17.785 -23.575  1.00 44.58           N  
ATOM   2033  CA  THR C 208     -13.404 -18.293 -24.312  1.00 44.58           C  
ATOM   2034  C   THR C 208     -13.658 -19.717 -24.797  1.00 44.58           C  
ATOM   2035  CB  THR C 208     -12.130 -18.261 -23.448  1.00 44.58           C  
ATOM   2036  O   THR C 208     -12.715 -20.479 -25.023  1.00 44.58           O  
ATOM   2037  CG2 THR C 208     -11.276 -17.040 -23.772  1.00 44.58           C  
ATOM   2038  OG1 THR C 208     -12.499 -18.218 -22.064  1.00 44.58           O  
ATOM   2039  N   ASP C 209     -14.870 -20.179 -24.916  1.00 38.21           N  
ATOM   2040  CA  ASP C 209     -15.076 -21.536 -25.413  1.00 38.21           C  
ATOM   2041  C   ASP C 209     -14.328 -21.760 -26.725  1.00 38.21           C  
ATOM   2042  CB  ASP C 209     -16.568 -21.818 -25.603  1.00 38.21           C  
ATOM   2043  O   ASP C 209     -14.560 -22.753 -27.417  1.00 38.21           O  
ATOM   2044  CG  ASP C 209     -17.271 -22.192 -24.310  1.00 38.21           C  
ATOM   2045  OD1 ASP C 209     -16.625 -22.773 -23.411  1.00 38.21           O  
ATOM   2046  OD2 ASP C 209     -18.482 -21.907 -24.190  1.00 38.21           O  
ATOM   2047  N   HIS C 210     -13.654 -20.741 -27.263  1.00 38.09           N  
ATOM   2048  CA  HIS C 210     -13.084 -21.222 -28.517  1.00 38.09           C  
ATOM   2049  C   HIS C 210     -12.155 -22.409 -28.279  1.00 38.09           C  
ATOM   2050  CB  HIS C 210     -12.328 -20.099 -29.229  1.00 38.09           C  
ATOM   2051  O   HIS C 210     -11.205 -22.313 -27.499  1.00 38.09           O  
ATOM   2052  CG  HIS C 210     -13.163 -19.348 -30.218  1.00 38.09           C  
ATOM   2053  CD2 HIS C 210     -13.720 -18.116 -30.156  1.00 38.09           C  
ATOM   2054  ND1 HIS C 210     -13.510 -19.869 -31.445  1.00 38.09           N  
ATOM   2055  CE1 HIS C 210     -14.247 -18.986 -32.099  1.00 38.09           C  
ATOM   2056  NE2 HIS C 210     -14.389 -17.914 -31.338  1.00 38.09           N  
ATOM   2057  N   SER C 211     -12.671 -23.650 -28.134  1.00 38.03           N  
ATOM   2058  CA  SER C 211     -11.903 -24.882 -28.274  1.00 38.03           C  
ATOM   2059  C   SER C 211     -10.684 -24.675 -29.167  1.00 38.03           C  
ATOM   2060  CB  SER C 211     -12.779 -25.999 -28.844  1.00 38.03           C  
ATOM   2061  O   SER C 211      -9.713 -25.430 -29.086  1.00 38.03           O  
ATOM   2062  OG  SER C 211     -13.056 -25.770 -30.215  1.00 38.03           O  
ATOM   2063  N   SER C 212     -10.846 -23.981 -30.337  1.00 38.13           N  
ATOM   2064  CA  SER C 212      -9.871 -23.996 -31.423  1.00 38.13           C  
ATOM   2065  C   SER C 212      -8.646 -23.157 -31.077  1.00 38.13           C  
ATOM   2066  CB  SER C 212     -10.502 -23.482 -32.717  1.00 38.13           C  
ATOM   2067  O   SER C 212      -7.643 -23.189 -31.792  1.00 38.13           O  
ATOM   2068  OG  SER C 212     -10.755 -22.090 -32.636  1.00 38.13           O  
ATOM   2069  N   SER C 213      -8.753 -22.210 -30.088  1.00 39.42           N  
ATOM   2070  CA  SER C 213      -7.654 -21.262 -29.935  1.00 39.42           C  
ATOM   2071  C   SER C 213      -6.504 -21.872 -29.140  1.00 39.42           C  
ATOM   2072  CB  SER C 213      -8.139 -19.985 -29.248  1.00 39.42           C  
ATOM   2073  O   SER C 213      -6.156 -21.379 -28.065  1.00 39.42           O  
ATOM   2074  OG  SER C 213      -7.693 -18.837 -29.947  1.00 39.42           O  
ATOM   2075  N   SER C 214      -6.628 -23.063 -28.640  1.00 38.98           N  
ATOM   2076  CA  SER C 214      -5.417 -23.695 -28.128  1.00 38.98           C  
ATOM   2077  C   SER C 214      -4.233 -23.456 -29.059  1.00 38.98           C  
ATOM   2078  CB  SER C 214      -5.634 -25.197 -27.940  1.00 38.98           C  
ATOM   2079  O   SER C 214      -3.078 -23.537 -28.636  1.00 38.98           O  
ATOM   2080  OG  SER C 214      -6.778 -25.633 -28.655  1.00 38.98           O  
ATOM   2081  N   ASP C 215      -4.564 -23.305 -30.365  1.00 37.90           N  
ATOM   2082  CA  ASP C 215      -3.534 -23.116 -31.382  1.00 37.90           C  
ATOM   2083  C   ASP C 215      -2.961 -21.702 -31.329  1.00 37.90           C  
ATOM   2084  CB  ASP C 215      -4.096 -23.404 -32.776  1.00 37.90           C  
ATOM   2085  O   ASP C 215      -1.812 -21.476 -31.712  1.00 37.90           O  
ATOM   2086  CG  ASP C 215      -3.977 -24.865 -33.173  1.00 37.90           C  
ATOM   2087  OD1 ASP C 215      -3.078 -25.566 -32.660  1.00 37.90           O  
ATOM   2088  OD2 ASP C 215      -4.789 -25.319 -34.008  1.00 37.90           O  
ATOM   2089  N   ASN C 216      -3.742 -20.635 -30.947  1.00 38.80           N  
ATOM   2090  CA  ASN C 216      -3.239 -19.266 -30.963  1.00 38.80           C  
ATOM   2091  C   ASN C 216      -2.304 -18.999 -29.787  1.00 38.80           C  
ATOM   2092  CB  ASN C 216      -4.398 -18.268 -30.956  1.00 38.80           C  
ATOM   2093  O   ASN C 216      -1.382 -18.187 -29.892  1.00 38.80           O  
ATOM   2094  CG  ASN C 216      -5.085 -18.162 -32.303  1.00 38.80           C  
ATOM   2095  ND2 ASN C 216      -6.392 -17.929 -32.286  1.00 38.80           N  
ATOM   2096  OD1 ASN C 216      -4.447 -18.290 -33.351  1.00 38.80           O  
ATOM   2097  N   ILE C 217      -2.607 -19.520 -28.675  1.00 40.85           N  
ATOM   2098  CA  ILE C 217      -1.677 -19.317 -27.569  1.00 40.85           C  
ATOM   2099  C   ILE C 217      -0.355 -20.019 -27.871  1.00 40.85           C  
ATOM   2100  CB  ILE C 217      -2.264 -19.830 -26.235  1.00 40.85           C  
ATOM   2101  O   ILE C 217       0.697 -19.622 -27.363  1.00 40.85           O  
ATOM   2102  CG1 ILE C 217      -3.582 -19.113 -25.921  1.00 40.85           C  
ATOM   2103  CG2 ILE C 217      -1.256 -19.648 -25.096  1.00 40.85           C  
ATOM   2104  CD1 ILE C 217      -4.357 -19.723 -24.762  1.00 40.85           C  
ATOM   2105  N   ALA C 218      -0.363 -21.101 -28.644  1.00 39.92           N  
ATOM   2106  CA  ALA C 218       0.865 -21.721 -29.133  1.00 39.92           C  
ATOM   2107  C   ALA C 218       1.712 -20.721 -29.914  1.00 39.92           C  
ATOM   2108  CB  ALA C 218       0.539 -22.932 -30.004  1.00 39.92           C  
ATOM   2109  O   ALA C 218       2.939 -20.833 -29.952  1.00 39.92           O  
ATOM   2110  N   LEU C 219       1.056 -19.670 -30.482  1.00 37.80           N  
ATOM   2111  CA  LEU C 219       1.797 -18.696 -31.276  1.00 37.80           C  
ATOM   2112  C   LEU C 219       2.580 -17.745 -30.377  1.00 37.80           C  
ATOM   2113  CB  LEU C 219       0.845 -17.901 -32.174  1.00 37.80           C  
ATOM   2114  O   LEU C 219       3.671 -17.298 -30.740  1.00 37.80           O  
ATOM   2115  CG  LEU C 219       0.403 -18.586 -33.467  1.00 37.80           C  
ATOM   2116  CD1 LEU C 219      -0.826 -17.890 -34.042  1.00 37.80           C  
ATOM   2117  CD2 LEU C 219       1.541 -18.598 -34.483  1.00 37.80           C  
ATOM   2118  N   LEU C 220       2.051 -17.413 -29.253  1.00 38.99           N  
ATOM   2119  CA  LEU C 220       2.785 -16.455 -28.433  1.00 38.99           C  
ATOM   2120  C   LEU C 220       4.032 -17.095 -27.834  1.00 38.99           C  
ATOM   2121  CB  LEU C 220       1.890 -15.910 -27.316  1.00 38.99           C  
ATOM   2122  O   LEU C 220       5.038 -16.417 -27.612  1.00 38.99           O  
ATOM   2123  CG  LEU C 220       0.931 -14.783 -27.705  1.00 38.99           C  
ATOM   2124  CD1 LEU C 220      -0.174 -14.645 -26.663  1.00 38.99           C  
ATOM   2125  CD2 LEU C 220       1.687 -13.469 -27.867  1.00 38.99           C  
ATOM   2126  N   VAL C 221       4.008 -18.386 -27.496  1.00 37.63           N  
ATOM   2127  CA  VAL C 221       5.149 -19.030 -26.854  1.00 37.63           C  
ATOM   2128  C   VAL C 221       6.171 -19.443 -27.911  1.00 37.63           C  
ATOM   2129  CB  VAL C 221       4.714 -20.258 -26.024  1.00 37.63           C  
ATOM   2130  O   VAL C 221       7.376 -19.447 -27.649  1.00 37.63           O  
ATOM   2131  CG1 VAL C 221       5.932 -20.982 -25.452  1.00 37.63           C  
ATOM   2132  CG2 VAL C 221       3.766 -19.835 -24.903  1.00 37.63           C  
ATOM   2133  N   GLN C 222       5.862 -19.506 -29.161  1.00 31.31           N  
ATOM   2134  CA  GLN C 222       6.940 -19.736 -30.117  1.00 31.31           C  
ATOM   2135  C   GLN C 222       7.643 -18.430 -30.478  1.00 31.31           C  
ATOM   2136  CB  GLN C 222       6.403 -20.410 -31.381  1.00 31.31           C  
ATOM   2137  O   GLN C 222       6.994 -17.395 -30.642  1.00 31.31           O  
ATOM   2138  CG  GLN C 222       7.175 -21.659 -31.787  1.00 31.31           C  
ATOM   2139  CD  GLN C 222       6.611 -22.319 -33.031  1.00 31.31           C  
ATOM   2140  NE2 GLN C 222       7.492 -22.848 -33.873  1.00 31.31           N  
ATOM   2141  OE1 GLN C 222       5.393 -22.354 -33.233  1.00 31.31           O  
TER    2142      GLN C 222                                                      
ENDMDL                                                                          
END                                                                             
