# Supplementary material for: AI-guided pipeline for protein–protein interaction drug discovery identifies a SARS-CoV-2 inhibitor
Source: Mol Syst Biol. 2024 Mar 11;20(4):428–57. doi: 10.1038/s44320-024-00019-8 (PMC10987651; doi:10.1038/s44320-024-00019-8)
Supplement: Supplementary file 15 — Source Data Fig. 5 [file 44320_2024_19_MOESM15_ESM.zip › Source Data Figure 5/ColabFold/ORF7b-M_904cd.result/ORF7b_M_904cd_unrelaxed_rank_2_model_3.pdb]

MODEL     1                                                                     
ATOM      1  N   MET B   1       0.528 -35.183 -24.846  1.00 46.42           N  
ATOM      2  CA  MET B   1       0.121 -33.985 -25.577  1.00 46.42           C  
ATOM      3  C   MET B   1      -0.730 -33.075 -24.698  1.00 46.42           C  
ATOM      4  CB  MET B   1      -0.652 -34.363 -26.841  1.00 46.42           C  
ATOM      5  O   MET B   1      -0.728 -31.855 -24.875  1.00 46.42           O  
ATOM      6  CG  MET B   1       0.021 -33.913 -28.128  1.00 46.42           C  
ATOM      7  SD  MET B   1      -1.060 -34.122 -29.597  1.00 46.42           S  
ATOM      8  CE  MET B   1      -0.858 -35.900 -29.892  1.00 46.42           C  
ATOM      9  N   ILE B   2      -1.360 -33.587 -23.587  1.00 51.92           N  
ATOM     10  CA  ILE B   2      -2.271 -32.934 -22.654  1.00 51.92           C  
ATOM     11  C   ILE B   2      -1.472 -32.178 -21.596  1.00 51.92           C  
ATOM     12  CB  ILE B   2      -3.218 -33.954 -21.983  1.00 51.92           C  
ATOM     13  O   ILE B   2      -1.865 -31.087 -21.174  1.00 51.92           O  
ATOM     14  CG1 ILE B   2      -3.994 -34.742 -23.045  1.00 51.92           C  
ATOM     15  CG2 ILE B   2      -4.175 -33.248 -21.017  1.00 51.92           C  
ATOM     16  CD1 ILE B   2      -4.587 -36.049 -22.535  1.00 51.92           C  
ATOM     17  N   GLU B   3      -0.253 -32.717 -21.293  1.00 54.82           N  
ATOM     18  CA  GLU B   3       0.582 -32.108 -20.262  1.00 54.82           C  
ATOM     19  C   GLU B   3       1.182 -30.791 -20.744  1.00 54.82           C  
ATOM     20  CB  GLU B   3       1.694 -33.068 -19.833  1.00 54.82           C  
ATOM     21  O   GLU B   3       1.240 -29.816 -19.992  1.00 54.82           O  
ATOM     22  CG  GLU B   3       1.186 -34.368 -19.228  1.00 54.82           C  
ATOM     23  CD  GLU B   3       0.688 -34.211 -17.800  1.00 54.82           C  
ATOM     24  OE1 GLU B   3      -0.467 -34.601 -17.513  1.00 54.82           O  
ATOM     25  OE2 GLU B   3       1.458 -33.693 -16.961  1.00 54.82           O  
ATOM     26  N   LEU B   4       1.600 -30.781 -22.122  1.00 54.29           N  
ATOM     27  CA  LEU B   4       2.163 -29.571 -22.711  1.00 54.29           C  
ATOM     28  C   LEU B   4       1.108 -28.476 -22.817  1.00 54.29           C  
ATOM     29  CB  LEU B   4       2.745 -29.870 -24.096  1.00 54.29           C  
ATOM     30  O   LEU B   4       1.398 -27.303 -22.568  1.00 54.29           O  
ATOM     31  CG  LEU B   4       3.969 -29.051 -24.508  1.00 54.29           C  
ATOM     32  CD1 LEU B   4       5.251 -29.792 -24.145  1.00 54.29           C  
ATOM     33  CD2 LEU B   4       3.927 -28.743 -26.001  1.00 54.29           C  
ATOM     34  N   SER B   5      -0.150 -29.025 -22.982  1.00 58.96           N  
ATOM     35  CA  SER B   5      -1.242 -28.065 -23.108  1.00 58.96           C  
ATOM     36  C   SER B   5      -1.567 -27.418 -21.766  1.00 58.96           C  
ATOM     37  CB  SER B   5      -2.491 -28.745 -23.671  1.00 58.96           C  
ATOM     38  O   SER B   5      -1.841 -26.218 -21.699  1.00 58.96           O  
ATOM     39  OG  SER B   5      -3.093 -29.579 -22.696  1.00 58.96           O  
ATOM     40  N   LEU B   6      -1.372 -28.250 -20.739  1.00 56.57           N  
ATOM     41  CA  LEU B   6      -1.661 -27.742 -19.402  1.00 56.57           C  
ATOM     42  C   LEU B   6      -0.622 -26.711 -18.975  1.00 56.57           C  
ATOM     43  CB  LEU B   6      -1.704 -28.891 -18.391  1.00 56.57           C  
ATOM     44  O   LEU B   6      -0.965 -25.692 -18.372  1.00 56.57           O  
ATOM     45  CG  LEU B   6      -2.555 -28.662 -17.141  1.00 56.57           C  
ATOM     46  CD1 LEU B   6      -3.719 -29.647 -17.105  1.00 56.57           C  
ATOM     47  CD2 LEU B   6      -1.703 -28.787 -15.882  1.00 56.57           C  
ATOM     48  N   ILE B   7       0.638 -27.051 -19.287  1.00 56.10           N  
ATOM     49  CA  ILE B   7       1.720 -26.121 -18.982  1.00 56.10           C  
ATOM     50  C   ILE B   7       1.510 -24.817 -19.747  1.00 56.10           C  
ATOM     51  CB  ILE B   7       3.099 -26.727 -19.324  1.00 56.10           C  
ATOM     52  O   ILE B   7       1.711 -23.730 -19.200  1.00 56.10           O  
ATOM     53  CG1 ILE B   7       3.478 -27.805 -18.302  1.00 56.10           C  
ATOM     54  CG2 ILE B   7       4.169 -25.633 -19.388  1.00 56.10           C  
ATOM     55  CD1 ILE B   7       4.603 -28.723 -18.758  1.00 56.10           C  
ATOM     56  N   ASP B   8       1.111 -24.911 -21.018  1.00 59.33           N  
ATOM     57  CA  ASP B   8       0.843 -23.730 -21.834  1.00 59.33           C  
ATOM     58  C   ASP B   8      -0.289 -22.896 -21.238  1.00 59.33           C  
ATOM     59  CB  ASP B   8       0.498 -24.135 -23.268  1.00 59.33           C  
ATOM     60  O   ASP B   8      -0.207 -21.667 -21.200  1.00 59.33           O  
ATOM     61  CG  ASP B   8       0.842 -23.062 -24.286  1.00 59.33           C  
ATOM     62  OD1 ASP B   8       1.825 -22.318 -24.080  1.00 59.33           O  
ATOM     63  OD2 ASP B   8       0.121 -22.957 -25.302  1.00 59.33           O  
ATOM     64  N   PHE B   9      -1.306 -23.532 -20.746  1.00 58.88           N  
ATOM     65  CA  PHE B   9      -2.434 -22.862 -20.110  1.00 58.88           C  
ATOM     66  C   PHE B   9      -1.990 -22.135 -18.847  1.00 58.88           C  
ATOM     67  CB  PHE B   9      -3.539 -23.868 -19.776  1.00 58.88           C  
ATOM     68  O   PHE B   9      -2.375 -20.987 -18.617  1.00 58.88           O  
ATOM     69  CG  PHE B   9      -4.757 -23.246 -19.147  1.00 58.88           C  
ATOM     70  CD1 PHE B   9      -4.942 -23.285 -17.770  1.00 58.88           C  
ATOM     71  CD2 PHE B   9      -5.716 -22.621 -19.933  1.00 58.88           C  
ATOM     72  CE1 PHE B   9      -6.068 -22.710 -17.186  1.00 58.88           C  
ATOM     73  CE2 PHE B   9      -6.844 -22.044 -19.356  1.00 58.88           C  
ATOM     74  CZ  PHE B   9      -7.018 -22.091 -17.982  1.00 58.88           C  
ATOM     75  N   TYR B  10      -1.187 -22.743 -18.054  1.00 59.72           N  
ATOM     76  CA  TYR B  10      -0.667 -22.173 -16.816  1.00 59.72           C  
ATOM     77  C   TYR B  10       0.175 -20.934 -17.098  1.00 59.72           C  
ATOM     78  CB  TYR B  10       0.166 -23.208 -16.055  1.00 59.72           C  
ATOM     79  O   TYR B  10       0.032 -19.912 -16.423  1.00 59.72           O  
ATOM     80  CG  TYR B  10       0.711 -22.702 -14.742  1.00 59.72           C  
ATOM     81  CD1 TYR B  10       2.029 -22.263 -14.635  1.00 59.72           C  
ATOM     82  CD2 TYR B  10      -0.090 -22.662 -13.605  1.00 59.72           C  
ATOM     83  CE1 TYR B  10       2.536 -21.798 -13.426  1.00 59.72           C  
ATOM     84  CE2 TYR B  10       0.407 -22.198 -12.392  1.00 59.72           C  
ATOM     85  OH  TYR B  10       2.216 -21.309 -11.113  1.00 59.72           O  
ATOM     86  CZ  TYR B  10       1.719 -21.769 -12.312  1.00 59.72           C  
ATOM     87  N   LEU B  11       1.053 -21.011 -18.047  1.00 60.13           N  
ATOM     88  CA  LEU B  11       1.918 -19.890 -18.401  1.00 60.13           C  
ATOM     89  C   LEU B  11       1.096 -18.705 -18.897  1.00 60.13           C  
ATOM     90  CB  LEU B  11       2.928 -20.310 -19.471  1.00 60.13           C  
ATOM     91  O   LEU B  11       1.407 -17.554 -18.584  1.00 60.13           O  
ATOM     92  CG  LEU B  11       4.181 -21.034 -18.975  1.00 60.13           C  
ATOM     93  CD1 LEU B  11       4.996 -21.552 -20.155  1.00 60.13           C  
ATOM     94  CD2 LEU B  11       5.022 -20.110 -18.101  1.00 60.13           C  
ATOM     95  N   CYS B  12       0.061 -19.015 -19.552  1.00 60.94           N  
ATOM     96  CA  CYS B  12      -0.823 -17.963 -20.043  1.00 60.94           C  
ATOM     97  C   CYS B  12      -1.542 -17.273 -18.889  1.00 60.94           C  
ATOM     98  CB  CYS B  12      -1.846 -18.537 -21.023  1.00 60.94           C  
ATOM     99  O   CYS B  12      -1.645 -16.045 -18.862  1.00 60.94           O  
ATOM    100  SG  CYS B  12      -2.731 -17.279 -21.970  1.00 60.94           S  
ATOM    101  N   PHE B  13      -2.026 -18.115 -17.992  1.00 61.69           N  
ATOM    102  CA  PHE B  13      -2.723 -17.587 -16.825  1.00 61.69           C  
ATOM    103  C   PHE B  13      -1.790 -16.730 -15.978  1.00 61.69           C  
ATOM    104  CB  PHE B  13      -3.300 -18.728 -15.980  1.00 61.69           C  
ATOM    105  O   PHE B  13      -2.166 -15.641 -15.540  1.00 61.69           O  
ATOM    106  CG  PHE B  13      -4.114 -18.260 -14.804  1.00 61.69           C  
ATOM    107  CD1 PHE B  13      -3.600 -18.325 -13.515  1.00 61.69           C  
ATOM    108  CD2 PHE B  13      -5.395 -17.756 -14.988  1.00 61.69           C  
ATOM    109  CE1 PHE B  13      -4.351 -17.893 -12.425  1.00 61.69           C  
ATOM    110  CE2 PHE B  13      -6.152 -17.322 -13.904  1.00 61.69           C  
ATOM    111  CZ  PHE B  13      -5.629 -17.393 -12.623  1.00 61.69           C  
ATOM    112  N   LEU B  14      -0.575 -17.163 -15.722  1.00 63.30           N  
ATOM    113  CA  LEU B  14       0.435 -16.407 -14.989  1.00 63.30           C  
ATOM    114  C   LEU B  14       0.751 -15.094 -15.696  1.00 63.30           C  
ATOM    115  CB  LEU B  14       1.713 -17.235 -14.829  1.00 63.30           C  
ATOM    116  O   LEU B  14       0.864 -14.049 -15.051  1.00 63.30           O  
ATOM    117  CG  LEU B  14       2.817 -16.618 -13.968  1.00 63.30           C  
ATOM    118  CD1 LEU B  14       2.385 -16.574 -12.506  1.00 63.30           C  
ATOM    119  CD2 LEU B  14       4.116 -17.400 -14.124  1.00 63.30           C  
ATOM    120  N   ALA B  15       0.914 -15.119 -16.951  1.00 61.74           N  
ATOM    121  CA  ALA B  15       1.160 -13.916 -17.742  1.00 61.74           C  
ATOM    122  C   ALA B  15       0.018 -12.916 -17.590  1.00 61.74           C  
ATOM    123  CB  ALA B  15       1.355 -14.277 -19.213  1.00 61.74           C  
ATOM    124  O   ALA B  15       0.252 -11.712 -17.457  1.00 61.74           O  
ATOM    125  N   PHE B  16      -1.151 -13.499 -17.555  1.00 63.58           N  
ATOM    126  CA  PHE B  16      -2.337 -12.663 -17.408  1.00 63.58           C  
ATOM    127  C   PHE B  16      -2.351 -11.977 -16.047  1.00 63.58           C  
ATOM    128  CB  PHE B  16      -3.609 -13.497 -17.589  1.00 63.58           C  
ATOM    129  O   PHE B  16      -2.615 -10.777 -15.954  1.00 63.58           O  
ATOM    130  CG  PHE B  16      -4.881 -12.709 -17.419  1.00 63.58           C  
ATOM    131  CD1 PHE B  16      -5.614 -12.793 -16.242  1.00 63.58           C  
ATOM    132  CD2 PHE B  16      -5.342 -11.885 -18.437  1.00 63.58           C  
ATOM    133  CE1 PHE B  16      -6.791 -12.065 -16.082  1.00 63.58           C  
ATOM    134  CE2 PHE B  16      -6.517 -11.155 -18.284  1.00 63.58           C  
ATOM    135  CZ  PHE B  16      -7.241 -11.247 -17.106  1.00 63.58           C  
ATOM    136  N   LEU B  17      -2.102 -12.717 -14.972  1.00 64.72           N  
ATOM    137  CA  LEU B  17      -2.071 -12.166 -13.622  1.00 64.72           C  
ATOM    138  C   LEU B  17      -0.995 -11.092 -13.497  1.00 64.72           C  
ATOM    139  CB  LEU B  17      -1.823 -13.275 -12.596  1.00 64.72           C  
ATOM    140  O   LEU B  17      -1.233 -10.035 -12.909  1.00 64.72           O  
ATOM    141  CG  LEU B  17      -3.054 -14.052 -12.126  1.00 64.72           C  
ATOM    142  CD1 LEU B  17      -2.635 -15.236 -11.261  1.00 64.72           C  
ATOM    143  CD2 LEU B  17      -4.005 -13.136 -11.363  1.00 64.72           C  
ATOM    144  N   LEU B  18       0.166 -11.322 -14.052  1.00 61.44           N  
ATOM    145  CA  LEU B  18       1.258 -10.356 -14.044  1.00 61.44           C  
ATOM    146  C   LEU B  18       0.872  -9.092 -14.804  1.00 61.44           C  
ATOM    147  CB  LEU B  18       2.520 -10.968 -14.656  1.00 61.44           C  
ATOM    148  O   LEU B  18       1.197  -7.982 -14.378  1.00 61.44           O  
ATOM    149  CG  LEU B  18       3.315 -11.921 -13.761  1.00 61.44           C  
ATOM    150  CD1 LEU B  18       4.442 -12.576 -14.553  1.00 61.44           C  
ATOM    151  CD2 LEU B  18       3.867 -11.180 -12.548  1.00 61.44           C  
ATOM    152  N   PHE B  19       0.225  -9.320 -15.910  1.00 65.62           N  
ATOM    153  CA  PHE B  19      -0.260  -8.194 -16.700  1.00 65.62           C  
ATOM    154  C   PHE B  19      -1.225  -7.340 -15.887  1.00 65.62           C  
ATOM    155  CB  PHE B  19      -0.943  -8.687 -17.979  1.00 65.62           C  
ATOM    156  O   PHE B  19      -1.149  -6.110 -15.916  1.00 65.62           O  
ATOM    157  CG  PHE B  19      -1.416  -7.579 -18.880  1.00 65.62           C  
ATOM    158  CD1 PHE B  19      -2.762  -7.239 -18.941  1.00 65.62           C  
ATOM    159  CD2 PHE B  19      -0.513  -6.877 -19.668  1.00 65.62           C  
ATOM    160  CE1 PHE B  19      -3.202  -6.214 -19.774  1.00 65.62           C  
ATOM    161  CE2 PHE B  19      -0.945  -5.851 -20.504  1.00 65.62           C  
ATOM    162  CZ  PHE B  19      -2.290  -5.522 -20.556  1.00 65.62           C  
ATOM    163  N   LEU B  20      -2.112  -8.005 -15.156  1.00 62.61           N  
ATOM    164  CA  LEU B  20      -3.078  -7.298 -14.323  1.00 62.61           C  
ATOM    165  C   LEU B  20      -2.373  -6.502 -13.230  1.00 62.61           C  
ATOM    166  CB  LEU B  20      -4.067  -8.283 -13.695  1.00 62.61           C  
ATOM    167  O   LEU B  20      -2.726  -5.350 -12.968  1.00 62.61           O  
ATOM    168  CG  LEU B  20      -5.303  -8.627 -14.528  1.00 62.61           C  
ATOM    169  CD1 LEU B  20      -6.135  -9.695 -13.827  1.00 62.61           C  
ATOM    170  CD2 LEU B  20      -6.137  -7.378 -14.789  1.00 62.61           C  
ATOM    171  N   VAL B  21      -1.406  -7.063 -12.602  1.00 65.99           N  
ATOM    172  CA  VAL B  21      -0.627  -6.396 -11.563  1.00 65.99           C  
ATOM    173  C   VAL B  21       0.100  -5.191 -12.155  1.00 65.99           C  
ATOM    174  CB  VAL B  21       0.387  -7.361 -10.908  1.00 65.99           C  
ATOM    175  O   VAL B  21       0.138  -4.120 -11.544  1.00 65.99           O  
ATOM    176  CG1 VAL B  21       1.330  -6.601  -9.976  1.00 65.99           C  
ATOM    177  CG2 VAL B  21      -0.343  -8.467 -10.149  1.00 65.99           C  
ATOM    178  N   LEU B  22       0.618  -5.369 -13.378  1.00 64.15           N  
ATOM    179  CA  LEU B  22       1.333  -4.287 -14.046  1.00 64.15           C  
ATOM    180  C   LEU B  22       0.403  -3.111 -14.325  1.00 64.15           C  
ATOM    181  CB  LEU B  22       1.955  -4.782 -15.354  1.00 64.15           C  
ATOM    182  O   LEU B  22       0.770  -1.956 -14.099  1.00 64.15           O  
ATOM    183  CG  LEU B  22       3.211  -4.049 -15.828  1.00 64.15           C  
ATOM    184  CD1 LEU B  22       4.309  -5.048 -16.177  1.00 64.15           C  
ATOM    185  CD2 LEU B  22       2.891  -3.158 -17.024  1.00 64.15           C  
ATOM    186  N   ILE B  23      -0.742  -3.434 -14.836  1.00 61.93           N  
ATOM    187  CA  ILE B  23      -1.714  -2.386 -15.128  1.00 61.93           C  
ATOM    188  C   ILE B  23      -2.092  -1.659 -13.839  1.00 61.93           C  
ATOM    189  CB  ILE B  23      -2.976  -2.960 -15.810  1.00 61.93           C  
ATOM    190  O   ILE B  23      -2.189  -0.430 -13.818  1.00 61.93           O  
ATOM    191  CG1 ILE B  23      -2.648  -3.431 -17.231  1.00 61.93           C  
ATOM    192  CG2 ILE B  23      -4.102  -1.921 -15.823  1.00 61.93           C  
ATOM    193  CD1 ILE B  23      -3.774  -4.205 -17.902  1.00 61.93           C  
ATOM    194  N   MET B  24      -2.312  -2.403 -12.894  1.00 65.26           N  
ATOM    195  CA  MET B  24      -2.662  -1.816 -11.604  1.00 65.26           C  
ATOM    196  C   MET B  24      -1.548  -0.905 -11.100  1.00 65.26           C  
ATOM    197  CB  MET B  24      -2.949  -2.910 -10.574  1.00 65.26           C  
ATOM    198  O   MET B  24      -1.816   0.177 -10.574  1.00 65.26           O  
ATOM    199  CG  MET B  24      -4.376  -3.433 -10.616  1.00 65.26           C  
ATOM    200  SD  MET B  24      -5.104  -3.622  -8.942  1.00 65.26           S  
ATOM    201  CE  MET B  24      -5.333  -1.879  -8.494  1.00 65.26           C  
ATOM    202  N   LEU B  25      -0.344  -1.285 -11.344  1.00 63.19           N  
ATOM    203  CA  LEU B  25       0.811  -0.500 -10.923  1.00 63.19           C  
ATOM    204  C   LEU B  25       0.899   0.803 -11.712  1.00 63.19           C  
ATOM    205  CB  LEU B  25       2.100  -1.306 -11.102  1.00 63.19           C  
ATOM    206  O   LEU B  25       1.221   1.852 -11.150  1.00 63.19           O  
ATOM    207  CG  LEU B  25       2.543  -2.151  -9.906  1.00 63.19           C  
ATOM    208  CD1 LEU B  25       3.581  -3.180 -10.339  1.00 63.19           C  
ATOM    209  CD2 LEU B  25       3.094  -1.261  -8.797  1.00 63.19           C  
ATOM    210  N   ILE B  26       0.646   0.674 -12.994  1.00 62.13           N  
ATOM    211  CA  ILE B  26       0.692   1.855 -13.850  1.00 62.13           C  
ATOM    212  C   ILE B  26      -0.378   2.852 -13.411  1.00 62.13           C  
ATOM    213  CB  ILE B  26       0.501   1.483 -15.337  1.00 62.13           C  
ATOM    214  O   ILE B  26      -0.114   4.053 -13.313  1.00 62.13           O  
ATOM    215  CG1 ILE B  26       1.713   0.698 -15.851  1.00 62.13           C  
ATOM    216  CG2 ILE B  26       0.264   2.739 -16.181  1.00 62.13           C  
ATOM    217  CD1 ILE B  26       1.526   0.112 -17.244  1.00 62.13           C  
ATOM    218  N   ILE B  27      -1.520   2.337 -13.183  1.00 59.38           N  
ATOM    219  CA  ILE B  27      -2.613   3.195 -12.739  1.00 59.38           C  
ATOM    220  C   ILE B  27      -2.248   3.849 -11.409  1.00 59.38           C  
ATOM    221  CB  ILE B  27      -3.933   2.402 -12.602  1.00 59.38           C  
ATOM    222  O   ILE B  27      -2.471   5.047 -11.217  1.00 59.38           O  
ATOM    223  CG1 ILE B  27      -4.412   1.923 -13.977  1.00 59.38           C  
ATOM    224  CG2 ILE B  27      -5.004   3.253 -11.915  1.00 59.38           C  
ATOM    225  CD1 ILE B  27      -5.597   0.968 -13.921  1.00 59.38           C  
ATOM    226  N   PHE B  28      -1.682   3.100 -10.595  1.00 61.02           N  
ATOM    227  CA  PHE B  28      -1.250   3.615  -9.301  1.00 61.02           C  
ATOM    228  C   PHE B  28      -0.206   4.711  -9.476  1.00 61.02           C  
ATOM    229  CB  PHE B  28      -0.685   2.486  -8.434  1.00 61.02           C  
ATOM    230  O   PHE B  28      -0.294   5.766  -8.844  1.00 61.02           O  
ATOM    231  CG  PHE B  28      -0.283   2.925  -7.052  1.00 61.02           C  
ATOM    232  CD1 PHE B  28       1.054   3.128  -6.733  1.00 61.02           C  
ATOM    233  CD2 PHE B  28      -1.243   3.136  -6.070  1.00 61.02           C  
ATOM    234  CE1 PHE B  28       1.429   3.535  -5.455  1.00 61.02           C  
ATOM    235  CE2 PHE B  28      -0.876   3.542  -4.791  1.00 61.02           C  
ATOM    236  CZ  PHE B  28       0.461   3.740  -4.485  1.00 61.02           C  
ATOM    237  N   TRP B  29       0.766   4.441 -10.280  1.00 60.70           N  
ATOM    238  CA  TRP B  29       1.815   5.422 -10.541  1.00 60.70           C  
ATOM    239  C   TRP B  29       1.229   6.709 -11.110  1.00 60.70           C  
ATOM    240  CB  TRP B  29       2.858   4.850 -11.505  1.00 60.70           C  
ATOM    241  O   TRP B  29       1.558   7.805 -10.651  1.00 60.70           O  
ATOM    242  CG  TRP B  29       4.063   5.723 -11.686  1.00 60.70           C  
ATOM    243  CD1 TRP B  29       5.050   5.964 -10.772  1.00 60.70           C  
ATOM    244  CD2 TRP B  29       4.405   6.475 -12.854  1.00 60.70           C  
ATOM    245  CE2 TRP B  29       5.615   7.150 -12.577  1.00 60.70           C  
ATOM    246  CE3 TRP B  29       3.806   6.644 -14.110  1.00 60.70           C  
ATOM    247  NE1 TRP B  29       5.987   6.821 -11.302  1.00 60.70           N  
ATOM    248  CH2 TRP B  29       5.630   8.129 -14.732  1.00 60.70           C  
ATOM    249  CZ2 TRP B  29       6.237   7.981 -13.512  1.00 60.70           C  
ATOM    250  CZ3 TRP B  29       4.427   7.472 -15.038  1.00 60.70           C  
ATOM    251  N   PHE B  30       0.442   6.623 -12.078  1.00 61.67           N  
ATOM    252  CA  PHE B  30      -0.171   7.789 -12.702  1.00 61.67           C  
ATOM    253  C   PHE B  30      -0.996   8.574 -11.688  1.00 61.67           C  
ATOM    254  CB  PHE B  30      -1.052   7.367 -13.882  1.00 61.67           C  
ATOM    255  O   PHE B  30      -0.967   9.806 -11.678  1.00 61.67           O  
ATOM    256  CG  PHE B  30      -1.523   8.519 -14.729  1.00 61.67           C  
ATOM    257  CD1 PHE B  30      -2.796   9.049 -14.560  1.00 61.67           C  
ATOM    258  CD2 PHE B  30      -0.692   9.070 -15.695  1.00 61.67           C  
ATOM    259  CE1 PHE B  30      -3.235  10.114 -15.343  1.00 61.67           C  
ATOM    260  CE2 PHE B  30      -1.123  10.135 -16.481  1.00 61.67           C  
ATOM    261  CZ  PHE B  30      -2.395  10.655 -16.304  1.00 61.67           C  
ATOM    262  N   SER B  31      -1.736   7.892 -10.890  1.00 56.91           N  
ATOM    263  CA  SER B  31      -2.562   8.539  -9.877  1.00 56.91           C  
ATOM    264  C   SER B  31      -1.709   9.326  -8.887  1.00 56.91           C  
ATOM    265  CB  SER B  31      -3.402   7.503  -9.128  1.00 56.91           C  
ATOM    266  O   SER B  31      -2.074  10.434  -8.488  1.00 56.91           O  
ATOM    267  OG  SER B  31      -4.411   6.971  -9.969  1.00 56.91           O  
ATOM    268  N   LEU B  32      -0.588   8.712  -8.549  1.00 58.25           N  
ATOM    269  CA  LEU B  32       0.318   9.388  -7.627  1.00 58.25           C  
ATOM    270  C   LEU B  32       0.924  10.630  -8.272  1.00 58.25           C  
ATOM    271  CB  LEU B  32       1.431   8.438  -7.176  1.00 58.25           C  
ATOM    272  O   LEU B  32       1.083  11.661  -7.615  1.00 58.25           O  
ATOM    273  CG  LEU B  32       1.110   7.535  -5.984  1.00 58.25           C  
ATOM    274  CD1 LEU B  32       2.174   6.453  -5.837  1.00 58.25           C  
ATOM    275  CD2 LEU B  32       0.997   8.358  -4.705  1.00 58.25           C  
ATOM    276  N   GLU B  33       1.294  10.510  -9.522  1.00 59.69           N  
ATOM    277  CA  GLU B  33       1.866  11.640 -10.248  1.00 59.69           C  
ATOM    278  C   GLU B  33       0.853  12.773 -10.393  1.00 59.69           C  
ATOM    279  CB  GLU B  33       2.361  11.198 -11.627  1.00 59.69           C  
ATOM    280  O   GLU B  33       1.206  13.948 -10.269  1.00 59.69           O  
ATOM    281  CG  GLU B  33       3.259  12.218 -12.314  1.00 59.69           C  
ATOM    282  CD  GLU B  33       4.609  12.383 -11.634  1.00 59.69           C  
ATOM    283  OE1 GLU B  33       5.265  13.431 -11.834  1.00 59.69           O  
ATOM    284  OE2 GLU B  33       5.014  11.457 -10.896  1.00 59.69           O  
ATOM    285  N   LEU B  34      -0.283  12.387 -10.718  1.00 56.93           N  
ATOM    286  CA  LEU B  34      -1.338  13.385 -10.858  1.00 56.93           C  
ATOM    287  C   LEU B  34      -1.580  14.109  -9.538  1.00 56.93           C  
ATOM    288  CB  LEU B  34      -2.635  12.729 -11.339  1.00 56.93           C  
ATOM    289  O   LEU B  34      -1.802  15.322  -9.522  1.00 56.93           O  
ATOM    290  CG  LEU B  34      -3.490  13.548 -12.308  1.00 56.93           C  
ATOM    291  CD1 LEU B  34      -3.678  12.792 -13.618  1.00 56.93           C  
ATOM    292  CD2 LEU B  34      -4.839  13.882 -11.679  1.00 56.93           C  
ATOM    293  N   GLN B  35      -1.554  13.413  -8.463  1.00 56.66           N  
ATOM    294  CA  GLN B  35      -1.735  14.010  -7.144  1.00 56.66           C  
ATOM    295  C   GLN B  35      -0.614  14.997  -6.828  1.00 56.66           C  
ATOM    296  CB  GLN B  35      -1.799  12.926  -6.067  1.00 56.66           C  
ATOM    297  O   GLN B  35      -0.859  16.059  -6.253  1.00 56.66           O  
ATOM    298  CG  GLN B  35      -2.234  13.441  -4.701  1.00 56.66           C  
ATOM    299  CD  GLN B  35      -2.511  12.323  -3.714  1.00 56.66           C  
ATOM    300  NE2 GLN B  35      -2.958  12.687  -2.516  1.00 56.66           N  
ATOM    301  OE1 GLN B  35      -2.326  11.142  -4.024  1.00 56.66           O  
ATOM    302  N   ASP B  36       0.535  14.704  -7.244  1.00 58.29           N  
ATOM    303  CA  ASP B  36       1.693  15.561  -7.008  1.00 58.29           C  
ATOM    304  C   ASP B  36       1.607  16.841  -7.836  1.00 58.29           C  
ATOM    305  CB  ASP B  36       2.988  14.812  -7.329  1.00 58.29           C  
ATOM    306  O   ASP B  36       1.948  17.923  -7.352  1.00 58.29           O  
ATOM    307  CG  ASP B  36       4.021  14.911  -6.220  1.00 58.29           C  
ATOM    308  OD1 ASP B  36       3.682  15.377  -5.111  1.00 58.29           O  
ATOM    309  OD2 ASP B  36       5.185  14.522  -6.458  1.00 58.29           O  
ATOM    310  N   HIS B  37       1.159  16.650  -9.046  1.00 56.30           N  
ATOM    311  CA  HIS B  37       1.005  17.804  -9.925  1.00 56.30           C  
ATOM    312  C   HIS B  37      -0.066  18.755  -9.401  1.00 56.30           C  
ATOM    313  CB  HIS B  37       0.658  17.353 -11.345  1.00 56.30           C  
ATOM    314  O   HIS B  37       0.084  19.976  -9.493  1.00 56.30           O  
ATOM    315  CG  HIS B  37       1.219  18.241 -12.410  1.00 56.30           C  
ATOM    316  CD2 HIS B  37       0.650  18.765 -13.522  1.00 56.30           C  
ATOM    317  ND1 HIS B  37       2.523  18.685 -12.398  1.00 56.30           N  
ATOM    318  CE1 HIS B  37       2.733  19.447 -13.459  1.00 56.30           C  
ATOM    319  NE2 HIS B  37       1.612  19.511 -14.157  1.00 56.30           N  
ATOM    320  N   ASN B  38      -1.066  18.218  -8.954  1.00 56.54           N  
ATOM    321  CA  ASN B  38      -2.151  19.021  -8.399  1.00 56.54           C  
ATOM    322  C   ASN B  38      -1.706  19.777  -7.149  1.00 56.54           C  
ATOM    323  CB  ASN B  38      -3.363  18.142  -8.084  1.00 56.54           C  
ATOM    324  O   ASN B  38      -2.097  20.927  -6.942  1.00 56.54           O  
ATOM    325  CG  ASN B  38      -4.679  18.841  -8.362  1.00 56.54           C  
ATOM    326  ND2 ASN B  38      -5.778  18.225  -7.942  1.00 56.54           N  
ATOM    327  OD1 ASN B  38      -4.708  19.926  -8.949  1.00 56.54           O  
ATOM    328  N   GLU B  39      -0.942  19.104  -6.298  1.00 56.23           N  
ATOM    329  CA  GLU B  39      -0.434  19.719  -5.076  1.00 56.23           C  
ATOM    330  C   GLU B  39       0.533  20.857  -5.391  1.00 56.23           C  
ATOM    331  CB  GLU B  39       0.253  18.674  -4.193  1.00 56.23           C  
ATOM    332  O   GLU B  39       0.553  21.873  -4.694  1.00 56.23           O  
ATOM    333  CG  GLU B  39      -0.699  17.642  -3.606  1.00 56.23           C  
ATOM    334  CD  GLU B  39      -0.072  16.806  -2.503  1.00 56.23           C  
ATOM    335  OE1 GLU B  39      -0.817  16.247  -1.666  1.00 56.23           O  
ATOM    336  OE2 GLU B  39       1.176  16.709  -2.474  1.00 56.23           O  
ATOM    337  N   THR B  40       1.367  20.599  -6.405  1.00 53.58           N  
ATOM    338  CA  THR B  40       2.339  21.615  -6.793  1.00 53.58           C  
ATOM    339  C   THR B  40       1.643  22.810  -7.438  1.00 53.58           C  
ATOM    340  CB  THR B  40       3.387  21.043  -7.765  1.00 53.58           C  
ATOM    341  O   THR B  40       2.060  23.955  -7.248  1.00 53.58           O  
ATOM    342  CG2 THR B  40       4.345  20.097  -7.047  1.00 53.58           C  
ATOM    343  OG1 THR B  40       2.720  20.326  -8.811  1.00 53.58           O  
ATOM    344  N   CYS B  41       0.661  22.549  -8.154  1.00 52.15           N  
ATOM    345  CA  CYS B  41      -0.047  23.637  -8.820  1.00 52.15           C  
ATOM    346  C   CYS B  41      -0.798  24.497  -7.811  1.00 52.15           C  
ATOM    347  CB  CYS B  41      -1.023  23.085  -9.859  1.00 52.15           C  
ATOM    348  O   CYS B  41      -0.895  25.714  -7.977  1.00 52.15           O  
ATOM    349  SG  CYS B  41      -0.406  23.171 -11.554  1.00 52.15           S  
ATOM    350  N   HIS B  42      -1.059  23.883  -6.576  1.00 47.86           N  
ATOM    351  CA  HIS B  42      -1.781  24.638  -5.557  1.00 47.86           C  
ATOM    352  C   HIS B  42      -0.824  25.224  -4.524  1.00 47.86           C  
ATOM    353  CB  HIS B  42      -2.819  23.751  -4.868  1.00 47.86           C  
ATOM    354  O   HIS B  42      -1.192  26.132  -3.776  1.00 47.86           O  
ATOM    355  CG  HIS B  42      -4.223  24.012  -5.314  1.00 47.86           C  
ATOM    356  CD2 HIS B  42      -4.994  23.386  -6.233  1.00 47.86           C  
ATOM    357  ND1 HIS B  42      -4.991  25.031  -4.794  1.00 47.86           N  
ATOM    358  CE1 HIS B  42      -6.178  25.020  -5.376  1.00 47.86           C  
ATOM    359  NE2 HIS B  42      -6.206  24.032  -6.254  1.00 47.86           N  
ATOM    360  N   ALA B  43       0.433  24.839  -4.472  1.00 41.85           N  
ATOM    361  CA  ALA B  43       1.434  25.440  -3.595  1.00 41.85           C  
ATOM    362  C   ALA B  43       2.005  26.716  -4.206  1.00 41.85           C  
ATOM    363  CB  ALA B  43       2.555  24.444  -3.306  1.00 41.85           C  
ATOM    364  O   ALA B  43       2.268  27.689  -3.495  1.00 41.85           O  
TER     365      ALA B  43                                                      
ATOM    366  N   MET C   1      12.051 -35.411 -38.876  1.00 31.98           N  
ATOM    367  CA  MET C   1      12.731 -34.735 -37.775  1.00 31.98           C  
ATOM    368  C   MET C   1      11.724 -34.134 -36.801  1.00 31.98           C  
ATOM    369  CB  MET C   1      13.662 -33.644 -38.305  1.00 31.98           C  
ATOM    370  O   MET C   1      10.881 -33.325 -37.193  1.00 31.98           O  
ATOM    371  CG  MET C   1      15.139 -33.964 -38.139  1.00 31.98           C  
ATOM    372  SD  MET C   1      16.218 -32.805 -39.067  1.00 31.98           S  
ATOM    373  CE  MET C   1      17.703 -32.847 -38.026  1.00 31.98           C  
ATOM    374  N   ALA C   2      11.185 -34.970 -35.841  1.00 34.71           N  
ATOM    375  CA  ALA C   2      10.249 -34.725 -34.747  1.00 34.71           C  
ATOM    376  C   ALA C   2      10.596 -33.437 -34.005  1.00 34.71           C  
ATOM    377  CB  ALA C   2      10.240 -35.906 -33.779  1.00 34.71           C  
ATOM    378  O   ALA C   2      11.771 -33.148 -33.767  1.00 34.71           O  
ATOM    379  N   ASP C   3       9.949 -32.380 -34.376  1.00 33.09           N  
ATOM    380  CA  ASP C   3       9.980 -31.161 -33.574  1.00 33.09           C  
ATOM    381  C   ASP C   3       9.967 -31.485 -32.082  1.00 33.09           C  
ATOM    382  CB  ASP C   3       8.798 -30.256 -33.926  1.00 33.09           C  
ATOM    383  O   ASP C   3       9.056 -32.159 -31.596  1.00 33.09           O  
ATOM    384  CG  ASP C   3       9.195 -29.068 -34.784  1.00 33.09           C  
ATOM    385  OD1 ASP C   3      10.307 -28.527 -34.600  1.00 33.09           O  
ATOM    386  OD2 ASP C   3       8.388 -28.667 -35.650  1.00 33.09           O  
ATOM    387  N   SER C   4      11.170 -31.804 -31.528  1.00 37.05           N  
ATOM    388  CA  SER C   4      11.370 -31.915 -30.087  1.00 37.05           C  
ATOM    389  C   SER C   4      10.547 -30.877 -29.333  1.00 37.05           C  
ATOM    390  CB  SER C   4      12.851 -31.755 -29.738  1.00 37.05           C  
ATOM    391  O   SER C   4      10.606 -29.685 -29.643  1.00 37.05           O  
ATOM    392  OG  SER C   4      13.225 -32.658 -28.711  1.00 37.05           O  
ATOM    393  N   ASN C   5       9.261 -31.157 -29.034  1.00 38.16           N  
ATOM    394  CA  ASN C   5       8.478 -30.420 -28.048  1.00 38.16           C  
ATOM    395  C   ASN C   5       9.369 -29.789 -26.982  1.00 38.16           C  
ATOM    396  CB  ASN C   5       7.437 -31.333 -27.398  1.00 38.16           C  
ATOM    397  O   ASN C   5      10.324 -30.414 -26.517  1.00 38.16           O  
ATOM    398  CG  ASN C   5       6.111 -31.325 -28.134  1.00 38.16           C  
ATOM    399  ND2 ASN C   5       5.324 -32.378 -27.949  1.00 38.16           N  
ATOM    400  OD1 ASN C   5       5.798 -30.381 -28.864  1.00 38.16           O  
ATOM    401  N   GLY C   6       9.727 -28.505 -27.087  1.00 43.16           N  
ATOM    402  CA  GLY C   6      10.348 -27.613 -26.120  1.00 43.16           C  
ATOM    403  C   GLY C   6       9.985 -27.943 -24.685  1.00 43.16           C  
ATOM    404  O   GLY C   6       9.466 -27.092 -23.959  1.00 43.16           O  
ATOM    405  N   THR C   7       9.237 -29.097 -24.399  1.00 44.46           N  
ATOM    406  CA  THR C   7       9.034 -29.365 -22.979  1.00 44.46           C  
ATOM    407  C   THR C   7      10.349 -29.250 -22.214  1.00 44.46           C  
ATOM    408  CB  THR C   7       8.427 -30.763 -22.756  1.00 44.46           C  
ATOM    409  O   THR C   7      11.344 -29.877 -22.582  1.00 44.46           O  
ATOM    410  CG2 THR C   7       7.793 -30.873 -21.373  1.00 44.46           C  
ATOM    411  OG1 THR C   7       7.424 -31.007 -23.750  1.00 44.46           O  
ATOM    412  N   ILE C   8      10.691 -28.028 -21.845  1.00 50.58           N  
ATOM    413  CA  ILE C   8      11.839 -27.955 -20.947  1.00 50.58           C  
ATOM    414  C   ILE C   8      11.846 -29.167 -20.019  1.00 50.58           C  
ATOM    415  CB  ILE C   8      11.828 -26.648 -20.122  1.00 50.58           C  
ATOM    416  O   ILE C   8      10.861 -29.432 -19.326  1.00 50.58           O  
ATOM    417  CG1 ILE C   8      11.840 -25.430 -21.052  1.00 50.58           C  
ATOM    418  CG2 ILE C   8      13.016 -26.611 -19.155  1.00 50.58           C  
ATOM    419  CD1 ILE C   8      11.620 -24.103 -20.337  1.00 50.58           C  
ATOM    420  N   THR C   9      12.508 -30.261 -20.271  1.00 51.56           N  
ATOM    421  CA  THR C   9      12.719 -31.430 -19.424  1.00 51.56           C  
ATOM    422  C   THR C   9      13.030 -31.010 -17.990  1.00 51.56           C  
ATOM    423  CB  THR C   9      13.860 -32.312 -19.963  1.00 51.56           C  
ATOM    424  O   THR C   9      13.485 -29.890 -17.751  1.00 51.56           O  
ATOM    425  CG2 THR C   9      13.361 -33.247 -21.060  1.00 51.56           C  
ATOM    426  OG1 THR C   9      14.892 -31.474 -20.497  1.00 51.56           O  
ATOM    427  N   VAL C  10      12.284 -31.447 -16.961  1.00 58.55           N  
ATOM    428  CA  VAL C  10      12.522 -31.312 -15.528  1.00 58.55           C  
ATOM    429  C   VAL C  10      14.019 -31.166 -15.264  1.00 58.55           C  
ATOM    430  CB  VAL C  10      11.957 -32.517 -14.743  1.00 58.55           C  
ATOM    431  O   VAL C  10      14.433 -30.366 -14.422  1.00 58.55           O  
ATOM    432  CG1 VAL C  10      12.279 -32.390 -13.255  1.00 58.55           C  
ATOM    433  CG2 VAL C  10      10.450 -32.634 -14.959  1.00 58.55           C  
ATOM    434  N   GLU C  11      14.810 -31.865 -16.103  1.00 60.64           N  
ATOM    435  CA  GLU C  11      16.259 -31.839 -15.928  1.00 60.64           C  
ATOM    436  C   GLU C  11      16.839 -30.485 -16.329  1.00 60.64           C  
ATOM    437  CB  GLU C  11      16.918 -32.955 -16.742  1.00 60.64           C  
ATOM    438  O   GLU C  11      17.747 -29.974 -15.671  1.00 60.64           O  
ATOM    439  CG  GLU C  11      16.991 -34.288 -16.011  1.00 60.64           C  
ATOM    440  CD  GLU C  11      17.652 -35.386 -16.830  1.00 60.64           C  
ATOM    441  OE1 GLU C  11      18.028 -36.431 -16.252  1.00 60.64           O  
ATOM    442  OE2 GLU C  11      17.797 -35.199 -18.058  1.00 60.64           O  
ATOM    443  N   GLU C  12      16.228 -29.937 -17.341  1.00 61.50           N  
ATOM    444  CA  GLU C  12      16.669 -28.628 -17.814  1.00 61.50           C  
ATOM    445  C   GLU C  12      16.265 -27.524 -16.841  1.00 61.50           C  
ATOM    446  CB  GLU C  12      16.098 -28.339 -19.205  1.00 61.50           C  
ATOM    447  O   GLU C  12      17.020 -26.574 -16.624  1.00 61.50           O  
ATOM    448  CG  GLU C  12      16.868 -29.005 -20.336  1.00 61.50           C  
ATOM    449  CD  GLU C  12      16.326 -28.661 -21.715  1.00 61.50           C  
ATOM    450  OE1 GLU C  12      17.100 -28.696 -22.698  1.00 61.50           O  
ATOM    451  OE2 GLU C  12      15.117 -28.352 -21.812  1.00 61.50           O  
ATOM    452  N   LEU C  13      15.062 -27.667 -16.302  1.00 59.16           N  
ATOM    453  CA  LEU C  13      14.586 -26.720 -15.300  1.00 59.16           C  
ATOM    454  C   LEU C  13      15.471 -26.752 -14.059  1.00 59.16           C  
ATOM    455  CB  LEU C  13      13.136 -27.028 -14.917  1.00 59.16           C  
ATOM    456  O   LEU C  13      15.812 -25.703 -13.507  1.00 59.16           O  
ATOM    457  CG  LEU C  13      12.415 -25.966 -14.085  1.00 59.16           C  
ATOM    458  CD1 LEU C  13      11.874 -24.863 -14.989  1.00 59.16           C  
ATOM    459  CD2 LEU C  13      11.291 -26.597 -13.271  1.00 59.16           C  
ATOM    460  N   LYS C  14      15.875 -28.017 -13.624  1.00 59.44           N  
ATOM    461  CA  LYS C  14      16.783 -28.192 -12.493  1.00 59.44           C  
ATOM    462  C   LYS C  14      18.125 -27.517 -12.757  1.00 59.44           C  
ATOM    463  CB  LYS C  14      16.992 -29.678 -12.198  1.00 59.44           C  
ATOM    464  O   LYS C  14      18.690 -26.878 -11.867  1.00 59.44           O  
ATOM    465  CG  LYS C  14      17.286 -29.983 -10.737  1.00 59.44           C  
ATOM    466  CD  LYS C  14      17.448 -31.479 -10.500  1.00 59.44           C  
ATOM    467  CE  LYS C  14      17.809 -31.781  -9.052  1.00 59.44           C  
ATOM    468  NZ  LYS C  14      18.081 -33.235  -8.840  1.00 59.44           N  
ATOM    469  N   LYS C  15      18.542 -27.617 -13.956  1.00 64.88           N  
ATOM    470  CA  LYS C  15      19.811 -27.003 -14.338  1.00 64.88           C  
ATOM    471  C   LYS C  15      19.706 -25.481 -14.341  1.00 64.88           C  
ATOM    472  CB  LYS C  15      20.255 -27.500 -15.714  1.00 64.88           C  
ATOM    473  O   LYS C  15      20.636 -24.788 -13.924  1.00 64.88           O  
ATOM    474  CG  LYS C  15      21.407 -28.494 -15.671  1.00 64.88           C  
ATOM    475  CD  LYS C  15      21.820 -28.931 -17.071  1.00 64.88           C  
ATOM    476  CE  LYS C  15      22.895 -30.009 -17.026  1.00 64.88           C  
ATOM    477  NZ  LYS C  15      23.247 -30.497 -18.393  1.00 64.88           N  
ATOM    478  N   LEU C  16      18.617 -25.005 -14.834  1.00 60.24           N  
ATOM    479  CA  LEU C  16      18.379 -23.567 -14.886  1.00 60.24           C  
ATOM    480  C   LEU C  16      18.293 -22.979 -13.481  1.00 60.24           C  
ATOM    481  CB  LEU C  16      17.092 -23.263 -15.658  1.00 60.24           C  
ATOM    482  O   LEU C  16      18.851 -21.913 -13.214  1.00 60.24           O  
ATOM    483  CG  LEU C  16      17.236 -22.369 -16.891  1.00 60.24           C  
ATOM    484  CD1 LEU C  16      16.544 -23.006 -18.091  1.00 60.24           C  
ATOM    485  CD2 LEU C  16      16.669 -20.981 -16.614  1.00 60.24           C  
ATOM    486  N   LEU C  17      17.594 -23.724 -12.560  1.00 61.80           N  
ATOM    487  CA  LEU C  17      17.434 -23.287 -11.178  1.00 61.80           C  
ATOM    488  C   LEU C  17      18.770 -23.310 -10.443  1.00 61.80           C  
ATOM    489  CB  LEU C  17      16.422 -24.175 -10.449  1.00 61.80           C  
ATOM    490  O   LEU C  17      19.052 -22.427  -9.630  1.00 61.80           O  
ATOM    491  CG  LEU C  17      15.462 -23.465  -9.493  1.00 61.80           C  
ATOM    492  CD1 LEU C  17      14.059 -23.421 -10.088  1.00 61.80           C  
ATOM    493  CD2 LEU C  17      15.450 -24.157  -8.134  1.00 61.80           C  
ATOM    494  N   GLU C  18      19.568 -24.345 -10.788  1.00 65.05           N  
ATOM    495  CA  GLU C  18      20.896 -24.448 -10.190  1.00 65.05           C  
ATOM    496  C   GLU C  18      21.796 -23.301 -10.642  1.00 65.05           C  
ATOM    497  CB  GLU C  18      21.541 -25.791 -10.542  1.00 65.05           C  
ATOM    498  O   GLU C  18      22.562 -22.756  -9.845  1.00 65.05           O  
ATOM    499  CG  GLU C  18      22.497 -26.312  -9.478  1.00 65.05           C  
ATOM    500  CD  GLU C  18      22.966 -27.734  -9.738  1.00 65.05           C  
ATOM    501  OE1 GLU C  18      23.915 -28.193  -9.062  1.00 65.05           O  
ATOM    502  OE2 GLU C  18      22.382 -28.395 -10.625  1.00 65.05           O  
ATOM    503  N   GLN C  19      21.660 -22.936 -11.863  1.00 67.91           N  
ATOM    504  CA  GLN C  19      22.456 -21.841 -12.407  1.00 67.91           C  
ATOM    505  C   GLN C  19      21.952 -20.491 -11.905  1.00 67.91           C  
ATOM    506  CB  GLN C  19      22.438 -21.872 -13.936  1.00 67.91           C  
ATOM    507  O   GLN C  19      22.745 -19.587 -11.635  1.00 67.91           O  
ATOM    508  CG  GLN C  19      23.792 -22.180 -14.561  1.00 67.91           C  
ATOM    509  CD  GLN C  19      23.691 -22.543 -16.031  1.00 67.91           C  
ATOM    510  NE2 GLN C  19      24.676 -22.119 -16.815  1.00 67.91           N  
ATOM    511  OE1 GLN C  19      22.736 -23.200 -16.458  1.00 67.91           O  
ATOM    512  N   TRP C  20      20.595 -20.465 -11.774  1.00 64.85           N  
ATOM    513  CA  TRP C  20      19.973 -19.190 -11.431  1.00 64.85           C  
ATOM    514  C   TRP C  20      19.906 -19.006  -9.918  1.00 64.85           C  
ATOM    515  CB  TRP C  20      18.567 -19.098 -12.031  1.00 64.85           C  
ATOM    516  O   TRP C  20      19.558 -17.928  -9.432  1.00 64.85           O  
ATOM    517  CG  TRP C  20      18.484 -18.239 -13.257  1.00 64.85           C  
ATOM    518  CD1 TRP C  20      19.121 -18.441 -14.449  1.00 64.85           C  
ATOM    519  CD2 TRP C  20      17.720 -17.038 -13.408  1.00 64.85           C  
ATOM    520  CE2 TRP C  20      17.942 -16.564 -14.720  1.00 64.85           C  
ATOM    521  CE3 TRP C  20      16.869 -16.317 -12.560  1.00 64.85           C  
ATOM    522  NE1 TRP C  20      18.800 -17.437 -15.333  1.00 64.85           N  
ATOM    523  CH2 TRP C  20      16.514 -14.713 -14.355  1.00 64.85           C  
ATOM    524  CZ2 TRP C  20      17.342 -15.399 -15.204  1.00 64.85           C  
ATOM    525  CZ3 TRP C  20      16.273 -15.158 -13.044  1.00 64.85           C  
ATOM    526  N   ASN C  21      20.358 -20.018  -9.143  1.00 66.95           N  
ATOM    527  CA  ASN C  21      20.319 -19.937  -7.687  1.00 66.95           C  
ATOM    528  C   ASN C  21      21.104 -18.734  -7.171  1.00 66.95           C  
ATOM    529  CB  ASN C  21      20.854 -21.227  -7.063  1.00 66.95           C  
ATOM    530  O   ASN C  21      20.633 -18.010  -6.292  1.00 66.95           O  
ATOM    531  CG  ASN C  21      20.604 -21.301  -5.569  1.00 66.95           C  
ATOM    532  ND2 ASN C  21      21.435 -22.060  -4.866  1.00 66.95           N  
ATOM    533  OD1 ASN C  21      19.671 -20.681  -5.052  1.00 66.95           O  
ATOM    534  N   LEU C  22      22.124 -18.579  -7.846  1.00 66.33           N  
ATOM    535  CA  LEU C  22      22.941 -17.444  -7.432  1.00 66.33           C  
ATOM    536  C   LEU C  22      22.270 -16.126  -7.805  1.00 66.33           C  
ATOM    537  CB  LEU C  22      24.330 -17.522  -8.072  1.00 66.33           C  
ATOM    538  O   LEU C  22      22.262 -15.182  -7.011  1.00 66.33           O  
ATOM    539  CG  LEU C  22      25.446 -18.102  -7.202  1.00 66.33           C  
ATOM    540  CD1 LEU C  22      26.690 -18.369  -8.043  1.00 66.33           C  
ATOM    541  CD2 LEU C  22      25.768 -17.161  -6.046  1.00 66.33           C  
ATOM    542  N   VAL C  23      21.827 -16.095  -9.000  1.00 61.08           N  
ATOM    543  CA  VAL C  23      21.179 -14.883  -9.492  1.00 61.08           C  
ATOM    544  C   VAL C  23      19.948 -14.575  -8.642  1.00 61.08           C  
ATOM    545  CB  VAL C  23      20.782 -15.015 -10.979  1.00 61.08           C  
ATOM    546  O   VAL C  23      19.722 -13.424  -8.261  1.00 61.08           O  
ATOM    547  CG1 VAL C  23      19.970 -13.802 -11.431  1.00 61.08           C  
ATOM    548  CG2 VAL C  23      22.025 -15.185 -11.850  1.00 61.08           C  
ATOM    549  N   ILE C  24      19.257 -15.648  -8.285  1.00 65.07           N  
ATOM    550  CA  ILE C  24      18.062 -15.483  -7.465  1.00 65.07           C  
ATOM    551  C   ILE C  24      18.457 -15.016  -6.066  1.00 65.07           C  
ATOM    552  CB  ILE C  24      17.248 -16.794  -7.382  1.00 65.07           C  
ATOM    553  O   ILE C  24      17.758 -14.203  -5.456  1.00 65.07           O  
ATOM    554  CG1 ILE C  24      16.223 -16.859  -8.521  1.00 65.07           C  
ATOM    555  CG2 ILE C  24      16.561 -16.918  -6.019  1.00 65.07           C  
ATOM    556  CD1 ILE C  24      16.166 -18.208  -9.225  1.00 65.07           C  
ATOM    557  N   GLY C  25      19.543 -15.583  -5.599  1.00 66.35           N  
ATOM    558  CA  GLY C  25      20.049 -15.133  -4.312  1.00 66.35           C  
ATOM    559  C   GLY C  25      20.361 -13.649  -4.279  1.00 66.35           C  
ATOM    560  O   GLY C  25      19.993 -12.952  -3.332  1.00 66.35           O  
ATOM    561  N   PHE C  26      20.994 -13.190  -5.310  1.00 71.71           N  
ATOM    562  CA  PHE C  26      21.341 -11.777  -5.410  1.00 71.71           C  
ATOM    563  C   PHE C  26      20.088 -10.919  -5.537  1.00 71.71           C  
ATOM    564  CB  PHE C  26      22.267 -11.534  -6.606  1.00 71.71           C  
ATOM    565  O   PHE C  26      20.010  -9.836  -4.954  1.00 71.71           O  
ATOM    566  CG  PHE C  26      23.397 -10.583  -6.315  1.00 71.71           C  
ATOM    567  CD1 PHE C  26      23.255  -9.221  -6.550  1.00 71.71           C  
ATOM    568  CD2 PHE C  26      24.601 -11.052  -5.807  1.00 71.71           C  
ATOM    569  CE1 PHE C  26      24.299  -8.339  -6.281  1.00 71.71           C  
ATOM    570  CE2 PHE C  26      25.649 -10.177  -5.536  1.00 71.71           C  
ATOM    571  CZ  PHE C  26      25.496  -8.820  -5.775  1.00 71.71           C  
ATOM    572  N   LEU C  27      19.149 -11.373  -6.213  1.00 68.34           N  
ATOM    573  CA  LEU C  27      17.891 -10.656  -6.393  1.00 68.34           C  
ATOM    574  C   LEU C  27      17.154 -10.510  -5.066  1.00 68.34           C  
ATOM    575  CB  LEU C  27      17.002 -11.379  -7.408  1.00 68.34           C  
ATOM    576  O   LEU C  27      16.690  -9.419  -4.726  1.00 68.34           O  
ATOM    577  CG  LEU C  27      16.086 -10.497  -8.258  1.00 68.34           C  
ATOM    578  CD1 LEU C  27      16.047 -11.004  -9.695  1.00 68.34           C  
ATOM    579  CD2 LEU C  27      14.683 -10.452  -7.662  1.00 68.34           C  
ATOM    580  N   PHE C  28      17.171 -11.650  -4.317  1.00 66.97           N  
ATOM    581  CA  PHE C  28      16.481 -11.625  -3.033  1.00 66.97           C  
ATOM    582  C   PHE C  28      17.203 -10.712  -2.049  1.00 66.97           C  
ATOM    583  CB  PHE C  28      16.371 -13.039  -2.453  1.00 66.97           C  
ATOM    584  O   PHE C  28      16.564 -10.010  -1.263  1.00 66.97           O  
ATOM    585  CG  PHE C  28      15.151 -13.790  -2.913  1.00 66.97           C  
ATOM    586  CD1 PHE C  28      13.888 -13.445  -2.448  1.00 66.97           C  
ATOM    587  CD2 PHE C  28      15.267 -14.842  -3.812  1.00 66.97           C  
ATOM    588  CE1 PHE C  28      12.757 -14.138  -2.872  1.00 66.97           C  
ATOM    589  CE2 PHE C  28      14.142 -15.540  -4.241  1.00 66.97           C  
ATOM    590  CZ  PHE C  28      12.888 -15.187  -3.769  1.00 66.97           C  
ATOM    591  N   LEU C  29      18.479 -10.812  -2.132  1.00 68.08           N  
ATOM    592  CA  LEU C  29      19.267  -9.935  -1.273  1.00 68.08           C  
ATOM    593  C   LEU C  29      18.975  -8.470  -1.578  1.00 68.08           C  
ATOM    594  CB  LEU C  29      20.762 -10.216  -1.446  1.00 68.08           C  
ATOM    595  O   LEU C  29      18.799  -7.664  -0.661  1.00 68.08           O  
ATOM    596  CG  LEU C  29      21.684  -9.680  -0.350  1.00 68.08           C  
ATOM    597  CD1 LEU C  29      22.213 -10.827   0.506  1.00 68.08           C  
ATOM    598  CD2 LEU C  29      22.835  -8.887  -0.960  1.00 68.08           C  
ATOM    599  N   THR C  30      19.039  -8.052  -2.794  1.00 70.37           N  
ATOM    600  CA  THR C  30      18.726  -6.687  -3.201  1.00 70.37           C  
ATOM    601  C   THR C  30      17.325  -6.293  -2.741  1.00 70.37           C  
ATOM    602  CB  THR C  30      18.833  -6.522  -4.729  1.00 70.37           C  
ATOM    603  O   THR C  30      17.118  -5.183  -2.248  1.00 70.37           O  
ATOM    604  CG2 THR C  30      19.070  -5.064  -5.109  1.00 70.37           C  
ATOM    605  OG1 THR C  30      19.923  -7.314  -5.214  1.00 70.37           O  
ATOM    606  N   TRP C  31      16.487  -7.203  -2.839  1.00 68.86           N  
ATOM    607  CA  TRP C  31      15.105  -6.985  -2.425  1.00 68.86           C  
ATOM    608  C   TRP C  31      15.023  -6.697  -0.929  1.00 68.86           C  
ATOM    609  CB  TRP C  31      14.242  -8.201  -2.771  1.00 68.86           C  
ATOM    610  O   TRP C  31      14.348  -5.755  -0.508  1.00 68.86           O  
ATOM    611  CG  TRP C  31      12.768  -7.956  -2.652  1.00 68.86           C  
ATOM    612  CD1 TRP C  31      12.003  -8.060  -1.523  1.00 68.86           C  
ATOM    613  CD2 TRP C  31      11.879  -7.569  -3.704  1.00 68.86           C  
ATOM    614  CE2 TRP C  31      10.588  -7.456  -3.141  1.00 68.86           C  
ATOM    615  CE3 TRP C  31      12.048  -7.306  -5.070  1.00 68.86           C  
ATOM    616  NE1 TRP C  31      10.692  -7.760  -1.810  1.00 68.86           N  
ATOM    617  CH2 TRP C  31       9.666  -6.838  -5.232  1.00 68.86           C  
ATOM    618  CZ2 TRP C  31       9.473  -7.090  -3.898  1.00 68.86           C  
ATOM    619  CZ3 TRP C  31      10.937  -6.942  -5.822  1.00 68.86           C  
ATOM    620  N   ILE C  32      15.668  -7.532  -0.162  1.00 63.12           N  
ATOM    621  CA  ILE C  32      15.700  -7.375   1.288  1.00 63.12           C  
ATOM    622  C   ILE C  32      16.277  -6.007   1.646  1.00 63.12           C  
ATOM    623  CB  ILE C  32      16.522  -8.497   1.960  1.00 63.12           C  
ATOM    624  O   ILE C  32      15.754  -5.316   2.524  1.00 63.12           O  
ATOM    625  CG1 ILE C  32      15.804  -9.843   1.819  1.00 63.12           C  
ATOM    626  CG2 ILE C  32      16.784  -8.167   3.432  1.00 63.12           C  
ATOM    627  CD1 ILE C  32      16.666 -11.046   2.177  1.00 63.12           C  
ATOM    628  N   CYS C  33      17.235  -5.653   0.940  1.00 66.52           N  
ATOM    629  CA  CYS C  33      17.864  -4.366   1.211  1.00 66.52           C  
ATOM    630  C   CYS C  33      16.915  -3.216   0.893  1.00 66.52           C  
ATOM    631  CB  CYS C  33      19.151  -4.216   0.400  1.00 66.52           C  
ATOM    632  O   CYS C  33      16.836  -2.245   1.647  1.00 66.52           O  
ATOM    633  SG  CYS C  33      20.631  -4.770   1.274  1.00 66.52           S  
ATOM    634  N   LEU C  34      16.216  -3.369  -0.145  1.00 67.16           N  
ATOM    635  CA  LEU C  34      15.281  -2.336  -0.578  1.00 67.16           C  
ATOM    636  C   LEU C  34      14.138  -2.184   0.420  1.00 67.16           C  
ATOM    637  CB  LEU C  34      14.722  -2.667  -1.965  1.00 67.16           C  
ATOM    638  O   LEU C  34      13.774  -1.065   0.788  1.00 67.16           O  
ATOM    639  CG  LEU C  34      14.344  -1.474  -2.845  1.00 67.16           C  
ATOM    640  CD1 LEU C  34      15.246  -1.415  -4.073  1.00 67.16           C  
ATOM    641  CD2 LEU C  34      12.878  -1.556  -3.256  1.00 67.16           C  
ATOM    642  N   LEU C  35      13.668  -3.355   0.859  1.00 64.80           N  
ATOM    643  CA  LEU C  35      12.550  -3.333   1.795  1.00 64.80           C  
ATOM    644  C   LEU C  35      12.978  -2.752   3.139  1.00 64.80           C  
ATOM    645  CB  LEU C  35      11.988  -4.743   1.992  1.00 64.80           C  
ATOM    646  O   LEU C  35      12.204  -2.045   3.788  1.00 64.80           O  
ATOM    647  CG  LEU C  35      10.959  -5.213   0.962  1.00 64.80           C  
ATOM    648  CD1 LEU C  35      10.887  -6.736   0.941  1.00 64.80           C  
ATOM    649  CD2 LEU C  35       9.590  -4.612   1.263  1.00 64.80           C  
ATOM    650  N   GLN C  36      14.137  -3.002   3.574  1.00 64.14           N  
ATOM    651  CA  GLN C  36      14.622  -2.550   4.873  1.00 64.14           C  
ATOM    652  C   GLN C  36      14.933  -1.056   4.856  1.00 64.14           C  
ATOM    653  CB  GLN C  36      15.864  -3.340   5.287  1.00 64.14           C  
ATOM    654  O   GLN C  36      14.709  -0.359   5.847  1.00 64.14           O  
ATOM    655  CG  GLN C  36      15.649  -4.234   6.501  1.00 64.14           C  
ATOM    656  CD  GLN C  36      16.897  -5.003   6.893  1.00 64.14           C  
ATOM    657  NE2 GLN C  36      16.710  -6.126   7.577  1.00 64.14           N  
ATOM    658  OE1 GLN C  36      18.019  -4.591   6.582  1.00 64.14           O  
ATOM    659  N   PHE C  37      15.316  -0.626   3.700  1.00 57.47           N  
ATOM    660  CA  PHE C  37      15.773   0.758   3.692  1.00 57.47           C  
ATOM    661  C   PHE C  37      14.717   1.675   3.087  1.00 57.47           C  
ATOM    662  CB  PHE C  37      17.088   0.888   2.916  1.00 57.47           C  
ATOM    663  O   PHE C  37      14.838   2.900   3.153  1.00 57.47           O  
ATOM    664  CG  PHE C  37      18.311   0.912   3.793  1.00 57.47           C  
ATOM    665  CD1 PHE C  37      18.771   2.105   4.335  1.00 57.47           C  
ATOM    666  CD2 PHE C  37      19.000  -0.260   4.074  1.00 57.47           C  
ATOM    667  CE1 PHE C  37      19.903   2.130   5.146  1.00 57.47           C  
ATOM    668  CE2 PHE C  37      20.132  -0.243   4.885  1.00 57.47           C  
ATOM    669  CZ  PHE C  37      20.582   0.953   5.419  1.00 57.47           C  
ATOM    670  N   ALA C  38      13.745   1.127   2.482  1.00 57.42           N  
ATOM    671  CA  ALA C  38      12.745   1.931   1.786  1.00 57.42           C  
ATOM    672  C   ALA C  38      11.770   2.569   2.772  1.00 57.42           C  
ATOM    673  CB  ALA C  38      11.988   1.078   0.771  1.00 57.42           C  
ATOM    674  O   ALA C  38      10.839   1.913   3.245  1.00 57.42           O  
ATOM    675  N   TYR C  39      12.243   3.466   3.562  1.00 53.22           N  
ATOM    676  CA  TYR C  39      11.378   4.216   4.466  1.00 53.22           C  
ATOM    677  C   TYR C  39      10.652   5.333   3.726  1.00 53.22           C  
ATOM    678  CB  TYR C  39      12.191   4.800   5.626  1.00 53.22           C  
ATOM    679  O   TYR C  39      11.158   5.858   2.731  1.00 53.22           O  
ATOM    680  CG  TYR C  39      12.365   3.850   6.785  1.00 53.22           C  
ATOM    681  CD1 TYR C  39      11.411   3.775   7.798  1.00 53.22           C  
ATOM    682  CD2 TYR C  39      13.482   3.026   6.871  1.00 53.22           C  
ATOM    683  CE1 TYR C  39      11.567   2.902   8.870  1.00 53.22           C  
ATOM    684  CE2 TYR C  39      13.648   2.149   7.938  1.00 53.22           C  
ATOM    685  OH  TYR C  39      12.847   1.228   9.989  1.00 53.22           O  
ATOM    686  CZ  TYR C  39      12.687   2.094   8.931  1.00 53.22           C  
ATOM    687  N   ALA C  40       9.390   5.366   3.908  1.00 52.77           N  
ATOM    688  CA  ALA C  40       8.515   6.356   3.285  1.00 52.77           C  
ATOM    689  C   ALA C  40       9.060   7.768   3.477  1.00 52.77           C  
ATOM    690  CB  ALA C  40       7.103   6.251   3.856  1.00 52.77           C  
ATOM    691  O   ALA C  40       8.889   8.629   2.610  1.00 52.77           O  
ATOM    692  N   ASN C  41       9.762   7.878   4.659  1.00 51.30           N  
ATOM    693  CA  ASN C  41      10.195   9.205   5.085  1.00 51.30           C  
ATOM    694  C   ASN C  41      11.355   9.716   4.236  1.00 51.30           C  
ATOM    695  CB  ASN C  41      10.585   9.193   6.564  1.00 51.30           C  
ATOM    696  O   ASN C  41      11.529  10.926   4.078  1.00 51.30           O  
ATOM    697  CG  ASN C  41       9.926  10.309   7.351  1.00 51.30           C  
ATOM    698  ND2 ASN C  41      10.368  10.504   8.588  1.00 51.30           N  
ATOM    699  OD1 ASN C  41       9.027  10.991   6.851  1.00 51.30           O  
ATOM    700  N   ARG C  42      11.967   8.788   3.516  1.00 53.92           N  
ATOM    701  CA  ARG C  42      13.178   9.247   2.843  1.00 53.92           C  
ATOM    702  C   ARG C  42      12.920   9.495   1.360  1.00 53.92           C  
ATOM    703  CB  ARG C  42      14.307   8.229   3.015  1.00 53.92           C  
ATOM    704  O   ARG C  42      13.168  10.592   0.857  1.00 53.92           O  
ATOM    705  CG  ARG C  42      15.691   8.791   2.731  1.00 53.92           C  
ATOM    706  CD  ARG C  42      16.790   7.826   3.153  1.00 53.92           C  
ATOM    707  NE  ARG C  42      17.909   7.840   2.215  1.00 53.92           N  
ATOM    708  NH1 ARG C  42      19.101   6.179   3.292  1.00 53.92           N  
ATOM    709  NH2 ARG C  42      19.942   7.153   1.395  1.00 53.92           N  
ATOM    710  CZ  ARG C  42      18.981   7.057   2.303  1.00 53.92           C  
ATOM    711  N   ASN C  43      12.572   8.428   0.704  1.00 53.90           N  
ATOM    712  CA  ASN C  43      12.340   8.545  -0.732  1.00 53.90           C  
ATOM    713  C   ASN C  43      10.986   7.966  -1.131  1.00 53.90           C  
ATOM    714  CB  ASN C  43      13.462   7.858  -1.514  1.00 53.90           C  
ATOM    715  O   ASN C  43      10.758   6.762  -1.003  1.00 53.90           O  
ATOM    716  CG  ASN C  43      14.479   8.840  -2.061  1.00 53.90           C  
ATOM    717  ND2 ASN C  43      15.502   8.323  -2.730  1.00 53.90           N  
ATOM    718  OD1 ASN C  43      14.346  10.054  -1.883  1.00 53.90           O  
ATOM    719  N   ARG C  44      10.071   8.818  -1.492  1.00 57.36           N  
ATOM    720  CA  ARG C  44       8.727   8.443  -1.918  1.00 57.36           C  
ATOM    721  C   ARG C  44       8.777   7.425  -3.053  1.00 57.36           C  
ATOM    722  CB  ARG C  44       7.937   9.678  -2.357  1.00 57.36           C  
ATOM    723  O   ARG C  44       7.975   6.489  -3.089  1.00 57.36           O  
ATOM    724  CG  ARG C  44       7.206  10.377  -1.222  1.00 57.36           C  
ATOM    725  CD  ARG C  44       6.274  11.465  -1.737  1.00 57.36           C  
ATOM    726  NE  ARG C  44       6.746  12.797  -1.369  1.00 57.36           N  
ATOM    727  NH1 ARG C  44       4.800  13.881  -1.980  1.00 57.36           N  
ATOM    728  NH2 ARG C  44       6.562  15.074  -1.127  1.00 57.36           N  
ATOM    729  CZ  ARG C  44       6.035  13.914  -1.493  1.00 57.36           C  
ATOM    730  N   PHE C  45       9.786   7.613  -3.852  1.00 59.62           N  
ATOM    731  CA  PHE C  45       9.932   6.759  -5.025  1.00 59.62           C  
ATOM    732  C   PHE C  45      10.241   5.324  -4.615  1.00 59.62           C  
ATOM    733  CB  PHE C  45      11.034   7.292  -5.946  1.00 59.62           C  
ATOM    734  O   PHE C  45       9.662   4.380  -5.156  1.00 59.62           O  
ATOM    735  CG  PHE C  45      10.540   8.263  -6.984  1.00 59.62           C  
ATOM    736  CD1 PHE C  45      10.005   7.808  -8.183  1.00 59.62           C  
ATOM    737  CD2 PHE C  45      10.613   9.632  -6.761  1.00 59.62           C  
ATOM    738  CE1 PHE C  45       9.547   8.705  -9.146  1.00 59.62           C  
ATOM    739  CE2 PHE C  45      10.158  10.534  -7.718  1.00 59.62           C  
ATOM    740  CZ  PHE C  45       9.626  10.069  -8.910  1.00 59.62           C  
ATOM    741  N   LEU C  46      11.098   5.190  -3.676  1.00 60.83           N  
ATOM    742  CA  LEU C  46      11.485   3.863  -3.208  1.00 60.83           C  
ATOM    743  C   LEU C  46      10.319   3.172  -2.510  1.00 60.83           C  
ATOM    744  CB  LEU C  46      12.681   3.958  -2.256  1.00 60.83           C  
ATOM    745  O   LEU C  46      10.167   1.952  -2.607  1.00 60.83           O  
ATOM    746  CG  LEU C  46      14.038   4.250  -2.899  1.00 60.83           C  
ATOM    747  CD1 LEU C  46      15.092   4.492  -1.824  1.00 60.83           C  
ATOM    748  CD2 LEU C  46      14.453   3.103  -3.815  1.00 60.83           C  
ATOM    749  N   TYR C  47       9.551   3.984  -1.906  1.00 59.82           N  
ATOM    750  CA  TYR C  47       8.365   3.460  -1.239  1.00 59.82           C  
ATOM    751  C   TYR C  47       7.389   2.868  -2.249  1.00 59.82           C  
ATOM    752  CB  TYR C  47       7.673   4.560  -0.428  1.00 59.82           C  
ATOM    753  O   TYR C  47       6.817   1.800  -2.017  1.00 59.82           O  
ATOM    754  CG  TYR C  47       6.617   4.044   0.519  1.00 59.82           C  
ATOM    755  CD1 TYR C  47       5.265   4.123   0.195  1.00 59.82           C  
ATOM    756  CD2 TYR C  47       6.970   3.478   1.739  1.00 59.82           C  
ATOM    757  CE1 TYR C  47       4.288   3.650   1.065  1.00 59.82           C  
ATOM    758  CE2 TYR C  47       6.002   3.002   2.617  1.00 59.82           C  
ATOM    759  OH  TYR C  47       3.703   2.622   3.138  1.00 59.82           O  
ATOM    760  CZ  TYR C  47       4.666   3.092   2.272  1.00 59.82           C  
ATOM    761  N   ILE C  48       7.250   3.517  -3.318  1.00 61.66           N  
ATOM    762  CA  ILE C  48       6.346   3.067  -4.370  1.00 61.66           C  
ATOM    763  C   ILE C  48       6.846   1.745  -4.949  1.00 61.66           C  
ATOM    764  CB  ILE C  48       6.210   4.125  -5.489  1.00 61.66           C  
ATOM    765  O   ILE C  48       6.053   0.839  -5.218  1.00 61.66           O  
ATOM    766  CG1 ILE C  48       5.508   5.379  -4.955  1.00 61.66           C  
ATOM    767  CG2 ILE C  48       5.457   3.546  -6.691  1.00 61.66           C  
ATOM    768  CD1 ILE C  48       5.672   6.605  -5.843  1.00 61.66           C  
ATOM    769  N   ILE C  49       8.077   1.641  -5.046  1.00 64.52           N  
ATOM    770  CA  ILE C  49       8.693   0.428  -5.573  1.00 64.52           C  
ATOM    771  C   ILE C  49       8.441  -0.736  -4.617  1.00 64.52           C  
ATOM    772  CB  ILE C  49      10.210   0.617  -5.799  1.00 64.52           C  
ATOM    773  O   ILE C  49       8.180  -1.860  -5.052  1.00 64.52           O  
ATOM    774  CG1 ILE C  49      10.461   1.571  -6.972  1.00 64.52           C  
ATOM    775  CG2 ILE C  49      10.893  -0.733  -6.035  1.00 64.52           C  
ATOM    776  CD1 ILE C  49      11.886   2.101  -7.046  1.00 64.52           C  
ATOM    777  N   LYS C  50       8.594  -0.430  -3.405  1.00 71.13           N  
ATOM    778  CA  LYS C  50       8.302  -1.431  -2.382  1.00 71.13           C  
ATOM    779  C   LYS C  50       6.862  -1.923  -2.490  1.00 71.13           C  
ATOM    780  CB  LYS C  50       8.558  -0.861  -0.986  1.00 71.13           C  
ATOM    781  O   LYS C  50       6.599  -3.121  -2.369  1.00 71.13           O  
ATOM    782  CG  LYS C  50       8.404  -1.879   0.135  1.00 71.13           C  
ATOM    783  CD  LYS C  50       8.609  -1.239   1.502  1.00 71.13           C  
ATOM    784  CE  LYS C  50       8.194  -2.177   2.627  1.00 71.13           C  
ATOM    785  NZ  LYS C  50       8.441  -1.575   3.971  1.00 71.13           N  
ATOM    786  N   LEU C  51       5.911  -0.995  -2.723  1.00 67.38           N  
ATOM    787  CA  LEU C  51       4.497  -1.338  -2.836  1.00 67.38           C  
ATOM    788  C   LEU C  51       4.248  -2.225  -4.051  1.00 67.38           C  
ATOM    789  CB  LEU C  51       3.644  -0.070  -2.931  1.00 67.38           C  
ATOM    790  O   LEU C  51       3.477  -3.185  -3.976  1.00 67.38           O  
ATOM    791  CG  LEU C  51       2.226  -0.164  -2.366  1.00 67.38           C  
ATOM    792  CD1 LEU C  51       2.208   0.270  -0.904  1.00 67.38           C  
ATOM    793  CD2 LEU C  51       1.264   0.683  -3.193  1.00 67.38           C  
ATOM    794  N   ILE C  52       4.884  -1.983  -5.020  1.00 65.20           N  
ATOM    795  CA  ILE C  52       4.776  -2.757  -6.252  1.00 65.20           C  
ATOM    796  C   ILE C  52       5.276  -4.180  -6.013  1.00 65.20           C  
ATOM    797  CB  ILE C  52       5.565  -2.098  -7.405  1.00 65.20           C  
ATOM    798  O   ILE C  52       4.667  -5.146  -6.478  1.00 65.20           O  
ATOM    799  CG1 ILE C  52       4.936  -0.752  -7.781  1.00 65.20           C  
ATOM    800  CG2 ILE C  52       5.628  -3.031  -8.618  1.00 65.20           C  
ATOM    801  CD1 ILE C  52       5.835   0.135  -8.632  1.00 65.20           C  
ATOM    802  N   PHE C  53       6.236  -4.213  -5.241  1.00 67.51           N  
ATOM    803  CA  PHE C  53       6.838  -5.506  -4.940  1.00 67.51           C  
ATOM    804  C   PHE C  53       5.896  -6.360  -4.099  1.00 67.51           C  
ATOM    805  CB  PHE C  53       8.172  -5.322  -4.210  1.00 67.51           C  
ATOM    806  O   PHE C  53       5.736  -7.554  -4.358  1.00 67.51           O  
ATOM    807  CG  PHE C  53       9.376  -5.623  -5.061  1.00 67.51           C  
ATOM    808  CD1 PHE C  53       9.886  -6.913  -5.137  1.00 67.51           C  
ATOM    809  CD2 PHE C  53       9.999  -4.614  -5.785  1.00 67.51           C  
ATOM    810  CE1 PHE C  53      11.001  -7.194  -5.923  1.00 67.51           C  
ATOM    811  CE2 PHE C  53      11.113  -4.888  -6.573  1.00 67.51           C  
ATOM    812  CZ  PHE C  53      11.613  -6.178  -6.640  1.00 67.51           C  
ATOM    813  N   LEU C  54       5.290  -5.750  -3.234  1.00 71.06           N  
ATOM    814  CA  LEU C  54       4.359  -6.461  -2.364  1.00 71.06           C  
ATOM    815  C   LEU C  54       3.149  -6.955  -3.149  1.00 71.06           C  
ATOM    816  CB  LEU C  54       3.903  -5.557  -1.216  1.00 71.06           C  
ATOM    817  O   LEU C  54       2.628  -8.039  -2.878  1.00 71.06           O  
ATOM    818  CG  LEU C  54       3.890  -6.186   0.178  1.00 71.06           C  
ATOM    819  CD1 LEU C  54       5.018  -5.613   1.029  1.00 71.06           C  
ATOM    820  CD2 LEU C  54       2.540  -5.965   0.852  1.00 71.06           C  
ATOM    821  N   TRP C  55       2.854  -6.165  -4.168  1.00 71.81           N  
ATOM    822  CA  TRP C  55       1.735  -6.548  -5.023  1.00 71.81           C  
ATOM    823  C   TRP C  55       2.112  -7.721  -5.921  1.00 71.81           C  
ATOM    824  CB  TRP C  55       1.278  -5.361  -5.876  1.00 71.81           C  
ATOM    825  O   TRP C  55       1.300  -8.619  -6.155  1.00 71.81           O  
ATOM    826  CG  TRP C  55      -0.171  -5.408  -6.259  1.00 71.81           C  
ATOM    827  CD1 TRP C  55      -1.242  -5.514  -5.416  1.00 71.81           C  
ATOM    828  CD2 TRP C  55      -0.706  -5.354  -7.585  1.00 71.81           C  
ATOM    829  CE2 TRP C  55      -2.112  -5.433  -7.471  1.00 71.81           C  
ATOM    830  CE3 TRP C  55      -0.132  -5.247  -8.859  1.00 71.81           C  
ATOM    831  NE1 TRP C  55      -2.413  -5.529  -6.140  1.00 71.81           N  
ATOM    832  CH2 TRP C  55      -2.366  -5.301  -9.821  1.00 71.81           C  
ATOM    833  CZ2 TRP C  55      -2.953  -5.407  -8.586  1.00 71.81           C  
ATOM    834  CZ3 TRP C  55      -0.972  -5.221  -9.967  1.00 71.81           C  
ATOM    835  N   LEU C  56       3.356  -7.783  -6.293  1.00 69.85           N  
ATOM    836  CA  LEU C  56       3.851  -8.807  -7.207  1.00 69.85           C  
ATOM    837  C   LEU C  56       4.056 -10.131  -6.480  1.00 69.85           C  
ATOM    838  CB  LEU C  56       5.163  -8.358  -7.855  1.00 69.85           C  
ATOM    839  O   LEU C  56       3.940 -11.200  -7.084  1.00 69.85           O  
ATOM    840  CG  LEU C  56       5.639  -9.174  -9.059  1.00 69.85           C  
ATOM    841  CD1 LEU C  56       4.697  -8.972 -10.241  1.00 69.85           C  
ATOM    842  CD2 LEU C  56       7.066  -8.791  -9.434  1.00 69.85           C  
ATOM    843  N   LEU C  57       4.273 -10.039  -5.186  1.00 70.28           N  
ATOM    844  CA  LEU C  57       4.564 -11.231  -4.397  1.00 70.28           C  
ATOM    845  C   LEU C  57       3.337 -12.132  -4.302  1.00 70.28           C  
ATOM    846  CB  LEU C  57       5.036 -10.843  -2.994  1.00 70.28           C  
ATOM    847  O   LEU C  57       3.460 -13.359  -4.319  1.00 70.28           O  
ATOM    848  CG  LEU C  57       5.724 -11.942  -2.182  1.00 70.28           C  
ATOM    849  CD1 LEU C  57       7.077 -12.286  -2.795  1.00 70.28           C  
ATOM    850  CD2 LEU C  57       5.884 -11.512  -0.727  1.00 70.28           C  
ATOM    851  N   TRP C  58       2.186 -11.556  -4.403  1.00 74.20           N  
ATOM    852  CA  TRP C  58       0.959 -12.336  -4.275  1.00 74.20           C  
ATOM    853  C   TRP C  58       0.721 -13.183  -5.521  1.00 74.20           C  
ATOM    854  CB  TRP C  58      -0.240 -11.416  -4.030  1.00 74.20           C  
ATOM    855  O   TRP C  58       0.550 -14.400  -5.428  1.00 74.20           O  
ATOM    856  CG  TRP C  58      -0.600 -11.257  -2.583  1.00 74.20           C  
ATOM    857  CD1 TRP C  58       0.211 -10.813  -1.576  1.00 74.20           C  
ATOM    858  CD2 TRP C  58      -1.865 -11.547  -1.981  1.00 74.20           C  
ATOM    859  CE2 TRP C  58      -1.750 -11.254  -0.604  1.00 74.20           C  
ATOM    860  CE3 TRP C  58      -3.087 -12.025  -2.473  1.00 74.20           C  
ATOM    861  NE1 TRP C  58      -0.474 -10.809  -0.383  1.00 74.20           N  
ATOM    862  CH2 TRP C  58      -3.996 -11.893  -0.220  1.00 74.20           C  
ATOM    863  CZ2 TRP C  58      -2.812 -11.424   0.287  1.00 74.20           C  
ATOM    864  CZ3 TRP C  58      -4.143 -12.194  -1.584  1.00 74.20           C  
ATOM    865  N   PRO C  59       0.785 -12.615  -6.728  1.00 71.92           N  
ATOM    866  CA  PRO C  59       0.585 -13.408  -7.943  1.00 71.92           C  
ATOM    867  C   PRO C  59       1.673 -14.461  -8.146  1.00 71.92           C  
ATOM    868  CB  PRO C  59       0.623 -12.361  -9.059  1.00 71.92           C  
ATOM    869  O   PRO C  59       1.395 -15.552  -8.649  1.00 71.92           O  
ATOM    870  CG  PRO C  59       1.133 -11.120  -8.401  1.00 71.92           C  
ATOM    871  CD  PRO C  59       1.040 -11.297  -6.912  1.00 71.92           C  
ATOM    872  N   VAL C  60       2.860 -14.165  -7.678  1.00 68.79           N  
ATOM    873  CA  VAL C  60       3.979 -15.090  -7.830  1.00 68.79           C  
ATOM    874  C   VAL C  60       3.751 -16.324  -6.961  1.00 68.79           C  
ATOM    875  CB  VAL C  60       5.323 -14.420  -7.464  1.00 68.79           C  
ATOM    876  O   VAL C  60       3.988 -17.452  -7.399  1.00 68.79           O  
ATOM    877  CG1 VAL C  60       6.447 -15.454  -7.422  1.00 68.79           C  
ATOM    878  CG2 VAL C  60       5.652 -13.308  -8.457  1.00 68.79           C  
ATOM    879  N   THR C  61       3.277 -16.086  -5.751  1.00 73.11           N  
ATOM    880  CA  THR C  61       2.985 -17.192  -4.846  1.00 73.11           C  
ATOM    881  C   THR C  61       1.872 -18.072  -5.408  1.00 73.11           C  
ATOM    882  CB  THR C  61       2.582 -16.681  -3.450  1.00 73.11           C  
ATOM    883  O   THR C  61       1.944 -19.300  -5.329  1.00 73.11           O  
ATOM    884  CG2 THR C  61       2.470 -17.831  -2.454  1.00 73.11           C  
ATOM    885  OG1 THR C  61       3.571 -15.755  -2.983  1.00 73.11           O  
ATOM    886  N   LEU C  62       0.906 -17.446  -5.937  1.00 72.40           N  
ATOM    887  CA  LEU C  62      -0.187 -18.177  -6.569  1.00 72.40           C  
ATOM    888  C   LEU C  62       0.327 -19.032  -7.723  1.00 72.40           C  
ATOM    889  CB  LEU C  62      -1.259 -17.208  -7.075  1.00 72.40           C  
ATOM    890  O   LEU C  62      -0.048 -20.199  -7.851  1.00 72.40           O  
ATOM    891  CG  LEU C  62      -2.687 -17.751  -7.139  1.00 72.40           C  
ATOM    892  CD1 LEU C  62      -3.691 -16.603  -7.126  1.00 72.40           C  
ATOM    893  CD2 LEU C  62      -2.875 -18.618  -8.380  1.00 72.40           C  
ATOM    894  N   ALA C  63       1.246 -18.556  -8.584  1.00 70.03           N  
ATOM    895  CA  ALA C  63       1.830 -19.265  -9.720  1.00 70.03           C  
ATOM    896  C   ALA C  63       2.630 -20.479  -9.256  1.00 70.03           C  
ATOM    897  CB  ALA C  63       2.718 -18.327 -10.533  1.00 70.03           C  
ATOM    898  O   ALA C  63       2.571 -21.543  -9.877  1.00 70.03           O  
ATOM    899  N   CYS C  64       3.318 -20.363  -8.128  1.00 70.83           N  
ATOM    900  CA  CYS C  64       4.133 -21.440  -7.578  1.00 70.83           C  
ATOM    901  C   CYS C  64       3.259 -22.587  -7.083  1.00 70.83           C  
ATOM    902  CB  CYS C  64       5.005 -20.922  -6.434  1.00 70.83           C  
ATOM    903  O   CYS C  64       3.583 -23.756  -7.295  1.00 70.83           O  
ATOM    904  SG  CYS C  64       6.312 -22.067  -5.940  1.00 70.83           S  
ATOM    905  N   PHE C  65       2.132 -22.282  -6.446  1.00 73.23           N  
ATOM    906  CA  PHE C  65       1.225 -23.310  -5.949  1.00 73.23           C  
ATOM    907  C   PHE C  65       0.536 -24.029  -7.102  1.00 73.23           C  
ATOM    908  CB  PHE C  65       0.179 -22.699  -5.011  1.00 73.23           C  
ATOM    909  O   PHE C  65       0.311 -25.239  -7.041  1.00 73.23           O  
ATOM    910  CG  PHE C  65       0.639 -22.581  -3.583  1.00 73.23           C  
ATOM    911  CD1 PHE C  65       0.812 -23.714  -2.798  1.00 73.23           C  
ATOM    912  CD2 PHE C  65       0.899 -21.336  -3.026  1.00 73.23           C  
ATOM    913  CE1 PHE C  65       1.237 -23.608  -1.476  1.00 73.23           C  
ATOM    914  CE2 PHE C  65       1.325 -21.222  -1.705  1.00 73.23           C  
ATOM    915  CZ  PHE C  65       1.492 -22.359  -0.932  1.00 73.23           C  
ATOM    916  N   VAL C  66       0.239 -23.340  -8.160  1.00 70.89           N  
ATOM    917  CA  VAL C  66      -0.399 -23.926  -9.334  1.00 70.89           C  
ATOM    918  C   VAL C  66       0.580 -24.859 -10.043  1.00 70.89           C  
ATOM    919  CB  VAL C  66      -0.899 -22.838 -10.311  1.00 70.89           C  
ATOM    920  O   VAL C  66       0.205 -25.953 -10.471  1.00 70.89           O  
ATOM    921  CG1 VAL C  66      -1.425 -23.468 -11.599  1.00 70.89           C  
ATOM    922  CG2 VAL C  66      -1.981 -21.985  -9.650  1.00 70.89           C  
ATOM    923  N   LEU C  67       1.842 -24.430 -10.121  1.00 66.45           N  
ATOM    924  CA  LEU C  67       2.878 -25.255 -10.733  1.00 66.45           C  
ATOM    925  C   LEU C  67       3.104 -26.530  -9.926  1.00 66.45           C  
ATOM    926  CB  LEU C  67       4.188 -24.472 -10.851  1.00 66.45           C  
ATOM    927  O   LEU C  67       3.319 -27.601 -10.497  1.00 66.45           O  
ATOM    928  CG  LEU C  67       4.333 -23.575 -12.080  1.00 66.45           C  
ATOM    929  CD1 LEU C  67       5.448 -22.557 -11.865  1.00 66.45           C  
ATOM    930  CD2 LEU C  67       4.600 -24.413 -13.326  1.00 66.45           C  
ATOM    931  N   ALA C  68       3.074 -26.406  -8.634  1.00 67.34           N  
ATOM    932  CA  ALA C  68       3.230 -27.563  -7.756  1.00 67.34           C  
ATOM    933  C   ALA C  68       2.076 -28.546  -7.934  1.00 67.34           C  
ATOM    934  CB  ALA C  68       3.325 -27.116  -6.300  1.00 67.34           C  
ATOM    935  O   ALA C  68       2.261 -29.759  -7.813  1.00 67.34           O  
ATOM    936  N   ALA C  69       0.883 -27.985  -8.272  1.00 66.67           N  
ATOM    937  CA  ALA C  69      -0.303 -28.810  -8.490  1.00 66.67           C  
ATOM    938  C   ALA C  69      -0.212 -29.562  -9.815  1.00 66.67           C  
ATOM    939  CB  ALA C  69      -1.563 -27.949  -8.455  1.00 66.67           C  
ATOM    940  O   ALA C  69      -0.639 -30.714  -9.912  1.00 66.67           O  
ATOM    941  N   VAL C  70       0.347 -28.887 -10.805  1.00 63.48           N  
ATOM    942  CA  VAL C  70       0.390 -29.449 -12.151  1.00 63.48           C  
ATOM    943  C   VAL C  70       1.487 -30.509 -12.234  1.00 63.48           C  
ATOM    944  CB  VAL C  70       0.625 -28.354 -13.216  1.00 63.48           C  
ATOM    945  O   VAL C  70       1.310 -31.545 -12.879  1.00 63.48           O  
ATOM    946  CG1 VAL C  70       0.867 -28.979 -14.589  1.00 63.48           C  
ATOM    947  CG2 VAL C  70      -0.562 -27.394 -13.264  1.00 63.48           C  
ATOM    948  N   TYR C  71       2.625 -30.152 -11.631  1.00 59.82           N  
ATOM    949  CA  TYR C  71       3.754 -31.069 -11.728  1.00 59.82           C  
ATOM    950  C   TYR C  71       3.672 -32.151 -10.658  1.00 59.82           C  
ATOM    951  CB  TYR C  71       5.077 -30.309 -11.601  1.00 59.82           C  
ATOM    952  O   TYR C  71       4.617 -32.921 -10.470  1.00 59.82           O  
ATOM    953  CG  TYR C  71       5.684 -29.922 -12.928  1.00 59.82           C  
ATOM    954  CD1 TYR C  71       6.501 -30.807 -13.627  1.00 59.82           C  
ATOM    955  CD2 TYR C  71       5.443 -28.670 -13.484  1.00 59.82           C  
ATOM    956  CE1 TYR C  71       7.065 -30.454 -14.849  1.00 59.82           C  
ATOM    957  CE2 TYR C  71       6.001 -28.306 -14.705  1.00 59.82           C  
ATOM    958  OH  TYR C  71       7.364 -28.848 -16.589  1.00 59.82           O  
ATOM    959  CZ  TYR C  71       6.809 -29.203 -15.380  1.00 59.82           C  
ATOM    960  N   ARG C  72       2.413 -32.323 -10.070  1.00 58.09           N  
ATOM    961  CA  ARG C  72       2.279 -33.205  -8.915  1.00 58.09           C  
ATOM    962  C   ARG C  72       2.369 -34.669  -9.330  1.00 58.09           C  
ATOM    963  CB  ARG C  72       0.956 -32.946  -8.191  1.00 58.09           C  
ATOM    964  O   ARG C  72       1.732 -35.086 -10.299  1.00 58.09           O  
ATOM    965  CG  ARG C  72       1.032 -33.134  -6.684  1.00 58.09           C  
ATOM    966  CD  ARG C  72      -0.298 -32.827  -6.010  1.00 58.09           C  
ATOM    967  NE  ARG C  72      -1.319 -33.812  -6.357  1.00 58.09           N  
ATOM    968  NH1 ARG C  72      -3.099 -32.362  -6.104  1.00 58.09           N  
ATOM    969  NH2 ARG C  72      -3.467 -34.538  -6.722  1.00 58.09           N  
ATOM    970  CZ  ARG C  72      -2.626 -33.568  -6.394  1.00 58.09           C  
ATOM    971  N   ILE C  73       3.431 -35.296  -8.817  1.00 55.96           N  
ATOM    972  CA  ILE C  73       3.730 -36.715  -8.977  1.00 55.96           C  
ATOM    973  C   ILE C  73       2.604 -37.551  -8.371  1.00 55.96           C  
ATOM    974  CB  ILE C  73       5.082 -37.085  -8.326  1.00 55.96           C  
ATOM    975  O   ILE C  73       2.103 -38.482  -9.007  1.00 55.96           O  
ATOM    976  CG1 ILE C  73       6.242 -36.708  -9.255  1.00 55.96           C  
ATOM    977  CG2 ILE C  73       5.123 -38.575  -7.976  1.00 55.96           C  
ATOM    978  CD1 ILE C  73       7.413 -36.044  -8.543  1.00 55.96           C  
ATOM    979  N   ASN C  74       1.915 -36.766  -7.195  1.00 65.23           N  
ATOM    980  CA  ASN C  74       0.910 -37.497  -6.431  1.00 65.23           C  
ATOM    981  C   ASN C  74      -0.418 -36.746  -6.389  1.00 65.23           C  
ATOM    982  CB  ASN C  74       1.410 -37.771  -5.011  1.00 65.23           C  
ATOM    983  O   ASN C  74      -0.445 -35.518  -6.487  1.00 65.23           O  
ATOM    984  CG  ASN C  74       2.628 -38.673  -4.985  1.00 65.23           C  
ATOM    985  ND2 ASN C  74       3.633 -38.290  -4.206  1.00 65.23           N  
ATOM    986  OD1 ASN C  74       2.665 -39.706  -5.659  1.00 65.23           O  
ATOM    987  N   TRP C  75      -1.624 -37.363  -6.573  1.00 63.50           N  
ATOM    988  CA  TRP C  75      -2.972 -36.805  -6.584  1.00 63.50           C  
ATOM    989  C   TRP C  75      -3.261 -36.054  -5.289  1.00 63.50           C  
ATOM    990  CB  TRP C  75      -4.011 -37.911  -6.791  1.00 63.50           C  
ATOM    991  O   TRP C  75      -3.923 -35.013  -5.302  1.00 63.50           O  
ATOM    992  CG  TRP C  75      -5.321 -37.423  -7.332  1.00 63.50           C  
ATOM    993  CD1 TRP C  75      -5.761 -36.130  -7.383  1.00 63.50           C  
ATOM    994  CD2 TRP C  75      -6.363 -38.224  -7.896  1.00 63.50           C  
ATOM    995  CE2 TRP C  75      -7.407 -37.349  -8.269  1.00 63.50           C  
ATOM    996  CE3 TRP C  75      -6.516 -39.599  -8.123  1.00 63.50           C  
ATOM    997  NE1 TRP C  75      -7.015 -36.078  -7.946  1.00 63.50           N  
ATOM    998  CH2 TRP C  75      -8.713 -39.154  -9.069  1.00 63.50           C  
ATOM    999  CZ2 TRP C  75      -8.590 -37.805  -8.858  1.00 63.50           C  
ATOM   1000  CZ3 TRP C  75      -7.693 -40.050  -8.709  1.00 63.50           C  
ATOM   1001  N   ILE C  76      -2.631 -36.421  -4.159  1.00 69.63           N  
ATOM   1002  CA  ILE C  76      -2.879 -35.815  -2.856  1.00 69.63           C  
ATOM   1003  C   ILE C  76      -2.201 -34.449  -2.784  1.00 69.63           C  
ATOM   1004  CB  ILE C  76      -2.382 -36.721  -1.707  1.00 69.63           C  
ATOM   1005  O   ILE C  76      -2.814 -33.466  -2.363  1.00 69.63           O  
ATOM   1006  CG1 ILE C  76      -3.123 -38.064  -1.727  1.00 69.63           C  
ATOM   1007  CG2 ILE C  76      -2.553 -36.022  -0.355  1.00 69.63           C  
ATOM   1008  CD1 ILE C  76      -2.267 -39.249  -1.304  1.00 69.63           C  
ATOM   1009  N   THR C  77      -0.936 -34.458  -3.240  1.00 71.82           N  
ATOM   1010  CA  THR C  77      -0.164 -33.220  -3.208  1.00 71.82           C  
ATOM   1011  C   THR C  77      -0.757 -32.189  -4.164  1.00 71.82           C  
ATOM   1012  CB  THR C  77       1.311 -33.472  -3.570  1.00 71.82           C  
ATOM   1013  O   THR C  77      -0.775 -30.993  -3.862  1.00 71.82           O  
ATOM   1014  CG2 THR C  77       2.171 -32.254  -3.252  1.00 71.82           C  
ATOM   1015  OG1 THR C  77       1.796 -34.594  -2.822  1.00 71.82           O  
ATOM   1016  N   GLY C  78      -1.330 -32.741  -5.203  1.00 72.16           N  
ATOM   1017  CA  GLY C  78      -1.986 -31.867  -6.163  1.00 72.16           C  
ATOM   1018  C   GLY C  78      -3.238 -31.210  -5.614  1.00 72.16           C  
ATOM   1019  O   GLY C  78      -3.464 -30.017  -5.828  1.00 72.16           O  
ATOM   1020  N   GLY C  79      -3.998 -32.038  -4.846  1.00 78.79           N  
ATOM   1021  CA  GLY C  79      -5.210 -31.505  -4.244  1.00 78.79           C  
ATOM   1022  C   GLY C  79      -4.939 -30.438  -3.200  1.00 78.79           C  
ATOM   1023  O   GLY C  79      -5.621 -29.412  -3.162  1.00 78.79           O  
ATOM   1024  N   ILE C  80      -3.912 -30.633  -2.421  1.00 79.50           N  
ATOM   1025  CA  ILE C  80      -3.538 -29.684  -1.379  1.00 79.50           C  
ATOM   1026  C   ILE C  80      -3.004 -28.403  -2.016  1.00 79.50           C  
ATOM   1027  CB  ILE C  80      -2.487 -30.284  -0.419  1.00 79.50           C  
ATOM   1028  O   ILE C  80      -3.303 -27.300  -1.553  1.00 79.50           O  
ATOM   1029  CG1 ILE C  80      -3.083 -31.466   0.353  1.00 79.50           C  
ATOM   1030  CG2 ILE C  80      -1.959 -29.213   0.540  1.00 79.50           C  
ATOM   1031  CD1 ILE C  80      -2.046 -32.333   1.055  1.00 79.50           C  
ATOM   1032  N   ALA C  81      -2.318 -28.550  -3.089  1.00 76.14           N  
ATOM   1033  CA  ALA C  81      -1.749 -27.405  -3.796  1.00 76.14           C  
ATOM   1034  C   ALA C  81      -2.848 -26.518  -4.375  1.00 76.14           C  
ATOM   1035  CB  ALA C  81      -0.811 -27.877  -4.904  1.00 76.14           C  
ATOM   1036  O   ALA C  81      -2.775 -25.290  -4.284  1.00 76.14           O  
ATOM   1037  N   ILE C  82      -3.861 -27.184  -4.880  1.00 79.00           N  
ATOM   1038  CA  ILE C  82      -4.981 -26.453  -5.464  1.00 79.00           C  
ATOM   1039  C   ILE C  82      -5.748 -25.721  -4.365  1.00 79.00           C  
ATOM   1040  CB  ILE C  82      -5.927 -27.395  -6.241  1.00 79.00           C  
ATOM   1041  O   ILE C  82      -6.133 -24.562  -4.535  1.00 79.00           O  
ATOM   1042  CG1 ILE C  82      -5.207 -27.991  -7.457  1.00 79.00           C  
ATOM   1043  CG2 ILE C  82      -7.197 -26.654  -6.667  1.00 79.00           C  
ATOM   1044  CD1 ILE C  82      -5.916 -29.191  -8.069  1.00 79.00           C  
ATOM   1045  N   ALA C  83      -5.923 -26.443  -3.283  1.00 82.74           N  
ATOM   1046  CA  ALA C  83      -6.630 -25.838  -2.157  1.00 82.74           C  
ATOM   1047  C   ALA C  83      -5.878 -24.620  -1.627  1.00 82.74           C  
ATOM   1048  CB  ALA C  83      -6.831 -26.862  -1.042  1.00 82.74           C  
ATOM   1049  O   ALA C  83      -6.478 -23.571  -1.381  1.00 82.74           O  
ATOM   1050  N   MET C  84      -4.606 -24.621  -1.485  1.00 81.99           N  
ATOM   1051  CA  MET C  84      -3.774 -23.523  -1.001  1.00 81.99           C  
ATOM   1052  C   MET C  84      -3.738 -22.381  -2.012  1.00 81.99           C  
ATOM   1053  CB  MET C  84      -2.353 -24.010  -0.713  1.00 81.99           C  
ATOM   1054  O   MET C  84      -3.739 -21.209  -1.631  1.00 81.99           O  
ATOM   1055  CG  MET C  84      -2.239 -24.859   0.542  1.00 81.99           C  
ATOM   1056  SD  MET C  84      -2.813 -23.974   2.044  1.00 81.99           S  
ATOM   1057  CE  MET C  84      -1.389 -22.891   2.341  1.00 81.99           C  
ATOM   1058  N   ALA C  85      -3.725 -22.742  -3.283  1.00 79.37           N  
ATOM   1059  CA  ALA C  85      -3.767 -21.740  -4.345  1.00 79.37           C  
ATOM   1060  C   ALA C  85      -5.053 -20.921  -4.276  1.00 79.37           C  
ATOM   1061  CB  ALA C  85      -3.637 -22.407  -5.712  1.00 79.37           C  
ATOM   1062  O   ALA C  85      -5.025 -19.697  -4.418  1.00 79.37           O  
ATOM   1063  N   CYS C  86      -6.143 -21.609  -4.035  1.00 82.34           N  
ATOM   1064  CA  CYS C  86      -7.432 -20.935  -3.930  1.00 82.34           C  
ATOM   1065  C   CYS C  86      -7.466 -20.006  -2.723  1.00 82.34           C  
ATOM   1066  CB  CYS C  86      -8.564 -21.958  -3.831  1.00 82.34           C  
ATOM   1067  O   CYS C  86      -7.966 -18.883  -2.812  1.00 82.34           O  
ATOM   1068  SG  CYS C  86      -8.923 -22.800  -5.388  1.00 82.34           S  
ATOM   1069  N   LEU C  87      -6.932 -20.450  -1.619  1.00 82.62           N  
ATOM   1070  CA  LEU C  87      -6.897 -19.650  -0.399  1.00 82.62           C  
ATOM   1071  C   LEU C  87      -6.077 -18.381  -0.604  1.00 82.62           C  
ATOM   1072  CB  LEU C  87      -6.316 -20.465   0.760  1.00 82.62           C  
ATOM   1073  O   LEU C  87      -6.524 -17.285  -0.257  1.00 82.62           O  
ATOM   1074  CG  LEU C  87      -7.259 -21.471   1.421  1.00 82.62           C  
ATOM   1075  CD1 LEU C  87      -6.490 -22.360   2.392  1.00 82.62           C  
ATOM   1076  CD2 LEU C  87      -8.396 -20.748   2.136  1.00 82.62           C  
ATOM   1077  N   VAL C  88      -4.983 -18.480  -1.175  1.00 79.58           N  
ATOM   1078  CA  VAL C  88      -4.107 -17.344  -1.443  1.00 79.58           C  
ATOM   1079  C   VAL C  88      -4.779 -16.394  -2.431  1.00 79.58           C  
ATOM   1080  CB  VAL C  88      -2.737 -17.802  -1.992  1.00 79.58           C  
ATOM   1081  O   VAL C  88      -4.730 -15.174  -2.259  1.00 79.58           O  
ATOM   1082  CG1 VAL C  88      -1.915 -16.602  -2.460  1.00 79.58           C  
ATOM   1083  CG2 VAL C  88      -1.975 -18.595  -0.932  1.00 79.58           C  
ATOM   1084  N   GLY C  89      -5.416 -16.945  -3.448  1.00 80.82           N  
ATOM   1085  CA  GLY C  89      -6.137 -16.143  -4.424  1.00 80.82           C  
ATOM   1086  C   GLY C  89      -7.260 -15.327  -3.812  1.00 80.82           C  
ATOM   1087  O   GLY C  89      -7.421 -14.147  -4.130  1.00 80.82           O  
ATOM   1088  N   LEU C  90      -7.977 -15.994  -2.899  1.00 81.46           N  
ATOM   1089  CA  LEU C  90      -9.081 -15.308  -2.237  1.00 81.46           C  
ATOM   1090  C   LEU C  90      -8.565 -14.193  -1.334  1.00 81.46           C  
ATOM   1091  CB  LEU C  90      -9.915 -16.298  -1.420  1.00 81.46           C  
ATOM   1092  O   LEU C  90      -9.155 -13.111  -1.277  1.00 81.46           O  
ATOM   1093  CG  LEU C  90     -10.813 -17.247  -2.215  1.00 81.46           C  
ATOM   1094  CD1 LEU C  90     -11.406 -18.310  -1.296  1.00 81.46           C  
ATOM   1095  CD2 LEU C  90     -11.917 -16.469  -2.923  1.00 81.46           C  
ATOM   1096  N   MET C  91      -7.510 -14.492  -0.661  1.00 80.39           N  
ATOM   1097  CA  MET C  91      -6.903 -13.479   0.198  1.00 80.39           C  
ATOM   1098  C   MET C  91      -6.412 -12.292  -0.625  1.00 80.39           C  
ATOM   1099  CB  MET C  91      -5.744 -14.076   0.998  1.00 80.39           C  
ATOM   1100  O   MET C  91      -6.573 -11.140  -0.217  1.00 80.39           O  
ATOM   1101  CG  MET C  91      -6.161 -14.659   2.338  1.00 80.39           C  
ATOM   1102  SD  MET C  91      -4.724 -15.135   3.375  1.00 80.39           S  
ATOM   1103  CE  MET C  91      -4.683 -13.734   4.528  1.00 80.39           C  
ATOM   1104  N   TRP C  92      -5.862 -12.553  -1.666  1.00 77.90           N  
ATOM   1105  CA  TRP C  92      -5.375 -11.519  -2.573  1.00 77.90           C  
ATOM   1106  C   TRP C  92      -6.526 -10.666  -3.096  1.00 77.90           C  
ATOM   1107  CB  TRP C  92      -4.614 -12.145  -3.745  1.00 77.90           C  
ATOM   1108  O   TRP C  92      -6.456  -9.435  -3.073  1.00 77.90           O  
ATOM   1109  CG  TRP C  92      -4.013 -11.145  -4.686  1.00 77.90           C  
ATOM   1110  CD1 TRP C  92      -3.064 -10.205  -4.394  1.00 77.90           C  
ATOM   1111  CD2 TRP C  92      -4.327 -10.981  -6.073  1.00 77.90           C  
ATOM   1112  CE2 TRP C  92      -3.528  -9.923  -6.560  1.00 77.90           C  
ATOM   1113  CE3 TRP C  92      -5.206 -11.629  -6.951  1.00 77.90           C  
ATOM   1114  NE1 TRP C  92      -2.768  -9.467  -5.517  1.00 77.90           N  
ATOM   1115  CH2 TRP C  92      -4.451 -10.147  -8.728  1.00 77.90           C  
ATOM   1116  CZ2 TRP C  92      -3.583  -9.497  -7.889  1.00 77.90           C  
ATOM   1117  CZ3 TRP C  92      -5.259 -11.203  -8.274  1.00 77.90           C  
ATOM   1118  N   LEU C  93      -7.627 -11.365  -3.604  1.00 72.19           N  
ATOM   1119  CA  LEU C  93      -8.797 -10.672  -4.131  1.00 72.19           C  
ATOM   1120  C   LEU C  93      -9.437  -9.794  -3.061  1.00 72.19           C  
ATOM   1121  CB  LEU C  93      -9.822 -11.679  -4.661  1.00 72.19           C  
ATOM   1122  O   LEU C  93      -9.833  -8.659  -3.339  1.00 72.19           O  
ATOM   1123  CG  LEU C  93     -10.995 -11.099  -5.453  1.00 72.19           C  
ATOM   1124  CD1 LEU C  93     -10.491 -10.392  -6.707  1.00 72.19           C  
ATOM   1125  CD2 LEU C  93     -11.990 -12.196  -5.815  1.00 72.19           C  
ATOM   1126  N   SER C  94      -9.560 -10.342  -1.883  1.00 76.36           N  
ATOM   1127  CA  SER C  94     -10.143  -9.582  -0.782  1.00 76.36           C  
ATOM   1128  C   SER C  94      -9.345  -8.313  -0.502  1.00 76.36           C  
ATOM   1129  CB  SER C  94     -10.214 -10.439   0.483  1.00 76.36           C  
ATOM   1130  O   SER C  94      -9.922  -7.262  -0.215  1.00 76.36           O  
ATOM   1131  OG  SER C  94      -8.914 -10.752   0.952  1.00 76.36           O  
ATOM   1132  N   TYR C  95      -8.030  -8.398  -0.577  1.00 68.90           N  
ATOM   1133  CA  TYR C  95      -7.165  -7.238  -0.392  1.00 68.90           C  
ATOM   1134  C   TYR C  95      -7.445  -6.175  -1.447  1.00 68.90           C  
ATOM   1135  CB  TYR C  95      -5.691  -7.652  -0.446  1.00 68.90           C  
ATOM   1136  O   TYR C  95      -7.542  -4.987  -1.130  1.00 68.90           O  
ATOM   1137  CG  TYR C  95      -4.731  -6.489  -0.381  1.00 68.90           C  
ATOM   1138  CD1 TYR C  95      -4.157  -5.969  -1.539  1.00 68.90           C  
ATOM   1139  CD2 TYR C  95      -4.396  -5.908   0.837  1.00 68.90           C  
ATOM   1140  CE1 TYR C  95      -3.270  -4.899  -1.484  1.00 68.90           C  
ATOM   1141  CE2 TYR C  95      -3.510  -4.838   0.904  1.00 68.90           C  
ATOM   1142  OH  TYR C  95      -2.077  -3.281  -0.200  1.00 68.90           O  
ATOM   1143  CZ  TYR C  95      -2.954  -4.341  -0.260  1.00 68.90           C  
ATOM   1144  N   PHE C  96      -7.587  -6.549  -2.672  1.00 69.82           N  
ATOM   1145  CA  PHE C  96      -7.815  -5.623  -3.775  1.00 69.82           C  
ATOM   1146  C   PHE C  96      -9.168  -4.935  -3.634  1.00 69.82           C  
ATOM   1147  CB  PHE C  96      -7.737  -6.355  -5.119  1.00 69.82           C  
ATOM   1148  O   PHE C  96      -9.282  -3.728  -3.858  1.00 69.82           O  
ATOM   1149  CG  PHE C  96      -6.419  -6.188  -5.825  1.00 69.82           C  
ATOM   1150  CD1 PHE C  96      -6.143  -5.033  -6.548  1.00 69.82           C  
ATOM   1151  CD2 PHE C  96      -5.455  -7.186  -5.766  1.00 69.82           C  
ATOM   1152  CE1 PHE C  96      -4.923  -4.876  -7.203  1.00 69.82           C  
ATOM   1153  CE2 PHE C  96      -4.234  -7.035  -6.417  1.00 69.82           C  
ATOM   1154  CZ  PHE C  96      -3.970  -5.881  -7.136  1.00 69.82           C  
ATOM   1155  N   ILE C  97     -10.105  -5.727  -3.274  1.00 67.03           N  
ATOM   1156  CA  ILE C  97     -11.449  -5.179  -3.123  1.00 67.03           C  
ATOM   1157  C   ILE C  97     -11.460  -4.140  -2.005  1.00 67.03           C  
ATOM   1158  CB  ILE C  97     -12.482  -6.291  -2.833  1.00 67.03           C  
ATOM   1159  O   ILE C  97     -12.053  -3.068  -2.150  1.00 67.03           O  
ATOM   1160  CG1 ILE C  97     -12.595  -7.242  -4.030  1.00 67.03           C  
ATOM   1161  CG2 ILE C  97     -13.845  -5.684  -2.485  1.00 67.03           C  
ATOM   1162  CD1 ILE C  97     -13.305  -8.551  -3.716  1.00 67.03           C  
ATOM   1163  N   ALA C  98     -10.849  -4.551  -0.983  1.00 65.70           N  
ATOM   1164  CA  ALA C  98     -10.770  -3.623   0.142  1.00 65.70           C  
ATOM   1165  C   ALA C  98     -10.019  -2.352  -0.247  1.00 65.70           C  
ATOM   1166  CB  ALA C  98     -10.095  -4.291   1.337  1.00 65.70           C  
ATOM   1167  O   ALA C  98     -10.397  -1.251   0.159  1.00 65.70           O  
ATOM   1168  N   SER C  99      -9.089  -2.521  -1.024  1.00 62.63           N  
ATOM   1169  CA  SER C  99      -8.281  -1.392  -1.474  1.00 62.63           C  
ATOM   1170  C   SER C  99      -9.084  -0.464  -2.380  1.00 62.63           C  
ATOM   1171  CB  SER C  99      -7.035  -1.884  -2.210  1.00 62.63           C  
ATOM   1172  O   SER C  99      -8.975   0.760  -2.278  1.00 62.63           O  
ATOM   1173  OG  SER C  99      -6.106  -2.453  -1.303  1.00 62.63           O  
ATOM   1174  N   PHE C 100      -9.863  -1.032  -3.255  1.00 62.21           N  
ATOM   1175  CA  PHE C 100     -10.710  -0.252  -4.150  1.00 62.21           C  
ATOM   1176  C   PHE C 100     -11.779   0.499  -3.366  1.00 62.21           C  
ATOM   1177  CB  PHE C 100     -11.365  -1.159  -5.197  1.00 62.21           C  
ATOM   1178  O   PHE C 100     -12.105   1.643  -3.689  1.00 62.21           O  
ATOM   1179  CG  PHE C 100     -11.144  -0.707  -6.615  1.00 62.21           C  
ATOM   1180  CD1 PHE C 100     -12.003   0.210  -7.209  1.00 62.21           C  
ATOM   1181  CD2 PHE C 100     -10.076  -1.199  -7.354  1.00 62.21           C  
ATOM   1182  CE1 PHE C 100     -11.800   0.630  -8.522  1.00 62.21           C  
ATOM   1183  CE2 PHE C 100      -9.868  -0.784  -8.666  1.00 62.21           C  
ATOM   1184  CZ  PHE C 100     -10.731   0.130  -9.248  1.00 62.21           C  
ATOM   1185  N   ARG C 101     -12.256  -0.197  -2.472  1.00 64.53           N  
ATOM   1186  CA  ARG C 101     -13.268   0.439  -1.637  1.00 64.53           C  
ATOM   1187  C   ARG C 101     -12.709   1.679  -0.947  1.00 64.53           C  
ATOM   1188  CB  ARG C 101     -13.802  -0.545  -0.594  1.00 64.53           C  
ATOM   1189  O   ARG C 101     -13.378   2.712  -0.876  1.00 64.53           O  
ATOM   1190  CG  ARG C 101     -15.143  -0.145   0.001  1.00 64.53           C  
ATOM   1191  CD  ARG C 101     -15.622  -1.151   1.038  1.00 64.53           C  
ATOM   1192  NE  ARG C 101     -16.306  -2.282   0.418  1.00 64.53           N  
ATOM   1193  NH1 ARG C 101     -16.645  -3.428   2.395  1.00 64.53           N  
ATOM   1194  NH2 ARG C 101     -17.383  -4.311   0.412  1.00 64.53           N  
ATOM   1195  CZ  ARG C 101     -16.776  -3.337   1.076  1.00 64.53           C  
ATOM   1196  N   LEU C 102     -11.494   1.510  -0.435  1.00 60.42           N  
ATOM   1197  CA  LEU C 102     -10.821   2.624   0.225  1.00 60.42           C  
ATOM   1198  C   LEU C 102     -10.517   3.741  -0.768  1.00 60.42           C  
ATOM   1199  CB  LEU C 102      -9.526   2.150   0.890  1.00 60.42           C  
ATOM   1200  O   LEU C 102     -10.628   4.923  -0.433  1.00 60.42           O  
ATOM   1201  CG  LEU C 102      -9.091   2.910   2.144  1.00 60.42           C  
ATOM   1202  CD1 LEU C 102      -9.761   2.321   3.380  1.00 60.42           C  
ATOM   1203  CD2 LEU C 102      -7.573   2.881   2.287  1.00 60.42           C  
ATOM   1204  N   PHE C 103     -10.133   3.312  -1.908  1.00 62.54           N  
ATOM   1205  CA  PHE C 103      -9.854   4.268  -2.973  1.00 62.54           C  
ATOM   1206  C   PHE C 103     -11.105   5.060  -3.332  1.00 62.54           C  
ATOM   1207  CB  PHE C 103      -9.313   3.550  -4.214  1.00 62.54           C  
ATOM   1208  O   PHE C 103     -11.032   6.263  -3.591  1.00 62.54           O  
ATOM   1209  CG  PHE C 103      -8.903   4.480  -5.323  1.00 62.54           C  
ATOM   1210  CD1 PHE C 103      -9.726   4.675  -6.426  1.00 62.54           C  
ATOM   1211  CD2 PHE C 103      -7.694   5.161  -5.263  1.00 62.54           C  
ATOM   1212  CE1 PHE C 103      -9.349   5.535  -7.454  1.00 62.54           C  
ATOM   1213  CE2 PHE C 103      -7.311   6.023  -6.287  1.00 62.54           C  
ATOM   1214  CZ  PHE C 103      -8.139   6.208  -7.382  1.00 62.54           C  
ATOM   1215  N   ALA C 104     -12.196   4.401  -3.395  1.00 60.75           N  
ATOM   1216  CA  ALA C 104     -13.464   5.041  -3.736  1.00 60.75           C  
ATOM   1217  C   ALA C 104     -13.870   6.056  -2.672  1.00 60.75           C  
ATOM   1218  CB  ALA C 104     -14.559   3.992  -3.913  1.00 60.75           C  
ATOM   1219  O   ALA C 104     -14.469   7.088  -2.985  1.00 60.75           O  
ATOM   1220  N   ARG C 105     -13.434   5.774  -1.485  1.00 56.72           N  
ATOM   1221  CA  ARG C 105     -13.812   6.644  -0.375  1.00 56.72           C  
ATOM   1222  C   ARG C 105     -12.849   7.819  -0.248  1.00 56.72           C  
ATOM   1223  CB  ARG C 105     -13.853   5.856   0.936  1.00 56.72           C  
ATOM   1224  O   ARG C 105     -13.268   8.944   0.033  1.00 56.72           O  
ATOM   1225  CG  ARG C 105     -15.162   5.119   1.171  1.00 56.72           C  
ATOM   1226  CD  ARG C 105     -15.176   4.412   2.520  1.00 56.72           C  
ATOM   1227  NE  ARG C 105     -16.408   3.653   2.717  1.00 56.72           N  
ATOM   1228  NH1 ARG C 105     -15.543   2.281   4.362  1.00 56.72           N  
ATOM   1229  NH2 ARG C 105     -17.719   2.035   3.685  1.00 56.72           N  
ATOM   1230  CZ  ARG C 105     -16.554   2.658   3.588  1.00 56.72           C  
ATOM   1231  N   THR C 106     -11.566   7.538  -0.383  1.00 54.15           N  
ATOM   1232  CA  THR C 106     -10.576   8.563  -0.070  1.00 54.15           C  
ATOM   1233  C   THR C 106     -10.110   9.271  -1.338  1.00 54.15           C  
ATOM   1234  CB  THR C 106      -9.361   7.960   0.660  1.00 54.15           C  
ATOM   1235  O   THR C 106      -9.659  10.417  -1.285  1.00 54.15           O  
ATOM   1236  CG2 THR C 106      -9.716   7.573   2.092  1.00 54.15           C  
ATOM   1237  OG1 THR C 106      -8.919   6.792  -0.043  1.00 54.15           O  
ATOM   1238  N   ARG C 107     -10.731   8.846  -2.505  1.00 53.55           N  
ATOM   1239  CA  ARG C 107     -10.375   9.412  -3.803  1.00 53.55           C  
ATOM   1240  C   ARG C 107      -8.871   9.639  -3.907  1.00 53.55           C  
ATOM   1241  CB  ARG C 107     -11.121  10.727  -4.039  1.00 53.55           C  
ATOM   1242  O   ARG C 107      -8.424  10.587  -4.556  1.00 53.55           O  
ATOM   1243  CG  ARG C 107     -12.461  10.559  -4.737  1.00 53.55           C  
ATOM   1244  CD  ARG C 107     -12.785  11.749  -5.630  1.00 53.55           C  
ATOM   1245  NE  ARG C 107     -14.157  12.209  -5.436  1.00 53.55           N  
ATOM   1246  NH1 ARG C 107     -13.905  14.137  -6.683  1.00 53.55           N  
ATOM   1247  NH2 ARG C 107     -15.920  13.657  -5.702  1.00 53.55           N  
ATOM   1248  CZ  ARG C 107     -14.658  13.334  -5.941  1.00 53.55           C  
ATOM   1249  N   SER C 108      -8.134   9.083  -2.973  1.00 53.65           N  
ATOM   1250  CA  SER C 108      -6.687   9.256  -3.056  1.00 53.65           C  
ATOM   1251  C   SER C 108      -5.985   7.926  -3.310  1.00 53.65           C  
ATOM   1252  CB  SER C 108      -6.149   9.889  -1.773  1.00 53.65           C  
ATOM   1253  O   SER C 108      -6.435   6.880  -2.838  1.00 53.65           O  
ATOM   1254  OG  SER C 108      -4.733   9.832  -1.739  1.00 53.65           O  
ATOM   1255  N   MET C 109      -5.109   7.837  -4.201  1.00 55.87           N  
ATOM   1256  CA  MET C 109      -4.402   6.655  -4.686  1.00 55.87           C  
ATOM   1257  C   MET C 109      -3.485   6.089  -3.607  1.00 55.87           C  
ATOM   1258  CB  MET C 109      -3.592   6.989  -5.939  1.00 55.87           C  
ATOM   1259  O   MET C 109      -3.058   4.936  -3.692  1.00 55.87           O  
ATOM   1260  CG  MET C 109      -4.426   7.062  -7.208  1.00 55.87           C  
ATOM   1261  SD  MET C 109      -3.448   6.692  -8.715  1.00 55.87           S  
ATOM   1262  CE  MET C 109      -4.396   7.625  -9.949  1.00 55.87           C  
ATOM   1263  N   TRP C 110      -3.329   6.886  -2.512  1.00 56.49           N  
ATOM   1264  CA  TRP C 110      -2.485   6.413  -1.420  1.00 56.49           C  
ATOM   1265  C   TRP C 110      -3.199   5.339  -0.606  1.00 56.49           C  
ATOM   1266  CB  TRP C 110      -2.080   7.576  -0.510  1.00 56.49           C  
ATOM   1267  O   TRP C 110      -2.586   4.680   0.237  1.00 56.49           O  
ATOM   1268  CG  TRP C 110      -0.839   8.292  -0.952  1.00 56.49           C  
ATOM   1269  CD1 TRP C 110      -0.742   9.248  -1.924  1.00 56.49           C  
ATOM   1270  CD2 TRP C 110       0.483   8.103  -0.440  1.00 56.49           C  
ATOM   1271  CE2 TRP C 110       1.334   8.981  -1.149  1.00 56.49           C  
ATOM   1272  CE3 TRP C 110       1.032   7.278   0.550  1.00 56.49           C  
ATOM   1273  NE1 TRP C 110       0.563   9.667  -2.047  1.00 56.49           N  
ATOM   1274  CH2 TRP C 110       3.218   8.237   0.077  1.00 56.49           C  
ATOM   1275  CZ2 TRP C 110       2.706   9.055  -0.897  1.00 56.49           C  
ATOM   1276  CZ3 TRP C 110       2.398   7.354   0.799  1.00 56.49           C  
ATOM   1277  N   SER C 111      -4.480   5.121  -0.954  1.00 51.21           N  
ATOM   1278  CA  SER C 111      -5.307   4.131  -0.270  1.00 51.21           C  
ATOM   1279  C   SER C 111      -4.849   2.712  -0.590  1.00 51.21           C  
ATOM   1280  CB  SER C 111      -6.777   4.301  -0.656  1.00 51.21           C  
ATOM   1281  O   SER C 111      -5.112   1.782   0.175  1.00 51.21           O  
ATOM   1282  OG  SER C 111      -6.964   4.057  -2.039  1.00 51.21           O  
ATOM   1283  N   PHE C 112      -3.971   2.626  -1.599  1.00 53.04           N  
ATOM   1284  CA  PHE C 112      -3.566   1.296  -2.037  1.00 53.04           C  
ATOM   1285  C   PHE C 112      -2.271   0.872  -1.356  1.00 53.04           C  
ATOM   1286  CB  PHE C 112      -3.395   1.258  -3.559  1.00 53.04           C  
ATOM   1287  O   PHE C 112      -1.645  -0.112  -1.755  1.00 53.04           O  
ATOM   1288  CG  PHE C 112      -4.694   1.165  -4.314  1.00 53.04           C  
ATOM   1289  CD1 PHE C 112      -5.314  -0.063  -4.509  1.00 53.04           C  
ATOM   1290  CD2 PHE C 112      -5.295   2.306  -4.829  1.00 53.04           C  
ATOM   1291  CE1 PHE C 112      -6.516  -0.153  -5.207  1.00 53.04           C  
ATOM   1292  CE2 PHE C 112      -6.496   2.225  -5.527  1.00 53.04           C  
ATOM   1293  CZ  PHE C 112      -7.104   0.994  -5.716  1.00 53.04           C  
ATOM   1294  N   ASN C 113      -1.776   1.605  -0.434  1.00 53.82           N  
ATOM   1295  CA  ASN C 113      -0.561   1.242   0.288  1.00 53.82           C  
ATOM   1296  C   ASN C 113      -0.819   0.123   1.293  1.00 53.82           C  
ATOM   1297  CB  ASN C 113       0.029   2.465   0.994  1.00 53.82           C  
ATOM   1298  O   ASN C 113      -1.682   0.251   2.163  1.00 53.82           O  
ATOM   1299  CG  ASN C 113       1.340   2.917   0.382  1.00 53.82           C  
ATOM   1300  ND2 ASN C 113       1.566   4.225   0.363  1.00 53.82           N  
ATOM   1301  OD1 ASN C 113       2.144   2.097  -0.070  1.00 53.82           O  
ATOM   1302  N   PRO C 114      -0.439  -1.054   0.889  1.00 52.24           N  
ATOM   1303  CA  PRO C 114      -0.642  -2.208   1.768  1.00 52.24           C  
ATOM   1304  C   PRO C 114      -0.052  -2.001   3.161  1.00 52.24           C  
ATOM   1305  CB  PRO C 114       0.078  -3.342   1.033  1.00 52.24           C  
ATOM   1306  O   PRO C 114      -0.445  -2.684   4.110  1.00 52.24           O  
ATOM   1307  CG  PRO C 114       0.965  -2.655   0.046  1.00 52.24           C  
ATOM   1308  CD  PRO C 114       0.493  -1.238  -0.114  1.00 52.24           C  
ATOM   1309  N   GLU C 115       0.907  -1.116   3.244  1.00 55.13           N  
ATOM   1310  CA  GLU C 115       1.677  -1.020   4.480  1.00 55.13           C  
ATOM   1311  C   GLU C 115       0.953  -0.166   5.517  1.00 55.13           C  
ATOM   1312  CB  GLU C 115       3.069  -0.444   4.205  1.00 55.13           C  
ATOM   1313  O   GLU C 115       1.036  -0.434   6.717  1.00 55.13           O  
ATOM   1314  CG  GLU C 115       4.123  -0.874   5.214  1.00 55.13           C  
ATOM   1315  CD  GLU C 115       5.533  -0.464   4.820  1.00 55.13           C  
ATOM   1316  OE1 GLU C 115       6.484  -0.749   5.583  1.00 55.13           O  
ATOM   1317  OE2 GLU C 115       5.688   0.149   3.740  1.00 55.13           O  
ATOM   1318  N   THR C 116       0.242   0.849   4.887  1.00 51.64           N  
ATOM   1319  CA  THR C 116      -0.375   1.715   5.886  1.00 51.64           C  
ATOM   1320  C   THR C 116      -1.852   1.937   5.572  1.00 51.64           C  
ATOM   1321  CB  THR C 116       0.344   3.075   5.968  1.00 51.64           C  
ATOM   1322  O   THR C 116      -2.225   2.112   4.410  1.00 51.64           O  
ATOM   1323  CG2 THR C 116       1.304   3.118   7.152  1.00 51.64           C  
ATOM   1324  OG1 THR C 116       1.083   3.291   4.759  1.00 51.64           O  
ATOM   1325  N   ASN C 117      -2.748   1.514   6.381  1.00 54.78           N  
ATOM   1326  CA  ASN C 117      -4.181   1.742   6.233  1.00 54.78           C  
ATOM   1327  C   ASN C 117      -4.602   3.079   6.837  1.00 54.78           C  
ATOM   1328  CB  ASN C 117      -4.975   0.598   6.869  1.00 54.78           C  
ATOM   1329  O   ASN C 117      -5.795   3.349   6.986  1.00 54.78           O  
ATOM   1330  CG  ASN C 117      -4.710  -0.737   6.202  1.00 54.78           C  
ATOM   1331  ND2 ASN C 117      -4.640  -1.795   7.002  1.00 54.78           N  
ATOM   1332  OD1 ASN C 117      -4.568  -0.818   4.979  1.00 54.78           O  
ATOM   1333  N   ILE C 118      -3.565   3.876   7.065  1.00 59.30           N  
ATOM   1334  CA  ILE C 118      -3.933   5.117   7.738  1.00 59.30           C  
ATOM   1335  C   ILE C 118      -3.546   6.310   6.869  1.00 59.30           C  
ATOM   1336  CB  ILE C 118      -3.265   5.226   9.127  1.00 59.30           C  
ATOM   1337  O   ILE C 118      -2.397   6.423   6.435  1.00 59.30           O  
ATOM   1338  CG1 ILE C 118      -3.594   3.993   9.977  1.00 59.30           C  
ATOM   1339  CG2 ILE C 118      -3.701   6.512   9.836  1.00 59.30           C  
ATOM   1340  CD1 ILE C 118      -2.638   3.771  11.141  1.00 59.30           C  
ATOM   1341  N   LEU C 119      -4.458   6.927   6.358  1.00 65.86           N  
ATOM   1342  CA  LEU C 119      -4.196   8.094   5.522  1.00 65.86           C  
ATOM   1343  C   LEU C 119      -4.534   9.382   6.265  1.00 65.86           C  
ATOM   1344  CB  LEU C 119      -5.002   8.015   4.222  1.00 65.86           C  
ATOM   1345  O   LEU C 119      -5.576   9.472   6.918  1.00 65.86           O  
ATOM   1346  CG  LEU C 119      -4.507   7.013   3.178  1.00 65.86           C  
ATOM   1347  CD1 LEU C 119      -5.688   6.373   2.456  1.00 65.86           C  
ATOM   1348  CD2 LEU C 119      -3.572   7.694   2.185  1.00 65.86           C  
ATOM   1349  N   LEU C 120      -3.551  10.220   6.363  1.00 65.69           N  
ATOM   1350  CA  LEU C 120      -3.741  11.531   6.975  1.00 65.69           C  
ATOM   1351  C   LEU C 120      -4.198  12.553   5.939  1.00 65.69           C  
ATOM   1352  CB  LEU C 120      -2.446  12.005   7.639  1.00 65.69           C  
ATOM   1353  O   LEU C 120      -3.591  12.677   4.873  1.00 65.69           O  
ATOM   1354  CG  LEU C 120      -2.517  13.335   8.392  1.00 65.69           C  
ATOM   1355  CD1 LEU C 120      -3.011  13.111   9.817  1.00 65.69           C  
ATOM   1356  CD2 LEU C 120      -1.156  14.022   8.394  1.00 65.69           C  
ATOM   1357  N   ASN C 121      -5.393  13.069   6.164  1.00 67.83           N  
ATOM   1358  CA  ASN C 121      -5.922  14.104   5.283  1.00 67.83           C  
ATOM   1359  C   ASN C 121      -5.910  15.473   5.956  1.00 67.83           C  
ATOM   1360  CB  ASN C 121      -7.340  13.749   4.828  1.00 67.83           C  
ATOM   1361  O   ASN C 121      -6.599  15.684   6.956  1.00 67.83           O  
ATOM   1362  CG  ASN C 121      -7.806  14.592   3.658  1.00 67.83           C  
ATOM   1363  ND2 ASN C 121      -9.072  14.442   3.286  1.00 67.83           N  
ATOM   1364  OD1 ASN C 121      -7.035  15.372   3.092  1.00 67.83           O  
ATOM   1365  N   VAL C 122      -5.002  16.342   5.508  1.00 67.10           N  
ATOM   1366  CA  VAL C 122      -4.917  17.679   6.087  1.00 67.10           C  
ATOM   1367  C   VAL C 122      -5.422  18.711   5.081  1.00 67.10           C  
ATOM   1368  CB  VAL C 122      -3.474  18.019   6.521  1.00 67.10           C  
ATOM   1369  O   VAL C 122      -4.885  18.825   3.977  1.00 67.10           O  
ATOM   1370  CG1 VAL C 122      -3.419  19.392   7.189  1.00 67.10           C  
ATOM   1371  CG2 VAL C 122      -2.932  16.942   7.459  1.00 67.10           C  
ATOM   1372  N   PRO C 123      -6.544  19.356   5.422  1.00 64.28           N  
ATOM   1373  CA  PRO C 123      -7.047  20.421   4.551  1.00 64.28           C  
ATOM   1374  C   PRO C 123      -6.231  21.707   4.661  1.00 64.28           C  
ATOM   1375  CB  PRO C 123      -8.478  20.637   5.049  1.00 64.28           C  
ATOM   1376  O   PRO C 123      -6.205  22.336   5.722  1.00 64.28           O  
ATOM   1377  CG  PRO C 123      -8.487  20.086   6.438  1.00 64.28           C  
ATOM   1378  CD  PRO C 123      -7.313  19.162   6.592  1.00 64.28           C  
ATOM   1379  N   LEU C 124      -5.276  21.766   3.697  1.00 60.20           N  
ATOM   1380  CA  LEU C 124      -4.502  23.003   3.691  1.00 60.20           C  
ATOM   1381  C   LEU C 124      -4.892  23.882   2.507  1.00 60.20           C  
ATOM   1382  CB  LEU C 124      -3.003  22.696   3.642  1.00 60.20           C  
ATOM   1383  O   LEU C 124      -4.874  23.429   1.360  1.00 60.20           O  
ATOM   1384  CG  LEU C 124      -2.171  23.195   4.825  1.00 60.20           C  
ATOM   1385  CD1 LEU C 124      -1.684  22.018   5.664  1.00 60.20           C  
ATOM   1386  CD2 LEU C 124      -0.994  24.032   4.336  1.00 60.20           C  
ATOM   1387  N   HIS C 125      -5.198  25.189   2.761  1.00 61.18           N  
ATOM   1388  CA  HIS C 125      -5.449  26.231   1.772  1.00 61.18           C  
ATOM   1389  C   HIS C 125      -6.475  25.775   0.739  1.00 61.18           C  
ATOM   1390  CB  HIS C 125      -4.147  26.634   1.077  1.00 61.18           C  
ATOM   1391  O   HIS C 125      -6.354  26.096  -0.445  1.00 61.18           O  
ATOM   1392  CG  HIS C 125      -3.417  27.742   1.766  1.00 61.18           C  
ATOM   1393  CD2 HIS C 125      -3.513  29.086   1.637  1.00 61.18           C  
ATOM   1394  ND1 HIS C 125      -2.448  27.514   2.719  1.00 61.18           N  
ATOM   1395  CE1 HIS C 125      -1.979  28.674   3.148  1.00 61.18           C  
ATOM   1396  NE2 HIS C 125      -2.609  29.643   2.508  1.00 61.18           N  
ATOM   1397  N   GLY C 126      -7.472  24.953   1.173  1.00 56.72           N  
ATOM   1398  CA  GLY C 126      -8.508  24.545   0.238  1.00 56.72           C  
ATOM   1399  C   GLY C 126      -8.186  23.247  -0.479  1.00 56.72           C  
ATOM   1400  O   GLY C 126      -8.995  22.748  -1.263  1.00 56.72           O  
ATOM   1401  N   THR C 127      -6.891  22.855  -0.222  1.00 57.24           N  
ATOM   1402  CA  THR C 127      -6.511  21.580  -0.822  1.00 57.24           C  
ATOM   1403  C   THR C 127      -6.271  20.526   0.254  1.00 57.24           C  
ATOM   1404  CB  THR C 127      -5.249  21.727  -1.692  1.00 57.24           C  
ATOM   1405  O   THR C 127      -5.881  20.854   1.377  1.00 57.24           O  
ATOM   1406  CG2 THR C 127      -5.596  22.247  -3.083  1.00 57.24           C  
ATOM   1407  OG1 THR C 127      -4.346  22.645  -1.062  1.00 57.24           O  
ATOM   1408  N   ILE C 128      -6.805  19.333   0.029  1.00 61.70           N  
ATOM   1409  CA  ILE C 128      -6.639  18.228   0.967  1.00 61.70           C  
ATOM   1410  C   ILE C 128      -5.365  17.456   0.634  1.00 61.70           C  
ATOM   1411  CB  ILE C 128      -7.860  17.282   0.947  1.00 61.70           C  
ATOM   1412  O   ILE C 128      -5.185  16.999  -0.497  1.00 61.70           O  
ATOM   1413  CG1 ILE C 128      -9.017  17.919   0.169  1.00 61.70           C  
ATOM   1414  CG2 ILE C 128      -8.290  16.925   2.373  1.00 61.70           C  
ATOM   1415  CD1 ILE C 128     -10.028  16.916  -0.370  1.00 61.70           C  
ATOM   1416  N   LEU C 129      -4.408  17.619   1.509  1.00 63.69           N  
ATOM   1417  CA  LEU C 129      -3.164  16.875   1.346  1.00 63.69           C  
ATOM   1418  C   LEU C 129      -3.211  15.563   2.121  1.00 63.69           C  
ATOM   1419  CB  LEU C 129      -1.972  17.715   1.812  1.00 63.69           C  
ATOM   1420  O   LEU C 129      -3.534  15.551   3.311  1.00 63.69           O  
ATOM   1421  CG  LEU C 129      -1.264  18.542   0.738  1.00 63.69           C  
ATOM   1422  CD1 LEU C 129      -1.443  20.031   1.013  1.00 63.69           C  
ATOM   1423  CD2 LEU C 129       0.216  18.179   0.673  1.00 63.69           C  
ATOM   1424  N   THR C 130      -3.163  14.453   1.327  1.00 62.39           N  
ATOM   1425  CA  THR C 130      -3.257  13.130   1.935  1.00 62.39           C  
ATOM   1426  C   THR C 130      -1.876  12.492   2.058  1.00 62.39           C  
ATOM   1427  CB  THR C 130      -4.182  12.206   1.122  1.00 62.39           C  
ATOM   1428  O   THR C 130      -1.109  12.469   1.093  1.00 62.39           O  
ATOM   1429  CG2 THR C 130      -5.639  12.388   1.531  1.00 62.39           C  
ATOM   1430  OG1 THR C 130      -4.047  12.511  -0.272  1.00 62.39           O  
ATOM   1431  N   ARG C 131      -1.427  12.265   3.351  1.00 62.06           N  
ATOM   1432  CA  ARG C 131      -0.151  11.592   3.571  1.00 62.06           C  
ATOM   1433  C   ARG C 131      -0.339  10.311   4.376  1.00 62.06           C  
ATOM   1434  CB  ARG C 131       0.831  12.522   4.288  1.00 62.06           C  
ATOM   1435  O   ARG C 131      -1.183  10.254   5.274  1.00 62.06           O  
ATOM   1436  CG  ARG C 131       1.345  13.660   3.421  1.00 62.06           C  
ATOM   1437  CD  ARG C 131       2.404  13.185   2.436  1.00 62.06           C  
ATOM   1438  NE  ARG C 131       2.893  14.278   1.601  1.00 62.06           N  
ATOM   1439  NH1 ARG C 131       3.597  12.917  -0.128  1.00 62.06           N  
ATOM   1440  NH2 ARG C 131       3.858  15.190  -0.273  1.00 62.06           N  
ATOM   1441  CZ  ARG C 131       3.448  14.126   0.402  1.00 62.06           C  
ATOM   1442  N   PRO C 132       0.261   9.270   3.881  1.00 58.82           N  
ATOM   1443  CA  PRO C 132       0.160   7.993   4.591  1.00 58.82           C  
ATOM   1444  C   PRO C 132       0.883   8.006   5.936  1.00 58.82           C  
ATOM   1445  CB  PRO C 132       0.817   7.001   3.628  1.00 58.82           C  
ATOM   1446  O   PRO C 132       1.989   8.542   6.041  1.00 58.82           O  
ATOM   1447  CG  PRO C 132       1.651   7.846   2.720  1.00 58.82           C  
ATOM   1448  CD  PRO C 132       1.135   9.255   2.771  1.00 58.82           C  
ATOM   1449  N   LEU C 133       0.100   7.778   6.934  1.00 60.25           N  
ATOM   1450  CA  LEU C 133       0.671   7.673   8.272  1.00 60.25           C  
ATOM   1451  C   LEU C 133       0.905   6.214   8.651  1.00 60.25           C  
ATOM   1452  CB  LEU C 133      -0.246   8.339   9.300  1.00 60.25           C  
ATOM   1453  O   LEU C 133       0.096   5.345   8.317  1.00 60.25           O  
ATOM   1454  CG  LEU C 133       0.324   9.556  10.031  1.00 60.25           C  
ATOM   1455  CD1 LEU C 133      -0.376  10.829   9.566  1.00 60.25           C  
ATOM   1456  CD2 LEU C 133       0.190   9.386  11.540  1.00 60.25           C  
ATOM   1457  N   LEU C 134       2.077   5.886   8.908  1.00 58.13           N  
ATOM   1458  CA  LEU C 134       2.442   4.519   9.263  1.00 58.13           C  
ATOM   1459  C   LEU C 134       1.706   4.069  10.520  1.00 58.13           C  
ATOM   1460  CB  LEU C 134       3.954   4.405   9.474  1.00 58.13           C  
ATOM   1461  O   LEU C 134       1.225   2.935  10.591  1.00 58.13           O  
ATOM   1462  CG  LEU C 134       4.700   3.453   8.538  1.00 58.13           C  
ATOM   1463  CD1 LEU C 134       5.236   4.211   7.328  1.00 58.13           C  
ATOM   1464  CD2 LEU C 134       5.832   2.751   9.280  1.00 58.13           C  
ATOM   1465  N   GLU C 135       1.606   5.102  11.495  1.00 53.47           N  
ATOM   1466  CA  GLU C 135       1.020   4.686  12.765  1.00 53.47           C  
ATOM   1467  C   GLU C 135      -0.041   5.677  13.235  1.00 53.47           C  
ATOM   1468  CB  GLU C 135       2.105   4.531  13.834  1.00 53.47           C  
ATOM   1469  O   GLU C 135       0.098   6.885  13.034  1.00 53.47           O  
ATOM   1470  CG  GLU C 135       2.700   3.132  13.907  1.00 53.47           C  
ATOM   1471  CD  GLU C 135       3.743   2.981  15.003  1.00 53.47           C  
ATOM   1472  OE1 GLU C 135       4.148   1.835  15.302  1.00 53.47           O  
ATOM   1473  OE2 GLU C 135       4.158   4.017  15.568  1.00 53.47           O  
ATOM   1474  N   SER C 136      -1.338   5.168  13.379  1.00 53.55           N  
ATOM   1475  CA  SER C 136      -2.395   6.015  13.923  1.00 53.55           C  
ATOM   1476  C   SER C 136      -2.070   6.461  15.344  1.00 53.55           C  
ATOM   1477  CB  SER C 136      -3.735   5.279  13.904  1.00 53.55           C  
ATOM   1478  O   SER C 136      -1.908   5.629  16.240  1.00 53.55           O  
ATOM   1479  OG  SER C 136      -3.689   4.129  14.732  1.00 53.55           O  
ATOM   1480  N   GLU C 137      -1.238   7.454  15.403  1.00 56.60           N  
ATOM   1481  CA  GLU C 137      -0.999   7.930  16.762  1.00 56.60           C  
ATOM   1482  C   GLU C 137      -2.217   8.670  17.310  1.00 56.60           C  
ATOM   1483  CB  GLU C 137       0.231   8.840  16.805  1.00 56.60           C  
ATOM   1484  O   GLU C 137      -3.040   9.173  16.543  1.00 56.60           O  
ATOM   1485  CG  GLU C 137       1.489   8.149  17.311  1.00 56.60           C  
ATOM   1486  CD  GLU C 137       2.702   9.066  17.352  1.00 56.60           C  
ATOM   1487  OE1 GLU C 137       3.599   8.849  18.198  1.00 56.60           O  
ATOM   1488  OE2 GLU C 137       2.755  10.009  16.531  1.00 56.60           O  
ATOM   1489  N   LEU C 138      -2.693   8.277  18.529  1.00 60.64           N  
ATOM   1490  CA  LEU C 138      -3.804   8.891  19.248  1.00 60.64           C  
ATOM   1491  C   LEU C 138      -3.701  10.412  19.210  1.00 60.64           C  
ATOM   1492  CB  LEU C 138      -3.837   8.405  20.699  1.00 60.64           C  
ATOM   1493  O   LEU C 138      -4.714  11.104  19.082  1.00 60.64           O  
ATOM   1494  CG  LEU C 138      -5.143   7.765  21.170  1.00 60.64           C  
ATOM   1495  CD1 LEU C 138      -4.965   6.260  21.341  1.00 60.64           C  
ATOM   1496  CD2 LEU C 138      -5.613   8.404  22.473  1.00 60.64           C  
ATOM   1497  N   VAL C 139      -2.485  10.808  19.100  1.00 63.93           N  
ATOM   1498  CA  VAL C 139      -2.230  12.244  19.090  1.00 63.93           C  
ATOM   1499  C   VAL C 139      -1.222  12.583  17.994  1.00 63.93           C  
ATOM   1500  CB  VAL C 139      -1.714  12.740  20.459  1.00 63.93           C  
ATOM   1501  O   VAL C 139      -0.180  11.933  17.878  1.00 63.93           O  
ATOM   1502  CG1 VAL C 139      -1.412  14.236  20.414  1.00 63.93           C  
ATOM   1503  CG2 VAL C 139      -2.732  12.430  21.556  1.00 63.93           C  
ATOM   1504  N   ILE C 140      -1.739  13.332  17.121  1.00 70.80           N  
ATOM   1505  CA  ILE C 140      -0.852  13.764  16.047  1.00 70.80           C  
ATOM   1506  C   ILE C 140      -0.236  15.116  16.398  1.00 70.80           C  
ATOM   1507  CB  ILE C 140      -1.599  13.849  14.697  1.00 70.80           C  
ATOM   1508  O   ILE C 140      -0.951  16.062  16.737  1.00 70.80           O  
ATOM   1509  CG1 ILE C 140      -2.216  12.492  14.341  1.00 70.80           C  
ATOM   1510  CG2 ILE C 140      -0.658  14.331  13.588  1.00 70.80           C  
ATOM   1511  CD1 ILE C 140      -3.256  12.556  13.231  1.00 70.80           C  
ATOM   1512  N   GLY C 141       1.098  15.086  16.633  1.00 68.71           N  
ATOM   1513  CA  GLY C 141       1.799  16.331  16.906  1.00 68.71           C  
ATOM   1514  C   GLY C 141       2.193  17.082  15.648  1.00 68.71           C  
ATOM   1515  O   GLY C 141       2.704  16.486  14.697  1.00 68.71           O  
ATOM   1516  N   ALA C 142       1.659  18.266  15.514  1.00 73.19           N  
ATOM   1517  CA  ALA C 142       2.046  19.119  14.393  1.00 73.19           C  
ATOM   1518  C   ALA C 142       3.019  20.206  14.841  1.00 73.19           C  
ATOM   1519  CB  ALA C 142       0.811  19.746  13.750  1.00 73.19           C  
ATOM   1520  O   ALA C 142       2.828  20.824  15.891  1.00 73.19           O  
ATOM   1521  N   VAL C 143       4.173  20.198  14.159  1.00 74.69           N  
ATOM   1522  CA  VAL C 143       5.189  21.182  14.517  1.00 74.69           C  
ATOM   1523  C   VAL C 143       5.364  22.183  13.377  1.00 74.69           C  
ATOM   1524  CB  VAL C 143       6.540  20.509  14.847  1.00 74.69           C  
ATOM   1525  O   VAL C 143       5.418  21.796  12.207  1.00 74.69           O  
ATOM   1526  CG1 VAL C 143       7.590  21.556  15.214  1.00 74.69           C  
ATOM   1527  CG2 VAL C 143       6.369  19.499  15.981  1.00 74.69           C  
ATOM   1528  N   ILE C 144       5.223  23.463  13.805  1.00 75.04           N  
ATOM   1529  CA  ILE C 144       5.479  24.525  12.838  1.00 75.04           C  
ATOM   1530  C   ILE C 144       6.859  25.129  13.087  1.00 75.04           C  
ATOM   1531  CB  ILE C 144       4.394  25.623  12.903  1.00 75.04           C  
ATOM   1532  O   ILE C 144       7.130  25.645  14.174  1.00 75.04           O  
ATOM   1533  CG1 ILE C 144       3.005  25.014  12.677  1.00 75.04           C  
ATOM   1534  CG2 ILE C 144       4.681  26.727  11.882  1.00 75.04           C  
ATOM   1535  CD1 ILE C 144       1.855  25.936  13.060  1.00 75.04           C  
ATOM   1536  N   LEU C 145       7.728  24.786  12.169  1.00 74.17           N  
ATOM   1537  CA  LEU C 145       9.064  25.362  12.277  1.00 74.17           C  
ATOM   1538  C   LEU C 145       9.294  26.411  11.194  1.00 74.17           C  
ATOM   1539  CB  LEU C 145      10.130  24.267  12.178  1.00 74.17           C  
ATOM   1540  O   LEU C 145       9.273  26.093  10.002  1.00 74.17           O  
ATOM   1541  CG  LEU C 145      11.281  24.349  13.182  1.00 74.17           C  
ATOM   1542  CD1 LEU C 145      10.834  23.828  14.544  1.00 74.17           C  
ATOM   1543  CD2 LEU C 145      12.489  23.567  12.675  1.00 74.17           C  
ATOM   1544  N   ARG C 146       9.568  27.673  11.601  1.00 72.09           N  
ATOM   1545  CA  ARG C 146       9.898  28.769  10.695  1.00 72.09           C  
ATOM   1546  C   ARG C 146       8.858  28.894   9.587  1.00 72.09           C  
ATOM   1547  CB  ARG C 146      11.288  28.566  10.089  1.00 72.09           C  
ATOM   1548  O   ARG C 146       9.204  29.136   8.429  1.00 72.09           O  
ATOM   1549  CG  ARG C 146      12.428  28.914  11.032  1.00 72.09           C  
ATOM   1550  CD  ARG C 146      13.779  28.848  10.333  1.00 72.09           C  
ATOM   1551  NE  ARG C 146      14.858  29.312  11.200  1.00 72.09           N  
ATOM   1552  NH1 ARG C 146      16.549  28.830   9.701  1.00 72.09           N  
ATOM   1553  NH2 ARG C 146      17.048  29.740  11.745  1.00 72.09           N  
ATOM   1554  CZ  ARG C 146      16.149  29.293  10.880  1.00 72.09           C  
ATOM   1555  N   GLY C 147       7.571  28.635   9.934  1.00 65.52           N  
ATOM   1556  CA  GLY C 147       6.512  28.812   8.953  1.00 65.52           C  
ATOM   1557  C   GLY C 147       6.194  27.545   8.183  1.00 65.52           C  
ATOM   1558  O   GLY C 147       5.336  27.549   7.297  1.00 65.52           O  
ATOM   1559  N   HIS C 148       7.006  26.446   8.482  1.00 70.24           N  
ATOM   1560  CA  HIS C 148       6.752  25.188   7.789  1.00 70.24           C  
ATOM   1561  C   HIS C 148       6.090  24.172   8.715  1.00 70.24           C  
ATOM   1562  CB  HIS C 148       8.054  24.614   7.226  1.00 70.24           C  
ATOM   1563  O   HIS C 148       6.580  23.920   9.818  1.00 70.24           O  
ATOM   1564  CG  HIS C 148       8.596  25.384   6.064  1.00 70.24           C  
ATOM   1565  CD2 HIS C 148       9.635  26.248   5.977  1.00 70.24           C  
ATOM   1566  ND1 HIS C 148       8.048  25.309   4.802  1.00 70.24           N  
ATOM   1567  CE1 HIS C 148       8.731  26.095   3.986  1.00 70.24           C  
ATOM   1568  NE2 HIS C 148       9.699  26.676   4.674  1.00 70.24           N  
ATOM   1569  N   LEU C 149       4.938  23.759   8.215  1.00 70.49           N  
ATOM   1570  CA  LEU C 149       4.154  22.803   8.991  1.00 70.49           C  
ATOM   1571  C   LEU C 149       4.636  21.378   8.744  1.00 70.49           C  
ATOM   1572  CB  LEU C 149       2.668  22.920   8.641  1.00 70.49           C  
ATOM   1573  O   LEU C 149       4.813  20.968   7.594  1.00 70.49           O  
ATOM   1574  CG  LEU C 149       1.715  22.010   9.417  1.00 70.49           C  
ATOM   1575  CD1 LEU C 149       1.554  22.510  10.849  1.00 70.49           C  
ATOM   1576  CD2 LEU C 149       0.362  21.930   8.718  1.00 70.49           C  
ATOM   1577  N   ARG C 150       5.079  20.767   9.888  1.00 71.10           N  
ATOM   1578  CA  ARG C 150       5.482  19.366   9.823  1.00 71.10           C  
ATOM   1579  C   ARG C 150       4.578  18.495  10.689  1.00 71.10           C  
ATOM   1580  CB  ARG C 150       6.940  19.204  10.259  1.00 71.10           C  
ATOM   1581  O   ARG C 150       4.438  18.738  11.890  1.00 71.10           O  
ATOM   1582  CG  ARG C 150       7.947  19.725   9.246  1.00 71.10           C  
ATOM   1583  CD  ARG C 150       9.376  19.394   9.651  1.00 71.10           C  
ATOM   1584  NE  ARG C 150      10.326  19.716   8.589  1.00 71.10           N  
ATOM   1585  NH1 ARG C 150      12.192  19.034   9.768  1.00 71.10           N  
ATOM   1586  NH2 ARG C 150      12.413  19.866   7.643  1.00 71.10           N  
ATOM   1587  CZ  ARG C 150      11.641  19.538   8.669  1.00 71.10           C  
ATOM   1588  N   ILE C 151       3.793  17.669   9.945  1.00 64.96           N  
ATOM   1589  CA  ILE C 151       2.925  16.761  10.687  1.00 64.96           C  
ATOM   1590  C   ILE C 151       3.476  15.339  10.607  1.00 64.96           C  
ATOM   1591  CB  ILE C 151       1.475  16.805  10.154  1.00 64.96           C  
ATOM   1592  O   ILE C 151       3.747  14.832   9.517  1.00 64.96           O  
ATOM   1593  CG1 ILE C 151       0.916  18.230  10.240  1.00 64.96           C  
ATOM   1594  CG2 ILE C 151       0.587  15.821  10.922  1.00 64.96           C  
ATOM   1595  CD1 ILE C 151      -0.478  18.385   9.649  1.00 64.96           C  
ATOM   1596  N   ALA C 152       3.580  14.631  11.740  1.00 61.98           N  
ATOM   1597  CA  ALA C 152       4.045  13.248  11.817  1.00 61.98           C  
ATOM   1598  C   ALA C 152       5.327  13.055  11.012  1.00 61.98           C  
ATOM   1599  CB  ALA C 152       2.961  12.294  11.322  1.00 61.98           C  
ATOM   1600  O   ALA C 152       5.533  12.002  10.404  1.00 61.98           O  
ATOM   1601  N   GLY C 153       6.167  14.052  10.910  1.00 57.50           N  
ATOM   1602  CA  GLY C 153       7.457  13.934  10.251  1.00 57.50           C  
ATOM   1603  C   GLY C 153       7.413  14.309   8.781  1.00 57.50           C  
ATOM   1604  O   GLY C 153       8.451  14.366   8.118  1.00 57.50           O  
ATOM   1605  N   HIS C 154       6.134  14.673   8.323  1.00 60.88           N  
ATOM   1606  CA  HIS C 154       6.014  15.026   6.914  1.00 60.88           C  
ATOM   1607  C   HIS C 154       5.872  16.534   6.734  1.00 60.88           C  
ATOM   1608  CB  HIS C 154       4.820  14.308   6.281  1.00 60.88           C  
ATOM   1609  O   HIS C 154       5.143  17.187   7.484  1.00 60.88           O  
ATOM   1610  CG  HIS C 154       5.109  12.893   5.892  1.00 60.88           C  
ATOM   1611  CD2 HIS C 154       4.360  11.771   6.001  1.00 60.88           C  
ATOM   1612  ND1 HIS C 154       6.300  12.508   5.316  1.00 60.88           N  
ATOM   1613  CE1 HIS C 154       6.270  11.206   5.085  1.00 60.88           C  
ATOM   1614  NE2 HIS C 154       5.104  10.735   5.492  1.00 60.88           N  
ATOM   1615  N   HIS C 155       6.684  17.127   5.879  1.00 56.56           N  
ATOM   1616  CA  HIS C 155       6.667  18.552   5.570  1.00 56.56           C  
ATOM   1617  C   HIS C 155       5.433  18.925   4.756  1.00 56.56           C  
ATOM   1618  CB  HIS C 155       7.936  18.951   4.814  1.00 56.56           C  
ATOM   1619  O   HIS C 155       5.194  18.356   3.688  1.00 56.56           O  
ATOM   1620  CG  HIS C 155       9.174  18.902   5.652  1.00 56.56           C  
ATOM   1621  CD2 HIS C 155      10.153  17.971   5.737  1.00 56.56           C  
ATOM   1622  ND1 HIS C 155       9.512  19.900   6.540  1.00 56.56           N  
ATOM   1623  CE1 HIS C 155      10.649  19.584   7.136  1.00 56.56           C  
ATOM   1624  NE2 HIS C 155      11.059  18.418   6.667  1.00 56.56           N  
ATOM   1625  N   LEU C 156       4.397  19.536   5.308  1.00 63.67           N  
ATOM   1626  CA  LEU C 156       3.131  19.838   4.647  1.00 63.67           C  
ATOM   1627  C   LEU C 156       3.103  21.284   4.161  1.00 63.67           C  
ATOM   1628  CB  LEU C 156       1.957  19.584   5.597  1.00 63.67           C  
ATOM   1629  O   LEU C 156       2.189  21.681   3.436  1.00 63.67           O  
ATOM   1630  CG  LEU C 156       1.199  18.270   5.401  1.00 63.67           C  
ATOM   1631  CD1 LEU C 156       1.968  17.115   6.033  1.00 63.67           C  
ATOM   1632  CD2 LEU C 156      -0.205  18.370   5.987  1.00 63.67           C  
ATOM   1633  N   GLY C 157       4.145  21.900   3.864  1.00 61.42           N  
ATOM   1634  CA  GLY C 157       4.180  23.210   3.233  1.00 61.42           C  
ATOM   1635  C   GLY C 157       4.196  24.353   4.230  1.00 61.42           C  
ATOM   1636  O   GLY C 157       4.396  24.136   5.427  1.00 61.42           O  
ATOM   1637  N   ARG C 158       4.097  25.599   3.704  1.00 62.03           N  
ATOM   1638  CA  ARG C 158       4.166  26.850   4.452  1.00 62.03           C  
ATOM   1639  C   ARG C 158       2.843  27.144   5.151  1.00 62.03           C  
ATOM   1640  CB  ARG C 158       4.539  28.011   3.527  1.00 62.03           C  
ATOM   1641  O   ARG C 158       1.781  27.092   4.528  1.00 62.03           O  
ATOM   1642  CG  ARG C 158       5.364  29.095   4.201  1.00 62.03           C  
ATOM   1643  CD  ARG C 158       5.965  30.058   3.187  1.00 62.03           C  
ATOM   1644  NE  ARG C 158       6.258  31.358   3.786  1.00 62.03           N  
ATOM   1645  NH1 ARG C 158       8.302  31.611   2.739  1.00 62.03           N  
ATOM   1646  NH2 ARG C 158       7.526  33.236   4.157  1.00 62.03           N  
ATOM   1647  CZ  ARG C 158       7.362  32.065   3.559  1.00 62.03           C  
ATOM   1648  N   CYS C 159       2.818  26.920   6.375  1.00 64.11           N  
ATOM   1649  CA  CYS C 159       1.586  27.220   7.096  1.00 64.11           C  
ATOM   1650  C   CYS C 159       1.871  28.056   8.338  1.00 64.11           C  
ATOM   1651  CB  CYS C 159       0.869  25.929   7.493  1.00 64.11           C  
ATOM   1652  O   CYS C 159       2.909  27.888   8.980  1.00 64.11           O  
ATOM   1653  SG  CYS C 159      -0.919  26.113   7.665  1.00 64.11           S  
ATOM   1654  N   ASP C 160       1.151  29.211   8.331  1.00 63.54           N  
ATOM   1655  CA  ASP C 160       1.211  30.053   9.523  1.00 63.54           C  
ATOM   1656  C   ASP C 160       0.336  29.488  10.639  1.00 63.54           C  
ATOM   1657  CB  ASP C 160       0.783  31.484   9.192  1.00 63.54           C  
ATOM   1658  O   ASP C 160      -0.534  28.650  10.389  1.00 63.54           O  
ATOM   1659  CG  ASP C 160       1.934  32.353   8.718  1.00 63.54           C  
ATOM   1660  OD1 ASP C 160       3.058  32.219   9.248  1.00 63.54           O  
ATOM   1661  OD2 ASP C 160       1.715  33.182   7.808  1.00 63.54           O  
ATOM   1662  N   ILE C 161       0.741  29.669  11.896  1.00 65.56           N  
ATOM   1663  CA  ILE C 161       0.049  29.166  13.077  1.00 65.56           C  
ATOM   1664  C   ILE C 161      -1.418  29.586  13.035  1.00 65.56           C  
ATOM   1665  CB  ILE C 161       0.714  29.670  14.378  1.00 65.56           C  
ATOM   1666  O   ILE C 161      -2.290  28.868  13.529  1.00 65.56           O  
ATOM   1667  CG1 ILE C 161       1.930  28.804  14.727  1.00 65.56           C  
ATOM   1668  CG2 ILE C 161      -0.296  29.685  15.529  1.00 65.56           C  
ATOM   1669  CD1 ILE C 161       3.128  29.595  15.234  1.00 65.56           C  
ATOM   1670  N   LYS C 162      -1.706  30.690  12.370  1.00 63.74           N  
ATOM   1671  CA  LYS C 162      -3.067  31.214  12.308  1.00 63.74           C  
ATOM   1672  C   LYS C 162      -3.901  30.457  11.279  1.00 63.74           C  
ATOM   1673  CB  LYS C 162      -3.053  32.707  11.976  1.00 63.74           C  
ATOM   1674  O   LYS C 162      -5.129  30.405  11.384  1.00 63.74           O  
ATOM   1675  CG  LYS C 162      -2.563  33.590  13.114  1.00 63.74           C  
ATOM   1676  CD  LYS C 162      -2.629  35.066  12.744  1.00 63.74           C  
ATOM   1677  CE  LYS C 162      -2.035  35.944  13.837  1.00 63.74           C  
ATOM   1678  NZ  LYS C 162      -2.148  37.396  13.504  1.00 63.74           N  
ATOM   1679  N   ASP C 163      -3.176  29.747  10.439  1.00 64.84           N  
ATOM   1680  CA  ASP C 163      -3.863  29.039   9.363  1.00 64.84           C  
ATOM   1681  C   ASP C 163      -3.921  27.539   9.643  1.00 64.84           C  
ATOM   1682  CB  ASP C 163      -3.171  29.298   8.023  1.00 64.84           C  
ATOM   1683  O   ASP C 163      -4.128  26.739   8.727  1.00 64.84           O  
ATOM   1684  CG  ASP C 163      -3.374  30.715   7.515  1.00 64.84           C  
ATOM   1685  OD1 ASP C 163      -4.487  31.263   7.666  1.00 64.84           O  
ATOM   1686  OD2 ASP C 163      -2.413  31.286   6.956  1.00 64.84           O  
ATOM   1687  N   LEU C 164      -3.725  27.217  10.929  1.00 65.60           N  
ATOM   1688  CA  LEU C 164      -3.737  25.793  11.245  1.00 65.60           C  
ATOM   1689  C   LEU C 164      -5.135  25.209  11.072  1.00 65.60           C  
ATOM   1690  CB  LEU C 164      -3.247  25.557  12.676  1.00 65.60           C  
ATOM   1691  O   LEU C 164      -6.127  25.842  11.443  1.00 65.60           O  
ATOM   1692  CG  LEU C 164      -1.972  24.727  12.828  1.00 65.60           C  
ATOM   1693  CD1 LEU C 164      -0.752  25.550  12.427  1.00 65.60           C  
ATOM   1694  CD2 LEU C 164      -1.832  24.217  14.258  1.00 65.60           C  
ATOM   1695  N   PRO C 165      -5.143  24.171  10.350  1.00 63.54           N  
ATOM   1696  CA  PRO C 165      -6.438  23.509  10.176  1.00 63.54           C  
ATOM   1697  C   PRO C 165      -7.077  23.105  11.503  1.00 63.54           C  
ATOM   1698  CB  PRO C 165      -6.094  22.275   9.339  1.00 63.54           C  
ATOM   1699  O   PRO C 165      -6.380  22.658  12.418  1.00 63.54           O  
ATOM   1700  CG  PRO C 165      -4.607  22.151   9.434  1.00 63.54           C  
ATOM   1701  CD  PRO C 165      -4.056  23.435   9.984  1.00 63.54           C  
ATOM   1702  N   LYS C 166      -8.254  23.489  11.709  1.00 65.17           N  
ATOM   1703  CA  LYS C 166      -9.003  23.242  12.937  1.00 65.17           C  
ATOM   1704  C   LYS C 166      -9.342  21.762  13.086  1.00 65.17           C  
ATOM   1705  CB  LYS C 166     -10.284  24.077  12.961  1.00 65.17           C  
ATOM   1706  O   LYS C 166      -9.337  21.228  14.197  1.00 65.17           O  
ATOM   1707  CG  LYS C 166     -10.131  25.427  13.647  1.00 65.17           C  
ATOM   1708  CD  LYS C 166     -11.422  26.233  13.592  1.00 65.17           C  
ATOM   1709  CE  LYS C 166     -11.238  27.627  14.176  1.00 65.17           C  
ATOM   1710  NZ  LYS C 166     -12.499  28.425  14.113  1.00 65.17           N  
ATOM   1711  N   GLU C 167      -9.295  21.078  11.793  1.00 65.63           N  
ATOM   1712  CA  GLU C 167      -9.708  19.679  11.853  1.00 65.63           C  
ATOM   1713  C   GLU C 167      -8.949  18.836  10.832  1.00 65.63           C  
ATOM   1714  CB  GLU C 167     -11.216  19.552  11.622  1.00 65.63           C  
ATOM   1715  O   GLU C 167      -8.706  19.282   9.709  1.00 65.63           O  
ATOM   1716  CG  GLU C 167     -12.060  20.266  12.669  1.00 65.63           C  
ATOM   1717  CD  GLU C 167     -13.554  20.155  12.411  1.00 65.63           C  
ATOM   1718  OE1 GLU C 167     -14.351  20.401  13.345  1.00 65.63           O  
ATOM   1719  OE2 GLU C 167     -13.931  19.818  11.267  1.00 65.63           O  
ATOM   1720  N   ILE C 168      -8.331  17.794  11.371  1.00 71.72           N  
ATOM   1721  CA  ILE C 168      -7.624  16.853  10.510  1.00 71.72           C  
ATOM   1722  C   ILE C 168      -8.362  15.516  10.492  1.00 71.72           C  
ATOM   1723  CB  ILE C 168      -6.163  16.653  10.969  1.00 71.72           C  
ATOM   1724  O   ILE C 168      -9.034  15.158  11.462  1.00 71.72           O  
ATOM   1725  CG1 ILE C 168      -5.451  18.005  11.089  1.00 71.72           C  
ATOM   1726  CG2 ILE C 168      -5.416  15.724  10.007  1.00 71.72           C  
ATOM   1727  CD1 ILE C 168      -4.183  17.965  11.931  1.00 71.72           C  
ATOM   1728  N   THR C 169      -8.370  15.027   9.286  1.00 66.78           N  
ATOM   1729  CA  THR C 169      -9.074  13.755   9.160  1.00 66.78           C  
ATOM   1730  C   THR C 169      -8.097  12.625   8.850  1.00 66.78           C  
ATOM   1731  CB  THR C 169     -10.152  13.820   8.063  1.00 66.78           C  
ATOM   1732  O   THR C 169      -7.139  12.813   8.097  1.00 66.78           O  
ATOM   1733  CG2 THR C 169     -11.398  14.547   8.559  1.00 66.78           C  
ATOM   1734  OG1 THR C 169      -9.627  14.517   6.926  1.00 66.78           O  
ATOM   1735  N   VAL C 170      -8.188  11.591   9.712  1.00 71.99           N  
ATOM   1736  CA  VAL C 170      -7.400  10.389   9.462  1.00 71.99           C  
ATOM   1737  C   VAL C 170      -8.315   9.260   8.992  1.00 71.99           C  
ATOM   1738  CB  VAL C 170      -6.618   9.951  10.721  1.00 71.99           C  
ATOM   1739  O   VAL C 170      -9.268   8.895   9.685  1.00 71.99           O  
ATOM   1740  CG1 VAL C 170      -5.790   8.700  10.434  1.00 71.99           C  
ATOM   1741  CG2 VAL C 170      -5.723  11.086  11.214  1.00 71.99           C  
ATOM   1742  N   ALA C 171      -8.091   8.931   7.730  1.00 62.64           N  
ATOM   1743  CA  ALA C 171      -8.961   7.917   7.140  1.00 62.64           C  
ATOM   1744  C   ALA C 171      -8.307   6.539   7.186  1.00 62.64           C  
ATOM   1745  CB  ALA C 171      -9.311   8.289   5.701  1.00 62.64           C  
ATOM   1746  O   ALA C 171      -7.132   6.391   6.840  1.00 62.64           O  
ATOM   1747  N   THR C 172      -8.915   5.706   7.974  1.00 58.25           N  
ATOM   1748  CA  THR C 172      -8.533   4.299   7.942  1.00 58.25           C  
ATOM   1749  C   THR C 172      -9.502   3.495   7.079  1.00 58.25           C  
ATOM   1750  CB  THR C 172      -8.486   3.700   9.360  1.00 58.25           C  
ATOM   1751  O   THR C 172     -10.519   4.023   6.623  1.00 58.25           O  
ATOM   1752  CG2 THR C 172      -7.866   2.307   9.348  1.00 58.25           C  
ATOM   1753  OG1 THR C 172      -7.705   4.552  10.206  1.00 58.25           O  
ATOM   1754  N   SER C 173      -9.085   2.435   6.422  1.00 56.78           N  
ATOM   1755  CA  SER C 173      -9.892   1.578   5.560  1.00 56.78           C  
ATOM   1756  C   SER C 173     -11.280   1.351   6.149  1.00 56.78           C  
ATOM   1757  CB  SER C 173      -9.197   0.233   5.340  1.00 56.78           C  
ATOM   1758  O   SER C 173     -12.270   1.300   5.417  1.00 56.78           O  
ATOM   1759  OG  SER C 173      -8.904  -0.391   6.578  1.00 56.78           O  
ATOM   1760  N   ARG C 174     -11.369   1.384   7.454  1.00 53.16           N  
ATOM   1761  CA  ARG C 174     -12.624   0.975   8.077  1.00 53.16           C  
ATOM   1762  C   ARG C 174     -13.287   2.147   8.794  1.00 53.16           C  
ATOM   1763  CB  ARG C 174     -12.388  -0.174   9.060  1.00 53.16           C  
ATOM   1764  O   ARG C 174     -14.516   2.242   8.832  1.00 53.16           O  
ATOM   1765  CG  ARG C 174     -12.797  -1.537   8.524  1.00 53.16           C  
ATOM   1766  CD  ARG C 174     -12.605  -2.632   9.563  1.00 53.16           C  
ATOM   1767  NE  ARG C 174     -11.420  -3.438   9.285  1.00 53.16           N  
ATOM   1768  NH1 ARG C 174     -11.812  -4.970  10.969  1.00 53.16           N  
ATOM   1769  NH2 ARG C 174      -9.971  -5.188   9.621  1.00 53.16           N  
ATOM   1770  CZ  ARG C 174     -11.070  -4.530   9.959  1.00 53.16           C  
ATOM   1771  N   THR C 175     -12.371   3.089   9.150  1.00 57.14           N  
ATOM   1772  CA  THR C 175     -12.969   4.109  10.005  1.00 57.14           C  
ATOM   1773  C   THR C 175     -12.339   5.473   9.741  1.00 57.14           C  
ATOM   1774  CB  THR C 175     -12.815   3.750  11.495  1.00 57.14           C  
ATOM   1775  O   THR C 175     -11.189   5.558   9.305  1.00 57.14           O  
ATOM   1776  CG2 THR C 175     -13.661   2.533  11.857  1.00 57.14           C  
ATOM   1777  OG1 THR C 175     -11.439   3.461  11.771  1.00 57.14           O  
ATOM   1778  N   LEU C 176     -13.260   6.472   9.592  1.00 61.84           N  
ATOM   1779  CA  LEU C 176     -12.819   7.859   9.493  1.00 61.84           C  
ATOM   1780  C   LEU C 176     -12.707   8.494  10.874  1.00 61.84           C  
ATOM   1781  CB  LEU C 176     -13.785   8.668   8.623  1.00 61.84           C  
ATOM   1782  O   LEU C 176     -13.663   8.469  11.653  1.00 61.84           O  
ATOM   1783  CG  LEU C 176     -13.234   9.178   7.291  1.00 61.84           C  
ATOM   1784  CD1 LEU C 176     -13.825   8.381   6.133  1.00 61.84           C  
ATOM   1785  CD2 LEU C 176     -13.524  10.666   7.126  1.00 61.84           C  
ATOM   1786  N   SER C 177     -11.413   8.690  11.262  1.00 67.35           N  
ATOM   1787  CA  SER C 177     -11.234   9.351  12.550  1.00 67.35           C  
ATOM   1788  C   SER C 177     -10.937  10.836  12.373  1.00 67.35           C  
ATOM   1789  CB  SER C 177     -10.106   8.688  13.341  1.00 67.35           C  
ATOM   1790  O   SER C 177     -10.188  11.222  11.473  1.00 67.35           O  
ATOM   1791  OG  SER C 177     -10.332   7.295  13.468  1.00 67.35           O  
ATOM   1792  N   TYR C 178     -11.746  11.596  13.097  1.00 66.38           N  
ATOM   1793  CA  TYR C 178     -11.595  13.046  13.038  1.00 66.38           C  
ATOM   1794  C   TYR C 178     -10.772  13.556  14.216  1.00 66.38           C  
ATOM   1795  CB  TYR C 178     -12.965  13.730  13.023  1.00 66.38           C  
ATOM   1796  O   TYR C 178     -10.951  13.102  15.349  1.00 66.38           O  
ATOM   1797  CG  TYR C 178     -13.811  13.368  11.826  1.00 66.38           C  
ATOM   1798  CD1 TYR C 178     -13.730  14.103  10.645  1.00 66.38           C  
ATOM   1799  CD2 TYR C 178     -14.692  12.294  11.874  1.00 66.38           C  
ATOM   1800  CE1 TYR C 178     -14.509  13.775   9.540  1.00 66.38           C  
ATOM   1801  CE2 TYR C 178     -15.476  11.957  10.776  1.00 66.38           C  
ATOM   1802  OH  TYR C 178     -16.150  12.373   8.524  1.00 66.38           O  
ATOM   1803  CZ  TYR C 178     -15.377  12.702   9.615  1.00 66.38           C  
ATOM   1804  N   TYR C 179      -9.716  14.267  13.860  1.00 71.87           N  
ATOM   1805  CA  TYR C 179      -8.860  14.845  14.890  1.00 71.87           C  
ATOM   1806  C   TYR C 179      -9.067  16.351  14.990  1.00 71.87           C  
ATOM   1807  CB  TYR C 179      -7.388  14.538  14.601  1.00 71.87           C  
ATOM   1808  O   TYR C 179      -9.182  17.037  13.972  1.00 71.87           O  
ATOM   1809  CG  TYR C 179      -7.022  13.086  14.791  1.00 71.87           C  
ATOM   1810  CD1 TYR C 179      -6.502  12.631  16.001  1.00 71.87           C  
ATOM   1811  CD2 TYR C 179      -7.193  12.167  13.761  1.00 71.87           C  
ATOM   1812  CE1 TYR C 179      -6.162  11.294  16.180  1.00 71.87           C  
ATOM   1813  CE2 TYR C 179      -6.855  10.828  13.929  1.00 71.87           C  
ATOM   1814  OH  TYR C 179      -6.006   9.077  15.311  1.00 71.87           O  
ATOM   1815  CZ  TYR C 179      -6.342  10.402  15.140  1.00 71.87           C  
ATOM   1816  N   LYS C 180      -9.369  16.827  16.211  1.00 70.28           N  
ATOM   1817  CA  LYS C 180      -9.531  18.257  16.454  1.00 70.28           C  
ATOM   1818  C   LYS C 180      -8.287  18.847  17.113  1.00 70.28           C  
ATOM   1819  CB  LYS C 180     -10.759  18.517  17.327  1.00 70.28           C  
ATOM   1820  O   LYS C 180      -7.575  18.152  17.841  1.00 70.28           O  
ATOM   1821  CG  LYS C 180     -11.209  19.971  17.346  1.00 70.28           C  
ATOM   1822  CD  LYS C 180     -12.481  20.152  18.165  1.00 70.28           C  
ATOM   1823  CE  LYS C 180     -12.885  21.618  18.254  1.00 70.28           C  
ATOM   1824  NZ  LYS C 180     -14.160  21.795  19.011  1.00 70.28           N  
ATOM   1825  N   LEU C 181      -8.086  20.153  16.677  1.00 73.50           N  
ATOM   1826  CA  LEU C 181      -6.953  20.873  17.248  1.00 73.50           C  
ATOM   1827  C   LEU C 181      -7.151  21.103  18.742  1.00 73.50           C  
ATOM   1828  CB  LEU C 181      -6.756  22.214  16.535  1.00 73.50           C  
ATOM   1829  O   LEU C 181      -8.133  21.725  19.154  1.00 73.50           O  
ATOM   1830  CG  LEU C 181      -5.411  22.908  16.756  1.00 73.50           C  
ATOM   1831  CD1 LEU C 181      -4.355  22.328  15.821  1.00 73.50           C  
ATOM   1832  CD2 LEU C 181      -5.546  24.413  16.550  1.00 73.50           C  
ATOM   1833  N   GLY C 182      -6.378  20.382  19.517  1.00 66.98           N  
ATOM   1834  CA  GLY C 182      -6.520  20.493  20.960  1.00 66.98           C  
ATOM   1835  C   GLY C 182      -5.756  21.664  21.547  1.00 66.98           C  
ATOM   1836  O   GLY C 182      -6.328  22.490  22.262  1.00 66.98           O  
ATOM   1837  N   ALA C 183      -4.407  21.615  21.426  1.00 66.78           N  
ATOM   1838  CA  ALA C 183      -3.557  22.612  22.070  1.00 66.78           C  
ATOM   1839  C   ALA C 183      -2.501  23.140  21.103  1.00 66.78           C  
ATOM   1840  CB  ALA C 183      -2.891  22.022  23.310  1.00 66.78           C  
ATOM   1841  O   ALA C 183      -1.963  22.385  20.289  1.00 66.78           O  
ATOM   1842  N   SER C 184      -2.662  24.452  20.935  1.00 70.08           N  
ATOM   1843  CA  SER C 184      -1.626  25.071  20.115  1.00 70.08           C  
ATOM   1844  C   SER C 184      -0.780  26.042  20.932  1.00 70.08           C  
ATOM   1845  CB  SER C 184      -2.249  25.802  18.925  1.00 70.08           C  
ATOM   1846  O   SER C 184      -1.298  26.740  21.806  1.00 70.08           O  
ATOM   1847  OG  SER C 184      -2.884  26.998  19.345  1.00 70.08           O  
ATOM   1848  N   GLN C 185       0.520  25.765  21.001  1.00 72.58           N  
ATOM   1849  CA  GLN C 185       1.413  26.670  21.718  1.00 72.58           C  
ATOM   1850  C   GLN C 185       2.374  27.367  20.759  1.00 72.58           C  
ATOM   1851  CB  GLN C 185       2.198  25.913  22.790  1.00 72.58           C  
ATOM   1852  O   GLN C 185       2.976  26.722  19.898  1.00 72.58           O  
ATOM   1853  CG  GLN C 185       2.825  26.815  23.844  1.00 72.58           C  
ATOM   1854  CD  GLN C 185       3.472  26.036  24.974  1.00 72.58           C  
ATOM   1855  NE2 GLN C 185       3.547  26.649  26.150  1.00 72.58           N  
ATOM   1856  OE1 GLN C 185       3.900  24.892  24.791  1.00 72.58           O  
ATOM   1857  N   ARG C 186       2.225  28.708  20.909  1.00 70.46           N  
ATOM   1858  CA  ARG C 186       3.147  29.503  20.104  1.00 70.46           C  
ATOM   1859  C   ARG C 186       4.459  29.737  20.845  1.00 70.46           C  
ATOM   1860  CB  ARG C 186       2.513  30.843  19.726  1.00 70.46           C  
ATOM   1861  O   ARG C 186       4.458  30.167  22.000  1.00 70.46           O  
ATOM   1862  CG  ARG C 186       3.009  31.409  18.405  1.00 70.46           C  
ATOM   1863  CD  ARG C 186       2.259  32.676  18.017  1.00 70.46           C  
ATOM   1864  NE  ARG C 186       3.129  33.628  17.332  1.00 70.46           N  
ATOM   1865  NH1 ARG C 186       1.403  34.859  16.414  1.00 70.46           N  
ATOM   1866  NH2 ARG C 186       3.581  35.449  16.008  1.00 70.46           N  
ATOM   1867  CZ  ARG C 186       2.702  34.643  16.586  1.00 70.46           C  
ATOM   1868  N   VAL C 187       5.517  29.046  20.595  1.00 67.37           N  
ATOM   1869  CA  VAL C 187       6.776  29.208  21.316  1.00 67.37           C  
ATOM   1870  C   VAL C 187       7.452  30.509  20.889  1.00 67.37           C  
ATOM   1871  CB  VAL C 187       7.724  28.011  21.079  1.00 67.37           C  
ATOM   1872  O   VAL C 187       7.804  31.338  21.731  1.00 67.37           O  
ATOM   1873  CG1 VAL C 187       9.053  28.224  21.801  1.00 67.37           C  
ATOM   1874  CG2 VAL C 187       7.066  26.711  21.536  1.00 67.37           C  
ATOM   1875  N   ALA C 188       7.999  30.538  19.649  1.00 61.25           N  
ATOM   1876  CA  ALA C 188       8.739  31.684  19.126  1.00 61.25           C  
ATOM   1877  C   ALA C 188       8.106  32.203  17.838  1.00 61.25           C  
ATOM   1878  CB  ALA C 188      10.199  31.309  18.884  1.00 61.25           C  
ATOM   1879  O   ALA C 188       7.393  31.470  17.149  1.00 61.25           O  
ATOM   1880  N   GLY C 189       8.030  33.626  17.658  1.00 59.52           N  
ATOM   1881  CA  GLY C 189       7.451  34.393  16.567  1.00 59.52           C  
ATOM   1882  C   GLY C 189       6.860  33.523  15.474  1.00 59.52           C  
ATOM   1883  O   GLY C 189       5.662  33.596  15.195  1.00 59.52           O  
ATOM   1884  N   ASP C 190       7.662  32.635  14.771  1.00 62.55           N  
ATOM   1885  CA  ASP C 190       7.212  31.906  13.590  1.00 62.55           C  
ATOM   1886  C   ASP C 190       7.181  30.402  13.851  1.00 62.55           C  
ATOM   1887  CB  ASP C 190       8.114  32.214  12.393  1.00 62.55           C  
ATOM   1888  O   ASP C 190       7.004  29.609  12.924  1.00 62.55           O  
ATOM   1889  CG  ASP C 190       7.625  33.392  11.569  1.00 62.55           C  
ATOM   1890  OD1 ASP C 190       6.431  33.750  11.665  1.00 62.55           O  
ATOM   1891  OD2 ASP C 190       8.440  33.965  10.814  1.00 62.55           O  
ATOM   1892  N   SER C 191       7.456  29.900  15.129  1.00 66.86           N  
ATOM   1893  CA  SER C 191       7.487  28.467  15.401  1.00 66.86           C  
ATOM   1894  C   SER C 191       6.480  28.087  16.481  1.00 66.86           C  
ATOM   1895  CB  SER C 191       8.891  28.031  15.826  1.00 66.86           C  
ATOM   1896  O   SER C 191       6.227  28.866  17.403  1.00 66.86           O  
ATOM   1897  OG  SER C 191       9.362  28.830  16.897  1.00 66.86           O  
ATOM   1898  N   GLY C 192       5.644  27.143  16.179  1.00 73.71           N  
ATOM   1899  CA  GLY C 192       4.647  26.693  17.137  1.00 73.71           C  
ATOM   1900  C   GLY C 192       4.380  25.201  17.063  1.00 73.71           C  
ATOM   1901  O   GLY C 192       4.944  24.505  16.216  1.00 73.71           O  
ATOM   1902  N   PHE C 193       3.877  24.680  18.217  1.00 75.98           N  
ATOM   1903  CA  PHE C 193       3.516  23.269  18.299  1.00 75.98           C  
ATOM   1904  C   PHE C 193       2.020  23.106  18.536  1.00 75.98           C  
ATOM   1905  CB  PHE C 193       4.303  22.576  19.415  1.00 75.98           C  
ATOM   1906  O   PHE C 193       1.406  23.910  19.240  1.00 75.98           O  
ATOM   1907  CG  PHE C 193       5.225  21.492  18.925  1.00 75.98           C  
ATOM   1908  CD1 PHE C 193       4.762  20.193  18.749  1.00 75.98           C  
ATOM   1909  CD2 PHE C 193       6.555  21.772  18.639  1.00 75.98           C  
ATOM   1910  CE1 PHE C 193       5.613  19.188  18.295  1.00 75.98           C  
ATOM   1911  CE2 PHE C 193       7.411  20.773  18.185  1.00 75.98           C  
ATOM   1912  CZ  PHE C 193       6.939  19.481  18.015  1.00 75.98           C  
ATOM   1913  N   ALA C 194       1.481  22.209  17.628  1.00 75.69           N  
ATOM   1914  CA  ALA C 194       0.061  21.926  17.820  1.00 75.69           C  
ATOM   1915  C   ALA C 194      -0.185  20.428  17.968  1.00 75.69           C  
ATOM   1916  CB  ALA C 194      -0.754  22.484  16.656  1.00 75.69           C  
ATOM   1917  O   ALA C 194       0.565  19.613  17.426  1.00 75.69           O  
ATOM   1918  N   ALA C 195      -1.107  20.102  18.846  1.00 73.92           N  
ATOM   1919  CA  ALA C 195      -1.474  18.702  19.043  1.00 73.92           C  
ATOM   1920  C   ALA C 195      -2.940  18.465  18.692  1.00 73.92           C  
ATOM   1921  CB  ALA C 195      -1.200  18.278  20.484  1.00 73.92           C  
ATOM   1922  O   ALA C 195      -3.812  19.246  19.080  1.00 73.92           O  
ATOM   1923  N   TYR C 196      -3.080  17.466  17.803  1.00 76.27           N  
ATOM   1924  CA  TYR C 196      -4.430  17.098  17.391  1.00 76.27           C  
ATOM   1925  C   TYR C 196      -4.903  15.850  18.127  1.00 76.27           C  
ATOM   1926  CB  TYR C 196      -4.487  16.865  15.878  1.00 76.27           C  
ATOM   1927  O   TYR C 196      -4.188  14.846  18.183  1.00 76.27           O  
ATOM   1928  CG  TYR C 196      -4.291  18.121  15.064  1.00 76.27           C  
ATOM   1929  CD1 TYR C 196      -5.373  18.930  14.723  1.00 76.27           C  
ATOM   1930  CD2 TYR C 196      -3.025  18.500  14.632  1.00 76.27           C  
ATOM   1931  CE1 TYR C 196      -5.197  20.086  13.971  1.00 76.27           C  
ATOM   1932  CE2 TYR C 196      -2.837  19.655  13.880  1.00 76.27           C  
ATOM   1933  OH  TYR C 196      -3.748  21.584  12.810  1.00 76.27           O  
ATOM   1934  CZ  TYR C 196      -3.928  20.440  13.555  1.00 76.27           C  
ATOM   1935  N   SER C 197      -6.005  16.017  18.798  1.00 69.71           N  
ATOM   1936  CA  SER C 197      -6.560  14.882  19.528  1.00 69.71           C  
ATOM   1937  C   SER C 197      -7.786  14.315  18.820  1.00 69.71           C  
ATOM   1938  CB  SER C 197      -6.928  15.291  20.955  1.00 69.71           C  
ATOM   1939  O   SER C 197      -8.553  15.059  18.204  1.00 69.71           O  
ATOM   1940  OG  SER C 197      -8.039  16.171  20.955  1.00 69.71           O  
ATOM   1941  N   ARG C 198      -7.840  12.969  19.069  1.00 69.95           N  
ATOM   1942  CA  ARG C 198      -8.928  12.243  18.421  1.00 69.95           C  
ATOM   1943  C   ARG C 198     -10.259  12.517  19.114  1.00 69.95           C  
ATOM   1944  CB  ARG C 198      -8.642  10.740  18.413  1.00 69.95           C  
ATOM   1945  O   ARG C 198     -10.377  12.353  20.331  1.00 69.95           O  
ATOM   1946  CG  ARG C 198      -9.615   9.932  17.569  1.00 69.95           C  
ATOM   1947  CD  ARG C 198      -9.342   8.437  17.670  1.00 69.95           C  
ATOM   1948  NE  ARG C 198     -10.024   7.693  16.614  1.00 69.95           N  
ATOM   1949  NH1 ARG C 198      -9.315   5.616  17.336  1.00 69.95           N  
ATOM   1950  NH2 ARG C 198     -10.652   5.796  15.482  1.00 69.95           N  
ATOM   1951  CZ  ARG C 198      -9.995   6.370  16.480  1.00 69.95           C  
ATOM   1952  N   TYR C 199     -11.238  13.173  18.466  1.00 63.33           N  
ATOM   1953  CA  TYR C 199     -12.498  13.507  19.120  1.00 63.33           C  
ATOM   1954  C   TYR C 199     -13.633  12.638  18.591  1.00 63.33           C  
ATOM   1955  CB  TYR C 199     -12.835  14.987  18.915  1.00 63.33           C  
ATOM   1956  O   TYR C 199     -14.583  12.336  19.319  1.00 63.33           O  
ATOM   1957  CG  TYR C 199     -13.091  15.358  17.474  1.00 63.33           C  
ATOM   1958  CD1 TYR C 199     -12.045  15.731  16.634  1.00 63.33           C  
ATOM   1959  CD2 TYR C 199     -14.380  15.336  16.951  1.00 63.33           C  
ATOM   1960  CE1 TYR C 199     -12.276  16.076  15.306  1.00 63.33           C  
ATOM   1961  CE2 TYR C 199     -14.623  15.678  15.624  1.00 63.33           C  
ATOM   1962  OH  TYR C 199     -13.801  16.385  13.498  1.00 63.33           O  
ATOM   1963  CZ  TYR C 199     -13.567  16.045  14.811  1.00 63.33           C  
ATOM   1964  N   ARG C 200     -13.527  12.301  17.299  1.00 60.47           N  
ATOM   1965  CA  ARG C 200     -14.659  11.585  16.721  1.00 60.47           C  
ATOM   1966  C   ARG C 200     -14.188  10.411  15.869  1.00 60.47           C  
ATOM   1967  CB  ARG C 200     -15.521  12.529  15.881  1.00 60.47           C  
ATOM   1968  O   ARG C 200     -13.237  10.542  15.094  1.00 60.47           O  
ATOM   1969  CG  ARG C 200     -16.984  12.121  15.801  1.00 60.47           C  
ATOM   1970  CD  ARG C 200     -17.800  13.105  14.974  1.00 60.47           C  
ATOM   1971  NE  ARG C 200     -19.227  12.994  15.258  1.00 60.47           N  
ATOM   1972  NH1 ARG C 200     -19.894  14.309  13.479  1.00 60.47           N  
ATOM   1973  NH2 ARG C 200     -21.457  13.401  14.888  1.00 60.47           N  
ATOM   1974  CZ  ARG C 200     -20.190  13.568  14.541  1.00 60.47           C  
ATOM   1975  N   ILE C 201     -14.640   9.157  16.383  1.00 59.55           N  
ATOM   1976  CA  ILE C 201     -14.398   7.977  15.562  1.00 59.55           C  
ATOM   1977  C   ILE C 201     -15.698   7.539  14.890  1.00 59.55           C  
ATOM   1978  CB  ILE C 201     -13.810   6.818  16.398  1.00 59.55           C  
ATOM   1979  O   ILE C 201     -16.676   7.217  15.568  1.00 59.55           O  
ATOM   1980  CG1 ILE C 201     -12.514   7.260  17.087  1.00 59.55           C  
ATOM   1981  CG2 ILE C 201     -13.570   5.586  15.520  1.00 59.55           C  
ATOM   1982  CD1 ILE C 201     -12.199   6.493  18.363  1.00 59.55           C  
ATOM   1983  N   GLY C 202     -15.596   7.581  13.526  1.00 54.99           N  
ATOM   1984  CA  GLY C 202     -16.797   7.186  12.807  1.00 54.99           C  
ATOM   1985  C   GLY C 202     -17.999   8.052  13.133  1.00 54.99           C  
ATOM   1986  O   GLY C 202     -17.939   9.277  13.009  1.00 54.99           O  
ATOM   1987  N   ASN C 203     -19.178   7.556  13.349  1.00 50.98           N  
ATOM   1988  CA  ASN C 203     -20.436   8.178  13.748  1.00 50.98           C  
ATOM   1989  C   ASN C 203     -20.501   8.393  15.257  1.00 50.98           C  
ATOM   1990  CB  ASN C 203     -21.624   7.336  13.280  1.00 50.98           C  
ATOM   1991  O   ASN C 203     -21.501   8.894  15.775  1.00 50.98           O  
ATOM   1992  CG  ASN C 203     -22.279   7.893  12.031  1.00 50.98           C  
ATOM   1993  ND2 ASN C 203     -23.215   7.139  11.466  1.00 50.98           N  
ATOM   1994  OD1 ASN C 203     -21.946   8.991  11.577  1.00 50.98           O  
ATOM   1995  N   TYR C 204     -19.377   7.937  15.883  1.00 49.26           N  
ATOM   1996  CA  TYR C 204     -19.411   7.999  17.340  1.00 49.26           C  
ATOM   1997  C   TYR C 204     -18.622   9.198  17.853  1.00 49.26           C  
ATOM   1998  CB  TYR C 204     -18.852   6.708  17.946  1.00 49.26           C  
ATOM   1999  O   TYR C 204     -17.484   9.424  17.436  1.00 49.26           O  
ATOM   2000  CG  TYR C 204     -19.838   5.566  17.958  1.00 49.26           C  
ATOM   2001  CD1 TYR C 204     -20.777   5.441  18.980  1.00 49.26           C  
ATOM   2002  CD2 TYR C 204     -19.834   4.609  16.948  1.00 49.26           C  
ATOM   2003  CE1 TYR C 204     -21.687   4.389  18.996  1.00 49.26           C  
ATOM   2004  CE2 TYR C 204     -20.739   3.553  16.954  1.00 49.26           C  
ATOM   2005  OH  TYR C 204     -22.559   2.408  17.991  1.00 49.26           O  
ATOM   2006  CZ  TYR C 204     -21.660   3.452  17.980  1.00 49.26           C  
ATOM   2007  N   LYS C 205     -19.406  10.278  18.219  1.00 49.60           N  
ATOM   2008  CA  LYS C 205     -18.794  11.463  18.814  1.00 49.60           C  
ATOM   2009  C   LYS C 205     -18.207  11.148  20.187  1.00 49.60           C  
ATOM   2010  CB  LYS C 205     -19.816  12.595  18.927  1.00 49.60           C  
ATOM   2011  O   LYS C 205     -18.838  10.462  20.995  1.00 49.60           O  
ATOM   2012  CG  LYS C 205     -19.470  13.826  18.102  1.00 49.60           C  
ATOM   2013  CD  LYS C 205     -20.575  14.872  18.168  1.00 49.60           C  
ATOM   2014  CE  LYS C 205     -20.198  16.134  17.404  1.00 49.60           C  
ATOM   2015  NZ  LYS C 205     -21.265  17.175  17.492  1.00 49.60           N  
ATOM   2016  N   LEU C 206     -16.922  11.055  20.216  1.00 45.53           N  
ATOM   2017  CA  LEU C 206     -16.336  10.885  21.541  1.00 45.53           C  
ATOM   2018  C   LEU C 206     -16.722  12.040  22.459  1.00 45.53           C  
ATOM   2019  CB  LEU C 206     -14.811  10.783  21.443  1.00 45.53           C  
ATOM   2020  O   LEU C 206     -16.787  13.191  22.022  1.00 45.53           O  
ATOM   2021  CG  LEU C 206     -14.239   9.385  21.203  1.00 45.53           C  
ATOM   2022  CD1 LEU C 206     -12.998   9.465  20.320  1.00 45.53           C  
ATOM   2023  CD2 LEU C 206     -13.916   8.704  22.528  1.00 45.53           C  
ATOM   2024  N   ASN C 207     -17.875  11.850  23.216  1.00 38.82           N  
ATOM   2025  CA  ASN C 207     -18.341  12.841  24.180  1.00 38.82           C  
ATOM   2026  C   ASN C 207     -17.176  13.573  24.840  1.00 38.82           C  
ATOM   2027  CB  ASN C 207     -19.225  12.183  25.242  1.00 38.82           C  
ATOM   2028  O   ASN C 207     -16.601  13.082  25.813  1.00 38.82           O  
ATOM   2029  CG  ASN C 207     -20.700  12.254  24.899  1.00 38.82           C  
ATOM   2030  ND2 ASN C 207     -21.461  11.262  25.347  1.00 38.82           N  
ATOM   2031  OD1 ASN C 207     -21.152  13.192  24.237  1.00 38.82           O  
ATOM   2032  N   THR C 208     -16.178  13.874  23.975  1.00 44.91           N  
ATOM   2033  CA  THR C 208     -15.145  14.625  24.679  1.00 44.91           C  
ATOM   2034  C   THR C 208     -15.639  16.024  25.033  1.00 44.91           C  
ATOM   2035  CB  THR C 208     -13.859  14.729  23.838  1.00 44.91           C  
ATOM   2036  O   THR C 208     -15.759  16.886  24.159  1.00 44.91           O  
ATOM   2037  CG2 THR C 208     -12.732  13.904  24.452  1.00 44.91           C  
ATOM   2038  OG1 THR C 208     -14.121  14.249  22.514  1.00 44.91           O  
ATOM   2039  N   ASP C 209     -16.967  16.259  25.246  1.00 37.14           N  
ATOM   2040  CA  ASP C 209     -17.420  17.588  25.645  1.00 37.14           C  
ATOM   2041  C   ASP C 209     -16.481  18.201  26.681  1.00 37.14           C  
ATOM   2042  CB  ASP C 209     -18.846  17.525  26.199  1.00 37.14           C  
ATOM   2043  O   ASP C 209     -16.815  19.206  27.312  1.00 37.14           O  
ATOM   2044  CG  ASP C 209     -19.905  17.749  25.134  1.00 37.14           C  
ATOM   2045  OD1 ASP C 209     -19.606  18.380  24.098  1.00 37.14           O  
ATOM   2046  OD2 ASP C 209     -21.051  17.292  25.335  1.00 37.14           O  
ATOM   2047  N   HIS C 210     -15.491  17.473  27.122  1.00 38.43           N  
ATOM   2048  CA  HIS C 210     -14.854  18.277  28.159  1.00 38.43           C  
ATOM   2049  C   HIS C 210     -14.311  19.583  27.588  1.00 38.43           C  
ATOM   2050  CB  HIS C 210     -13.728  17.490  28.832  1.00 38.43           C  
ATOM   2051  O   HIS C 210     -13.419  19.570  26.737  1.00 38.43           O  
ATOM   2052  CG  HIS C 210     -14.058  17.037  30.219  1.00 38.43           C  
ATOM   2053  CD2 HIS C 210     -14.585  15.875  30.672  1.00 38.43           C  
ATOM   2054  ND1 HIS C 210     -13.850  17.826  31.329  1.00 38.43           N  
ATOM   2055  CE1 HIS C 210     -14.235  17.167  32.409  1.00 38.43           C  
ATOM   2056  NE2 HIS C 210     -14.685  15.981  32.038  1.00 38.43           N  
ATOM   2057  N   SER C 211     -15.132  20.551  26.986  1.00 38.45           N  
ATOM   2058  CA  SER C 211     -14.606  21.893  26.757  1.00 38.45           C  
ATOM   2059  C   SER C 211     -13.432  22.191  27.683  1.00 38.45           C  
ATOM   2060  CB  SER C 211     -15.703  22.940  26.957  1.00 38.45           C  
ATOM   2061  O   SER C 211     -12.520  22.936  27.317  1.00 38.45           O  
ATOM   2062  OG  SER C 211     -15.544  23.603  28.199  1.00 38.45           O  
ATOM   2063  N   SER C 212     -13.740  22.091  29.013  1.00 35.71           N  
ATOM   2064  CA  SER C 212     -12.910  22.746  30.019  1.00 35.71           C  
ATOM   2065  C   SER C 212     -11.504  22.156  30.043  1.00 35.71           C  
ATOM   2066  CB  SER C 212     -13.548  22.623  31.403  1.00 35.71           C  
ATOM   2067  O   SER C 212     -10.619  22.677  30.725  1.00 35.71           O  
ATOM   2068  OG  SER C 212     -14.257  21.401  31.524  1.00 35.71           O  
ATOM   2069  N   SER C 213     -11.365  20.797  29.709  1.00 36.85           N  
ATOM   2070  CA  SER C 213     -10.064  20.272  30.111  1.00 36.85           C  
ATOM   2071  C   SER C 213      -8.974  20.680  29.125  1.00 36.85           C  
ATOM   2072  CB  SER C 213     -10.113  18.747  30.226  1.00 36.85           C  
ATOM   2073  O   SER C 213      -8.788  20.031  28.094  1.00 36.85           O  
ATOM   2074  OG  SER C 213      -9.235  18.291  31.240  1.00 36.85           O  
ATOM   2075  N   SER C 214      -9.114  21.733  28.325  1.00 39.30           N  
ATOM   2076  CA  SER C 214      -7.927  22.242  27.646  1.00 39.30           C  
ATOM   2077  C   SER C 214      -6.662  21.940  28.442  1.00 39.30           C  
ATOM   2078  CB  SER C 214      -8.046  23.750  27.416  1.00 39.30           C  
ATOM   2079  O   SER C 214      -5.570  21.858  27.875  1.00 39.30           O  
ATOM   2080  OG  SER C 214      -8.917  24.026  26.333  1.00 39.30           O  
ATOM   2081  N   ASP C 215      -6.875  22.050  29.788  1.00 36.58           N  
ATOM   2082  CA  ASP C 215      -5.724  21.971  30.683  1.00 36.58           C  
ATOM   2083  C   ASP C 215      -5.088  20.584  30.638  1.00 36.58           C  
ATOM   2084  CB  ASP C 215      -6.135  22.315  32.116  1.00 36.58           C  
ATOM   2085  O   ASP C 215      -3.904  20.428  30.946  1.00 36.58           O  
ATOM   2086  CG  ASP C 215      -6.352  23.803  32.330  1.00 36.58           C  
ATOM   2087  OD1 ASP C 215      -5.708  24.619  31.636  1.00 36.58           O  
ATOM   2088  OD2 ASP C 215      -7.173  24.162  33.202  1.00 36.58           O  
ATOM   2089  N   ASN C 216      -5.946  19.516  30.431  1.00 35.90           N  
ATOM   2090  CA  ASN C 216      -5.381  18.181  30.596  1.00 35.90           C  
ATOM   2091  C   ASN C 216      -4.440  17.824  29.449  1.00 35.90           C  
ATOM   2092  CB  ASN C 216      -6.494  17.137  30.713  1.00 35.90           C  
ATOM   2093  O   ASN C 216      -3.630  16.903  29.568  1.00 35.90           O  
ATOM   2094  CG  ASN C 216      -7.341  17.323  31.957  1.00 35.90           C  
ATOM   2095  ND2 ASN C 216      -8.620  16.982  31.860  1.00 35.90           N  
ATOM   2096  OD1 ASN C 216      -6.848  17.769  32.997  1.00 35.90           O  
ATOM   2097  N   ILE C 217      -4.843  18.265  28.290  1.00 39.04           N  
ATOM   2098  CA  ILE C 217      -3.900  17.929  27.228  1.00 39.04           C  
ATOM   2099  C   ILE C 217      -2.523  18.497  27.564  1.00 39.04           C  
ATOM   2100  CB  ILE C 217      -4.379  18.459  25.858  1.00 39.04           C  
ATOM   2101  O   ILE C 217      -1.505  18.009  27.066  1.00 39.04           O  
ATOM   2102  CG1 ILE C 217      -5.779  17.922  25.538  1.00 39.04           C  
ATOM   2103  CG2 ILE C 217      -3.383  18.086  24.756  1.00 39.04           C  
ATOM   2104  CD1 ILE C 217      -6.417  18.553  24.308  1.00 39.04           C  
ATOM   2105  N   ALA C 218      -2.548  19.673  28.278  1.00 36.20           N  
ATOM   2106  CA  ALA C 218      -1.267  20.218  28.720  1.00 36.20           C  
ATOM   2107  C   ALA C 218      -0.440  19.158  29.443  1.00 36.20           C  
ATOM   2108  CB  ALA C 218      -1.486  21.427  29.625  1.00 36.20           C  
ATOM   2109  O   ALA C 218       0.790  19.238  29.478  1.00 36.20           O  
ATOM   2110  N   LEU C 219      -1.210  18.237  30.124  1.00 32.56           N  
ATOM   2111  CA  LEU C 219      -0.494  17.300  30.983  1.00 32.56           C  
ATOM   2112  C   LEU C 219       0.321  16.315  30.152  1.00 32.56           C  
ATOM   2113  CB  LEU C 219      -1.473  16.540  31.882  1.00 32.56           C  
ATOM   2114  O   LEU C 219       1.400  15.887  30.570  1.00 32.56           O  
ATOM   2115  CG  LEU C 219      -1.875  17.234  33.184  1.00 32.56           C  
ATOM   2116  CD1 LEU C 219      -3.118  16.575  33.774  1.00 32.56           C  
ATOM   2117  CD2 LEU C 219      -0.724  17.205  34.183  1.00 32.56           C  
ATOM   2118  N   LEU C 220      -0.279  15.918  28.992  1.00 32.59           N  
ATOM   2119  CA  LEU C 220       0.450  14.847  28.320  1.00 32.59           C  
ATOM   2120  C   LEU C 220       1.775  15.357  27.765  1.00 32.59           C  
ATOM   2121  CB  LEU C 220      -0.394  14.251  27.191  1.00 32.59           C  
ATOM   2122  O   LEU C 220       2.736  14.594  27.641  1.00 32.59           O  
ATOM   2123  CG  LEU C 220      -1.385  13.157  27.590  1.00 32.59           C  
ATOM   2124  CD1 LEU C 220      -2.524  13.078  26.579  1.00 32.59           C  
ATOM   2125  CD2 LEU C 220      -0.677  11.812  27.712  1.00 32.59           C  
ATOM   2126  N   VAL C 221       1.799  16.623  27.293  1.00 33.56           N  
ATOM   2127  CA  VAL C 221       2.999  17.067  26.591  1.00 33.56           C  
ATOM   2128  C   VAL C 221       4.107  17.365  27.598  1.00 33.56           C  
ATOM   2129  CB  VAL C 221       2.719  18.313  25.722  1.00 33.56           C  
ATOM   2130  O   VAL C 221       5.291  17.198  27.296  1.00 33.56           O  
ATOM   2131  CG1 VAL C 221       4.008  18.824  25.080  1.00 33.56           C  
ATOM   2132  CG2 VAL C 221       1.676  17.995  24.653  1.00 33.56           C  
ATOM   2133  N   GLN C 222       3.809  17.631  28.858  1.00 27.93           N  
ATOM   2134  CA  GLN C 222       4.964  17.814  29.730  1.00 27.93           C  
ATOM   2135  C   GLN C 222       5.552  16.471  30.152  1.00 27.93           C  
ATOM   2136  CB  GLN C 222       4.582  18.632  30.965  1.00 27.93           C  
ATOM   2137  O   GLN C 222       4.818  15.502  30.356  1.00 27.93           O  
ATOM   2138  CG  GLN C 222       5.696  19.539  31.470  1.00 27.93           C  
ATOM   2139  CD  GLN C 222       5.259  20.414  32.630  1.00 27.93           C  
ATOM   2140  NE2 GLN C 222       6.218  20.842  33.444  1.00 27.93           N  
ATOM   2141  OE1 GLN C 222       4.069  20.704  32.793  1.00 27.93           O  
TER    2142      GLN C 222                                                      
ENDMDL                                                                          
END                                                                             
