# Supplementary material for: AI-guided pipeline for protein–protein interaction drug discovery identifies a SARS-CoV-2 inhibitor
Source: Mol Syst Biol. 2024 Mar 11;20(4):428–57. doi: 10.1038/s44320-024-00019-8 (PMC10987651; doi:10.1038/s44320-024-00019-8)
Supplement: Supplementary file 15 — Source Data Fig. 5 [file 44320_2024_19_MOESM15_ESM.zip › Source Data Figure 5/ColabFold/ORF7b-M_904cd.result/ORF7b_M_904cd_unrelaxed_rank_5_model_1.pdb]

MODEL     1                                                                     
ATOM      1  N   MET B   1      10.884 -40.687 -12.469  1.00 42.41           N  
ATOM      2  CA  MET B   1      11.156 -40.429 -11.058  1.00 42.41           C  
ATOM      3  C   MET B   1      11.677 -39.011 -10.855  1.00 42.41           C  
ATOM      4  CB  MET B   1      12.164 -41.441 -10.510  1.00 42.41           C  
ATOM      5  O   MET B   1      11.395 -38.381  -9.834  1.00 42.41           O  
ATOM      6  CG  MET B   1      11.939 -41.801  -9.050  1.00 42.41           C  
ATOM      7  SD  MET B   1      13.251 -42.900  -8.388  1.00 42.41           S  
ATOM      8  CE  MET B   1      12.554 -44.521  -8.811  1.00 42.41           C  
ATOM      9  N   ILE B   2      12.297 -38.381 -11.883  1.00 50.20           N  
ATOM     10  CA  ILE B   2      12.877 -37.042 -11.857  1.00 50.20           C  
ATOM     11  C   ILE B   2      11.775 -35.999 -12.028  1.00 50.20           C  
ATOM     12  CB  ILE B   2      13.953 -36.871 -12.953  1.00 50.20           C  
ATOM     13  O   ILE B   2      11.837 -34.919 -11.437  1.00 50.20           O  
ATOM     14  CG1 ILE B   2      14.907 -38.071 -12.958  1.00 50.20           C  
ATOM     15  CG2 ILE B   2      14.721 -35.561 -12.755  1.00 50.20           C  
ATOM     16  CD1 ILE B   2      15.682 -38.240 -14.257  1.00 50.20           C  
ATOM     17  N   GLU B   3      10.663 -36.334 -12.779  1.00 50.29           N  
ATOM     18  CA  GLU B   3       9.595 -35.367 -13.013  1.00 50.29           C  
ATOM     19  C   GLU B   3       8.779 -35.129 -11.746  1.00 50.29           C  
ATOM     20  CB  GLU B   3       8.681 -35.839 -14.147  1.00 50.29           C  
ATOM     21  O   GLU B   3       8.407 -33.993 -11.445  1.00 50.29           O  
ATOM     22  CG  GLU B   3       9.379 -35.949 -15.494  1.00 50.29           C  
ATOM     23  CD  GLU B   3       8.800 -35.019 -16.548  1.00 50.29           C  
ATOM     24  OE1 GLU B   3       9.521 -34.666 -17.509  1.00 50.29           O  
ATOM     25  OE2 GLU B   3       7.616 -34.639 -16.412  1.00 50.29           O  
ATOM     26  N   LEU B   4       8.476 -36.227 -10.891  1.00 53.63           N  
ATOM     27  CA  LEU B   4       7.761 -36.083  -9.628  1.00 53.63           C  
ATOM     28  C   LEU B   4       8.583 -35.279  -8.626  1.00 53.63           C  
ATOM     29  CB  LEU B   4       7.423 -37.456  -9.043  1.00 53.63           C  
ATOM     30  O   LEU B   4       8.034 -34.471  -7.873  1.00 53.63           O  
ATOM     31  CG  LEU B   4       6.116 -37.555  -8.254  1.00 53.63           C  
ATOM     32  CD1 LEU B   4       4.955 -37.877  -9.189  1.00 53.63           C  
ATOM     33  CD2 LEU B   4       6.232 -38.606  -7.155  1.00 53.63           C  
ATOM     34  N   SER B   5       9.890 -35.365  -8.879  1.00 58.11           N  
ATOM     35  CA  SER B   5      10.743 -34.606  -7.970  1.00 58.11           C  
ATOM     36  C   SER B   5      10.687 -33.113  -8.277  1.00 58.11           C  
ATOM     37  CB  SER B   5      12.188 -35.098  -8.054  1.00 58.11           C  
ATOM     38  O   SER B   5      10.651 -32.287  -7.363  1.00 58.11           O  
ATOM     39  OG  SER B   5      12.757 -34.777  -9.312  1.00 58.11           O  
ATOM     40  N   LEU B   6      10.467 -32.815  -9.562  1.00 57.35           N  
ATOM     41  CA  LEU B   6      10.423 -31.408  -9.946  1.00 57.35           C  
ATOM     42  C   LEU B   6       9.119 -30.761  -9.493  1.00 57.35           C  
ATOM     43  CB  LEU B   6      10.580 -31.261 -11.462  1.00 57.35           C  
ATOM     44  O   LEU B   6       9.119 -29.626  -9.011  1.00 57.35           O  
ATOM     45  CG  LEU B   6      11.116 -29.918 -11.961  1.00 57.35           C  
ATOM     46  CD1 LEU B   6      12.527 -30.084 -12.516  1.00 57.35           C  
ATOM     47  CD2 LEU B   6      10.186 -29.331 -13.017  1.00 57.35           C  
ATOM     48  N   ILE B   7       8.050 -31.518  -9.708  1.00 54.43           N  
ATOM     49  CA  ILE B   7       6.756 -31.005  -9.271  1.00 54.43           C  
ATOM     50  C   ILE B   7       6.763 -30.810  -7.756  1.00 54.43           C  
ATOM     51  CB  ILE B   7       5.605 -31.948  -9.685  1.00 54.43           C  
ATOM     52  O   ILE B   7       6.257 -29.806  -7.250  1.00 54.43           O  
ATOM     53  CG1 ILE B   7       5.330 -31.827 -11.188  1.00 54.43           C  
ATOM     54  CG2 ILE B   7       4.342 -31.649  -8.871  1.00 54.43           C  
ATOM     55  CD1 ILE B   7       4.486 -32.959 -11.756  1.00 54.43           C  
ATOM     56  N   ASP B   8       7.314 -31.741  -7.030  1.00 56.59           N  
ATOM     57  CA  ASP B   8       7.410 -31.629  -5.578  1.00 56.59           C  
ATOM     58  C   ASP B   8       8.225 -30.402  -5.174  1.00 56.59           C  
ATOM     59  CB  ASP B   8       8.033 -32.893  -4.982  1.00 56.59           C  
ATOM     60  O   ASP B   8       7.863 -29.693  -4.233  1.00 56.59           O  
ATOM     61  CG  ASP B   8       6.999 -33.873  -4.457  1.00 56.59           C  
ATOM     62  OD1 ASP B   8       5.822 -33.487  -4.289  1.00 56.59           O  
ATOM     63  OD2 ASP B   8       7.365 -35.042  -4.205  1.00 56.59           O  
ATOM     64  N   PHE B   9       9.276 -30.184  -5.907  1.00 56.76           N  
ATOM     65  CA  PHE B   9      10.109 -29.018  -5.638  1.00 56.76           C  
ATOM     66  C   PHE B   9       9.331 -27.730  -5.879  1.00 56.76           C  
ATOM     67  CB  PHE B   9      11.368 -29.043  -6.511  1.00 56.76           C  
ATOM     68  O   PHE B   9       9.386 -26.804  -5.066  1.00 56.76           O  
ATOM     69  CG  PHE B   9      12.333 -27.926  -6.216  1.00 56.76           C  
ATOM     70  CD1 PHE B   9      12.344 -26.775  -6.994  1.00 56.76           C  
ATOM     71  CD2 PHE B   9      13.229 -28.029  -5.160  1.00 56.76           C  
ATOM     72  CE1 PHE B   9      13.237 -25.740  -6.723  1.00 56.76           C  
ATOM     73  CE2 PHE B   9      14.124 -26.999  -4.883  1.00 56.76           C  
ATOM     74  CZ  PHE B   9      14.127 -25.856  -5.666  1.00 56.76           C  
ATOM     75  N   TYR B  10       8.629 -27.699  -6.978  1.00 59.40           N  
ATOM     76  CA  TYR B  10       7.839 -26.518  -7.308  1.00 59.40           C  
ATOM     77  C   TYR B  10       6.780 -26.256  -6.244  1.00 59.40           C  
ATOM     78  CB  TYR B  10       7.175 -26.681  -8.678  1.00 59.40           C  
ATOM     79  O   TYR B  10       6.583 -25.114  -5.823  1.00 59.40           O  
ATOM     80  CG  TYR B  10       6.461 -25.441  -9.158  1.00 59.40           C  
ATOM     81  CD1 TYR B  10       5.080 -25.314  -9.028  1.00 59.40           C  
ATOM     82  CD2 TYR B  10       7.166 -24.394  -9.743  1.00 59.40           C  
ATOM     83  CE1 TYR B  10       4.418 -24.174  -9.471  1.00 59.40           C  
ATOM     84  CE2 TYR B  10       6.514 -23.249 -10.189  1.00 59.40           C  
ATOM     85  OH  TYR B  10       4.492 -22.017 -10.489  1.00 59.40           O  
ATOM     86  CZ  TYR B  10       5.142 -23.148 -10.049  1.00 59.40           C  
ATOM     87  N   LEU B  11       6.086 -27.272  -5.862  1.00 59.25           N  
ATOM     88  CA  LEU B  11       5.041 -27.126  -4.855  1.00 59.25           C  
ATOM     89  C   LEU B  11       5.625 -26.647  -3.530  1.00 59.25           C  
ATOM     90  CB  LEU B  11       4.304 -28.452  -4.651  1.00 59.25           C  
ATOM     91  O   LEU B  11       5.021 -25.819  -2.844  1.00 59.25           O  
ATOM     92  CG  LEU B  11       3.225 -28.794  -5.681  1.00 59.25           C  
ATOM     93  CD1 LEU B  11       2.688 -30.200  -5.439  1.00 59.25           C  
ATOM     94  CD2 LEU B  11       2.097 -27.769  -5.633  1.00 59.25           C  
ATOM     95  N   CYS B  12       6.769 -27.111  -3.278  1.00 58.52           N  
ATOM     96  CA  CYS B  12       7.439 -26.686  -2.054  1.00 58.52           C  
ATOM     97  C   CYS B  12       7.816 -25.210  -2.123  1.00 58.52           C  
ATOM     98  CB  CYS B  12       8.689 -27.530  -1.806  1.00 58.52           C  
ATOM     99  O   CYS B  12       7.624 -24.471  -1.156  1.00 58.52           O  
ATOM    100  SG  CYS B  12       9.321 -27.416  -0.118  1.00 58.52           S  
ATOM    101  N   PHE B  13       8.364 -24.886  -3.286  1.00 58.79           N  
ATOM    102  CA  PHE B  13       8.749 -23.494  -3.486  1.00 58.79           C  
ATOM    103  C   PHE B  13       7.531 -22.581  -3.426  1.00 58.79           C  
ATOM    104  CB  PHE B  13       9.469 -23.322  -4.827  1.00 58.79           C  
ATOM    105  O   PHE B  13       7.567 -21.530  -2.783  1.00 58.79           O  
ATOM    106  CG  PHE B  13      10.057 -21.951  -5.029  1.00 58.79           C  
ATOM    107  CD1 PHE B  13       9.412 -21.014  -5.827  1.00 58.79           C  
ATOM    108  CD2 PHE B  13      11.254 -21.600  -4.420  1.00 58.79           C  
ATOM    109  CE1 PHE B  13       9.954 -19.744  -6.016  1.00 58.79           C  
ATOM    110  CE2 PHE B  13      11.802 -20.333  -4.604  1.00 58.79           C  
ATOM    111  CZ  PHE B  13      11.150 -19.407  -5.403  1.00 58.79           C  
ATOM    112  N   LEU B  14       6.501 -22.973  -4.071  1.00 61.02           N  
ATOM    113  CA  LEU B  14       5.257 -22.213  -4.016  1.00 61.02           C  
ATOM    114  C   LEU B  14       4.752 -22.097  -2.582  1.00 61.02           C  
ATOM    115  CB  LEU B  14       4.188 -22.870  -4.894  1.00 61.02           C  
ATOM    116  O   LEU B  14       4.327 -21.022  -2.153  1.00 61.02           O  
ATOM    117  CG  LEU B  14       2.881 -22.094  -5.066  1.00 61.02           C  
ATOM    118  CD1 LEU B  14       2.948 -21.213  -6.309  1.00 61.02           C  
ATOM    119  CD2 LEU B  14       1.697 -23.052  -5.147  1.00 61.02           C  
ATOM    120  N   ALA B  15       4.755 -23.119  -1.925  1.00 59.45           N  
ATOM    121  CA  ALA B  15       4.343 -23.117  -0.524  1.00 59.45           C  
ATOM    122  C   ALA B  15       5.191 -22.150   0.296  1.00 59.45           C  
ATOM    123  CB  ALA B  15       4.433 -24.526   0.059  1.00 59.45           C  
ATOM    124  O   ALA B  15       4.668 -21.412   1.134  1.00 59.45           O  
ATOM    125  N   PHE B  16       6.468 -22.205  -0.039  1.00 60.24           N  
ATOM    126  CA  PHE B  16       7.385 -21.317   0.665  1.00 60.24           C  
ATOM    127  C   PHE B  16       7.070 -19.858   0.356  1.00 60.24           C  
ATOM    128  CB  PHE B  16       8.836 -21.632   0.289  1.00 60.24           C  
ATOM    129  O   PHE B  16       7.024 -19.023   1.261  1.00 60.24           O  
ATOM    130  CG  PHE B  16       9.852 -20.878   1.104  1.00 60.24           C  
ATOM    131  CD1 PHE B  16      10.447 -19.726   0.606  1.00 60.24           C  
ATOM    132  CD2 PHE B  16      10.212 -21.323   2.369  1.00 60.24           C  
ATOM    133  CE1 PHE B  16      11.387 -19.026   1.359  1.00 60.24           C  
ATOM    134  CE2 PHE B  16      11.151 -20.630   3.127  1.00 60.24           C  
ATOM    135  CZ  PHE B  16      11.738 -19.482   2.620  1.00 60.24           C  
ATOM    136  N   LEU B  17       6.928 -19.596  -0.904  1.00 60.85           N  
ATOM    137  CA  LEU B  17       6.607 -18.230  -1.302  1.00 60.85           C  
ATOM    138  C   LEU B  17       5.305 -17.767  -0.656  1.00 60.85           C  
ATOM    139  CB  LEU B  17       6.498 -18.127  -2.826  1.00 60.85           C  
ATOM    140  O   LEU B  17       5.218 -16.639  -0.165  1.00 60.85           O  
ATOM    141  CG  LEU B  17       7.813 -17.964  -3.590  1.00 60.85           C  
ATOM    142  CD1 LEU B  17       7.562 -18.009  -5.093  1.00 60.85           C  
ATOM    143  CD2 LEU B  17       8.502 -16.662  -3.197  1.00 60.85           C  
ATOM    144  N   LEU B  18       4.334 -18.595  -0.662  1.00 59.97           N  
ATOM    145  CA  LEU B  18       3.057 -18.281  -0.031  1.00 59.97           C  
ATOM    146  C   LEU B  18       3.234 -18.039   1.464  1.00 59.97           C  
ATOM    147  CB  LEU B  18       2.052 -19.413  -0.262  1.00 59.97           C  
ATOM    148  O   LEU B  18       2.621 -17.128   2.026  1.00 59.97           O  
ATOM    149  CG  LEU B  18       1.409 -19.477  -1.648  1.00 59.97           C  
ATOM    150  CD1 LEU B  18       0.555 -20.734  -1.779  1.00 59.97           C  
ATOM    151  CD2 LEU B  18       0.574 -18.228  -1.908  1.00 59.97           C  
ATOM    152  N   PHE B  19       4.017 -18.898   2.067  1.00 60.08           N  
ATOM    153  CA  PHE B  19       4.312 -18.728   3.484  1.00 60.08           C  
ATOM    154  C   PHE B  19       4.943 -17.366   3.747  1.00 60.08           C  
ATOM    155  CB  PHE B  19       5.241 -19.842   3.978  1.00 60.08           C  
ATOM    156  O   PHE B  19       4.577 -16.681   4.704  1.00 60.08           O  
ATOM    157  CG  PHE B  19       5.478 -19.820   5.464  1.00 60.08           C  
ATOM    158  CD1 PHE B  19       6.661 -19.311   5.986  1.00 60.08           C  
ATOM    159  CD2 PHE B  19       4.517 -20.309   6.340  1.00 60.08           C  
ATOM    160  CE1 PHE B  19       6.883 -19.289   7.361  1.00 60.08           C  
ATOM    161  CE2 PHE B  19       4.732 -20.291   7.715  1.00 60.08           C  
ATOM    162  CZ  PHE B  19       5.916 -19.782   8.223  1.00 60.08           C  
ATOM    163  N   LEU B  20       5.869 -17.032   2.879  1.00 60.71           N  
ATOM    164  CA  LEU B  20       6.537 -15.743   3.022  1.00 60.71           C  
ATOM    165  C   LEU B  20       5.543 -14.596   2.871  1.00 60.71           C  
ATOM    166  CB  LEU B  20       7.657 -15.602   1.988  1.00 60.71           C  
ATOM    167  O   LEU B  20       5.583 -13.629   3.636  1.00 60.71           O  
ATOM    168  CG  LEU B  20       8.992 -16.258   2.341  1.00 60.71           C  
ATOM    169  CD1 LEU B  20       9.971 -16.126   1.179  1.00 60.71           C  
ATOM    170  CD2 LEU B  20       9.573 -15.640   3.609  1.00 60.71           C  
ATOM    171  N   VAL B  21       4.721 -14.714   1.905  1.00 59.47           N  
ATOM    172  CA  VAL B  21       3.691 -13.702   1.694  1.00 59.47           C  
ATOM    173  C   VAL B  21       2.789 -13.619   2.923  1.00 59.47           C  
ATOM    174  CB  VAL B  21       2.849 -14.002   0.434  1.00 59.47           C  
ATOM    175  O   VAL B  21       2.438 -12.524   3.371  1.00 59.47           O  
ATOM    176  CG1 VAL B  21       1.645 -13.065   0.353  1.00 59.47           C  
ATOM    177  CG2 VAL B  21       3.709 -13.882  -0.823  1.00 59.47           C  
ATOM    178  N   LEU B  22       2.455 -14.735   3.481  1.00 59.78           N  
ATOM    179  CA  LEU B  22       1.595 -14.777   4.658  1.00 59.78           C  
ATOM    180  C   LEU B  22       2.260 -14.084   5.843  1.00 59.78           C  
ATOM    181  CB  LEU B  22       1.257 -16.225   5.024  1.00 59.78           C  
ATOM    182  O   LEU B  22       1.616 -13.315   6.560  1.00 59.78           O  
ATOM    183  CG  LEU B  22      -0.064 -16.771   4.478  1.00 59.78           C  
ATOM    184  CD1 LEU B  22      -0.063 -18.295   4.516  1.00 59.78           C  
ATOM    185  CD2 LEU B  22      -1.242 -16.212   5.268  1.00 59.78           C  
ATOM    186  N   ILE B  23       3.497 -14.425   6.024  1.00 58.87           N  
ATOM    187  CA  ILE B  23       4.228 -13.803   7.122  1.00 58.87           C  
ATOM    188  C   ILE B  23       4.274 -12.290   6.921  1.00 58.87           C  
ATOM    189  CB  ILE B  23       5.660 -14.372   7.241  1.00 58.87           C  
ATOM    190  O   ILE B  23       4.075 -11.525   7.868  1.00 58.87           O  
ATOM    191  CG1 ILE B  23       5.619 -15.831   7.709  1.00 58.87           C  
ATOM    192  CG2 ILE B  23       6.504 -13.516   8.191  1.00 58.87           C  
ATOM    193  CD1 ILE B  23       6.977 -16.519   7.713  1.00 58.87           C  
ATOM    194  N   MET B  24       4.530 -11.980   5.711  1.00 59.71           N  
ATOM    195  CA  MET B  24       4.581 -10.554   5.403  1.00 59.71           C  
ATOM    196  C   MET B  24       3.232  -9.892   5.660  1.00 59.71           C  
ATOM    197  CB  MET B  24       5.004 -10.332   3.950  1.00 59.71           C  
ATOM    198  O   MET B  24       3.172  -8.778   6.183  1.00 59.71           O  
ATOM    199  CG  MET B  24       6.508 -10.233   3.757  1.00 59.71           C  
ATOM    200  SD  MET B  24       7.053  -8.532   3.334  1.00 59.71           S  
ATOM    201  CE  MET B  24       7.344  -7.867   4.997  1.00 59.71           C  
ATOM    202  N   LEU B  25       2.192 -10.599   5.370  1.00 59.31           N  
ATOM    203  CA  LEU B  25       0.845 -10.091   5.609  1.00 59.31           C  
ATOM    204  C   LEU B  25       0.573  -9.955   7.104  1.00 59.31           C  
ATOM    205  CB  LEU B  25      -0.197 -11.012   4.970  1.00 59.31           C  
ATOM    206  O   LEU B  25      -0.034  -8.975   7.542  1.00 59.31           O  
ATOM    207  CG  LEU B  25      -0.987 -10.431   3.797  1.00 59.31           C  
ATOM    208  CD1 LEU B  25      -1.469 -11.548   2.877  1.00 59.31           C  
ATOM    209  CD2 LEU B  25      -2.163  -9.601   4.301  1.00 59.31           C  
ATOM    210  N   ILE B  26       0.983 -10.965   7.870  1.00 56.72           N  
ATOM    211  CA  ILE B  26       0.783 -10.943   9.315  1.00 56.72           C  
ATOM    212  C   ILE B  26       1.530  -9.757   9.921  1.00 56.72           C  
ATOM    213  CB  ILE B  26       1.250 -12.262   9.970  1.00 56.72           C  
ATOM    214  O   ILE B  26       0.986  -9.036  10.760  1.00 56.72           O  
ATOM    215  CG1 ILE B  26       0.344 -13.422   9.540  1.00 56.72           C  
ATOM    216  CG2 ILE B  26       1.278 -12.127  11.496  1.00 56.72           C  
ATOM    217  CD1 ILE B  26       0.829 -14.790  10.000  1.00 56.72           C  
ATOM    218  N   ILE B  27       2.701  -9.573   9.487  1.00 55.61           N  
ATOM    219  CA  ILE B  27       3.507  -8.466   9.988  1.00 55.61           C  
ATOM    220  C   ILE B  27       2.844  -7.139   9.625  1.00 55.61           C  
ATOM    221  CB  ILE B  27       4.947  -8.517   9.429  1.00 55.61           C  
ATOM    222  O   ILE B  27       2.768  -6.229  10.453  1.00 55.61           O  
ATOM    223  CG1 ILE B  27       5.684  -9.750   9.964  1.00 55.61           C  
ATOM    224  CG2 ILE B  27       5.706  -7.232   9.775  1.00 55.61           C  
ATOM    225  CD1 ILE B  27       7.047  -9.981   9.326  1.00 55.61           C  
ATOM    226  N   PHE B  28       2.353  -7.176   8.484  1.00 56.15           N  
ATOM    227  CA  PHE B  28       1.673  -5.970   8.026  1.00 56.15           C  
ATOM    228  C   PHE B  28       0.423  -5.705   8.858  1.00 56.15           C  
ATOM    229  CB  PHE B  28       1.301  -6.091   6.545  1.00 56.15           C  
ATOM    230  O   PHE B  28       0.184  -4.574   9.285  1.00 56.15           O  
ATOM    231  CG  PHE B  28       0.796  -4.809   5.940  1.00 56.15           C  
ATOM    232  CD1 PHE B  28      -0.563  -4.611   5.730  1.00 56.15           C  
ATOM    233  CD2 PHE B  28       1.682  -3.801   5.580  1.00 56.15           C  
ATOM    234  CE1 PHE B  28      -1.033  -3.425   5.170  1.00 56.15           C  
ATOM    235  CE2 PHE B  28       1.219  -2.613   5.020  1.00 56.15           C  
ATOM    236  CZ  PHE B  28      -0.138  -2.428   4.815  1.00 56.15           C  
ATOM    237  N   TRP B  29      -0.396  -6.705   9.069  1.00 55.42           N  
ATOM    238  CA  TRP B  29      -1.592  -6.572   9.894  1.00 55.42           C  
ATOM    239  C   TRP B  29      -1.235  -6.098  11.299  1.00 55.42           C  
ATOM    240  CB  TRP B  29      -2.346  -7.903   9.967  1.00 55.42           C  
ATOM    241  O   TRP B  29      -1.866  -5.181  11.831  1.00 55.42           O  
ATOM    242  CG  TRP B  29      -3.703  -7.800  10.596  1.00 55.42           C  
ATOM    243  CD1 TRP B  29      -4.824  -7.238  10.050  1.00 55.42           C  
ATOM    244  CD2 TRP B  29      -4.081  -8.270  11.893  1.00 55.42           C  
ATOM    245  CE2 TRP B  29      -5.448  -7.959  12.068  1.00 55.42           C  
ATOM    246  CE3 TRP B  29      -3.397  -8.926  12.925  1.00 55.42           C  
ATOM    247  NE1 TRP B  29      -5.876  -7.330  10.931  1.00 55.42           N  
ATOM    248  CH2 TRP B  29      -5.450  -8.923  14.230  1.00 55.42           C  
ATOM    249  CZ2 TRP B  29      -6.144  -8.282  13.236  1.00 55.42           C  
ATOM    250  CZ3 TRP B  29      -4.091  -9.246  14.086  1.00 55.42           C  
ATOM    251  N   PHE B  30      -0.283  -6.682  11.920  1.00 55.56           N  
ATOM    252  CA  PHE B  30       0.123  -6.313  13.271  1.00 55.56           C  
ATOM    253  C   PHE B  30       0.611  -4.870  13.314  1.00 55.56           C  
ATOM    254  CB  PHE B  30       1.219  -7.254  13.781  1.00 55.56           C  
ATOM    255  O   PHE B  30       0.317  -4.137  14.261  1.00 55.56           O  
ATOM    256  CG  PHE B  30       1.431  -7.188  15.269  1.00 55.56           C  
ATOM    257  CD1 PHE B  30       2.472  -6.440  15.805  1.00 55.56           C  
ATOM    258  CD2 PHE B  30       0.589  -7.876  16.133  1.00 55.56           C  
ATOM    259  CE1 PHE B  30       2.670  -6.377  17.182  1.00 55.56           C  
ATOM    260  CE2 PHE B  30       0.781  -7.819  17.511  1.00 55.56           C  
ATOM    261  CZ  PHE B  30       1.823  -7.070  18.033  1.00 55.56           C  
ATOM    262  N   SER B  31       1.317  -4.499  12.327  1.00 53.60           N  
ATOM    263  CA  SER B  31       1.845  -3.140  12.263  1.00 53.60           C  
ATOM    264  C   SER B  31       0.721  -2.114  12.164  1.00 53.60           C  
ATOM    265  CB  SER B  31       2.791  -2.988  11.071  1.00 53.60           C  
ATOM    266  O   SER B  31       0.782  -1.056  12.793  1.00 53.60           O  
ATOM    267  OG  SER B  31       4.001  -3.691  11.297  1.00 53.60           O  
ATOM    268  N   LEU B  32      -0.266  -2.510  11.390  1.00 56.21           N  
ATOM    269  CA  LEU B  32      -1.418  -1.623  11.270  1.00 56.21           C  
ATOM    270  C   LEU B  32      -2.169  -1.525  12.593  1.00 56.21           C  
ATOM    271  CB  LEU B  32      -2.362  -2.116  10.169  1.00 56.21           C  
ATOM    272  O   LEU B  32      -2.633  -0.447  12.970  1.00 56.21           O  
ATOM    273  CG  LEU B  32      -2.090  -1.591   8.758  1.00 56.21           C  
ATOM    274  CD1 LEU B  32      -2.783  -2.471   7.723  1.00 56.21           C  
ATOM    275  CD2 LEU B  32      -2.549  -0.142   8.629  1.00 56.21           C  
ATOM    276  N   GLU B  33      -2.362  -2.653  13.242  1.00 54.97           N  
ATOM    277  CA  GLU B  33      -3.048  -2.679  14.531  1.00 54.97           C  
ATOM    278  C   GLU B  33      -2.290  -1.866  15.576  1.00 54.97           C  
ATOM    279  CB  GLU B  33      -3.230  -4.120  15.014  1.00 54.97           C  
ATOM    280  O   GLU B  33      -2.900  -1.164  16.385  1.00 54.97           O  
ATOM    281  CG  GLU B  33      -4.164  -4.255  16.208  1.00 54.97           C  
ATOM    282  CD  GLU B  33      -5.614  -3.944  15.873  1.00 54.97           C  
ATOM    283  OE1 GLU B  33      -6.349  -3.453  16.760  1.00 54.97           O  
ATOM    284  OE2 GLU B  33      -6.018  -4.194  14.716  1.00 54.97           O  
ATOM    285  N   LEU B  34      -1.040  -2.082  15.577  1.00 55.09           N  
ATOM    286  CA  LEU B  34      -0.208  -1.332  16.511  1.00 55.09           C  
ATOM    287  C   LEU B  34      -0.331   0.168  16.266  1.00 55.09           C  
ATOM    288  CB  LEU B  34       1.257  -1.762  16.389  1.00 55.09           C  
ATOM    289  O   LEU B  34      -0.358   0.957  17.214  1.00 55.09           O  
ATOM    290  CG  LEU B  34       1.792  -2.667  17.500  1.00 55.09           C  
ATOM    291  CD1 LEU B  34       2.847  -3.619  16.945  1.00 55.09           C  
ATOM    292  CD2 LEU B  34       2.364  -1.833  18.641  1.00 55.09           C  
ATOM    293  N   GLN B  35      -0.412   0.535  15.051  1.00 50.87           N  
ATOM    294  CA  GLN B  35      -0.569   1.942  14.698  1.00 50.87           C  
ATOM    295  C   GLN B  35      -1.924   2.476  15.154  1.00 50.87           C  
ATOM    296  CB  GLN B  35      -0.408   2.139  13.190  1.00 50.87           C  
ATOM    297  O   GLN B  35      -2.023   3.608  15.632  1.00 50.87           O  
ATOM    298  CG  GLN B  35      -0.303   3.598  12.768  1.00 50.87           C  
ATOM    299  CD  GLN B  35       0.178   3.763  11.338  1.00 50.87           C  
ATOM    300  NE2 GLN B  35       0.260   5.007  10.879  1.00 50.87           N  
ATOM    301  OE1 GLN B  35       0.474   2.779  10.652  1.00 50.87           O  
ATOM    302  N   ASP B  36      -2.897   1.739  14.965  1.00 54.27           N  
ATOM    303  CA  ASP B  36      -4.238   2.117  15.400  1.00 54.27           C  
ATOM    304  C   ASP B  36      -4.304   2.256  16.919  1.00 54.27           C  
ATOM    305  CB  ASP B  36      -5.266   1.090  14.920  1.00 54.27           C  
ATOM    306  O   ASP B  36      -4.947   3.172  17.436  1.00 54.27           O  
ATOM    307  CG  ASP B  36      -6.639   1.693  14.681  1.00 54.27           C  
ATOM    308  OD1 ASP B  36      -6.732   2.910  14.408  1.00 54.27           O  
ATOM    309  OD2 ASP B  36      -7.638   0.946  14.768  1.00 54.27           O  
ATOM    310  N   HIS B  37      -3.656   1.280  17.595  1.00 52.44           N  
ATOM    311  CA  HIS B  37      -3.637   1.328  19.053  1.00 52.44           C  
ATOM    312  C   HIS B  37      -2.906   2.569  19.554  1.00 52.44           C  
ATOM    313  CB  HIS B  37      -2.981   0.068  19.621  1.00 52.44           C  
ATOM    314  O   HIS B  37      -3.318   3.181  20.541  1.00 52.44           O  
ATOM    315  CG  HIS B  37      -3.447  -0.281  20.999  1.00 52.44           C  
ATOM    316  CD2 HIS B  37      -2.827  -0.180  22.198  1.00 52.44           C  
ATOM    317  ND1 HIS B  37      -4.695  -0.807  21.252  1.00 52.44           N  
ATOM    318  CE1 HIS B  37      -4.823  -1.015  22.552  1.00 52.44           C  
ATOM    319  NE2 HIS B  37      -3.704  -0.643  23.149  1.00 52.44           N  
ATOM    320  N   ASN B  38      -1.877   2.832  18.870  1.00 51.62           N  
ATOM    321  CA  ASN B  38      -1.100   4.014  19.227  1.00 51.62           C  
ATOM    322  C   ASN B  38      -1.887   5.298  18.979  1.00 51.62           C  
ATOM    323  CB  ASN B  38       0.220   4.042  18.453  1.00 51.62           C  
ATOM    324  O   ASN B  38      -1.794   6.248  19.759  1.00 51.62           O  
ATOM    325  CG  ASN B  38       1.408   3.658  19.312  1.00 51.62           C  
ATOM    326  ND2 ASN B  38       2.601   3.713  18.732  1.00 51.62           N  
ATOM    327  OD1 ASN B  38       1.255   3.313  20.487  1.00 51.62           O  
ATOM    328  N   GLU B  39      -2.627   5.284  17.924  1.00 50.63           N  
ATOM    329  CA  GLU B  39      -3.469   6.429  17.590  1.00 50.63           C  
ATOM    330  C   GLU B  39      -4.605   6.590  18.595  1.00 50.63           C  
ATOM    331  CB  GLU B  39      -4.035   6.286  16.175  1.00 50.63           C  
ATOM    332  O   GLU B  39      -4.985   7.712  18.936  1.00 50.63           O  
ATOM    333  CG  GLU B  39      -2.992   6.439  15.077  1.00 50.63           C  
ATOM    334  CD  GLU B  39      -3.594   6.503  13.682  1.00 50.63           C  
ATOM    335  OE1 GLU B  39      -2.869   6.856  12.724  1.00 50.63           O  
ATOM    336  OE2 GLU B  39      -4.800   6.199  13.547  1.00 50.63           O  
ATOM    337  N   THR B  40      -5.162   5.457  18.924  1.00 47.21           N  
ATOM    338  CA  THR B  40      -6.256   5.484  19.889  1.00 47.21           C  
ATOM    339  C   THR B  40      -5.754   5.914  21.264  1.00 47.21           C  
ATOM    340  CB  THR B  40      -6.941   4.109  19.996  1.00 47.21           C  
ATOM    341  O   THR B  40      -6.463   6.599  22.004  1.00 47.21           O  
ATOM    342  CG2 THR B  40      -7.878   3.869  18.817  1.00 47.21           C  
ATOM    343  OG1 THR B  40      -5.940   3.084  20.014  1.00 47.21           O  
ATOM    344  N   CYS B  41      -4.591   5.548  21.559  1.00 43.53           N  
ATOM    345  CA  CYS B  41      -4.058   5.891  22.873  1.00 43.53           C  
ATOM    346  C   CYS B  41      -3.744   7.379  22.963  1.00 43.53           C  
ATOM    347  CB  CYS B  41      -2.800   5.076  23.171  1.00 43.53           C  
ATOM    348  O   CYS B  41      -3.906   7.989  24.021  1.00 43.53           O  
ATOM    349  SG  CYS B  41      -2.972   3.960  24.581  1.00 43.53           S  
ATOM    350  N   HIS B  42      -3.572   7.940  21.759  1.00 42.02           N  
ATOM    351  CA  HIS B  42      -3.295   9.372  21.769  1.00 42.02           C  
ATOM    352  C   HIS B  42      -4.570  10.182  21.558  1.00 42.02           C  
ATOM    353  CB  HIS B  42      -2.265   9.726  20.695  1.00 42.02           C  
ATOM    354  O   HIS B  42      -4.575  11.400  21.748  1.00 42.02           O  
ATOM    355  CG  HIS B  42      -0.851   9.678  21.181  1.00 42.02           C  
ATOM    356  CD2 HIS B  42       0.118   8.748  21.008  1.00 42.02           C  
ATOM    357  ND1 HIS B  42      -0.294  10.676  21.951  1.00 42.02           N  
ATOM    358  CE1 HIS B  42       0.960  10.361  22.230  1.00 42.02           C  
ATOM    359  NE2 HIS B  42       1.234   9.196  21.669  1.00 42.02           N  
ATOM    360  N   ALA B  43      -5.677   9.500  21.193  1.00 35.82           N  
ATOM    361  CA  ALA B  43      -6.958  10.198  21.114  1.00 35.82           C  
ATOM    362  C   ALA B  43      -7.621  10.287  22.485  1.00 35.82           C  
ATOM    363  CB  ALA B  43      -7.885   9.496  20.123  1.00 35.82           C  
ATOM    364  O   ALA B  43      -8.250  11.295  22.813  1.00 35.82           O  
TER     365      ALA B  43                                                      
ATOM    366  N   MET C   1       7.635 -52.536 -10.169  1.00 32.09           N  
ATOM    367  CA  MET C   1       6.474 -51.669  -9.988  1.00 32.09           C  
ATOM    368  C   MET C   1       6.869 -50.200 -10.102  1.00 32.09           C  
ATOM    369  CB  MET C   1       5.813 -51.930  -8.633  1.00 32.09           C  
ATOM    370  O   MET C   1       7.697 -49.714  -9.330  1.00 32.09           O  
ATOM    371  CG  MET C   1       4.397 -52.471  -8.736  1.00 32.09           C  
ATOM    372  SD  MET C   1       3.772 -53.115  -7.136  1.00 32.09           S  
ATOM    373  CE  MET C   1       1.998 -52.790  -7.330  1.00 32.09           C  
ATOM    374  N   ALA C   2       6.982 -49.731 -11.389  1.00 31.10           N  
ATOM    375  CA  ALA C   2       7.265 -48.383 -11.876  1.00 31.10           C  
ATOM    376  C   ALA C   2       6.508 -47.336 -11.064  1.00 31.10           C  
ATOM    377  CB  ALA C   2       6.908 -48.265 -13.355  1.00 31.10           C  
ATOM    378  O   ALA C   2       5.302 -47.468 -10.841  1.00 31.10           O  
ATOM    379  N   ASP C   3       7.078 -46.976  -9.989  1.00 30.86           N  
ATOM    380  CA  ASP C   3       6.573 -45.824  -9.249  1.00 30.86           C  
ATOM    381  C   ASP C   3       6.112 -44.721 -10.199  1.00 30.86           C  
ATOM    382  CB  ASP C   3       7.643 -45.286  -8.298  1.00 30.86           C  
ATOM    383  O   ASP C   3       6.907 -44.195 -10.981  1.00 30.86           O  
ATOM    384  CG  ASP C   3       7.331 -45.560  -6.837  1.00 30.86           C  
ATOM    385  OD1 ASP C   3       6.150 -45.468  -6.439  1.00 30.86           O  
ATOM    386  OD2 ASP C   3       8.275 -45.868  -6.078  1.00 30.86           O  
ATOM    387  N   SER C   4       4.979 -44.974 -10.811  1.00 33.63           N  
ATOM    388  CA  SER C   4       4.195 -44.036 -11.608  1.00 33.63           C  
ATOM    389  C   SER C   4       4.260 -42.628 -11.027  1.00 33.63           C  
ATOM    390  CB  SER C   4       2.738 -44.494 -11.695  1.00 33.63           C  
ATOM    391  O   SER C   4       3.886 -42.409  -9.872  1.00 33.63           O  
ATOM    392  OG  SER C   4       1.872 -43.524 -11.133  1.00 33.63           O  
ATOM    393  N   ASN C   5       5.523 -42.003 -10.991  1.00 35.70           N  
ATOM    394  CA  ASN C   5       5.575 -40.554 -10.826  1.00 35.70           C  
ATOM    395  C   ASN C   5       4.277 -39.891 -11.280  1.00 35.70           C  
ATOM    396  CB  ASN C   5       6.764 -39.969 -11.591  1.00 35.70           C  
ATOM    397  O   ASN C   5       3.825 -40.107 -12.405  1.00 35.70           O  
ATOM    398  CG  ASN C   5       8.022 -39.897 -10.748  1.00 35.70           C  
ATOM    399  ND2 ASN C   5       9.175 -39.864 -11.405  1.00 35.70           N  
ATOM    400  OD1 ASN C   5       7.958 -39.873  -9.516  1.00 35.70           O  
ATOM    401  N   GLY C   6       3.260 -39.928 -10.470  1.00 39.67           N  
ATOM    402  CA  GLY C   6       1.963 -39.297 -10.649  1.00 39.67           C  
ATOM    403  C   GLY C   6       2.040 -37.972 -11.384  1.00 39.67           C  
ATOM    404  O   GLY C   6       2.012 -36.908 -10.761  1.00 39.67           O  
ATOM    405  N   THR C   7       3.129 -37.793 -12.219  1.00 42.88           N  
ATOM    406  CA  THR C   7       3.152 -36.616 -13.080  1.00 42.88           C  
ATOM    407  C   THR C   7       1.767 -36.344 -13.660  1.00 42.88           C  
ATOM    408  CB  THR C   7       4.168 -36.781 -14.225  1.00 42.88           C  
ATOM    409  O   THR C   7       1.133 -37.243 -14.215  1.00 42.88           O  
ATOM    410  CG2 THR C   7       4.482 -35.440 -14.879  1.00 42.88           C  
ATOM    411  OG1 THR C   7       5.379 -37.342 -13.704  1.00 42.88           O  
ATOM    412  N   ILE C   8       1.050 -35.645 -12.900  1.00 51.43           N  
ATOM    413  CA  ILE C   8      -0.208 -35.216 -13.501  1.00 51.43           C  
ATOM    414  C   ILE C   8      -0.020 -35.013 -15.003  1.00 51.43           C  
ATOM    415  CB  ILE C   8      -0.733 -33.918 -12.847  1.00 51.43           C  
ATOM    416  O   ILE C   8       0.876 -34.281 -15.429  1.00 51.43           O  
ATOM    417  CG1 ILE C   8      -0.873 -34.102 -11.332  1.00 51.43           C  
ATOM    418  CG2 ILE C   8      -2.066 -33.499 -13.473  1.00 51.43           C  
ATOM    419  CD1 ILE C   8      -1.193 -32.818 -10.579  1.00 51.43           C  
ATOM    420  N   THR C   9      -0.186 -36.009 -15.813  1.00 51.66           N  
ATOM    421  CA  THR C   9      -0.228 -35.911 -17.268  1.00 51.66           C  
ATOM    422  C   THR C   9      -0.900 -34.613 -17.704  1.00 51.66           C  
ATOM    423  CB  THR C   9      -0.971 -37.110 -17.888  1.00 51.66           C  
ATOM    424  O   THR C   9      -1.656 -34.011 -16.938  1.00 51.66           O  
ATOM    425  CG2 THR C   9      -0.050 -38.318 -18.021  1.00 51.66           C  
ATOM    426  OG1 THR C   9      -2.082 -37.459 -17.053  1.00 51.66           O  
ATOM    427  N   VAL C  10      -0.200 -33.735 -18.524  1.00 57.77           N  
ATOM    428  CA  VAL C  10      -0.793 -32.570 -19.172  1.00 57.77           C  
ATOM    429  C   VAL C  10      -2.297 -32.779 -19.336  1.00 57.77           C  
ATOM    430  CB  VAL C  10      -0.141 -32.291 -20.545  1.00 57.77           C  
ATOM    431  O   VAL C  10      -3.086 -31.859 -19.111  1.00 57.77           O  
ATOM    432  CG1 VAL C  10      -0.842 -31.130 -21.249  1.00 57.77           C  
ATOM    433  CG2 VAL C  10       1.349 -31.997 -20.377  1.00 57.77           C  
ATOM    434  N   GLU C  11      -2.634 -34.041 -19.646  1.00 60.25           N  
ATOM    435  CA  GLU C  11      -4.049 -34.344 -19.837  1.00 60.25           C  
ATOM    436  C   GLU C  11      -4.814 -34.263 -18.520  1.00 60.25           C  
ATOM    437  CB  GLU C  11      -4.223 -35.731 -20.462  1.00 60.25           C  
ATOM    438  O   GLU C  11      -5.938 -33.759 -18.478  1.00 60.25           O  
ATOM    439  CG  GLU C  11      -4.514 -35.700 -21.955  1.00 60.25           C  
ATOM    440  CD  GLU C  11      -4.182 -37.008 -22.658  1.00 60.25           C  
ATOM    441  OE1 GLU C  11      -4.431 -37.120 -23.879  1.00 60.25           O  
ATOM    442  OE2 GLU C  11      -3.670 -37.927 -21.980  1.00 60.25           O  
ATOM    443  N   GLU C  12      -4.158 -34.620 -17.465  1.00 59.15           N  
ATOM    444  CA  GLU C  12      -4.788 -34.543 -16.150  1.00 59.15           C  
ATOM    445  C   GLU C  12      -4.886 -33.098 -15.669  1.00 59.15           C  
ATOM    446  CB  GLU C  12      -4.014 -35.385 -15.133  1.00 59.15           C  
ATOM    447  O   GLU C  12      -5.892 -32.703 -15.077  1.00 59.15           O  
ATOM    448  CG  GLU C  12      -4.395 -36.859 -15.138  1.00 59.15           C  
ATOM    449  CD  GLU C  12      -3.654 -37.674 -14.091  1.00 59.15           C  
ATOM    450  OE1 GLU C  12      -4.151 -38.754 -13.698  1.00 59.15           O  
ATOM    451  OE2 GLU C  12      -2.567 -37.229 -13.659  1.00 59.15           O  
ATOM    452  N   LEU C  13      -3.855 -32.365 -15.950  1.00 59.02           N  
ATOM    453  CA  LEU C  13      -3.875 -30.944 -15.622  1.00 59.02           C  
ATOM    454  C   LEU C  13      -4.979 -30.224 -16.389  1.00 59.02           C  
ATOM    455  CB  LEU C  13      -2.520 -30.303 -15.933  1.00 59.02           C  
ATOM    456  O   LEU C  13      -5.703 -29.404 -15.819  1.00 59.02           O  
ATOM    457  CG  LEU C  13      -2.363 -28.830 -15.552  1.00 59.02           C  
ATOM    458  CD1 LEU C  13      -2.392 -28.669 -14.035  1.00 59.02           C  
ATOM    459  CD2 LEU C  13      -1.071 -28.262 -16.130  1.00 59.02           C  
ATOM    460  N   LYS C  14      -5.039 -30.558 -17.674  1.00 58.87           N  
ATOM    461  CA  LYS C  14      -6.121 -30.003 -18.482  1.00 58.87           C  
ATOM    462  C   LYS C  14      -7.484 -30.380 -17.909  1.00 58.87           C  
ATOM    463  CB  LYS C  14      -6.010 -30.482 -19.930  1.00 58.87           C  
ATOM    464  O   LYS C  14      -8.391 -29.547 -17.849  1.00 58.87           O  
ATOM    465  CG  LYS C  14      -6.684 -29.564 -20.939  1.00 58.87           C  
ATOM    466  CD  LYS C  14      -6.522 -30.083 -22.362  1.00 58.87           C  
ATOM    467  CE  LYS C  14      -7.296 -29.232 -23.360  1.00 58.87           C  
ATOM    468  NZ  LYS C  14      -7.166 -29.756 -24.753  1.00 58.87           N  
ATOM    469  N   LYS C  15      -7.521 -31.534 -17.474  1.00 63.35           N  
ATOM    470  CA  LYS C  15      -8.775 -31.992 -16.883  1.00 63.35           C  
ATOM    471  C   LYS C  15      -9.062 -31.267 -15.571  1.00 63.35           C  
ATOM    472  CB  LYS C  15      -8.738 -33.503 -16.648  1.00 63.35           C  
ATOM    473  O   LYS C  15     -10.205 -30.895 -15.299  1.00 63.35           O  
ATOM    474  CG  LYS C  15      -9.233 -34.325 -17.829  1.00 63.35           C  
ATOM    475  CD  LYS C  15      -9.263 -35.813 -17.502  1.00 63.35           C  
ATOM    476  CE  LYS C  15      -9.662 -36.645 -18.713  1.00 63.35           C  
ATOM    477  NZ  LYS C  15      -9.625 -38.108 -18.417  1.00 63.35           N  
ATOM    478  N   LEU C  16      -8.061 -31.037 -14.842  1.00 61.38           N  
ATOM    479  CA  LEU C  16      -8.207 -30.322 -13.578  1.00 61.38           C  
ATOM    480  C   LEU C  16      -8.613 -28.872 -13.817  1.00 61.38           C  
ATOM    481  CB  LEU C  16      -6.903 -30.375 -12.778  1.00 61.38           C  
ATOM    482  O   LEU C  16      -9.493 -28.348 -13.130  1.00 61.38           O  
ATOM    483  CG  LEU C  16      -7.014 -30.855 -11.330  1.00 61.38           C  
ATOM    484  CD1 LEU C  16      -5.958 -31.916 -11.042  1.00 61.38           C  
ATOM    485  CD2 LEU C  16      -6.878 -29.682 -10.366  1.00 61.38           C  
ATOM    486  N   LEU C  17      -7.977 -28.289 -14.799  1.00 64.17           N  
ATOM    487  CA  LEU C  17      -8.272 -26.897 -15.123  1.00 64.17           C  
ATOM    488  C   LEU C  17      -9.688 -26.755 -15.672  1.00 64.17           C  
ATOM    489  CB  LEU C  17      -7.262 -26.357 -16.139  1.00 64.17           C  
ATOM    490  O   LEU C  17     -10.387 -25.790 -15.355  1.00 64.17           O  
ATOM    491  CG  LEU C  17      -6.763 -24.930 -15.906  1.00 64.17           C  
ATOM    492  CD1 LEU C  17      -5.307 -24.945 -15.452  1.00 64.17           C  
ATOM    493  CD2 LEU C  17      -6.926 -24.094 -17.170  1.00 64.17           C  
ATOM    494  N   GLU C  18     -10.063 -27.726 -16.474  1.00 63.08           N  
ATOM    495  CA  GLU C  18     -11.425 -27.710 -16.999  1.00 63.08           C  
ATOM    496  C   GLU C  18     -12.449 -27.894 -15.884  1.00 63.08           C  
ATOM    497  CB  GLU C  18     -11.604 -28.796 -18.063  1.00 63.08           C  
ATOM    498  O   GLU C  18     -13.499 -27.247 -15.884  1.00 63.08           O  
ATOM    499  CG  GLU C  18     -12.651 -28.460 -19.115  1.00 63.08           C  
ATOM    500  CD  GLU C  18     -12.719 -29.481 -20.241  1.00 63.08           C  
ATOM    501  OE1 GLU C  18     -13.587 -29.343 -21.132  1.00 63.08           O  
ATOM    502  OE2 GLU C  18     -11.898 -30.425 -20.230  1.00 63.08           O  
ATOM    503  N   GLN C  19     -12.057 -28.610 -14.879  1.00 68.73           N  
ATOM    504  CA  GLN C  19     -12.947 -28.839 -13.746  1.00 68.73           C  
ATOM    505  C   GLN C  19     -13.001 -27.617 -12.833  1.00 68.73           C  
ATOM    506  CB  GLN C  19     -12.502 -30.069 -12.953  1.00 68.73           C  
ATOM    507  O   GLN C  19     -14.060 -27.280 -12.300  1.00 68.73           O  
ATOM    508  CG  GLN C  19     -13.143 -31.368 -13.422  1.00 68.73           C  
ATOM    509  CD  GLN C  19     -12.584 -32.587 -12.714  1.00 68.73           C  
ATOM    510  NE2 GLN C  19     -13.418 -33.607 -12.540  1.00 68.73           N  
ATOM    511  OE1 GLN C  19     -11.411 -32.614 -12.327  1.00 68.73           O  
ATOM    512  N   TRP C  20     -11.785 -26.942 -12.807  1.00 67.24           N  
ATOM    513  CA  TRP C  20     -11.693 -25.834 -11.862  1.00 67.24           C  
ATOM    514  C   TRP C  20     -12.058 -24.514 -12.534  1.00 67.24           C  
ATOM    515  CB  TRP C  20     -10.283 -25.747 -11.271  1.00 67.24           C  
ATOM    516  O   TRP C  20     -12.084 -23.466 -11.884  1.00 67.24           O  
ATOM    517  CG  TRP C  20     -10.103 -26.533 -10.007  1.00 67.24           C  
ATOM    518  CD1 TRP C  20     -10.056 -27.893  -9.882  1.00 67.24           C  
ATOM    519  CD2 TRP C  20      -9.952 -26.003  -8.686  1.00 67.24           C  
ATOM    520  CE2 TRP C  20      -9.817 -27.101  -7.808  1.00 67.24           C  
ATOM    521  CE3 TRP C  20      -9.916 -24.705  -8.160  1.00 67.24           C  
ATOM    522  NE1 TRP C  20      -9.884 -28.242  -8.562  1.00 67.24           N  
ATOM    523  CH2 TRP C  20      -9.617 -25.660  -5.942  1.00 67.24           C  
ATOM    524  CZ2 TRP C  20      -9.648 -26.940  -6.431  1.00 67.24           C  
ATOM    525  CZ3 TRP C  20      -9.749 -24.547  -6.789  1.00 67.24           C  
ATOM    526  N   ASN C  21     -12.414 -24.525 -13.846  1.00 67.54           N  
ATOM    527  CA  ASN C  21     -12.738 -23.300 -14.569  1.00 67.54           C  
ATOM    528  C   ASN C  21     -13.854 -22.520 -13.878  1.00 67.54           C  
ATOM    529  CB  ASN C  21     -13.127 -23.616 -16.014  1.00 67.54           C  
ATOM    530  O   ASN C  21     -13.769 -21.299 -13.737  1.00 67.54           O  
ATOM    531  CG  ASN C  21     -13.207 -22.376 -16.883  1.00 67.54           C  
ATOM    532  ND2 ASN C  21     -14.111 -22.389 -17.854  1.00 67.54           N  
ATOM    533  OD1 ASN C  21     -12.460 -21.414 -16.682  1.00 67.54           O  
ATOM    534  N   LEU C  22     -14.736 -23.270 -13.401  1.00 71.11           N  
ATOM    535  CA  LEU C  22     -15.835 -22.604 -12.712  1.00 71.11           C  
ATOM    536  C   LEU C  22     -15.363 -21.995 -11.396  1.00 71.11           C  
ATOM    537  CB  LEU C  22     -16.979 -23.588 -12.451  1.00 71.11           C  
ATOM    538  O   LEU C  22     -15.714 -20.858 -11.072  1.00 71.11           O  
ATOM    539  CG  LEU C  22     -18.246 -23.391 -13.284  1.00 71.11           C  
ATOM    540  CD1 LEU C  22     -19.147 -24.617 -13.176  1.00 71.11           C  
ATOM    541  CD2 LEU C  22     -18.988 -22.135 -12.841  1.00 71.11           C  
ATOM    542  N   VAL C  23     -14.581 -22.711 -10.753  1.00 64.29           N  
ATOM    543  CA  VAL C  23     -14.097 -22.244  -9.458  1.00 64.29           C  
ATOM    544  C   VAL C  23     -13.217 -21.010  -9.650  1.00 64.29           C  
ATOM    545  CB  VAL C  23     -13.312 -23.348  -8.715  1.00 64.29           C  
ATOM    546  O   VAL C  23     -13.360 -20.021  -8.928  1.00 64.29           O  
ATOM    547  CG1 VAL C  23     -12.677 -22.794  -7.440  1.00 64.29           C  
ATOM    548  CG2 VAL C  23     -14.227 -24.527  -8.390  1.00 64.29           C  
ATOM    549  N   ILE C  24     -12.427 -21.090 -10.704  1.00 65.90           N  
ATOM    550  CA  ILE C  24     -11.540 -19.966 -10.983  1.00 65.90           C  
ATOM    551  C   ILE C  24     -12.365 -18.747 -11.390  1.00 65.90           C  
ATOM    552  CB  ILE C  24     -10.518 -20.314 -12.088  1.00 65.90           C  
ATOM    553  O   ILE C  24     -12.039 -17.617 -11.018  1.00 65.90           O  
ATOM    554  CG1 ILE C  24      -9.476 -21.307 -11.559  1.00 65.90           C  
ATOM    555  CG2 ILE C  24      -9.844 -19.045 -12.620  1.00 65.90           C  
ATOM    556  CD1 ILE C  24      -8.701 -22.032 -12.650  1.00 65.90           C  
ATOM    557  N   GLY C  25     -13.412 -19.029 -12.171  1.00 74.24           N  
ATOM    558  CA  GLY C  25     -14.299 -17.933 -12.525  1.00 74.24           C  
ATOM    559  C   GLY C  25     -14.892 -17.232 -11.317  1.00 74.24           C  
ATOM    560  O   GLY C  25     -14.894 -16.001 -11.246  1.00 74.24           O  
ATOM    561  N   PHE C  26     -15.312 -17.958 -10.364  1.00 73.74           N  
ATOM    562  CA  PHE C  26     -15.888 -17.391  -9.151  1.00 73.74           C  
ATOM    563  C   PHE C  26     -14.830 -16.644  -8.347  1.00 73.74           C  
ATOM    564  CB  PHE C  26     -16.522 -18.489  -8.291  1.00 73.74           C  
ATOM    565  O   PHE C  26     -15.101 -15.575  -7.796  1.00 73.74           O  
ATOM    566  CG  PHE C  26     -18.020 -18.393  -8.191  1.00 73.74           C  
ATOM    567  CD1 PHE C  26     -18.615 -17.565  -7.247  1.00 73.74           C  
ATOM    568  CD2 PHE C  26     -18.834 -19.130  -9.042  1.00 73.74           C  
ATOM    569  CE1 PHE C  26     -20.002 -17.473  -7.152  1.00 73.74           C  
ATOM    570  CE2 PHE C  26     -20.220 -19.043  -8.953  1.00 73.74           C  
ATOM    571  CZ  PHE C  26     -20.802 -18.215  -8.006  1.00 73.74           C  
ATOM    572  N   LEU C  27     -13.676 -17.192  -8.361  1.00 71.84           N  
ATOM    573  CA  LEU C  27     -12.586 -16.556  -7.630  1.00 71.84           C  
ATOM    574  C   LEU C  27     -12.253 -15.193  -8.227  1.00 71.84           C  
ATOM    575  CB  LEU C  27     -11.342 -17.449  -7.639  1.00 71.84           C  
ATOM    576  O   LEU C  27     -12.128 -14.206  -7.500  1.00 71.84           O  
ATOM    577  CG  LEU C  27     -10.443 -17.372  -6.404  1.00 71.84           C  
ATOM    578  CD1 LEU C  27      -9.747 -18.709  -6.172  1.00 71.84           C  
ATOM    579  CD2 LEU C  27      -9.421 -16.250  -6.554  1.00 71.84           C  
ATOM    580  N   PHE C  28     -12.227 -15.198  -9.576  1.00 69.67           N  
ATOM    581  CA  PHE C  28     -11.898 -13.943 -10.242  1.00 69.67           C  
ATOM    582  C   PHE C  28     -13.005 -12.915 -10.036  1.00 69.67           C  
ATOM    583  CB  PHE C  28     -11.665 -14.171 -11.738  1.00 69.67           C  
ATOM    584  O   PHE C  28     -12.730 -11.726  -9.858  1.00 69.67           O  
ATOM    585  CG  PHE C  28     -10.248 -14.540 -12.083  1.00 69.67           C  
ATOM    586  CD1 PHE C  28      -9.189 -13.726 -11.698  1.00 69.67           C  
ATOM    587  CD2 PHE C  28      -9.973 -15.702 -12.792  1.00 69.67           C  
ATOM    588  CE1 PHE C  28      -7.876 -14.066 -12.015  1.00 69.67           C  
ATOM    589  CE2 PHE C  28      -8.663 -16.048 -13.113  1.00 69.67           C  
ATOM    590  CZ  PHE C  28      -7.617 -15.228 -12.724  1.00 69.67           C  
ATOM    591  N   LEU C  29     -14.203 -13.483 -10.068  1.00 75.77           N  
ATOM    592  CA  LEU C  29     -15.322 -12.579  -9.827  1.00 75.77           C  
ATOM    593  C   LEU C  29     -15.234 -11.963  -8.435  1.00 75.77           C  
ATOM    594  CB  LEU C  29     -16.653 -13.320  -9.986  1.00 75.77           C  
ATOM    595  O   LEU C  29     -15.428 -10.756  -8.272  1.00 75.77           O  
ATOM    596  CG  LEU C  29     -17.902 -12.448 -10.127  1.00 75.77           C  
ATOM    597  CD1 LEU C  29     -18.395 -12.459 -11.570  1.00 75.77           C  
ATOM    598  CD2 LEU C  29     -18.997 -12.925  -9.179  1.00 75.77           C  
ATOM    599  N   THR C  30     -15.029 -12.676  -7.453  1.00 74.09           N  
ATOM    600  CA  THR C  30     -14.884 -12.179  -6.089  1.00 74.09           C  
ATOM    601  C   THR C  30     -13.745 -11.168  -5.999  1.00 74.09           C  
ATOM    602  CB  THR C  30     -14.632 -13.331  -5.099  1.00 74.09           C  
ATOM    603  O   THR C  30     -13.880 -10.128  -5.352  1.00 74.09           O  
ATOM    604  CG2 THR C  30     -14.680 -12.838  -3.656  1.00 74.09           C  
ATOM    605  OG1 THR C  30     -15.634 -14.339  -5.281  1.00 74.09           O  
ATOM    606  N   TRP C  31     -12.808 -11.438  -6.739  1.00 68.76           N  
ATOM    607  CA  TRP C  31     -11.643 -10.560  -6.776  1.00 68.76           C  
ATOM    608  C   TRP C  31     -12.012  -9.189  -7.331  1.00 68.76           C  
ATOM    609  CB  TRP C  31     -10.526 -11.182  -7.619  1.00 68.76           C  
ATOM    610  O   TRP C  31     -11.661  -8.161  -6.748  1.00 68.76           O  
ATOM    611  CG  TRP C  31      -9.192 -10.520  -7.447  1.00 68.76           C  
ATOM    612  CD1 TRP C  31      -8.721  -9.428  -8.121  1.00 68.76           C  
ATOM    613  CD2 TRP C  31      -8.155 -10.912  -6.542  1.00 68.76           C  
ATOM    614  CE2 TRP C  31      -7.082 -10.012  -6.722  1.00 68.76           C  
ATOM    615  CE3 TRP C  31      -8.029 -11.938  -5.596  1.00 68.76           C  
ATOM    616  NE1 TRP C  31      -7.452  -9.117  -7.690  1.00 68.76           N  
ATOM    617  CH2 TRP C  31      -5.799 -11.120  -5.070  1.00 68.76           C  
ATOM    618  CZ2 TRP C  31      -5.896 -10.107  -5.989  1.00 68.76           C  
ATOM    619  CZ3 TRP C  31      -6.849 -12.031  -4.867  1.00 68.76           C  
ATOM    620  N   ILE C  32     -12.680  -9.248  -8.413  1.00 64.12           N  
ATOM    621  CA  ILE C  32     -13.102  -8.007  -9.055  1.00 64.12           C  
ATOM    622  C   ILE C  32     -14.002  -7.217  -8.108  1.00 64.12           C  
ATOM    623  CB  ILE C  32     -13.834  -8.281 -10.387  1.00 64.12           C  
ATOM    624  O   ILE C  32     -13.859  -5.999  -7.977  1.00 64.12           O  
ATOM    625  CG1 ILE C  32     -12.857  -8.840 -11.428  1.00 64.12           C  
ATOM    626  CG2 ILE C  32     -14.513  -7.008 -10.901  1.00 64.12           C  
ATOM    627  CD1 ILE C  32     -13.532  -9.401 -12.672  1.00 64.12           C  
ATOM    628  N   CYS C  33     -14.768  -7.919  -7.450  1.00 68.29           N  
ATOM    629  CA  CYS C  33     -15.685  -7.246  -6.537  1.00 68.29           C  
ATOM    630  C   CYS C  33     -14.928  -6.598  -5.384  1.00 68.29           C  
ATOM    631  CB  CYS C  33     -16.718  -8.231  -5.992  1.00 68.29           C  
ATOM    632  O   CYS C  33     -15.230  -5.468  -4.995  1.00 68.29           O  
ATOM    633  SG  CYS C  33     -18.098  -8.536  -7.117  1.00 68.29           S  
ATOM    634  N   LEU C  34     -13.977  -7.295  -4.955  1.00 73.25           N  
ATOM    635  CA  LEU C  34     -13.188  -6.784  -3.839  1.00 73.25           C  
ATOM    636  C   LEU C  34     -12.422  -5.529  -4.245  1.00 73.25           C  
ATOM    637  CB  LEU C  34     -12.212  -7.852  -3.339  1.00 73.25           C  
ATOM    638  O   LEU C  34     -12.413  -4.538  -3.511  1.00 73.25           O  
ATOM    639  CG  LEU C  34     -12.002  -7.924  -1.826  1.00 73.25           C  
ATOM    640  CD1 LEU C  34     -12.119  -9.365  -1.342  1.00 73.25           C  
ATOM    641  CD2 LEU C  34     -10.648  -7.335  -1.446  1.00 73.25           C  
ATOM    642  N   LEU C  35     -11.876  -5.631  -5.444  1.00 70.47           N  
ATOM    643  CA  LEU C  35     -11.074  -4.507  -5.915  1.00 70.47           C  
ATOM    644  C   LEU C  35     -11.954  -3.296  -6.207  1.00 70.47           C  
ATOM    645  CB  LEU C  35     -10.289  -4.896  -7.170  1.00 70.47           C  
ATOM    646  O   LEU C  35     -11.548  -2.156  -5.969  1.00 70.47           O  
ATOM    647  CG  LEU C  35      -8.982  -5.659  -6.943  1.00 70.47           C  
ATOM    648  CD1 LEU C  35      -8.457  -6.215  -8.262  1.00 70.47           C  
ATOM    649  CD2 LEU C  35      -7.944  -4.756  -6.286  1.00 70.47           C  
ATOM    650  N   GLN C  36     -13.062  -3.524  -6.635  1.00 67.95           N  
ATOM    651  CA  GLN C  36     -13.938  -2.425  -7.029  1.00 67.95           C  
ATOM    652  C   GLN C  36     -14.583  -1.773  -5.809  1.00 67.95           C  
ATOM    653  CB  GLN C  36     -15.018  -2.919  -7.993  1.00 67.95           C  
ATOM    654  O   GLN C  36     -14.776  -0.556  -5.779  1.00 67.95           O  
ATOM    655  CG  GLN C  36     -15.027  -2.190  -9.330  1.00 67.95           C  
ATOM    656  CD  GLN C  36     -15.851  -2.907 -10.383  1.00 67.95           C  
ATOM    657  NE2 GLN C  36     -15.491  -2.718 -11.648  1.00 67.95           N  
ATOM    658  OE1 GLN C  36     -16.803  -3.626 -10.063  1.00 67.95           O  
ATOM    659  N   PHE C  37     -14.823  -2.573  -4.833  1.00 61.75           N  
ATOM    660  CA  PHE C  37     -15.622  -2.004  -3.754  1.00 61.75           C  
ATOM    661  C   PHE C  37     -14.754  -1.699  -2.540  1.00 61.75           C  
ATOM    662  CB  PHE C  37     -16.755  -2.958  -3.363  1.00 61.75           C  
ATOM    663  O   PHE C  37     -15.189  -1.008  -1.617  1.00 61.75           O  
ATOM    664  CG  PHE C  37     -17.994  -2.806  -4.204  1.00 61.75           C  
ATOM    665  CD1 PHE C  37     -18.943  -1.838  -3.899  1.00 61.75           C  
ATOM    666  CD2 PHE C  37     -18.210  -3.632  -5.299  1.00 61.75           C  
ATOM    667  CE1 PHE C  37     -20.091  -1.695  -4.675  1.00 61.75           C  
ATOM    668  CE2 PHE C  37     -19.354  -3.495  -6.080  1.00 61.75           C  
ATOM    669  CZ  PHE C  37     -20.294  -2.527  -5.766  1.00 61.75           C  
ATOM    670  N   ALA C  38     -13.577  -2.119  -2.529  1.00 60.07           N  
ATOM    671  CA  ALA C  38     -12.742  -1.928  -1.347  1.00 60.07           C  
ATOM    672  C   ALA C  38     -12.094  -0.546  -1.349  1.00 60.07           C  
ATOM    673  CB  ALA C  38     -11.671  -3.014  -1.271  1.00 60.07           C  
ATOM    674  O   ALA C  38     -11.121  -0.311  -2.070  1.00 60.07           O  
ATOM    675  N   TYR C  39     -12.859   0.484  -1.038  1.00 54.11           N  
ATOM    676  CA  TYR C  39     -12.317   1.833  -0.927  1.00 54.11           C  
ATOM    677  C   TYR C  39     -11.855   2.120   0.497  1.00 54.11           C  
ATOM    678  CB  TYR C  39     -13.360   2.869  -1.356  1.00 54.11           C  
ATOM    679  O   TYR C  39     -12.379   1.544   1.454  1.00 54.11           O  
ATOM    680  CG  TYR C  39     -13.420   3.088  -2.849  1.00 54.11           C  
ATOM    681  CD1 TYR C  39     -12.568   3.995  -3.475  1.00 54.11           C  
ATOM    682  CD2 TYR C  39     -14.329   2.389  -3.635  1.00 54.11           C  
ATOM    683  CE1 TYR C  39     -12.621   4.201  -4.849  1.00 54.11           C  
ATOM    684  CE2 TYR C  39     -14.391   2.587  -5.011  1.00 54.11           C  
ATOM    685  OH  TYR C  39     -13.591   3.693  -6.969  1.00 54.11           O  
ATOM    686  CZ  TYR C  39     -13.534   3.493  -5.608  1.00 54.11           C  
ATOM    687  N   ALA C  40     -10.673   2.717   0.565  1.00 54.48           N  
ATOM    688  CA  ALA C  40     -10.056   3.034   1.851  1.00 54.48           C  
ATOM    689  C   ALA C  40     -10.993   3.872   2.716  1.00 54.48           C  
ATOM    690  CB  ALA C  40      -8.733   3.766   1.641  1.00 54.48           C  
ATOM    691  O   ALA C  40     -10.984   3.754   3.944  1.00 54.48           O  
ATOM    692  N   ASN C  41     -11.861   4.642   1.970  1.00 52.65           N  
ATOM    693  CA  ASN C  41     -12.679   5.628   2.668  1.00 52.65           C  
ATOM    694  C   ASN C  41     -13.860   4.975   3.380  1.00 52.65           C  
ATOM    695  CB  ASN C  41     -13.173   6.702   1.696  1.00 52.65           C  
ATOM    696  O   ASN C  41     -14.324   5.472   4.407  1.00 52.65           O  
ATOM    697  CG  ASN C  41     -13.329   8.059   2.354  1.00 52.65           C  
ATOM    698  ND2 ASN C  41     -14.057   8.955   1.699  1.00 52.65           N  
ATOM    699  OD1 ASN C  41     -12.798   8.300   3.441  1.00 52.65           O  
ATOM    700  N   ARG C  42     -14.139   3.751   3.005  1.00 57.98           N  
ATOM    701  CA  ARG C  42     -15.386   3.215   3.539  1.00 57.98           C  
ATOM    702  C   ARG C  42     -15.117   2.146   4.593  1.00 57.98           C  
ATOM    703  CB  ARG C  42     -16.248   2.636   2.414  1.00 57.98           C  
ATOM    704  O   ARG C  42     -15.601   2.245   5.722  1.00 57.98           O  
ATOM    705  CG  ARG C  42     -17.674   2.318   2.832  1.00 57.98           C  
ATOM    706  CD  ARG C  42     -18.552   1.982   1.634  1.00 57.98           C  
ATOM    707  NE  ARG C  42     -19.533   0.950   1.957  1.00 57.98           N  
ATOM    708  NH1 ARG C  42     -20.691   1.137  -0.033  1.00 57.98           N  
ATOM    709  NH2 ARG C  42     -21.362  -0.378   1.551  1.00 57.98           N  
ATOM    710  CZ  ARG C  42     -20.526   0.572   1.158  1.00 57.98           C  
ATOM    711  N   ASN C  43     -14.434   1.193   4.191  1.00 57.76           N  
ATOM    712  CA  ASN C  43     -14.141   0.094   5.104  1.00 57.76           C  
ATOM    713  C   ASN C  43     -12.646  -0.208   5.158  1.00 57.76           C  
ATOM    714  CB  ASN C  43     -14.921  -1.160   4.704  1.00 57.76           C  
ATOM    715  O   ASN C  43     -12.071  -0.691   4.181  1.00 57.76           O  
ATOM    716  CG  ASN C  43     -16.084  -1.446   5.633  1.00 57.76           C  
ATOM    717  ND2 ASN C  43     -16.794  -2.539   5.377  1.00 57.76           N  
ATOM    718  OD1 ASN C  43     -16.344  -0.690   6.573  1.00 57.76           O  
ATOM    719  N   ARG C  44     -12.138   0.139   6.290  1.00 61.47           N  
ATOM    720  CA  ARG C  44     -10.705  -0.060   6.488  1.00 61.47           C  
ATOM    721  C   ARG C  44     -10.336  -1.535   6.373  1.00 61.47           C  
ATOM    722  CB  ARG C  44     -10.270   0.484   7.850  1.00 61.47           C  
ATOM    723  O   ARG C  44      -9.302  -1.879   5.797  1.00 61.47           O  
ATOM    724  CG  ARG C  44      -9.910   1.961   7.837  1.00 61.47           C  
ATOM    725  CD  ARG C  44      -9.355   2.418   9.179  1.00 61.47           C  
ATOM    726  NE  ARG C  44     -10.235   3.387   9.825  1.00 61.47           N  
ATOM    727  NH1 ARG C  44      -8.821   3.797  11.605  1.00 61.47           N  
ATOM    728  NH2 ARG C  44     -10.835   4.883  11.462  1.00 61.47           N  
ATOM    729  CZ  ARG C  44      -9.962   4.020  10.962  1.00 61.47           C  
ATOM    730  N   PHE C  45     -11.257  -2.351   6.833  1.00 65.21           N  
ATOM    731  CA  PHE C  45     -10.982  -3.783   6.850  1.00 65.21           C  
ATOM    732  C   PHE C  45     -10.923  -4.340   5.432  1.00 65.21           C  
ATOM    733  CB  PHE C  45     -12.047  -4.527   7.662  1.00 65.21           C  
ATOM    734  O   PHE C  45     -10.011  -5.097   5.094  1.00 65.21           O  
ATOM    735  CG  PHE C  45     -11.771  -4.557   9.141  1.00 65.21           C  
ATOM    736  CD1 PHE C  45     -10.879  -5.477   9.677  1.00 65.21           C  
ATOM    737  CD2 PHE C  45     -12.406  -3.664   9.995  1.00 65.21           C  
ATOM    738  CE1 PHE C  45     -10.622  -5.507  11.046  1.00 65.21           C  
ATOM    739  CE2 PHE C  45     -12.154  -3.688  11.364  1.00 65.21           C  
ATOM    740  CZ  PHE C  45     -11.262  -4.611  11.888  1.00 65.21           C  
ATOM    741  N   LEU C  46     -11.829  -3.920   4.707  1.00 67.72           N  
ATOM    742  CA  LEU C  46     -11.866  -4.401   3.330  1.00 67.72           C  
ATOM    743  C   LEU C  46     -10.663  -3.891   2.544  1.00 67.72           C  
ATOM    744  CB  LEU C  46     -13.162  -3.962   2.643  1.00 67.72           C  
ATOM    745  O   LEU C  46     -10.125  -4.602   1.693  1.00 67.72           O  
ATOM    746  CG  LEU C  46     -14.434  -4.701   3.060  1.00 67.72           C  
ATOM    747  CD1 LEU C  46     -15.655  -4.071   2.397  1.00 67.72           C  
ATOM    748  CD2 LEU C  46     -14.332  -6.181   2.707  1.00 67.72           C  
ATOM    749  N   TYR C  47     -10.283  -2.730   2.891  1.00 63.79           N  
ATOM    750  CA  TYR C  47      -9.117  -2.143   2.240  1.00 63.79           C  
ATOM    751  C   TYR C  47      -7.862  -2.954   2.536  1.00 63.79           C  
ATOM    752  CB  TYR C  47      -8.921  -0.693   2.693  1.00 63.79           C  
ATOM    753  O   TYR C  47      -7.056  -3.211   1.638  1.00 63.79           O  
ATOM    754  CG  TYR C  47      -7.786   0.014   1.993  1.00 63.79           C  
ATOM    755  CD1 TYR C  47      -6.584   0.265   2.651  1.00 63.79           C  
ATOM    756  CD2 TYR C  47      -7.913   0.432   0.672  1.00 63.79           C  
ATOM    757  CE1 TYR C  47      -5.536   0.918   2.010  1.00 63.79           C  
ATOM    758  CE2 TYR C  47      -6.872   1.086   0.022  1.00 63.79           C  
ATOM    759  OH  TYR C  47      -4.655   1.970   0.059  1.00 63.79           O  
ATOM    760  CZ  TYR C  47      -5.689   1.323   0.698  1.00 63.79           C  
ATOM    761  N   ILE C  48      -7.784  -3.382   3.677  1.00 66.30           N  
ATOM    762  CA  ILE C  48      -6.621  -4.159   4.092  1.00 66.30           C  
ATOM    763  C   ILE C  48      -6.600  -5.493   3.351  1.00 66.30           C  
ATOM    764  CB  ILE C  48      -6.614  -4.394   5.619  1.00 66.30           C  
ATOM    765  O   ILE C  48      -5.542  -5.949   2.909  1.00 66.30           O  
ATOM    766  CG1 ILE C  48      -6.404  -3.069   6.362  1.00 66.30           C  
ATOM    767  CG2 ILE C  48      -5.538  -5.414   6.004  1.00 66.30           C  
ATOM    768  CD1 ILE C  48      -6.704  -3.142   7.853  1.00 66.30           C  
ATOM    769  N   ILE C  49      -7.747  -6.034   3.197  1.00 68.70           N  
ATOM    770  CA  ILE C  49      -7.867  -7.303   2.486  1.00 68.70           C  
ATOM    771  C   ILE C  49      -7.431  -7.123   1.034  1.00 68.70           C  
ATOM    772  CB  ILE C  49      -9.310  -7.851   2.549  1.00 68.70           C  
ATOM    773  O   ILE C  49      -6.733  -7.975   0.479  1.00 68.70           O  
ATOM    774  CG1 ILE C  49      -9.673  -8.238   3.987  1.00 68.70           C  
ATOM    775  CG2 ILE C  49      -9.476  -9.043   1.602  1.00 68.70           C  
ATOM    776  CD1 ILE C  49     -11.137  -8.608   4.179  1.00 68.70           C  
ATOM    777  N   LYS C  50      -7.863  -6.085   0.469  1.00 77.19           N  
ATOM    778  CA  LYS C  50      -7.449  -5.764  -0.894  1.00 77.19           C  
ATOM    779  C   LYS C  50      -5.930  -5.657  -0.996  1.00 77.19           C  
ATOM    780  CB  LYS C  50      -8.100  -4.461  -1.360  1.00 77.19           C  
ATOM    781  O   LYS C  50      -5.331  -6.148  -1.954  1.00 77.19           O  
ATOM    782  CG  LYS C  50      -7.772  -4.085  -2.797  1.00 77.19           C  
ATOM    783  CD  LYS C  50      -8.341  -2.720  -3.162  1.00 77.19           C  
ATOM    784  CE  LYS C  50      -7.760  -2.203  -4.471  1.00 77.19           C  
ATOM    785  NZ  LYS C  50      -8.386  -0.910  -4.882  1.00 77.19           N  
ATOM    786  N   LEU C  51      -5.343  -5.004   0.018  1.00 72.37           N  
ATOM    787  CA  LEU C  51      -3.895  -4.828   0.020  1.00 72.37           C  
ATOM    788  C   LEU C  51      -3.183  -6.175   0.095  1.00 72.37           C  
ATOM    789  CB  LEU C  51      -3.464  -3.944   1.193  1.00 72.37           C  
ATOM    790  O   LEU C  51      -2.186  -6.394  -0.597  1.00 72.37           O  
ATOM    791  CG  LEU C  51      -2.333  -2.952   0.916  1.00 72.37           C  
ATOM    792  CD1 LEU C  51      -2.890  -1.539   0.780  1.00 72.37           C  
ATOM    793  CD2 LEU C  51      -1.283  -3.016   2.019  1.00 72.37           C  
ATOM    794  N   ILE C  52      -3.685  -7.040   0.833  1.00 70.01           N  
ATOM    795  CA  ILE C  52      -3.125  -8.378   0.984  1.00 70.01           C  
ATOM    796  C   ILE C  52      -3.196  -9.121  -0.348  1.00 70.01           C  
ATOM    797  CB  ILE C  52      -3.860  -9.178   2.083  1.00 70.01           C  
ATOM    798  O   ILE C  52      -2.228  -9.765  -0.760  1.00 70.01           O  
ATOM    799  CG1 ILE C  52      -3.620  -8.542   3.457  1.00 70.01           C  
ATOM    800  CG2 ILE C  52      -3.416 -10.644   2.073  1.00 70.01           C  
ATOM    801  CD1 ILE C  52      -4.491  -9.117   4.566  1.00 70.01           C  
ATOM    802  N   PHE C  53      -4.140  -8.848  -0.934  1.00 70.52           N  
ATOM    803  CA  PHE C  53      -4.356  -9.525  -2.207  1.00 70.52           C  
ATOM    804  C   PHE C  53      -3.385  -9.012  -3.264  1.00 70.52           C  
ATOM    805  CB  PHE C  53      -5.799  -9.331  -2.683  1.00 70.52           C  
ATOM    806  O   PHE C  53      -2.810  -9.799  -4.020  1.00 70.52           O  
ATOM    807  CG  PHE C  53      -6.705 -10.490  -2.364  1.00 70.52           C  
ATOM    808  CD1 PHE C  53      -6.733 -11.613  -3.182  1.00 70.52           C  
ATOM    809  CD2 PHE C  53      -7.527 -10.456  -1.246  1.00 70.52           C  
ATOM    810  CE1 PHE C  53      -7.570 -12.687  -2.889  1.00 70.52           C  
ATOM    811  CE2 PHE C  53      -8.366 -11.526  -0.947  1.00 70.52           C  
ATOM    812  CZ  PHE C  53      -8.387 -12.640  -1.770  1.00 70.52           C  
ATOM    813  N   LEU C  54      -3.253  -7.785  -3.257  1.00 77.30           N  
ATOM    814  CA  LEU C  54      -2.332  -7.189  -4.219  1.00 77.30           C  
ATOM    815  C   LEU C  54      -0.908  -7.679  -3.984  1.00 77.30           C  
ATOM    816  CB  LEU C  54      -2.380  -5.661  -4.131  1.00 77.30           C  
ATOM    817  O   LEU C  54      -0.157  -7.899  -4.937  1.00 77.30           O  
ATOM    818  CG  LEU C  54      -2.506  -4.909  -5.457  1.00 77.30           C  
ATOM    819  CD1 LEU C  54      -3.490  -3.753  -5.319  1.00 77.30           C  
ATOM    820  CD2 LEU C  54      -1.142  -4.405  -5.917  1.00 77.30           C  
ATOM    821  N   TRP C  55      -0.614  -7.973  -2.759  1.00 76.21           N  
ATOM    822  CA  TRP C  55       0.709  -8.493  -2.428  1.00 76.21           C  
ATOM    823  C   TRP C  55       0.863  -9.933  -2.905  1.00 76.21           C  
ATOM    824  CB  TRP C  55       0.957  -8.411  -0.920  1.00 76.21           C  
ATOM    825  O   TRP C  55       1.922 -10.318  -3.407  1.00 76.21           O  
ATOM    826  CG  TRP C  55       2.128  -7.555  -0.540  1.00 76.21           C  
ATOM    827  CD1 TRP C  55       2.396  -6.286  -0.973  1.00 76.21           C  
ATOM    828  CD2 TRP C  55       3.193  -7.909   0.347  1.00 76.21           C  
ATOM    829  CE2 TRP C  55       4.073  -6.806   0.406  1.00 76.21           C  
ATOM    830  CE3 TRP C  55       3.489  -9.054   1.099  1.00 76.21           C  
ATOM    831  NE1 TRP C  55       3.564  -5.830  -0.408  1.00 76.21           N  
ATOM    832  CH2 TRP C  55       5.495  -7.946   1.915  1.00 76.21           C  
ATOM    833  CZ2 TRP C  55       5.229  -6.814   1.189  1.00 76.21           C  
ATOM    834  CZ3 TRP C  55       4.641  -9.060   1.878  1.00 76.21           C  
ATOM    835  N   LEU C  56      -0.251 -10.642  -2.897  1.00 73.59           N  
ATOM    836  CA  LEU C  56      -0.241 -12.060  -3.239  1.00 73.59           C  
ATOM    837  C   LEU C  56      -0.168 -12.253  -4.750  1.00 73.59           C  
ATOM    838  CB  LEU C  56      -1.488 -12.754  -2.684  1.00 73.59           C  
ATOM    839  O   LEU C  56       0.410 -13.233  -5.227  1.00 73.59           O  
ATOM    840  CG  LEU C  56      -1.477 -14.283  -2.702  1.00 73.59           C  
ATOM    841  CD1 LEU C  56      -0.411 -14.817  -1.752  1.00 73.59           C  
ATOM    842  CD2 LEU C  56      -2.851 -14.832  -2.335  1.00 73.59           C  
ATOM    843  N   LEU C  57      -0.554 -11.286  -5.438  1.00 76.53           N  
ATOM    844  CA  LEU C  57      -0.616 -11.406  -6.891  1.00 76.53           C  
ATOM    845  C   LEU C  57       0.784 -11.411  -7.496  1.00 76.53           C  
ATOM    846  CB  LEU C  57      -1.439 -10.263  -7.488  1.00 76.53           C  
ATOM    847  O   LEU C  57       1.039 -12.117  -8.474  1.00 76.53           O  
ATOM    848  CG  LEU C  57      -2.003 -10.494  -8.891  1.00 76.53           C  
ATOM    849  CD1 LEU C  57      -3.395 -11.113  -8.807  1.00 76.53           C  
ATOM    850  CD2 LEU C  57      -2.040  -9.187  -9.676  1.00 76.53           C  
ATOM    851  N   TRP C  58       1.715 -10.813  -6.854  1.00 78.02           N  
ATOM    852  CA  TRP C  58       3.068 -10.731  -7.396  1.00 78.02           C  
ATOM    853  C   TRP C  58       3.777 -12.077  -7.296  1.00 78.02           C  
ATOM    854  CB  TRP C  58       3.877  -9.657  -6.664  1.00 78.02           C  
ATOM    855  O   TRP C  58       4.295 -12.589  -8.291  1.00 78.02           O  
ATOM    856  CG  TRP C  58       3.914  -8.335  -7.370  1.00 78.02           C  
ATOM    857  CD1 TRP C  58       2.857  -7.506  -7.622  1.00 78.02           C  
ATOM    858  CD2 TRP C  58       5.068  -7.693  -7.920  1.00 78.02           C  
ATOM    859  CE2 TRP C  58       4.637  -6.475  -8.490  1.00 78.02           C  
ATOM    860  CE3 TRP C  58       6.427  -8.028  -7.985  1.00 78.02           C  
ATOM    861  NE1 TRP C  58       3.285  -6.385  -8.295  1.00 78.02           N  
ATOM    862  CH2 TRP C  58       6.841  -5.943  -9.168  1.00 78.02           C  
ATOM    863  CZ2 TRP C  58       5.517  -5.591  -9.118  1.00 78.02           C  
ATOM    864  CZ3 TRP C  58       7.302  -7.147  -8.610  1.00 78.02           C  
ATOM    865  N   PRO C  59       3.784 -12.710  -6.117  1.00 76.11           N  
ATOM    866  CA  PRO C  59       4.450 -14.010  -6.004  1.00 76.11           C  
ATOM    867  C   PRO C  59       3.779 -15.092  -6.847  1.00 76.11           C  
ATOM    868  CB  PRO C  59       4.339 -14.333  -4.512  1.00 76.11           C  
ATOM    869  O   PRO C  59       4.460 -15.958  -7.402  1.00 76.11           O  
ATOM    870  CG  PRO C  59       3.627 -13.161  -3.918  1.00 76.11           C  
ATOM    871  CD  PRO C  59       3.293 -12.198  -5.021  1.00 76.11           C  
ATOM    872  N   VAL C  60       2.498 -14.954  -6.992  1.00 73.77           N  
ATOM    873  CA  VAL C  60       1.757 -15.941  -7.770  1.00 73.77           C  
ATOM    874  C   VAL C  60       2.157 -15.847  -9.240  1.00 73.77           C  
ATOM    875  CB  VAL C  60       0.230 -15.753  -7.620  1.00 73.77           C  
ATOM    876  O   VAL C  60       2.371 -16.867  -9.899  1.00 73.77           O  
ATOM    877  CG1 VAL C  60      -0.523 -16.621  -8.626  1.00 73.77           C  
ATOM    878  CG2 VAL C  60      -0.209 -16.078  -6.193  1.00 73.77           C  
ATOM    879  N   THR C  61       2.282 -14.614  -9.697  1.00 78.82           N  
ATOM    880  CA  THR C  61       2.698 -14.413 -11.080  1.00 78.82           C  
ATOM    881  C   THR C  61       4.112 -14.941 -11.303  1.00 78.82           C  
ATOM    882  CB  THR C  61       2.635 -12.925 -11.472  1.00 78.82           C  
ATOM    883  O   THR C  61       4.387 -15.587 -12.316  1.00 78.82           O  
ATOM    884  CG2 THR C  61       2.902 -12.736 -12.961  1.00 78.82           C  
ATOM    885  OG1 THR C  61       1.334 -12.409 -11.161  1.00 78.82           O  
ATOM    886  N   LEU C  62       4.930 -14.682 -10.376  1.00 79.37           N  
ATOM    887  CA  LEU C  62       6.298 -15.182 -10.455  1.00 79.37           C  
ATOM    888  C   LEU C  62       6.318 -16.707 -10.482  1.00 79.37           C  
ATOM    889  CB  LEU C  62       7.126 -14.670  -9.274  1.00 79.37           C  
ATOM    890  O   LEU C  62       7.038 -17.308 -11.283  1.00 79.37           O  
ATOM    891  CG  LEU C  62       8.250 -13.688  -9.608  1.00 79.37           C  
ATOM    892  CD1 LEU C  62       8.772 -13.027  -8.337  1.00 79.37           C  
ATOM    893  CD2 LEU C  62       9.377 -14.398 -10.350  1.00 79.37           C  
ATOM    894  N   ALA C  63       5.531 -17.416  -9.674  1.00 74.17           N  
ATOM    895  CA  ALA C  63       5.454 -18.873  -9.605  1.00 74.17           C  
ATOM    896  C   ALA C  63       4.965 -19.459 -10.926  1.00 74.17           C  
ATOM    897  CB  ALA C  63       4.537 -19.304  -8.463  1.00 74.17           C  
ATOM    898  O   ALA C  63       5.486 -20.475 -11.393  1.00 74.17           O  
ATOM    899  N   CYS C  64       4.039 -18.750 -11.589  1.00 75.79           N  
ATOM    900  CA  CYS C  64       3.481 -19.212 -12.855  1.00 75.79           C  
ATOM    901  C   CYS C  64       4.529 -19.171 -13.960  1.00 75.79           C  
ATOM    902  CB  CYS C  64       2.274 -18.363 -13.252  1.00 75.79           C  
ATOM    903  O   CYS C  64       4.624 -20.097 -14.768  1.00 75.79           O  
ATOM    904  SG  CYS C  64       1.256 -19.104 -14.547  1.00 75.79           S  
ATOM    905  N   PHE C  65       5.330 -18.156 -13.968  1.00 78.47           N  
ATOM    906  CA  PHE C  65       6.358 -18.039 -14.996  1.00 78.47           C  
ATOM    907  C   PHE C  65       7.469 -19.056 -14.769  1.00 78.47           C  
ATOM    908  CB  PHE C  65       6.939 -16.622 -15.018  1.00 78.47           C  
ATOM    909  O   PHE C  65       8.007 -19.620 -15.724  1.00 78.47           O  
ATOM    910  CG  PHE C  65       6.138 -15.650 -15.841  1.00 78.47           C  
ATOM    911  CD1 PHE C  65       6.073 -15.776 -17.223  1.00 78.47           C  
ATOM    912  CD2 PHE C  65       5.450 -14.608 -15.232  1.00 78.47           C  
ATOM    913  CE1 PHE C  65       5.332 -14.878 -17.988  1.00 78.47           C  
ATOM    914  CE2 PHE C  65       4.708 -13.706 -15.989  1.00 78.47           C  
ATOM    915  CZ  PHE C  65       4.651 -13.842 -17.367  1.00 78.47           C  
ATOM    916  N   VAL C  66       7.774 -19.353 -13.551  1.00 75.51           N  
ATOM    917  CA  VAL C  66       8.804 -20.330 -13.214  1.00 75.51           C  
ATOM    918  C   VAL C  66       8.341 -21.728 -13.615  1.00 75.51           C  
ATOM    919  CB  VAL C  66       9.150 -20.294 -11.709  1.00 75.51           C  
ATOM    920  O   VAL C  66       9.115 -22.508 -14.176  1.00 75.51           O  
ATOM    921  CG1 VAL C  66      10.075 -21.452 -11.339  1.00 75.51           C  
ATOM    922  CG2 VAL C  66       9.789 -18.957 -11.340  1.00 75.51           C  
ATOM    923  N   LEU C  67       7.058 -22.030 -13.403  1.00 72.10           N  
ATOM    924  CA  LEU C  67       6.496 -23.323 -13.780  1.00 72.10           C  
ATOM    925  C   LEU C  67       6.487 -23.491 -15.296  1.00 72.10           C  
ATOM    926  CB  LEU C  67       5.074 -23.469 -13.231  1.00 72.10           C  
ATOM    927  O   LEU C  67       6.745 -24.584 -15.805  1.00 72.10           O  
ATOM    928  CG  LEU C  67       4.938 -24.178 -11.882  1.00 72.10           C  
ATOM    929  CD1 LEU C  67       3.665 -23.728 -11.173  1.00 72.10           C  
ATOM    930  CD2 LEU C  67       4.946 -25.691 -12.069  1.00 72.10           C  
ATOM    931  N   ALA C  68       6.193 -22.380 -15.957  1.00 70.39           N  
ATOM    932  CA  ALA C  68       6.207 -22.409 -17.417  1.00 70.39           C  
ATOM    933  C   ALA C  68       7.615 -22.666 -17.947  1.00 70.39           C  
ATOM    934  CB  ALA C  68       5.660 -21.100 -17.980  1.00 70.39           C  
ATOM    935  O   ALA C  68       7.787 -23.317 -18.980  1.00 70.39           O  
ATOM    936  N   ALA C  69       8.591 -22.196 -17.183  1.00 72.72           N  
ATOM    937  CA  ALA C  69       9.985 -22.385 -17.576  1.00 72.72           C  
ATOM    938  C   ALA C  69      10.432 -23.824 -17.338  1.00 72.72           C  
ATOM    939  CB  ALA C  69      10.887 -21.418 -16.813  1.00 72.72           C  
ATOM    940  O   ALA C  69      11.204 -24.379 -18.124  1.00 72.72           O  
ATOM    941  N   VAL C  70       9.974 -24.461 -16.288  1.00 70.39           N  
ATOM    942  CA  VAL C  70      10.399 -25.805 -15.910  1.00 70.39           C  
ATOM    943  C   VAL C  70       9.729 -26.834 -16.817  1.00 70.39           C  
ATOM    944  CB  VAL C  70      10.074 -26.107 -14.430  1.00 70.39           C  
ATOM    945  O   VAL C  70      10.353 -27.822 -17.212  1.00 70.39           O  
ATOM    946  CG1 VAL C  70      10.331 -27.579 -14.111  1.00 70.39           C  
ATOM    947  CG2 VAL C  70      10.895 -25.207 -13.509  1.00 70.39           C  
ATOM    948  N   TYR C  71       8.426 -26.639 -17.116  1.00 62.99           N  
ATOM    949  CA  TYR C  71       7.702 -27.577 -17.966  1.00 62.99           C  
ATOM    950  C   TYR C  71       7.789 -27.166 -19.431  1.00 62.99           C  
ATOM    951  CB  TYR C  71       6.235 -27.669 -17.536  1.00 62.99           C  
ATOM    952  O   TYR C  71       6.801 -27.247 -20.165  1.00 62.99           O  
ATOM    953  CG  TYR C  71       5.981 -28.694 -16.457  1.00 62.99           C  
ATOM    954  CD1 TYR C  71       5.772 -30.034 -16.777  1.00 62.99           C  
ATOM    955  CD2 TYR C  71       5.951 -28.325 -15.117  1.00 62.99           C  
ATOM    956  CE1 TYR C  71       5.536 -30.981 -15.786  1.00 62.99           C  
ATOM    957  CE2 TYR C  71       5.716 -29.264 -14.118  1.00 62.99           C  
ATOM    958  OH  TYR C  71       5.278 -31.521 -13.477  1.00 62.99           O  
ATOM    959  CZ  TYR C  71       5.511 -30.588 -14.462  1.00 62.99           C  
ATOM    960  N   ARG C  72       9.069 -26.832 -19.826  1.00 62.26           N  
ATOM    961  CA  ARG C  72       9.316 -26.230 -21.132  1.00 62.26           C  
ATOM    962  C   ARG C  72       9.112 -27.247 -22.250  1.00 62.26           C  
ATOM    963  CB  ARG C  72      10.732 -25.654 -21.200  1.00 62.26           C  
ATOM    964  O   ARG C  72       9.690 -28.335 -22.221  1.00 62.26           O  
ATOM    965  CG  ARG C  72      10.957 -24.711 -22.371  1.00 62.26           C  
ATOM    966  CD  ARG C  72      12.377 -24.162 -22.388  1.00 62.26           C  
ATOM    967  NE  ARG C  72      13.169 -24.748 -23.466  1.00 62.26           N  
ATOM    968  NH1 ARG C  72      15.214 -24.269 -22.505  1.00 62.26           N  
ATOM    969  NH2 ARG C  72      15.117 -25.343 -24.527  1.00 62.26           N  
ATOM    970  CZ  ARG C  72      14.498 -24.785 -23.497  1.00 62.26           C  
ATOM    971  N   ILE C  73       7.990 -27.030 -22.970  1.00 58.59           N  
ATOM    972  CA  ILE C  73       7.752 -27.888 -24.125  1.00 58.59           C  
ATOM    973  C   ILE C  73       8.780 -27.586 -25.213  1.00 58.59           C  
ATOM    974  CB  ILE C  73       6.320 -27.708 -24.677  1.00 58.59           C  
ATOM    975  O   ILE C  73       9.425 -28.498 -25.736  1.00 58.59           O  
ATOM    976  CG1 ILE C  73       5.301 -28.375 -23.746  1.00 58.59           C  
ATOM    977  CG2 ILE C  73       6.214 -28.269 -26.098  1.00 58.59           C  
ATOM    978  CD1 ILE C  73       3.898 -27.792 -23.844  1.00 58.59           C  
ATOM    979  N   ASN C  74       9.135 -26.185 -25.290  1.00 69.76           N  
ATOM    980  CA  ASN C  74      10.055 -25.689 -26.308  1.00 69.76           C  
ATOM    981  C   ASN C  74      11.152 -24.822 -25.698  1.00 69.76           C  
ATOM    982  CB  ASN C  74       9.295 -24.907 -27.382  1.00 69.76           C  
ATOM    983  O   ASN C  74      10.953 -24.209 -24.648  1.00 69.76           O  
ATOM    984  CG  ASN C  74       8.275 -25.758 -28.112  1.00 69.76           C  
ATOM    985  ND2 ASN C  74       7.107 -25.185 -28.379  1.00 69.76           N  
ATOM    986  OD1 ASN C  74       8.534 -26.921 -28.433  1.00 69.76           O  
ATOM    987  N   TRP C  75      12.425 -24.872 -26.155  1.00 71.51           N  
ATOM    988  CA  TRP C  75      13.569 -24.121 -25.649  1.00 71.51           C  
ATOM    989  C   TRP C  75      13.317 -22.620 -25.738  1.00 71.51           C  
ATOM    990  CB  TRP C  75      14.838 -24.485 -26.426  1.00 71.51           C  
ATOM    991  O   TRP C  75      13.697 -21.866 -24.838  1.00 71.51           O  
ATOM    992  CG  TRP C  75      16.101 -23.967 -25.806  1.00 71.51           C  
ATOM    993  CD1 TRP C  75      16.640 -22.719 -25.956  1.00 71.51           C  
ATOM    994  CD2 TRP C  75      16.986 -24.685 -24.942  1.00 71.51           C  
ATOM    995  CE2 TRP C  75      18.042 -23.810 -24.605  1.00 71.51           C  
ATOM    996  CE3 TRP C  75      16.988 -25.985 -24.419  1.00 71.51           C  
ATOM    997  NE1 TRP C  75      17.807 -22.619 -25.236  1.00 71.51           N  
ATOM    998  CH2 TRP C  75      19.069 -25.472 -23.268  1.00 71.51           C  
ATOM    999  CZ2 TRP C  75      19.092 -24.195 -23.766  1.00 71.51           C  
ATOM   1000  CZ3 TRP C  75      18.033 -26.366 -23.585  1.00 71.51           C  
ATOM   1001  N   ILE C  76      12.542 -22.124 -26.695  1.00 76.88           N  
ATOM   1002  CA  ILE C  76      12.281 -20.703 -26.897  1.00 76.88           C  
ATOM   1003  C   ILE C  76      11.306 -20.201 -25.835  1.00 76.88           C  
ATOM   1004  CB  ILE C  76      11.722 -20.426 -28.311  1.00 76.88           C  
ATOM   1005  O   ILE C  76      11.541 -19.165 -25.207  1.00 76.88           O  
ATOM   1006  CG1 ILE C  76      12.746 -20.828 -29.378  1.00 76.88           C  
ATOM   1007  CG2 ILE C  76      11.328 -18.954 -28.457  1.00 76.88           C  
ATOM   1008  CD1 ILE C  76      12.155 -20.997 -30.771  1.00 76.88           C  
ATOM   1009  N   THR C  77      10.269 -20.999 -25.649  1.00 75.95           N  
ATOM   1010  CA  THR C  77       9.256 -20.609 -24.674  1.00 75.95           C  
ATOM   1011  C   THR C  77       9.825 -20.641 -23.259  1.00 75.95           C  
ATOM   1012  CB  THR C  77       8.022 -21.527 -24.754  1.00 75.95           C  
ATOM   1013  O   THR C  77       9.491 -19.792 -22.431  1.00 75.95           O  
ATOM   1014  CG2 THR C  77       6.861 -20.960 -23.944  1.00 75.95           C  
ATOM   1015  OG1 THR C  77       7.616 -21.655 -26.123  1.00 75.95           O  
ATOM   1016  N   GLY C  78      10.764 -21.584 -23.117  1.00 79.30           N  
ATOM   1017  CA  GLY C  78      11.426 -21.657 -21.824  1.00 79.30           C  
ATOM   1018  C   GLY C  78      12.303 -20.454 -21.535  1.00 79.30           C  
ATOM   1019  O   GLY C  78      12.291 -19.923 -20.422  1.00 79.30           O  
ATOM   1020  N   GLY C  79      13.001 -20.027 -22.569  1.00 85.65           N  
ATOM   1021  CA  GLY C  79      13.844 -18.853 -22.409  1.00 85.65           C  
ATOM   1022  C   GLY C  79      13.058 -17.588 -22.120  1.00 85.65           C  
ATOM   1023  O   GLY C  79      13.445 -16.792 -21.262  1.00 85.65           O  
ATOM   1024  N   ILE C  80      11.979 -17.409 -22.781  1.00 83.06           N  
ATOM   1025  CA  ILE C  80      11.127 -16.240 -22.590  1.00 83.06           C  
ATOM   1026  C   ILE C  80      10.516 -16.271 -21.191  1.00 83.06           C  
ATOM   1027  CB  ILE C  80      10.015 -16.171 -23.660  1.00 83.06           C  
ATOM   1028  O   ILE C  80      10.436 -15.241 -20.519  1.00 83.06           O  
ATOM   1029  CG1 ILE C  80      10.623 -15.952 -25.050  1.00 83.06           C  
ATOM   1030  CG2 ILE C  80       9.009 -15.066 -23.322  1.00 83.06           C  
ATOM   1031  CD1 ILE C  80       9.648 -16.183 -26.196  1.00 83.06           C  
ATOM   1032  N   ALA C  81      10.205 -17.467 -20.761  1.00 81.20           N  
ATOM   1033  CA  ALA C  81       9.604 -17.622 -19.439  1.00 81.20           C  
ATOM   1034  C   ALA C  81      10.588 -17.233 -18.339  1.00 81.20           C  
ATOM   1035  CB  ALA C  81       9.125 -19.057 -19.237  1.00 81.20           C  
ATOM   1036  O   ALA C  81      10.222 -16.541 -17.386  1.00 81.20           O  
ATOM   1037  N   ILE C  82      11.788 -17.626 -18.518  1.00 84.50           N  
ATOM   1038  CA  ILE C  82      12.819 -17.314 -17.534  1.00 84.50           C  
ATOM   1039  C   ILE C  82      13.073 -15.808 -17.513  1.00 84.50           C  
ATOM   1040  CB  ILE C  82      14.131 -18.075 -17.828  1.00 84.50           C  
ATOM   1041  O   ILE C  82      13.194 -15.207 -16.443  1.00 84.50           O  
ATOM   1042  CG1 ILE C  82      13.931 -19.582 -17.623  1.00 84.50           C  
ATOM   1043  CG2 ILE C  82      15.269 -17.549 -16.949  1.00 84.50           C  
ATOM   1044  CD1 ILE C  82      15.066 -20.436 -18.170  1.00 84.50           C  
ATOM   1045  N   ALA C  83      13.099 -15.276 -18.666  1.00 89.13           N  
ATOM   1046  CA  ALA C  83      13.323 -13.836 -18.765  1.00 89.13           C  
ATOM   1047  C   ALA C  83      12.192 -13.058 -18.098  1.00 89.13           C  
ATOM   1048  CB  ALA C  83      13.462 -13.419 -20.227  1.00 89.13           C  
ATOM   1049  O   ALA C  83      12.440 -12.111 -17.348  1.00 89.13           O  
ATOM   1050  N   MET C  84      11.021 -13.421 -18.301  1.00 84.07           N  
ATOM   1051  CA  MET C  84       9.861 -12.758 -17.713  1.00 84.07           C  
ATOM   1052  C   MET C  84       9.827 -12.958 -16.202  1.00 84.07           C  
ATOM   1053  CB  MET C  84       8.567 -13.283 -18.339  1.00 84.07           C  
ATOM   1054  O   MET C  84       9.476 -12.040 -15.458  1.00 84.07           O  
ATOM   1055  CG  MET C  84       8.325 -12.786 -19.755  1.00 84.07           C  
ATOM   1056  SD  MET C  84       8.299 -10.955 -19.862  1.00 84.07           S  
ATOM   1057  CE  MET C  84       6.673 -10.615 -19.132  1.00 84.07           C  
ATOM   1058  N   ALA C  85      10.218 -14.139 -15.781  1.00 82.91           N  
ATOM   1059  CA  ALA C  85      10.296 -14.412 -14.348  1.00 82.91           C  
ATOM   1060  C   ALA C  85      11.289 -13.475 -13.665  1.00 82.91           C  
ATOM   1061  CB  ALA C  85      10.688 -15.867 -14.104  1.00 82.91           C  
ATOM   1062  O   ALA C  85      11.012 -12.947 -12.586  1.00 82.91           O  
ATOM   1063  N   CYS C  86      12.360 -13.283 -14.277  1.00 87.57           N  
ATOM   1064  CA  CYS C  86      13.375 -12.392 -13.728  1.00 87.57           C  
ATOM   1065  C   CYS C  86      12.868 -10.955 -13.677  1.00 87.57           C  
ATOM   1066  CB  CYS C  86      14.656 -12.461 -14.559  1.00 87.57           C  
ATOM   1067  O   CYS C  86      13.083 -10.252 -12.688  1.00 87.57           O  
ATOM   1068  SG  CYS C  86      15.603 -13.979 -14.311  1.00 87.57           S  
ATOM   1069  N   LEU C  87      12.210 -10.534 -14.675  1.00 86.50           N  
ATOM   1070  CA  LEU C  87      11.677  -9.178 -14.738  1.00 86.50           C  
ATOM   1071  C   LEU C  87      10.663  -8.940 -13.624  1.00 86.50           C  
ATOM   1072  CB  LEU C  87      11.027  -8.919 -16.100  1.00 86.50           C  
ATOM   1073  O   LEU C  87      10.734  -7.931 -12.918  1.00 86.50           O  
ATOM   1074  CG  LEU C  87      11.979  -8.635 -17.263  1.00 86.50           C  
ATOM   1075  CD1 LEU C  87      11.212  -8.600 -18.580  1.00 86.50           C  
ATOM   1076  CD2 LEU C  87      12.724  -7.324 -17.036  1.00 86.50           C  
ATOM   1077  N   VAL C  88       9.833  -9.840 -13.520  1.00 83.03           N  
ATOM   1078  CA  VAL C  88       8.813  -9.728 -12.483  1.00 83.03           C  
ATOM   1079  C   VAL C  88       9.473  -9.734 -11.106  1.00 83.03           C  
ATOM   1080  CB  VAL C  88       7.776 -10.870 -12.582  1.00 83.03           C  
ATOM   1081  O   VAL C  88       9.102  -8.948 -10.230  1.00 83.03           O  
ATOM   1082  CG1 VAL C  88       6.856 -10.871 -11.362  1.00 83.03           C  
ATOM   1083  CG2 VAL C  88       6.963 -10.742 -13.868  1.00 83.03           C  
ATOM   1084  N   GLY C  89      10.422 -10.610 -10.927  1.00 85.23           N  
ATOM   1085  CA  GLY C  89      11.145 -10.661  -9.666  1.00 85.23           C  
ATOM   1086  C   GLY C  89      11.851  -9.361  -9.330  1.00 85.23           C  
ATOM   1087  O   GLY C  89      11.804  -8.900  -8.187  1.00 85.23           O  
ATOM   1088  N   LEU C  90      12.410  -8.788 -10.346  1.00 85.86           N  
ATOM   1089  CA  LEU C  90      13.118  -7.531 -10.133  1.00 85.86           C  
ATOM   1090  C   LEU C  90      12.141  -6.407  -9.801  1.00 85.86           C  
ATOM   1091  CB  LEU C  90      13.938  -7.160 -11.372  1.00 85.86           C  
ATOM   1092  O   LEU C  90      12.419  -5.573  -8.936  1.00 85.86           O  
ATOM   1093  CG  LEU C  90      15.178  -8.013 -11.644  1.00 85.86           C  
ATOM   1094  CD1 LEU C  90      15.797  -7.635 -12.985  1.00 85.86           C  
ATOM   1095  CD2 LEU C  90      16.193  -7.855 -10.517  1.00 85.86           C  
ATOM   1096  N   MET C  91      11.088  -6.392 -10.498  1.00 82.71           N  
ATOM   1097  CA  MET C  91      10.068  -5.387 -10.214  1.00 82.71           C  
ATOM   1098  C   MET C  91       9.542  -5.533  -8.790  1.00 82.71           C  
ATOM   1099  CB  MET C  91       8.913  -5.495 -11.212  1.00 82.71           C  
ATOM   1100  O   MET C  91       9.332  -4.537  -8.096  1.00 82.71           O  
ATOM   1101  CG  MET C  91       9.020  -4.528 -12.380  1.00 82.71           C  
ATOM   1102  SD  MET C  91       7.414  -3.739 -12.788  1.00 82.71           S  
ATOM   1103  CE  MET C  91       7.811  -2.004 -12.432  1.00 82.71           C  
ATOM   1104  N   TRP C  92       9.373  -6.727  -8.420  1.00 81.63           N  
ATOM   1105  CA  TRP C  92       8.906  -7.012  -7.067  1.00 81.63           C  
ATOM   1106  C   TRP C  92       9.924  -6.550  -6.031  1.00 81.63           C  
ATOM   1107  CB  TRP C  92       8.629  -8.509  -6.898  1.00 81.63           C  
ATOM   1108  O   TRP C  92       9.567  -5.897  -5.048  1.00 81.63           O  
ATOM   1109  CG  TRP C  92       7.968  -8.863  -5.600  1.00 81.63           C  
ATOM   1110  CD1 TRP C  92       6.841  -8.300  -5.068  1.00 81.63           C  
ATOM   1111  CD2 TRP C  92       8.399  -9.858  -4.666  1.00 81.63           C  
ATOM   1112  CE2 TRP C  92       7.484  -9.845  -3.590  1.00 81.63           C  
ATOM   1113  CE3 TRP C  92       9.470 -10.761  -4.635  1.00 81.63           C  
ATOM   1114  NE1 TRP C  92       6.544  -8.887  -3.860  1.00 81.63           N  
ATOM   1115  CH2 TRP C  92       8.665 -11.575  -2.488  1.00 81.63           C  
ATOM   1116  CZ2 TRP C  92       7.608 -10.702  -2.494  1.00 81.63           C  
ATOM   1117  CZ3 TRP C  92       9.592 -11.613  -3.543  1.00 81.63           C  
ATOM   1118  N   LEU C  93      11.122  -6.856  -6.321  1.00 79.79           N  
ATOM   1119  CA  LEU C  93      12.187  -6.469  -5.402  1.00 79.79           C  
ATOM   1120  C   LEU C  93      12.296  -4.951  -5.306  1.00 79.79           C  
ATOM   1121  CB  LEU C  93      13.525  -7.061  -5.853  1.00 79.79           C  
ATOM   1122  O   LEU C  93      12.458  -4.405  -4.212  1.00 79.79           O  
ATOM   1123  CG  LEU C  93      14.704  -6.878  -4.896  1.00 79.79           C  
ATOM   1124  CD1 LEU C  93      14.384  -7.493  -3.537  1.00 79.79           C  
ATOM   1125  CD2 LEU C  93      15.970  -7.493  -5.482  1.00 79.79           C  
ATOM   1126  N   SER C  94      12.253  -4.363  -6.346  1.00 81.53           N  
ATOM   1127  CA  SER C  94      12.323  -2.906  -6.361  1.00 81.53           C  
ATOM   1128  C   SER C  94      11.208  -2.290  -5.523  1.00 81.53           C  
ATOM   1129  CB  SER C  94      12.243  -2.380  -7.795  1.00 81.53           C  
ATOM   1130  O   SER C  94      11.424  -1.294  -4.829  1.00 81.53           O  
ATOM   1131  OG  SER C  94      13.367  -2.803  -8.549  1.00 81.53           O  
ATOM   1132  N   TYR C  95       9.976  -2.828  -5.636  1.00 73.31           N  
ATOM   1133  CA  TYR C  95       8.852  -2.372  -4.826  1.00 73.31           C  
ATOM   1134  C   TYR C  95       9.179  -2.460  -3.340  1.00 73.31           C  
ATOM   1135  CB  TYR C  95       7.598  -3.196  -5.134  1.00 73.31           C  
ATOM   1136  O   TYR C  95       8.910  -1.526  -2.582  1.00 73.31           O  
ATOM   1137  CG  TYR C  95       6.443  -2.914  -4.203  1.00 73.31           C  
ATOM   1138  CD1 TYR C  95       6.153  -3.769  -3.143  1.00 73.31           C  
ATOM   1139  CD2 TYR C  95       5.639  -1.793  -4.383  1.00 73.31           C  
ATOM   1140  CE1 TYR C  95       5.089  -3.515  -2.284  1.00 73.31           C  
ATOM   1141  CE2 TYR C  95       4.573  -1.529  -3.531  1.00 73.31           C  
ATOM   1142  OH  TYR C  95       3.251  -2.137  -1.638  1.00 73.31           O  
ATOM   1143  CZ  TYR C  95       4.306  -2.394  -2.485  1.00 73.31           C  
ATOM   1144  N   PHE C  96       9.801  -3.565  -2.915  1.00 77.14           N  
ATOM   1145  CA  PHE C  96      10.116  -3.769  -1.506  1.00 77.14           C  
ATOM   1146  C   PHE C  96      11.185  -2.787  -1.043  1.00 77.14           C  
ATOM   1147  CB  PHE C  96      10.583  -5.207  -1.261  1.00 77.14           C  
ATOM   1148  O   PHE C  96      11.094  -2.234   0.055  1.00 77.14           O  
ATOM   1149  CG  PHE C  96       9.479  -6.141  -0.844  1.00 77.14           C  
ATOM   1150  CD1 PHE C  96       8.972  -6.106   0.450  1.00 77.14           C  
ATOM   1151  CD2 PHE C  96       8.948  -7.054  -1.745  1.00 77.14           C  
ATOM   1152  CE1 PHE C  96       7.950  -6.969   0.839  1.00 77.14           C  
ATOM   1153  CE2 PHE C  96       7.926  -7.919  -1.364  1.00 77.14           C  
ATOM   1154  CZ  PHE C  96       7.430  -7.876  -0.071  1.00 77.14           C  
ATOM   1155  N   ILE C  97      12.087  -2.611  -1.892  1.00 74.80           N  
ATOM   1156  CA  ILE C  97      13.161  -1.692  -1.532  1.00 74.80           C  
ATOM   1157  C   ILE C  97      12.597  -0.284  -1.354  1.00 74.80           C  
ATOM   1158  CB  ILE C  97      14.282  -1.689  -2.595  1.00 74.80           C  
ATOM   1159  O   ILE C  97      12.930   0.407  -0.389  1.00 74.80           O  
ATOM   1160  CG1 ILE C  97      14.970  -3.059  -2.649  1.00 74.80           C  
ATOM   1161  CG2 ILE C  97      15.296  -0.578  -2.307  1.00 74.80           C  
ATOM   1162  CD1 ILE C  97      15.926  -3.226  -3.822  1.00 74.80           C  
ATOM   1163  N   ALA C  98      11.841   0.029  -2.298  1.00 73.15           N  
ATOM   1164  CA  ALA C  98      11.217   1.346  -2.211  1.00 73.15           C  
ATOM   1165  C   ALA C  98      10.353   1.463  -0.959  1.00 73.15           C  
ATOM   1166  CB  ALA C  98      10.380   1.621  -3.458  1.00 73.15           C  
ATOM   1167  O   ALA C  98      10.337   2.508  -0.303  1.00 73.15           O  
ATOM   1168  N   SER C  99       9.672   0.474  -0.654  1.00 73.21           N  
ATOM   1169  CA  SER C  99       8.816   0.448   0.528  1.00 73.21           C  
ATOM   1170  C   SER C  99       9.635   0.584   1.807  1.00 73.21           C  
ATOM   1171  CB  SER C  99       8.001  -0.846   0.571  1.00 73.21           C  
ATOM   1172  O   SER C  99       9.240   1.299   2.730  1.00 73.21           O  
ATOM   1173  OG  SER C  99       6.997  -0.841  -0.430  1.00 73.21           O  
ATOM   1174  N   PHE C 100      10.773  -0.062   1.823  1.00 71.88           N  
ATOM   1175  CA  PHE C 100      11.650   0.024   2.985  1.00 71.88           C  
ATOM   1176  C   PHE C 100      12.223   1.429   3.129  1.00 71.88           C  
ATOM   1177  CB  PHE C 100      12.786  -0.998   2.879  1.00 71.88           C  
ATOM   1178  O   PHE C 100      12.355   1.939   4.244  1.00 71.88           O  
ATOM   1179  CG  PHE C 100      12.848  -1.959   4.036  1.00 71.88           C  
ATOM   1180  CD1 PHE C 100      13.503  -1.612   5.211  1.00 71.88           C  
ATOM   1181  CD2 PHE C 100      12.251  -3.210   3.948  1.00 71.88           C  
ATOM   1182  CE1 PHE C 100      13.562  -2.500   6.284  1.00 71.88           C  
ATOM   1183  CE2 PHE C 100      12.305  -4.102   5.015  1.00 71.88           C  
ATOM   1184  CZ  PHE C 100      12.962  -3.745   6.182  1.00 71.88           C  
ATOM   1185  N   ARG C 101      12.593   1.902   2.097  1.00 76.12           N  
ATOM   1186  CA  ARG C 101      13.119   3.263   2.113  1.00 76.12           C  
ATOM   1187  C   ARG C 101      12.098   4.237   2.693  1.00 76.12           C  
ATOM   1188  CB  ARG C 101      13.519   3.702   0.703  1.00 76.12           C  
ATOM   1189  O   ARG C 101      12.446   5.099   3.503  1.00 76.12           O  
ATOM   1190  CG  ARG C 101      14.322   4.992   0.664  1.00 76.12           C  
ATOM   1191  CD  ARG C 101      14.658   5.404  -0.763  1.00 76.12           C  
ATOM   1192  NE  ARG C 101      15.759   4.615  -1.307  1.00 76.12           N  
ATOM   1193  NH1 ARG C 101      15.730   5.626  -3.384  1.00 76.12           N  
ATOM   1194  NH2 ARG C 101      17.247   3.968  -2.932  1.00 76.12           N  
ATOM   1195  CZ  ARG C 101      16.243   4.738  -2.540  1.00 76.12           C  
ATOM   1196  N   LEU C 102      10.895   4.071   2.199  1.00 74.04           N  
ATOM   1197  CA  LEU C 102       9.813   4.909   2.706  1.00 74.04           C  
ATOM   1198  C   LEU C 102       9.571   4.647   4.188  1.00 74.04           C  
ATOM   1199  CB  LEU C 102       8.527   4.661   1.914  1.00 74.04           C  
ATOM   1200  O   LEU C 102       9.308   5.577   4.953  1.00 74.04           O  
ATOM   1201  CG  LEU C 102       7.487   5.782   1.941  1.00 74.04           C  
ATOM   1202  CD1 LEU C 102       7.755   6.781   0.820  1.00 74.04           C  
ATOM   1203  CD2 LEU C 102       6.079   5.208   1.827  1.00 74.04           C  
ATOM   1204  N   PHE C 103       9.641   3.404   4.562  1.00 73.31           N  
ATOM   1205  CA  PHE C 103       9.464   3.020   5.957  1.00 73.31           C  
ATOM   1206  C   PHE C 103      10.542   3.647   6.833  1.00 73.31           C  
ATOM   1207  CB  PHE C 103       9.490   1.495   6.103  1.00 73.31           C  
ATOM   1208  O   PHE C 103      10.265   4.077   7.954  1.00 73.31           O  
ATOM   1209  CG  PHE C 103       9.251   1.016   7.510  1.00 73.31           C  
ATOM   1210  CD1 PHE C 103      10.307   0.576   8.298  1.00 73.31           C  
ATOM   1211  CD2 PHE C 103       7.969   1.006   8.044  1.00 73.31           C  
ATOM   1212  CE1 PHE C 103      10.088   0.132   9.600  1.00 73.31           C  
ATOM   1213  CE2 PHE C 103       7.743   0.564   9.344  1.00 73.31           C  
ATOM   1214  CZ  PHE C 103       8.803   0.126  10.120  1.00 73.31           C  
ATOM   1215  N   ALA C 104      11.722   3.671   6.387  1.00 68.94           N  
ATOM   1216  CA  ALA C 104      12.838   4.250   7.131  1.00 68.94           C  
ATOM   1217  C   ALA C 104      12.642   5.750   7.332  1.00 68.94           C  
ATOM   1218  CB  ALA C 104      14.155   3.980   6.409  1.00 68.94           C  
ATOM   1219  O   ALA C 104      13.029   6.299   8.366  1.00 68.94           O  
ATOM   1220  N   ARG C 105      11.957   6.321   6.454  1.00 67.48           N  
ATOM   1221  CA  ARG C 105      11.746   7.763   6.519  1.00 67.48           C  
ATOM   1222  C   ARG C 105      10.532   8.101   7.378  1.00 67.48           C  
ATOM   1223  CB  ARG C 105      11.572   8.345   5.114  1.00 67.48           C  
ATOM   1224  O   ARG C 105      10.558   9.065   8.146  1.00 67.48           O  
ATOM   1225  CG  ARG C 105      12.855   8.384   4.300  1.00 67.48           C  
ATOM   1226  CD  ARG C 105      12.636   9.015   2.932  1.00 67.48           C  
ATOM   1227  NE  ARG C 105      13.887   9.135   2.188  1.00 67.48           N  
ATOM   1228  NH1 ARG C 105      12.909   9.996   0.280  1.00 67.48           N  
ATOM   1229  NH2 ARG C 105      15.176   9.666   0.362  1.00 67.48           N  
ATOM   1230  CZ  ARG C 105      13.988   9.599   0.945  1.00 67.48           C  
ATOM   1231  N   THR C 106       9.408   7.376   7.193  1.00 65.16           N  
ATOM   1232  CA  THR C 106       8.148   7.748   7.827  1.00 65.16           C  
ATOM   1233  C   THR C 106       7.912   6.921   9.088  1.00 65.16           C  
ATOM   1234  CB  THR C 106       6.963   7.567   6.861  1.00 65.16           C  
ATOM   1235  O   THR C 106       7.221   7.365  10.007  1.00 65.16           O  
ATOM   1236  CG2 THR C 106       6.966   8.640   5.778  1.00 65.16           C  
ATOM   1237  OG1 THR C 106       7.051   6.278   6.242  1.00 65.16           O  
ATOM   1238  N   ARG C 107       8.735   5.889   9.267  1.00 64.32           N  
ATOM   1239  CA  ARG C 107       8.598   4.968  10.391  1.00 64.32           C  
ATOM   1240  C   ARG C 107       7.151   4.516  10.555  1.00 64.32           C  
ATOM   1241  CB  ARG C 107       9.094   5.619  11.683  1.00 64.32           C  
ATOM   1242  O   ARG C 107       6.686   4.302  11.677  1.00 64.32           O  
ATOM   1243  CG  ARG C 107      10.603   5.566  11.861  1.00 64.32           C  
ATOM   1244  CD  ARG C 107      10.998   5.534  13.331  1.00 64.32           C  
ATOM   1245  NE  ARG C 107      12.248   6.249  13.569  1.00 64.32           N  
ATOM   1246  NH1 ARG C 107      12.054   6.241  15.871  1.00 64.32           N  
ATOM   1247  NH2 ARG C 107      13.870   7.222  14.873  1.00 64.32           N  
ATOM   1248  CZ  ARG C 107      12.721   6.569  14.770  1.00 64.32           C  
ATOM   1249  N   SER C 108       6.384   4.579   9.546  1.00 63.28           N  
ATOM   1250  CA  SER C 108       5.004   4.106   9.612  1.00 63.28           C  
ATOM   1251  C   SER C 108       4.787   2.905   8.698  1.00 63.28           C  
ATOM   1252  CB  SER C 108       4.035   5.227   9.233  1.00 63.28           C  
ATOM   1253  O   SER C 108       5.413   2.801   7.641  1.00 63.28           O  
ATOM   1254  OG  SER C 108       2.725   4.718   9.052  1.00 63.28           O  
ATOM   1255  N   MET C 109       4.033   1.979   9.071  1.00 64.89           N  
ATOM   1256  CA  MET C 109       3.781   0.727   8.363  1.00 64.89           C  
ATOM   1257  C   MET C 109       2.913   0.963   7.132  1.00 64.89           C  
ATOM   1258  CB  MET C 109       3.110  -0.289   9.289  1.00 64.89           C  
ATOM   1259  O   MET C 109       2.847   0.113   6.242  1.00 64.89           O  
ATOM   1260  CG  MET C 109       4.048  -0.887  10.326  1.00 64.89           C  
ATOM   1261  SD  MET C 109       4.668  -2.544   9.839  1.00 64.89           S  
ATOM   1262  CE  MET C 109       3.222  -3.560  10.251  1.00 64.89           C  
ATOM   1263  N   TRP C 110       2.368   2.191   7.089  1.00 69.06           N  
ATOM   1264  CA  TRP C 110       1.561   2.507   5.915  1.00 69.06           C  
ATOM   1265  C   TRP C 110       2.440   2.680   4.681  1.00 69.06           C  
ATOM   1266  CB  TRP C 110       0.737   3.775   6.153  1.00 69.06           C  
ATOM   1267  O   TRP C 110       1.939   2.723   3.555  1.00 69.06           O  
ATOM   1268  CG  TRP C 110      -0.664   3.513   6.618  1.00 69.06           C  
ATOM   1269  CD1 TRP C 110      -1.071   3.235   7.893  1.00 69.06           C  
ATOM   1270  CD2 TRP C 110      -1.844   3.501   5.808  1.00 69.06           C  
ATOM   1271  CE2 TRP C 110      -2.932   3.208   6.660  1.00 69.06           C  
ATOM   1272  CE3 TRP C 110      -2.087   3.710   4.444  1.00 69.06           C  
ATOM   1273  NE1 TRP C 110      -2.434   3.050   7.925  1.00 69.06           N  
ATOM   1274  CH2 TRP C 110      -4.454   3.328   4.852  1.00 69.06           C  
ATOM   1275  CZ2 TRP C 110      -4.245   3.120   6.190  1.00 69.06           C  
ATOM   1276  CZ3 TRP C 110      -3.394   3.621   3.979  1.00 69.06           C  
ATOM   1277  N   SER C 111       3.689   2.599   4.878  1.00 66.29           N  
ATOM   1278  CA  SER C 111       4.645   2.750   3.786  1.00 66.29           C  
ATOM   1279  C   SER C 111       4.636   1.529   2.872  1.00 66.29           C  
ATOM   1280  CB  SER C 111       6.054   2.977   4.333  1.00 66.29           C  
ATOM   1281  O   SER C 111       5.028   1.617   1.706  1.00 66.29           O  
ATOM   1282  OG  SER C 111       6.476   1.870   5.111  1.00 66.29           O  
ATOM   1283  N   PHE C 112       4.044   0.498   3.385  1.00 68.82           N  
ATOM   1284  CA  PHE C 112       4.078  -0.732   2.602  1.00 68.82           C  
ATOM   1285  C   PHE C 112       2.789  -0.905   1.809  1.00 68.82           C  
ATOM   1286  CB  PHE C 112       4.302  -1.943   3.513  1.00 68.82           C  
ATOM   1287  O   PHE C 112       2.520  -1.985   1.279  1.00 68.82           O  
ATOM   1288  CG  PHE C 112       5.728  -2.110   3.962  1.00 68.82           C  
ATOM   1289  CD1 PHE C 112       6.663  -2.729   3.141  1.00 68.82           C  
ATOM   1290  CD2 PHE C 112       6.135  -1.647   5.207  1.00 68.82           C  
ATOM   1291  CE1 PHE C 112       7.984  -2.885   3.554  1.00 68.82           C  
ATOM   1292  CE2 PHE C 112       7.454  -1.799   5.627  1.00 68.82           C  
ATOM   1293  CZ  PHE C 112       8.376  -2.419   4.800  1.00 68.82           C  
ATOM   1294  N   ASN C 113       1.991   0.129   1.725  1.00 64.96           N  
ATOM   1295  CA  ASN C 113       0.768   0.089   0.930  1.00 64.96           C  
ATOM   1296  C   ASN C 113       1.072   0.078  -0.565  1.00 64.96           C  
ATOM   1297  CB  ASN C 113      -0.138   1.272   1.279  1.00 64.96           C  
ATOM   1298  O   ASN C 113       1.757   0.969  -1.071  1.00 64.96           O  
ATOM   1299  CG  ASN C 113      -1.599   0.996   0.982  1.00 64.96           C  
ATOM   1300  ND2 ASN C 113      -2.487   1.727   1.646  1.00 64.96           N  
ATOM   1301  OD1 ASN C 113      -1.926   0.133   0.163  1.00 64.96           O  
ATOM   1302  N   PRO C 114       0.719  -1.026  -1.185  1.00 69.05           N  
ATOM   1303  CA  PRO C 114       0.999  -1.153  -2.618  1.00 69.05           C  
ATOM   1304  C   PRO C 114       0.198  -0.167  -3.465  1.00 69.05           C  
ATOM   1305  CB  PRO C 114       0.594  -2.596  -2.929  1.00 69.05           C  
ATOM   1306  O   PRO C 114       0.568   0.113  -4.608  1.00 69.05           O  
ATOM   1307  CG  PRO C 114      -0.332  -2.981  -1.821  1.00 69.05           C  
ATOM   1308  CD  PRO C 114      -0.056  -2.096  -0.640  1.00 69.05           C  
ATOM   1309  N   GLU C 115      -0.849   0.321  -2.976  1.00 65.05           N  
ATOM   1310  CA  GLU C 115      -1.739   1.171  -3.761  1.00 65.05           C  
ATOM   1311  C   GLU C 115      -1.229   2.608  -3.810  1.00 65.05           C  
ATOM   1312  CB  GLU C 115      -3.159   1.135  -3.191  1.00 65.05           C  
ATOM   1313  O   GLU C 115      -1.371   3.289  -4.828  1.00 65.05           O  
ATOM   1314  CG  GLU C 115      -4.203   1.768  -4.099  1.00 65.05           C  
ATOM   1315  CD  GLU C 115      -5.628   1.558  -3.613  1.00 65.05           C  
ATOM   1316  OE1 GLU C 115      -6.576   1.984  -4.310  1.00 65.05           O  
ATOM   1317  OE2 GLU C 115      -5.797   0.963  -2.525  1.00 65.05           O  
ATOM   1318  N   THR C 116      -0.695   3.009  -2.642  1.00 63.26           N  
ATOM   1319  CA  THR C 116      -0.269   4.404  -2.652  1.00 63.26           C  
ATOM   1320  C   THR C 116       1.123   4.549  -2.043  1.00 63.26           C  
ATOM   1321  CB  THR C 116      -1.263   5.298  -1.887  1.00 63.26           C  
ATOM   1322  O   THR C 116       1.478   3.821  -1.114  1.00 63.26           O  
ATOM   1323  CG2 THR C 116      -2.577   5.437  -2.649  1.00 63.26           C  
ATOM   1324  OG1 THR C 116      -1.527   4.717  -0.603  1.00 63.26           O  
ATOM   1325  N   ASN C 117       1.986   5.266  -2.740  1.00 64.83           N  
ATOM   1326  CA  ASN C 117       3.313   5.587  -2.224  1.00 64.83           C  
ATOM   1327  C   ASN C 117       3.350   6.979  -1.600  1.00 64.83           C  
ATOM   1328  CB  ASN C 117       4.362   5.473  -3.332  1.00 64.83           C  
ATOM   1329  O   ASN C 117       4.425   7.551  -1.413  1.00 64.83           O  
ATOM   1330  CG  ASN C 117       4.454   4.074  -3.908  1.00 64.83           C  
ATOM   1331  ND2 ASN C 117       4.766   3.982  -5.195  1.00 64.83           N  
ATOM   1332  OD1 ASN C 117       4.244   3.084  -3.203  1.00 64.83           O  
ATOM   1333  N   ILE C 118       2.162   7.423  -1.306  1.00 71.78           N  
ATOM   1334  CA  ILE C 118       2.104   8.767  -0.740  1.00 71.78           C  
ATOM   1335  C   ILE C 118       1.525   8.708   0.672  1.00 71.78           C  
ATOM   1336  CB  ILE C 118       1.267   9.717  -1.624  1.00 71.78           C  
ATOM   1337  O   ILE C 118       0.445   8.151   0.884  1.00 71.78           O  
ATOM   1338  CG1 ILE C 118       1.795   9.713  -3.063  1.00 71.78           C  
ATOM   1339  CG2 ILE C 118       1.268  11.135  -1.044  1.00 71.78           C  
ATOM   1340  CD1 ILE C 118       0.820  10.285  -4.082  1.00 71.78           C  
ATOM   1341  N   LEU C 119       2.289   9.125   1.565  1.00 80.18           N  
ATOM   1342  CA  LEU C 119       1.831   9.093   2.950  1.00 80.18           C  
ATOM   1343  C   LEU C 119       1.688  10.505   3.507  1.00 80.18           C  
ATOM   1344  CB  LEU C 119       2.799   8.285   3.817  1.00 80.18           C  
ATOM   1345  O   LEU C 119       2.565  11.349   3.305  1.00 80.18           O  
ATOM   1346  CG  LEU C 119       2.666   6.763   3.744  1.00 80.18           C  
ATOM   1347  CD1 LEU C 119       3.973   6.138   3.268  1.00 80.18           C  
ATOM   1348  CD2 LEU C 119       2.258   6.196   5.099  1.00 80.18           C  
ATOM   1349  N   LEU C 120       0.496  10.725   4.050  1.00 77.70           N  
ATOM   1350  CA  LEU C 120       0.246  12.001   4.712  1.00 77.70           C  
ATOM   1351  C   LEU C 120       0.611  11.926   6.191  1.00 77.70           C  
ATOM   1352  CB  LEU C 120      -1.221  12.408   4.556  1.00 77.70           C  
ATOM   1353  O   LEU C 120       0.166  11.019   6.899  1.00 77.70           O  
ATOM   1354  CG  LEU C 120      -1.629  13.733   5.202  1.00 77.70           C  
ATOM   1355  CD1 LEU C 120      -1.125  14.907   4.368  1.00 77.70           C  
ATOM   1356  CD2 LEU C 120      -3.143  13.802   5.371  1.00 77.70           C  
ATOM   1357  N   ASN C 121       1.495  12.828   6.571  1.00 75.46           N  
ATOM   1358  CA  ASN C 121       1.901  12.888   7.971  1.00 75.46           C  
ATOM   1359  C   ASN C 121       1.395  14.159   8.647  1.00 75.46           C  
ATOM   1360  CB  ASN C 121       3.423  12.790   8.094  1.00 75.46           C  
ATOM   1361  O   ASN C 121       1.756  15.266   8.245  1.00 75.46           O  
ATOM   1362  CG  ASN C 121       3.947  11.406   7.765  1.00 75.46           C  
ATOM   1363  ND2 ASN C 121       5.243  11.313   7.488  1.00 75.46           N  
ATOM   1364  OD1 ASN C 121       3.194  10.429   7.757  1.00 75.46           O  
ATOM   1365  N   VAL C 122       0.503  13.945   9.585  1.00 76.18           N  
ATOM   1366  CA  VAL C 122      -0.049  15.102  10.283  1.00 76.18           C  
ATOM   1367  C   VAL C 122       0.378  15.074  11.749  1.00 76.18           C  
ATOM   1368  CB  VAL C 122      -1.590  15.146  10.178  1.00 76.18           C  
ATOM   1369  O   VAL C 122       0.065  14.129  12.476  1.00 76.18           O  
ATOM   1370  CG1 VAL C 122      -2.143  16.395  10.862  1.00 76.18           C  
ATOM   1371  CG2 VAL C 122      -2.026  15.096   8.715  1.00 76.18           C  
ATOM   1372  N   PRO C 123       1.157  16.090  12.107  1.00 73.67           N  
ATOM   1373  CA  PRO C 123       1.552  16.165  13.516  1.00 73.67           C  
ATOM   1374  C   PRO C 123       0.440  16.702  14.413  1.00 73.67           C  
ATOM   1375  CB  PRO C 123       2.748  17.121  13.496  1.00 73.67           C  
ATOM   1376  O   PRO C 123       0.006  17.845  14.248  1.00 73.67           O  
ATOM   1377  CG  PRO C 123       2.577  17.920  12.245  1.00 73.67           C  
ATOM   1378  CD  PRO C 123       1.695  17.151  11.304  1.00 73.67           C  
ATOM   1379  N   LEU C 124      -0.224  15.731  15.080  1.00 71.50           N  
ATOM   1380  CA  LEU C 124      -1.263  16.162  16.009  1.00 71.50           C  
ATOM   1381  C   LEU C 124      -0.876  15.833  17.447  1.00 71.50           C  
ATOM   1382  CB  LEU C 124      -2.600  15.501  15.664  1.00 71.50           C  
ATOM   1383  O   LEU C 124      -0.524  14.692  17.755  1.00 71.50           O  
ATOM   1384  CG  LEU C 124      -3.777  16.443  15.408  1.00 71.50           C  
ATOM   1385  CD1 LEU C 124      -3.843  16.820  13.932  1.00 71.50           C  
ATOM   1386  CD2 LEU C 124      -5.084  15.802  15.861  1.00 71.50           C  
ATOM   1387  N   HIS C 125      -1.098  16.891  18.343  1.00 66.24           N  
ATOM   1388  CA  HIS C 125      -0.924  16.743  19.784  1.00 66.24           C  
ATOM   1389  C   HIS C 125       0.377  16.019  20.110  1.00 66.24           C  
ATOM   1390  CB  HIS C 125      -2.110  15.992  20.391  1.00 66.24           C  
ATOM   1391  O   HIS C 125       0.433  15.229  21.056  1.00 66.24           O  
ATOM   1392  CG  HIS C 125      -3.311  16.853  20.625  1.00 66.24           C  
ATOM   1393  CD2 HIS C 125      -3.665  17.616  21.686  1.00 66.24           C  
ATOM   1394  ND1 HIS C 125      -4.317  16.994  19.694  1.00 66.24           N  
ATOM   1395  CE1 HIS C 125      -5.241  17.810  20.174  1.00 66.24           C  
ATOM   1396  NE2 HIS C 125      -4.869  18.201  21.381  1.00 66.24           N  
ATOM   1397  N   GLY C 126       1.474  16.235  19.350  1.00 60.80           N  
ATOM   1398  CA  GLY C 126       2.766  15.643  19.655  1.00 60.80           C  
ATOM   1399  C   GLY C 126       2.966  14.283  19.015  1.00 60.80           C  
ATOM   1400  O   GLY C 126       4.037  13.685  19.135  1.00 60.80           O  
ATOM   1401  N   THR C 127       1.828  13.798  18.449  1.00 64.20           N  
ATOM   1402  CA  THR C 127       1.970  12.526  17.748  1.00 64.20           C  
ATOM   1403  C   THR C 127       1.744  12.707  16.249  1.00 64.20           C  
ATOM   1404  CB  THR C 127       0.987  11.474  18.294  1.00 64.20           C  
ATOM   1405  O   THR C 127       0.961  13.563  15.833  1.00 64.20           O  
ATOM   1406  CG2 THR C 127       1.624  10.655  19.412  1.00 64.20           C  
ATOM   1407  OG1 THR C 127      -0.177  12.136  18.806  1.00 64.20           O  
ATOM   1408  N   ILE C 128       2.585  12.045  15.446  1.00 69.01           N  
ATOM   1409  CA  ILE C 128       2.466  12.124  13.995  1.00 69.01           C  
ATOM   1410  C   ILE C 128       1.546  11.014  13.492  1.00 69.01           C  
ATOM   1411  CB  ILE C 128       3.847  12.028  13.308  1.00 69.01           C  
ATOM   1412  O   ILE C 128       1.792   9.833  13.745  1.00 69.01           O  
ATOM   1413  CG1 ILE C 128       4.821  13.038  13.924  1.00 69.01           C  
ATOM   1414  CG2 ILE C 128       3.715  12.244  11.798  1.00 69.01           C  
ATOM   1415  CD1 ILE C 128       6.282  12.775  13.586  1.00 69.01           C  
ATOM   1416  N   LEU C 129       0.436  11.478  13.031  1.00 73.46           N  
ATOM   1417  CA  LEU C 129      -0.493  10.521  12.440  1.00 73.46           C  
ATOM   1418  C   LEU C 129      -0.290  10.427  10.931  1.00 73.46           C  
ATOM   1419  CB  LEU C 129      -1.939  10.917  12.748  1.00 73.46           C  
ATOM   1420  O   LEU C 129      -0.259  11.448  10.240  1.00 73.46           O  
ATOM   1421  CG  LEU C 129      -2.514  10.409  14.072  1.00 73.46           C  
ATOM   1422  CD1 LEU C 129      -2.964  11.581  14.938  1.00 73.46           C  
ATOM   1423  CD2 LEU C 129      -3.671   9.449  13.819  1.00 73.46           C  
ATOM   1424  N   THR C 130      -0.017   9.135  10.498  1.00 73.36           N  
ATOM   1425  CA  THR C 130       0.252   8.923   9.080  1.00 73.36           C  
ATOM   1426  C   THR C 130      -0.928   8.230   8.404  1.00 73.36           C  
ATOM   1427  CB  THR C 130       1.529   8.088   8.873  1.00 73.36           C  
ATOM   1428  O   THR C 130      -1.452   7.240   8.919  1.00 73.36           O  
ATOM   1429  CG2 THR C 130       2.779   8.927   9.111  1.00 73.36           C  
ATOM   1430  OG1 THR C 130       1.525   6.985   9.787  1.00 73.36           O  
ATOM   1431  N   ARG C 131      -1.478   8.931   7.383  1.00 74.17           N  
ATOM   1432  CA  ARG C 131      -2.561   8.337   6.605  1.00 74.17           C  
ATOM   1433  C   ARG C 131      -2.198   8.268   5.125  1.00 74.17           C  
ATOM   1434  CB  ARG C 131      -3.855   9.132   6.791  1.00 74.17           C  
ATOM   1435  O   ARG C 131      -1.585   9.193   4.587  1.00 74.17           O  
ATOM   1436  CG  ARG C 131      -4.436   9.043   8.193  1.00 74.17           C  
ATOM   1437  CD  ARG C 131      -5.074   7.686   8.454  1.00 74.17           C  
ATOM   1438  NE  ARG C 131      -5.750   7.648   9.748  1.00 74.17           N  
ATOM   1439  NH1 ARG C 131      -4.647   5.764  10.502  1.00 74.17           N  
ATOM   1440  NH2 ARG C 131      -6.203   6.795  11.832  1.00 74.17           N  
ATOM   1441  CZ  ARG C 131      -5.532   6.736  10.691  1.00 74.17           C  
ATOM   1442  N   PRO C 132      -2.493   7.116   4.511  1.00 74.57           N  
ATOM   1443  CA  PRO C 132      -2.197   6.977   3.084  1.00 74.57           C  
ATOM   1444  C   PRO C 132      -3.111   7.829   2.206  1.00 74.57           C  
ATOM   1445  CB  PRO C 132      -2.421   5.486   2.820  1.00 74.57           C  
ATOM   1446  O   PRO C 132      -4.320   7.891   2.445  1.00 74.57           O  
ATOM   1447  CG  PRO C 132      -3.334   5.038   3.916  1.00 74.57           C  
ATOM   1448  CD  PRO C 132      -3.168   5.966   5.085  1.00 74.57           C  
ATOM   1449  N   LEU C 133      -2.454   8.596   1.358  1.00 73.34           N  
ATOM   1450  CA  LEU C 133      -3.194   9.406   0.397  1.00 73.34           C  
ATOM   1451  C   LEU C 133      -3.067   8.832  -1.010  1.00 73.34           C  
ATOM   1452  CB  LEU C 133      -2.692  10.853   0.418  1.00 73.34           C  
ATOM   1453  O   LEU C 133      -2.015   8.305  -1.378  1.00 73.34           O  
ATOM   1454  CG  LEU C 133      -3.766  11.942   0.436  1.00 73.34           C  
ATOM   1455  CD1 LEU C 133      -4.155  12.279   1.871  1.00 73.34           C  
ATOM   1456  CD2 LEU C 133      -3.277  13.187  -0.297  1.00 73.34           C  
ATOM   1457  N   LEU C 134      -4.087   8.700  -1.671  1.00 64.50           N  
ATOM   1458  CA  LEU C 134      -4.084   8.149  -3.021  1.00 64.50           C  
ATOM   1459  C   LEU C 134      -3.485   9.141  -4.012  1.00 64.50           C  
ATOM   1460  CB  LEU C 134      -5.505   7.776  -3.452  1.00 64.50           C  
ATOM   1461  O   LEU C 134      -2.737   8.752  -4.912  1.00 64.50           O  
ATOM   1462  CG  LEU C 134      -5.735   6.314  -3.837  1.00 64.50           C  
ATOM   1463  CD1 LEU C 134      -5.902   5.456  -2.587  1.00 64.50           C  
ATOM   1464  CD2 LEU C 134      -6.952   6.185  -4.747  1.00 64.50           C  
ATOM   1465  N   GLU C 135      -3.770  10.401  -3.630  1.00 61.69           N  
ATOM   1466  CA  GLU C 135      -3.278  11.405  -4.569  1.00 61.69           C  
ATOM   1467  C   GLU C 135      -2.709  12.615  -3.834  1.00 61.69           C  
ATOM   1468  CB  GLU C 135      -4.394  11.844  -5.520  1.00 61.69           C  
ATOM   1469  O   GLU C 135      -3.230  13.017  -2.791  1.00 61.69           O  
ATOM   1470  CG  GLU C 135      -4.566  10.934  -6.728  1.00 61.69           C  
ATOM   1471  CD  GLU C 135      -5.726  11.338  -7.624  1.00 61.69           C  
ATOM   1472  OE1 GLU C 135      -5.975  10.651  -8.640  1.00 61.69           O  
ATOM   1473  OE2 GLU C 135      -6.391  12.349  -7.306  1.00 61.69           O  
ATOM   1474  N   SER C 136      -1.478  12.931  -4.236  1.00 61.56           N  
ATOM   1475  CA  SER C 136      -0.922  14.153  -3.664  1.00 61.56           C  
ATOM   1476  C   SER C 136      -1.545  15.393  -4.296  1.00 61.56           C  
ATOM   1477  CB  SER C 136       0.597  14.187  -3.845  1.00 61.56           C  
ATOM   1478  O   SER C 136      -1.562  15.530  -5.521  1.00 61.56           O  
ATOM   1479  OG  SER C 136       0.937  14.360  -5.210  1.00 61.56           O  
ATOM   1480  N   GLU C 137      -2.447  15.853  -3.580  1.00 66.79           N  
ATOM   1481  CA  GLU C 137      -3.005  17.101  -4.091  1.00 66.79           C  
ATOM   1482  C   GLU C 137      -2.162  18.299  -3.664  1.00 66.79           C  
ATOM   1483  CB  GLU C 137      -4.450  17.278  -3.616  1.00 66.79           C  
ATOM   1484  O   GLU C 137      -1.398  18.215  -2.701  1.00 66.79           O  
ATOM   1485  CG  GLU C 137      -5.434  16.319  -4.269  1.00 66.79           C  
ATOM   1486  CD  GLU C 137      -6.860  16.491  -3.770  1.00 66.79           C  
ATOM   1487  OE1 GLU C 137      -7.801  16.011  -4.443  1.00 66.79           O  
ATOM   1488  OE2 GLU C 137      -7.038  17.112  -2.698  1.00 66.79           O  
ATOM   1489  N   LEU C 138      -1.961  19.254  -4.636  1.00 70.52           N  
ATOM   1490  CA  LEU C 138      -1.227  20.486  -4.371  1.00 70.52           C  
ATOM   1491  C   LEU C 138      -1.801  21.211  -3.158  1.00 70.52           C  
ATOM   1492  CB  LEU C 138      -1.264  21.406  -5.594  1.00 70.52           C  
ATOM   1493  O   LEU C 138      -1.057  21.805  -2.375  1.00 70.52           O  
ATOM   1494  CG  LEU C 138       0.072  21.653  -6.297  1.00 70.52           C  
ATOM   1495  CD1 LEU C 138       0.045  21.072  -7.707  1.00 70.52           C  
ATOM   1496  CD2 LEU C 138       0.389  23.144  -6.334  1.00 70.52           C  
ATOM   1497  N   VAL C 139      -3.034  20.958  -3.014  1.00 74.38           N  
ATOM   1498  CA  VAL C 139      -3.718  21.608  -1.901  1.00 74.38           C  
ATOM   1499  C   VAL C 139      -4.543  20.580  -1.130  1.00 74.38           C  
ATOM   1500  CB  VAL C 139      -4.624  22.762  -2.387  1.00 74.38           C  
ATOM   1501  O   VAL C 139      -5.300  19.810  -1.725  1.00 74.38           O  
ATOM   1502  CG1 VAL C 139      -5.360  23.403  -1.211  1.00 74.38           C  
ATOM   1503  CG2 VAL C 139      -3.800  23.806  -3.138  1.00 74.38           C  
ATOM   1504  N   ILE C 140      -4.142  20.459   0.083  1.00 78.99           N  
ATOM   1505  CA  ILE C 140      -4.883  19.530   0.929  1.00 78.99           C  
ATOM   1506  C   ILE C 140      -5.873  20.301   1.800  1.00 78.99           C  
ATOM   1507  CB  ILE C 140      -3.934  18.690   1.813  1.00 78.99           C  
ATOM   1508  O   ILE C 140      -5.495  21.257   2.482  1.00 78.99           O  
ATOM   1509  CG1 ILE C 140      -2.954  17.897   0.940  1.00 78.99           C  
ATOM   1510  CG2 ILE C 140      -4.732  17.756   2.727  1.00 78.99           C  
ATOM   1511  CD1 ILE C 140      -1.800  17.274   1.714  1.00 78.99           C  
ATOM   1512  N   GLY C 141      -7.114  19.977   1.571  1.00 75.05           N  
ATOM   1513  CA  GLY C 141      -8.141  20.617   2.377  1.00 75.05           C  
ATOM   1514  C   GLY C 141      -8.403  19.901   3.688  1.00 75.05           C  
ATOM   1515  O   GLY C 141      -8.436  18.670   3.733  1.00 75.05           O  
ATOM   1516  N   ALA C 142      -8.326  20.602   4.756  1.00 79.72           N  
ATOM   1517  CA  ALA C 142      -8.668  20.054   6.066  1.00 79.72           C  
ATOM   1518  C   ALA C 142      -9.960  20.669   6.597  1.00 79.72           C  
ATOM   1519  CB  ALA C 142      -7.527  20.286   7.054  1.00 79.72           C  
ATOM   1520  O   ALA C 142     -10.188  21.872   6.452  1.00 79.72           O  
ATOM   1521  N   VAL C 143     -10.845  19.748   6.934  1.00 80.15           N  
ATOM   1522  CA  VAL C 143     -12.129  20.227   7.434  1.00 80.15           C  
ATOM   1523  C   VAL C 143     -12.300  19.818   8.895  1.00 80.15           C  
ATOM   1524  CB  VAL C 143     -13.305  19.688   6.588  1.00 80.15           C  
ATOM   1525  O   VAL C 143     -12.016  18.676   9.264  1.00 80.15           O  
ATOM   1526  CG1 VAL C 143     -14.638  20.207   7.124  1.00 80.15           C  
ATOM   1527  CG2 VAL C 143     -13.128  20.074   5.121  1.00 80.15           C  
ATOM   1528  N   ILE C 144     -12.645  20.851   9.701  1.00 80.29           N  
ATOM   1529  CA  ILE C 144     -12.957  20.581  11.101  1.00 80.29           C  
ATOM   1530  C   ILE C 144     -14.466  20.668  11.319  1.00 80.29           C  
ATOM   1531  CB  ILE C 144     -12.222  21.560  12.043  1.00 80.29           C  
ATOM   1532  O   ILE C 144     -15.081  21.699  11.039  1.00 80.29           O  
ATOM   1533  CG1 ILE C 144     -10.708  21.488  11.813  1.00 80.29           C  
ATOM   1534  CG2 ILE C 144     -12.569  21.265  13.505  1.00 80.29           C  
ATOM   1535  CD1 ILE C 144      -9.935  22.657  12.407  1.00 80.29           C  
ATOM   1536  N   LEU C 145     -14.951  19.467  11.636  1.00 79.90           N  
ATOM   1537  CA  LEU C 145     -16.383  19.425  11.915  1.00 79.90           C  
ATOM   1538  C   LEU C 145     -16.641  19.076  13.377  1.00 79.90           C  
ATOM   1539  CB  LEU C 145     -17.077  18.408  11.006  1.00 79.90           C  
ATOM   1540  O   LEU C 145     -16.276  17.991  13.835  1.00 79.90           O  
ATOM   1541  CG  LEU C 145     -18.065  18.975   9.985  1.00 79.90           C  
ATOM   1542  CD1 LEU C 145     -17.340  19.346   8.696  1.00 79.90           C  
ATOM   1543  CD2 LEU C 145     -19.181  17.973   9.707  1.00 79.90           C  
ATOM   1544  N   ARG C 146     -17.306  20.010  14.085  1.00 77.78           N  
ATOM   1545  CA  ARG C 146     -17.689  19.780  15.474  1.00 77.78           C  
ATOM   1546  C   ARG C 146     -16.494  19.320  16.302  1.00 77.78           C  
ATOM   1547  CB  ARG C 146     -18.813  18.745  15.558  1.00 77.78           C  
ATOM   1548  O   ARG C 146     -16.611  18.397  17.111  1.00 77.78           O  
ATOM   1549  CG  ARG C 146     -20.180  19.289  15.172  1.00 77.78           C  
ATOM   1550  CD  ARG C 146     -21.272  18.241  15.340  1.00 77.78           C  
ATOM   1551  NE  ARG C 146     -22.581  18.761  14.958  1.00 77.78           N  
ATOM   1552  NH1 ARG C 146     -23.740  16.849  15.540  1.00 77.78           N  
ATOM   1553  NH2 ARG C 146     -24.859  18.658  14.684  1.00 77.78           N  
ATOM   1554  CZ  ARG C 146     -23.724  18.088  15.061  1.00 77.78           C  
ATOM   1555  N   GLY C 147     -15.354  19.923  16.012  1.00 71.52           N  
ATOM   1556  CA  GLY C 147     -14.177  19.607  16.806  1.00 71.52           C  
ATOM   1557  C   GLY C 147     -13.415  18.402  16.290  1.00 71.52           C  
ATOM   1558  O   GLY C 147     -12.470  17.936  16.931  1.00 71.52           O  
ATOM   1559  N   HIS C 148     -13.919  17.743  15.163  1.00 76.00           N  
ATOM   1560  CA  HIS C 148     -13.219  16.600  14.588  1.00 76.00           C  
ATOM   1561  C   HIS C 148     -12.538  16.975  13.276  1.00 76.00           C  
ATOM   1562  CB  HIS C 148     -14.187  15.437  14.363  1.00 76.00           C  
ATOM   1563  O   HIS C 148     -13.181  17.503  12.366  1.00 76.00           O  
ATOM   1564  CG  HIS C 148     -14.678  14.812  15.630  1.00 76.00           C  
ATOM   1565  CD2 HIS C 148     -15.873  14.901  16.260  1.00 76.00           C  
ATOM   1566  ND1 HIS C 148     -13.895  13.981  16.402  1.00 76.00           N  
ATOM   1567  CE1 HIS C 148     -14.591  13.584  17.455  1.00 76.00           C  
ATOM   1568  NE2 HIS C 148     -15.794  14.128  17.393  1.00 76.00           N  
ATOM   1569  N   LEU C 149     -11.277  16.736  13.275  1.00 78.59           N  
ATOM   1570  CA  LEU C 149     -10.469  17.093  12.115  1.00 78.59           C  
ATOM   1571  C   LEU C 149     -10.517  15.994  11.059  1.00 78.59           C  
ATOM   1572  CB  LEU C 149      -9.019  17.354  12.531  1.00 78.59           C  
ATOM   1573  O   LEU C 149     -10.327  14.817  11.374  1.00 78.59           O  
ATOM   1574  CG  LEU C 149      -8.057  17.768  11.416  1.00 78.59           C  
ATOM   1575  CD1 LEU C 149      -8.407  19.161  10.904  1.00 78.59           C  
ATOM   1576  CD2 LEU C 149      -6.615  17.720  11.908  1.00 78.59           C  
ATOM   1577  N   ARG C 150     -10.898  16.431   9.874  1.00 75.71           N  
ATOM   1578  CA  ARG C 150     -10.882  15.529   8.727  1.00 75.71           C  
ATOM   1579  C   ARG C 150      -9.994  16.074   7.614  1.00 75.71           C  
ATOM   1580  CB  ARG C 150     -12.301  15.302   8.202  1.00 75.71           C  
ATOM   1581  O   ARG C 150     -10.194  17.198   7.147  1.00 75.71           O  
ATOM   1582  CG  ARG C 150     -13.180  14.485   9.135  1.00 75.71           C  
ATOM   1583  CD  ARG C 150     -14.532  14.174   8.508  1.00 75.71           C  
ATOM   1584  NE  ARG C 150     -15.377  13.393   9.408  1.00 75.71           N  
ATOM   1585  NH1 ARG C 150     -16.988  12.922   7.821  1.00 75.71           N  
ATOM   1586  NH2 ARG C 150     -17.213  12.129   9.960  1.00 75.71           N  
ATOM   1587  CZ  ARG C 150     -16.524  12.817   9.061  1.00 75.71           C  
ATOM   1588  N   ILE C 151      -8.937  15.282   7.379  1.00 73.28           N  
ATOM   1589  CA  ILE C 151      -8.051  15.703   6.299  1.00 73.28           C  
ATOM   1590  C   ILE C 151      -8.208  14.762   5.106  1.00 73.28           C  
ATOM   1591  CB  ILE C 151      -6.577  15.742   6.759  1.00 73.28           C  
ATOM   1592  O   ILE C 151      -8.104  13.542   5.252  1.00 73.28           O  
ATOM   1593  CG1 ILE C 151      -6.409  16.718   7.930  1.00 73.28           C  
ATOM   1594  CG2 ILE C 151      -5.657  16.122   5.595  1.00 73.28           C  
ATOM   1595  CD1 ILE C 151      -4.984  16.815   8.456  1.00 73.28           C  
ATOM   1596  N   ALA C 152      -8.291  15.279   3.901  1.00 66.76           N  
ATOM   1597  CA  ALA C 152      -8.432  14.502   2.672  1.00 66.76           C  
ATOM   1598  C   ALA C 152      -9.463  13.391   2.841  1.00 66.76           C  
ATOM   1599  CB  ALA C 152      -7.085  13.915   2.256  1.00 66.76           C  
ATOM   1600  O   ALA C 152      -9.309  12.302   2.283  1.00 66.76           O  
ATOM   1601  N   GLY C 153     -10.432  13.621   3.662  1.00 61.92           N  
ATOM   1602  CA  GLY C 153     -11.524  12.675   3.823  1.00 61.92           C  
ATOM   1603  C   GLY C 153     -11.295  11.684   4.948  1.00 61.92           C  
ATOM   1604  O   GLY C 153     -12.184  10.899   5.282  1.00 61.92           O  
ATOM   1605  N   HIS C 154     -10.098  11.813   5.623  1.00 67.45           N  
ATOM   1606  CA  HIS C 154      -9.796  10.893   6.713  1.00 67.45           C  
ATOM   1607  C   HIS C 154     -10.012  11.555   8.070  1.00 67.45           C  
ATOM   1608  CB  HIS C 154      -8.359  10.382   6.601  1.00 67.45           C  
ATOM   1609  O   HIS C 154      -9.593  12.695   8.282  1.00 67.45           O  
ATOM   1610  CG  HIS C 154      -8.214   9.185   5.716  1.00 67.45           C  
ATOM   1611  CD2 HIS C 154      -7.126   8.650   5.114  1.00 67.45           C  
ATOM   1612  ND1 HIS C 154      -9.282   8.392   5.357  1.00 67.45           N  
ATOM   1613  CE1 HIS C 154      -8.855   7.417   4.572  1.00 67.45           C  
ATOM   1614  NE2 HIS C 154      -7.550   7.551   4.409  1.00 67.45           N  
ATOM   1615  N   HIS C 155     -10.746  10.850   8.927  1.00 66.60           N  
ATOM   1616  CA  HIS C 155     -11.009  11.349  10.272  1.00 66.60           C  
ATOM   1617  C   HIS C 155      -9.770  11.234  11.155  1.00 66.60           C  
ATOM   1618  CB  HIS C 155     -12.177  10.591  10.906  1.00 66.60           C  
ATOM   1619  O   HIS C 155      -9.195  10.151  11.287  1.00 66.60           O  
ATOM   1620  CG  HIS C 155     -13.460  10.726  10.151  1.00 66.60           C  
ATOM   1621  CD2 HIS C 155     -14.097   9.869   9.319  1.00 66.60           C  
ATOM   1622  ND1 HIS C 155     -14.241  11.860  10.207  1.00 66.60           N  
ATOM   1623  CE1 HIS C 155     -15.306  11.693   9.441  1.00 66.60           C  
ATOM   1624  NE2 HIS C 155     -15.242  10.493   8.890  1.00 66.60           N  
ATOM   1625  N   LEU C 156      -9.120  12.331  11.657  1.00 70.85           N  
ATOM   1626  CA  LEU C 156      -7.857  12.302  12.386  1.00 70.85           C  
ATOM   1627  C   LEU C 156      -8.074  12.608  13.863  1.00 70.85           C  
ATOM   1628  CB  LEU C 156      -6.867  13.304  11.785  1.00 70.85           C  
ATOM   1629  O   LEU C 156      -7.183  12.386  14.686  1.00 70.85           O  
ATOM   1630  CG  LEU C 156      -5.767  12.721  10.897  1.00 70.85           C  
ATOM   1631  CD1 LEU C 156      -6.294  12.487   9.485  1.00 70.85           C  
ATOM   1632  CD2 LEU C 156      -4.553  13.643  10.874  1.00 70.85           C  
ATOM   1633  N   GLY C 157      -9.353  12.720  14.300  1.00 69.41           N  
ATOM   1634  CA  GLY C 157      -9.598  12.917  15.719  1.00 69.41           C  
ATOM   1635  C   GLY C 157     -10.078  14.317  16.053  1.00 69.41           C  
ATOM   1636  O   GLY C 157     -10.465  15.075  15.161  1.00 69.41           O  
ATOM   1637  N   ARG C 158     -10.062  14.585  17.389  1.00 70.60           N  
ATOM   1638  CA  ARG C 158     -10.568  15.846  17.920  1.00 70.60           C  
ATOM   1639  C   ARG C 158      -9.516  16.946  17.818  1.00 70.60           C  
ATOM   1640  CB  ARG C 158     -11.011  15.678  19.375  1.00 70.60           C  
ATOM   1641  O   ARG C 158      -8.362  16.745  18.203  1.00 70.60           O  
ATOM   1642  CG  ARG C 158     -12.510  15.829  19.584  1.00 70.60           C  
ATOM   1643  CD  ARG C 158     -12.932  15.386  20.978  1.00 70.60           C  
ATOM   1644  NE  ARG C 158     -14.135  16.083  21.424  1.00 70.60           N  
ATOM   1645  NH1 ARG C 158     -14.613  14.600  23.129  1.00 70.60           N  
ATOM   1646  NH2 ARG C 158     -15.979  16.402  22.756  1.00 70.60           N  
ATOM   1647  CZ  ARG C 158     -14.906  15.693  22.435  1.00 70.60           C  
ATOM   1648  N   CYS C 159      -9.741  17.913  16.965  1.00 71.54           N  
ATOM   1649  CA  CYS C 159      -8.806  19.025  16.836  1.00 71.54           C  
ATOM   1650  C   CYS C 159      -9.548  20.350  16.713  1.00 71.54           C  
ATOM   1651  CB  CYS C 159      -7.898  18.823  15.623  1.00 71.54           C  
ATOM   1652  O   CYS C 159     -10.605  20.419  16.084  1.00 71.54           O  
ATOM   1653  SG  CYS C 159      -6.486  19.949  15.576  1.00 71.54           S  
ATOM   1654  N   ASP C 160      -9.109  21.221  17.625  1.00 69.58           N  
ATOM   1655  CA  ASP C 160      -9.652  22.574  17.549  1.00 69.58           C  
ATOM   1656  C   ASP C 160      -8.932  23.396  16.482  1.00 69.58           C  
ATOM   1657  CB  ASP C 160      -9.550  23.270  18.907  1.00 69.58           C  
ATOM   1658  O   ASP C 160      -7.817  23.058  16.079  1.00 69.58           O  
ATOM   1659  CG  ASP C 160     -10.746  23.001  19.803  1.00 69.58           C  
ATOM   1660  OD1 ASP C 160     -11.858  22.769  19.282  1.00 69.58           O  
ATOM   1661  OD2 ASP C 160     -10.576  23.024  21.041  1.00 69.58           O  
ATOM   1662  N   ILE C 161      -9.694  24.312  15.892  1.00 71.28           N  
ATOM   1663  CA  ILE C 161      -9.181  25.153  14.816  1.00 71.28           C  
ATOM   1664  C   ILE C 161      -7.925  25.884  15.287  1.00 71.28           C  
ATOM   1665  CB  ILE C 161     -10.243  26.168  14.337  1.00 71.28           C  
ATOM   1666  O   ILE C 161      -7.022  26.154  14.493  1.00 71.28           O  
ATOM   1667  CG1 ILE C 161     -11.371  25.447  13.590  1.00 71.28           C  
ATOM   1668  CG2 ILE C 161      -9.602  27.243  13.454  1.00 71.28           C  
ATOM   1669  CD1 ILE C 161     -12.682  26.221  13.552  1.00 71.28           C  
ATOM   1670  N   LYS C 162      -7.767  26.134  16.575  1.00 69.17           N  
ATOM   1671  CA  LYS C 162      -6.631  26.867  17.126  1.00 69.17           C  
ATOM   1672  C   LYS C 162      -5.409  25.964  17.264  1.00 69.17           C  
ATOM   1673  CB  LYS C 162      -6.990  27.475  18.482  1.00 69.17           C  
ATOM   1674  O   LYS C 162      -4.272  26.443  17.261  1.00 69.17           O  
ATOM   1675  CG  LYS C 162      -8.035  28.578  18.409  1.00 69.17           C  
ATOM   1676  CD  LYS C 162      -8.293  29.196  19.778  1.00 69.17           C  
ATOM   1677  CE  LYS C 162      -9.388  30.252  19.718  1.00 69.17           C  
ATOM   1678  NZ  LYS C 162      -9.631  30.874  21.054  1.00 69.17           N  
ATOM   1679  N   ASP C 163      -5.685  24.666  17.211  1.00 71.05           N  
ATOM   1680  CA  ASP C 163      -4.604  23.706  17.409  1.00 71.05           C  
ATOM   1681  C   ASP C 163      -4.224  23.028  16.095  1.00 71.05           C  
ATOM   1682  CB  ASP C 163      -5.004  22.654  18.447  1.00 71.05           C  
ATOM   1683  O   ASP C 163      -3.625  21.950  16.096  1.00 71.05           O  
ATOM   1684  CG  ASP C 163      -5.014  23.195  19.866  1.00 71.05           C  
ATOM   1685  OD1 ASP C 163      -4.200  24.089  20.183  1.00 71.05           O  
ATOM   1686  OD2 ASP C 163      -5.841  22.721  20.674  1.00 71.05           O  
ATOM   1687  N   LEU C 164      -4.611  23.778  15.024  1.00 73.52           N  
ATOM   1688  CA  LEU C 164      -4.293  23.164  13.739  1.00 73.52           C  
ATOM   1689  C   LEU C 164      -2.788  23.164  13.494  1.00 73.52           C  
ATOM   1690  CB  LEU C 164      -5.007  23.901  12.603  1.00 73.52           C  
ATOM   1691  O   LEU C 164      -2.102  24.135  13.819  1.00 73.52           O  
ATOM   1692  CG  LEU C 164      -5.860  23.041  11.668  1.00 73.52           C  
ATOM   1693  CD1 LEU C 164      -7.149  22.619  12.364  1.00 73.52           C  
ATOM   1694  CD2 LEU C 164      -6.165  23.795  10.378  1.00 73.52           C  
ATOM   1695  N   PRO C 165      -2.331  21.997  13.004  1.00 72.30           N  
ATOM   1696  CA  PRO C 165      -0.902  21.930  12.689  1.00 72.30           C  
ATOM   1697  C   PRO C 165      -0.484  22.946  11.628  1.00 72.30           C  
ATOM   1698  CB  PRO C 165      -0.721  20.500  12.176  1.00 72.30           C  
ATOM   1699  O   PRO C 165      -1.228  23.191  10.675  1.00 72.30           O  
ATOM   1700  CG  PRO C 165      -2.106  20.022  11.878  1.00 72.30           C  
ATOM   1701  CD  PRO C 165      -3.083  20.937  12.560  1.00 72.30           C  
ATOM   1702  N   LYS C 166       0.453  23.626  11.873  1.00 72.51           N  
ATOM   1703  CA  LYS C 166       0.947  24.679  10.990  1.00 72.51           C  
ATOM   1704  C   LYS C 166       1.562  24.091   9.724  1.00 72.51           C  
ATOM   1705  CB  LYS C 166       1.974  25.550  11.715  1.00 72.51           C  
ATOM   1706  O   LYS C 166       1.424  24.659   8.638  1.00 72.51           O  
ATOM   1707  CG  LYS C 166       1.361  26.561  12.673  1.00 72.51           C  
ATOM   1708  CD  LYS C 166       2.430  27.413  13.346  1.00 72.51           C  
ATOM   1709  CE  LYS C 166       1.825  28.370  14.364  1.00 72.51           C  
ATOM   1710  NZ  LYS C 166       2.870  29.199  15.035  1.00 72.51           N  
ATOM   1711  N   GLU C 167       2.006  22.787   9.928  1.00 75.98           N  
ATOM   1712  CA  GLU C 167       2.677  22.197   8.774  1.00 75.98           C  
ATOM   1713  C   GLU C 167       2.380  20.704   8.667  1.00 75.98           C  
ATOM   1714  CB  GLU C 167       4.188  22.428   8.853  1.00 75.98           C  
ATOM   1715  O   GLU C 167       2.314  20.004   9.680  1.00 75.98           O  
ATOM   1716  CG  GLU C 167       4.589  23.895   8.800  1.00 75.98           C  
ATOM   1717  CD  GLU C 167       6.087  24.113   8.939  1.00 75.98           C  
ATOM   1718  OE1 GLU C 167       6.549  25.267   8.792  1.00 75.98           O  
ATOM   1719  OE2 GLU C 167       6.805  23.121   9.197  1.00 75.98           O  
ATOM   1720  N   ILE C 168       1.963  20.374   7.533  1.00 79.72           N  
ATOM   1721  CA  ILE C 168       1.725  18.965   7.240  1.00 79.72           C  
ATOM   1722  C   ILE C 168       2.747  18.470   6.220  1.00 79.72           C  
ATOM   1723  CB  ILE C 168       0.290  18.731   6.717  1.00 79.72           C  
ATOM   1724  O   ILE C 168       3.252  19.250   5.409  1.00 79.72           O  
ATOM   1725  CG1 ILE C 168      -0.738  19.275   7.716  1.00 79.72           C  
ATOM   1726  CG2 ILE C 168       0.051  17.243   6.442  1.00 79.72           C  
ATOM   1727  CD1 ILE C 168      -2.138  19.436   7.139  1.00 79.72           C  
ATOM   1728  N   THR C 169       3.138  17.215   6.467  1.00 76.72           N  
ATOM   1729  CA  THR C 169       4.143  16.669   5.562  1.00 76.72           C  
ATOM   1730  C   THR C 169       3.577  15.493   4.772  1.00 76.72           C  
ATOM   1731  CB  THR C 169       5.400  16.219   6.329  1.00 76.72           C  
ATOM   1732  O   THR C 169       2.818  14.685   5.310  1.00 76.72           O  
ATOM   1733  CG2 THR C 169       6.186  17.418   6.849  1.00 76.72           C  
ATOM   1734  OG1 THR C 169       5.008  15.401   7.438  1.00 76.72           O  
ATOM   1735  N   VAL C 170       3.774  15.596   3.494  1.00 78.96           N  
ATOM   1736  CA  VAL C 170       3.425  14.473   2.631  1.00 78.96           C  
ATOM   1737  C   VAL C 170       4.695  13.783   2.140  1.00 78.96           C  
ATOM   1738  CB  VAL C 170       2.567  14.928   1.428  1.00 78.96           C  
ATOM   1739  O   VAL C 170       5.543  14.411   1.501  1.00 78.96           O  
ATOM   1740  CG1 VAL C 170       2.237  13.743   0.522  1.00 78.96           C  
ATOM   1741  CG2 VAL C 170       1.287  15.606   1.913  1.00 78.96           C  
ATOM   1742  N   ALA C 171       4.783  12.527   2.515  1.00 76.44           N  
ATOM   1743  CA  ALA C 171       6.010  11.797   2.207  1.00 76.44           C  
ATOM   1744  C   ALA C 171       5.790  10.812   1.063  1.00 76.44           C  
ATOM   1745  CB  ALA C 171       6.519  11.064   3.446  1.00 76.44           C  
ATOM   1746  O   ALA C 171       4.769  10.120   1.019  1.00 76.44           O  
ATOM   1747  N   THR C 172       6.614  11.040   0.096  1.00 72.04           N  
ATOM   1748  CA  THR C 172       6.698  10.044  -0.967  1.00 72.04           C  
ATOM   1749  C   THR C 172       8.025   9.294  -0.901  1.00 72.04           C  
ATOM   1750  CB  THR C 172       6.541  10.694  -2.354  1.00 72.04           C  
ATOM   1751  O   THR C 172       8.882   9.608  -0.072  1.00 72.04           O  
ATOM   1752  CG2 THR C 172       6.368   9.636  -3.440  1.00 72.04           C  
ATOM   1753  OG1 THR C 172       5.391  11.548  -2.348  1.00 72.04           O  
ATOM   1754  N   SER C 173       8.123   8.151  -1.527  1.00 66.81           N  
ATOM   1755  CA  SER C 173       9.330   7.332  -1.507  1.00 66.81           C  
ATOM   1756  C   SER C 173      10.556   8.144  -1.911  1.00 66.81           C  
ATOM   1757  CB  SER C 173       9.176   6.127  -2.437  1.00 66.81           C  
ATOM   1758  O   SER C 173      11.649   7.931  -1.383  1.00 66.81           O  
ATOM   1759  OG  SER C 173       8.892   6.547  -3.760  1.00 66.81           O  
ATOM   1760  N   ARG C 174      10.339   9.164  -2.604  1.00 65.75           N  
ATOM   1761  CA  ARG C 174      11.494   9.861  -3.160  1.00 65.75           C  
ATOM   1762  C   ARG C 174      11.562  11.299  -2.655  1.00 65.75           C  
ATOM   1763  CB  ARG C 174      11.447   9.845  -4.690  1.00 65.75           C  
ATOM   1764  O   ARG C 174      12.649  11.828  -2.418  1.00 65.75           O  
ATOM   1765  CG  ARG C 174      12.798   9.611  -5.345  1.00 65.75           C  
ATOM   1766  CD  ARG C 174      12.691   9.578  -6.863  1.00 65.75           C  
ATOM   1767  NE  ARG C 174      12.432   8.228  -7.356  1.00 65.75           N  
ATOM   1768  NH1 ARG C 174      12.245   8.850  -9.573  1.00 65.75           N  
ATOM   1769  NH2 ARG C 174      12.001   6.652  -8.970  1.00 65.75           N  
ATOM   1770  CZ  ARG C 174      12.227   7.913  -8.632  1.00 65.75           C  
ATOM   1771  N   THR C 175      10.359  11.784  -2.342  1.00 68.82           N  
ATOM   1772  CA  THR C 175      10.356  13.210  -2.037  1.00 68.82           C  
ATOM   1773  C   THR C 175       9.459  13.504  -0.838  1.00 68.82           C  
ATOM   1774  CB  THR C 175       9.888  14.040  -3.247  1.00 68.82           C  
ATOM   1775  O   THR C 175       8.521  12.754  -0.558  1.00 68.82           O  
ATOM   1776  CG2 THR C 175      10.835  13.868  -4.430  1.00 68.82           C  
ATOM   1777  OG1 THR C 175       8.576  13.612  -3.633  1.00 68.82           O  
ATOM   1778  N   LEU C 176       9.927  14.405  -0.063  1.00 76.70           N  
ATOM   1779  CA  LEU C 176       9.128  14.902   1.051  1.00 76.70           C  
ATOM   1780  C   LEU C 176       8.580  16.293   0.749  1.00 76.70           C  
ATOM   1781  CB  LEU C 176       9.961  14.937   2.335  1.00 76.70           C  
ATOM   1782  O   LEU C 176       9.344  17.216   0.457  1.00 76.70           O  
ATOM   1783  CG  LEU C 176       9.181  14.918   3.650  1.00 76.70           C  
ATOM   1784  CD1 LEU C 176       8.643  13.517   3.927  1.00 76.70           C  
ATOM   1785  CD2 LEU C 176      10.060  15.396   4.801  1.00 76.70           C  
ATOM   1786  N   SER C 177       7.256  16.319   0.640  1.00 76.16           N  
ATOM   1787  CA  SER C 177       6.632  17.613   0.383  1.00 76.16           C  
ATOM   1788  C   SER C 177       6.015  18.191   1.651  1.00 76.16           C  
ATOM   1789  CB  SER C 177       5.563  17.486  -0.703  1.00 76.16           C  
ATOM   1790  O   SER C 177       5.346  17.479   2.403  1.00 76.16           O  
ATOM   1791  OG  SER C 177       6.089  16.853  -1.856  1.00 76.16           O  
ATOM   1792  N   TYR C 178       6.384  19.448   1.857  1.00 75.51           N  
ATOM   1793  CA  TYR C 178       5.861  20.128   3.037  1.00 75.51           C  
ATOM   1794  C   TYR C 178       4.728  21.077   2.662  1.00 75.51           C  
ATOM   1795  CB  TYR C 178       6.974  20.901   3.750  1.00 75.51           C  
ATOM   1796  O   TYR C 178       4.814  21.791   1.661  1.00 75.51           O  
ATOM   1797  CG  TYR C 178       8.044  20.016   4.342  1.00 75.51           C  
ATOM   1798  CD1 TYR C 178       7.934  19.535   5.645  1.00 75.51           C  
ATOM   1799  CD2 TYR C 178       9.166  19.660   3.602  1.00 75.51           C  
ATOM   1800  CE1 TYR C 178       8.918  18.721   6.196  1.00 75.51           C  
ATOM   1801  CE2 TYR C 178      10.156  18.847   4.143  1.00 75.51           C  
ATOM   1802  OH  TYR C 178      11.000  17.577   5.979  1.00 75.51           O  
ATOM   1803  CZ  TYR C 178      10.023  18.382   5.438  1.00 75.51           C  
ATOM   1804  N   TYR C 179       3.667  20.868   3.386  1.00 77.74           N  
ATOM   1805  CA  TYR C 179       2.509  21.726   3.160  1.00 77.74           C  
ATOM   1806  C   TYR C 179       2.321  22.703   4.314  1.00 77.74           C  
ATOM   1807  CB  TYR C 179       1.243  20.883   2.978  1.00 77.74           C  
ATOM   1808  O   TYR C 179       2.445  22.326   5.482  1.00 77.74           O  
ATOM   1809  CG  TYR C 179       1.219  20.094   1.691  1.00 77.74           C  
ATOM   1810  CD1 TYR C 179       0.576  20.589   0.559  1.00 77.74           C  
ATOM   1811  CD2 TYR C 179       1.838  18.852   1.606  1.00 77.74           C  
ATOM   1812  CE1 TYR C 179       0.549  19.865  -0.628  1.00 77.74           C  
ATOM   1813  CE2 TYR C 179       1.818  18.118   0.424  1.00 77.74           C  
ATOM   1814  OH  TYR C 179       1.150  17.911  -1.858  1.00 77.74           O  
ATOM   1815  CZ  TYR C 179       1.173  18.633  -0.686  1.00 77.74           C  
ATOM   1816  N   LYS C 180       2.233  23.979   4.007  1.00 76.73           N  
ATOM   1817  CA  LYS C 180       1.998  25.009   5.014  1.00 76.73           C  
ATOM   1818  C   LYS C 180       0.534  25.439   5.028  1.00 76.73           C  
ATOM   1819  CB  LYS C 180       2.897  26.220   4.763  1.00 76.73           C  
ATOM   1820  O   LYS C 180      -0.134  25.422   3.992  1.00 76.73           O  
ATOM   1821  CG  LYS C 180       2.957  27.198   5.927  1.00 76.73           C  
ATOM   1822  CD  LYS C 180       3.943  28.328   5.659  1.00 76.73           C  
ATOM   1823  CE  LYS C 180       3.968  29.333   6.802  1.00 76.73           C  
ATOM   1824  NZ  LYS C 180       4.961  30.423   6.560  1.00 76.73           N  
ATOM   1825  N   LEU C 181       0.113  25.773   6.309  1.00 79.35           N  
ATOM   1826  CA  LEU C 181      -1.264  26.226   6.470  1.00 79.35           C  
ATOM   1827  C   LEU C 181      -1.466  27.592   5.822  1.00 79.35           C  
ATOM   1828  CB  LEU C 181      -1.637  26.292   7.953  1.00 79.35           C  
ATOM   1829  O   LEU C 181      -0.803  28.564   6.193  1.00 79.35           O  
ATOM   1830  CG  LEU C 181      -3.105  26.582   8.270  1.00 79.35           C  
ATOM   1831  CD1 LEU C 181      -3.973  25.380   7.910  1.00 79.35           C  
ATOM   1832  CD2 LEU C 181      -3.272  26.947   9.741  1.00 79.35           C  
ATOM   1833  N   GLY C 182      -2.204  27.552   4.709  1.00 72.50           N  
ATOM   1834  CA  GLY C 182      -2.418  28.786   3.970  1.00 72.50           C  
ATOM   1835  C   GLY C 182      -3.577  29.607   4.502  1.00 72.50           C  
ATOM   1836  O   GLY C 182      -3.429  30.802   4.767  1.00 72.50           O  
ATOM   1837  N   ALA C 183      -4.796  29.026   4.450  1.00 72.74           N  
ATOM   1838  CA  ALA C 183      -6.012  29.758   4.796  1.00 72.74           C  
ATOM   1839  C   ALA C 183      -6.890  28.946   5.743  1.00 72.74           C  
ATOM   1840  CB  ALA C 183      -6.791  30.123   3.534  1.00 72.74           C  
ATOM   1841  O   ALA C 183      -7.005  27.726   5.600  1.00 72.74           O  
ATOM   1842  N   SER C 184      -7.038  29.615   6.850  1.00 75.69           N  
ATOM   1843  CA  SER C 184      -7.965  28.971   7.775  1.00 75.69           C  
ATOM   1844  C   SER C 184      -9.168  29.863   8.062  1.00 75.69           C  
ATOM   1845  CB  SER C 184      -7.259  28.616   9.084  1.00 75.69           C  
ATOM   1846  O   SER C 184      -9.023  31.076   8.228  1.00 75.69           O  
ATOM   1847  OG  SER C 184      -7.122  29.761   9.907  1.00 75.69           O  
ATOM   1848  N   GLN C 185     -10.342  29.349   7.701  1.00 78.49           N  
ATOM   1849  CA  GLN C 185     -11.561  30.104   7.974  1.00 78.49           C  
ATOM   1850  C   GLN C 185     -12.439  29.382   8.992  1.00 78.49           C  
ATOM   1851  CB  GLN C 185     -12.344  30.344   6.682  1.00 78.49           C  
ATOM   1852  O   GLN C 185     -12.673  28.178   8.875  1.00 78.49           O  
ATOM   1853  CG  GLN C 185     -13.390  31.445   6.793  1.00 78.49           C  
ATOM   1854  CD  GLN C 185     -14.059  31.755   5.467  1.00 78.49           C  
ATOM   1855  NE2 GLN C 185     -14.835  32.834   5.432  1.00 78.49           N  
ATOM   1856  OE1 GLN C 185     -13.880  31.032   4.482  1.00 78.49           O  
ATOM   1857  N   ARG C 186     -12.746  30.186  10.046  1.00 76.93           N  
ATOM   1858  CA  ARG C 186     -13.652  29.645  11.054  1.00 76.93           C  
ATOM   1859  C   ARG C 186     -15.105  29.942  10.700  1.00 76.93           C  
ATOM   1860  CB  ARG C 186     -13.322  30.215  12.435  1.00 76.93           C  
ATOM   1861  O   ARG C 186     -15.453  31.082  10.385  1.00 76.93           O  
ATOM   1862  CG  ARG C 186     -12.433  29.314  13.277  1.00 76.93           C  
ATOM   1863  CD  ARG C 186     -12.093  29.950  14.618  1.00 76.93           C  
ATOM   1864  NE  ARG C 186     -12.854  29.347  15.708  1.00 76.93           N  
ATOM   1865  NH1 ARG C 186     -11.231  29.702  17.313  1.00 76.93           N  
ATOM   1866  NH2 ARG C 186     -13.201  28.676  17.877  1.00 76.93           N  
ATOM   1867  CZ  ARG C 186     -12.427  29.243  16.964  1.00 76.93           C  
ATOM   1868  N   VAL C 187     -15.861  28.974  10.296  1.00 72.56           N  
ATOM   1869  CA  VAL C 187     -17.244  29.211   9.897  1.00 72.56           C  
ATOM   1870  C   VAL C 187     -18.129  29.320  11.138  1.00 72.56           C  
ATOM   1871  CB  VAL C 187     -17.766  28.093   8.967  1.00 72.56           C  
ATOM   1872  O   VAL C 187     -18.886  30.282  11.285  1.00 72.56           O  
ATOM   1873  CG1 VAL C 187     -19.232  28.330   8.608  1.00 72.56           C  
ATOM   1874  CG2 VAL C 187     -16.911  28.008   7.705  1.00 72.56           C  
ATOM   1875  N   ALA C 188     -18.385  28.211  11.862  1.00 65.63           N  
ATOM   1876  CA  ALA C 188     -19.329  28.188  12.976  1.00 65.63           C  
ATOM   1877  C   ALA C 188     -18.741  27.454  14.178  1.00 65.63           C  
ATOM   1878  CB  ALA C 188     -20.642  27.536  12.549  1.00 65.63           C  
ATOM   1879  O   ALA C 188     -18.266  26.323  14.051  1.00 65.63           O  
ATOM   1880  N   GLY C 189     -18.814  28.178  15.295  1.00 69.39           N  
ATOM   1881  CA  GLY C 189     -18.455  27.617  16.588  1.00 69.39           C  
ATOM   1882  C   GLY C 189     -17.139  26.863  16.567  1.00 69.39           C  
ATOM   1883  O   GLY C 189     -16.070  27.473  16.499  1.00 69.39           O  
ATOM   1884  N   ASP C 190     -17.273  25.544  16.451  1.00 68.25           N  
ATOM   1885  CA  ASP C 190     -16.143  24.621  16.510  1.00 68.25           C  
ATOM   1886  C   ASP C 190     -15.869  24.000  15.142  1.00 68.25           C  
ATOM   1887  CB  ASP C 190     -16.400  23.524  17.544  1.00 68.25           C  
ATOM   1888  O   ASP C 190     -15.144  23.008  15.038  1.00 68.25           O  
ATOM   1889  CG  ASP C 190     -15.297  23.418  18.583  1.00 68.25           C  
ATOM   1890  OD1 ASP C 190     -14.319  24.195  18.516  1.00 68.25           O  
ATOM   1891  OD2 ASP C 190     -15.405  22.549  19.475  1.00 68.25           O  
ATOM   1892  N   SER C 191     -16.525  24.598  14.084  1.00 76.46           N  
ATOM   1893  CA  SER C 191     -16.301  24.042  12.753  1.00 76.46           C  
ATOM   1894  C   SER C 191     -15.538  25.020  11.866  1.00 76.46           C  
ATOM   1895  CB  SER C 191     -17.631  23.674  12.094  1.00 76.46           C  
ATOM   1896  O   SER C 191     -15.686  26.236  12.005  1.00 76.46           O  
ATOM   1897  OG  SER C 191     -18.567  24.731  12.227  1.00 76.46           O  
ATOM   1898  N   GLY C 192     -14.529  24.552  11.201  1.00 80.14           N  
ATOM   1899  CA  GLY C 192     -13.735  25.396  10.323  1.00 80.14           C  
ATOM   1900  C   GLY C 192     -13.087  24.631   9.185  1.00 80.14           C  
ATOM   1901  O   GLY C 192     -13.259  23.416   9.069  1.00 80.14           O  
ATOM   1902  N   PHE C 193     -12.651  25.394   8.189  1.00 81.68           N  
ATOM   1903  CA  PHE C 193     -11.960  24.812   7.045  1.00 81.68           C  
ATOM   1904  C   PHE C 193     -10.562  25.400   6.900  1.00 81.68           C  
ATOM   1905  CB  PHE C 193     -12.761  25.040   5.759  1.00 81.68           C  
ATOM   1906  O   PHE C 193     -10.332  26.561   7.243  1.00 81.68           O  
ATOM   1907  CG  PHE C 193     -14.078  24.312   5.726  1.00 81.68           C  
ATOM   1908  CD1 PHE C 193     -14.152  23.002   5.270  1.00 81.68           C  
ATOM   1909  CD2 PHE C 193     -15.241  24.938   6.153  1.00 81.68           C  
ATOM   1910  CE1 PHE C 193     -15.370  22.325   5.239  1.00 81.68           C  
ATOM   1911  CE2 PHE C 193     -16.462  24.269   6.125  1.00 81.68           C  
ATOM   1912  CZ  PHE C 193     -16.524  22.963   5.667  1.00 81.68           C  
ATOM   1913  N   ALA C 194      -9.662  24.477   6.613  1.00 82.14           N  
ATOM   1914  CA  ALA C 194      -8.295  24.937   6.383  1.00 82.14           C  
ATOM   1915  C   ALA C 194      -7.723  24.340   5.101  1.00 82.14           C  
ATOM   1916  CB  ALA C 194      -7.407  24.584   7.573  1.00 82.14           C  
ATOM   1917  O   ALA C 194      -8.140  23.261   4.671  1.00 82.14           O  
ATOM   1918  N   ALA C 195      -6.922  25.139   4.476  1.00 80.77           N  
ATOM   1919  CA  ALA C 195      -6.272  24.653   3.262  1.00 80.77           C  
ATOM   1920  C   ALA C 195      -4.754  24.746   3.378  1.00 80.77           C  
ATOM   1921  CB  ALA C 195      -6.759  25.438   2.046  1.00 80.77           C  
ATOM   1922  O   ALA C 195      -4.220  25.762   3.828  1.00 80.77           O  
ATOM   1923  N   TYR C 196      -4.167  23.572   3.117  1.00 81.02           N  
ATOM   1924  CA  TYR C 196      -2.710  23.507   3.147  1.00 81.02           C  
ATOM   1925  C   TYR C 196      -2.133  23.547   1.737  1.00 81.02           C  
ATOM   1926  CB  TYR C 196      -2.244  22.237   3.865  1.00 81.02           C  
ATOM   1927  O   TYR C 196      -2.581  22.811   0.855  1.00 81.02           O  
ATOM   1928  CG  TYR C 196      -2.548  22.229   5.343  1.00 81.02           C  
ATOM   1929  CD1 TYR C 196      -1.644  22.755   6.263  1.00 81.02           C  
ATOM   1930  CD2 TYR C 196      -3.739  21.694   5.823  1.00 81.02           C  
ATOM   1931  CE1 TYR C 196      -1.919  22.749   7.627  1.00 81.02           C  
ATOM   1932  CE2 TYR C 196      -4.025  21.682   7.185  1.00 81.02           C  
ATOM   1933  OH  TYR C 196      -3.388  22.202   9.426  1.00 81.02           O  
ATOM   1934  CZ  TYR C 196      -3.110  22.211   8.077  1.00 81.02           C  
ATOM   1935  N   SER C 197      -1.274  24.496   1.542  1.00 79.33           N  
ATOM   1936  CA  SER C 197      -0.640  24.611   0.233  1.00 79.33           C  
ATOM   1937  C   SER C 197       0.817  24.166   0.284  1.00 79.33           C  
ATOM   1938  CB  SER C 197      -0.725  26.049  -0.279  1.00 79.33           C  
ATOM   1939  O   SER C 197       1.513  24.410   1.272  1.00 79.33           O  
ATOM   1940  OG  SER C 197       0.152  26.894   0.446  1.00 79.33           O  
ATOM   1941  N   ARG C 198       1.212  23.533  -0.917  1.00 75.24           N  
ATOM   1942  CA  ARG C 198       2.563  22.988  -1.008  1.00 75.24           C  
ATOM   1943  C   ARG C 198       3.593  24.102  -1.165  1.00 75.24           C  
ATOM   1944  CB  ARG C 198       2.669  22.006  -2.176  1.00 75.24           C  
ATOM   1945  O   ARG C 198       3.468  24.949  -2.052  1.00 75.24           O  
ATOM   1946  CG  ARG C 198       3.977  21.233  -2.214  1.00 75.24           C  
ATOM   1947  CD  ARG C 198       4.094  20.382  -3.471  1.00 75.24           C  
ATOM   1948  NE  ARG C 198       3.372  19.120  -3.336  1.00 75.24           N  
ATOM   1949  NH1 ARG C 198       3.807  18.402  -5.488  1.00 75.24           N  
ATOM   1950  NH2 ARG C 198       2.573  17.094  -4.066  1.00 75.24           N  
ATOM   1951  CZ  ARG C 198       3.252  18.208  -4.297  1.00 75.24           C  
ATOM   1952  N   TYR C 199       4.550  24.188  -0.222  1.00 69.31           N  
ATOM   1953  CA  TYR C 199       5.496  25.295  -0.316  1.00 69.31           C  
ATOM   1954  C   TYR C 199       6.907  24.785  -0.583  1.00 69.31           C  
ATOM   1955  CB  TYR C 199       5.477  26.129   0.968  1.00 69.31           C  
ATOM   1956  O   TYR C 199       7.710  25.467  -1.225  1.00 69.31           O  
ATOM   1957  CG  TYR C 199       6.039  25.407   2.169  1.00 69.31           C  
ATOM   1958  CD1 TYR C 199       5.231  24.591   2.957  1.00 69.31           C  
ATOM   1959  CD2 TYR C 199       7.379  25.542   2.519  1.00 69.31           C  
ATOM   1960  CE1 TYR C 199       5.744  23.925   4.065  1.00 69.31           C  
ATOM   1961  CE2 TYR C 199       7.903  24.881   3.626  1.00 69.31           C  
ATOM   1962  OH  TYR C 199       7.592  23.420   5.487  1.00 69.31           O  
ATOM   1963  CZ  TYR C 199       7.079  24.076   4.391  1.00 69.31           C  
ATOM   1964  N   ARG C 200       7.311  23.702   0.074  1.00 67.23           N  
ATOM   1965  CA  ARG C 200       8.690  23.246  -0.066  1.00 67.23           C  
ATOM   1966  C   ARG C 200       8.746  21.749  -0.348  1.00 67.23           C  
ATOM   1967  CB  ARG C 200       9.494  23.572   1.195  1.00 67.23           C  
ATOM   1968  O   ARG C 200       7.959  20.978   0.205  1.00 67.23           O  
ATOM   1969  CG  ARG C 200      10.981  23.767   0.944  1.00 67.23           C  
ATOM   1970  CD  ARG C 200      11.720  24.165   2.213  1.00 67.23           C  
ATOM   1971  NE  ARG C 200      13.161  24.253   1.994  1.00 67.23           N  
ATOM   1972  NH1 ARG C 200      13.681  24.685   4.203  1.00 67.23           N  
ATOM   1973  NH2 ARG C 200      15.346  24.555   2.633  1.00 67.23           N  
ATOM   1974  CZ  ARG C 200      14.059  24.498   2.944  1.00 67.23           C  
ATOM   1975  N   ILE C 201       9.407  21.447  -1.432  1.00 64.64           N  
ATOM   1976  CA  ILE C 201       9.679  20.045  -1.730  1.00 64.64           C  
ATOM   1977  C   ILE C 201      11.151  19.738  -1.467  1.00 64.64           C  
ATOM   1978  CB  ILE C 201       9.310  19.695  -3.189  1.00 64.64           C  
ATOM   1979  O   ILE C 201      12.032  20.503  -1.867  1.00 64.64           O  
ATOM   1980  CG1 ILE C 201       7.836  20.019  -3.460  1.00 64.64           C  
ATOM   1981  CG2 ILE C 201       9.610  18.223  -3.483  1.00 64.64           C  
ATOM   1982  CD1 ILE C 201       7.480  20.094  -4.938  1.00 64.64           C  
ATOM   1983  N   GLY C 202      11.536  19.105  -0.362  1.00 59.00           N  
ATOM   1984  CA  GLY C 202      12.937  18.781  -0.147  1.00 59.00           C  
ATOM   1985  C   GLY C 202      13.156  17.352   0.313  1.00 59.00           C  
ATOM   1986  O   GLY C 202      12.196  16.632   0.595  1.00 59.00           O  
ATOM   1987  N   ASN C 203      14.202  16.613  -0.109  1.00 49.90           N  
ATOM   1988  CA  ASN C 203      14.664  15.310   0.355  1.00 49.90           C  
ATOM   1989  C   ASN C 203      15.011  15.334   1.841  1.00 49.90           C  
ATOM   1990  CB  ASN C 203      15.870  14.845  -0.464  1.00 49.90           C  
ATOM   1991  O   ASN C 203      16.173  15.514   2.209  1.00 49.90           O  
ATOM   1992  CG  ASN C 203      15.773  13.387  -0.870  1.00 49.90           C  
ATOM   1993  ND2 ASN C 203      16.680  12.952  -1.737  1.00 49.90           N  
ATOM   1994  OD1 ASN C 203      14.890  12.659  -0.410  1.00 49.90           O  
ATOM   1995  N   TYR C 204      14.464  16.172   2.648  1.00 46.31           N  
ATOM   1996  CA  TYR C 204      14.971  16.277   4.011  1.00 46.31           C  
ATOM   1997  C   TYR C 204      14.379  15.188   4.899  1.00 46.31           C  
ATOM   1998  CB  TYR C 204      14.656  17.657   4.597  1.00 46.31           C  
ATOM   1999  O   TYR C 204      13.299  14.666   4.614  1.00 46.31           O  
ATOM   2000  CG  TYR C 204      15.699  18.702   4.284  1.00 46.31           C  
ATOM   2001  CD1 TYR C 204      16.804  18.882   5.113  1.00 46.31           C  
ATOM   2002  CD2 TYR C 204      15.582  19.511   3.159  1.00 46.31           C  
ATOM   2003  CE1 TYR C 204      17.767  19.845   4.829  1.00 46.31           C  
ATOM   2004  CE2 TYR C 204      16.538  20.477   2.865  1.00 46.31           C  
ATOM   2005  OH  TYR C 204      18.576  21.591   3.418  1.00 46.31           O  
ATOM   2006  CZ  TYR C 204      17.626  20.636   3.704  1.00 46.31           C  
ATOM   2007  N   LYS C 205      15.248  14.334   5.520  1.00 43.39           N  
ATOM   2008  CA  LYS C 205      14.848  13.423   6.589  1.00 43.39           C  
ATOM   2009  C   LYS C 205      13.967  14.132   7.614  1.00 43.39           C  
ATOM   2010  CB  LYS C 205      16.079  12.830   7.277  1.00 43.39           C  
ATOM   2011  O   LYS C 205      14.140  15.326   7.870  1.00 43.39           O  
ATOM   2012  CG  LYS C 205      16.518  11.488   6.711  1.00 43.39           C  
ATOM   2013  CD  LYS C 205      17.727  10.935   7.454  1.00 43.39           C  
ATOM   2014  CE  LYS C 205      18.170   9.594   6.885  1.00 43.39           C  
ATOM   2015  NZ  LYS C 205      19.248   8.971   7.710  1.00 43.39           N  
ATOM   2016  N   LEU C 206      12.721  13.688   7.825  1.00 42.52           N  
ATOM   2017  CA  LEU C 206      11.772  14.221   8.796  1.00 42.52           C  
ATOM   2018  C   LEU C 206      12.476  14.590  10.098  1.00 42.52           C  
ATOM   2019  CB  LEU C 206      10.660  13.206   9.073  1.00 42.52           C  
ATOM   2020  O   LEU C 206      13.152  13.754  10.701  1.00 42.52           O  
ATOM   2021  CG  LEU C 206       9.312  13.478   8.405  1.00 42.52           C  
ATOM   2022  CD1 LEU C 206       8.841  12.245   7.640  1.00 42.52           C  
ATOM   2023  CD2 LEU C 206       8.276  13.898   9.442  1.00 42.52           C  
ATOM   2024  N   ASN C 207      13.303  15.706  10.115  1.00 34.60           N  
ATOM   2025  CA  ASN C 207      13.838  16.111  11.411  1.00 34.60           C  
ATOM   2026  C   ASN C 207      12.736  16.230  12.460  1.00 34.60           C  
ATOM   2027  CB  ASN C 207      14.599  17.433  11.288  1.00 34.60           C  
ATOM   2028  O   ASN C 207      11.729  16.903  12.235  1.00 34.60           O  
ATOM   2029  CG  ASN C 207      16.091  17.234  11.112  1.00 34.60           C  
ATOM   2030  ND2 ASN C 207      16.754  18.215  10.511  1.00 34.60           N  
ATOM   2031  OD1 ASN C 207      16.644  16.206  11.512  1.00 34.60           O  
ATOM   2032  N   THR C 208      12.354  15.197  13.115  1.00 33.90           N  
ATOM   2033  CA  THR C 208      11.433  15.271  14.243  1.00 33.90           C  
ATOM   2034  C   THR C 208      11.708  16.512  15.087  1.00 33.90           C  
ATOM   2035  CB  THR C 208      11.531  14.014  15.128  1.00 33.90           C  
ATOM   2036  O   THR C 208      11.014  16.765  16.074  1.00 33.90           O  
ATOM   2037  CG2 THR C 208      10.152  13.418  15.393  1.00 33.90           C  
ATOM   2038  OG1 THR C 208      12.344  13.035  14.469  1.00 33.90           O  
ATOM   2039  N   ASP C 209      12.956  17.095  15.021  1.00 30.15           N  
ATOM   2040  CA  ASP C 209      13.230  18.142  16.001  1.00 30.15           C  
ATOM   2041  C   ASP C 209      12.425  19.403  15.697  1.00 30.15           C  
ATOM   2042  CB  ASP C 209      14.724  18.467  16.035  1.00 30.15           C  
ATOM   2043  O   ASP C 209      12.508  19.948  14.594  1.00 30.15           O  
ATOM   2044  CG  ASP C 209      15.487  17.645  17.060  1.00 30.15           C  
ATOM   2045  OD1 ASP C 209      14.900  17.264  18.095  1.00 30.15           O  
ATOM   2046  OD2 ASP C 209      16.687  17.379  16.830  1.00 30.15           O  
ATOM   2047  N   HIS C 210      11.188  19.569  16.079  1.00 33.76           N  
ATOM   2048  CA  HIS C 210      10.216  20.654  16.015  1.00 33.76           C  
ATOM   2049  C   HIS C 210      10.865  21.995  16.342  1.00 33.76           C  
ATOM   2050  CB  HIS C 210       9.052  20.387  16.970  1.00 33.76           C  
ATOM   2051  O   HIS C 210      10.185  22.930  16.772  1.00 33.76           O  
ATOM   2052  CG  HIS C 210       7.836  19.836  16.295  1.00 33.76           C  
ATOM   2053  CD2 HIS C 210       7.356  18.572  16.223  1.00 33.76           C  
ATOM   2054  ND1 HIS C 210       6.959  20.624  15.582  1.00 33.76           N  
ATOM   2055  CE1 HIS C 210       5.988  19.866  15.100  1.00 33.76           C  
ATOM   2056  NE2 HIS C 210       6.205  18.617  15.475  1.00 33.76           N  
ATOM   2057  N   SER C 211      12.186  22.176  16.273  1.00 29.20           N  
ATOM   2058  CA  SER C 211      12.483  23.501  16.807  1.00 29.20           C  
ATOM   2059  C   SER C 211      11.805  24.593  15.986  1.00 29.20           C  
ATOM   2060  CB  SER C 211      13.994  23.740  16.838  1.00 29.20           C  
ATOM   2061  O   SER C 211      11.401  24.359  14.845  1.00 29.20           O  
ATOM   2062  OG  SER C 211      14.501  23.923  15.527  1.00 29.20           O  
ATOM   2063  N   SER C 212      11.452  25.846  16.480  1.00 30.51           N  
ATOM   2064  CA  SER C 212      10.738  27.108  16.319  1.00 30.51           C  
ATOM   2065  C   SER C 212      11.194  27.845  15.064  1.00 30.51           C  
ATOM   2066  CB  SER C 212      10.941  27.999  17.545  1.00 30.51           C  
ATOM   2067  O   SER C 212      11.027  29.061  14.957  1.00 30.51           O  
ATOM   2068  OG  SER C 212      12.252  28.536  17.566  1.00 30.51           O  
ATOM   2069  N   SER C 213      11.820  27.260  14.030  1.00 31.50           N  
ATOM   2070  CA  SER C 213      12.362  28.258  13.114  1.00 31.50           C  
ATOM   2071  C   SER C 213      11.248  29.040  12.426  1.00 31.50           C  
ATOM   2072  CB  SER C 213      13.253  27.594  12.064  1.00 31.50           C  
ATOM   2073  O   SER C 213      10.447  28.467  11.685  1.00 31.50           O  
ATOM   2074  OG  SER C 213      13.556  28.499  11.016  1.00 31.50           O  
ATOM   2075  N   SER C 214      10.410  29.838  13.110  1.00 30.42           N  
ATOM   2076  CA  SER C 214       9.338  30.729  12.678  1.00 30.42           C  
ATOM   2077  C   SER C 214       9.799  31.641  11.547  1.00 30.42           C  
ATOM   2078  CB  SER C 214       8.836  31.572  13.851  1.00 30.42           C  
ATOM   2079  O   SER C 214       9.003  32.400  10.990  1.00 30.42           O  
ATOM   2080  OG  SER C 214       9.754  31.528  14.931  1.00 30.42           O  
ATOM   2081  N   ASP C 215      11.104  31.992  11.428  1.00 29.54           N  
ATOM   2082  CA  ASP C 215      11.383  33.327  10.907  1.00 29.54           C  
ATOM   2083  C   ASP C 215      11.082  33.406   9.412  1.00 29.54           C  
ATOM   2084  CB  ASP C 215      12.839  33.713  11.172  1.00 29.54           C  
ATOM   2085  O   ASP C 215      10.875  34.495   8.872  1.00 29.54           O  
ATOM   2086  CG  ASP C 215      13.094  34.112  12.615  1.00 29.54           C  
ATOM   2087  OD1 ASP C 215      12.176  34.653  13.269  1.00 29.54           O  
ATOM   2088  OD2 ASP C 215      14.223  33.888  13.101  1.00 29.54           O  
ATOM   2089  N   ASN C 216      11.430  32.375   8.604  1.00 29.99           N  
ATOM   2090  CA  ASN C 216      11.718  32.710   7.213  1.00 29.99           C  
ATOM   2091  C   ASN C 216      10.437  32.872   6.400  1.00 29.99           C  
ATOM   2092  CB  ASN C 216      12.618  31.647   6.580  1.00 29.99           C  
ATOM   2093  O   ASN C 216      10.485  32.979   5.173  1.00 29.99           O  
ATOM   2094  CG  ASN C 216      14.019  31.647   7.159  1.00 29.99           C  
ATOM   2095  ND2 ASN C 216      14.573  30.460   7.374  1.00 29.99           N  
ATOM   2096  OD1 ASN C 216      14.599  32.707   7.413  1.00 29.99           O  
ATOM   2097  N   ILE C 217       9.296  32.821   7.027  1.00 32.15           N  
ATOM   2098  CA  ILE C 217       8.130  32.783   6.150  1.00 32.15           C  
ATOM   2099  C   ILE C 217       7.945  34.142   5.478  1.00 32.15           C  
ATOM   2100  CB  ILE C 217       6.853  32.390   6.925  1.00 32.15           C  
ATOM   2101  O   ILE C 217       6.950  34.369   4.787  1.00 32.15           O  
ATOM   2102  CG1 ILE C 217       7.061  31.060   7.658  1.00 32.15           C  
ATOM   2103  CG2 ILE C 217       5.650  32.311   5.979  1.00 32.15           C  
ATOM   2104  CD1 ILE C 217       5.939  30.703   8.624  1.00 32.15           C  
ATOM   2105  N   ALA C 218       8.766  35.193   5.778  1.00 29.81           N  
ATOM   2106  CA  ALA C 218       8.370  36.543   5.384  1.00 29.81           C  
ATOM   2107  C   ALA C 218       8.287  36.669   3.866  1.00 29.81           C  
ATOM   2108  CB  ALA C 218       9.350  37.570   5.947  1.00 29.81           C  
ATOM   2109  O   ALA C 218       7.608  37.558   3.347  1.00 29.81           O  
ATOM   2110  N   LEU C 219       9.219  36.012   3.093  1.00 29.38           N  
ATOM   2111  CA  LEU C 219       9.514  36.637   1.808  1.00 29.38           C  
ATOM   2112  C   LEU C 219       8.352  36.456   0.837  1.00 29.38           C  
ATOM   2113  CB  LEU C 219      10.793  36.049   1.207  1.00 29.38           C  
ATOM   2114  O   LEU C 219       8.112  37.313  -0.017  1.00 29.38           O  
ATOM   2115  CG  LEU C 219      12.112  36.538   1.808  1.00 29.38           C  
ATOM   2116  CD1 LEU C 219      13.280  35.734   1.248  1.00 29.38           C  
ATOM   2117  CD2 LEU C 219      12.303  38.027   1.538  1.00 29.38           C  
ATOM   2118  N   LEU C 220       7.726  35.247   0.673  1.00 28.69           N  
ATOM   2119  CA  LEU C 220       7.133  35.047  -0.645  1.00 28.69           C  
ATOM   2120  C   LEU C 220       5.818  35.810  -0.770  1.00 28.69           C  
ATOM   2121  CB  LEU C 220       6.898  33.557  -0.907  1.00 28.69           C  
ATOM   2122  O   LEU C 220       5.099  35.658  -1.760  1.00 28.69           O  
ATOM   2123  CG  LEU C 220       8.147  32.707  -1.147  1.00 28.69           C  
ATOM   2124  CD1 LEU C 220       7.769  31.234  -1.271  1.00 28.69           C  
ATOM   2125  CD2 LEU C 220       8.887  33.181  -2.393  1.00 28.69           C  
ATOM   2126  N   VAL C 221       5.297  36.538   0.325  1.00 28.35           N  
ATOM   2127  CA  VAL C 221       3.947  37.054   0.125  1.00 28.35           C  
ATOM   2128  C   VAL C 221       3.972  38.186  -0.898  1.00 28.35           C  
ATOM   2129  CB  VAL C 221       3.326  37.547   1.451  1.00 28.35           C  
ATOM   2130  O   VAL C 221       2.974  38.887  -1.083  1.00 28.35           O  
ATOM   2131  CG1 VAL C 221       1.936  38.133   1.212  1.00 28.35           C  
ATOM   2132  CG2 VAL C 221       3.262  36.408   2.466  1.00 28.35           C  
ATOM   2133  N   GLN C 222       5.102  38.523  -1.656  1.00 25.95           N  
ATOM   2134  CA  GLN C 222       4.692  39.537  -2.622  1.00 25.95           C  
ATOM   2135  C   GLN C 222       3.852  38.924  -3.739  1.00 25.95           C  
ATOM   2136  CB  GLN C 222       5.914  40.243  -3.211  1.00 25.95           C  
ATOM   2137  O   GLN C 222       3.002  39.598  -4.324  1.00 25.95           O  
ATOM   2138  CG  GLN C 222       5.676  41.710  -3.544  1.00 25.95           C  
ATOM   2139  CD  GLN C 222       6.930  42.414  -4.025  1.00 25.95           C  
ATOM   2140  NE2 GLN C 222       6.764  43.615  -4.570  1.00 25.95           N  
ATOM   2141  OE1 GLN C 222       8.040  41.885  -3.907  1.00 25.95           O  
TER    2142      GLN C 222                                                      
ENDMDL                                                                          
END                                                                             
