# Supplementary material for: AI-guided pipeline for protein–protein interaction drug discovery identifies a SARS-CoV-2 inhibitor
Source: Mol Syst Biol. 2024 Mar 11;20(4):428–57. doi: 10.1038/s44320-024-00019-8 (PMC10987651; doi:10.1038/s44320-024-00019-8)
Supplement: Supplementary file 15 — Source Data Fig. 5 [file 44320_2024_19_MOESM15_ESM.zip › Source Data Figure 5/ColabFold/ORF7b-M_904cd.result/ORF7b_M_904cd_unrelaxed_rank_3_model_2.pdb]

MODEL     1                                                                     
ATOM      1  N   MET B   1       3.263 -39.867 -12.627  1.00 41.16           N  
ATOM      2  CA  MET B   1       3.592 -39.717 -11.213  1.00 41.16           C  
ATOM      3  C   MET B   1       3.958 -38.273 -10.889  1.00 41.16           C  
ATOM      4  CB  MET B   1       4.742 -40.648 -10.825  1.00 41.16           C  
ATOM      5  O   MET B   1       4.109 -37.913  -9.720  1.00 41.16           O  
ATOM      6  CG  MET B   1       4.310 -41.838  -9.984  1.00 41.16           C  
ATOM      7  SD  MET B   1       5.732 -42.712  -9.220  1.00 41.16           S  
ATOM      8  CE  MET B   1       6.241 -43.767 -10.606  1.00 41.16           C  
ATOM      9  N   ILE B   2       4.467 -37.543 -11.926  1.00 45.71           N  
ATOM     10  CA  ILE B   2       4.920 -36.156 -11.948  1.00 45.71           C  
ATOM     11  C   ILE B   2       3.715 -35.219 -11.903  1.00 45.71           C  
ATOM     12  CB  ILE B   2       5.781 -35.863 -13.197  1.00 45.71           C  
ATOM     13  O   ILE B   2       3.858 -34.027 -11.623  1.00 45.71           O  
ATOM     14  CG1 ILE B   2       6.810 -36.979 -13.410  1.00 45.71           C  
ATOM     15  CG2 ILE B   2       6.469 -34.501 -13.070  1.00 45.71           C  
ATOM     16  CD1 ILE B   2       7.248 -37.148 -14.858  1.00 45.71           C  
ATOM     17  N   GLU B   3       2.456 -35.804 -12.129  1.00 45.48           N  
ATOM     18  CA  GLU B   3       1.278 -34.945 -12.214  1.00 45.48           C  
ATOM     19  C   GLU B   3       0.855 -34.451 -10.834  1.00 45.48           C  
ATOM     20  CB  GLU B   3       0.119 -35.687 -12.885  1.00 45.48           C  
ATOM     21  O   GLU B   3       0.437 -33.301 -10.682  1.00 45.48           O  
ATOM     22  CG  GLU B   3       0.411 -36.120 -14.314  1.00 45.48           C  
ATOM     23  CD  GLU B   3      -0.567 -35.547 -15.327  1.00 45.48           C  
ATOM     24  OE1 GLU B   3      -0.126 -34.864 -16.279  1.00 45.48           O  
ATOM     25  OE2 GLU B   3      -1.786 -35.782 -15.167  1.00 45.48           O  
ATOM     26  N   LEU B   4       0.903 -35.343  -9.765  1.00 51.36           N  
ATOM     27  CA  LEU B   4       0.557 -34.957  -8.401  1.00 51.36           C  
ATOM     28  C   LEU B   4       1.549 -33.934  -7.857  1.00 51.36           C  
ATOM     29  CB  LEU B   4       0.523 -36.187  -7.489  1.00 51.36           C  
ATOM     30  O   LEU B   4       1.166 -33.025  -7.118  1.00 51.36           O  
ATOM     31  CG  LEU B   4      -0.425 -36.116  -6.291  1.00 51.36           C  
ATOM     32  CD1 LEU B   4      -1.810 -36.622  -6.680  1.00 51.36           C  
ATOM     33  CD2 LEU B   4       0.132 -36.916  -5.119  1.00 51.36           C  
ATOM     34  N   SER B   5       2.771 -34.005  -8.546  1.00 54.57           N  
ATOM     35  CA  SER B   5       3.846 -33.176  -8.010  1.00 54.57           C  
ATOM     36  C   SER B   5       3.660 -31.712  -8.395  1.00 54.57           C  
ATOM     37  CB  SER B   5       5.204 -33.674  -8.505  1.00 54.57           C  
ATOM     38  O   SER B   5       3.948 -30.815  -7.601  1.00 54.57           O  
ATOM     39  OG  SER B   5       5.368 -33.397  -9.885  1.00 54.57           O  
ATOM     40  N   LEU B   6       3.022 -31.617  -9.563  1.00 53.93           N  
ATOM     41  CA  LEU B   6       2.832 -30.244 -10.019  1.00 53.93           C  
ATOM     42  C   LEU B   6       1.722 -29.558  -9.231  1.00 53.93           C  
ATOM     43  CB  LEU B   6       2.504 -30.217 -11.515  1.00 53.93           C  
ATOM     44  O   LEU B   6       1.848 -28.388  -8.863  1.00 53.93           O  
ATOM     45  CG  LEU B   6       2.593 -28.855 -12.204  1.00 53.93           C  
ATOM     46  CD1 LEU B   6       3.959 -28.680 -12.858  1.00 53.93           C  
ATOM     47  CD2 LEU B   6       1.478 -28.702 -13.232  1.00 53.93           C  
ATOM     48  N   ILE B   7       0.631 -30.362  -9.020  1.00 53.17           N  
ATOM     49  CA  ILE B   7      -0.481 -29.819  -8.247  1.00 53.17           C  
ATOM     50  C   ILE B   7      -0.024 -29.531  -6.819  1.00 53.17           C  
ATOM     51  CB  ILE B   7      -1.688 -30.783  -8.239  1.00 53.17           C  
ATOM     52  O   ILE B   7      -0.387 -28.504  -6.239  1.00 53.17           O  
ATOM     53  CG1 ILE B   7      -2.775 -30.286  -9.200  1.00 53.17           C  
ATOM     54  CG2 ILE B   7      -2.243 -30.942  -6.820  1.00 53.17           C  
ATOM     55  CD1 ILE B   7      -3.470 -31.396  -9.975  1.00 53.17           C  
ATOM     56  N   ASP B   8       0.820 -30.452  -6.341  1.00 57.26           N  
ATOM     57  CA  ASP B   8       1.339 -30.262  -4.990  1.00 57.26           C  
ATOM     58  C   ASP B   8       2.224 -29.020  -4.911  1.00 57.26           C  
ATOM     59  CB  ASP B   8       2.122 -31.496  -4.537  1.00 57.26           C  
ATOM     60  O   ASP B   8       2.161 -28.267  -3.938  1.00 57.26           O  
ATOM     61  CG  ASP B   8       1.661 -32.030  -3.193  1.00 57.26           C  
ATOM     62  OD1 ASP B   8       0.797 -31.397  -2.548  1.00 57.26           O  
ATOM     63  OD2 ASP B   8       2.168 -33.093  -2.772  1.00 57.26           O  
ATOM     64  N   PHE B   9       3.044 -28.857  -5.938  1.00 55.52           N  
ATOM     65  CA  PHE B   9       3.896 -27.675  -6.006  1.00 55.52           C  
ATOM     66  C   PHE B   9       3.056 -26.405  -6.074  1.00 55.52           C  
ATOM     67  CB  PHE B   9       4.830 -27.753  -7.218  1.00 55.52           C  
ATOM     68  O   PHE B   9       3.341 -25.429  -5.378  1.00 55.52           O  
ATOM     69  CG  PHE B   9       5.801 -26.608  -7.311  1.00 55.52           C  
ATOM     70  CD1 PHE B   9       5.537 -25.520  -8.134  1.00 55.52           C  
ATOM     71  CD2 PHE B   9       6.978 -26.618  -6.574  1.00 55.52           C  
ATOM     72  CE1 PHE B   9       6.434 -24.458  -8.222  1.00 55.52           C  
ATOM     73  CE2 PHE B   9       7.879 -25.561  -6.657  1.00 55.52           C  
ATOM     74  CZ  PHE B   9       7.606 -24.482  -7.482  1.00 55.52           C  
ATOM     75  N   TYR B  10       1.962 -26.450  -6.814  1.00 58.90           N  
ATOM     76  CA  TYR B  10       1.056 -25.316  -6.957  1.00 58.90           C  
ATOM     77  C   TYR B  10       0.390 -24.979  -5.628  1.00 58.90           C  
ATOM     78  CB  TYR B  10      -0.011 -25.610  -8.016  1.00 58.90           C  
ATOM     79  O   TYR B  10       0.310 -23.810  -5.245  1.00 58.90           O  
ATOM     80  CG  TYR B  10      -0.840 -24.407  -8.394  1.00 58.90           C  
ATOM     81  CD1 TYR B  10      -2.089 -24.188  -7.818  1.00 58.90           C  
ATOM     82  CD2 TYR B  10      -0.376 -23.487  -9.328  1.00 58.90           C  
ATOM     83  CE1 TYR B  10      -2.857 -23.081  -8.164  1.00 58.90           C  
ATOM     84  CE2 TYR B  10      -1.135 -22.376  -9.682  1.00 58.90           C  
ATOM     85  OH  TYR B  10      -3.128 -21.085  -9.442  1.00 58.90           O  
ATOM     86  CZ  TYR B  10      -2.372 -22.182  -9.095  1.00 58.90           C  
ATOM     87  N   LEU B  11      -0.051 -25.976  -5.037  1.00 57.60           N  
ATOM     88  CA  LEU B  11      -0.743 -25.784  -3.767  1.00 57.60           C  
ATOM     89  C   LEU B  11       0.205 -25.229  -2.709  1.00 57.60           C  
ATOM     90  CB  LEU B  11      -1.350 -27.103  -3.282  1.00 57.60           C  
ATOM     91  O   LEU B  11      -0.179 -24.367  -1.916  1.00 57.60           O  
ATOM     92  CG  LEU B  11      -2.690 -27.501  -3.903  1.00 57.60           C  
ATOM     93  CD1 LEU B  11      -3.076 -28.913  -3.473  1.00 57.60           C  
ATOM     94  CD2 LEU B  11      -3.777 -26.503  -3.516  1.00 57.60           C  
ATOM     95  N   CYS B  12       1.446 -25.667  -2.766  1.00 60.54           N  
ATOM     96  CA  CYS B  12       2.441 -25.186  -1.814  1.00 60.54           C  
ATOM     97  C   CYS B  12       2.779 -23.722  -2.073  1.00 60.54           C  
ATOM     98  CB  CYS B  12       3.710 -26.033  -1.891  1.00 60.54           C  
ATOM     99  O   CYS B  12       2.883 -22.930  -1.135  1.00 60.54           O  
ATOM    100  SG  CYS B  12       4.764 -25.900  -0.429  1.00 60.54           S  
ATOM    101  N   PHE B  13       2.890 -23.502  -3.315  1.00 59.97           N  
ATOM    102  CA  PHE B  13       3.221 -22.138  -3.708  1.00 59.97           C  
ATOM    103  C   PHE B  13       2.073 -21.188  -3.386  1.00 59.97           C  
ATOM    104  CB  PHE B  13       3.553 -22.073  -5.202  1.00 59.97           C  
ATOM    105  O   PHE B  13       2.293 -20.095  -2.861  1.00 59.97           O  
ATOM    106  CG  PHE B  13       4.064 -20.731  -5.652  1.00 59.97           C  
ATOM    107  CD1 PHE B  13       3.228 -19.838  -6.312  1.00 59.97           C  
ATOM    108  CD2 PHE B  13       5.382 -20.362  -5.416  1.00 59.97           C  
ATOM    109  CE1 PHE B  13       3.698 -18.596  -6.730  1.00 59.97           C  
ATOM    110  CE2 PHE B  13       5.859 -19.121  -5.830  1.00 59.97           C  
ATOM    111  CZ  PHE B  13       5.016 -18.240  -6.488  1.00 59.97           C  
ATOM    112  N   LEU B  14       0.852 -21.602  -3.726  1.00 59.75           N  
ATOM    113  CA  LEU B  14      -0.330 -20.811  -3.401  1.00 59.75           C  
ATOM    114  C   LEU B  14      -0.460 -20.622  -1.893  1.00 59.75           C  
ATOM    115  CB  LEU B  14      -1.591 -21.481  -3.954  1.00 59.75           C  
ATOM    116  O   LEU B  14      -0.792 -19.530  -1.426  1.00 59.75           O  
ATOM    117  CG  LEU B  14      -2.898 -20.703  -3.792  1.00 59.75           C  
ATOM    118  CD1 LEU B  14      -2.883 -19.454  -4.667  1.00 59.75           C  
ATOM    119  CD2 LEU B  14      -4.093 -21.587  -4.133  1.00 59.75           C  
ATOM    120  N   ALA B  15      -0.208 -21.585  -1.162  1.00 61.29           N  
ATOM    121  CA  ALA B  15      -0.234 -21.506   0.296  1.00 61.29           C  
ATOM    122  C   ALA B  15       0.798 -20.507   0.810  1.00 61.29           C  
ATOM    123  CB  ALA B  15       0.012 -22.883   0.908  1.00 61.29           C  
ATOM    124  O   ALA B  15       0.518 -19.732   1.728  1.00 61.29           O  
ATOM    125  N   PHE B  16       1.956 -20.550   0.176  1.00 60.51           N  
ATOM    126  CA  PHE B  16       3.027 -19.637   0.558  1.00 60.51           C  
ATOM    127  C   PHE B  16       2.640 -18.194   0.259  1.00 60.51           C  
ATOM    128  CB  PHE B  16       4.325 -19.994  -0.173  1.00 60.51           C  
ATOM    129  O   PHE B  16       2.848 -17.306   1.088  1.00 60.51           O  
ATOM    130  CG  PHE B  16       5.522 -19.213   0.299  1.00 60.51           C  
ATOM    131  CD1 PHE B  16       5.979 -18.115  -0.418  1.00 60.51           C  
ATOM    132  CD2 PHE B  16       6.190 -19.578   1.461  1.00 60.51           C  
ATOM    133  CE1 PHE B  16       7.087 -17.390   0.017  1.00 60.51           C  
ATOM    134  CE2 PHE B  16       7.297 -18.859   1.902  1.00 60.51           C  
ATOM    135  CZ  PHE B  16       7.744 -17.766   1.178  1.00 60.51           C  
ATOM    136  N   LEU B  17       2.069 -17.990  -0.869  1.00 61.29           N  
ATOM    137  CA  LEU B  17       1.621 -16.658  -1.262  1.00 61.29           C  
ATOM    138  C   LEU B  17       0.532 -16.152  -0.322  1.00 61.29           C  
ATOM    139  CB  LEU B  17       1.102 -16.670  -2.702  1.00 61.29           C  
ATOM    140  O   LEU B  17       0.553 -14.991   0.092  1.00 61.29           O  
ATOM    141  CG  LEU B  17       2.148 -16.470  -3.801  1.00 61.29           C  
ATOM    142  CD1 LEU B  17       1.510 -16.637  -5.176  1.00 61.29           C  
ATOM    143  CD2 LEU B  17       2.802 -15.098  -3.673  1.00 61.29           C  
ATOM    144  N   LEU B  18      -0.415 -16.989  -0.045  1.00 60.91           N  
ATOM    145  CA  LEU B  18      -1.479 -16.646   0.893  1.00 60.91           C  
ATOM    146  C   LEU B  18      -0.906 -16.317   2.267  1.00 60.91           C  
ATOM    147  CB  LEU B  18      -2.485 -17.794   1.007  1.00 60.91           C  
ATOM    148  O   LEU B  18      -1.376 -15.394   2.936  1.00 60.91           O  
ATOM    149  CG  LEU B  18      -3.556 -17.868  -0.082  1.00 60.91           C  
ATOM    150  CD1 LEU B  18      -4.327 -19.180   0.020  1.00 60.91           C  
ATOM    151  CD2 LEU B  18      -4.503 -16.676   0.017  1.00 60.91           C  
ATOM    152  N   PHE B  19       0.102 -17.066   2.611  1.00 62.72           N  
ATOM    153  CA  PHE B  19       0.773 -16.827   3.883  1.00 62.72           C  
ATOM    154  C   PHE B  19       1.429 -15.451   3.899  1.00 62.72           C  
ATOM    155  CB  PHE B  19       1.821 -17.911   4.151  1.00 62.72           C  
ATOM    156  O   PHE B  19       1.321 -14.718   4.884  1.00 62.72           O  
ATOM    157  CG  PHE B  19       2.502 -17.780   5.487  1.00 62.72           C  
ATOM    158  CD1 PHE B  19       3.789 -17.265   5.579  1.00 62.72           C  
ATOM    159  CD2 PHE B  19       1.854 -18.173   6.651  1.00 62.72           C  
ATOM    160  CE1 PHE B  19       4.421 -17.143   6.814  1.00 62.72           C  
ATOM    161  CE2 PHE B  19       2.480 -18.054   7.889  1.00 62.72           C  
ATOM    162  CZ  PHE B  19       3.764 -17.539   7.968  1.00 62.72           C  
ATOM    163  N   LEU B  20       2.091 -15.147   2.825  1.00 60.95           N  
ATOM    164  CA  LEU B  20       2.750 -13.849   2.726  1.00 60.95           C  
ATOM    165  C   LEU B  20       1.729 -12.717   2.760  1.00 60.95           C  
ATOM    166  CB  LEU B  20       3.579 -13.766   1.441  1.00 60.95           C  
ATOM    167  O   LEU B  20       1.944 -11.702   3.427  1.00 60.95           O  
ATOM    168  CG  LEU B  20       4.972 -14.395   1.491  1.00 60.95           C  
ATOM    169  CD1 LEU B  20       5.640 -14.313   0.122  1.00 60.95           C  
ATOM    170  CD2 LEU B  20       5.829 -13.714   2.552  1.00 60.95           C  
ATOM    171  N   VAL B  21       0.606 -12.905   2.118  1.00 62.39           N  
ATOM    172  CA  VAL B  21      -0.477 -11.927   2.106  1.00 62.39           C  
ATOM    173  C   VAL B  21      -1.061 -11.786   3.510  1.00 62.39           C  
ATOM    174  CB  VAL B  21      -1.587 -12.321   1.106  1.00 62.39           C  
ATOM    175  O   VAL B  21      -1.343 -10.674   3.963  1.00 62.39           O  
ATOM    176  CG1 VAL B  21      -2.795 -11.397   1.247  1.00 62.39           C  
ATOM    177  CG2 VAL B  21      -1.051 -12.289  -0.324  1.00 62.39           C  
ATOM    178  N   LEU B  22      -1.213 -12.895   4.193  1.00 63.76           N  
ATOM    179  CA  LEU B  22      -1.748 -12.884   5.550  1.00 63.76           C  
ATOM    180  C   LEU B  22      -0.834 -12.104   6.488  1.00 63.76           C  
ATOM    181  CB  LEU B  22      -1.929 -14.314   6.066  1.00 63.76           C  
ATOM    182  O   LEU B  22      -1.307 -11.303   7.298  1.00 63.76           O  
ATOM    183  CG  LEU B  22      -2.997 -14.516   7.142  1.00 63.76           C  
ATOM    184  CD1 LEU B  22      -3.936 -15.652   6.750  1.00 63.76           C  
ATOM    185  CD2 LEU B  22      -2.349 -14.794   8.494  1.00 63.76           C  
ATOM    186  N   ILE B  23       0.447 -12.374   6.369  1.00 60.07           N  
ATOM    187  CA  ILE B  23       1.411 -11.682   7.217  1.00 60.07           C  
ATOM    188  C   ILE B  23       1.369 -10.182   6.929  1.00 60.07           C  
ATOM    189  CB  ILE B  23       2.842 -12.227   7.008  1.00 60.07           C  
ATOM    190  O   ILE B  23       1.408  -9.365   7.852  1.00 60.07           O  
ATOM    191  CG1 ILE B  23       2.954 -13.655   7.554  1.00 60.07           C  
ATOM    192  CG2 ILE B  23       3.873 -11.306   7.667  1.00 60.07           C  
ATOM    193  CD1 ILE B  23       4.253 -14.358   7.186  1.00 60.07           C  
ATOM    194  N   MET B  24       1.256  -9.884   5.760  1.00 61.78           N  
ATOM    195  CA  MET B  24       1.175  -8.479   5.373  1.00 61.78           C  
ATOM    196  C   MET B  24      -0.092  -7.835   5.925  1.00 61.78           C  
ATOM    197  CB  MET B  24       1.213  -8.336   3.850  1.00 61.78           C  
ATOM    198  O   MET B  24      -0.063  -6.692   6.386  1.00 61.78           O  
ATOM    199  CG  MET B  24       2.617  -8.222   3.280  1.00 61.78           C  
ATOM    200  SD  MET B  24       3.084  -6.488   2.902  1.00 61.78           S  
ATOM    201  CE  MET B  24       3.741  -5.975   4.514  1.00 61.78           C  
ATOM    202  N   LEU B  25      -1.209  -8.568   5.894  1.00 62.03           N  
ATOM    203  CA  LEU B  25      -2.479  -8.071   6.413  1.00 62.03           C  
ATOM    204  C   LEU B  25      -2.405  -7.864   7.922  1.00 62.03           C  
ATOM    205  CB  LEU B  25      -3.613  -9.042   6.074  1.00 62.03           C  
ATOM    206  O   LEU B  25      -2.949  -6.890   8.447  1.00 62.03           O  
ATOM    207  CG  LEU B  25      -4.670  -8.533   5.093  1.00 62.03           C  
ATOM    208  CD1 LEU B  25      -5.230  -9.689   4.271  1.00 62.03           C  
ATOM    209  CD2 LEU B  25      -5.787  -7.810   5.838  1.00 62.03           C  
ATOM    210  N   ILE B  26      -1.745  -8.792   8.606  1.00 59.90           N  
ATOM    211  CA  ILE B  26      -1.599  -8.689  10.054  1.00 59.90           C  
ATOM    212  C   ILE B  26      -0.764  -7.459  10.403  1.00 59.90           C  
ATOM    213  CB  ILE B  26      -0.953  -9.961  10.648  1.00 59.90           C  
ATOM    214  O   ILE B  26      -1.105  -6.710  11.322  1.00 59.90           O  
ATOM    215  CG1 ILE B  26      -1.909 -11.153  10.525  1.00 59.90           C  
ATOM    216  CG2 ILE B  26      -0.550  -9.731  12.107  1.00 59.90           C  
ATOM    217  CD1 ILE B  26      -1.286 -12.489  10.904  1.00 59.90           C  
ATOM    218  N   ILE B  27       0.244  -7.270   9.684  1.00 55.45           N  
ATOM    219  CA  ILE B  27       1.111  -6.123   9.929  1.00 55.45           C  
ATOM    220  C   ILE B  27       0.343  -4.830   9.663  1.00 55.45           C  
ATOM    221  CB  ILE B  27       2.384  -6.179   9.055  1.00 55.45           C  
ATOM    222  O   ILE B  27       0.442  -3.872  10.434  1.00 55.45           O  
ATOM    223  CG1 ILE B  27       3.266  -7.362   9.472  1.00 55.45           C  
ATOM    224  CG2 ILE B  27       3.158  -4.861   9.143  1.00 55.45           C  
ATOM    225  CD1 ILE B  27       4.446  -7.612   8.543  1.00 55.45           C  
ATOM    226  N   PHE B  28      -0.436  -4.840   8.684  1.00 58.71           N  
ATOM    227  CA  PHE B  28      -1.247  -3.675   8.348  1.00 58.71           C  
ATOM    228  C   PHE B  28      -2.290  -3.412   9.427  1.00 58.71           C  
ATOM    229  CB  PHE B  28      -1.933  -3.870   6.992  1.00 58.71           C  
ATOM    230  O   PHE B  28      -2.511  -2.263   9.817  1.00 58.71           O  
ATOM    231  CG  PHE B  28      -2.563  -2.617   6.445  1.00 58.71           C  
ATOM    232  CD1 PHE B  28      -3.934  -2.412   6.545  1.00 58.71           C  
ATOM    233  CD2 PHE B  28      -1.784  -1.645   5.832  1.00 58.71           C  
ATOM    234  CE1 PHE B  28      -4.520  -1.253   6.040  1.00 58.71           C  
ATOM    235  CE2 PHE B  28      -2.363  -0.484   5.325  1.00 58.71           C  
ATOM    236  CZ  PHE B  28      -3.731  -0.291   5.429  1.00 58.71           C  
ATOM    237  N   TRP B  29      -2.991  -4.496   9.777  1.00 57.26           N  
ATOM    238  CA  TRP B  29      -3.970  -4.367  10.852  1.00 57.26           C  
ATOM    239  C   TRP B  29      -3.320  -3.817  12.117  1.00 57.26           C  
ATOM    240  CB  TRP B  29      -4.626  -5.719  11.146  1.00 57.26           C  
ATOM    241  O   TRP B  29      -3.877  -2.935  12.775  1.00 57.26           O  
ATOM    242  CG  TRP B  29      -5.839  -5.628  12.024  1.00 57.26           C  
ATOM    243  CD1 TRP B  29      -7.106  -5.280  11.646  1.00 57.26           C  
ATOM    244  CD2 TRP B  29      -5.896  -5.885  13.430  1.00 57.26           C  
ATOM    245  CE2 TRP B  29      -7.231  -5.675  13.840  1.00 57.26           C  
ATOM    246  CE3 TRP B  29      -4.947  -6.275  14.385  1.00 57.26           C  
ATOM    247  NE1 TRP B  29      -7.948  -5.306  12.733  1.00 57.26           N  
ATOM    248  CH2 TRP B  29      -6.693  -6.222  16.078  1.00 57.26           C  
ATOM    249  CZ2 TRP B  29      -7.641  -5.841  15.165  1.00 57.26           C  
ATOM    250  CZ3 TRP B  29      -5.357  -6.440  15.703  1.00 57.26           C  
ATOM    251  N   PHE B  30      -2.238  -4.305  12.486  1.00 57.57           N  
ATOM    252  CA  PHE B  30      -1.530  -3.849  13.676  1.00 57.57           C  
ATOM    253  C   PHE B  30      -1.123  -2.386  13.536  1.00 57.57           C  
ATOM    254  CB  PHE B  30      -0.294  -4.715  13.933  1.00 57.57           C  
ATOM    255  O   PHE B  30      -1.201  -1.620  14.499  1.00 57.57           O  
ATOM    256  CG  PHE B  30       0.308  -4.524  15.299  1.00 57.57           C  
ATOM    257  CD1 PHE B  30       1.410  -3.696  15.478  1.00 57.57           C  
ATOM    258  CD2 PHE B  30      -0.227  -5.173  16.403  1.00 57.57           C  
ATOM    259  CE1 PHE B  30       1.969  -3.518  16.741  1.00 57.57           C  
ATOM    260  CE2 PHE B  30       0.326  -4.999  17.669  1.00 57.57           C  
ATOM    261  CZ  PHE B  30       1.425  -4.172  17.835  1.00 57.57           C  
ATOM    262  N   SER B  31      -0.742  -2.015  12.422  1.00 51.75           N  
ATOM    263  CA  SER B  31      -0.348  -0.633  12.166  1.00 51.75           C  
ATOM    264  C   SER B  31      -1.530   0.317  12.321  1.00 51.75           C  
ATOM    265  CB  SER B  31       0.246  -0.496  10.764  1.00 51.75           C  
ATOM    266  O   SER B  31      -1.387   1.410  12.873  1.00 51.75           O  
ATOM    267  OG  SER B  31       1.524  -1.105  10.697  1.00 51.75           O  
ATOM    268  N   LEU B  32      -2.640  -0.177  11.800  1.00 55.27           N  
ATOM    269  CA  LEU B  32      -3.851   0.629  11.908  1.00 55.27           C  
ATOM    270  C   LEU B  32      -4.300   0.743  13.361  1.00 55.27           C  
ATOM    271  CB  LEU B  32      -4.974   0.027  11.060  1.00 55.27           C  
ATOM    272  O   LEU B  32      -4.765   1.801  13.791  1.00 55.27           O  
ATOM    273  CG  LEU B  32      -4.973   0.392   9.575  1.00 55.27           C  
ATOM    274  CD1 LEU B  32      -5.976  -0.471   8.816  1.00 55.27           C  
ATOM    275  CD2 LEU B  32      -5.284   1.873   9.388  1.00 55.27           C  
ATOM    276  N   GLU B  33      -4.198  -0.369  14.067  1.00 57.18           N  
ATOM    277  CA  GLU B  33      -4.576  -0.366  15.477  1.00 57.18           C  
ATOM    278  C   GLU B  33      -3.650   0.530  16.294  1.00 57.18           C  
ATOM    279  CB  GLU B  33      -4.563  -1.789  16.041  1.00 57.18           C  
ATOM    280  O   GLU B  33      -4.096   1.218  17.215  1.00 57.18           O  
ATOM    281  CG  GLU B  33      -5.231  -1.917  17.403  1.00 57.18           C  
ATOM    282  CD  GLU B  33      -6.747  -1.825  17.339  1.00 57.18           C  
ATOM    283  OE1 GLU B  33      -7.381  -1.524  18.376  1.00 57.18           O  
ATOM    284  OE2 GLU B  33      -7.305  -2.057  16.244  1.00 57.18           O  
ATOM    285  N   LEU B  34      -2.434   0.484  15.983  1.00 52.45           N  
ATOM    286  CA  LEU B  34      -1.464   1.325  16.675  1.00 52.45           C  
ATOM    287  C   LEU B  34      -1.729   2.801  16.401  1.00 52.45           C  
ATOM    288  CB  LEU B  34      -0.039   0.962  16.248  1.00 52.45           C  
ATOM    289  O   LEU B  34      -1.575   3.640  17.292  1.00 52.45           O  
ATOM    290  CG  LEU B  34       0.643  -0.155  17.039  1.00 52.45           C  
ATOM    291  CD1 LEU B  34       1.922  -0.598  16.336  1.00 52.45           C  
ATOM    292  CD2 LEU B  34       0.940   0.303  18.463  1.00 52.45           C  
ATOM    293  N   GLN B  35      -2.181   3.075  15.270  1.00 48.19           N  
ATOM    294  CA  GLN B  35      -2.522   4.448  14.910  1.00 48.19           C  
ATOM    295  C   GLN B  35      -3.756   4.925  15.670  1.00 48.19           C  
ATOM    296  CB  GLN B  35      -2.756   4.566  13.403  1.00 48.19           C  
ATOM    297  O   GLN B  35      -3.824   6.082  16.089  1.00 48.19           O  
ATOM    298  CG  GLN B  35      -2.697   5.995  12.881  1.00 48.19           C  
ATOM    299  CD  GLN B  35      -2.687   6.067  11.366  1.00 48.19           C  
ATOM    300  NE2 GLN B  35      -2.495   7.268  10.830  1.00 48.19           N  
ATOM    301  OE1 GLN B  35      -2.849   5.051  10.682  1.00 48.19           O  
ATOM    302  N   ASP B  36      -4.684   4.116  15.784  1.00 52.84           N  
ATOM    303  CA  ASP B  36      -5.916   4.436  16.499  1.00 52.84           C  
ATOM    304  C   ASP B  36      -5.644   4.669  17.983  1.00 52.84           C  
ATOM    305  CB  ASP B  36      -6.945   3.319  16.322  1.00 52.84           C  
ATOM    306  O   ASP B  36      -6.229   5.566  18.594  1.00 52.84           O  
ATOM    307  CG  ASP B  36      -8.316   3.833  15.921  1.00 52.84           C  
ATOM    308  OD1 ASP B  36      -8.412   4.955  15.377  1.00 52.84           O  
ATOM    309  OD2 ASP B  36      -9.311   3.112  16.153  1.00 52.84           O  
ATOM    310  N   HIS B  37      -4.826   3.838  18.503  1.00 51.73           N  
ATOM    311  CA  HIS B  37      -4.472   3.987  19.910  1.00 51.73           C  
ATOM    312  C   HIS B  37      -3.698   5.280  20.150  1.00 51.73           C  
ATOM    313  CB  HIS B  37      -3.650   2.788  20.385  1.00 51.73           C  
ATOM    314  O   HIS B  37      -3.886   5.940  21.174  1.00 51.73           O  
ATOM    315  CG  HIS B  37      -3.817   2.484  21.840  1.00 51.73           C  
ATOM    316  CD2 HIS B  37      -2.904   2.335  22.828  1.00 51.73           C  
ATOM    317  ND1 HIS B  37      -5.052   2.295  22.423  1.00 51.73           N  
ATOM    318  CE1 HIS B  37      -4.889   2.042  23.711  1.00 51.73           C  
ATOM    319  NE2 HIS B  37      -3.595   2.060  23.983  1.00 51.73           N  
ATOM    320  N   ASN B  38      -2.922   5.574  19.251  1.00 47.66           N  
ATOM    321  CA  ASN B  38      -2.153   6.810  19.344  1.00 47.66           C  
ATOM    322  C   ASN B  38      -3.045   8.039  19.192  1.00 47.66           C  
ATOM    323  CB  ASN B  38      -1.039   6.830  18.296  1.00 47.66           C  
ATOM    324  O   ASN B  38      -2.816   9.062  19.839  1.00 47.66           O  
ATOM    325  CG  ASN B  38       0.204   7.553  18.777  1.00 47.66           C  
ATOM    326  ND2 ASN B  38       0.964   8.111  17.842  1.00 47.66           N  
ATOM    327  OD1 ASN B  38       0.478   7.610  19.978  1.00 47.66           O  
ATOM    328  N   GLU B  39      -4.032   7.894  18.386  1.00 47.93           N  
ATOM    329  CA  GLU B  39      -4.998   8.975  18.219  1.00 47.93           C  
ATOM    330  C   GLU B  39      -5.845   9.156  19.475  1.00 47.93           C  
ATOM    331  CB  GLU B  39      -5.899   8.711  17.010  1.00 47.93           C  
ATOM    332  O   GLU B  39      -6.210  10.280  19.828  1.00 47.93           O  
ATOM    333  CG  GLU B  39      -5.237   9.010  15.673  1.00 47.93           C  
ATOM    334  CD  GLU B  39      -6.156   9.724  14.695  1.00 47.93           C  
ATOM    335  OE1 GLU B  39      -5.719  10.712  14.063  1.00 47.93           O  
ATOM    336  OE2 GLU B  39      -7.323   9.293  14.561  1.00 47.93           O  
ATOM    337  N   THR B  40      -6.203   8.059  20.036  1.00 44.98           N  
ATOM    338  CA  THR B  40      -7.029   8.118  21.236  1.00 44.98           C  
ATOM    339  C   THR B  40      -6.231   8.666  22.416  1.00 44.98           C  
ATOM    340  CB  THR B  40      -7.594   6.730  21.595  1.00 44.98           C  
ATOM    341  O   THR B  40      -6.777   9.368  23.269  1.00 44.98           O  
ATOM    342  CG2 THR B  40      -8.696   6.317  20.625  1.00 44.98           C  
ATOM    343  OG1 THR B  40      -6.538   5.763  21.542  1.00 44.98           O  
ATOM    344  N   CYS B  41      -5.039   8.336  22.502  1.00 42.97           N  
ATOM    345  CA  CYS B  41      -4.239   8.818  23.623  1.00 42.97           C  
ATOM    346  C   CYS B  41      -3.975  10.314  23.501  1.00 42.97           C  
ATOM    347  CB  CYS B  41      -2.913   8.061  23.700  1.00 42.97           C  
ATOM    348  O   CYS B  41      -3.892  11.018  24.509  1.00 42.97           O  
ATOM    349  SG  CYS B  41      -2.902   6.735  24.926  1.00 42.97           S  
ATOM    350  N   HIS B  42      -4.092  10.747  22.266  1.00 39.19           N  
ATOM    351  CA  HIS B  42      -3.896  12.177  22.053  1.00 39.19           C  
ATOM    352  C   HIS B  42      -5.221  12.930  22.112  1.00 39.19           C  
ATOM    353  CB  HIS B  42      -3.207  12.429  20.711  1.00 39.19           C  
ATOM    354  O   HIS B  42      -5.238  14.154  22.257  1.00 39.19           O  
ATOM    355  CG  HIS B  42      -1.754  12.760  20.834  1.00 39.19           C  
ATOM    356  CD2 HIS B  42      -0.651  11.986  20.706  1.00 39.19           C  
ATOM    357  ND1 HIS B  42      -1.303  14.029  21.129  1.00 39.19           N  
ATOM    358  CE1 HIS B  42       0.019  14.020  21.176  1.00 39.19           C  
ATOM    359  NE2 HIS B  42       0.439  12.792  20.922  1.00 39.19           N  
ATOM    360  N   ALA B  43      -6.381  12.228  22.181  1.00 32.24           N  
ATOM    361  CA  ALA B  43      -7.659  12.900  22.402  1.00 32.24           C  
ATOM    362  C   ALA B  43      -7.925  13.097  23.892  1.00 32.24           C  
ATOM    363  CB  ALA B  43      -8.795  12.105  21.762  1.00 32.24           C  
ATOM    364  O   ALA B  43      -8.491  14.114  24.299  1.00 32.24           O  
TER     365      ALA B  43                                                      
ATOM    366  N   MET C   1      -9.558 -46.070  -4.284  1.00 29.43           N  
ATOM    367  CA  MET C   1     -10.022 -44.889  -5.005  1.00 29.43           C  
ATOM    368  C   MET C   1      -8.855 -43.972  -5.356  1.00 29.43           C  
ATOM    369  CB  MET C   1     -11.057 -44.124  -4.177  1.00 29.43           C  
ATOM    370  O   MET C   1      -8.130 -43.516  -4.469  1.00 29.43           O  
ATOM    371  CG  MET C   1     -12.496 -44.472  -4.523  1.00 29.43           C  
ATOM    372  SD  MET C   1     -13.702 -43.666  -3.399  1.00 29.43           S  
ATOM    373  CE  MET C   1     -15.100 -43.446  -4.535  1.00 29.43           C  
ATOM    374  N   ALA C   2      -8.124 -44.336  -6.424  1.00 29.88           N  
ATOM    375  CA  ALA C   2      -6.938 -43.765  -7.058  1.00 29.88           C  
ATOM    376  C   ALA C   2      -7.084 -42.256  -7.236  1.00 29.88           C  
ATOM    377  CB  ALA C   2      -6.681 -44.434  -8.406  1.00 29.88           C  
ATOM    378  O   ALA C   2      -8.080 -41.783  -7.789  1.00 29.88           O  
ATOM    379  N   ASP C   3      -6.730 -41.593  -6.231  1.00 27.99           N  
ATOM    380  CA  ASP C   3      -6.747 -40.134  -6.190  1.00 27.99           C  
ATOM    381  C   ASP C   3      -6.111 -39.542  -7.445  1.00 27.99           C  
ATOM    382  CB  ASP C   3      -6.023 -39.624  -4.942  1.00 27.99           C  
ATOM    383  O   ASP C   3      -4.927 -39.762  -7.710  1.00 27.99           O  
ATOM    384  CG  ASP C   3      -6.973 -39.156  -3.854  1.00 27.99           C  
ATOM    385  OD1 ASP C   3      -7.803 -38.258  -4.114  1.00 27.99           O  
ATOM    386  OD2 ASP C   3      -6.890 -39.688  -2.726  1.00 27.99           O  
ATOM    387  N   SER C   4      -6.802 -39.709  -8.637  1.00 32.00           N  
ATOM    388  CA  SER C   4      -6.534 -39.257  -9.998  1.00 32.00           C  
ATOM    389  C   SER C   4      -6.070 -37.805 -10.018  1.00 32.00           C  
ATOM    390  CB  SER C   4      -7.780 -39.415 -10.871  1.00 32.00           C  
ATOM    391  O   SER C   4      -6.815 -36.904  -9.624  1.00 32.00           O  
ATOM    392  OG  SER C   4      -7.720 -38.552 -11.993  1.00 32.00           O  
ATOM    393  N   ASN C   5      -4.889 -37.571  -9.335  1.00 36.16           N  
ATOM    394  CA  ASN C   5      -4.250 -36.287  -9.599  1.00 36.16           C  
ATOM    395  C   ASN C   5      -4.575 -35.776 -11.000  1.00 36.16           C  
ATOM    396  CB  ASN C   5      -2.735 -36.392  -9.410  1.00 36.16           C  
ATOM    397  O   ASN C   5      -4.091 -36.323 -11.992  1.00 36.16           O  
ATOM    398  CG  ASN C   5      -2.268 -35.802  -8.094  1.00 36.16           C  
ATOM    399  ND2 ASN C   5      -1.013 -36.055  -7.743  1.00 36.16           N  
ATOM    400  OD1 ASN C   5      -3.030 -35.127  -7.397  1.00 36.16           O  
ATOM    401  N   GLY C   6      -5.796 -35.720 -11.412  1.00 37.81           N  
ATOM    402  CA  GLY C   6      -6.362 -35.306 -12.686  1.00 37.81           C  
ATOM    403  C   GLY C   6      -5.654 -34.110 -13.293  1.00 37.81           C  
ATOM    404  O   GLY C   6      -5.443 -33.099 -12.621  1.00 37.81           O  
ATOM    405  N   THR C   7      -4.357 -34.324 -13.828  1.00 41.65           N  
ATOM    406  CA  THR C   7      -3.731 -33.334 -14.697  1.00 41.65           C  
ATOM    407  C   THR C   7      -4.788 -32.491 -15.406  1.00 41.65           C  
ATOM    408  CB  THR C   7      -2.820 -34.004 -15.742  1.00 41.65           C  
ATOM    409  O   THR C   7      -5.694 -33.030 -16.043  1.00 41.65           O  
ATOM    410  CG2 THR C   7      -1.580 -33.159 -16.014  1.00 41.65           C  
ATOM    411  OG1 THR C   7      -2.412 -35.290 -15.258  1.00 41.65           O  
ATOM    412  N   ILE C   8      -5.348 -31.661 -14.646  1.00 47.69           N  
ATOM    413  CA  ILE C   8      -6.220 -30.758 -15.391  1.00 47.69           C  
ATOM    414  C   ILE C   8      -5.673 -30.560 -16.803  1.00 47.69           C  
ATOM    415  CB  ILE C   8      -6.365 -29.396 -14.676  1.00 47.69           C  
ATOM    416  O   ILE C   8      -4.509 -30.194 -16.979  1.00 47.69           O  
ATOM    417  CG1 ILE C   8      -6.991 -29.584 -13.289  1.00 47.69           C  
ATOM    418  CG2 ILE C   8      -7.194 -28.426 -15.524  1.00 47.69           C  
ATOM    419  CD1 ILE C   8      -6.901 -28.353 -12.398  1.00 47.69           C  
ATOM    420  N   THR C   9      -6.016 -31.341 -17.816  1.00 48.54           N  
ATOM    421  CA  THR C   9      -5.675 -31.198 -19.227  1.00 48.54           C  
ATOM    422  C   THR C   9      -5.754 -29.736 -19.657  1.00 48.54           C  
ATOM    423  CB  THR C   9      -6.603 -32.048 -20.115  1.00 48.54           C  
ATOM    424  O   THR C   9      -6.480 -28.944 -19.052  1.00 48.54           O  
ATOM    425  CG2 THR C   9      -6.112 -33.489 -20.202  1.00 48.54           C  
ATOM    426  OG1 THR C   9      -7.925 -32.038 -19.562  1.00 48.54           O  
ATOM    427  N   VAL C  10      -4.642 -29.188 -20.127  1.00 56.11           N  
ATOM    428  CA  VAL C  10      -4.573 -27.872 -20.753  1.00 56.11           C  
ATOM    429  C   VAL C  10      -5.918 -27.532 -21.391  1.00 56.11           C  
ATOM    430  CB  VAL C  10      -3.450 -27.805 -21.812  1.00 56.11           C  
ATOM    431  O   VAL C  10      -6.384 -26.393 -21.303  1.00 56.11           O  
ATOM    432  CG1 VAL C  10      -3.461 -26.455 -22.527  1.00 56.11           C  
ATOM    433  CG2 VAL C  10      -2.090 -28.057 -21.163  1.00 56.11           C  
ATOM    434  N   GLU C  11      -6.607 -28.580 -21.892  1.00 57.69           N  
ATOM    435  CA  GLU C  11      -7.889 -28.369 -22.556  1.00 57.69           C  
ATOM    436  C   GLU C  11      -8.981 -28.016 -21.550  1.00 57.69           C  
ATOM    437  CB  GLU C  11      -8.292 -29.610 -23.356  1.00 57.69           C  
ATOM    438  O   GLU C  11      -9.823 -27.156 -21.815  1.00 57.69           O  
ATOM    439  CG  GLU C  11      -8.223 -29.419 -24.864  1.00 57.69           C  
ATOM    440  CD  GLU C  11      -8.470 -30.702 -25.643  1.00 57.69           C  
ATOM    441  OE1 GLU C  11      -8.999 -30.631 -26.775  1.00 57.69           O  
ATOM    442  OE2 GLU C  11      -8.132 -31.785 -25.116  1.00 57.69           O  
ATOM    443  N   GLU C  12      -8.881 -28.597 -20.436  1.00 59.08           N  
ATOM    444  CA  GLU C  12      -9.859 -28.318 -19.389  1.00 59.08           C  
ATOM    445  C   GLU C  12      -9.638 -26.935 -18.781  1.00 59.08           C  
ATOM    446  CB  GLU C  12      -9.797 -29.388 -18.296  1.00 59.08           C  
ATOM    447  O   GLU C  12     -10.598 -26.230 -18.465  1.00 59.08           O  
ATOM    448  CG  GLU C  12     -10.791 -30.524 -18.491  1.00 59.08           C  
ATOM    449  CD  GLU C  12     -10.664 -31.619 -17.444  1.00 59.08           C  
ATOM    450  OE1 GLU C  12     -11.684 -31.973 -16.810  1.00 59.08           O  
ATOM    451  OE2 GLU C  12      -9.536 -32.125 -17.255  1.00 59.08           O  
ATOM    452  N   LEU C  13      -8.338 -26.625 -18.605  1.00 56.75           N  
ATOM    453  CA  LEU C  13      -7.997 -25.296 -18.110  1.00 56.75           C  
ATOM    454  C   LEU C  13      -8.468 -24.217 -19.079  1.00 56.75           C  
ATOM    455  CB  LEU C  13      -6.486 -25.177 -17.891  1.00 56.75           C  
ATOM    456  O   LEU C  13      -9.004 -23.190 -18.658  1.00 56.75           O  
ATOM    457  CG  LEU C  13      -5.998 -23.894 -17.217  1.00 56.75           C  
ATOM    458  CD1 LEU C  13      -6.374 -23.896 -15.739  1.00 56.75           C  
ATOM    459  CD2 LEU C  13      -4.490 -23.739 -17.390  1.00 56.75           C  
ATOM    460  N   LYS C  14      -8.245 -24.491 -20.391  1.00 57.91           N  
ATOM    461  CA  LYS C  14      -8.728 -23.579 -21.425  1.00 57.91           C  
ATOM    462  C   LYS C  14     -10.247 -23.443 -21.372  1.00 57.91           C  
ATOM    463  CB  LYS C  14      -8.293 -24.060 -22.810  1.00 57.91           C  
ATOM    464  O   LYS C  14     -10.782 -22.342 -21.521  1.00 57.91           O  
ATOM    465  CG  LYS C  14      -7.881 -22.939 -23.753  1.00 57.91           C  
ATOM    466  CD  LYS C  14      -7.461 -23.480 -25.114  1.00 57.91           C  
ATOM    467  CE  LYS C  14      -7.171 -22.355 -26.098  1.00 57.91           C  
ATOM    468  NZ  LYS C  14      -6.787 -22.880 -27.443  1.00 57.91           N  
ATOM    469  N   LYS C  15     -10.882 -24.510 -21.102  1.00 63.15           N  
ATOM    470  CA  LYS C  15     -12.338 -24.490 -20.997  1.00 63.15           C  
ATOM    471  C   LYS C  15     -12.790 -23.714 -19.763  1.00 63.15           C  
ATOM    472  CB  LYS C  15     -12.893 -25.915 -20.952  1.00 63.15           C  
ATOM    473  O   LYS C  15     -13.768 -22.965 -19.818  1.00 63.15           O  
ATOM    474  CG  LYS C  15     -13.492 -26.387 -22.268  1.00 63.15           C  
ATOM    475  CD  LYS C  15     -14.053 -27.799 -22.152  1.00 63.15           C  
ATOM    476  CE  LYS C  15     -14.560 -28.312 -23.493  1.00 63.15           C  
ATOM    477  NZ  LYS C  15     -15.059 -29.716 -23.396  1.00 63.15           N  
ATOM    478  N   LEU C  16     -12.089 -23.880 -18.701  1.00 60.38           N  
ATOM    479  CA  LEU C  16     -12.402 -23.181 -17.460  1.00 60.38           C  
ATOM    480  C   LEU C  16     -12.185 -21.679 -17.613  1.00 60.38           C  
ATOM    481  CB  LEU C  16     -11.543 -23.718 -16.311  1.00 60.38           C  
ATOM    482  O   LEU C  16     -12.999 -20.879 -17.145  1.00 60.38           O  
ATOM    483  CG  LEU C  16     -12.272 -24.007 -14.998  1.00 60.38           C  
ATOM    484  CD1 LEU C  16     -12.085 -25.467 -14.598  1.00 60.38           C  
ATOM    485  CD2 LEU C  16     -11.777 -23.077 -13.896  1.00 60.38           C  
ATOM    486  N   LEU C  17     -11.084 -21.377 -18.318  1.00 60.99           N  
ATOM    487  CA  LEU C  17     -10.764 -19.972 -18.542  1.00 60.99           C  
ATOM    488  C   LEU C  17     -11.787 -19.322 -19.468  1.00 60.99           C  
ATOM    489  CB  LEU C  17      -9.360 -19.829 -19.134  1.00 60.99           C  
ATOM    490  O   LEU C  17     -12.164 -18.165 -19.269  1.00 60.99           O  
ATOM    491  CG  LEU C  17      -8.491 -18.710 -18.558  1.00 60.99           C  
ATOM    492  CD1 LEU C  17      -7.212 -19.286 -17.960  1.00 60.99           C  
ATOM    493  CD2 LEU C  17      -8.167 -17.677 -19.632  1.00 60.99           C  
ATOM    494  N   GLU C  18     -12.232 -20.082 -20.458  1.00 64.20           N  
ATOM    495  CA  GLU C  18     -13.263 -19.585 -21.364  1.00 64.20           C  
ATOM    496  C   GLU C  18     -14.586 -19.376 -20.634  1.00 64.20           C  
ATOM    497  CB  GLU C  18     -13.457 -20.549 -22.538  1.00 64.20           C  
ATOM    498  O   GLU C  18     -15.296 -18.402 -20.892  1.00 64.20           O  
ATOM    499  CG  GLU C  18     -13.782 -19.858 -23.854  1.00 64.20           C  
ATOM    500  CD  GLU C  18     -13.808 -20.809 -25.040  1.00 64.20           C  
ATOM    501  OE1 GLU C  18     -14.283 -20.410 -26.128  1.00 64.20           O  
ATOM    502  OE2 GLU C  18     -13.350 -21.962 -24.881  1.00 64.20           O  
ATOM    503  N   GLN C  19     -14.827 -20.215 -19.707  1.00 68.43           N  
ATOM    504  CA  GLN C  19     -16.058 -20.103 -18.931  1.00 68.43           C  
ATOM    505  C   GLN C  19     -15.959 -18.981 -17.902  1.00 68.43           C  
ATOM    506  CB  GLN C  19     -16.377 -21.427 -18.235  1.00 68.43           C  
ATOM    507  O   GLN C  19     -16.937 -18.273 -17.651  1.00 68.43           O  
ATOM    508  CG  GLN C  19     -17.717 -22.027 -18.640  1.00 68.43           C  
ATOM    509  CD  GLN C  19     -17.839 -23.493 -18.269  1.00 68.43           C  
ATOM    510  NE2 GLN C  19     -19.054 -23.924 -17.946  1.00 68.43           N  
ATOM    511  OE1 GLN C  19     -16.851 -24.233 -18.275  1.00 68.43           O  
ATOM    512  N   TRP C  20     -14.699 -18.879 -17.430  1.00 65.61           N  
ATOM    513  CA  TRP C  20     -14.510 -17.914 -16.352  1.00 65.61           C  
ATOM    514  C   TRP C  20     -14.163 -16.537 -16.908  1.00 65.61           C  
ATOM    515  CB  TRP C  20     -13.410 -18.384 -15.396  1.00 65.61           C  
ATOM    516  O   TRP C  20     -14.096 -15.558 -16.162  1.00 65.61           O  
ATOM    517  CG  TRP C  20     -13.926 -18.979 -14.120  1.00 65.61           C  
ATOM    518  CD1 TRP C  20     -14.683 -20.109 -13.984  1.00 65.61           C  
ATOM    519  CD2 TRP C  20     -13.726 -18.469 -12.798  1.00 65.61           C  
ATOM    520  CE2 TRP C  20     -14.390 -19.342 -11.908  1.00 65.61           C  
ATOM    521  CE3 TRP C  20     -13.047 -17.358 -12.278  1.00 65.61           C  
ATOM    522  NE1 TRP C  20     -14.965 -20.333 -12.656  1.00 65.61           N  
ATOM    523  CH2 TRP C  20     -13.724 -18.044 -10.044  1.00 65.61           C  
ATOM    524  CZ2 TRP C  20     -14.395 -19.138 -10.526  1.00 65.61           C  
ATOM    525  CZ3 TRP C  20     -13.054 -17.157 -10.903  1.00 65.61           C  
ATOM    526  N   ASN C  21     -14.085 -16.434 -18.270  1.00 65.77           N  
ATOM    527  CA  ASN C  21     -13.730 -15.161 -18.889  1.00 65.77           C  
ATOM    528  C   ASN C  21     -14.697 -14.052 -18.484  1.00 65.77           C  
ATOM    529  CB  ASN C  21     -13.687 -15.299 -20.412  1.00 65.77           C  
ATOM    530  O   ASN C  21     -14.276 -12.933 -18.186  1.00 65.77           O  
ATOM    531  CG  ASN C  21     -12.983 -14.136 -21.083  1.00 65.77           C  
ATOM    532  ND2 ASN C  21     -13.382 -13.831 -22.312  1.00 65.77           N  
ATOM    533  OD1 ASN C  21     -12.087 -13.518 -20.503  1.00 65.77           O  
ATOM    534  N   LEU C  22     -15.875 -14.456 -18.440  1.00 71.01           N  
ATOM    535  CA  LEU C  22     -16.878 -13.465 -18.066  1.00 71.01           C  
ATOM    536  C   LEU C  22     -16.745 -13.087 -16.594  1.00 71.01           C  
ATOM    537  CB  LEU C  22     -18.287 -13.996 -18.343  1.00 71.01           C  
ATOM    538  O   LEU C  22     -16.834 -11.908 -16.242  1.00 71.01           O  
ATOM    539  CG  LEU C  22     -18.868 -13.687 -19.724  1.00 71.01           C  
ATOM    540  CD1 LEU C  22     -20.149 -14.484 -19.950  1.00 71.01           C  
ATOM    541  CD2 LEU C  22     -19.129 -12.192 -19.872  1.00 71.01           C  
ATOM    542  N   VAL C  23     -16.554 -14.074 -15.835  1.00 65.47           N  
ATOM    543  CA  VAL C  23     -16.441 -13.851 -14.397  1.00 65.47           C  
ATOM    544  C   VAL C  23     -15.194 -13.023 -14.099  1.00 65.47           C  
ATOM    545  CB  VAL C  23     -16.396 -15.184 -13.618  1.00 65.47           C  
ATOM    546  O   VAL C  23     -15.238 -12.090 -13.294  1.00 65.47           O  
ATOM    547  CG1 VAL C  23     -16.142 -14.933 -12.133  1.00 65.47           C  
ATOM    548  CG2 VAL C  23     -17.695 -15.963 -13.816  1.00 65.47           C  
ATOM    549  N   ILE C  24     -14.137 -13.371 -14.826  1.00 62.30           N  
ATOM    550  CA  ILE C  24     -12.890 -12.637 -14.637  1.00 62.30           C  
ATOM    551  C   ILE C  24     -13.065 -11.195 -15.105  1.00 62.30           C  
ATOM    552  CB  ILE C  24     -11.720 -13.308 -15.392  1.00 62.30           C  
ATOM    553  O   ILE C  24     -12.520 -10.269 -14.500  1.00 62.30           O  
ATOM    554  CG1 ILE C  24     -11.046 -14.361 -14.504  1.00 62.30           C  
ATOM    555  CG2 ILE C  24     -10.708 -12.258 -15.861  1.00 62.30           C  
ATOM    556  CD1 ILE C  24     -10.554 -15.586 -15.262  1.00 62.30           C  
ATOM    557  N   GLY C  25     -13.810 -11.081 -16.218  1.00 72.30           N  
ATOM    558  CA  GLY C  25     -14.102  -9.737 -16.689  1.00 72.30           C  
ATOM    559  C   GLY C  25     -14.825  -8.889 -15.659  1.00 72.30           C  
ATOM    560  O   GLY C  25     -14.471  -7.728 -15.445  1.00 72.30           O  
ATOM    561  N   PHE C  26     -15.773  -9.461 -15.035  1.00 72.99           N  
ATOM    562  CA  PHE C  26     -16.546  -8.757 -14.020  1.00 72.99           C  
ATOM    563  C   PHE C  26     -15.684  -8.443 -12.803  1.00 72.99           C  
ATOM    564  CB  PHE C  26     -17.764  -9.586 -13.599  1.00 72.99           C  
ATOM    565  O   PHE C  26     -15.801  -7.366 -12.214  1.00 72.99           O  
ATOM    566  CG  PHE C  26     -19.054  -8.811 -13.594  1.00 72.99           C  
ATOM    567  CD1 PHE C  26     -19.481  -8.154 -12.446  1.00 72.99           C  
ATOM    568  CD2 PHE C  26     -19.839  -8.738 -14.737  1.00 72.99           C  
ATOM    569  CE1 PHE C  26     -20.674  -7.436 -12.438  1.00 72.99           C  
ATOM    570  CE2 PHE C  26     -21.032  -8.022 -14.737  1.00 72.99           C  
ATOM    571  CZ  PHE C  26     -21.449  -7.372 -13.586  1.00 72.99           C  
ATOM    572  N   LEU C  27     -14.830  -9.332 -12.493  1.00 67.93           N  
ATOM    573  CA  LEU C  27     -13.938  -9.135 -11.355  1.00 67.93           C  
ATOM    574  C   LEU C  27     -12.987  -7.970 -11.605  1.00 67.93           C  
ATOM    575  CB  LEU C  27     -13.140 -10.409 -11.072  1.00 67.93           C  
ATOM    576  O   LEU C  27     -12.804  -7.114 -10.737  1.00 67.93           O  
ATOM    577  CG  LEU C  27     -12.853 -10.718  -9.601  1.00 67.93           C  
ATOM    578  CD1 LEU C  27     -13.114 -12.191  -9.308  1.00 67.93           C  
ATOM    579  CD2 LEU C  27     -11.418 -10.343  -9.246  1.00 67.93           C  
ATOM    580  N   PHE C  28     -12.531  -7.975 -12.867  1.00 67.75           N  
ATOM    581  CA  PHE C  28     -11.601  -6.905 -13.205  1.00 67.75           C  
ATOM    582  C   PHE C  28     -12.315  -5.559 -13.244  1.00 67.75           C  
ATOM    583  CB  PHE C  28     -10.927  -7.181 -14.553  1.00 67.75           C  
ATOM    584  O   PHE C  28     -11.755  -4.541 -12.833  1.00 67.75           O  
ATOM    585  CG  PHE C  28      -9.599  -7.879 -14.436  1.00 67.75           C  
ATOM    586  CD1 PHE C  28      -8.519  -7.249 -13.829  1.00 67.75           C  
ATOM    587  CD2 PHE C  28      -9.430  -9.164 -14.933  1.00 67.75           C  
ATOM    588  CE1 PHE C  28      -7.288  -7.892 -13.719  1.00 67.75           C  
ATOM    589  CE2 PHE C  28      -8.203  -9.813 -14.827  1.00 67.75           C  
ATOM    590  CZ  PHE C  28      -7.133  -9.175 -14.221  1.00 67.75           C  
ATOM    591  N   LEU C  29     -13.478  -5.614 -13.764  1.00 75.47           N  
ATOM    592  CA  LEU C  29     -14.271  -4.390 -13.797  1.00 75.47           C  
ATOM    593  C   LEU C  29     -14.507  -3.857 -12.388  1.00 75.47           C  
ATOM    594  CB  LEU C  29     -15.612  -4.639 -14.493  1.00 75.47           C  
ATOM    595  O   LEU C  29     -14.386  -2.654 -12.147  1.00 75.47           O  
ATOM    596  CG  LEU C  29     -16.334  -3.404 -15.034  1.00 75.47           C  
ATOM    597  CD1 LEU C  29     -16.606  -3.560 -16.527  1.00 75.47           C  
ATOM    598  CD2 LEU C  29     -17.632  -3.166 -14.271  1.00 75.47           C  
ATOM    599  N   THR C  30     -14.944  -4.608 -11.515  1.00 75.51           N  
ATOM    600  CA  THR C  30     -15.162  -4.217 -10.127  1.00 75.51           C  
ATOM    601  C   THR C  30     -13.875  -3.676  -9.509  1.00 75.51           C  
ATOM    602  CB  THR C  30     -15.680  -5.400  -9.288  1.00 75.51           C  
ATOM    603  O   THR C  30     -13.900  -2.679  -8.786  1.00 75.51           O  
ATOM    604  CG2 THR C  30     -16.160  -4.934  -7.917  1.00 75.51           C  
ATOM    605  OG1 THR C  30     -16.770  -6.026  -9.976  1.00 75.51           O  
ATOM    606  N   TRP C  31     -12.838  -4.215  -9.934  1.00 70.74           N  
ATOM    607  CA  TRP C  31     -11.527  -3.796  -9.448  1.00 70.74           C  
ATOM    608  C   TRP C  31     -11.197  -2.385  -9.923  1.00 70.74           C  
ATOM    609  CB  TRP C  31     -10.444  -4.772  -9.915  1.00 70.74           C  
ATOM    610  O   TRP C  31     -10.764  -1.543  -9.132  1.00 70.74           O  
ATOM    611  CG  TRP C  31      -9.166  -4.681  -9.136  1.00 70.74           C  
ATOM    612  CD1 TRP C  31      -8.287  -3.633  -9.115  1.00 70.74           C  
ATOM    613  CD2 TRP C  31      -8.620  -5.680  -8.269  1.00 70.74           C  
ATOM    614  CE2 TRP C  31      -7.408  -5.169  -7.754  1.00 70.74           C  
ATOM    615  CE3 TRP C  31      -9.040  -6.958  -7.877  1.00 70.74           C  
ATOM    616  NE1 TRP C  31      -7.228  -3.921  -8.285  1.00 70.74           N  
ATOM    617  CH2 TRP C  31      -7.044  -7.142  -6.498  1.00 70.74           C  
ATOM    618  CZ2 TRP C  31      -6.611  -5.895  -6.865  1.00 70.74           C  
ATOM    619  CZ3 TRP C  31      -8.245  -7.678  -6.992  1.00 70.74           C  
ATOM    620  N   ILE C  32     -11.396  -2.184 -11.162  1.00 67.35           N  
ATOM    621  CA  ILE C  32     -11.139  -0.877 -11.758  1.00 67.35           C  
ATOM    622  C   ILE C  32     -12.014   0.178 -11.084  1.00 67.35           C  
ATOM    623  CB  ILE C  32     -11.395  -0.891 -13.281  1.00 67.35           C  
ATOM    624  O   ILE C  32     -11.552   1.285 -10.796  1.00 67.35           O  
ATOM    625  CG1 ILE C  32     -10.337  -1.743 -13.992  1.00 67.35           C  
ATOM    626  CG2 ILE C  32     -11.414   0.536 -13.839  1.00 67.35           C  
ATOM    627  CD1 ILE C  32     -10.700  -2.113 -15.424  1.00 67.35           C  
ATOM    628  N   CYS C  33     -13.168  -0.171 -10.821  1.00 69.59           N  
ATOM    629  CA  CYS C  33     -14.086   0.770 -10.191  1.00 69.59           C  
ATOM    630  C   CYS C  33     -13.633   1.110  -8.776  1.00 69.59           C  
ATOM    631  CB  CYS C  33     -15.503   0.197 -10.159  1.00 69.59           C  
ATOM    632  O   CYS C  33     -13.720   2.263  -8.352  1.00 69.59           O  
ATOM    633  SG  CYS C  33     -16.511   0.667 -11.582  1.00 69.59           S  
ATOM    634  N   LEU C  34     -13.145   0.149  -8.156  1.00 69.50           N  
ATOM    635  CA  LEU C  34     -12.672   0.345  -6.790  1.00 69.50           C  
ATOM    636  C   LEU C  34     -11.443   1.248  -6.765  1.00 69.50           C  
ATOM    637  CB  LEU C  34     -12.344  -1.001  -6.137  1.00 69.50           C  
ATOM    638  O   LEU C  34     -11.341   2.141  -5.920  1.00 69.50           O  
ATOM    639  CG  LEU C  34     -13.024  -1.288  -4.798  1.00 69.50           C  
ATOM    640  CD1 LEU C  34     -13.478  -2.742  -4.735  1.00 69.50           C  
ATOM    641  CD2 LEU C  34     -12.084  -0.965  -3.641  1.00 69.50           C  
ATOM    642  N   LEU C  35     -10.560   0.935  -7.739  1.00 67.80           N  
ATOM    643  CA  LEU C  35      -9.337   1.727  -7.803  1.00 67.80           C  
ATOM    644  C   LEU C  35      -9.642   3.169  -8.196  1.00 67.80           C  
ATOM    645  CB  LEU C  35      -8.351   1.112  -8.800  1.00 67.80           C  
ATOM    646  O   LEU C  35      -9.001   4.100  -7.703  1.00 67.80           O  
ATOM    647  CG  LEU C  35      -7.336   0.121  -8.227  1.00 67.80           C  
ATOM    648  CD1 LEU C  35      -6.822  -0.805  -9.324  1.00 67.80           C  
ATOM    649  CD2 LEU C  35      -6.182   0.863  -7.562  1.00 67.80           C  
ATOM    650  N   GLN C  36     -10.518   3.383  -9.033  1.00 64.30           N  
ATOM    651  CA  GLN C  36     -10.835   4.718  -9.529  1.00 64.30           C  
ATOM    652  C   GLN C  36     -11.597   5.527  -8.484  1.00 64.30           C  
ATOM    653  CB  GLN C  36     -11.648   4.632 -10.822  1.00 64.30           C  
ATOM    654  O   GLN C  36     -11.404   6.739  -8.367  1.00 64.30           O  
ATOM    655  CG  GLN C  36     -11.508   5.854 -11.720  1.00 64.30           C  
ATOM    656  CD  GLN C  36     -10.239   5.828 -12.551  1.00 64.30           C  
ATOM    657  NE2 GLN C  36      -9.620   6.990 -12.724  1.00 64.30           N  
ATOM    658  OE1 GLN C  36      -9.818   4.771 -13.033  1.00 64.30           O  
ATOM    659  N   PHE C  37     -12.422   4.869  -7.723  1.00 57.91           N  
ATOM    660  CA  PHE C  37     -13.281   5.632  -6.825  1.00 57.91           C  
ATOM    661  C   PHE C  37     -12.723   5.624  -5.407  1.00 57.91           C  
ATOM    662  CB  PHE C  37     -14.705   5.067  -6.831  1.00 57.91           C  
ATOM    663  O   PHE C  37     -13.190   6.373  -4.546  1.00 57.91           O  
ATOM    664  CG  PHE C  37     -15.736   6.027  -7.360  1.00 57.91           C  
ATOM    665  CD1 PHE C  37     -16.393   6.904  -6.505  1.00 57.91           C  
ATOM    666  CD2 PHE C  37     -16.049   6.053  -8.713  1.00 57.91           C  
ATOM    667  CE1 PHE C  37     -17.347   7.794  -6.992  1.00 57.91           C  
ATOM    668  CE2 PHE C  37     -17.002   6.939  -9.207  1.00 57.91           C  
ATOM    669  CZ  PHE C  37     -17.651   7.808  -8.345  1.00 57.91           C  
ATOM    670  N   ALA C  38     -11.755   4.822  -5.153  1.00 54.92           N  
ATOM    671  CA  ALA C  38     -11.223   4.716  -3.797  1.00 54.92           C  
ATOM    672  C   ALA C  38     -10.256   5.858  -3.497  1.00 54.92           C  
ATOM    673  CB  ALA C  38     -10.530   3.370  -3.600  1.00 54.92           C  
ATOM    674  O   ALA C  38      -9.071   5.779  -3.829  1.00 54.92           O  
ATOM    675  N   TYR C  39     -10.724   7.070  -3.514  1.00 51.52           N  
ATOM    676  CA  TYR C  39      -9.912   8.213  -3.112  1.00 51.52           C  
ATOM    677  C   TYR C  39      -9.830   8.316  -1.593  1.00 51.52           C  
ATOM    678  CB  TYR C  39     -10.484   9.509  -3.693  1.00 51.52           C  
ATOM    679  O   TYR C  39     -10.768   7.937  -0.888  1.00 51.52           O  
ATOM    680  CG  TYR C  39      -9.919   9.868  -5.046  1.00 51.52           C  
ATOM    681  CD1 TYR C  39      -8.757  10.627  -5.159  1.00 51.52           C  
ATOM    682  CD2 TYR C  39     -10.548   9.451  -6.214  1.00 51.52           C  
ATOM    683  CE1 TYR C  39      -8.234  10.962  -6.404  1.00 51.52           C  
ATOM    684  CE2 TYR C  39     -10.035   9.780  -7.464  1.00 51.52           C  
ATOM    685  OH  TYR C  39      -8.366  10.863  -8.784  1.00 51.52           O  
ATOM    686  CZ  TYR C  39      -8.879  10.534  -7.549  1.00 51.52           C  
ATOM    687  N   ALA C  40      -8.585   8.349  -1.115  1.00 52.23           N  
ATOM    688  CA  ALA C  40      -8.243   8.471   0.300  1.00 52.23           C  
ATOM    689  C   ALA C  40      -9.097   9.536   0.981  1.00 52.23           C  
ATOM    690  CB  ALA C  40      -6.760   8.798   0.462  1.00 52.23           C  
ATOM    691  O   ALA C  40      -9.434   9.409   2.161  1.00 52.23           O  
ATOM    692  N   ASN C  41      -9.465  10.565   0.155  1.00 51.31           N  
ATOM    693  CA  ASN C  41     -10.110  11.755   0.699  1.00 51.31           C  
ATOM    694  C   ASN C  41     -11.556  11.475   1.098  1.00 51.31           C  
ATOM    695  CB  ASN C  41     -10.050  12.905  -0.308  1.00 51.31           C  
ATOM    696  O   ASN C  41     -12.096  12.133   1.990  1.00 51.31           O  
ATOM    697  CG  ASN C  41      -9.047  13.973   0.083  1.00 51.31           C  
ATOM    698  ND2 ASN C  41      -8.935  15.010  -0.738  1.00 51.31           N  
ATOM    699  OD1 ASN C  41      -8.379  13.865   1.114  1.00 51.31           O  
ATOM    700  N   ARG C  42     -12.071  10.399   0.572  1.00 55.39           N  
ATOM    701  CA  ARG C  42     -13.498  10.244   0.834  1.00 55.39           C  
ATOM    702  C   ARG C  42     -13.747   9.190   1.908  1.00 55.39           C  
ATOM    703  CB  ARG C  42     -14.242   9.868  -0.450  1.00 55.39           C  
ATOM    704  O   ARG C  42     -14.453   9.448   2.885  1.00 55.39           O  
ATOM    705  CG  ARG C  42     -15.752  10.023  -0.354  1.00 55.39           C  
ATOM    706  CD  ARG C  42     -16.407  10.025  -1.728  1.00 55.39           C  
ATOM    707  NE  ARG C  42     -17.720   9.388  -1.700  1.00 55.39           N  
ATOM    708  NH1 ARG C  42     -18.129   9.657  -3.958  1.00 55.39           N  
ATOM    709  NH2 ARG C  42     -19.684   8.634  -2.621  1.00 55.39           N  
ATOM    710  CZ  ARG C  42     -18.508   9.228  -2.760  1.00 55.39           C  
ATOM    711  N   ASN C  43     -13.215   8.071   1.618  1.00 53.47           N  
ATOM    712  CA  ASN C  43     -13.443   6.974   2.553  1.00 53.47           C  
ATOM    713  C   ASN C  43     -12.144   6.250   2.895  1.00 53.47           C  
ATOM    714  CB  ASN C  43     -14.467   5.988   1.984  1.00 53.47           C  
ATOM    715  O   ASN C  43     -11.537   5.614   2.031  1.00 53.47           O  
ATOM    716  CG  ASN C  43     -15.888   6.320   2.395  1.00 53.47           C  
ATOM    717  ND2 ASN C  43     -16.793   5.364   2.223  1.00 53.47           N  
ATOM    718  OD1 ASN C  43     -16.170   7.427   2.862  1.00 53.47           O  
ATOM    719  N   ARG C  44     -11.663   6.484   4.074  1.00 58.46           N  
ATOM    720  CA  ARG C  44     -10.443   5.859   4.576  1.00 58.46           C  
ATOM    721  C   ARG C  44     -10.519   4.341   4.462  1.00 58.46           C  
ATOM    722  CB  ARG C  44     -10.190   6.264   6.030  1.00 58.46           C  
ATOM    723  O   ARG C  44      -9.527   3.688   4.131  1.00 58.46           O  
ATOM    724  CG  ARG C  44      -9.128   7.339   6.194  1.00 58.46           C  
ATOM    725  CD  ARG C  44      -8.882   7.670   7.659  1.00 58.46           C  
ATOM    726  NE  ARG C  44      -9.448   8.966   8.022  1.00 58.46           N  
ATOM    727  NH1 ARG C  44      -8.586   8.975  10.165  1.00 58.46           N  
ATOM    728  NH2 ARG C  44      -9.854  10.737   9.426  1.00 58.46           N  
ATOM    729  CZ  ARG C  44      -9.295   9.557   9.204  1.00 58.46           C  
ATOM    730  N   PHE C  45     -11.721   3.829   4.669  1.00 60.79           N  
ATOM    731  CA  PHE C  45     -11.931   2.386   4.655  1.00 60.79           C  
ATOM    732  C   PHE C  45     -11.717   1.821   3.256  1.00 60.79           C  
ATOM    733  CB  PHE C  45     -13.339   2.041   5.151  1.00 60.79           C  
ATOM    734  O   PHE C  45     -11.068   0.786   3.091  1.00 60.79           O  
ATOM    735  CG  PHE C  45     -13.404   1.720   6.620  1.00 60.79           C  
ATOM    736  CD1 PHE C  45     -13.165   0.429   7.075  1.00 60.79           C  
ATOM    737  CD2 PHE C  45     -13.704   2.710   7.546  1.00 60.79           C  
ATOM    738  CE1 PHE C  45     -13.224   0.129   8.434  1.00 60.79           C  
ATOM    739  CE2 PHE C  45     -13.765   2.418   8.906  1.00 60.79           C  
ATOM    740  CZ  PHE C  45     -13.525   1.127   9.347  1.00 60.79           C  
ATOM    741  N   LEU C  46     -12.212   2.512   2.323  1.00 61.78           N  
ATOM    742  CA  LEU C  46     -12.080   2.063   0.941  1.00 61.78           C  
ATOM    743  C   LEU C  46     -10.629   2.141   0.481  1.00 61.78           C  
ATOM    744  CB  LEU C  46     -12.966   2.903   0.018  1.00 61.78           C  
ATOM    745  O   LEU C  46     -10.172   1.296  -0.293  1.00 61.78           O  
ATOM    746  CG  LEU C  46     -14.463   2.590   0.044  1.00 61.78           C  
ATOM    747  CD1 LEU C  46     -15.237   3.633  -0.754  1.00 61.78           C  
ATOM    748  CD2 LEU C  46     -14.726   1.190  -0.499  1.00 61.78           C  
ATOM    749  N   TYR C  47      -9.956   3.090   1.053  1.00 60.92           N  
ATOM    750  CA  TYR C  47      -8.542   3.250   0.735  1.00 60.92           C  
ATOM    751  C   TYR C  47      -7.730   2.064   1.242  1.00 60.92           C  
ATOM    752  CB  TYR C  47      -7.999   4.550   1.338  1.00 60.92           C  
ATOM    753  O   TYR C  47      -6.843   1.568   0.544  1.00 60.92           O  
ATOM    754  CG  TYR C  47      -6.615   4.910   0.856  1.00 60.92           C  
ATOM    755  CD1 TYR C  47      -5.496   4.674   1.652  1.00 60.92           C  
ATOM    756  CD2 TYR C  47      -6.423   5.488  -0.394  1.00 60.92           C  
ATOM    757  CE1 TYR C  47      -4.218   5.007   1.213  1.00 60.92           C  
ATOM    758  CE2 TYR C  47      -5.150   5.825  -0.843  1.00 60.92           C  
ATOM    759  OH  TYR C  47      -2.793   5.912  -0.473  1.00 60.92           O  
ATOM    760  CZ  TYR C  47      -4.056   5.580  -0.034  1.00 60.92           C  
ATOM    761  N   ILE C  48      -8.066   1.594   2.318  1.00 63.93           N  
ATOM    762  CA  ILE C  48      -7.374   0.462   2.925  1.00 63.93           C  
ATOM    763  C   ILE C  48      -7.627  -0.799   2.103  1.00 63.93           C  
ATOM    764  CB  ILE C  48      -7.819   0.247   4.389  1.00 63.93           C  
ATOM    765  O   ILE C  48      -6.716  -1.603   1.891  1.00 63.93           O  
ATOM    766  CG1 ILE C  48      -7.376   1.427   5.261  1.00 63.93           C  
ATOM    767  CG2 ILE C  48      -7.267  -1.074   4.932  1.00 63.93           C  
ATOM    768  CD1 ILE C  48      -8.070   1.491   6.614  1.00 63.93           C  
ATOM    769  N   ILE C  49      -8.787  -0.890   1.636  1.00 64.65           N  
ATOM    770  CA  ILE C  49      -9.144  -2.041   0.814  1.00 64.65           C  
ATOM    771  C   ILE C  49      -8.346  -2.012  -0.488  1.00 64.65           C  
ATOM    772  CB  ILE C  49     -10.659  -2.074   0.514  1.00 64.65           C  
ATOM    773  O   ILE C  49      -7.902  -3.055  -0.975  1.00 64.65           O  
ATOM    774  CG1 ILE C  49     -11.447  -2.418   1.783  1.00 64.65           C  
ATOM    775  CG2 ILE C  49     -10.966  -3.070  -0.608  1.00 64.65           C  
ATOM    776  CD1 ILE C  49     -12.938  -2.125   1.684  1.00 64.65           C  
ATOM    777  N   LYS C  50      -8.227  -0.874  -1.008  1.00 71.89           N  
ATOM    778  CA  LYS C  50      -7.432  -0.699  -2.220  1.00 71.89           C  
ATOM    779  C   LYS C  50      -5.984  -1.123  -1.993  1.00 71.89           C  
ATOM    780  CB  LYS C  50      -7.485   0.755  -2.691  1.00 71.89           C  
ATOM    781  O   LYS C  50      -5.378  -1.765  -2.853  1.00 71.89           O  
ATOM    782  CG  LYS C  50      -6.786   1.001  -4.020  1.00 71.89           C  
ATOM    783  CD  LYS C  50      -6.784   2.480  -4.385  1.00 71.89           C  
ATOM    784  CE  LYS C  50      -5.884   2.760  -5.582  1.00 71.89           C  
ATOM    785  NZ  LYS C  50      -5.989   4.180  -6.033  1.00 71.89           N  
ATOM    786  N   LEU C  51      -5.464  -0.729  -0.826  1.00 67.99           N  
ATOM    787  CA  LEU C  51      -4.079  -1.055  -0.504  1.00 67.99           C  
ATOM    788  C   LEU C  51      -3.893  -2.562  -0.366  1.00 67.99           C  
ATOM    789  CB  LEU C  51      -3.651  -0.356   0.790  1.00 67.99           C  
ATOM    790  O   LEU C  51      -2.890  -3.113  -0.827  1.00 67.99           O  
ATOM    791  CG  LEU C  51      -2.145  -0.189   1.004  1.00 67.99           C  
ATOM    792  CD1 LEU C  51      -1.615   0.965   0.160  1.00 67.99           C  
ATOM    793  CD2 LEU C  51      -1.836   0.035   2.480  1.00 67.99           C  
ATOM    794  N   ILE C  52      -4.780  -3.219   0.160  1.00 66.83           N  
ATOM    795  CA  ILE C  52      -4.756  -4.668   0.333  1.00 66.83           C  
ATOM    796  C   ILE C  52      -4.781  -5.351  -1.032  1.00 66.83           C  
ATOM    797  CB  ILE C  52      -5.941  -5.153   1.197  1.00 66.83           C  
ATOM    798  O   ILE C  52      -4.057  -6.323  -1.261  1.00 66.83           O  
ATOM    799  CG1 ILE C  52      -5.805  -4.631   2.632  1.00 66.83           C  
ATOM    800  CG2 ILE C  52      -6.033  -6.682   1.178  1.00 66.83           C  
ATOM    801  CD1 ILE C  52      -7.064  -4.796   3.473  1.00 66.83           C  
ATOM    802  N   PHE C  53      -5.444  -4.700  -1.827  1.00 67.33           N  
ATOM    803  CA  PHE C  53      -5.584  -5.265  -3.164  1.00 67.33           C  
ATOM    804  C   PHE C  53      -4.291  -5.109  -3.956  1.00 67.33           C  
ATOM    805  CB  PHE C  53      -6.741  -4.596  -3.913  1.00 67.33           C  
ATOM    806  O   PHE C  53      -3.872  -6.031  -4.659  1.00 67.33           O  
ATOM    807  CG  PHE C  53      -7.988  -5.436  -3.978  1.00 67.33           C  
ATOM    808  CD1 PHE C  53      -8.168  -6.359  -5.001  1.00 67.33           C  
ATOM    809  CD2 PHE C  53      -8.980  -5.302  -3.015  1.00 67.33           C  
ATOM    810  CE1 PHE C  53      -9.322  -7.138  -5.063  1.00 67.33           C  
ATOM    811  CE2 PHE C  53     -10.135  -6.077  -3.071  1.00 67.33           C  
ATOM    812  CZ  PHE C  53     -10.304  -6.993  -4.097  1.00 67.33           C  
ATOM    813  N   LEU C  54      -3.753  -3.964  -3.828  1.00 71.29           N  
ATOM    814  CA  LEU C  54      -2.491  -3.713  -4.515  1.00 71.29           C  
ATOM    815  C   LEU C  54      -1.405  -4.662  -4.022  1.00 71.29           C  
ATOM    816  CB  LEU C  54      -2.049  -2.261  -4.310  1.00 71.29           C  
ATOM    817  O   LEU C  54      -0.565  -5.112  -4.806  1.00 71.29           O  
ATOM    818  CG  LEU C  54      -1.409  -1.570  -5.515  1.00 71.29           C  
ATOM    819  CD1 LEU C  54      -2.114  -0.249  -5.803  1.00 71.29           C  
ATOM    820  CD2 LEU C  54       0.080  -1.347  -5.275  1.00 71.29           C  
ATOM    821  N   TRP C  55      -1.552  -5.025  -2.845  1.00 71.02           N  
ATOM    822  CA  TRP C  55      -0.598  -5.967  -2.270  1.00 71.02           C  
ATOM    823  C   TRP C  55      -0.837  -7.377  -2.799  1.00 71.02           C  
ATOM    824  CB  TRP C  55      -0.689  -5.960  -0.741  1.00 71.02           C  
ATOM    825  O   TRP C  55       0.112  -8.122  -3.051  1.00 71.02           O  
ATOM    826  CG  TRP C  55       0.642  -5.961  -0.052  1.00 71.02           C  
ATOM    827  CD1 TRP C  55       1.618  -5.008  -0.144  1.00 71.02           C  
ATOM    828  CD2 TRP C  55       1.145  -6.966   0.834  1.00 71.02           C  
ATOM    829  CE2 TRP C  55       2.434  -6.557   1.242  1.00 71.02           C  
ATOM    830  CE3 TRP C  55       0.629  -8.174   1.323  1.00 71.02           C  
ATOM    831  NE1 TRP C  55       2.698  -5.361   0.631  1.00 71.02           N  
ATOM    832  CH2 TRP C  55       2.687  -8.492   2.581  1.00 71.02           C  
ATOM    833  CZ2 TRP C  55       3.215  -7.314   2.118  1.00 71.02           C  
ATOM    834  CZ3 TRP C  55       1.409  -8.926   2.195  1.00 71.02           C  
ATOM    835  N   LEU C  56      -2.062  -7.616  -3.114  1.00 68.45           N  
ATOM    836  CA  LEU C  56      -2.451  -8.938  -3.591  1.00 68.45           C  
ATOM    837  C   LEU C  56      -2.075  -9.120  -5.058  1.00 68.45           C  
ATOM    838  CB  LEU C  56      -3.956  -9.153  -3.408  1.00 68.45           C  
ATOM    839  O   LEU C  56      -1.800 -10.238  -5.499  1.00 68.45           O  
ATOM    840  CG  LEU C  56      -4.456 -10.592  -3.541  1.00 68.45           C  
ATOM    841  CD1 LEU C  56      -3.933 -11.444  -2.389  1.00 68.45           C  
ATOM    842  CD2 LEU C  56      -5.980 -10.627  -3.589  1.00 68.45           C  
ATOM    843  N   LEU C  57      -1.934  -8.064  -5.722  1.00 72.93           N  
ATOM    844  CA  LEU C  57      -1.651  -8.119  -7.152  1.00 72.93           C  
ATOM    845  C   LEU C  57      -0.233  -8.621  -7.405  1.00 72.93           C  
ATOM    846  CB  LEU C  57      -1.839  -6.741  -7.790  1.00 72.93           C  
ATOM    847  O   LEU C  57       0.008  -9.350  -8.371  1.00 72.93           O  
ATOM    848  CG  LEU C  57      -2.208  -6.725  -9.274  1.00 72.93           C  
ATOM    849  CD1 LEU C  57      -3.521  -5.979  -9.485  1.00 72.93           C  
ATOM    850  CD2 LEU C  57      -1.090  -6.093 -10.097  1.00 72.93           C  
ATOM    851  N   TRP C  58       0.685  -8.432  -6.527  1.00 75.95           N  
ATOM    852  CA  TRP C  58       2.072  -8.849  -6.711  1.00 75.95           C  
ATOM    853  C   TRP C  58       2.199 -10.366  -6.633  1.00 75.95           C  
ATOM    854  CB  TRP C  58       2.974  -8.194  -5.661  1.00 75.95           C  
ATOM    855  O   TRP C  58       2.765 -10.995  -7.531  1.00 75.95           O  
ATOM    856  CG  TRP C  58       3.978  -7.238  -6.232  1.00 75.95           C  
ATOM    857  CD1 TRP C  58       3.721  -6.098  -6.942  1.00 75.95           C  
ATOM    858  CD2 TRP C  58       5.403  -7.344  -6.146  1.00 75.95           C  
ATOM    859  CE2 TRP C  58       5.946  -6.231  -6.826  1.00 75.95           C  
ATOM    860  CE3 TRP C  58       6.273  -8.271  -5.558  1.00 75.95           C  
ATOM    861  NE1 TRP C  58       4.900  -5.488  -7.301  1.00 75.95           N  
ATOM    862  CH2 TRP C  58       8.152  -6.944  -6.349  1.00 75.95           C  
ATOM    863  CZ2 TRP C  58       7.323  -6.022  -6.933  1.00 75.95           C  
ATOM    864  CZ3 TRP C  58       7.643  -8.061  -5.667  1.00 75.95           C  
ATOM    865  N   PRO C  59       1.662 -10.964  -5.614  1.00 71.74           N  
ATOM    866  CA  PRO C  59       1.742 -12.423  -5.522  1.00 71.74           C  
ATOM    867  C   PRO C  59       0.988 -13.127  -6.648  1.00 71.74           C  
ATOM    868  CB  PRO C  59       1.103 -12.727  -4.165  1.00 71.74           C  
ATOM    869  O   PRO C  59       1.420 -14.182  -7.120  1.00 71.74           O  
ATOM    870  CG  PRO C  59       0.546 -11.419  -3.703  1.00 71.74           C  
ATOM    871  CD  PRO C  59       1.063 -10.335  -4.606  1.00 71.74           C  
ATOM    872  N   VAL C  60      -0.043 -12.454  -7.089  1.00 69.73           N  
ATOM    873  CA  VAL C  60      -0.838 -13.046  -8.159  1.00 69.73           C  
ATOM    874  C   VAL C  60      -0.039 -13.041  -9.460  1.00 69.73           C  
ATOM    875  CB  VAL C  60      -2.176 -12.298  -8.352  1.00 69.73           C  
ATOM    876  O   VAL C  60      -0.042 -14.027 -10.201  1.00 69.73           O  
ATOM    877  CG1 VAL C  60      -2.898 -12.796  -9.603  1.00 69.73           C  
ATOM    878  CG2 VAL C  60      -3.062 -12.463  -7.119  1.00 69.73           C  
ATOM    879  N   THR C  61       0.635 -11.969  -9.736  1.00 77.47           N  
ATOM    880  CA  THR C  61       1.464 -11.875 -10.932  1.00 77.47           C  
ATOM    881  C   THR C  61       2.598 -12.895 -10.885  1.00 77.47           C  
ATOM    882  CB  THR C  61       2.049 -10.460 -11.097  1.00 77.47           C  
ATOM    883  O   THR C  61       2.902 -13.540 -11.891  1.00 77.47           O  
ATOM    884  CG2 THR C  61       2.656 -10.275 -12.484  1.00 77.47           C  
ATOM    885  OG1 THR C  61       1.007  -9.494 -10.911  1.00 77.47           O  
ATOM    886  N   LEU C  62       3.175 -13.014  -9.754  1.00 75.79           N  
ATOM    887  CA  LEU C  62       4.235 -13.999  -9.572  1.00 75.79           C  
ATOM    888  C   LEU C  62       3.713 -15.411  -9.814  1.00 75.79           C  
ATOM    889  CB  LEU C  62       4.827 -13.895  -8.164  1.00 75.79           C  
ATOM    890  O   LEU C  62       4.377 -16.220 -10.465  1.00 75.79           O  
ATOM    891  CG  LEU C  62       6.287 -14.325  -8.009  1.00 75.79           C  
ATOM    892  CD1 LEU C  62       6.928 -13.607  -6.826  1.00 75.79           C  
ATOM    893  CD2 LEU C  62       6.384 -15.837  -7.840  1.00 75.79           C  
ATOM    894  N   ALA C  63       2.521 -15.758  -9.341  1.00 70.70           N  
ATOM    895  CA  ALA C  63       1.899 -17.068  -9.517  1.00 70.70           C  
ATOM    896  C   ALA C  63       1.640 -17.358 -10.992  1.00 70.70           C  
ATOM    897  CB  ALA C  63       0.596 -17.149  -8.725  1.00 70.70           C  
ATOM    898  O   ALA C  63       1.854 -18.480 -11.458  1.00 70.70           O  
ATOM    899  N   CYS C  64       1.256 -16.363 -11.769  1.00 74.57           N  
ATOM    900  CA  CYS C  64       0.972 -16.507 -13.192  1.00 74.57           C  
ATOM    901  C   CYS C  64       2.243 -16.815 -13.974  1.00 74.57           C  
ATOM    902  CB  CYS C  64       0.320 -15.238 -13.740  1.00 74.57           C  
ATOM    903  O   CYS C  64       2.230 -17.639 -14.890  1.00 74.57           O  
ATOM    904  SG  CYS C  64      -1.481 -15.229 -13.608  1.00 74.57           S  
ATOM    905  N   PHE C  65       3.318 -16.191 -13.614  1.00 76.83           N  
ATOM    906  CA  PHE C  65       4.582 -16.423 -14.301  1.00 76.83           C  
ATOM    907  C   PHE C  65       5.136 -17.803 -13.966  1.00 76.83           C  
ATOM    908  CB  PHE C  65       5.604 -15.343 -13.931  1.00 76.83           C  
ATOM    909  O   PHE C  65       5.701 -18.477 -14.829  1.00 76.83           O  
ATOM    910  CG  PHE C  65       5.559 -14.133 -14.823  1.00 76.83           C  
ATOM    911  CD1 PHE C  65       6.036 -14.195 -16.127  1.00 76.83           C  
ATOM    912  CD2 PHE C  65       5.039 -12.932 -14.359  1.00 76.83           C  
ATOM    913  CE1 PHE C  65       5.995 -13.076 -16.956  1.00 76.83           C  
ATOM    914  CE2 PHE C  65       4.995 -11.809 -15.181  1.00 76.83           C  
ATOM    915  CZ  PHE C  65       5.475 -11.883 -16.479  1.00 76.83           C  
ATOM    916  N   VAL C  66       4.928 -18.267 -12.768  1.00 72.57           N  
ATOM    917  CA  VAL C  66       5.383 -19.587 -12.343  1.00 72.57           C  
ATOM    918  C   VAL C  66       4.567 -20.667 -13.049  1.00 72.57           C  
ATOM    919  CB  VAL C  66       5.279 -19.756 -10.810  1.00 72.57           C  
ATOM    920  O   VAL C  66       5.117 -21.679 -13.491  1.00 72.57           O  
ATOM    921  CG1 VAL C  66       5.619 -21.188 -10.401  1.00 72.57           C  
ATOM    922  CG2 VAL C  66       6.196 -18.762 -10.100  1.00 72.57           C  
ATOM    923  N   LEU C  67       3.286 -20.385 -13.244  1.00 67.81           N  
ATOM    924  CA  LEU C  67       2.408 -21.313 -13.948  1.00 67.81           C  
ATOM    925  C   LEU C  67       2.786 -21.407 -15.422  1.00 67.81           C  
ATOM    926  CB  LEU C  67       0.946 -20.878 -13.810  1.00 67.81           C  
ATOM    927  O   LEU C  67       2.735 -22.488 -16.013  1.00 67.81           O  
ATOM    928  CG  LEU C  67       0.220 -21.333 -12.544  1.00 67.81           C  
ATOM    929  CD1 LEU C  67      -1.080 -20.554 -12.369  1.00 67.81           C  
ATOM    930  CD2 LEU C  67      -0.053 -22.832 -12.593  1.00 67.81           C  
ATOM    931  N   ALA C  68       3.132 -20.307 -15.969  1.00 68.65           N  
ATOM    932  CA  ALA C  68       3.565 -20.277 -17.364  1.00 68.65           C  
ATOM    933  C   ALA C  68       4.871 -21.043 -17.549  1.00 68.65           C  
ATOM    934  CB  ALA C  68       3.725 -18.835 -17.840  1.00 68.65           C  
ATOM    935  O   ALA C  68       5.098 -21.652 -18.597  1.00 68.65           O  
ATOM    936  N   ALA C  69       5.670 -21.031 -16.480  1.00 69.03           N  
ATOM    937  CA  ALA C  69       6.947 -21.738 -16.520  1.00 69.03           C  
ATOM    938  C   ALA C  69       6.744 -23.245 -16.398  1.00 69.03           C  
ATOM    939  CB  ALA C  69       7.869 -21.237 -15.411  1.00 69.03           C  
ATOM    940  O   ALA C  69       7.462 -24.028 -17.024  1.00 69.03           O  
ATOM    941  N   VAL C  70       5.780 -23.648 -15.561  1.00 65.26           N  
ATOM    942  CA  VAL C  70       5.548 -25.064 -15.295  1.00 65.26           C  
ATOM    943  C   VAL C  70       4.795 -25.693 -16.465  1.00 65.26           C  
ATOM    944  CB  VAL C  70       4.763 -25.273 -13.981  1.00 65.26           C  
ATOM    945  O   VAL C  70       5.033 -26.852 -16.814  1.00 65.26           O  
ATOM    946  CG1 VAL C  70       4.372 -26.741 -13.814  1.00 65.26           C  
ATOM    947  CG2 VAL C  70       5.586 -24.797 -12.786  1.00 65.26           C  
ATOM    948  N   TYR C  71       3.856 -24.914 -17.010  1.00 58.52           N  
ATOM    949  CA  TYR C  71       3.094 -25.431 -18.141  1.00 58.52           C  
ATOM    950  C   TYR C  71       3.792 -25.117 -19.458  1.00 58.52           C  
ATOM    951  CB  TYR C  71       1.678 -24.847 -18.148  1.00 58.52           C  
ATOM    952  O   TYR C  71       3.140 -24.775 -20.448  1.00 58.52           O  
ATOM    953  CG  TYR C  71       0.636 -25.773 -17.569  1.00 58.52           C  
ATOM    954  CD1 TYR C  71      -0.018 -26.706 -18.371  1.00 58.52           C  
ATOM    955  CD2 TYR C  71       0.303 -25.717 -16.220  1.00 58.52           C  
ATOM    956  CE1 TYR C  71      -0.980 -27.560 -17.843  1.00 58.52           C  
ATOM    957  CE2 TYR C  71      -0.658 -26.567 -15.681  1.00 58.52           C  
ATOM    958  OH  TYR C  71      -2.244 -28.326 -15.970  1.00 58.52           O  
ATOM    959  CZ  TYR C  71      -1.292 -27.483 -16.499  1.00 58.52           C  
ATOM    960  N   ARG C  72       5.125 -25.263 -19.414  1.00 59.62           N  
ATOM    961  CA  ARG C  72       5.955 -24.822 -20.531  1.00 59.62           C  
ATOM    962  C   ARG C  72       5.743 -25.707 -21.754  1.00 59.62           C  
ATOM    963  CB  ARG C  72       7.433 -24.821 -20.134  1.00 59.62           C  
ATOM    964  O   ARG C  72       5.906 -26.927 -21.680  1.00 59.62           O  
ATOM    965  CG  ARG C  72       8.286 -23.854 -20.940  1.00 59.62           C  
ATOM    966  CD  ARG C  72       9.726 -23.827 -20.447  1.00 59.62           C  
ATOM    967  NE  ARG C  72      10.478 -24.988 -20.914  1.00 59.62           N  
ATOM    968  NH1 ARG C  72      12.226 -24.713 -19.429  1.00 59.62           N  
ATOM    969  NH2 ARG C  72      12.246 -26.454 -20.920  1.00 59.62           N  
ATOM    970  CZ  ARG C  72      11.648 -25.382 -20.420  1.00 59.62           C  
ATOM    971  N   ILE C  73       4.962 -25.127 -22.688  1.00 57.73           N  
ATOM    972  CA  ILE C  73       4.794 -25.798 -23.973  1.00 57.73           C  
ATOM    973  C   ILE C  73       6.124 -25.814 -24.724  1.00 57.73           C  
ATOM    974  CB  ILE C  73       3.703 -25.116 -24.828  1.00 57.73           C  
ATOM    975  O   ILE C  73       6.547 -26.857 -25.227  1.00 57.73           O  
ATOM    976  CG1 ILE C  73       2.331 -25.733 -24.534  1.00 57.73           C  
ATOM    977  CG2 ILE C  73       4.042 -25.220 -26.318  1.00 57.73           C  
ATOM    978  CD1 ILE C  73       1.227 -24.708 -24.312  1.00 57.73           C  
ATOM    979  N   ASN C  74       6.902 -24.596 -24.524  1.00 63.54           N  
ATOM    980  CA  ASN C  74       8.181 -24.394 -25.198  1.00 63.54           C  
ATOM    981  C   ASN C  74       9.283 -24.025 -24.209  1.00 63.54           C  
ATOM    982  CB  ASN C  74       8.054 -23.317 -26.278  1.00 63.54           C  
ATOM    983  O   ASN C  74       9.016 -23.409 -23.176  1.00 63.54           O  
ATOM    984  CG  ASN C  74       7.110 -23.719 -27.394  1.00 63.54           C  
ATOM    985  ND2 ASN C  74       6.191 -22.827 -27.744  1.00 63.54           N  
ATOM    986  OD1 ASN C  74       7.206 -24.823 -27.938  1.00 63.54           O  
ATOM    987  N   TRP C  75      10.513 -24.596 -24.265  1.00 66.11           N  
ATOM    988  CA  TRP C  75      11.668 -24.360 -23.405  1.00 66.11           C  
ATOM    989  C   TRP C  75      12.004 -22.874 -23.340  1.00 66.11           C  
ATOM    990  CB  TRP C  75      12.881 -25.150 -23.906  1.00 66.11           C  
ATOM    991  O   TRP C  75      12.364 -22.359 -22.279  1.00 66.11           O  
ATOM    992  CG  TRP C  75      14.005 -25.231 -22.916  1.00 66.11           C  
ATOM    993  CD1 TRP C  75      14.828 -24.215 -22.519  1.00 66.11           C  
ATOM    994  CD2 TRP C  75      14.432 -26.396 -22.203  1.00 66.11           C  
ATOM    995  CE2 TRP C  75      15.520 -26.012 -21.389  1.00 66.11           C  
ATOM    996  CE3 TRP C  75      13.999 -27.728 -22.173  1.00 66.11           C  
ATOM    997  NE1 TRP C  75      15.741 -24.678 -21.600  1.00 66.11           N  
ATOM    998  CH2 TRP C  75      15.738 -28.211 -20.542  1.00 66.11           C  
ATOM    999  CZ2 TRP C  75      16.182 -26.914 -20.553  1.00 66.11           C  
ATOM   1000  CZ3 TRP C  75      14.659 -28.625 -21.340  1.00 66.11           C  
ATOM   1001  N   ILE C  76      11.664 -22.105 -24.370  1.00 71.55           N  
ATOM   1002  CA  ILE C  76      12.006 -20.689 -24.439  1.00 71.55           C  
ATOM   1003  C   ILE C  76      11.029 -19.880 -23.588  1.00 71.55           C  
ATOM   1004  CB  ILE C  76      12.000 -20.175 -25.896  1.00 71.55           C  
ATOM   1005  O   ILE C  76      11.441 -19.007 -22.820  1.00 71.55           O  
ATOM   1006  CG1 ILE C  76      13.095 -20.871 -26.712  1.00 71.55           C  
ATOM   1007  CG2 ILE C  76      12.172 -18.654 -25.933  1.00 71.55           C  
ATOM   1008  CD1 ILE C  76      12.822 -20.906 -28.210  1.00 71.55           C  
ATOM   1009  N   THR C  77       9.800 -20.251 -23.801  1.00 72.28           N  
ATOM   1010  CA  THR C  77       8.765 -19.529 -23.069  1.00 72.28           C  
ATOM   1011  C   THR C  77       8.861 -19.816 -21.573  1.00 72.28           C  
ATOM   1012  CB  THR C  77       7.360 -19.901 -23.576  1.00 72.28           C  
ATOM   1013  O   THR C  77       8.618 -18.932 -20.749  1.00 72.28           O  
ATOM   1014  CG2 THR C  77       6.322 -18.882 -23.117  1.00 72.28           C  
ATOM   1015  OG1 THR C  77       7.371 -19.942 -25.008  1.00 72.28           O  
ATOM   1016  N   GLY C  78       9.342 -21.045 -21.368  1.00 74.35           N  
ATOM   1017  CA  GLY C  78       9.550 -21.418 -19.977  1.00 74.35           C  
ATOM   1018  C   GLY C  78      10.684 -20.654 -19.319  1.00 74.35           C  
ATOM   1019  O   GLY C  78      10.569 -20.235 -18.165  1.00 74.35           O  
ATOM   1020  N   GLY C  79      11.726 -20.483 -20.097  1.00 81.62           N  
ATOM   1021  CA  GLY C  79      12.860 -19.726 -19.590  1.00 81.62           C  
ATOM   1022  C   GLY C  79      12.536 -18.267 -19.331  1.00 81.62           C  
ATOM   1023  O   GLY C  79      12.949 -17.704 -18.315  1.00 81.62           O  
ATOM   1024  N   ILE C  80      11.798 -17.706 -20.187  1.00 82.22           N  
ATOM   1025  CA  ILE C  80      11.405 -16.308 -20.054  1.00 82.22           C  
ATOM   1026  C   ILE C  80      10.466 -16.147 -18.860  1.00 82.22           C  
ATOM   1027  CB  ILE C  80      10.729 -15.786 -21.341  1.00 82.22           C  
ATOM   1028  O   ILE C  80      10.563 -15.171 -18.113  1.00 82.22           O  
ATOM   1029  CG1 ILE C  80      11.727 -15.786 -22.505  1.00 82.22           C  
ATOM   1030  CG2 ILE C  80      10.149 -14.386 -21.117  1.00 82.22           C  
ATOM   1031  CD1 ILE C  80      11.080 -15.631 -23.875  1.00 82.22           C  
ATOM   1032  N   ALA C  81       9.664 -17.128 -18.747  1.00 79.13           N  
ATOM   1033  CA  ALA C  81       8.715 -17.096 -17.637  1.00 79.13           C  
ATOM   1034  C   ALA C  81       9.439 -17.153 -16.295  1.00 79.13           C  
ATOM   1035  CB  ALA C  81       7.723 -18.251 -17.751  1.00 79.13           C  
ATOM   1036  O   ALA C  81       9.078 -16.438 -15.357  1.00 79.13           O  
ATOM   1037  N   ILE C  82      10.454 -17.979 -16.226  1.00 81.49           N  
ATOM   1038  CA  ILE C  82      11.241 -18.116 -15.006  1.00 81.49           C  
ATOM   1039  C   ILE C  82      11.993 -16.816 -14.729  1.00 81.49           C  
ATOM   1040  CB  ILE C  82      12.231 -19.298 -15.101  1.00 81.49           C  
ATOM   1041  O   ILE C  82      12.066 -16.365 -13.583  1.00 81.49           O  
ATOM   1042  CG1 ILE C  82      11.471 -20.629 -15.154  1.00 81.49           C  
ATOM   1043  CG2 ILE C  82      13.214 -19.276 -13.927  1.00 81.49           C  
ATOM   1044  CD1 ILE C  82      12.308 -21.801 -15.646  1.00 81.49           C  
ATOM   1045  N   ALA C  83      12.508 -16.263 -15.790  1.00 87.50           N  
ATOM   1046  CA  ALA C  83      13.240 -15.007 -15.652  1.00 87.50           C  
ATOM   1047  C   ALA C  83      12.323 -13.887 -15.168  1.00 87.50           C  
ATOM   1048  CB  ALA C  83      13.891 -14.621 -16.978  1.00 87.50           C  
ATOM   1049  O   ALA C  83      12.689 -13.119 -14.276  1.00 87.50           O  
ATOM   1050  N   MET C  84      11.171 -13.793 -15.699  1.00 84.43           N  
ATOM   1051  CA  MET C  84      10.200 -12.771 -15.320  1.00 84.43           C  
ATOM   1052  C   MET C  84       9.699 -12.997 -13.897  1.00 84.43           C  
ATOM   1053  CB  MET C  84       9.021 -12.760 -16.294  1.00 84.43           C  
ATOM   1054  O   MET C  84       9.490 -12.041 -13.149  1.00 84.43           O  
ATOM   1055  CG  MET C  84       9.324 -12.074 -17.616  1.00 84.43           C  
ATOM   1056  SD  MET C  84       9.827 -10.322 -17.400  1.00 84.43           S  
ATOM   1057  CE  MET C  84       8.333  -9.484 -17.998  1.00 84.43           C  
ATOM   1058  N   ALA C  85       9.537 -14.260 -13.553  1.00 80.35           N  
ATOM   1059  CA  ALA C  85       9.133 -14.603 -12.192  1.00 80.35           C  
ATOM   1060  C   ALA C  85      10.169 -14.131 -11.176  1.00 80.35           C  
ATOM   1061  CB  ALA C  85       8.916 -16.109 -12.066  1.00 80.35           C  
ATOM   1062  O   ALA C  85       9.816 -13.605 -10.119  1.00 80.35           O  
ATOM   1063  N   CYS C  86      11.392 -14.317 -11.497  1.00 85.30           N  
ATOM   1064  CA  CYS C  86      12.476 -13.884 -10.623  1.00 85.30           C  
ATOM   1065  C   CYS C  86      12.502 -12.366 -10.496  1.00 85.30           C  
ATOM   1066  CB  CYS C  86      13.821 -14.384 -11.149  1.00 85.30           C  
ATOM   1067  O   CYS C  86      12.706 -11.833  -9.404  1.00 85.30           O  
ATOM   1068  SG  CYS C  86      14.182 -16.099 -10.711  1.00 85.30           S  
ATOM   1069  N   LEU C  87      12.265 -11.712 -11.566  1.00 85.39           N  
ATOM   1070  CA  LEU C  87      12.272 -10.253 -11.582  1.00 85.39           C  
ATOM   1071  C   LEU C  87      11.143  -9.694 -10.723  1.00 85.39           C  
ATOM   1072  CB  LEU C  87      12.144  -9.733 -13.016  1.00 85.39           C  
ATOM   1073  O   LEU C  87      11.358  -8.780  -9.925  1.00 85.39           O  
ATOM   1074  CG  LEU C  87      13.444  -9.622 -13.816  1.00 85.39           C  
ATOM   1075  CD1 LEU C  87      13.139  -9.422 -15.297  1.00 85.39           C  
ATOM   1076  CD2 LEU C  87      14.305  -8.483 -13.282  1.00 85.39           C  
ATOM   1077  N   VAL C  88      10.050 -10.221 -10.911  1.00 81.01           N  
ATOM   1078  CA  VAL C  88       8.892  -9.777 -10.141  1.00 81.01           C  
ATOM   1079  C   VAL C  88       9.115 -10.068  -8.659  1.00 81.01           C  
ATOM   1080  CB  VAL C  88       7.593 -10.457 -10.628  1.00 81.01           C  
ATOM   1081  O   VAL C  88       8.784  -9.244  -7.802  1.00 81.01           O  
ATOM   1082  CG1 VAL C  88       6.445 -10.185  -9.658  1.00 81.01           C  
ATOM   1083  CG2 VAL C  88       7.235  -9.977 -12.033  1.00 81.01           C  
ATOM   1084  N   GLY C  89       9.658 -11.244  -8.368  1.00 80.72           N  
ATOM   1085  CA  GLY C  89       9.976 -11.602  -6.995  1.00 80.72           C  
ATOM   1086  C   GLY C  89      10.958 -10.649  -6.342  1.00 80.72           C  
ATOM   1087  O   GLY C  89      10.781 -10.263  -5.184  1.00 80.72           O  
ATOM   1088  N   LEU C  90      11.924 -10.289  -7.115  1.00 81.99           N  
ATOM   1089  CA  LEU C  90      12.928  -9.363  -6.602  1.00 81.99           C  
ATOM   1090  C   LEU C  90      12.324  -7.983  -6.366  1.00 81.99           C  
ATOM   1091  CB  LEU C  90      14.106  -9.258  -7.573  1.00 81.99           C  
ATOM   1092  O   LEU C  90      12.637  -7.326  -5.370  1.00 81.99           O  
ATOM   1093  CG  LEU C  90      15.070 -10.445  -7.601  1.00 81.99           C  
ATOM   1094  CD1 LEU C  90      16.062 -10.296  -8.750  1.00 81.99           C  
ATOM   1095  CD2 LEU C  90      15.801 -10.573  -6.269  1.00 81.99           C  
ATOM   1096  N   MET C  91      11.559  -7.574  -7.274  1.00 79.46           N  
ATOM   1097  CA  MET C  91      10.886  -6.287  -7.127  1.00 79.46           C  
ATOM   1098  C   MET C  91       9.991  -6.279  -5.892  1.00 79.46           C  
ATOM   1099  CB  MET C  91      10.059  -5.967  -8.374  1.00 79.46           C  
ATOM   1100  O   MET C  91       9.928  -5.280  -5.173  1.00 79.46           O  
ATOM   1101  CG  MET C  91      10.706  -4.943  -9.292  1.00 79.46           C  
ATOM   1102  SD  MET C  91       9.477  -4.025 -10.298  1.00 79.46           S  
ATOM   1103  CE  MET C  91       9.796  -2.332  -9.728  1.00 79.46           C  
ATOM   1104  N   TRP C  92       9.363  -7.351  -5.721  1.00 77.49           N  
ATOM   1105  CA  TRP C  92       8.499  -7.492  -4.553  1.00 77.49           C  
ATOM   1106  C   TRP C  92       9.312  -7.432  -3.264  1.00 77.49           C  
ATOM   1107  CB  TRP C  92       7.718  -8.808  -4.618  1.00 77.49           C  
ATOM   1108  O   TRP C  92       8.943  -6.726  -2.322  1.00 77.49           O  
ATOM   1109  CG  TRP C  92       6.694  -8.961  -3.534  1.00 77.49           C  
ATOM   1110  CD1 TRP C  92       5.614  -8.155  -3.299  1.00 77.49           C  
ATOM   1111  CD2 TRP C  92       6.656  -9.983  -2.533  1.00 77.49           C  
ATOM   1112  CE2 TRP C  92       5.525  -9.735  -1.724  1.00 77.49           C  
ATOM   1113  CE3 TRP C  92       7.470 -11.086  -2.241  1.00 77.49           C  
ATOM   1114  NE1 TRP C  92       4.907  -8.615  -2.213  1.00 77.49           N  
ATOM   1115  CH2 TRP C  92       5.999 -11.623  -0.379  1.00 77.49           C  
ATOM   1116  CZ2 TRP C  92       5.187 -10.551  -0.642  1.00 77.49           C  
ATOM   1117  CZ3 TRP C  92       7.131 -11.897  -1.164  1.00 77.49           C  
ATOM   1118  N   LEU C  93      10.352  -8.172  -3.228  1.00 73.34           N  
ATOM   1119  CA  LEU C  93      11.217  -8.200  -2.053  1.00 73.34           C  
ATOM   1120  C   LEU C  93      11.787  -6.815  -1.765  1.00 73.34           C  
ATOM   1121  CB  LEU C  93      12.356  -9.203  -2.251  1.00 73.34           C  
ATOM   1122  O   LEU C  93      11.850  -6.394  -0.608  1.00 73.34           O  
ATOM   1123  CG  LEU C  93      13.210  -9.510  -1.019  1.00 73.34           C  
ATOM   1124  CD1 LEU C  93      12.351 -10.120   0.083  1.00 73.34           C  
ATOM   1125  CD2 LEU C  93      14.361 -10.442  -1.385  1.00 73.34           C  
ATOM   1126  N   SER C  94      12.237  -6.208  -2.741  1.00 76.60           N  
ATOM   1127  CA  SER C  94      12.795  -4.867  -2.600  1.00 76.60           C  
ATOM   1128  C   SER C  94      11.772  -3.902  -2.011  1.00 76.60           C  
ATOM   1129  CB  SER C  94      13.284  -4.344  -3.951  1.00 76.60           C  
ATOM   1130  O   SER C  94      12.115  -3.056  -1.182  1.00 76.60           O  
ATOM   1131  OG  SER C  94      13.732  -3.004  -3.840  1.00 76.60           O  
ATOM   1132  N   TYR C  95      10.557  -4.026  -2.436  1.00 70.25           N  
ATOM   1133  CA  TYR C  95       9.479  -3.202  -1.901  1.00 70.25           C  
ATOM   1134  C   TYR C  95       9.310  -3.429  -0.404  1.00 70.25           C  
ATOM   1135  CB  TYR C  95       8.164  -3.500  -2.627  1.00 70.25           C  
ATOM   1136  O   TYR C  95       9.156  -2.474   0.362  1.00 70.25           O  
ATOM   1137  CG  TYR C  95       6.971  -2.784  -2.040  1.00 70.25           C  
ATOM   1138  CD1 TYR C  95       6.091  -3.442  -1.184  1.00 70.25           C  
ATOM   1139  CD2 TYR C  95       6.721  -1.450  -2.342  1.00 70.25           C  
ATOM   1140  CE1 TYR C  95       4.989  -2.787  -0.643  1.00 70.25           C  
ATOM   1141  CE2 TYR C  95       5.623  -0.785  -1.807  1.00 70.25           C  
ATOM   1142  OH  TYR C  95       3.676  -0.807  -0.427  1.00 70.25           O  
ATOM   1143  CZ  TYR C  95       4.764  -1.461  -0.959  1.00 70.25           C  
ATOM   1144  N   PHE C  96       9.369  -4.660   0.004  1.00 69.27           N  
ATOM   1145  CA  PHE C  96       9.174  -5.004   1.407  1.00 69.27           C  
ATOM   1146  C   PHE C  96      10.325  -4.479   2.258  1.00 69.27           C  
ATOM   1147  CB  PHE C  96       9.045  -6.520   1.577  1.00 69.27           C  
ATOM   1148  O   PHE C  96      10.108  -3.972   3.360  1.00 69.27           O  
ATOM   1149  CG  PHE C  96       7.662  -6.972   1.965  1.00 69.27           C  
ATOM   1150  CD1 PHE C  96       7.260  -6.963   3.295  1.00 69.27           C  
ATOM   1151  CD2 PHE C  96       6.764  -7.404   0.998  1.00 69.27           C  
ATOM   1152  CE1 PHE C  96       5.981  -7.381   3.657  1.00 69.27           C  
ATOM   1153  CE2 PHE C  96       5.484  -7.823   1.352  1.00 69.27           C  
ATOM   1154  CZ  PHE C  96       5.095  -7.811   2.681  1.00 69.27           C  
ATOM   1155  N   ILE C  97      11.428  -4.656   1.739  1.00 67.06           N  
ATOM   1156  CA  ILE C  97      12.600  -4.195   2.475  1.00 67.06           C  
ATOM   1157  C   ILE C  97      12.535  -2.679   2.651  1.00 67.06           C  
ATOM   1158  CB  ILE C  97      13.910  -4.596   1.761  1.00 67.06           C  
ATOM   1159  O   ILE C  97      12.818  -2.161   3.734  1.00 67.06           O  
ATOM   1160  CG1 ILE C  97      14.049  -6.122   1.718  1.00 67.06           C  
ATOM   1161  CG2 ILE C  97      15.118  -3.955   2.449  1.00 67.06           C  
ATOM   1162  CD1 ILE C  97      15.135  -6.618   0.774  1.00 67.06           C  
ATOM   1163  N   ALA C  98      12.273  -2.101   1.608  1.00 64.76           N  
ATOM   1164  CA  ALA C  98      12.150  -0.647   1.667  1.00 64.76           C  
ATOM   1165  C   ALA C  98      11.053  -0.228   2.641  1.00 64.76           C  
ATOM   1166  CB  ALA C  98      11.868  -0.080   0.277  1.00 64.76           C  
ATOM   1167  O   ALA C  98      11.205   0.754   3.371  1.00 64.76           O  
ATOM   1168  N   SER C  99      10.059  -0.913   2.631  1.00 63.45           N  
ATOM   1169  CA  SER C  99       8.930  -0.627   3.510  1.00 63.45           C  
ATOM   1170  C   SER C  99       9.309  -0.816   4.975  1.00 63.45           C  
ATOM   1171  CB  SER C  99       7.739  -1.522   3.163  1.00 63.45           C  
ATOM   1172  O   SER C  99       8.910  -0.025   5.832  1.00 63.45           O  
ATOM   1173  OG  SER C  99       7.090  -1.063   1.991  1.00 63.45           O  
ATOM   1174  N   PHE C 100      10.039  -1.851   5.234  1.00 60.09           N  
ATOM   1175  CA  PHE C 100      10.494  -2.109   6.596  1.00 60.09           C  
ATOM   1176  C   PHE C 100      11.467  -1.029   7.055  1.00 60.09           C  
ATOM   1177  CB  PHE C 100      11.156  -3.487   6.690  1.00 60.09           C  
ATOM   1178  O   PHE C 100      11.451  -0.627   8.220  1.00 60.09           O  
ATOM   1179  CG  PHE C 100      11.062  -4.113   8.055  1.00 60.09           C  
ATOM   1180  CD1 PHE C 100      12.100  -3.982   8.969  1.00 60.09           C  
ATOM   1181  CD2 PHE C 100       9.934  -4.834   8.425  1.00 60.09           C  
ATOM   1182  CE1 PHE C 100      12.015  -4.561  10.233  1.00 60.09           C  
ATOM   1183  CE2 PHE C 100       9.842  -5.415   9.686  1.00 60.09           C  
ATOM   1184  CZ  PHE C 100      10.884  -5.278  10.589  1.00 60.09           C  
ATOM   1185  N   ARG C 101      12.270  -0.676   6.180  1.00 62.29           N  
ATOM   1186  CA  ARG C 101      13.234   0.375   6.493  1.00 62.29           C  
ATOM   1187  C   ARG C 101      12.526   1.675   6.860  1.00 62.29           C  
ATOM   1188  CB  ARG C 101      14.178   0.608   5.311  1.00 62.29           C  
ATOM   1189  O   ARG C 101      12.932   2.366   7.797  1.00 62.29           O  
ATOM   1190  CG  ARG C 101      15.511   1.226   5.701  1.00 62.29           C  
ATOM   1191  CD  ARG C 101      16.408   1.441   4.490  1.00 62.29           C  
ATOM   1192  NE  ARG C 101      17.507   0.480   4.456  1.00 62.29           N  
ATOM   1193  NH1 ARG C 101      18.544   1.417   2.617  1.00 62.29           N  
ATOM   1194  NH2 ARG C 101      19.445  -0.432   3.628  1.00 62.29           N  
ATOM   1195  CZ  ARG C 101      18.496   0.491   3.567  1.00 62.29           C  
ATOM   1196  N   LEU C 102      11.582   1.975   6.035  1.00 61.35           N  
ATOM   1197  CA  LEU C 102      10.794   3.176   6.288  1.00 61.35           C  
ATOM   1198  C   LEU C 102      10.031   3.059   7.603  1.00 61.35           C  
ATOM   1199  CB  LEU C 102       9.815   3.426   5.137  1.00 61.35           C  
ATOM   1200  O   LEU C 102       9.892   4.042   8.334  1.00 61.35           O  
ATOM   1201  CG  LEU C 102       9.473   4.888   4.844  1.00 61.35           C  
ATOM   1202  CD1 LEU C 102      10.326   5.411   3.693  1.00 61.35           C  
ATOM   1203  CD2 LEU C 102       7.989   5.037   4.528  1.00 61.35           C  
ATOM   1204  N   PHE C 103       9.485   1.884   7.763  1.00 60.91           N  
ATOM   1205  CA  PHE C 103       8.776   1.617   9.009  1.00 60.91           C  
ATOM   1206  C   PHE C 103       9.699   1.800  10.207  1.00 60.91           C  
ATOM   1207  CB  PHE C 103       8.195   0.199   9.005  1.00 60.91           C  
ATOM   1208  O   PHE C 103       9.282   2.314  11.247  1.00 60.91           O  
ATOM   1209  CG  PHE C 103       7.352  -0.115  10.211  1.00 60.91           C  
ATOM   1210  CD1 PHE C 103       7.869  -0.861  11.263  1.00 60.91           C  
ATOM   1211  CD2 PHE C 103       6.042   0.337  10.293  1.00 60.91           C  
ATOM   1212  CE1 PHE C 103       7.091  -1.154  12.380  1.00 60.91           C  
ATOM   1213  CE2 PHE C 103       5.258   0.049  11.407  1.00 60.91           C  
ATOM   1214  CZ  PHE C 103       5.784  -0.697  12.449  1.00 60.91           C  
ATOM   1215  N   ALA C 104      10.873   1.314  10.074  1.00 57.97           N  
ATOM   1216  CA  ALA C 104      11.847   1.423  11.156  1.00 57.97           C  
ATOM   1217  C   ALA C 104      12.217   2.880  11.417  1.00 57.97           C  
ATOM   1218  CB  ALA C 104      13.098   0.610  10.831  1.00 57.97           C  
ATOM   1219  O   ALA C 104      12.516   3.258  12.552  1.00 57.97           O  
ATOM   1220  N   ARG C 105      12.122   3.668  10.371  1.00 56.30           N  
ATOM   1221  CA  ARG C 105      12.511   5.068  10.498  1.00 56.30           C  
ATOM   1222  C   ARG C 105      11.342   5.920  10.981  1.00 56.30           C  
ATOM   1223  CB  ARG C 105      13.033   5.605   9.163  1.00 56.30           C  
ATOM   1224  O   ARG C 105      11.528   6.846  11.773  1.00 56.30           O  
ATOM   1225  CG  ARG C 105      14.495   5.281   8.898  1.00 56.30           C  
ATOM   1226  CD  ARG C 105      14.992   5.926   7.612  1.00 56.30           C  
ATOM   1227  NE  ARG C 105      16.321   5.445   7.246  1.00 56.30           N  
ATOM   1228  NH1 ARG C 105      16.306   6.384   5.136  1.00 56.30           N  
ATOM   1229  NH2 ARG C 105      18.126   5.187   5.850  1.00 56.30           N  
ATOM   1230  CZ  ARG C 105      16.915   5.673   6.078  1.00 56.30           C  
ATOM   1231  N   THR C 106      10.235   5.630  10.407  1.00 56.09           N  
ATOM   1232  CA  THR C 106       9.122   6.537  10.664  1.00 56.09           C  
ATOM   1233  C   THR C 106       8.214   5.983  11.758  1.00 56.09           C  
ATOM   1234  CB  THR C 106       8.299   6.787   9.387  1.00 56.09           C  
ATOM   1235  O   THR C 106       7.500   6.738  12.421  1.00 56.09           O  
ATOM   1236  CG2 THR C 106       9.044   7.705   8.423  1.00 56.09           C  
ATOM   1237  OG1 THR C 106       8.044   5.536   8.737  1.00 56.09           O  
ATOM   1238  N   ARG C 107       8.644   4.825  12.309  1.00 52.44           N  
ATOM   1239  CA  ARG C 107       7.853   4.159  13.338  1.00 52.44           C  
ATOM   1240  C   ARG C 107       6.361   4.276  13.043  1.00 52.44           C  
ATOM   1241  CB  ARG C 107       8.161   4.745  14.718  1.00 52.44           C  
ATOM   1242  O   ARG C 107       5.539   4.272  13.962  1.00 52.44           O  
ATOM   1243  CG  ARG C 107       9.197   3.957  15.504  1.00 52.44           C  
ATOM   1244  CD  ARG C 107       9.097   4.228  16.999  1.00 52.44           C  
ATOM   1245  NE  ARG C 107      10.405   4.180  17.644  1.00 52.44           N  
ATOM   1246  NH1 ARG C 107       9.759   5.376  19.512  1.00 52.44           N  
ATOM   1247  NH2 ARG C 107      11.915   4.622  19.318  1.00 52.44           N  
ATOM   1248  CZ  ARG C 107      10.690   4.726  18.823  1.00 52.44           C  
ATOM   1249  N   SER C 108       6.040   4.736  11.877  1.00 52.28           N  
ATOM   1250  CA  SER C 108       4.625   4.817  11.528  1.00 52.28           C  
ATOM   1251  C   SER C 108       4.259   3.784  10.467  1.00 52.28           C  
ATOM   1252  CB  SER C 108       4.275   6.219  11.029  1.00 52.28           C  
ATOM   1253  O   SER C 108       5.036   3.533   9.543  1.00 52.28           O  
ATOM   1254  OG  SER C 108       2.968   6.246  10.480  1.00 52.28           O  
ATOM   1255  N   MET C 109       3.355   2.973  10.738  1.00 50.81           N  
ATOM   1256  CA  MET C 109       2.914   1.858   9.904  1.00 50.81           C  
ATOM   1257  C   MET C 109       2.356   2.359   8.576  1.00 50.81           C  
ATOM   1258  CB  MET C 109       1.859   1.025  10.634  1.00 50.81           C  
ATOM   1259  O   MET C 109       2.197   1.583   7.633  1.00 50.81           O  
ATOM   1260  CG  MET C 109       2.443  -0.010  11.582  1.00 50.81           C  
ATOM   1261  SD  MET C 109       1.203  -1.252  12.117  1.00 50.81           S  
ATOM   1262  CE  MET C 109       0.798  -0.609  13.765  1.00 50.81           C  
ATOM   1263  N   TRP C 110       2.031   3.709   8.510  1.00 54.05           N  
ATOM   1264  CA  TRP C 110       1.532   4.259   7.254  1.00 54.05           C  
ATOM   1265  C   TRP C 110       2.629   4.280   6.195  1.00 54.05           C  
ATOM   1266  CB  TRP C 110       0.982   5.672   7.466  1.00 54.05           C  
ATOM   1267  O   TRP C 110       2.363   4.554   5.022  1.00 54.05           O  
ATOM   1268  CG  TRP C 110      -0.508   5.729   7.626  1.00 54.05           C  
ATOM   1269  CD1 TRP C 110      -1.229   5.412   8.743  1.00 54.05           C  
ATOM   1270  CD2 TRP C 110      -1.459   6.122   6.632  1.00 54.05           C  
ATOM   1271  CE2 TRP C 110      -2.741   6.020   7.217  1.00 54.05           C  
ATOM   1272  CE3 TRP C 110      -1.352   6.552   5.303  1.00 54.05           C  
ATOM   1273  NE1 TRP C 110      -2.573   5.585   8.504  1.00 54.05           N  
ATOM   1274  CH2 TRP C 110      -3.775   6.751   5.218  1.00 54.05           C  
ATOM   1275  CZ2 TRP C 110      -3.908   6.334   6.517  1.00 54.05           C  
ATOM   1276  CZ3 TRP C 110      -2.515   6.863   4.608  1.00 54.05           C  
ATOM   1277  N   SER C 111       3.816   3.843   6.663  1.00 51.47           N  
ATOM   1278  CA  SER C 111       4.965   3.792   5.765  1.00 51.47           C  
ATOM   1279  C   SER C 111       4.807   2.687   4.726  1.00 51.47           C  
ATOM   1280  CB  SER C 111       6.255   3.577   6.558  1.00 51.47           C  
ATOM   1281  O   SER C 111       5.414   2.743   3.655  1.00 51.47           O  
ATOM   1282  OG  SER C 111       5.979   3.443   7.941  1.00 51.47           O  
ATOM   1283  N   PHE C 112       3.819   1.809   5.036  1.00 52.48           N  
ATOM   1284  CA  PHE C 112       3.666   0.673   4.135  1.00 52.48           C  
ATOM   1285  C   PHE C 112       2.654   0.983   3.040  1.00 52.48           C  
ATOM   1286  CB  PHE C 112       3.235  -0.576   4.911  1.00 52.48           C  
ATOM   1287  O   PHE C 112       2.288   0.103   2.258  1.00 52.48           O  
ATOM   1288  CG  PHE C 112       4.384  -1.368   5.474  1.00 52.48           C  
ATOM   1289  CD1 PHE C 112       5.024  -2.333   4.706  1.00 52.48           C  
ATOM   1290  CD2 PHE C 112       4.824  -1.147   6.773  1.00 52.48           C  
ATOM   1291  CE1 PHE C 112       6.088  -3.067   5.225  1.00 52.48           C  
ATOM   1292  CE2 PHE C 112       5.886  -1.878   7.298  1.00 52.48           C  
ATOM   1293  CZ  PHE C 112       6.516  -2.838   6.523  1.00 52.48           C  
ATOM   1294  N   ASN C 113       2.125   2.178   2.962  1.00 52.67           N  
ATOM   1295  CA  ASN C 113       1.201   2.549   1.895  1.00 52.67           C  
ATOM   1296  C   ASN C 113       1.916   2.677   0.553  1.00 52.67           C  
ATOM   1297  CB  ASN C 113       0.479   3.854   2.239  1.00 52.67           C  
ATOM   1298  O   ASN C 113       2.882   3.432   0.430  1.00 52.67           O  
ATOM   1299  CG  ASN C 113      -0.991   3.645   2.543  1.00 52.67           C  
ATOM   1300  ND2 ASN C 113      -1.570   4.551   3.323  1.00 52.67           N  
ATOM   1301  OD1 ASN C 113      -1.602   2.677   2.082  1.00 52.67           O  
ATOM   1302  N   PRO C 114       1.724   1.669  -0.268  1.00 51.00           N  
ATOM   1303  CA  PRO C 114       2.347   1.680  -1.594  1.00 51.00           C  
ATOM   1304  C   PRO C 114       2.016   2.940  -2.391  1.00 51.00           C  
ATOM   1305  CB  PRO C 114       1.762   0.437  -2.269  1.00 51.00           C  
ATOM   1306  O   PRO C 114       2.739   3.291  -3.326  1.00 51.00           O  
ATOM   1307  CG  PRO C 114       0.598   0.051  -1.415  1.00 51.00           C  
ATOM   1308  CD  PRO C 114       0.732   0.738  -0.087  1.00 51.00           C  
ATOM   1309  N   GLU C 115       0.956   3.597  -2.102  1.00 51.88           N  
ATOM   1310  CA  GLU C 115       0.461   4.672  -2.956  1.00 51.88           C  
ATOM   1311  C   GLU C 115       1.091   6.010  -2.579  1.00 51.88           C  
ATOM   1312  CB  GLU C 115      -1.065   4.767  -2.871  1.00 51.88           C  
ATOM   1313  O   GLU C 115       1.240   6.893  -3.427  1.00 51.88           O  
ATOM   1314  CG  GLU C 115      -1.789   4.043  -3.997  1.00 51.88           C  
ATOM   1315  CD  GLU C 115      -3.301   4.197  -3.935  1.00 51.88           C  
ATOM   1316  OE1 GLU C 115      -3.993   3.778  -4.890  1.00 51.88           O  
ATOM   1317  OE2 GLU C 115      -3.796   4.741  -2.923  1.00 51.88           O  
ATOM   1318  N   THR C 116       1.463   6.075  -1.279  1.00 51.38           N  
ATOM   1319  CA  THR C 116       2.003   7.388  -0.945  1.00 51.38           C  
ATOM   1320  C   THR C 116       3.297   7.253  -0.147  1.00 51.38           C  
ATOM   1321  CB  THR C 116       0.987   8.222  -0.143  1.00 51.38           C  
ATOM   1322  O   THR C 116       3.409   6.387   0.723  1.00 51.38           O  
ATOM   1323  CG2 THR C 116      -0.082   8.813  -1.056  1.00 51.38           C  
ATOM   1324  OG1 THR C 116       0.356   7.386   0.835  1.00 51.38           O  
ATOM   1325  N   ASN C 117       4.372   7.603  -0.688  1.00 52.84           N  
ATOM   1326  CA  ASN C 117       5.665   7.628  -0.013  1.00 52.84           C  
ATOM   1327  C   ASN C 117       5.845   8.904   0.805  1.00 52.84           C  
ATOM   1328  CB  ASN C 117       6.803   7.482  -1.026  1.00 52.84           C  
ATOM   1329  O   ASN C 117       6.938   9.176   1.307  1.00 52.84           O  
ATOM   1330  CG  ASN C 117       6.794   6.137  -1.724  1.00 52.84           C  
ATOM   1331  ND2 ASN C 117       7.201   6.121  -2.988  1.00 52.84           N  
ATOM   1332  OD1 ASN C 117       6.424   5.119  -1.132  1.00 52.84           O  
ATOM   1333  N   ILE C 118       4.694   9.602   0.956  1.00 58.72           N  
ATOM   1334  CA  ILE C 118       4.850  10.880   1.643  1.00 58.72           C  
ATOM   1335  C   ILE C 118       4.033  10.875   2.933  1.00 58.72           C  
ATOM   1336  CB  ILE C 118       4.424  12.061   0.743  1.00 58.72           C  
ATOM   1337  O   ILE C 118       2.837  10.575   2.916  1.00 58.72           O  
ATOM   1338  CG1 ILE C 118       5.199  12.032  -0.579  1.00 58.72           C  
ATOM   1339  CG2 ILE C 118       4.628  13.394   1.469  1.00 58.72           C  
ATOM   1340  CD1 ILE C 118       4.549  12.837  -1.696  1.00 58.72           C  
ATOM   1341  N   LEU C 119       4.696  10.781   3.916  1.00 68.51           N  
ATOM   1342  CA  LEU C 119       4.008  10.801   5.202  1.00 68.51           C  
ATOM   1343  C   LEU C 119       4.136  12.167   5.867  1.00 68.51           C  
ATOM   1344  CB  LEU C 119       4.567   9.716   6.126  1.00 68.51           C  
ATOM   1345  O   LEU C 119       5.227  12.739   5.914  1.00 68.51           O  
ATOM   1346  CG  LEU C 119       3.981   8.314   5.959  1.00 68.51           C  
ATOM   1347  CD1 LEU C 119       5.096   7.293   5.760  1.00 68.51           C  
ATOM   1348  CD2 LEU C 119       3.120   7.946   7.163  1.00 68.51           C  
ATOM   1349  N   LEU C 120       2.972  12.766   6.044  1.00 67.67           N  
ATOM   1350  CA  LEU C 120       2.932  14.034   6.763  1.00 67.67           C  
ATOM   1351  C   LEU C 120       2.879  13.804   8.270  1.00 67.67           C  
ATOM   1352  CB  LEU C 120       1.725  14.865   6.320  1.00 67.67           C  
ATOM   1353  O   LEU C 120       2.049  13.032   8.755  1.00 67.67           O  
ATOM   1354  CG  LEU C 120       1.625  16.278   6.897  1.00 67.67           C  
ATOM   1355  CD1 LEU C 120       2.589  17.214   6.176  1.00 67.67           C  
ATOM   1356  CD2 LEU C 120       0.194  16.796   6.798  1.00 67.67           C  
ATOM   1357  N   ASN C 121       3.941  14.268   8.885  1.00 67.98           N  
ATOM   1358  CA  ASN C 121       3.976  14.179  10.341  1.00 67.98           C  
ATOM   1359  C   ASN C 121       3.705  15.533  10.992  1.00 67.98           C  
ATOM   1360  CB  ASN C 121       5.321  13.623  10.812  1.00 67.98           C  
ATOM   1361  O   ASN C 121       4.453  16.489  10.781  1.00 67.98           O  
ATOM   1362  CG  ASN C 121       5.261  13.064  12.220  1.00 67.98           C  
ATOM   1363  ND2 ASN C 121       6.415  12.692  12.760  1.00 67.98           N  
ATOM   1364  OD1 ASN C 121       4.186  12.967  12.817  1.00 67.98           O  
ATOM   1365  N   VAL C 122       2.501  15.675  11.572  1.00 66.15           N  
ATOM   1366  CA  VAL C 122       2.162  16.927  12.241  1.00 66.15           C  
ATOM   1367  C   VAL C 122       2.198  16.731  13.755  1.00 66.15           C  
ATOM   1368  CB  VAL C 122       0.774  17.446  11.803  1.00 66.15           C  
ATOM   1369  O   VAL C 122       1.481  15.885  14.295  1.00 66.15           O  
ATOM   1370  CG1 VAL C 122       0.470  18.792  12.459  1.00 66.15           C  
ATOM   1371  CG2 VAL C 122       0.703  17.561  10.282  1.00 66.15           C  
ATOM   1372  N   PRO C 123       3.205  17.362  14.415  1.00 63.93           N  
ATOM   1373  CA  PRO C 123       3.225  17.305  15.879  1.00 63.93           C  
ATOM   1374  C   PRO C 123       2.102  18.120  16.517  1.00 63.93           C  
ATOM   1375  CB  PRO C 123       4.594  17.887  16.236  1.00 63.93           C  
ATOM   1376  O   PRO C 123       2.023  19.334  16.311  1.00 63.93           O  
ATOM   1377  CG  PRO C 123       5.001  18.675  15.032  1.00 63.93           C  
ATOM   1378  CD  PRO C 123       4.186  18.208  13.860  1.00 63.93           C  
ATOM   1379  N   LEU C 124       0.998  17.401  16.796  1.00 60.80           N  
ATOM   1380  CA  LEU C 124      -0.093  18.086  17.480  1.00 60.80           C  
ATOM   1381  C   LEU C 124      -0.180  17.648  18.938  1.00 60.80           C  
ATOM   1382  CB  LEU C 124      -1.424  17.813  16.773  1.00 60.80           C  
ATOM   1383  O   LEU C 124      -0.233  16.451  19.230  1.00 60.80           O  
ATOM   1384  CG  LEU C 124      -2.236  19.041  16.359  1.00 60.80           C  
ATOM   1385  CD1 LEU C 124      -1.956  19.395  14.902  1.00 60.80           C  
ATOM   1386  CD2 LEU C 124      -3.725  18.797  16.578  1.00 60.80           C  
ATOM   1387  N   HIS C 125      -0.233  18.687  19.917  1.00 58.79           N  
ATOM   1388  CA  HIS C 125      -0.451  18.495  21.346  1.00 58.79           C  
ATOM   1389  C   HIS C 125       0.484  17.429  21.908  1.00 58.79           C  
ATOM   1390  CB  HIS C 125      -1.907  18.112  21.620  1.00 58.79           C  
ATOM   1391  O   HIS C 125       0.116  16.698  22.830  1.00 58.79           O  
ATOM   1392  CG  HIS C 125      -2.769  19.271  22.006  1.00 58.79           C  
ATOM   1393  CD2 HIS C 125      -3.016  19.832  23.214  1.00 58.79           C  
ATOM   1394  ND1 HIS C 125      -3.503  19.992  21.089  1.00 58.79           N  
ATOM   1395  CE1 HIS C 125      -4.165  20.949  21.718  1.00 58.79           C  
ATOM   1396  NE2 HIS C 125      -3.887  20.874  23.008  1.00 58.79           N  
ATOM   1397  N   GLY C 126       1.748  17.396  21.383  1.00 56.00           N  
ATOM   1398  CA  GLY C 126       2.695  16.429  21.917  1.00 56.00           C  
ATOM   1399  C   GLY C 126       2.622  15.079  21.228  1.00 56.00           C  
ATOM   1400  O   GLY C 126       3.375  14.164  21.564  1.00 56.00           O  
ATOM   1401  N   THR C 127       1.533  14.964  20.366  1.00 56.39           N  
ATOM   1402  CA  THR C 127       1.425  13.718  19.615  1.00 56.39           C  
ATOM   1403  C   THR C 127       1.659  13.962  18.126  1.00 56.39           C  
ATOM   1404  CB  THR C 127       0.048  13.060  19.820  1.00 56.39           C  
ATOM   1405  O   THR C 127       1.351  15.039  17.612  1.00 56.39           O  
ATOM   1406  CG2 THR C 127      -0.013  12.313  21.148  1.00 56.39           C  
ATOM   1407  OG1 THR C 127      -0.966  14.073  19.807  1.00 56.39           O  
ATOM   1408  N   ILE C 128       2.474  13.061  17.499  1.00 60.38           N  
ATOM   1409  CA  ILE C 128       2.770  13.147  16.073  1.00 60.38           C  
ATOM   1410  C   ILE C 128       1.698  12.405  15.278  1.00 60.38           C  
ATOM   1411  CB  ILE C 128       4.169  12.575  15.751  1.00 60.38           C  
ATOM   1412  O   ILE C 128       1.442  11.224  15.521  1.00 60.38           O  
ATOM   1413  CG1 ILE C 128       5.121  12.794  16.932  1.00 60.38           C  
ATOM   1414  CG2 ILE C 128       4.729  13.205  14.472  1.00 60.38           C  
ATOM   1415  CD1 ILE C 128       6.184  11.715  17.080  1.00 60.38           C  
ATOM   1416  N   LEU C 129       0.854  13.211  14.694  1.00 63.95           N  
ATOM   1417  CA  LEU C 129      -0.134  12.603  13.810  1.00 63.95           C  
ATOM   1418  C   LEU C 129       0.403  12.495  12.387  1.00 63.95           C  
ATOM   1419  CB  LEU C 129      -1.432  13.414  13.819  1.00 63.95           C  
ATOM   1420  O   LEU C 129       0.910  13.474  11.834  1.00 63.95           O  
ATOM   1421  CG  LEU C 129      -2.452  13.049  14.898  1.00 63.95           C  
ATOM   1422  CD1 LEU C 129      -2.941  14.306  15.612  1.00 63.95           C  
ATOM   1423  CD2 LEU C 129      -3.623  12.283  14.292  1.00 63.95           C  
ATOM   1424  N   THR C 130       0.557  11.161  12.012  1.00 62.52           N  
ATOM   1425  CA  THR C 130       1.102  10.897  10.685  1.00 62.52           C  
ATOM   1426  C   THR C 130      -0.018  10.627   9.683  1.00 62.52           C  
ATOM   1427  CB  THR C 130       2.073   9.702  10.707  1.00 62.52           C  
ATOM   1428  O   THR C 130      -0.918   9.829   9.951  1.00 62.52           O  
ATOM   1429  CG2 THR C 130       3.501  10.159  10.991  1.00 62.52           C  
ATOM   1430  OG1 THR C 130       1.666   8.782  11.727  1.00 62.52           O  
ATOM   1431  N   ARG C 131      -0.214  11.542   8.710  1.00 62.29           N  
ATOM   1432  CA  ARG C 131      -1.195  11.312   7.654  1.00 62.29           C  
ATOM   1433  C   ARG C 131      -0.519  11.220   6.289  1.00 62.29           C  
ATOM   1434  CB  ARG C 131      -2.246  12.424   7.644  1.00 62.29           C  
ATOM   1435  O   ARG C 131       0.416  11.970   6.003  1.00 62.29           O  
ATOM   1436  CG  ARG C 131      -3.381  12.207   8.633  1.00 62.29           C  
ATOM   1437  CD  ARG C 131      -4.627  11.659   7.950  1.00 62.29           C  
ATOM   1438  NE  ARG C 131      -5.711  11.439   8.902  1.00 62.29           N  
ATOM   1439  NH1 ARG C 131      -7.032  10.237   7.437  1.00 62.29           N  
ATOM   1440  NH2 ARG C 131      -7.751  10.628   9.578  1.00 62.29           N  
ATOM   1441  CZ  ARG C 131      -6.829  10.769   8.637  1.00 62.29           C  
ATOM   1442  N   PRO C 132      -0.884  10.150   5.585  1.00 58.72           N  
ATOM   1443  CA  PRO C 132      -0.329   9.990   4.239  1.00 58.72           C  
ATOM   1444  C   PRO C 132      -0.776  11.092   3.281  1.00 58.72           C  
ATOM   1445  CB  PRO C 132      -0.868   8.628   3.795  1.00 58.72           C  
ATOM   1446  O   PRO C 132      -1.945  11.484   3.289  1.00 58.72           O  
ATOM   1447  CG  PRO C 132      -2.036   8.369   4.691  1.00 58.72           C  
ATOM   1448  CD  PRO C 132      -1.900   9.231   5.913  1.00 58.72           C  
ATOM   1449  N   LEU C 133       0.172  11.785   2.811  1.00 60.62           N  
ATOM   1450  CA  LEU C 133      -0.113  12.802   1.805  1.00 60.62           C  
ATOM   1451  C   LEU C 133       0.065  12.239   0.398  1.00 60.62           C  
ATOM   1452  CB  LEU C 133       0.795  14.018   1.999  1.00 60.62           C  
ATOM   1453  O   LEU C 133       1.002  11.479   0.143  1.00 60.62           O  
ATOM   1454  CG  LEU C 133       0.094  15.362   2.205  1.00 60.62           C  
ATOM   1455  CD1 LEU C 133       0.042  15.711   3.689  1.00 60.62           C  
ATOM   1456  CD2 LEU C 133       0.799  16.460   1.416  1.00 60.62           C  
ATOM   1457  N   LEU C 134      -0.949  12.211  -0.353  1.00 55.31           N  
ATOM   1458  CA  LEU C 134      -0.928  11.688  -1.715  1.00 55.31           C  
ATOM   1459  C   LEU C 134       0.052  12.472  -2.583  1.00 55.31           C  
ATOM   1460  CB  LEU C 134      -2.328  11.741  -2.332  1.00 55.31           C  
ATOM   1461  O   LEU C 134       0.735  11.894  -3.431  1.00 55.31           O  
ATOM   1462  CG  LEU C 134      -3.024  10.396  -2.548  1.00 55.31           C  
ATOM   1463  CD1 LEU C 134      -3.706   9.939  -1.262  1.00 55.31           C  
ATOM   1464  CD2 LEU C 134      -4.032  10.493  -3.688  1.00 55.31           C  
ATOM   1465  N   GLU C 135       0.176  13.850  -2.217  1.00 53.03           N  
ATOM   1466  CA  GLU C 135       1.029  14.650  -3.091  1.00 53.03           C  
ATOM   1467  C   GLU C 135       1.917  15.592  -2.283  1.00 53.03           C  
ATOM   1468  CB  GLU C 135       0.182  15.449  -4.085  1.00 53.03           C  
ATOM   1469  O   GLU C 135       1.479  16.159  -1.280  1.00 53.03           O  
ATOM   1470  CG  GLU C 135      -0.108  14.707  -5.382  1.00 53.03           C  
ATOM   1471  CD  GLU C 135      -0.900  15.533  -6.382  1.00 53.03           C  
ATOM   1472  OE1 GLU C 135      -0.860  15.222  -7.594  1.00 53.03           O  
ATOM   1473  OE2 GLU C 135      -1.567  16.500  -5.950  1.00 53.03           O  
ATOM   1474  N   SER C 136       3.260  15.373  -2.423  1.00 54.28           N  
ATOM   1475  CA  SER C 136       4.211  16.282  -1.791  1.00 54.28           C  
ATOM   1476  C   SER C 136       4.072  17.697  -2.342  1.00 54.28           C  
ATOM   1477  CB  SER C 136       5.643  15.785  -1.994  1.00 54.28           C  
ATOM   1478  O   SER C 136       4.224  17.919  -3.545  1.00 54.28           O  
ATOM   1479  OG  SER C 136       6.073  16.019  -3.324  1.00 54.28           O  
ATOM   1480  N   GLU C 137       3.141  18.362  -1.782  1.00 57.83           N  
ATOM   1481  CA  GLU C 137       3.098  19.742  -2.256  1.00 57.83           C  
ATOM   1482  C   GLU C 137       4.220  20.573  -1.638  1.00 57.83           C  
ATOM   1483  CB  GLU C 137       1.741  20.376  -1.943  1.00 57.83           C  
ATOM   1484  O   GLU C 137       4.718  20.248  -0.559  1.00 57.83           O  
ATOM   1485  CG  GLU C 137       0.620  19.917  -2.864  1.00 57.83           C  
ATOM   1486  CD  GLU C 137      -0.686  20.663  -2.639  1.00 57.83           C  
ATOM   1487  OE1 GLU C 137      -1.308  21.108  -3.630  1.00 57.83           O  
ATOM   1488  OE2 GLU C 137      -1.089  20.803  -1.463  1.00 57.83           O  
ATOM   1489  N   LEU C 138       5.023  21.288  -2.466  1.00 60.63           N  
ATOM   1490  CA  LEU C 138       6.057  22.238  -2.067  1.00 60.63           C  
ATOM   1491  C   LEU C 138       5.563  23.136  -0.939  1.00 60.63           C  
ATOM   1492  CB  LEU C 138       6.491  23.091  -3.262  1.00 60.63           C  
ATOM   1493  O   LEU C 138       6.333  23.500  -0.047  1.00 60.63           O  
ATOM   1494  CG  LEU C 138       7.752  22.635  -3.998  1.00 60.63           C  
ATOM   1495  CD1 LEU C 138       7.445  22.388  -5.472  1.00 60.63           C  
ATOM   1496  CD2 LEU C 138       8.864  23.667  -3.843  1.00 60.63           C  
ATOM   1497  N   VAL C 139       4.252  23.250  -0.973  1.00 65.14           N  
ATOM   1498  CA  VAL C 139       3.628  24.116   0.022  1.00 65.14           C  
ATOM   1499  C   VAL C 139       2.375  23.444   0.579  1.00 65.14           C  
ATOM   1500  CB  VAL C 139       3.272  25.498  -0.572  1.00 65.14           C  
ATOM   1501  O   VAL C 139       1.531  22.963  -0.181  1.00 65.14           O  
ATOM   1502  CG1 VAL C 139       2.574  26.369   0.470  1.00 65.14           C  
ATOM   1503  CG2 VAL C 139       4.528  26.191  -1.098  1.00 65.14           C  
ATOM   1504  N   ILE C 140       2.504  23.098   1.778  1.00 69.27           N  
ATOM   1505  CA  ILE C 140       1.347  22.499   2.434  1.00 69.27           C  
ATOM   1506  C   ILE C 140       0.487  23.593   3.063  1.00 69.27           C  
ATOM   1507  CB  ILE C 140       1.774  21.470   3.504  1.00 69.27           C  
ATOM   1508  O   ILE C 140       0.991  24.435   3.810  1.00 69.27           O  
ATOM   1509  CG1 ILE C 140       2.590  20.341   2.865  1.00 69.27           C  
ATOM   1510  CG2 ILE C 140       0.550  20.913   4.237  1.00 69.27           C  
ATOM   1511  CD1 ILE C 140       3.449  19.562   3.852  1.00 69.27           C  
ATOM   1512  N   GLY C 141      -0.704  23.778   2.469  1.00 68.74           N  
ATOM   1513  CA  GLY C 141      -1.642  24.727   3.046  1.00 68.74           C  
ATOM   1514  C   GLY C 141      -2.458  24.144   4.184  1.00 68.74           C  
ATOM   1515  O   GLY C 141      -2.924  23.005   4.101  1.00 68.74           O  
ATOM   1516  N   ALA C 142      -2.301  24.754   5.358  1.00 73.06           N  
ATOM   1517  CA  ALA C 142      -3.126  24.356   6.496  1.00 73.06           C  
ATOM   1518  C   ALA C 142      -4.243  25.366   6.742  1.00 73.06           C  
ATOM   1519  CB  ALA C 142      -2.266  24.202   7.748  1.00 73.06           C  
ATOM   1520  O   ALA C 142      -4.018  26.577   6.685  1.00 73.06           O  
ATOM   1521  N   VAL C 143      -5.477  24.849   6.715  1.00 73.93           N  
ATOM   1522  CA  VAL C 143      -6.626  25.721   6.939  1.00 73.93           C  
ATOM   1523  C   VAL C 143      -7.277  25.384   8.278  1.00 73.93           C  
ATOM   1524  CB  VAL C 143      -7.661  25.599   5.798  1.00 73.93           C  
ATOM   1525  O   VAL C 143      -7.471  24.210   8.604  1.00 73.93           O  
ATOM   1526  CG1 VAL C 143      -8.853  26.521   6.050  1.00 73.93           C  
ATOM   1527  CG2 VAL C 143      -7.011  25.917   4.453  1.00 73.93           C  
ATOM   1528  N   ILE C 144      -7.341  26.467   9.094  1.00 73.78           N  
ATOM   1529  CA  ILE C 144      -8.053  26.318  10.359  1.00 73.78           C  
ATOM   1530  C   ILE C 144      -9.454  26.913  10.236  1.00 73.78           C  
ATOM   1531  CB  ILE C 144      -7.286  26.989  11.521  1.00 73.78           C  
ATOM   1532  O   ILE C 144      -9.608  28.093   9.911  1.00 73.78           O  
ATOM   1533  CG1 ILE C 144      -5.895  26.362  11.674  1.00 73.78           C  
ATOM   1534  CG2 ILE C 144      -8.081  26.882  12.826  1.00 73.78           C  
ATOM   1535  CD1 ILE C 144      -4.891  27.253  12.394  1.00 73.78           C  
ATOM   1536  N   LEU C 145     -10.428  25.997  10.197  1.00 73.04           N  
ATOM   1537  CA  LEU C 145     -11.813  26.455  10.150  1.00 73.04           C  
ATOM   1538  C   LEU C 145     -12.517  26.194  11.477  1.00 73.04           C  
ATOM   1539  CB  LEU C 145     -12.569  25.762   9.013  1.00 73.04           C  
ATOM   1540  O   LEU C 145     -12.625  25.045  11.912  1.00 73.04           O  
ATOM   1541  CG  LEU C 145     -13.160  26.675   7.938  1.00 73.04           C  
ATOM   1542  CD1 LEU C 145     -12.290  26.653   6.686  1.00 73.04           C  
ATOM   1543  CD2 LEU C 145     -14.589  26.257   7.609  1.00 73.04           C  
ATOM   1544  N   ARG C 146     -13.007  27.288  12.142  1.00 70.58           N  
ATOM   1545  CA  ARG C 146     -13.784  27.187  13.373  1.00 70.58           C  
ATOM   1546  C   ARG C 146     -13.074  26.309  14.398  1.00 70.58           C  
ATOM   1547  CB  ARG C 146     -15.180  26.630  13.084  1.00 70.58           C  
ATOM   1548  O   ARG C 146     -13.716  25.538  15.114  1.00 70.58           O  
ATOM   1549  CG  ARG C 146     -16.199  27.691  12.702  1.00 70.58           C  
ATOM   1550  CD  ARG C 146     -17.580  27.091  12.478  1.00 70.58           C  
ATOM   1551  NE  ARG C 146     -18.623  28.113  12.506  1.00 70.58           N  
ATOM   1552  NH1 ARG C 146     -20.376  26.626  12.277  1.00 70.58           N  
ATOM   1553  NH2 ARG C 146     -20.789  28.875  12.446  1.00 70.58           N  
ATOM   1554  CZ  ARG C 146     -19.927  27.869  12.410  1.00 70.58           C  
ATOM   1555  N   GLY C 147     -11.710  26.415  14.433  1.00 65.83           N  
ATOM   1556  CA  GLY C 147     -10.980  25.642  15.425  1.00 65.83           C  
ATOM   1557  C   GLY C 147     -10.566  24.271  14.927  1.00 65.83           C  
ATOM   1558  O   GLY C 147     -10.042  23.458  15.693  1.00 65.83           O  
ATOM   1559  N   HIS C 148     -11.004  23.900  13.608  1.00 69.30           N  
ATOM   1560  CA  HIS C 148     -10.625  22.606  13.051  1.00 69.30           C  
ATOM   1561  C   HIS C 148      -9.515  22.755  12.017  1.00 69.30           C  
ATOM   1562  CB  HIS C 148     -11.838  21.917  12.424  1.00 69.30           C  
ATOM   1563  O   HIS C 148      -9.636  23.547  11.080  1.00 69.30           O  
ATOM   1564  CG  HIS C 148     -12.822  21.405  13.427  1.00 69.30           C  
ATOM   1565  CD2 HIS C 148     -14.025  21.888  13.819  1.00 69.30           C  
ATOM   1566  ND1 HIS C 148     -12.609  20.257  14.160  1.00 69.30           N  
ATOM   1567  CE1 HIS C 148     -13.642  20.056  14.961  1.00 69.30           C  
ATOM   1568  NE2 HIS C 148     -14.515  21.031  14.774  1.00 69.30           N  
ATOM   1569  N   LEU C 149      -8.375  22.112  12.390  1.00 72.79           N  
ATOM   1570  CA  LEU C 149      -7.203  22.163  11.524  1.00 72.79           C  
ATOM   1571  C   LEU C 149      -7.315  21.141  10.397  1.00 72.79           C  
ATOM   1572  CB  LEU C 149      -5.927  21.911  12.332  1.00 72.79           C  
ATOM   1573  O   LEU C 149      -7.604  19.968  10.644  1.00 72.79           O  
ATOM   1574  CG  LEU C 149      -4.605  22.065  11.578  1.00 72.79           C  
ATOM   1575  CD1 LEU C 149      -4.317  23.538  11.308  1.00 72.79           C  
ATOM   1576  CD2 LEU C 149      -3.464  21.427  12.362  1.00 72.79           C  
ATOM   1577  N   ARG C 150      -7.400  21.763   9.182  1.00 69.04           N  
ATOM   1578  CA  ARG C 150      -7.374  20.906   8.001  1.00 69.04           C  
ATOM   1579  C   ARG C 150      -6.081  21.095   7.215  1.00 69.04           C  
ATOM   1580  CB  ARG C 150      -8.580  21.191   7.103  1.00 69.04           C  
ATOM   1581  O   ARG C 150      -5.732  22.218   6.845  1.00 69.04           O  
ATOM   1582  CG  ARG C 150      -9.881  20.591   7.610  1.00 69.04           C  
ATOM   1583  CD  ARG C 150     -11.018  20.789   6.617  1.00 69.04           C  
ATOM   1584  NE  ARG C 150     -12.288  20.301   7.147  1.00 69.04           N  
ATOM   1585  NH1 ARG C 150     -13.453  20.568   5.170  1.00 69.04           N  
ATOM   1586  NH2 ARG C 150     -14.515  19.751   7.030  1.00 69.04           N  
ATOM   1587  CZ  ARG C 150     -13.416  20.208   6.448  1.00 69.04           C  
ATOM   1588  N   ILE C 151      -5.266  20.006   7.296  1.00 66.31           N  
ATOM   1589  CA  ILE C 151      -4.030  20.069   6.524  1.00 66.31           C  
ATOM   1590  C   ILE C 151      -4.159  19.203   5.273  1.00 66.31           C  
ATOM   1591  CB  ILE C 151      -2.815  19.619   7.365  1.00 66.31           C  
ATOM   1592  O   ILE C 151      -4.541  18.033   5.357  1.00 66.31           O  
ATOM   1593  CG1 ILE C 151      -2.601  20.572   8.547  1.00 66.31           C  
ATOM   1594  CG2 ILE C 151      -1.558  19.533   6.495  1.00 66.31           C  
ATOM   1595  CD1 ILE C 151      -1.530  20.111   9.527  1.00 66.31           C  
ATOM   1596  N   ALA C 152      -3.758  19.741   4.096  1.00 63.05           N  
ATOM   1597  CA  ALA C 152      -3.786  19.022   2.825  1.00 63.05           C  
ATOM   1598  C   ALA C 152      -5.116  18.299   2.633  1.00 63.05           C  
ATOM   1599  CB  ALA C 152      -2.629  18.028   2.751  1.00 63.05           C  
ATOM   1600  O   ALA C 152      -5.164  17.223   2.032  1.00 63.05           O  
ATOM   1601  N   GLY C 153      -6.264  18.840   3.111  1.00 57.97           N  
ATOM   1602  CA  GLY C 153      -7.582  18.258   2.919  1.00 57.97           C  
ATOM   1603  C   GLY C 153      -7.956  17.259   3.998  1.00 57.97           C  
ATOM   1604  O   GLY C 153      -9.082  16.758   4.025  1.00 57.97           O  
ATOM   1605  N   HIS C 154      -6.984  17.011   4.979  1.00 60.56           N  
ATOM   1606  CA  HIS C 154      -7.272  16.052   6.039  1.00 60.56           C  
ATOM   1607  C   HIS C 154      -7.620  16.760   7.344  1.00 60.56           C  
ATOM   1608  CB  HIS C 154      -6.083  15.114   6.251  1.00 60.56           C  
ATOM   1609  O   HIS C 154      -6.960  17.731   7.723  1.00 60.56           O  
ATOM   1610  CG  HIS C 154      -6.194  13.824   5.502  1.00 60.56           C  
ATOM   1611  CD2 HIS C 154      -5.284  12.849   5.271  1.00 60.56           C  
ATOM   1612  ND1 HIS C 154      -7.357  13.422   4.882  1.00 60.56           N  
ATOM   1613  CE1 HIS C 154      -7.157  12.251   4.301  1.00 60.56           C  
ATOM   1614  NE2 HIS C 154      -5.907  11.881   4.522  1.00 60.56           N  
ATOM   1615  N   HIS C 155      -8.770  16.420   7.937  1.00 57.76           N  
ATOM   1616  CA  HIS C 155      -9.228  16.972   9.207  1.00 57.76           C  
ATOM   1617  C   HIS C 155      -8.343  16.509  10.360  1.00 57.76           C  
ATOM   1618  CB  HIS C 155     -10.682  16.578   9.471  1.00 57.76           C  
ATOM   1619  O   HIS C 155      -8.182  15.307  10.580  1.00 57.76           O  
ATOM   1620  CG  HIS C 155     -11.654  17.199   8.518  1.00 57.76           C  
ATOM   1621  CD2 HIS C 155     -12.339  16.671   7.477  1.00 57.76           C  
ATOM   1622  ND1 HIS C 155     -12.013  18.528   8.583  1.00 57.76           N  
ATOM   1623  CE1 HIS C 155     -12.880  18.790   7.620  1.00 57.76           C  
ATOM   1624  NE2 HIS C 155     -13.095  17.680   6.934  1.00 57.76           N  
ATOM   1625  N   LEU C 156      -7.413  17.344  10.878  1.00 63.20           N  
ATOM   1626  CA  LEU C 156      -6.443  16.928  11.885  1.00 63.20           C  
ATOM   1627  C   LEU C 156      -6.908  17.325  13.283  1.00 63.20           C  
ATOM   1628  CB  LEU C 156      -5.072  17.545  11.596  1.00 63.20           C  
ATOM   1629  O   LEU C 156      -6.373  16.837  14.281  1.00 63.20           O  
ATOM   1630  CG  LEU C 156      -3.996  16.591  11.075  1.00 63.20           C  
ATOM   1631  CD1 LEU C 156      -4.177  16.356   9.579  1.00 63.20           C  
ATOM   1632  CD2 LEU C 156      -2.605  17.141  11.371  1.00 63.20           C  
ATOM   1633  N   GLY C 157      -8.140  17.623  13.455  1.00 61.39           N  
ATOM   1634  CA  GLY C 157      -8.635  17.863  14.801  1.00 61.39           C  
ATOM   1635  C   GLY C 157      -8.708  19.336  15.156  1.00 61.39           C  
ATOM   1636  O   GLY C 157      -8.522  20.198  14.295  1.00 61.39           O  
ATOM   1637  N   ARG C 158      -9.017  19.600  16.467  1.00 62.04           N  
ATOM   1638  CA  ARG C 158      -9.226  20.937  17.012  1.00 62.04           C  
ATOM   1639  C   ARG C 158      -7.896  21.630  17.290  1.00 62.04           C  
ATOM   1640  CB  ARG C 158     -10.061  20.872  18.292  1.00 62.04           C  
ATOM   1641  O   ARG C 158      -7.017  21.059  17.940  1.00 62.04           O  
ATOM   1642  CG  ARG C 158     -11.224  21.851  18.321  1.00 62.04           C  
ATOM   1643  CD  ARG C 158     -12.162  21.580  19.489  1.00 62.04           C  
ATOM   1644  NE  ARG C 158     -12.727  22.815  20.024  1.00 62.04           N  
ATOM   1645  NH1 ARG C 158     -14.594  21.807  20.938  1.00 62.04           N  
ATOM   1646  NH2 ARG C 158     -14.292  24.070  21.142  1.00 62.04           N  
ATOM   1647  CZ  ARG C 158     -13.870  22.894  20.700  1.00 62.04           C  
ATOM   1648  N   CYS C 159      -7.483  22.538  16.470  1.00 64.64           N  
ATOM   1649  CA  CYS C 159      -6.241  23.262  16.715  1.00 64.64           C  
ATOM   1650  C   CYS C 159      -6.460  24.767  16.626  1.00 64.64           C  
ATOM   1651  CB  CYS C 159      -5.165  22.834  15.718  1.00 64.64           C  
ATOM   1652  O   CYS C 159      -7.230  25.238  15.787  1.00 64.64           O  
ATOM   1653  SG  CYS C 159      -3.573  22.455  16.482  1.00 64.64           S  
ATOM   1654  N   ASP C 160      -6.106  25.394  17.809  1.00 60.95           N  
ATOM   1655  CA  ASP C 160      -6.117  26.853  17.824  1.00 60.95           C  
ATOM   1656  C   ASP C 160      -4.925  27.419  17.056  1.00 60.95           C  
ATOM   1657  CB  ASP C 160      -6.112  27.375  19.263  1.00 60.95           C  
ATOM   1658  O   ASP C 160      -3.907  26.743  16.893  1.00 60.95           O  
ATOM   1659  CG  ASP C 160      -7.506  27.521  19.846  1.00 60.95           C  
ATOM   1660  OD1 ASP C 160      -8.415  28.008  19.139  1.00 60.95           O  
ATOM   1661  OD2 ASP C 160      -7.698  27.149  21.024  1.00 60.95           O  
ATOM   1662  N   ILE C 161      -5.199  28.520  16.310  1.00 62.19           N  
ATOM   1663  CA  ILE C 161      -4.195  29.201  15.500  1.00 62.19           C  
ATOM   1664  C   ILE C 161      -2.951  29.474  16.343  1.00 62.19           C  
ATOM   1665  CB  ILE C 161      -4.743  30.520  14.911  1.00 62.19           C  
ATOM   1666  O   ILE C 161      -1.833  29.496  15.822  1.00 62.19           O  
ATOM   1667  CG1 ILE C 161      -5.337  30.277  13.519  1.00 62.19           C  
ATOM   1668  CG2 ILE C 161      -3.645  31.586  14.860  1.00 62.19           C  
ATOM   1669  CD1 ILE C 161      -6.787  30.717  13.379  1.00 62.19           C  
ATOM   1670  N   LYS C 162      -3.095  29.636  17.674  1.00 61.55           N  
ATOM   1671  CA  LYS C 162      -1.979  29.953  18.560  1.00 61.55           C  
ATOM   1672  C   LYS C 162      -1.156  28.707  18.876  1.00 61.55           C  
ATOM   1673  CB  LYS C 162      -2.486  30.588  19.856  1.00 61.55           C  
ATOM   1674  O   LYS C 162       0.027  28.805  19.205  1.00 61.55           O  
ATOM   1675  CG  LYS C 162      -2.936  32.034  19.702  1.00 61.55           C  
ATOM   1676  CD  LYS C 162      -3.376  32.627  21.034  1.00 61.55           C  
ATOM   1677  CE  LYS C 162      -3.894  34.049  20.869  1.00 61.55           C  
ATOM   1678  NZ  LYS C 162      -4.326  34.636  22.173  1.00 61.55           N  
ATOM   1679  N   ASP C 163      -1.781  27.543  18.529  1.00 61.22           N  
ATOM   1680  CA  ASP C 163      -1.114  26.280  18.829  1.00 61.22           C  
ATOM   1681  C   ASP C 163      -0.650  25.586  17.551  1.00 61.22           C  
ATOM   1682  CB  ASP C 163      -2.042  25.357  19.621  1.00 61.22           C  
ATOM   1683  O   ASP C 163      -0.424  24.374  17.543  1.00 61.22           O  
ATOM   1684  CG  ASP C 163      -2.225  25.796  21.064  1.00 61.22           C  
ATOM   1685  OD1 ASP C 163      -1.228  26.171  21.718  1.00 61.22           O  
ATOM   1686  OD2 ASP C 163      -3.375  25.762  21.551  1.00 61.22           O  
ATOM   1687  N   LEU C 164      -0.525  26.397  16.494  1.00 63.39           N  
ATOM   1688  CA  LEU C 164      -0.109  25.780  15.240  1.00 63.39           C  
ATOM   1689  C   LEU C 164       1.333  25.291  15.327  1.00 63.39           C  
ATOM   1690  CB  LEU C 164      -0.255  26.770  14.081  1.00 63.39           C  
ATOM   1691  O   LEU C 164       2.197  25.986  15.867  1.00 63.39           O  
ATOM   1692  CG  LEU C 164      -1.006  26.264  12.848  1.00 63.39           C  
ATOM   1693  CD1 LEU C 164      -2.496  26.142  13.148  1.00 63.39           C  
ATOM   1694  CD2 LEU C 164      -0.768  27.190  11.660  1.00 63.39           C  
ATOM   1695  N   PRO C 165       1.506  24.030  15.013  1.00 63.66           N  
ATOM   1696  CA  PRO C 165       2.878  23.516  14.987  1.00 63.66           C  
ATOM   1697  C   PRO C 165       3.801  24.345  14.097  1.00 63.66           C  
ATOM   1698  CB  PRO C 165       2.713  22.099  14.433  1.00 63.66           C  
ATOM   1699  O   PRO C 165       3.392  24.789  13.021  1.00 63.66           O  
ATOM   1700  CG  PRO C 165       1.317  22.057  13.900  1.00 63.66           C  
ATOM   1701  CD  PRO C 165       0.580  23.267  14.397  1.00 63.66           C  
ATOM   1702  N   LYS C 166       4.825  24.861  14.605  1.00 65.96           N  
ATOM   1703  CA  LYS C 166       5.817  25.699  13.937  1.00 65.96           C  
ATOM   1704  C   LYS C 166       6.525  24.932  12.824  1.00 65.96           C  
ATOM   1705  CB  LYS C 166       6.841  26.225  14.945  1.00 65.96           C  
ATOM   1706  O   LYS C 166       6.848  25.501  11.779  1.00 65.96           O  
ATOM   1707  CG  LYS C 166       6.450  27.544  15.594  1.00 65.96           C  
ATOM   1708  CD  LYS C 166       7.494  28.001  16.605  1.00 65.96           C  
ATOM   1709  CE  LYS C 166       7.070  29.285  17.306  1.00 65.96           C  
ATOM   1710  NZ  LYS C 166       8.082  29.726  18.312  1.00 65.96           N  
ATOM   1711  N   GLU C 167       6.503  23.532  13.046  1.00 67.15           N  
ATOM   1712  CA  GLU C 167       7.267  22.759  12.071  1.00 67.15           C  
ATOM   1713  C   GLU C 167       6.581  21.432  11.760  1.00 67.15           C  
ATOM   1714  CB  GLU C 167       8.689  22.510  12.579  1.00 67.15           C  
ATOM   1715  O   GLU C 167       6.060  20.770  12.660  1.00 67.15           O  
ATOM   1716  CG  GLU C 167       9.492  23.782  12.809  1.00 67.15           C  
ATOM   1717  CD  GLU C 167      10.891  23.520  13.345  1.00 67.15           C  
ATOM   1718  OE1 GLU C 167      11.722  24.456  13.354  1.00 67.15           O  
ATOM   1719  OE2 GLU C 167      11.157  22.369  13.757  1.00 67.15           O  
ATOM   1720  N   ILE C 168       6.266  21.320  10.515  1.00 71.16           N  
ATOM   1721  CA  ILE C 168       5.697  20.061  10.048  1.00 71.16           C  
ATOM   1722  C   ILE C 168       6.757  19.266   9.289  1.00 71.16           C  
ATOM   1723  CB  ILE C 168       4.460  20.297   9.153  1.00 71.16           C  
ATOM   1724  O   ILE C 168       7.672  19.845   8.700  1.00 71.16           O  
ATOM   1725  CG1 ILE C 168       3.449  21.201   9.866  1.00 71.16           C  
ATOM   1726  CG2 ILE C 168       3.818  18.964   8.756  1.00 71.16           C  
ATOM   1727  CD1 ILE C 168       2.429  21.844   8.936  1.00 71.16           C  
ATOM   1728  N   THR C 169       6.759  17.970   9.607  1.00 68.51           N  
ATOM   1729  CA  THR C 169       7.738  17.117   8.943  1.00 68.51           C  
ATOM   1730  C   THR C 169       7.059  16.205   7.925  1.00 68.51           C  
ATOM   1731  CB  THR C 169       8.518  16.264   9.961  1.00 68.51           C  
ATOM   1732  O   THR C 169       5.980  15.668   8.188  1.00 68.51           O  
ATOM   1733  CG2 THR C 169       9.646  17.066  10.601  1.00 68.51           C  
ATOM   1734  OG1 THR C 169       7.623  15.817  10.986  1.00 68.51           O  
ATOM   1735  N   VAL C 170       7.473  16.358   6.707  1.00 70.34           N  
ATOM   1736  CA  VAL C 170       7.018  15.442   5.666  1.00 70.34           C  
ATOM   1737  C   VAL C 170       8.099  14.400   5.385  1.00 70.34           C  
ATOM   1738  CB  VAL C 170       6.654  16.195   4.367  1.00 70.34           C  
ATOM   1739  O   VAL C 170       9.241  14.749   5.080  1.00 70.34           O  
ATOM   1740  CG1 VAL C 170       6.212  15.216   3.281  1.00 70.34           C  
ATOM   1741  CG2 VAL C 170       5.560  17.226   4.637  1.00 70.34           C  
ATOM   1742  N   ALA C 171       7.789  13.103   5.782  1.00 65.12           N  
ATOM   1743  CA  ALA C 171       8.773  12.034   5.631  1.00 65.12           C  
ATOM   1744  C   ALA C 171       8.538  11.251   4.342  1.00 65.12           C  
ATOM   1745  CB  ALA C 171       8.729  11.096   6.834  1.00 65.12           C  
ATOM   1746  O   ALA C 171       7.400  10.903   4.018  1.00 65.12           O  
ATOM   1747  N   THR C 172       9.502  11.419   3.471  1.00 60.15           N  
ATOM   1748  CA  THR C 172       9.533  10.531   2.314  1.00 60.15           C  
ATOM   1749  C   THR C 172      10.504   9.377   2.544  1.00 60.15           C  
ATOM   1750  CB  THR C 172       9.930  11.293   1.036  1.00 60.15           C  
ATOM   1751  O   THR C 172      11.240   9.366   3.533  1.00 60.15           O  
ATOM   1752  CG2 THR C 172       9.770  10.413  -0.200  1.00 60.15           C  
ATOM   1753  OG1 THR C 172       9.095  12.449   0.897  1.00 60.15           O  
ATOM   1754  N   SER C 173      10.344   8.173   1.947  1.00 55.78           N  
ATOM   1755  CA  SER C 173      11.189   6.989   2.064  1.00 55.78           C  
ATOM   1756  C   SER C 173      12.668   7.360   2.041  1.00 55.78           C  
ATOM   1757  CB  SER C 173      10.886   5.999   0.938  1.00 55.78           C  
ATOM   1758  O   SER C 173      13.477   6.752   2.743  1.00 55.78           O  
ATOM   1759  OG  SER C 173      10.924   6.645  -0.323  1.00 55.78           O  
ATOM   1760  N   ARG C 174      12.944   8.456   1.390  1.00 53.90           N  
ATOM   1761  CA  ARG C 174      14.359   8.740   1.172  1.00 53.90           C  
ATOM   1762  C   ARG C 174      14.755  10.066   1.813  1.00 53.90           C  
ATOM   1763  CB  ARG C 174      14.679   8.765  -0.324  1.00 53.90           C  
ATOM   1764  O   ARG C 174      15.882  10.219   2.290  1.00 53.90           O  
ATOM   1765  CG  ARG C 174      16.064   8.240  -0.666  1.00 53.90           C  
ATOM   1766  CD  ARG C 174      16.337   8.303  -2.163  1.00 53.90           C  
ATOM   1767  NE  ARG C 174      15.965   7.059  -2.831  1.00 53.90           N  
ATOM   1768  NH1 ARG C 174      16.581   7.768  -4.942  1.00 53.90           N  
ATOM   1769  NH2 ARG C 174      15.720   5.665  -4.640  1.00 53.90           N  
ATOM   1770  CZ  ARG C 174      16.090   6.833  -4.136  1.00 53.90           C  
ATOM   1771  N   THR C 175      13.693  10.887   1.971  1.00 57.24           N  
ATOM   1772  CA  THR C 175      14.068  12.236   2.380  1.00 57.24           C  
ATOM   1773  C   THR C 175      13.075  12.787   3.400  1.00 57.24           C  
ATOM   1774  CB  THR C 175      14.145  13.186   1.170  1.00 57.24           C  
ATOM   1775  O   THR C 175      11.905  12.400   3.407  1.00 57.24           O  
ATOM   1776  CG2 THR C 175      15.193  12.714   0.167  1.00 57.24           C  
ATOM   1777  OG1 THR C 175      12.867  13.231   0.524  1.00 57.24           O  
ATOM   1778  N   LEU C 176      13.626  13.283   4.443  1.00 65.40           N  
ATOM   1779  CA  LEU C 176      12.821  13.997   5.427  1.00 65.40           C  
ATOM   1780  C   LEU C 176      12.789  15.491   5.124  1.00 65.40           C  
ATOM   1781  CB  LEU C 176      13.366  13.762   6.838  1.00 65.40           C  
ATOM   1782  O   LEU C 176      13.839  16.128   5.012  1.00 65.40           O  
ATOM   1783  CG  LEU C 176      12.327  13.545   7.940  1.00 65.40           C  
ATOM   1784  CD1 LEU C 176      11.781  12.123   7.880  1.00 65.40           C  
ATOM   1785  CD2 LEU C 176      12.932  13.833   9.310  1.00 65.40           C  
ATOM   1786  N   SER C 177      11.640  15.906   4.625  1.00 68.40           N  
ATOM   1787  CA  SER C 177      11.518  17.333   4.350  1.00 68.40           C  
ATOM   1788  C   SER C 177      10.815  18.059   5.492  1.00 68.40           C  
ATOM   1789  CB  SER C 177      10.758  17.564   3.043  1.00 68.40           C  
ATOM   1790  O   SER C 177       9.813  17.572   6.020  1.00 68.40           O  
ATOM   1791  OG  SER C 177      11.363  16.855   1.977  1.00 68.40           O  
ATOM   1792  N   TYR C 178      11.552  19.083   5.959  1.00 68.02           N  
ATOM   1793  CA  TYR C 178      11.006  19.908   7.031  1.00 68.02           C  
ATOM   1794  C   TYR C 178      10.317  21.146   6.470  1.00 68.02           C  
ATOM   1795  CB  TYR C 178      12.112  20.323   8.007  1.00 68.02           C  
ATOM   1796  O   TYR C 178      10.842  21.800   5.566  1.00 68.02           O  
ATOM   1797  CG  TYR C 178      12.652  19.181   8.834  1.00 68.02           C  
ATOM   1798  CD1 TYR C 178      12.081  18.854  10.062  1.00 68.02           C  
ATOM   1799  CD2 TYR C 178      13.734  18.428   8.390  1.00 68.02           C  
ATOM   1800  CE1 TYR C 178      12.576  17.805  10.829  1.00 68.02           C  
ATOM   1801  CE2 TYR C 178      14.237  17.376   9.149  1.00 68.02           C  
ATOM   1802  OH  TYR C 178      14.147  16.032  11.119  1.00 68.02           O  
ATOM   1803  CZ  TYR C 178      13.652  17.072  10.364  1.00 68.02           C  
ATOM   1804  N   TYR C 179       9.066  21.237   6.858  1.00 71.10           N  
ATOM   1805  CA  TYR C 179       8.298  22.399   6.425  1.00 71.10           C  
ATOM   1806  C   TYR C 179       8.113  23.387   7.570  1.00 71.10           C  
ATOM   1807  CB  TYR C 179       6.932  21.968   5.882  1.00 71.10           C  
ATOM   1808  O   TYR C 179       7.814  22.991   8.699  1.00 71.10           O  
ATOM   1809  CG  TYR C 179       6.987  21.396   4.486  1.00 71.10           C  
ATOM   1810  CD1 TYR C 179       6.774  22.205   3.372  1.00 71.10           C  
ATOM   1811  CD2 TYR C 179       7.250  20.047   4.279  1.00 71.10           C  
ATOM   1812  CE1 TYR C 179       6.822  21.682   2.084  1.00 71.10           C  
ATOM   1813  CE2 TYR C 179       7.300  19.513   2.995  1.00 71.10           C  
ATOM   1814  OH  TYR C 179       7.133  19.814   0.633  1.00 71.10           O  
ATOM   1815  CZ  TYR C 179       7.085  20.337   1.906  1.00 71.10           C  
ATOM   1816  N   LYS C 180       8.587  24.613   7.358  1.00 71.38           N  
ATOM   1817  CA  LYS C 180       8.413  25.681   8.338  1.00 71.38           C  
ATOM   1818  C   LYS C 180       7.192  26.535   8.010  1.00 71.38           C  
ATOM   1819  CB  LYS C 180       9.664  26.558   8.404  1.00 71.38           C  
ATOM   1820  O   LYS C 180       6.862  26.730   6.838  1.00 71.38           O  
ATOM   1821  CG  LYS C 180       9.710  27.482   9.612  1.00 71.38           C  
ATOM   1822  CD  LYS C 180      11.004  28.284   9.654  1.00 71.38           C  
ATOM   1823  CE  LYS C 180      11.030  29.244  10.835  1.00 71.38           C  
ATOM   1824  NZ  LYS C 180      12.327  29.981  10.923  1.00 71.38           N  
ATOM   1825  N   LEU C 181       6.552  26.938   9.118  1.00 73.98           N  
ATOM   1826  CA  LEU C 181       5.391  27.811   8.983  1.00 73.98           C  
ATOM   1827  C   LEU C 181       5.788  29.152   8.376  1.00 73.98           C  
ATOM   1828  CB  LEU C 181       4.723  28.030  10.343  1.00 73.98           C  
ATOM   1829  O   LEU C 181       6.631  29.863   8.929  1.00 73.98           O  
ATOM   1830  CG  LEU C 181       3.301  28.592  10.318  1.00 73.98           C  
ATOM   1831  CD1 LEU C 181       2.297  27.481  10.032  1.00 73.98           C  
ATOM   1832  CD2 LEU C 181       2.977  29.287  11.636  1.00 73.98           C  
ATOM   1833  N   GLY C 182       5.487  29.274   7.130  1.00 67.00           N  
ATOM   1834  CA  GLY C 182       5.856  30.497   6.434  1.00 67.00           C  
ATOM   1835  C   GLY C 182       4.949  31.667   6.765  1.00 67.00           C  
ATOM   1836  O   GLY C 182       5.426  32.760   7.077  1.00 67.00           O  
ATOM   1837  N   ALA C 183       3.617  31.516   6.516  1.00 68.37           N  
ATOM   1838  CA  ALA C 183       2.668  32.620   6.640  1.00 68.37           C  
ATOM   1839  C   ALA C 183       1.360  32.150   7.269  1.00 68.37           C  
ATOM   1840  CB  ALA C 183       2.402  33.249   5.274  1.00 68.37           C  
ATOM   1841  O   ALA C 183       0.876  31.057   6.967  1.00 68.37           O  
ATOM   1842  N   SER C 184       1.173  32.650   8.442  1.00 71.47           N  
ATOM   1843  CA  SER C 184      -0.118  32.367   9.060  1.00 71.47           C  
ATOM   1844  C   SER C 184      -1.001  33.611   9.092  1.00 71.47           C  
ATOM   1845  CB  SER C 184       0.073  31.831  10.480  1.00 71.47           C  
ATOM   1846  O   SER C 184      -0.525  34.708   9.390  1.00 71.47           O  
ATOM   1847  OG  SER C 184       0.427  32.876  11.369  1.00 71.47           O  
ATOM   1848  N   GLN C 185      -2.041  33.547   8.303  1.00 71.86           N  
ATOM   1849  CA  GLN C 185      -2.984  34.660   8.315  1.00 71.86           C  
ATOM   1850  C   GLN C 185      -4.250  34.301   9.089  1.00 71.86           C  
ATOM   1851  CB  GLN C 185      -3.343  35.076   6.888  1.00 71.86           C  
ATOM   1852  O   GLN C 185      -4.849  33.249   8.857  1.00 71.86           O  
ATOM   1853  CG  GLN C 185      -3.907  36.486   6.781  1.00 71.86           C  
ATOM   1854  CD  GLN C 185      -4.143  36.918   5.346  1.00 71.86           C  
ATOM   1855  NE2 GLN C 185      -4.385  38.209   5.147  1.00 71.86           N  
ATOM   1856  OE1 GLN C 185      -4.106  36.097   4.423  1.00 71.86           O  
ATOM   1857  N   ARG C 186      -4.447  35.013  10.185  1.00 70.82           N  
ATOM   1858  CA  ARG C 186      -5.677  34.852  10.955  1.00 70.82           C  
ATOM   1859  C   ARG C 186      -6.839  35.581  10.289  1.00 70.82           C  
ATOM   1860  CB  ARG C 186      -5.488  35.363  12.384  1.00 70.82           C  
ATOM   1861  O   ARG C 186      -6.710  36.745   9.904  1.00 70.82           O  
ATOM   1862  CG  ARG C 186      -6.414  34.712  13.399  1.00 70.82           C  
ATOM   1863  CD  ARG C 186      -6.149  35.219  14.810  1.00 70.82           C  
ATOM   1864  NE  ARG C 186      -7.305  35.020  15.680  1.00 70.82           N  
ATOM   1865  NH1 ARG C 186      -6.162  35.441  17.642  1.00 70.82           N  
ATOM   1866  NH2 ARG C 186      -8.395  34.929  17.699  1.00 70.82           N  
ATOM   1867  CZ  ARG C 186      -7.285  35.131  17.005  1.00 70.82           C  
ATOM   1868  N   VAL C 187      -7.718  34.718   9.790  1.00 63.10           N  
ATOM   1869  CA  VAL C 187      -8.946  35.345   9.312  1.00 63.10           C  
ATOM   1870  C   VAL C 187      -9.959  35.431  10.451  1.00 63.10           C  
ATOM   1871  CB  VAL C 187      -9.550  34.572   8.118  1.00 63.10           C  
ATOM   1872  O   VAL C 187      -9.981  34.573  11.337  1.00 63.10           O  
ATOM   1873  CG1 VAL C 187     -10.850  35.227   7.654  1.00 63.10           C  
ATOM   1874  CG2 VAL C 187      -8.547  34.496   6.969  1.00 63.10           C  
ATOM   1875  N   ALA C 188     -10.701  36.469  10.347  1.00 63.21           N  
ATOM   1876  CA  ALA C 188     -11.756  36.866  11.277  1.00 63.21           C  
ATOM   1877  C   ALA C 188     -12.281  35.664  12.056  1.00 63.21           C  
ATOM   1878  CB  ALA C 188     -12.896  37.550  10.526  1.00 63.21           C  
ATOM   1879  O   ALA C 188     -12.609  34.631  11.469  1.00 63.21           O  
ATOM   1880  N   GLY C 189     -12.212  35.669  13.411  1.00 61.58           N  
ATOM   1881  CA  GLY C 189     -12.721  34.705  14.373  1.00 61.58           C  
ATOM   1882  C   GLY C 189     -11.738  33.590  14.677  1.00 61.58           C  
ATOM   1883  O   GLY C 189     -10.580  33.850  15.012  1.00 61.58           O  
ATOM   1884  N   ASP C 190     -12.125  32.474  14.594  1.00 62.01           N  
ATOM   1885  CA  ASP C 190     -11.407  31.241  14.901  1.00 62.01           C  
ATOM   1886  C   ASP C 190     -10.916  30.559  13.626  1.00 62.01           C  
ATOM   1887  CB  ASP C 190     -12.298  30.286  15.698  1.00 62.01           C  
ATOM   1888  O   ASP C 190     -10.532  29.388  13.650  1.00 62.01           O  
ATOM   1889  CG  ASP C 190     -11.635  29.773  16.964  1.00 62.01           C  
ATOM   1890  OD1 ASP C 190     -10.472  30.143  17.236  1.00 62.01           O  
ATOM   1891  OD2 ASP C 190     -12.280  28.991  17.695  1.00 62.01           O  
ATOM   1892  N   SER C 191     -11.004  31.267  12.405  1.00 69.01           N  
ATOM   1893  CA  SER C 191     -10.578  30.652  11.152  1.00 69.01           C  
ATOM   1894  C   SER C 191      -9.305  31.304  10.622  1.00 69.01           C  
ATOM   1895  CB  SER C 191     -11.685  30.749  10.103  1.00 69.01           C  
ATOM   1896  O   SER C 191      -9.117  32.514  10.760  1.00 69.01           O  
ATOM   1897  OG  SER C 191     -12.173  32.076  10.006  1.00 69.01           O  
ATOM   1898  N   GLY C 192      -8.263  30.542  10.389  1.00 73.56           N  
ATOM   1899  CA  GLY C 192      -6.998  31.030   9.863  1.00 73.56           C  
ATOM   1900  C   GLY C 192      -6.378  30.097   8.839  1.00 73.56           C  
ATOM   1901  O   GLY C 192      -6.905  29.013   8.581  1.00 73.56           O  
ATOM   1902  N   PHE C 193      -5.589  30.748   7.959  1.00 75.23           N  
ATOM   1903  CA  PHE C 193      -4.855  29.982   6.959  1.00 75.23           C  
ATOM   1904  C   PHE C 193      -3.355  30.046   7.220  1.00 75.23           C  
ATOM   1905  CB  PHE C 193      -5.165  30.500   5.550  1.00 75.23           C  
ATOM   1906  O   PHE C 193      -2.839  31.076   7.658  1.00 75.23           O  
ATOM   1907  CG  PHE C 193      -4.500  29.712   4.454  1.00 75.23           C  
ATOM   1908  CD1 PHE C 193      -3.309  30.150   3.888  1.00 75.23           C  
ATOM   1909  CD2 PHE C 193      -5.067  28.532   3.989  1.00 75.23           C  
ATOM   1910  CE1 PHE C 193      -2.692  29.423   2.873  1.00 75.23           C  
ATOM   1911  CE2 PHE C 193      -4.455  27.800   2.975  1.00 75.23           C  
ATOM   1912  CZ  PHE C 193      -3.268  28.248   2.418  1.00 75.23           C  
ATOM   1913  N   ALA C 194      -2.755  28.849   7.227  1.00 77.44           N  
ATOM   1914  CA  ALA C 194      -1.302  28.796   7.372  1.00 77.44           C  
ATOM   1915  C   ALA C 194      -0.662  28.037   6.214  1.00 77.44           C  
ATOM   1916  CB  ALA C 194      -0.924  28.149   8.702  1.00 77.44           C  
ATOM   1917  O   ALA C 194      -1.266  27.117   5.657  1.00 77.44           O  
ATOM   1918  N   ALA C 195       0.369  28.602   5.700  1.00 73.61           N  
ATOM   1919  CA  ALA C 195       1.114  27.934   4.637  1.00 73.61           C  
ATOM   1920  C   ALA C 195       2.509  27.535   5.112  1.00 73.61           C  
ATOM   1921  CB  ALA C 195       1.212  28.835   3.408  1.00 73.61           C  
ATOM   1922  O   ALA C 195       3.208  28.332   5.742  1.00 73.61           O  
ATOM   1923  N   TYR C 196       2.742  26.230   4.934  1.00 74.77           N  
ATOM   1924  CA  TYR C 196       4.052  25.700   5.294  1.00 74.77           C  
ATOM   1925  C   TYR C 196       4.938  25.551   4.063  1.00 74.77           C  
ATOM   1926  CB  TYR C 196       3.909  24.349   6.002  1.00 74.77           C  
ATOM   1927  O   TYR C 196       4.516  24.983   3.053  1.00 74.77           O  
ATOM   1928  CG  TYR C 196       3.316  24.448   7.386  1.00 74.77           C  
ATOM   1929  CD1 TYR C 196       4.129  24.645   8.501  1.00 74.77           C  
ATOM   1930  CD2 TYR C 196       1.944  24.345   7.583  1.00 74.77           C  
ATOM   1931  CE1 TYR C 196       3.587  24.735   9.779  1.00 74.77           C  
ATOM   1932  CE2 TYR C 196       1.391  24.433   8.856  1.00 74.77           C  
ATOM   1933  OH  TYR C 196       1.678  24.717  11.209  1.00 74.77           O  
ATOM   1934  CZ  TYR C 196       2.219  24.629   9.946  1.00 74.77           C  
ATOM   1935  N   SER C 197       6.024  26.242   4.113  1.00 70.07           N  
ATOM   1936  CA  SER C 197       6.969  26.151   3.005  1.00 70.07           C  
ATOM   1937  C   SER C 197       8.159  25.267   3.364  1.00 70.07           C  
ATOM   1938  CB  SER C 197       7.461  27.542   2.602  1.00 70.07           C  
ATOM   1939  O   SER C 197       8.634  25.289   4.501  1.00 70.07           O  
ATOM   1940  OG  SER C 197       8.389  28.041   3.550  1.00 70.07           O  
ATOM   1941  N   ARG C 198       8.669  24.623   2.248  1.00 70.80           N  
ATOM   1942  CA  ARG C 198       9.782  23.691   2.399  1.00 70.80           C  
ATOM   1943  C   ARG C 198      11.092  24.437   2.631  1.00 70.80           C  
ATOM   1944  CB  ARG C 198       9.902  22.793   1.166  1.00 70.80           C  
ATOM   1945  O   ARG C 198      11.441  25.341   1.869  1.00 70.80           O  
ATOM   1946  CG  ARG C 198      10.883  21.644   1.334  1.00 70.80           C  
ATOM   1947  CD  ARG C 198      11.040  20.843   0.049  1.00 70.80           C  
ATOM   1948  NE  ARG C 198      11.819  19.627   0.263  1.00 70.80           N  
ATOM   1949  NH1 ARG C 198      11.582  18.847  -1.899  1.00 70.80           N  
ATOM   1950  NH2 ARG C 198      12.781  17.638  -0.364  1.00 70.80           N  
ATOM   1951  CZ  ARG C 198      12.059  18.707  -0.667  1.00 70.80           C  
ATOM   1952  N   TYR C 199      11.695  24.298   3.794  1.00 65.64           N  
ATOM   1953  CA  TYR C 199      12.922  25.049   4.034  1.00 65.64           C  
ATOM   1954  C   TYR C 199      14.141  24.138   3.963  1.00 65.64           C  
ATOM   1955  CB  TYR C 199      12.869  25.745   5.397  1.00 65.64           C  
ATOM   1956  O   TYR C 199      15.220  24.565   3.545  1.00 65.64           O  
ATOM   1957  CG  TYR C 199      12.864  24.791   6.566  1.00 65.64           C  
ATOM   1958  CD1 TYR C 199      11.670  24.266   7.057  1.00 65.64           C  
ATOM   1959  CD2 TYR C 199      14.051  24.413   7.183  1.00 65.64           C  
ATOM   1960  CE1 TYR C 199      11.661  23.388   8.136  1.00 65.64           C  
ATOM   1961  CE2 TYR C 199      14.054  23.536   8.263  1.00 65.64           C  
ATOM   1962  OH  TYR C 199      12.852  22.160   9.799  1.00 65.64           O  
ATOM   1963  CZ  TYR C 199      12.855  23.029   8.731  1.00 65.64           C  
ATOM   1964  N   ARG C 200      14.073  22.866   4.662  1.00 60.04           N  
ATOM   1965  CA  ARG C 200      15.271  22.038   4.742  1.00 60.04           C  
ATOM   1966  C   ARG C 200      14.959  20.588   4.387  1.00 60.04           C  
ATOM   1967  CB  ARG C 200      15.886  22.114   6.141  1.00 60.04           C  
ATOM   1968  O   ARG C 200      13.912  20.062   4.768  1.00 60.04           O  
ATOM   1969  CG  ARG C 200      17.400  22.262   6.142  1.00 60.04           C  
ATOM   1970  CD  ARG C 200      17.965  22.265   7.555  1.00 60.04           C  
ATOM   1971  NE  ARG C 200      19.395  22.561   7.562  1.00 60.04           N  
ATOM   1972  NH1 ARG C 200      19.678  22.155   9.819  1.00 60.04           N  
ATOM   1973  NH2 ARG C 200      21.465  22.790   8.531  1.00 60.04           N  
ATOM   1974  CZ  ARG C 200      20.176  22.501   8.637  1.00 60.04           C  
ATOM   1975  N   ILE C 201      15.606  20.087   3.347  1.00 57.52           N  
ATOM   1976  CA  ILE C 201      15.559  18.671   3.002  1.00 57.52           C  
ATOM   1977  C   ILE C 201      16.768  17.954   3.597  1.00 57.52           C  
ATOM   1978  CB  ILE C 201      15.513  18.463   1.471  1.00 57.52           C  
ATOM   1979  O   ILE C 201      17.902  18.421   3.466  1.00 57.52           O  
ATOM   1980  CG1 ILE C 201      14.267  19.133   0.879  1.00 57.52           C  
ATOM   1981  CG2 ILE C 201      15.548  16.971   1.128  1.00 57.52           C  
ATOM   1982  CD1 ILE C 201      14.471  19.688  -0.524  1.00 57.52           C  
ATOM   1983  N   GLY C 202      16.696  17.292   4.793  1.00 53.68           N  
ATOM   1984  CA  GLY C 202      17.823  16.543   5.324  1.00 53.68           C  
ATOM   1985  C   GLY C 202      17.477  15.107   5.669  1.00 53.68           C  
ATOM   1986  O   GLY C 202      16.303  14.729   5.667  1.00 53.68           O  
ATOM   1987  N   ASN C 203      18.294  14.125   5.385  1.00 47.33           N  
ATOM   1988  CA  ASN C 203      18.219  12.731   5.808  1.00 47.33           C  
ATOM   1989  C   ASN C 203      18.168  12.608   7.328  1.00 47.33           C  
ATOM   1990  CB  ASN C 203      19.402  11.936   5.251  1.00 47.33           C  
ATOM   1991  O   ASN C 203      19.161  12.245   7.960  1.00 47.33           O  
ATOM   1992  CG  ASN C 203      18.992  10.962   4.165  1.00 47.33           C  
ATOM   1993  ND2 ASN C 203      19.973  10.418   3.455  1.00 47.33           N  
ATOM   1994  OD1 ASN C 203      17.803  10.701   3.964  1.00 47.33           O  
ATOM   1995  N   TYR C 204      17.725  13.623   8.092  1.00 43.33           N  
ATOM   1996  CA  TYR C 204      17.903  13.525   9.536  1.00 43.33           C  
ATOM   1997  C   TYR C 204      16.811  12.667  10.164  1.00 43.33           C  
ATOM   1998  CB  TYR C 204      17.904  14.917  10.174  1.00 43.33           C  
ATOM   1999  O   TYR C 204      15.711  12.553   9.617  1.00 43.33           O  
ATOM   2000  CG  TYR C 204      19.283  15.507  10.343  1.00 43.33           C  
ATOM   2001  CD1 TYR C 204      20.018  15.288  11.506  1.00 43.33           C  
ATOM   2002  CD2 TYR C 204      19.854  16.285   9.342  1.00 43.33           C  
ATOM   2003  CE1 TYR C 204      21.289  15.830  11.667  1.00 43.33           C  
ATOM   2004  CE2 TYR C 204      21.124  16.833   9.492  1.00 43.33           C  
ATOM   2005  OH  TYR C 204      23.090  17.140  10.810  1.00 43.33           O  
ATOM   2006  CZ  TYR C 204      21.832  16.600  10.656  1.00 43.33           C  
ATOM   2007  N   LYS C 205      17.197  11.540  10.895  1.00 40.83           N  
ATOM   2008  CA  LYS C 205      16.333  10.728  11.747  1.00 40.83           C  
ATOM   2009  C   LYS C 205      15.435  11.605  12.615  1.00 40.83           C  
ATOM   2010  CB  LYS C 205      17.169   9.800  12.630  1.00 40.83           C  
ATOM   2011  O   LYS C 205      15.842  12.688  13.043  1.00 40.83           O  
ATOM   2012  CG  LYS C 205      17.237   8.365  12.128  1.00 40.83           C  
ATOM   2013  CD  LYS C 205      18.064   7.487  13.058  1.00 40.83           C  
ATOM   2014  CE  LYS C 205      18.099   6.041  12.580  1.00 40.83           C  
ATOM   2015  NZ  LYS C 205      18.893   5.172  13.499  1.00 40.83           N  
ATOM   2016  N   LEU C 206      14.138  11.521  12.368  1.00 39.39           N  
ATOM   2017  CA  LEU C 206      13.155  12.218  13.190  1.00 39.39           C  
ATOM   2018  C   LEU C 206      13.531  12.146  14.666  1.00 39.39           C  
ATOM   2019  CB  LEU C 206      11.760  11.625  12.977  1.00 39.39           C  
ATOM   2020  O   LEU C 206      13.704  11.054  15.214  1.00 39.39           O  
ATOM   2021  CG  LEU C 206      10.627  12.624  12.739  1.00 39.39           C  
ATOM   2022  CD1 LEU C 206      10.050  12.447  11.338  1.00 39.39           C  
ATOM   2023  CD2 LEU C 206       9.539  12.463  13.795  1.00 39.39           C  
ATOM   2024  N   ASN C 207      14.597  12.860  15.109  1.00 33.61           N  
ATOM   2025  CA  ASN C 207      14.800  12.858  16.554  1.00 33.61           C  
ATOM   2026  C   ASN C 207      13.520  13.226  17.299  1.00 33.61           C  
ATOM   2027  CB  ASN C 207      15.932  13.812  16.939  1.00 33.61           C  
ATOM   2028  O   ASN C 207      12.944  14.289  17.065  1.00 33.61           O  
ATOM   2029  CG  ASN C 207      17.049  13.119  17.694  1.00 33.61           C  
ATOM   2030  ND2 ASN C 207      18.193  13.785  17.803  1.00 33.61           N  
ATOM   2031  OD1 ASN C 207      16.886  11.994  18.173  1.00 33.61           O  
ATOM   2032  N   THR C 208      12.630  12.290  17.424  1.00 32.51           N  
ATOM   2033  CA  THR C 208      11.448  12.506  18.252  1.00 32.51           C  
ATOM   2034  C   THR C 208      11.817  13.231  19.543  1.00 32.51           C  
ATOM   2035  CB  THR C 208      10.751  11.175  18.588  1.00 32.51           C  
ATOM   2036  O   THR C 208      10.953  13.498  20.380  1.00 32.51           O  
ATOM   2037  CG2 THR C 208       9.427  11.044  17.844  1.00 32.51           C  
ATOM   2038  OG1 THR C 208      11.606  10.087  18.215  1.00 32.51           O  
ATOM   2039  N   ASP C 209      13.104  13.239  19.992  1.00 29.44           N  
ATOM   2040  CA  ASP C 209      13.347  13.857  21.292  1.00 29.44           C  
ATOM   2041  C   ASP C 209      13.090  15.361  21.241  1.00 29.44           C  
ATOM   2042  CB  ASP C 209      14.778  13.583  21.757  1.00 29.44           C  
ATOM   2043  O   ASP C 209      13.739  16.082  20.481  1.00 29.44           O  
ATOM   2044  CG  ASP C 209      14.892  12.344  22.628  1.00 29.44           C  
ATOM   2045  OD1 ASP C 209      13.943  12.040  23.383  1.00 29.44           O  
ATOM   2046  OD2 ASP C 209      15.941  11.668  22.561  1.00 29.44           O  
ATOM   2047  N   HIS C 210      11.862  15.802  21.152  1.00 33.39           N  
ATOM   2048  CA  HIS C 210      11.376  17.177  21.200  1.00 33.39           C  
ATOM   2049  C   HIS C 210      12.099  17.979  22.277  1.00 33.39           C  
ATOM   2050  CB  HIS C 210       9.867  17.203  21.450  1.00 33.39           C  
ATOM   2051  O   HIS C 210      11.696  19.100  22.597  1.00 33.39           O  
ATOM   2052  CG  HIS C 210       9.100  17.954  20.409  1.00 33.39           C  
ATOM   2053  CD2 HIS C 210       8.501  17.534  19.270  1.00 33.39           C  
ATOM   2054  ND1 HIS C 210       8.883  19.313  20.481  1.00 33.39           N  
ATOM   2055  CE1 HIS C 210       8.181  19.697  19.428  1.00 33.39           C  
ATOM   2056  NE2 HIS C 210       7.936  18.637  18.677  1.00 33.39           N  
ATOM   2057  N   SER C 211      13.099  17.517  22.946  1.00 28.70           N  
ATOM   2058  CA  SER C 211      13.316  18.469  24.030  1.00 28.70           C  
ATOM   2059  C   SER C 211      13.509  19.884  23.494  1.00 28.70           C  
ATOM   2060  CB  SER C 211      14.531  18.063  24.866  1.00 28.70           C  
ATOM   2061  O   SER C 211      13.748  20.073  22.299  1.00 28.70           O  
ATOM   2062  OG  SER C 211      15.734  18.471  24.237  1.00 28.70           O  
ATOM   2063  N   SER C 212      14.124  20.876  24.245  1.00 28.97           N  
ATOM   2064  CA  SER C 212      14.236  22.312  24.482  1.00 28.97           C  
ATOM   2065  C   SER C 212      14.971  23.004  23.339  1.00 28.97           C  
ATOM   2066  CB  SER C 212      14.958  22.583  25.802  1.00 28.97           C  
ATOM   2067  O   SER C 212      15.224  24.209  23.397  1.00 28.97           O  
ATOM   2068  OG  SER C 212      15.616  21.417  26.265  1.00 28.97           O  
ATOM   2069  N   SER C 213      15.546  22.308  22.331  1.00 30.61           N  
ATOM   2070  CA  SER C 213      16.493  23.174  21.637  1.00 30.61           C  
ATOM   2071  C   SER C 213      15.771  24.200  20.769  1.00 30.61           C  
ATOM   2072  CB  SER C 213      17.445  22.345  20.774  1.00 30.61           C  
ATOM   2073  O   SER C 213      15.196  23.852  19.736  1.00 30.61           O  
ATOM   2074  OG  SER C 213      18.388  23.178  20.122  1.00 30.61           O  
ATOM   2075  N   SER C 214      14.682  24.798  21.172  1.00 30.11           N  
ATOM   2076  CA  SER C 214      13.975  25.851  20.450  1.00 30.11           C  
ATOM   2077  C   SER C 214      14.941  26.909  19.929  1.00 30.11           C  
ATOM   2078  CB  SER C 214      12.926  26.506  21.350  1.00 30.11           C  
ATOM   2079  O   SER C 214      14.556  27.774  19.139  1.00 30.11           O  
ATOM   2080  OG  SER C 214      11.793  25.667  21.495  1.00 30.11           O  
ATOM   2081  N   ASP C 215      16.088  27.111  20.647  1.00 28.06           N  
ATOM   2082  CA  ASP C 215      16.702  28.429  20.512  1.00 28.06           C  
ATOM   2083  C   ASP C 215      17.347  28.596  19.138  1.00 28.06           C  
ATOM   2084  CB  ASP C 215      17.742  28.653  21.612  1.00 28.06           C  
ATOM   2085  O   ASP C 215      17.575  29.720  18.686  1.00 28.06           O  
ATOM   2086  CG  ASP C 215      17.132  29.147  22.912  1.00 28.06           C  
ATOM   2087  OD1 ASP C 215      16.110  29.864  22.872  1.00 28.06           O  
ATOM   2088  OD2 ASP C 215      17.682  28.818  23.985  1.00 28.06           O  
ATOM   2089  N   ASN C 216      18.017  27.511  18.570  1.00 27.90           N  
ATOM   2090  CA  ASN C 216      19.010  27.848  17.555  1.00 27.90           C  
ATOM   2091  C   ASN C 216      18.353  28.193  16.221  1.00 27.90           C  
ATOM   2092  CB  ASN C 216      20.006  26.701  17.377  1.00 27.90           C  
ATOM   2093  O   ASN C 216      19.031  28.608  15.280  1.00 27.90           O  
ATOM   2094  CG  ASN C 216      20.971  26.578  18.540  1.00 27.90           C  
ATOM   2095  ND2 ASN C 216      21.207  25.351  18.987  1.00 27.90           N  
ATOM   2096  OD1 ASN C 216      21.499  27.579  19.032  1.00 27.90           O  
ATOM   2097  N   ILE C 217      17.128  27.765  15.976  1.00 29.52           N  
ATOM   2098  CA  ILE C 217      16.729  27.949  14.585  1.00 29.52           C  
ATOM   2099  C   ILE C 217      16.511  29.433  14.302  1.00 29.52           C  
ATOM   2100  CB  ILE C 217      15.450  27.147  14.253  1.00 29.52           C  
ATOM   2101  O   ILE C 217      16.154  29.813  13.185  1.00 29.52           O  
ATOM   2102  CG1 ILE C 217      15.595  25.693  14.719  1.00 29.52           C  
ATOM   2103  CG2 ILE C 217      15.145  27.213  12.754  1.00 29.52           C  
ATOM   2104  CD1 ILE C 217      14.325  24.867  14.573  1.00 29.52           C  
ATOM   2105  N   ALA C 218      16.470  30.291  15.336  1.00 28.60           N  
ATOM   2106  CA  ALA C 218      16.127  31.674  15.013  1.00 28.60           C  
ATOM   2107  C   ALA C 218      17.126  32.270  14.025  1.00 28.60           C  
ATOM   2108  CB  ALA C 218      16.071  32.519  16.283  1.00 28.60           C  
ATOM   2109  O   ALA C 218      16.830  33.265  13.358  1.00 28.60           O  
ATOM   2110  N   LEU C 219      18.437  31.897  14.156  1.00 26.38           N  
ATOM   2111  CA  LEU C 219      19.379  32.856  13.588  1.00 26.38           C  
ATOM   2112  C   LEU C 219      19.357  32.801  12.064  1.00 26.38           C  
ATOM   2113  CB  LEU C 219      20.796  32.584  14.100  1.00 26.38           C  
ATOM   2114  O   LEU C 219      19.959  33.648  11.400  1.00 26.38           O  
ATOM   2115  CG  LEU C 219      21.127  33.119  15.494  1.00 26.38           C  
ATOM   2116  CD1 LEU C 219      22.486  32.598  15.952  1.00 26.38           C  
ATOM   2117  CD2 LEU C 219      21.103  34.643  15.502  1.00 26.38           C  
ATOM   2118  N   LEU C 220      18.975  31.684  11.419  1.00 25.09           N  
ATOM   2119  CA  LEU C 220      19.383  31.719  10.018  1.00 25.09           C  
ATOM   2120  C   LEU C 220      18.532  32.707   9.228  1.00 25.09           C  
ATOM   2121  CB  LEU C 220      19.277  30.324   9.395  1.00 25.09           C  
ATOM   2122  O   LEU C 220      18.798  32.961   8.052  1.00 25.09           O  
ATOM   2123  CG  LEU C 220      20.431  29.363   9.683  1.00 25.09           C  
ATOM   2124  CD1 LEU C 220      20.016  27.929   9.376  1.00 25.09           C  
ATOM   2125  CD2 LEU C 220      21.665  29.752   8.875  1.00 25.09           C  
ATOM   2126  N   VAL C 221      17.358  33.139   9.708  1.00 26.14           N  
ATOM   2127  CA  VAL C 221      16.542  33.884   8.755  1.00 26.14           C  
ATOM   2128  C   VAL C 221      17.087  35.302   8.605  1.00 26.14           C  
ATOM   2129  CB  VAL C 221      15.060  33.926   9.189  1.00 26.14           C  
ATOM   2130  O   VAL C 221      16.650  36.053   7.729  1.00 26.14           O  
ATOM   2131  CG1 VAL C 221      14.231  34.744   8.200  1.00 26.14           C  
ATOM   2132  CG2 VAL C 221      14.501  32.510   9.315  1.00 26.14           C  
ATOM   2133  N   GLN C 222      18.260  35.672   9.129  1.00 22.30           N  
ATOM   2134  CA  GLN C 222      18.572  36.968   8.534  1.00 22.30           C  
ATOM   2135  C   GLN C 222      19.059  36.810   7.097  1.00 22.30           C  
ATOM   2136  CB  GLN C 222      19.624  37.702   9.368  1.00 22.30           C  
ATOM   2137  O   GLN C 222      19.824  35.893   6.792  1.00 22.30           O  
ATOM   2138  CG  GLN C 222      19.399  39.206   9.456  1.00 22.30           C  
ATOM   2139  CD  GLN C 222      20.342  39.884  10.431  1.00 22.30           C  
ATOM   2140  NE2 GLN C 222      20.761  41.102  10.101  1.00 22.30           N  
ATOM   2141  OE1 GLN C 222      20.692  39.320  11.472  1.00 22.30           O  
TER    2142      GLN C 222                                                      
ENDMDL                                                                          
END                                                                             
