# Supplementary material for: AI-guided pipeline for protein–protein interaction drug discovery identifies a SARS-CoV-2 inhibitor
Source: Mol Syst Biol. 2024 Mar 11;20(4):428–57. doi: 10.1038/s44320-024-00019-8 (PMC10987651; doi:10.1038/s44320-024-00019-8)
Supplement: Supplementary file 15 — Source Data Fig. 5 [file 44320_2024_19_MOESM15_ESM.zip › Source Data Figure 5/ColabFold/ORF3a-ORF3a_4d856.result/ORF3a_ORF3a_4d856_unrelaxed_rank_5_model_3.pdb]

MODEL     1                                                                     
ATOM      1  N   MET B   1      22.324 -20.611 -23.686  1.00 20.95           N  
ATOM      2  CA  MET B   1      23.036 -21.162 -22.537  1.00 20.95           C  
ATOM      3  C   MET B   1      24.438 -20.573 -22.432  1.00 20.95           C  
ATOM      4  CB  MET B   1      23.114 -22.687 -22.632  1.00 20.95           C  
ATOM      5  O   MET B   1      24.999 -20.484 -21.338  1.00 20.95           O  
ATOM      6  CG  MET B   1      21.973 -23.404 -21.930  1.00 20.95           C  
ATOM      7  SD  MET B   1      22.310 -25.192 -21.688  1.00 20.95           S  
ATOM      8  CE  MET B   1      22.454 -25.249 -19.881  1.00 20.95           C  
ATOM      9  N   ASP B   2      25.001 -20.180 -23.561  1.00 25.27           N  
ATOM     10  CA  ASP B   2      26.325 -19.612 -23.794  1.00 25.27           C  
ATOM     11  C   ASP B   2      26.402 -18.172 -23.291  1.00 25.27           C  
ATOM     12  CB  ASP B   2      26.680 -19.669 -25.281  1.00 25.27           C  
ATOM     13  O   ASP B   2      27.401 -17.770 -22.691  1.00 25.27           O  
ATOM     14  CG  ASP B   2      27.474 -20.908 -25.654  1.00 25.27           C  
ATOM     15  OD1 ASP B   2      28.031 -21.570 -24.752  1.00 25.27           O  
ATOM     16  OD2 ASP B   2      27.546 -21.224 -26.862  1.00 25.27           O  
ATOM     17  N   LEU B   3      25.340 -17.342 -23.632  1.00 21.78           N  
ATOM     18  CA  LEU B   3      25.209 -15.975 -23.140  1.00 21.78           C  
ATOM     19  C   LEU B   3      25.227 -15.942 -21.615  1.00 21.78           C  
ATOM     20  CB  LEU B   3      23.917 -15.340 -23.661  1.00 21.78           C  
ATOM     21  O   LEU B   3      25.869 -15.076 -21.017  1.00 21.78           O  
ATOM     22  CG  LEU B   3      23.846 -13.813 -23.613  1.00 21.78           C  
ATOM     23  CD1 LEU B   3      24.293 -13.219 -24.944  1.00 21.78           C  
ATOM     24  CD2 LEU B   3      22.434 -13.354 -23.264  1.00 21.78           C  
ATOM     25  N   PHE B   4      24.542 -16.929 -21.106  1.00 24.90           N  
ATOM     26  CA  PHE B   4      24.453 -17.178 -19.672  1.00 24.90           C  
ATOM     27  C   PHE B   4      25.833 -17.440 -19.082  1.00 24.90           C  
ATOM     28  CB  PHE B   4      23.527 -18.365 -19.388  1.00 24.90           C  
ATOM     29  O   PHE B   4      26.179 -16.891 -18.033  1.00 24.90           O  
ATOM     30  CG  PHE B   4      22.792 -18.262 -18.079  1.00 24.90           C  
ATOM     31  CD1 PHE B   4      23.302 -18.855 -16.931  1.00 24.90           C  
ATOM     32  CD2 PHE B   4      21.590 -17.570 -17.996  1.00 24.90           C  
ATOM     33  CE1 PHE B   4      22.625 -18.761 -15.717  1.00 24.90           C  
ATOM     34  CE2 PHE B   4      20.907 -17.472 -16.787  1.00 24.90           C  
ATOM     35  CZ  PHE B   4      21.426 -18.069 -15.649  1.00 24.90           C  
ATOM     36  N   MET B   5      26.594 -18.232 -19.823  1.00 24.05           N  
ATOM     37  CA  MET B   5      27.936 -18.632 -19.409  1.00 24.05           C  
ATOM     38  C   MET B   5      28.892 -17.444 -19.440  1.00 24.05           C  
ATOM     39  CB  MET B   5      28.464 -19.752 -20.306  1.00 24.05           C  
ATOM     40  O   MET B   5      29.755 -17.314 -18.570  1.00 24.05           O  
ATOM     41  CG  MET B   5      28.006 -21.140 -19.888  1.00 24.05           C  
ATOM     42  SD  MET B   5      28.709 -21.655 -18.273  1.00 24.05           S  
ATOM     43  CE  MET B   5      28.219 -23.402 -18.254  1.00 24.05           C  
ATOM     44  N   ARG B   6      28.699 -16.642 -20.456  1.00 24.86           N  
ATOM     45  CA  ARG B   6      29.541 -15.467 -20.657  1.00 24.86           C  
ATOM     46  C   ARG B   6      29.327 -14.444 -19.546  1.00 24.86           C  
ATOM     47  CB  ARG B   6      29.259 -14.830 -22.019  1.00 24.86           C  
ATOM     48  O   ARG B   6      30.282 -13.821 -19.077  1.00 24.86           O  
ATOM     49  CG  ARG B   6      30.174 -15.320 -23.130  1.00 24.86           C  
ATOM     50  CD  ARG B   6      29.937 -14.564 -24.430  1.00 24.86           C  
ATOM     51  NE  ARG B   6      30.958 -14.874 -25.427  1.00 24.86           N  
ATOM     52  NH1 ARG B   6      30.159 -13.390 -27.007  1.00 24.86           N  
ATOM     53  NH2 ARG B   6      32.010 -14.666 -27.458  1.00 24.86           N  
ATOM     54  CZ  ARG B   6      31.040 -14.309 -26.628  1.00 24.86           C  
ATOM     55  N   ILE B   7      28.068 -14.378 -19.296  1.00 26.07           N  
ATOM     56  CA  ILE B   7      27.664 -13.406 -18.286  1.00 26.07           C  
ATOM     57  C   ILE B   7      28.169 -13.848 -16.914  1.00 26.07           C  
ATOM     58  CB  ILE B   7      26.130 -13.223 -18.259  1.00 26.07           C  
ATOM     59  O   ILE B   7      28.635 -13.025 -16.122  1.00 26.07           O  
ATOM     60  CG1 ILE B   7      25.636 -12.654 -19.594  1.00 26.07           C  
ATOM     61  CG2 ILE B   7      25.714 -12.323 -17.092  1.00 26.07           C  
ATOM     62  CD1 ILE B   7      24.122 -12.664 -19.749  1.00 26.07           C  
ATOM     63  N   PHE B   8      28.058 -15.201 -16.769  1.00 25.35           N  
ATOM     64  CA  PHE B   8      28.298 -15.820 -15.470  1.00 25.35           C  
ATOM     65  C   PHE B   8      29.773 -16.161 -15.297  1.00 25.35           C  
ATOM     66  CB  PHE B   8      27.445 -17.082 -15.308  1.00 25.35           C  
ATOM     67  O   PHE B   8      30.162 -16.771 -14.299  1.00 25.35           O  
ATOM     68  CG  PHE B   8      25.996 -16.801 -15.013  1.00 25.35           C  
ATOM     69  CD1 PHE B   8      25.577 -16.526 -13.717  1.00 25.35           C  
ATOM     70  CD2 PHE B   8      25.052 -16.814 -16.032  1.00 25.35           C  
ATOM     71  CE1 PHE B   8      24.237 -16.266 -13.440  1.00 25.35           C  
ATOM     72  CE2 PHE B   8      23.711 -16.555 -15.763  1.00 25.35           C  
ATOM     73  CZ  PHE B   8      23.306 -16.282 -14.466  1.00 25.35           C  
ATOM     74  N   THR B   9      30.532 -16.093 -16.338  1.00 23.46           N  
ATOM     75  CA  THR B   9      31.937 -16.446 -16.165  1.00 23.46           C  
ATOM     76  C   THR B   9      32.605 -15.525 -15.149  1.00 23.46           C  
ATOM     77  CB  THR B   9      32.699 -16.379 -17.502  1.00 23.46           C  
ATOM     78  O   THR B   9      32.666 -14.310 -15.351  1.00 23.46           O  
ATOM     79  CG2 THR B   9      33.989 -17.190 -17.441  1.00 23.46           C  
ATOM     80  OG1 THR B   9      31.867 -16.901 -18.546  1.00 23.46           O  
ATOM     81  N   ILE B  10      32.248 -15.717 -13.865  1.00 22.88           N  
ATOM     82  CA  ILE B  10      32.762 -15.098 -12.647  1.00 22.88           C  
ATOM     83  C   ILE B  10      34.286 -15.186 -12.627  1.00 22.88           C  
ATOM     84  CB  ILE B  10      32.170 -15.762 -11.383  1.00 22.88           C  
ATOM     85  O   ILE B  10      34.855 -16.263 -12.823  1.00 22.88           O  
ATOM     86  CG1 ILE B  10      30.659 -15.964 -11.544  1.00 22.88           C  
ATOM     87  CG2 ILE B  10      32.481 -14.925 -10.139  1.00 22.88           C  
ATOM     88  CD1 ILE B  10      30.026 -16.806 -10.445  1.00 22.88           C  
ATOM     89  N   GLY B  11      34.883 -14.181 -13.198  1.00 24.79           N  
ATOM     90  CA  GLY B  11      36.318 -13.947 -13.225  1.00 24.79           C  
ATOM     91  C   GLY B  11      37.128 -15.156 -12.795  1.00 24.79           C  
ATOM     92  O   GLY B  11      36.564 -16.187 -12.422  1.00 24.79           O  
ATOM     93  N   THR B  12      38.218 -15.437 -13.394  1.00 24.27           N  
ATOM     94  CA  THR B  12      39.140 -16.539 -13.140  1.00 24.27           C  
ATOM     95  C   THR B  12      39.723 -16.442 -11.733  1.00 24.27           C  
ATOM     96  CB  THR B  12      40.283 -16.559 -14.172  1.00 24.27           C  
ATOM     97  O   THR B  12      39.986 -15.344 -11.238  1.00 24.27           O  
ATOM     98  CG2 THR B  12      39.791 -17.053 -15.528  1.00 24.27           C  
ATOM     99  OG1 THR B  12      40.809 -15.235 -14.320  1.00 24.27           O  
ATOM    100  N   VAL B  13      39.327 -17.214 -10.852  1.00 23.82           N  
ATOM    101  CA  VAL B  13      39.890 -17.289  -9.507  1.00 23.82           C  
ATOM    102  C   VAL B  13      41.316 -17.831  -9.573  1.00 23.82           C  
ATOM    103  CB  VAL B  13      39.026 -18.171  -8.578  1.00 23.82           C  
ATOM    104  O   VAL B  13      41.555 -18.899 -10.142  1.00 23.82           O  
ATOM    105  CG1 VAL B  13      39.529 -18.093  -7.138  1.00 23.82           C  
ATOM    106  CG2 VAL B  13      37.559 -17.752  -8.658  1.00 23.82           C  
ATOM    107  N   THR B  14      42.323 -16.967  -9.877  1.00 21.88           N  
ATOM    108  CA  THR B  14      43.680 -17.503  -9.882  1.00 21.88           C  
ATOM    109  C   THR B  14      44.180 -17.722  -8.457  1.00 21.88           C  
ATOM    110  CB  THR B  14      44.648 -16.567 -10.630  1.00 21.88           C  
ATOM    111  O   THR B  14      44.043 -16.843  -7.603  1.00 21.88           O  
ATOM    112  CG2 THR B  14      44.808 -16.992 -12.086  1.00 21.88           C  
ATOM    113  OG1 THR B  14      44.137 -15.229 -10.587  1.00 21.88           O  
ATOM    114  N   LEU B  15      44.192 -18.885  -7.988  1.00 22.29           N  
ATOM    115  CA  LEU B  15      44.708 -19.260  -6.676  1.00 22.29           C  
ATOM    116  C   LEU B  15      46.213 -19.028  -6.596  1.00 22.29           C  
ATOM    117  CB  LEU B  15      44.388 -20.726  -6.372  1.00 22.29           C  
ATOM    118  O   LEU B  15      46.966 -19.523  -7.438  1.00 22.29           O  
ATOM    119  CG  LEU B  15      43.493 -20.988  -5.160  1.00 22.29           C  
ATOM    120  CD1 LEU B  15      42.273 -21.806  -5.570  1.00 22.29           C  
ATOM    121  CD2 LEU B  15      44.275 -21.698  -4.061  1.00 22.29           C  
ATOM    122  N   LYS B  16      46.628 -17.833  -6.356  1.00 25.03           N  
ATOM    123  CA  LYS B  16      48.071 -17.678  -6.197  1.00 25.03           C  
ATOM    124  C   LYS B  16      48.578 -18.457  -4.987  1.00 25.03           C  
ATOM    125  CB  LYS B  16      48.441 -16.200  -6.061  1.00 25.03           C  
ATOM    126  O   LYS B  16      47.968 -18.417  -3.916  1.00 25.03           O  
ATOM    127  CG  LYS B  16      48.827 -15.536  -7.375  1.00 25.03           C  
ATOM    128  CD  LYS B  16      49.322 -14.112  -7.156  1.00 25.03           C  
ATOM    129  CE  LYS B  16      49.669 -13.431  -8.473  1.00 25.03           C  
ATOM    130  NZ  LYS B  16      50.107 -12.018  -8.269  1.00 25.03           N  
ATOM    131  N   GLN B  17      49.263 -19.532  -5.239  1.00 24.05           N  
ATOM    132  CA  GLN B  17      49.868 -20.375  -4.212  1.00 24.05           C  
ATOM    133  C   GLN B  17      50.650 -19.538  -3.204  1.00 24.05           C  
ATOM    134  CB  GLN B  17      50.785 -21.421  -4.848  1.00 24.05           C  
ATOM    135  O   GLN B  17      51.420 -18.654  -3.587  1.00 24.05           O  
ATOM    136  CG  GLN B  17      50.506 -22.845  -4.386  1.00 24.05           C  
ATOM    137  CD  GLN B  17      51.187 -23.888  -5.253  1.00 24.05           C  
ATOM    138  NE2 GLN B  17      51.095 -25.149  -4.846  1.00 24.05           N  
ATOM    139  OE1 GLN B  17      51.789 -23.562  -6.280  1.00 24.05           O  
ATOM    140  N   GLY B  18      50.071 -19.270  -2.119  1.00 28.55           N  
ATOM    141  CA  GLY B  18      50.724 -18.544  -1.042  1.00 28.55           C  
ATOM    142  C   GLY B  18      52.124 -19.048  -0.746  1.00 28.55           C  
ATOM    143  O   GLY B  18      52.433 -20.217  -0.988  1.00 28.55           O  
ATOM    144  N   GLU B  19      53.182 -18.363  -1.097  1.00 27.36           N  
ATOM    145  CA  GLU B  19      54.541 -18.738  -0.719  1.00 27.36           C  
ATOM    146  C   GLU B  19      54.662 -18.923   0.791  1.00 27.36           C  
ATOM    147  CB  GLU B  19      55.544 -17.686  -1.201  1.00 27.36           C  
ATOM    148  O   GLU B  19      54.041 -18.191   1.564  1.00 27.36           O  
ATOM    149  CG  GLU B  19      56.884 -18.265  -1.630  1.00 27.36           C  
ATOM    150  CD  GLU B  19      57.852 -17.215  -2.152  1.00 27.36           C  
ATOM    151  OE1 GLU B  19      59.018 -17.560  -2.451  1.00 27.36           O  
ATOM    152  OE2 GLU B  19      57.442 -16.038  -2.260  1.00 27.36           O  
ATOM    153  N   ILE B  20      54.816 -20.187   1.160  1.00 30.18           N  
ATOM    154  CA  ILE B  20      55.057 -20.542   2.555  1.00 30.18           C  
ATOM    155  C   ILE B  20      56.282 -19.793   3.073  1.00 30.18           C  
ATOM    156  CB  ILE B  20      55.247 -22.065   2.726  1.00 30.18           C  
ATOM    157  O   ILE B  20      57.382 -19.944   2.537  1.00 30.18           O  
ATOM    158  CG1 ILE B  20      54.038 -22.822   2.163  1.00 30.18           C  
ATOM    159  CG2 ILE B  20      55.478 -22.419   4.198  1.00 30.18           C  
ATOM    160  CD1 ILE B  20      54.223 -24.332   2.110  1.00 30.18           C  
ATOM    161  N   LYS B  21      56.253 -18.497   3.280  1.00 29.65           N  
ATOM    162  CA  LYS B  21      57.550 -18.036   3.766  1.00 29.65           C  
ATOM    163  C   LYS B  21      57.908 -18.702   5.091  1.00 29.65           C  
ATOM    164  CB  LYS B  21      57.553 -16.515   3.927  1.00 29.65           C  
ATOM    165  O   LYS B  21      58.962 -19.331   5.211  1.00 29.65           O  
ATOM    166  CG  LYS B  21      57.989 -15.761   2.679  1.00 29.65           C  
ATOM    167  CD  LYS B  21      58.046 -14.259   2.924  1.00 29.65           C  
ATOM    168  CE  LYS B  21      58.433 -13.500   1.662  1.00 29.65           C  
ATOM    169  NZ  LYS B  21      58.477 -12.025   1.893  1.00 29.65           N  
ATOM    170  N   ASP B  22      57.847 -17.888   6.206  1.00 32.41           N  
ATOM    171  CA  ASP B  22      58.523 -18.097   7.483  1.00 32.41           C  
ATOM    172  C   ASP B  22      57.837 -19.194   8.294  1.00 32.41           C  
ATOM    173  CB  ASP B  22      58.563 -16.796   8.288  1.00 32.41           C  
ATOM    174  O   ASP B  22      56.834 -18.943   8.965  1.00 32.41           O  
ATOM    175  CG  ASP B  22      59.828 -15.990   8.049  1.00 32.41           C  
ATOM    176  OD1 ASP B  22      60.846 -16.568   7.611  1.00 32.41           O  
ATOM    177  OD2 ASP B  22      59.808 -14.767   8.305  1.00 32.41           O  
ATOM    178  N   ALA B  23      57.755 -20.463   7.649  1.00 30.69           N  
ATOM    179  CA  ALA B  23      57.057 -21.518   8.379  1.00 30.69           C  
ATOM    180  C   ALA B  23      57.766 -21.841   9.690  1.00 30.69           C  
ATOM    181  CB  ALA B  23      56.941 -22.774   7.517  1.00 30.69           C  
ATOM    182  O   ALA B  23      58.920 -22.278   9.688  1.00 30.69           O  
ATOM    183  N   THR B  24      57.881 -20.974  10.691  1.00 29.55           N  
ATOM    184  CA  THR B  24      58.309 -21.754  11.846  1.00 29.55           C  
ATOM    185  C   THR B  24      57.295 -22.849  12.167  1.00 29.55           C  
ATOM    186  CB  THR B  24      58.509 -20.858  13.083  1.00 29.55           C  
ATOM    187  O   THR B  24      56.113 -22.721  11.841  1.00 29.55           O  
ATOM    188  CG2 THR B  24      59.912 -21.021  13.659  1.00 29.55           C  
ATOM    189  OG1 THR B  24      58.315 -19.488  12.709  1.00 29.55           O  
ATOM    190  N   PRO B  25      57.738 -24.131  12.528  1.00 28.15           N  
ATOM    191  CA  PRO B  25      56.901 -25.325  12.658  1.00 28.15           C  
ATOM    192  C   PRO B  25      55.548 -25.031  13.303  1.00 28.15           C  
ATOM    193  CB  PRO B  25      57.739 -26.249  13.545  1.00 28.15           C  
ATOM    194  O   PRO B  25      54.528 -25.583  12.885  1.00 28.15           O  
ATOM    195  CG  PRO B  25      58.901 -25.414  13.976  1.00 28.15           C  
ATOM    196  CD  PRO B  25      58.766 -24.053  13.355  1.00 28.15           C  
ATOM    197  N   SER B  26      55.556 -24.569  14.575  1.00 26.25           N  
ATOM    198  CA  SER B  26      54.330 -24.708  15.354  1.00 26.25           C  
ATOM    199  C   SER B  26      53.227 -23.801  14.817  1.00 26.25           C  
ATOM    200  CB  SER B  26      54.592 -24.388  16.827  1.00 26.25           C  
ATOM    201  O   SER B  26      52.133 -23.744  15.382  1.00 26.25           O  
ATOM    202  OG  SER B  26      55.861 -23.779  16.991  1.00 26.25           O  
ATOM    203  N   ASP B  27      53.604 -22.745  14.104  1.00 24.28           N  
ATOM    204  CA  ASP B  27      52.737 -21.579  13.965  1.00 24.28           C  
ATOM    205  C   ASP B  27      51.661 -21.819  12.908  1.00 24.28           C  
ATOM    206  CB  ASP B  27      53.558 -20.339  13.608  1.00 24.28           C  
ATOM    207  O   ASP B  27      51.876 -22.570  11.955  1.00 24.28           O  
ATOM    208  CG  ASP B  27      53.995 -19.545  14.827  1.00 24.28           C  
ATOM    209  OD1 ASP B  27      53.423 -19.743  15.920  1.00 24.28           O  
ATOM    210  OD2 ASP B  27      54.918 -18.713  14.692  1.00 24.28           O  
ATOM    211  N   PHE B  28      50.358 -21.625  13.223  1.00 24.56           N  
ATOM    212  CA  PHE B  28      49.129 -21.692  12.440  1.00 24.56           C  
ATOM    213  C   PHE B  28      49.289 -20.954  11.117  1.00 24.56           C  
ATOM    214  CB  PHE B  28      47.954 -21.107  13.230  1.00 24.56           C  
ATOM    215  O   PHE B  28      49.862 -19.863  11.074  1.00 24.56           O  
ATOM    216  CG  PHE B  28      47.194 -22.127  14.033  1.00 24.56           C  
ATOM    217  CD1 PHE B  28      46.155 -22.850  13.460  1.00 24.56           C  
ATOM    218  CD2 PHE B  28      47.519 -22.364  15.363  1.00 24.56           C  
ATOM    219  CE1 PHE B  28      45.449 -23.795  14.201  1.00 24.56           C  
ATOM    220  CE2 PHE B  28      46.819 -23.307  16.110  1.00 24.56           C  
ATOM    221  CZ  PHE B  28      45.784 -24.021  15.527  1.00 24.56           C  
ATOM    222  N   VAL B  29      49.599 -21.677  10.032  1.00 23.74           N  
ATOM    223  CA  VAL B  29      49.754 -21.200   8.662  1.00 23.74           C  
ATOM    224  C   VAL B  29      48.458 -20.543   8.193  1.00 23.74           C  
ATOM    225  CB  VAL B  29      50.148 -22.347   7.703  1.00 23.74           C  
ATOM    226  O   VAL B  29      47.393 -21.164   8.226  1.00 23.74           O  
ATOM    227  CG1 VAL B  29      50.336 -21.821   6.281  1.00 23.74           C  
ATOM    228  CG2 VAL B  29      51.418 -23.039   8.193  1.00 23.74           C  
ATOM    229  N   ARG B  30      48.194 -19.188   8.553  1.00 21.73           N  
ATOM    230  CA  ARG B  30      46.998 -18.509   8.063  1.00 21.73           C  
ATOM    231  C   ARG B  30      47.089 -18.257   6.561  1.00 21.73           C  
ATOM    232  CB  ARG B  30      46.787 -17.188   8.804  1.00 21.73           C  
ATOM    233  O   ARG B  30      48.076 -17.697   6.079  1.00 21.73           O  
ATOM    234  CG  ARG B  30      45.627 -17.211   9.787  1.00 21.73           C  
ATOM    235  CD  ARG B  30      45.434 -15.861  10.463  1.00 21.73           C  
ATOM    236  NE  ARG B  30      44.407 -15.920  11.500  1.00 21.73           N  
ATOM    237  NH1 ARG B  30      44.876 -13.834  12.374  1.00 21.73           N  
ATOM    238  NH2 ARG B  30      43.206 -15.113  13.284  1.00 21.73           N  
ATOM    239  CZ  ARG B  30      44.165 -14.956  12.383  1.00 21.73           C  
ATOM    240  N   ALA B  31      46.724 -19.224   5.708  1.00 21.21           N  
ATOM    241  CA  ALA B  31      46.663 -19.071   4.256  1.00 21.21           C  
ATOM    242  C   ALA B  31      45.589 -18.064   3.855  1.00 21.21           C  
ATOM    243  CB  ALA B  31      46.400 -20.419   3.590  1.00 21.21           C  
ATOM    244  O   ALA B  31      44.470 -18.102   4.372  1.00 21.21           O  
ATOM    245  N   THR B  32      45.919 -16.781   3.823  1.00 20.70           N  
ATOM    246  CA  THR B  32      44.940 -15.779   3.418  1.00 20.70           C  
ATOM    247  C   THR B  32      44.701 -15.835   1.912  1.00 20.70           C  
ATOM    248  CB  THR B  32      45.394 -14.362   3.816  1.00 20.70           C  
ATOM    249  O   THR B  32      45.651 -15.847   1.127  1.00 20.70           O  
ATOM    250  CG2 THR B  32      44.201 -13.484   4.178  1.00 20.70           C  
ATOM    251  OG1 THR B  32      46.271 -14.448   4.946  1.00 20.70           O  
ATOM    252  N   ALA B  33      43.775 -16.632   1.441  1.00 21.87           N  
ATOM    253  CA  ALA B  33      43.374 -16.659   0.036  1.00 21.87           C  
ATOM    254  C   ALA B  33      42.657 -15.370  -0.355  1.00 21.87           C  
ATOM    255  CB  ALA B  33      42.481 -17.866  -0.238  1.00 21.87           C  
ATOM    256  O   ALA B  33      41.856 -14.839   0.418  1.00 21.87           O  
ATOM    257  N   THR B  34      43.383 -14.430  -0.859  1.00 21.87           N  
ATOM    258  CA  THR B  34      42.740 -13.205  -1.321  1.00 21.87           C  
ATOM    259  C   THR B  34      41.940 -13.461  -2.595  1.00 21.87           C  
ATOM    260  CB  THR B  34      43.774 -12.093  -1.575  1.00 21.87           C  
ATOM    261  O   THR B  34      42.447 -14.067  -3.541  1.00 21.87           O  
ATOM    262  CG2 THR B  34      43.204 -10.722  -1.226  1.00 21.87           C  
ATOM    263  OG1 THR B  34      44.935 -12.334  -0.771  1.00 21.87           O  
ATOM    264  N   ILE B  35      40.740 -13.816  -2.463  1.00 23.68           N  
ATOM    265  CA  ILE B  35      39.868 -14.007  -3.617  1.00 23.68           C  
ATOM    266  C   ILE B  35      39.618 -12.666  -4.303  1.00 23.68           C  
ATOM    267  CB  ILE B  35      38.528 -14.659  -3.210  1.00 23.68           C  
ATOM    268  O   ILE B  35      39.055 -11.749  -3.700  1.00 23.68           O  
ATOM    269  CG1 ILE B  35      38.779 -15.961  -2.440  1.00 23.68           C  
ATOM    270  CG2 ILE B  35      37.654 -14.912  -4.442  1.00 23.68           C  
ATOM    271  CD1 ILE B  35      37.543 -16.518  -1.747  1.00 23.68           C  
ATOM    272  N   PRO B  36      40.473 -12.258  -5.177  1.00 23.79           N  
ATOM    273  CA  PRO B  36      40.119 -10.981  -5.801  1.00 23.79           C  
ATOM    274  C   PRO B  36      38.718 -10.989  -6.410  1.00 23.79           C  
ATOM    275  CB  PRO B  36      41.185 -10.810  -6.885  1.00 23.79           C  
ATOM    276  O   PRO B  36      38.349 -11.940  -7.104  1.00 23.79           O  
ATOM    277  CG  PRO B  36      41.765 -12.175  -7.069  1.00 23.79           C  
ATOM    278  CD  PRO B  36      41.352 -13.029  -5.905  1.00 23.79           C  
ATOM    279  N   ILE B  37      37.719 -10.840  -5.644  1.00 24.05           N  
ATOM    280  CA  ILE B  37      36.397 -10.748  -6.254  1.00 24.05           C  
ATOM    281  C   ILE B  37      36.406  -9.682  -7.347  1.00 24.05           C  
ATOM    282  CB  ILE B  37      35.310 -10.429  -5.203  1.00 24.05           C  
ATOM    283  O   ILE B  37      36.690  -8.512  -7.079  1.00 24.05           O  
ATOM    284  CG1 ILE B  37      35.303 -11.495  -4.102  1.00 24.05           C  
ATOM    285  CG2 ILE B  37      33.934 -10.318  -5.867  1.00 24.05           C  
ATOM    286  CD1 ILE B  37      34.517 -11.097  -2.860  1.00 24.05           C  
ATOM    287  N   GLN B  38      37.053  -9.836  -8.449  1.00 23.76           N  
ATOM    288  CA  GLN B  38      36.847  -8.866  -9.519  1.00 23.76           C  
ATOM    289  C   GLN B  38      35.387  -8.836  -9.961  1.00 23.76           C  
ATOM    290  CB  GLN B  38      37.750  -9.183 -10.713  1.00 23.76           C  
ATOM    291  O   GLN B  38      34.868  -9.829 -10.477  1.00 23.76           O  
ATOM    292  CG  GLN B  38      38.721  -8.063 -11.064  1.00 23.76           C  
ATOM    293  CD  GLN B  38      39.578  -8.387 -12.273  1.00 23.76           C  
ATOM    294  NE2 GLN B  38      40.175  -7.361 -12.869  1.00 23.76           N  
ATOM    295  OE1 GLN B  38      39.704  -9.551 -12.667  1.00 23.76           O  
ATOM    296  N   ALA B  39      34.438  -8.507  -9.134  1.00 30.11           N  
ATOM    297  CA  ALA B  39      33.056  -8.365  -9.585  1.00 30.11           C  
ATOM    298  C   ALA B  39      32.974  -7.496 -10.836  1.00 30.11           C  
ATOM    299  CB  ALA B  39      32.191  -7.775  -8.473  1.00 30.11           C  
ATOM    300  O   ALA B  39      33.402  -6.340 -10.826  1.00 30.11           O  
ATOM    301  N   SER B  40      33.293  -8.032 -11.967  1.00 27.44           N  
ATOM    302  CA  SER B  40      33.217  -7.223 -13.179  1.00 27.44           C  
ATOM    303  C   SER B  40      31.902  -6.453 -13.248  1.00 27.44           C  
ATOM    304  CB  SER B  40      33.368  -8.102 -14.421  1.00 27.44           C  
ATOM    305  O   SER B  40      31.853  -5.346 -13.789  1.00 27.44           O  
ATOM    306  OG  SER B  40      32.259  -8.974 -14.558  1.00 27.44           O  
ATOM    307  N   LEU B  41      30.682  -7.156 -13.069  1.00 33.23           N  
ATOM    308  CA  LEU B  41      29.476  -6.355 -13.245  1.00 33.23           C  
ATOM    309  C   LEU B  41      29.337  -5.328 -12.126  1.00 33.23           C  
ATOM    310  CB  LEU B  41      28.237  -7.253 -13.286  1.00 33.23           C  
ATOM    311  O   LEU B  41      29.563  -5.645 -10.956  1.00 33.23           O  
ATOM    312  CG  LEU B  41      27.753  -7.679 -14.673  1.00 33.23           C  
ATOM    313  CD1 LEU B  41      27.239  -9.115 -14.638  1.00 33.23           C  
ATOM    314  CD2 LEU B  41      26.670  -6.730 -15.176  1.00 33.23           C  
ATOM    315  N   PRO B  42      29.204  -4.037 -12.454  1.00 34.82           N  
ATOM    316  CA  PRO B  42      29.300  -3.031 -11.393  1.00 34.82           C  
ATOM    317  C   PRO B  42      28.287  -3.256 -10.273  1.00 34.82           C  
ATOM    318  CB  PRO B  42      29.021  -1.717 -12.126  1.00 34.82           C  
ATOM    319  O   PRO B  42      27.077  -3.232 -10.515  1.00 34.82           O  
ATOM    320  CG  PRO B  42      28.659  -2.125 -13.517  1.00 34.82           C  
ATOM    321  CD  PRO B  42      28.781  -3.618 -13.623  1.00 34.82           C  
ATOM    322  N   PHE B  43      28.437  -4.269  -9.314  1.00 39.97           N  
ATOM    323  CA  PHE B  43      27.729  -4.348  -8.042  1.00 39.97           C  
ATOM    324  C   PHE B  43      27.095  -3.007  -7.691  1.00 39.97           C  
ATOM    325  CB  PHE B  43      28.678  -4.789  -6.924  1.00 39.97           C  
ATOM    326  O   PHE B  43      26.008  -2.961  -7.113  1.00 39.97           O  
ATOM    327  CG  PHE B  43      27.976  -5.373  -5.727  1.00 39.97           C  
ATOM    328  CD1 PHE B  43      27.730  -4.597  -4.601  1.00 39.97           C  
ATOM    329  CD2 PHE B  43      27.563  -6.699  -5.729  1.00 39.97           C  
ATOM    330  CE1 PHE B  43      27.081  -5.134  -3.492  1.00 39.97           C  
ATOM    331  CE2 PHE B  43      26.913  -7.243  -4.624  1.00 39.97           C  
ATOM    332  CZ  PHE B  43      26.674  -6.459  -3.507  1.00 39.97           C  
ATOM    333  N   GLY B  44      27.690  -2.104  -8.234  1.00 41.75           N  
ATOM    334  CA  GLY B  44      27.221  -0.745  -8.021  1.00 41.75           C  
ATOM    335  C   GLY B  44      25.859  -0.481  -8.634  1.00 41.75           C  
ATOM    336  O   GLY B  44      24.991   0.119  -7.996  1.00 41.75           O  
ATOM    337  N   TRP B  45      25.654  -1.074  -9.709  1.00 40.47           N  
ATOM    338  CA  TRP B  45      24.401  -0.843 -10.421  1.00 40.47           C  
ATOM    339  C   TRP B  45      23.252  -1.595  -9.761  1.00 40.47           C  
ATOM    340  CB  TRP B  45      24.530  -1.267 -11.887  1.00 40.47           C  
ATOM    341  O   TRP B  45      22.122  -1.102  -9.717  1.00 40.47           O  
ATOM    342  CG  TRP B  45      25.096  -0.204 -12.781  1.00 40.47           C  
ATOM    343  CD1 TRP B  45      26.351  -0.165 -13.322  1.00 40.47           C  
ATOM    344  CD2 TRP B  45      24.427   0.976 -13.234  1.00 40.47           C  
ATOM    345  CE2 TRP B  45      25.337   1.686 -14.048  1.00 40.47           C  
ATOM    346  CE3 TRP B  45      23.144   1.503 -13.032  1.00 40.47           C  
ATOM    347  NE1 TRP B  45      26.502   0.970 -14.085  1.00 40.47           N  
ATOM    348  CH2 TRP B  45      23.742   3.390 -14.445  1.00 40.47           C  
ATOM    349  CZ2 TRP B  45      25.004   2.897 -14.660  1.00 40.47           C  
ATOM    350  CZ3 TRP B  45      22.814   2.708 -13.642  1.00 40.47           C  
ATOM    351  N   LEU B  46      23.588  -2.748  -9.261  1.00 43.53           N  
ATOM    352  CA  LEU B  46      22.583  -3.549  -8.570  1.00 43.53           C  
ATOM    353  C   LEU B  46      22.087  -2.836  -7.316  1.00 43.53           C  
ATOM    354  CB  LEU B  46      23.154  -4.921  -8.198  1.00 43.53           C  
ATOM    355  O   LEU B  46      20.883  -2.799  -7.053  1.00 43.53           O  
ATOM    356  CG  LEU B  46      22.134  -6.014  -7.875  1.00 43.53           C  
ATOM    357  CD1 LEU B  46      21.916  -6.911  -9.089  1.00 43.53           C  
ATOM    358  CD2 LEU B  46      22.592  -6.834  -6.673  1.00 43.53           C  
ATOM    359  N   ILE B  47      22.955  -2.358  -6.613  1.00 42.55           N  
ATOM    360  CA  ILE B  47      22.632  -1.604  -5.406  1.00 42.55           C  
ATOM    361  C   ILE B  47      21.780  -0.389  -5.770  1.00 42.55           C  
ATOM    362  CB  ILE B  47      23.908  -1.159  -4.658  1.00 42.55           C  
ATOM    363  O   ILE B  47      20.782  -0.102  -5.105  1.00 42.55           O  
ATOM    364  CG1 ILE B  47      24.676  -2.380  -4.139  1.00 42.55           C  
ATOM    365  CG2 ILE B  47      23.559  -0.205  -3.513  1.00 42.55           C  
ATOM    366  CD1 ILE B  47      26.029  -2.046  -3.527  1.00 42.55           C  
ATOM    367  N   VAL B  48      22.172   0.184  -6.829  1.00 44.10           N  
ATOM    368  CA  VAL B  48      21.451   1.356  -7.314  1.00 44.10           C  
ATOM    369  C   VAL B  48      20.036   0.959  -7.726  1.00 44.10           C  
ATOM    370  CB  VAL B  48      22.184   2.024  -8.499  1.00 44.10           C  
ATOM    371  O   VAL B  48      19.073   1.669  -7.427  1.00 44.10           O  
ATOM    372  CG1 VAL B  48      21.336   3.145  -9.096  1.00 44.10           C  
ATOM    373  CG2 VAL B  48      23.544   2.558  -8.052  1.00 44.10           C  
ATOM    374  N   GLY B  49      20.005  -0.145  -8.273  1.00 46.46           N  
ATOM    375  CA  GLY B  49      18.720  -0.649  -8.732  1.00 46.46           C  
ATOM    376  C   GLY B  49      17.754  -0.938  -7.599  1.00 46.46           C  
ATOM    377  O   GLY B  49      16.588  -0.539  -7.653  1.00 46.46           O  
ATOM    378  N   VAL B  50      18.307  -1.577  -6.615  1.00 46.45           N  
ATOM    379  CA  VAL B  50      17.499  -1.938  -5.455  1.00 46.45           C  
ATOM    380  C   VAL B  50      17.050  -0.676  -4.723  1.00 46.45           C  
ATOM    381  CB  VAL B  50      18.271  -2.867  -4.492  1.00 46.45           C  
ATOM    382  O   VAL B  50      15.902  -0.579  -4.285  1.00 46.45           O  
ATOM    383  CG1 VAL B  50      17.471  -3.104  -3.212  1.00 46.45           C  
ATOM    384  CG2 VAL B  50      18.596  -4.194  -5.176  1.00 46.45           C  
ATOM    385  N   ALA B  51      17.960   0.226  -4.607  1.00 44.94           N  
ATOM    386  CA  ALA B  51      17.655   1.509  -3.978  1.00 44.94           C  
ATOM    387  C   ALA B  51      16.561   2.248  -4.744  1.00 44.94           C  
ATOM    388  CB  ALA B  51      18.912   2.370  -3.888  1.00 44.94           C  
ATOM    389  O   ALA B  51      15.644   2.810  -4.141  1.00 44.94           O  
ATOM    390  N   LEU B  52      16.732   2.238  -5.966  1.00 46.85           N  
ATOM    391  CA  LEU B  52      15.754   2.896  -6.826  1.00 46.85           C  
ATOM    392  C   LEU B  52      14.376   2.262  -6.665  1.00 46.85           C  
ATOM    393  CB  LEU B  52      16.194   2.825  -8.290  1.00 46.85           C  
ATOM    394  O   LEU B  52      13.365   2.967  -6.622  1.00 46.85           O  
ATOM    395  CG  LEU B  52      16.900   4.063  -8.847  1.00 46.85           C  
ATOM    396  CD1 LEU B  52      17.812   3.676 -10.006  1.00 46.85           C  
ATOM    397  CD2 LEU B  52      15.879   5.107  -9.287  1.00 46.85           C  
ATOM    398  N   LEU B  53      14.424   1.081  -6.506  1.00 46.16           N  
ATOM    399  CA  LEU B  53      13.185   0.327  -6.351  1.00 46.16           C  
ATOM    400  C   LEU B  53      12.479   0.702  -5.052  1.00 46.16           C  
ATOM    401  CB  LEU B  53      13.467  -1.178  -6.376  1.00 46.16           C  
ATOM    402  O   LEU B  53      11.258   0.874  -5.031  1.00 46.16           O  
ATOM    403  CG  LEU B  53      12.244  -2.096  -6.409  1.00 46.16           C  
ATOM    404  CD1 LEU B  53      11.488  -1.925  -7.722  1.00 46.16           C  
ATOM    405  CD2 LEU B  53      12.662  -3.550  -6.211  1.00 46.16           C  
ATOM    406  N   ALA B  54      13.252   0.671  -4.040  1.00 44.99           N  
ATOM    407  CA  ALA B  54      12.720   1.024  -2.726  1.00 44.99           C  
ATOM    408  C   ALA B  54      12.100   2.418  -2.742  1.00 44.99           C  
ATOM    409  CB  ALA B  54      13.819   0.946  -1.669  1.00 44.99           C  
ATOM    410  O   ALA B  54      11.018   2.629  -2.188  1.00 44.99           O  
ATOM    411  N   VAL B  55      12.717   3.235  -3.459  1.00 43.09           N  
ATOM    412  CA  VAL B  55      12.266   4.620  -3.548  1.00 43.09           C  
ATOM    413  C   VAL B  55      10.968   4.691  -4.349  1.00 43.09           C  
ATOM    414  CB  VAL B  55      13.340   5.526  -4.192  1.00 43.09           C  
ATOM    415  O   VAL B  55      10.032   5.396  -3.964  1.00 43.09           O  
ATOM    416  CG1 VAL B  55      12.785   6.927  -4.443  1.00 43.09           C  
ATOM    417  CG2 VAL B  55      14.583   5.591  -3.307  1.00 43.09           C  
ATOM    418  N   PHE B  56      11.012   4.042  -5.418  1.00 46.89           N  
ATOM    419  CA  PHE B  56       9.844   4.041  -6.291  1.00 46.89           C  
ATOM    420  C   PHE B  56       8.633   3.457  -5.574  1.00 46.89           C  
ATOM    421  CB  PHE B  56      10.129   3.250  -7.571  1.00 46.89           C  
ATOM    422  O   PHE B  56       7.523   3.980  -5.692  1.00 46.89           O  
ATOM    423  CG  PHE B  56       9.226   3.610  -8.720  1.00 46.89           C  
ATOM    424  CD1 PHE B  56       8.083   2.865  -8.983  1.00 46.89           C  
ATOM    425  CD2 PHE B  56       9.522   4.692  -9.538  1.00 46.89           C  
ATOM    426  CE1 PHE B  56       7.245   3.196 -10.046  1.00 46.89           C  
ATOM    427  CE2 PHE B  56       8.690   5.029 -10.602  1.00 46.89           C  
ATOM    428  CZ  PHE B  56       7.552   4.278 -10.855  1.00 46.89           C  
ATOM    429  N   GLN B  57       8.872   2.368  -4.931  1.00 41.54           N  
ATOM    430  CA  GLN B  57       7.793   1.730  -4.185  1.00 41.54           C  
ATOM    431  C   GLN B  57       7.216   2.674  -3.135  1.00 41.54           C  
ATOM    432  CB  GLN B  57       8.287   0.444  -3.520  1.00 41.54           C  
ATOM    433  O   GLN B  57       6.000   2.723  -2.938  1.00 41.54           O  
ATOM    434  CG  GLN B  57       8.130  -0.797  -4.389  1.00 41.54           C  
ATOM    435  CD  GLN B  57       8.526  -2.072  -3.669  1.00 41.54           C  
ATOM    436  NE2 GLN B  57       8.196  -3.215  -4.260  1.00 41.54           N  
ATOM    437  OE1 GLN B  57       9.126  -2.030  -2.590  1.00 41.54           O  
ATOM    438  N   SER B  58       8.150   3.333  -2.550  1.00 40.10           N  
ATOM    439  CA  SER B  58       7.737   4.288  -1.527  1.00 40.10           C  
ATOM    440  C   SER B  58       7.005   5.475  -2.142  1.00 40.10           C  
ATOM    441  CB  SER B  58       8.948   4.780  -0.733  1.00 40.10           C  
ATOM    442  O   SER B  58       6.002   5.942  -1.599  1.00 40.10           O  
ATOM    443  OG  SER B  58       8.555   5.251   0.545  1.00 40.10           O  
ATOM    444  N   ALA B  59       7.505   5.892  -3.261  1.00 38.71           N  
ATOM    445  CA  ALA B  59       6.956   7.059  -3.945  1.00 38.71           C  
ATOM    446  C   ALA B  59       5.585   6.751  -4.541  1.00 38.71           C  
ATOM    447  CB  ALA B  59       7.912   7.537  -5.036  1.00 38.71           C  
ATOM    448  O   ALA B  59       4.715   7.623  -4.598  1.00 38.71           O  
ATOM    449  N   SER B  60       5.440   5.599  -5.067  1.00 39.15           N  
ATOM    450  CA  SER B  60       4.202   5.194  -5.723  1.00 39.15           C  
ATOM    451  C   SER B  60       3.021   5.253  -4.760  1.00 39.15           C  
ATOM    452  CB  SER B  60       4.335   3.781  -6.294  1.00 39.15           C  
ATOM    453  O   SER B  60       1.880   5.459  -5.180  1.00 39.15           O  
ATOM    454  OG  SER B  60       4.660   2.855  -5.272  1.00 39.15           O  
ATOM    455  N   LYS B  61       3.352   5.061  -3.526  1.00 36.48           N  
ATOM    456  CA  LYS B  61       2.313   5.083  -2.500  1.00 36.48           C  
ATOM    457  C   LYS B  61       1.776   6.497  -2.293  1.00 36.48           C  
ATOM    458  CB  LYS B  61       2.850   4.528  -1.180  1.00 36.48           C  
ATOM    459  O   LYS B  61       0.609   6.677  -1.940  1.00 36.48           O  
ATOM    460  CG  LYS B  61       2.794   3.011  -1.079  1.00 36.48           C  
ATOM    461  CD  LYS B  61       3.308   2.522   0.269  1.00 36.48           C  
ATOM    462  CE  LYS B  61       3.345   1.001   0.336  1.00 36.48           C  
ATOM    463  NZ  LYS B  61       3.897   0.517   1.637  1.00 36.48           N  
ATOM    464  N   ILE B  62       2.667   7.399  -2.630  1.00 30.08           N  
ATOM    465  CA  ILE B  62       2.368   8.790  -2.305  1.00 30.08           C  
ATOM    466  C   ILE B  62       1.684   9.461  -3.494  1.00 30.08           C  
ATOM    467  CB  ILE B  62       3.645   9.566  -1.913  1.00 30.08           C  
ATOM    468  O   ILE B  62       0.848  10.351  -3.315  1.00 30.08           O  
ATOM    469  CG1 ILE B  62       4.321   8.907  -0.705  1.00 30.08           C  
ATOM    470  CG2 ILE B  62       3.318  11.034  -1.624  1.00 30.08           C  
ATOM    471  CD1 ILE B  62       5.748   9.378  -0.461  1.00 30.08           C  
ATOM    472  N   ILE B  63       1.897   8.926  -4.690  1.00 27.95           N  
ATOM    473  CA  ILE B  63       1.430   9.613  -5.889  1.00 27.95           C  
ATOM    474  C   ILE B  63       0.118   8.991  -6.362  1.00 27.95           C  
ATOM    475  CB  ILE B  63       2.485   9.561  -7.017  1.00 27.95           C  
ATOM    476  O   ILE B  63       0.013   7.768  -6.488  1.00 27.95           O  
ATOM    477  CG1 ILE B  63       3.806  10.176  -6.541  1.00 27.95           C  
ATOM    478  CG2 ILE B  63       1.970  10.272  -8.272  1.00 27.95           C  
ATOM    479  CD1 ILE B  63       4.967   9.969  -7.503  1.00 27.95           C  
ATOM    480  N   THR B  64      -1.014   9.659  -6.129  1.00 27.93           N  
ATOM    481  CA  THR B  64      -2.293   9.213  -6.670  1.00 27.93           C  
ATOM    482  C   THR B  64      -2.287   9.276  -8.194  1.00 27.93           C  
ATOM    483  CB  THR B  64      -3.457  10.060  -6.123  1.00 27.93           C  
ATOM    484  O   THR B  64      -2.025  10.331  -8.776  1.00 27.93           O  
ATOM    485  CG2 THR B  64      -4.134   9.369  -4.944  1.00 27.93           C  
ATOM    486  OG1 THR B  64      -2.954  11.331  -5.692  1.00 27.93           O  
ATOM    487  N   LEU B  65      -1.981   8.175  -8.765  1.00 31.32           N  
ATOM    488  CA  LEU B  65      -1.974   8.109 -10.222  1.00 31.32           C  
ATOM    489  C   LEU B  65      -3.393   7.988 -10.768  1.00 31.32           C  
ATOM    490  CB  LEU B  65      -1.128   6.927 -10.701  1.00 31.32           C  
ATOM    491  O   LEU B  65      -4.063   6.977 -10.546  1.00 31.32           O  
ATOM    492  CG  LEU B  65       0.377   7.021 -10.444  1.00 31.32           C  
ATOM    493  CD1 LEU B  65       1.009   5.634 -10.479  1.00 31.32           C  
ATOM    494  CD2 LEU B  65       1.037   7.941 -11.466  1.00 31.32           C  
ATOM    495  N   LYS B  66      -3.926   9.083 -11.198  1.00 34.75           N  
ATOM    496  CA  LYS B  66      -5.343   9.130 -11.546  1.00 34.75           C  
ATOM    497  C   LYS B  66      -5.578   8.617 -12.964  1.00 34.75           C  
ATOM    498  CB  LYS B  66      -5.882  10.555 -11.409  1.00 34.75           C  
ATOM    499  O   LYS B  66      -6.560   7.917 -13.221  1.00 34.75           O  
ATOM    500  CG  LYS B  66      -6.163  10.975  -9.973  1.00 34.75           C  
ATOM    501  CD  LYS B  66      -6.798  12.357  -9.909  1.00 34.75           C  
ATOM    502  CE  LYS B  66      -7.049  12.793  -8.472  1.00 34.75           C  
ATOM    503  NZ  LYS B  66      -7.681  14.144  -8.404  1.00 34.75           N  
ATOM    504  N   LYS B  67      -4.570   8.831 -13.811  1.00 34.16           N  
ATOM    505  CA  LYS B  67      -4.758   8.472 -15.213  1.00 34.16           C  
ATOM    506  C   LYS B  67      -4.332   7.030 -15.474  1.00 34.16           C  
ATOM    507  CB  LYS B  67      -3.975   9.422 -16.120  1.00 34.16           C  
ATOM    508  O   LYS B  67      -3.381   6.539 -14.863  1.00 34.16           O  
ATOM    509  CG  LYS B  67      -4.561  10.824 -16.202  1.00 34.16           C  
ATOM    510  CD  LYS B  67      -4.014  11.590 -17.399  1.00 34.16           C  
ATOM    511  CE  LYS B  67      -4.597  12.995 -17.479  1.00 34.16           C  
ATOM    512  NZ  LYS B  67      -4.065  13.749 -18.653  1.00 34.16           N  
ATOM    513  N   ARG B  68      -5.081   6.331 -16.327  1.00 39.88           N  
ATOM    514  CA  ARG B  68      -4.865   4.919 -16.625  1.00 39.88           C  
ATOM    515  C   ARG B  68      -3.437   4.671 -17.098  1.00 39.88           C  
ATOM    516  CB  ARG B  68      -5.859   4.434 -17.682  1.00 39.88           C  
ATOM    517  O   ARG B  68      -2.802   3.697 -16.689  1.00 39.88           O  
ATOM    518  CG  ARG B  68      -7.122   3.817 -17.103  1.00 39.88           C  
ATOM    519  CD  ARG B  68      -7.999   3.206 -18.187  1.00 39.88           C  
ATOM    520  NE  ARG B  68      -9.206   2.603 -17.628  1.00 39.88           N  
ATOM    521  NH1 ARG B  68     -10.133   2.062 -19.673  1.00 39.88           N  
ATOM    522  NH2 ARG B  68     -11.244   1.551 -17.735  1.00 39.88           N  
ATOM    523  CZ  ARG B  68     -10.192   2.073 -18.347  1.00 39.88           C  
ATOM    524  N   TRP B  69      -2.979   5.488 -18.085  1.00 46.02           N  
ATOM    525  CA  TRP B  69      -1.631   5.293 -18.611  1.00 46.02           C  
ATOM    526  C   TRP B  69      -0.587   5.476 -17.514  1.00 46.02           C  
ATOM    527  CB  TRP B  69      -1.357   6.265 -19.761  1.00 46.02           C  
ATOM    528  O   TRP B  69       0.434   4.784 -17.499  1.00 46.02           O  
ATOM    529  CG  TRP B  69      -1.095   7.674 -19.319  1.00 46.02           C  
ATOM    530  CD1 TRP B  69      -2.023   8.651 -19.089  1.00 46.02           C  
ATOM    531  CD2 TRP B  69       0.182   8.263 -19.058  1.00 46.02           C  
ATOM    532  CE2 TRP B  69      -0.046   9.603 -18.673  1.00 46.02           C  
ATOM    533  CE3 TRP B  69       1.500   7.788 -19.112  1.00 46.02           C  
ATOM    534  NE1 TRP B  69      -1.398   9.814 -18.700  1.00 46.02           N  
ATOM    535  CH2 TRP B  69       2.275   9.982 -18.404  1.00 46.02           C  
ATOM    536  CZ2 TRP B  69       0.996  10.473 -18.343  1.00 46.02           C  
ATOM    537  CZ3 TRP B  69       2.535   8.655 -18.784  1.00 46.02           C  
ATOM    538  N   GLN B  70      -0.867   6.344 -16.529  1.00 46.19           N  
ATOM    539  CA  GLN B  70       0.037   6.574 -15.407  1.00 46.19           C  
ATOM    540  C   GLN B  70       0.082   5.363 -14.480  1.00 46.19           C  
ATOM    541  CB  GLN B  70      -0.383   7.819 -14.624  1.00 46.19           C  
ATOM    542  O   GLN B  70       1.150   4.986 -13.993  1.00 46.19           O  
ATOM    543  CG  GLN B  70      -0.084   9.127 -15.343  1.00 46.19           C  
ATOM    544  CD  GLN B  70      -0.578  10.342 -14.581  1.00 46.19           C  
ATOM    545  NE2 GLN B  70      -0.060  11.514 -14.934  1.00 46.19           N  
ATOM    546  OE1 GLN B  70      -1.418  10.229 -13.683  1.00 46.19           O  
ATOM    547  N   LEU B  71      -1.091   4.873 -14.398  1.00 44.18           N  
ATOM    548  CA  LEU B  71      -1.185   3.676 -13.570  1.00 44.18           C  
ATOM    549  C   LEU B  71      -0.453   2.506 -14.220  1.00 44.18           C  
ATOM    550  CB  LEU B  71      -2.651   3.304 -13.330  1.00 44.18           C  
ATOM    551  O   LEU B  71       0.267   1.767 -13.545  1.00 44.18           O  
ATOM    552  CG  LEU B  71      -2.909   2.174 -12.332  1.00 44.18           C  
ATOM    553  CD1 LEU B  71      -2.487   2.599 -10.929  1.00 44.18           C  
ATOM    554  CD2 LEU B  71      -4.379   1.767 -12.353  1.00 44.18           C  
ATOM    555  N   ALA B  72      -0.676   2.342 -15.439  1.00 47.79           N  
ATOM    556  CA  ALA B  72      -0.009   1.277 -16.182  1.00 47.79           C  
ATOM    557  C   ALA B  72       1.507   1.434 -16.126  1.00 47.79           C  
ATOM    558  CB  ALA B  72      -0.486   1.261 -17.633  1.00 47.79           C  
ATOM    559  O   ALA B  72       2.234   0.451 -15.960  1.00 47.79           O  
ATOM    560  N   LEU B  73       1.882   2.643 -16.311  1.00 52.35           N  
ATOM    561  CA  LEU B  73       3.309   2.938 -16.251  1.00 52.35           C  
ATOM    562  C   LEU B  73       3.874   2.610 -14.873  1.00 52.35           C  
ATOM    563  CB  LEU B  73       3.567   4.411 -16.583  1.00 52.35           C  
ATOM    564  O   LEU B  73       4.933   1.987 -14.765  1.00 52.35           O  
ATOM    565  CG  LEU B  73       5.030   4.822 -16.750  1.00 52.35           C  
ATOM    566  CD1 LEU B  73       5.524   4.466 -18.148  1.00 52.35           C  
ATOM    567  CD2 LEU B  73       5.201   6.313 -16.480  1.00 52.35           C  
ATOM    568  N   SER B  74       3.193   2.998 -13.903  1.00 49.79           N  
ATOM    569  CA  SER B  74       3.622   2.745 -12.531  1.00 49.79           C  
ATOM    570  C   SER B  74       3.703   1.250 -12.244  1.00 49.79           C  
ATOM    571  CB  SER B  74       2.668   3.412 -11.540  1.00 49.79           C  
ATOM    572  O   SER B  74       4.673   0.778 -11.647  1.00 49.79           O  
ATOM    573  OG  SER B  74       2.960   3.009 -10.212  1.00 49.79           O  
ATOM    574  N   LYS B  75       2.697   0.589 -12.741  1.00 51.51           N  
ATOM    575  CA  LYS B  75       2.679  -0.856 -12.535  1.00 51.51           C  
ATOM    576  C   LYS B  75       3.800  -1.536 -13.316  1.00 51.51           C  
ATOM    577  CB  LYS B  75       1.327  -1.441 -12.944  1.00 51.51           C  
ATOM    578  O   LYS B  75       4.373  -2.526 -12.856  1.00 51.51           O  
ATOM    579  CG  LYS B  75       0.199  -1.132 -11.970  1.00 51.51           C  
ATOM    580  CD  LYS B  75       0.371  -1.888 -10.659  1.00 51.51           C  
ATOM    581  CE  LYS B  75      -0.792  -1.634  -9.710  1.00 51.51           C  
ATOM    582  NZ  LYS B  75      -0.569  -2.270  -8.377  1.00 51.51           N  
ATOM    583  N   GLY B  76       3.934  -0.996 -14.440  1.00 53.42           N  
ATOM    584  CA  GLY B  76       5.055  -1.476 -15.233  1.00 53.42           C  
ATOM    585  C   GLY B  76       6.394  -1.297 -14.543  1.00 53.42           C  
ATOM    586  O   GLY B  76       7.215  -2.216 -14.521  1.00 53.42           O  
ATOM    587  N   VAL B  77       6.520  -0.161 -14.071  1.00 56.01           N  
ATOM    588  CA  VAL B  77       7.755   0.161 -13.364  1.00 56.01           C  
ATOM    589  C   VAL B  77       7.901  -0.743 -12.142  1.00 56.01           C  
ATOM    590  CB  VAL B  77       7.794   1.645 -12.936  1.00 56.01           C  
ATOM    591  O   VAL B  77       8.989  -1.253 -11.865  1.00 56.01           O  
ATOM    592  CG1 VAL B  77       8.979   1.909 -12.009  1.00 56.01           C  
ATOM    593  CG2 VAL B  77       7.860   2.552 -14.164  1.00 56.01           C  
ATOM    594  N   HIS B  78       6.826  -0.944 -11.451  1.00 51.24           N  
ATOM    595  CA  HIS B  78       6.823  -1.840 -10.299  1.00 51.24           C  
ATOM    596  C   HIS B  78       7.230  -3.254 -10.700  1.00 51.24           C  
ATOM    597  CB  HIS B  78       5.444  -1.858  -9.638  1.00 51.24           C  
ATOM    598  O   HIS B  78       7.992  -3.911  -9.986  1.00 51.24           O  
ATOM    599  CG  HIS B  78       5.447  -1.358  -8.229  1.00 51.24           C  
ATOM    600  CD2 HIS B  78       5.215  -0.124  -7.722  1.00 51.24           C  
ATOM    601  ND1 HIS B  78       5.719  -2.173  -7.151  1.00 51.24           N  
ATOM    602  CE1 HIS B  78       5.652  -1.459  -6.039  1.00 51.24           C  
ATOM    603  NE2 HIS B  78       5.348  -0.213  -6.359  1.00 51.24           N  
ATOM    604  N   PHE B  79       6.735  -3.654 -11.763  1.00 55.73           N  
ATOM    605  CA  PHE B  79       7.047  -4.984 -12.274  1.00 55.73           C  
ATOM    606  C   PHE B  79       8.539  -5.122 -12.550  1.00 55.73           C  
ATOM    607  CB  PHE B  79       6.249  -5.271 -13.550  1.00 55.73           C  
ATOM    608  O   PHE B  79       9.166  -6.096 -12.128  1.00 55.73           O  
ATOM    609  CG  PHE B  79       6.514  -6.630 -14.138  1.00 55.73           C  
ATOM    610  CD1 PHE B  79       7.318  -6.772 -15.263  1.00 55.73           C  
ATOM    611  CD2 PHE B  79       5.958  -7.768 -13.567  1.00 55.73           C  
ATOM    612  CE1 PHE B  79       7.565  -8.029 -15.810  1.00 55.73           C  
ATOM    613  CE2 PHE B  79       6.200  -9.027 -14.108  1.00 55.73           C  
ATOM    614  CZ  PHE B  79       7.003  -9.156 -15.230  1.00 55.73           C  
ATOM    615  N   VAL B  80       9.019  -4.158 -13.293  1.00 54.10           N  
ATOM    616  CA  VAL B  80      10.438  -4.157 -13.633  1.00 54.10           C  
ATOM    617  C   VAL B  80      11.275  -4.158 -12.355  1.00 54.10           C  
ATOM    618  CB  VAL B  80      10.811  -2.944 -14.513  1.00 54.10           C  
ATOM    619  O   VAL B  80      12.256  -4.898 -12.249  1.00 54.10           O  
ATOM    620  CG1 VAL B  80      12.325  -2.855 -14.699  1.00 54.10           C  
ATOM    621  CG2 VAL B  80      10.108  -3.032 -15.867  1.00 54.10           C  
ATOM    622  N   CYS B  81      10.847  -3.460 -11.417  1.00 51.31           N  
ATOM    623  CA  CYS B  81      11.557  -3.353 -10.147  1.00 51.31           C  
ATOM    624  C   CYS B  81      11.549  -4.684  -9.404  1.00 51.31           C  
ATOM    625  CB  CYS B  81      10.930  -2.268  -9.272  1.00 51.31           C  
ATOM    626  O   CYS B  81      12.567  -5.092  -8.842  1.00 51.31           O  
ATOM    627  SG  CYS B  81      11.523  -0.602  -9.643  1.00 51.31           S  
ATOM    628  N   ASN B  82      10.479  -5.351  -9.447  1.00 54.76           N  
ATOM    629  CA  ASN B  82      10.382  -6.659  -8.808  1.00 54.76           C  
ATOM    630  C   ASN B  82      11.286  -7.684  -9.487  1.00 54.76           C  
ATOM    631  CB  ASN B  82       8.932  -7.149  -8.806  1.00 54.76           C  
ATOM    632  O   ASN B  82      11.903  -8.514  -8.817  1.00 54.76           O  
ATOM    633  CG  ASN B  82       8.125  -6.581  -7.656  1.00 54.76           C  
ATOM    634  ND2 ASN B  82       6.817  -6.465  -7.850  1.00 54.76           N  
ATOM    635  OD1 ASN B  82       8.673  -6.248  -6.602  1.00 54.76           O  
ATOM    636  N   LEU B  83      11.265  -7.520 -10.717  1.00 55.24           N  
ATOM    637  CA  LEU B  83      12.140  -8.412 -11.471  1.00 55.24           C  
ATOM    638  C   LEU B  83      13.604  -8.154 -11.129  1.00 55.24           C  
ATOM    639  CB  LEU B  83      11.917  -8.237 -12.975  1.00 55.24           C  
ATOM    640  O   LEU B  83      14.381  -9.096 -10.958  1.00 55.24           O  
ATOM    641  CG  LEU B  83      12.175  -9.467 -13.847  1.00 55.24           C  
ATOM    642  CD1 LEU B  83      10.858 -10.141 -14.216  1.00 55.24           C  
ATOM    643  CD2 LEU B  83      12.954  -9.081 -15.100  1.00 55.24           C  
ATOM    644  N   LEU B  84      13.880  -6.928 -11.061  1.00 52.17           N  
ATOM    645  CA  LEU B  84      15.244  -6.539 -10.718  1.00 52.17           C  
ATOM    646  C   LEU B  84      15.605  -7.005  -9.311  1.00 52.17           C  
ATOM    647  CB  LEU B  84      15.411  -5.021 -10.823  1.00 52.17           C  
ATOM    648  O   LEU B  84      16.719  -7.478  -9.077  1.00 52.17           O  
ATOM    649  CG  LEU B  84      16.776  -4.520 -11.296  1.00 52.17           C  
ATOM    650  CD1 LEU B  84      16.774  -4.324 -12.809  1.00 52.17           C  
ATOM    651  CD2 LEU B  84      17.146  -3.223 -10.585  1.00 52.17           C  
ATOM    652  N   LEU B  85      14.716  -6.892  -8.433  1.00 53.31           N  
ATOM    653  CA  LEU B  85      14.928  -7.358  -7.067  1.00 53.31           C  
ATOM    654  C   LEU B  85      15.154  -8.866  -7.036  1.00 53.31           C  
ATOM    655  CB  LEU B  85      13.733  -6.991  -6.183  1.00 53.31           C  
ATOM    656  O   LEU B  85      15.995  -9.357  -6.279  1.00 53.31           O  
ATOM    657  CG  LEU B  85      13.788  -5.622  -5.504  1.00 53.31           C  
ATOM    658  CD1 LEU B  85      12.399  -5.213  -5.022  1.00 53.31           C  
ATOM    659  CD2 LEU B  85      14.778  -5.639  -4.344  1.00 53.31           C  
ATOM    660  N   LEU B  86      14.392  -9.507  -7.776  1.00 56.25           N  
ATOM    661  CA  LEU B  86      14.572 -10.950  -7.891  1.00 56.25           C  
ATOM    662  C   LEU B  86      15.973 -11.285  -8.391  1.00 56.25           C  
ATOM    663  CB  LEU B  86      13.525 -11.547  -8.835  1.00 56.25           C  
ATOM    664  O   LEU B  86      16.650 -12.146  -7.824  1.00 56.25           O  
ATOM    665  CG  LEU B  86      13.586 -13.061  -9.045  1.00 56.25           C  
ATOM    666  CD1 LEU B  86      13.235 -13.790  -7.752  1.00 56.25           C  
ATOM    667  CD2 LEU B  86      12.652 -13.483 -10.173  1.00 56.25           C  
ATOM    668  N   PHE B  87      16.337 -10.554  -9.397  1.00 53.70           N  
ATOM    669  CA  PHE B  87      17.656 -10.770  -9.982  1.00 53.70           C  
ATOM    670  C   PHE B  87      18.753 -10.489  -8.962  1.00 53.70           C  
ATOM    671  CB  PHE B  87      17.849  -9.885 -11.217  1.00 53.70           C  
ATOM    672  O   PHE B  87      19.682 -11.284  -8.807  1.00 53.70           O  
ATOM    673  CG  PHE B  87      19.058 -10.244 -12.038  1.00 53.70           C  
ATOM    674  CD1 PHE B  87      20.261  -9.573 -11.860  1.00 53.70           C  
ATOM    675  CD2 PHE B  87      18.991 -11.254 -12.989  1.00 53.70           C  
ATOM    676  CE1 PHE B  87      21.382  -9.903 -12.618  1.00 53.70           C  
ATOM    677  CE2 PHE B  87      20.106 -11.590 -13.751  1.00 53.70           C  
ATOM    678  CZ  PHE B  87      21.301 -10.913 -13.564  1.00 53.70           C  
ATOM    679  N   VAL B  88      18.633  -9.422  -8.343  1.00 52.07           N  
ATOM    680  CA  VAL B  88      19.641  -9.016  -7.369  1.00 52.07           C  
ATOM    681  C   VAL B  88      19.698 -10.031  -6.230  1.00 52.07           C  
ATOM    682  CB  VAL B  88      19.355  -7.604  -6.811  1.00 52.07           C  
ATOM    683  O   VAL B  88      20.779 -10.354  -5.731  1.00 52.07           O  
ATOM    684  CG1 VAL B  88      20.249  -7.307  -5.609  1.00 52.07           C  
ATOM    685  CG2 VAL B  88      19.551  -6.551  -7.900  1.00 52.07           C  
ATOM    686  N   THR B  89      18.622 -10.507  -5.872  1.00 51.67           N  
ATOM    687  CA  THR B  89      18.556 -11.488  -4.794  1.00 51.67           C  
ATOM    688  C   THR B  89      19.242 -12.788  -5.204  1.00 51.67           C  
ATOM    689  CB  THR B  89      17.098 -11.779  -4.392  1.00 51.67           C  
ATOM    690  O   THR B  89      20.034 -13.346  -4.441  1.00 51.67           O  
ATOM    691  CG2 THR B  89      17.036 -12.694  -3.173  1.00 51.67           C  
ATOM    692  OG1 THR B  89      16.438 -10.545  -4.084  1.00 51.67           O  
ATOM    693  N   VAL B  90      18.914 -13.200  -6.379  1.00 51.65           N  
ATOM    694  CA  VAL B  90      19.511 -14.429  -6.892  1.00 51.65           C  
ATOM    695  C   VAL B  90      21.018 -14.245  -7.051  1.00 51.65           C  
ATOM    696  CB  VAL B  90      18.880 -14.847  -8.239  1.00 51.65           C  
ATOM    697  O   VAL B  90      21.801 -15.110  -6.652  1.00 51.65           O  
ATOM    698  CG1 VAL B  90      19.666 -15.995  -8.870  1.00 51.65           C  
ATOM    699  CG2 VAL B  90      17.417 -15.240  -8.044  1.00 51.65           C  
ATOM    700  N   TYR B  91      21.316 -13.099  -7.607  1.00 47.72           N  
ATOM    701  CA  TYR B  91      22.726 -12.794  -7.822  1.00 47.72           C  
ATOM    702  C   TYR B  91      23.481 -12.743  -6.499  1.00 47.72           C  
ATOM    703  CB  TYR B  91      22.881 -11.463  -8.563  1.00 47.72           C  
ATOM    704  O   TYR B  91      24.551 -13.342  -6.365  1.00 47.72           O  
ATOM    705  CG  TYR B  91      24.315 -11.099  -8.865  1.00 47.72           C  
ATOM    706  CD1 TYR B  91      24.979 -10.127  -8.120  1.00 47.72           C  
ATOM    707  CD2 TYR B  91      25.008 -11.726  -9.895  1.00 47.72           C  
ATOM    708  CE1 TYR B  91      26.300  -9.788  -8.396  1.00 47.72           C  
ATOM    709  CE2 TYR B  91      26.328 -11.395 -10.180  1.00 47.72           C  
ATOM    710  OH  TYR B  91      28.272 -10.094  -9.703  1.00 47.72           O  
ATOM    711  CZ  TYR B  91      26.965 -10.426  -9.426  1.00 47.72           C  
ATOM    712  N   SER B  92      23.025 -12.058  -5.585  1.00 48.63           N  
ATOM    713  CA  SER B  92      23.648 -11.951  -4.270  1.00 48.63           C  
ATOM    714  C   SER B  92      23.796 -13.320  -3.616  1.00 48.63           C  
ATOM    715  CB  SER B  92      22.832 -11.028  -3.364  1.00 48.63           C  
ATOM    716  O   SER B  92      24.803 -13.595  -2.959  1.00 48.63           O  
ATOM    717  OG  SER B  92      21.444 -11.250  -3.539  1.00 48.63           O  
ATOM    718  N   HIS B  93      22.810 -14.122  -3.763  1.00 50.64           N  
ATOM    719  CA  HIS B  93      22.852 -15.484  -3.244  1.00 50.64           C  
ATOM    720  C   HIS B  93      24.020 -16.264  -3.837  1.00 50.64           C  
ATOM    721  CB  HIS B  93      21.536 -16.208  -3.533  1.00 50.64           C  
ATOM    722  O   HIS B  93      24.755 -16.937  -3.111  1.00 50.64           O  
ATOM    723  CG  HIS B  93      21.485 -17.600  -2.988  1.00 50.64           C  
ATOM    724  CD2 HIS B  93      21.591 -18.801  -3.605  1.00 50.64           C  
ATOM    725  ND1 HIS B  93      21.302 -17.869  -1.649  1.00 50.64           N  
ATOM    726  CE1 HIS B  93      21.298 -19.179  -1.466  1.00 50.64           C  
ATOM    727  NE2 HIS B  93      21.471 -19.767  -2.637  1.00 50.64           N  
ATOM    728  N   LEU B  94      24.121 -16.143  -5.113  1.00 47.17           N  
ATOM    729  CA  LEU B  94      25.188 -16.858  -5.805  1.00 47.17           C  
ATOM    730  C   LEU B  94      26.557 -16.375  -5.340  1.00 47.17           C  
ATOM    731  CB  LEU B  94      25.058 -16.679  -7.320  1.00 47.17           C  
ATOM    732  O   LEU B  94      27.478 -17.177  -5.170  1.00 47.17           O  
ATOM    733  CG  LEU B  94      23.904 -17.423  -7.995  1.00 47.17           C  
ATOM    734  CD1 LEU B  94      23.775 -16.992  -9.452  1.00 47.17           C  
ATOM    735  CD2 LEU B  94      24.108 -18.930  -7.893  1.00 47.17           C  
ATOM    736  N   LEU B  95      26.666 -15.067  -5.142  1.00 44.70           N  
ATOM    737  CA  LEU B  95      27.921 -14.485  -4.677  1.00 44.70           C  
ATOM    738  C   LEU B  95      28.278 -15.004  -3.288  1.00 44.70           C  
ATOM    739  CB  LEU B  95      27.828 -12.957  -4.655  1.00 44.70           C  
ATOM    740  O   LEU B  95      29.443 -15.296  -3.011  1.00 44.70           O  
ATOM    741  CG  LEU B  95      28.148 -12.240  -5.968  1.00 44.70           C  
ATOM    742  CD1 LEU B  95      27.543 -10.840  -5.968  1.00 44.70           C  
ATOM    743  CD2 LEU B  95      29.656 -12.176  -6.188  1.00 44.70           C  
ATOM    744  N   LEU B  96      27.287 -15.049  -2.535  1.00 44.75           N  
ATOM    745  CA  LEU B  96      27.494 -15.512  -1.167  1.00 44.75           C  
ATOM    746  C   LEU B  96      27.910 -16.979  -1.147  1.00 44.75           C  
ATOM    747  CB  LEU B  96      26.222 -15.319  -0.338  1.00 44.75           C  
ATOM    748  O   LEU B  96      28.778 -17.372  -0.364  1.00 44.75           O  
ATOM    749  CG  LEU B  96      26.043 -13.951   0.321  1.00 44.75           C  
ATOM    750  CD1 LEU B  96      24.562 -13.648   0.521  1.00 44.75           C  
ATOM    751  CD2 LEU B  96      26.790 -13.895   1.650  1.00 44.75           C  
ATOM    752  N   VAL B  97      27.235 -17.778  -1.920  1.00 47.95           N  
ATOM    753  CA  VAL B  97      27.578 -19.192  -2.029  1.00 47.95           C  
ATOM    754  C   VAL B  97      29.032 -19.338  -2.473  1.00 47.95           C  
ATOM    755  CB  VAL B  97      26.643 -19.929  -3.014  1.00 47.95           C  
ATOM    756  O   VAL B  97      29.770 -20.169  -1.938  1.00 47.95           O  
ATOM    757  CG1 VAL B  97      27.171 -21.331  -3.314  1.00 47.95           C  
ATOM    758  CG2 VAL B  97      25.224 -19.997  -2.453  1.00 47.95           C  
ATOM    759  N   ALA B  98      29.413 -18.480  -3.363  1.00 43.80           N  
ATOM    760  CA  ALA B  98      30.770 -18.525  -3.900  1.00 43.80           C  
ATOM    761  C   ALA B  98      31.790 -18.090  -2.852  1.00 43.80           C  
ATOM    762  CB  ALA B  98      30.880 -17.643  -5.142  1.00 43.80           C  
ATOM    763  O   ALA B  98      32.925 -18.573  -2.842  1.00 43.80           O  
ATOM    764  N   ALA B  99      31.259 -17.125  -2.036  1.00 39.56           N  
ATOM    765  CA  ALA B  99      32.143 -16.577  -1.011  1.00 39.56           C  
ATOM    766  C   ALA B  99      32.245 -17.519   0.185  1.00 39.56           C  
ATOM    767  CB  ALA B  99      31.650 -15.204  -0.562  1.00 39.56           C  
ATOM    768  O   ALA B  99      33.076 -17.317   1.074  1.00 39.56           O  
ATOM    769  N   GLY B 100      31.719 -18.625   0.097  1.00 35.35           N  
ATOM    770  CA  GLY B 100      31.813 -19.622   1.151  1.00 35.35           C  
ATOM    771  C   GLY B 100      31.122 -19.201   2.434  1.00 35.35           C  
ATOM    772  O   GLY B 100      31.563 -19.556   3.529  1.00 35.35           O  
ATOM    773  N   LEU B 101      30.401 -18.061   2.264  1.00 38.25           N  
ATOM    774  CA  LEU B 101      29.874 -17.438   3.474  1.00 38.25           C  
ATOM    775  C   LEU B 101      28.965 -18.402   4.230  1.00 38.25           C  
ATOM    776  CB  LEU B 101      29.106 -16.160   3.128  1.00 38.25           C  
ATOM    777  O   LEU B 101      28.408 -19.329   3.638  1.00 38.25           O  
ATOM    778  CG  LEU B 101      29.904 -14.856   3.178  1.00 38.25           C  
ATOM    779  CD1 LEU B 101      29.397 -13.883   2.118  1.00 38.25           C  
ATOM    780  CD2 LEU B 101      29.822 -14.231   4.567  1.00 38.25           C  
ATOM    781  N   GLU B 102      28.818 -18.138   5.633  1.00 42.18           N  
ATOM    782  CA  GLU B 102      28.240 -18.845   6.772  1.00 42.18           C  
ATOM    783  C   GLU B 102      26.738 -19.046   6.592  1.00 42.18           C  
ATOM    784  CB  GLU B 102      28.517 -18.087   8.073  1.00 42.18           C  
ATOM    785  O   GLU B 102      26.095 -18.318   5.833  1.00 42.18           O  
ATOM    786  CG  GLU B 102      29.941 -18.247   8.586  1.00 42.18           C  
ATOM    787  CD  GLU B 102      30.163 -17.610   9.948  1.00 42.18           C  
ATOM    788  OE1 GLU B 102      31.268 -17.760  10.516  1.00 42.18           O  
ATOM    789  OE2 GLU B 102      29.222 -16.956  10.453  1.00 42.18           O  
ATOM    790  N   ALA B 103      26.112 -20.109   7.114  1.00 41.67           N  
ATOM    791  CA  ALA B 103      24.812 -20.770   7.186  1.00 41.67           C  
ATOM    792  C   ALA B 103      23.697 -19.760   7.447  1.00 41.67           C  
ATOM    793  CB  ALA B 103      24.819 -21.842   8.273  1.00 41.67           C  
ATOM    794  O   ALA B 103      22.668 -19.773   6.767  1.00 41.67           O  
ATOM    795  N   PRO B 104      23.973 -18.807   8.258  1.00 39.25           N  
ATOM    796  CA  PRO B 104      22.861 -17.920   8.608  1.00 39.25           C  
ATOM    797  C   PRO B 104      22.385 -17.077   7.428  1.00 39.25           C  
ATOM    798  CB  PRO B 104      23.449 -17.035   9.710  1.00 39.25           C  
ATOM    799  O   PRO B 104      21.185 -16.825   7.289  1.00 39.25           O  
ATOM    800  CG  PRO B 104      24.858 -17.510   9.870  1.00 39.25           C  
ATOM    801  CD  PRO B 104      25.097 -18.629   8.897  1.00 39.25           C  
ATOM    802  N   PHE B 105      23.315 -16.681   6.606  1.00 41.57           N  
ATOM    803  CA  PHE B 105      22.983 -15.880   5.433  1.00 41.57           C  
ATOM    804  C   PHE B 105      22.198 -16.705   4.420  1.00 41.57           C  
ATOM    805  CB  PHE B 105      24.253 -15.322   4.785  1.00 41.57           C  
ATOM    806  O   PHE B 105      21.304 -16.186   3.749  1.00 41.57           O  
ATOM    807  CG  PHE B 105      24.732 -14.034   5.398  1.00 41.57           C  
ATOM    808  CD1 PHE B 105      24.197 -12.816   4.997  1.00 41.57           C  
ATOM    809  CD2 PHE B 105      25.718 -14.041   6.376  1.00 41.57           C  
ATOM    810  CE1 PHE B 105      24.638 -11.622   5.563  1.00 41.57           C  
ATOM    811  CE2 PHE B 105      26.164 -12.852   6.946  1.00 41.57           C  
ATOM    812  CZ  PHE B 105      25.623 -11.644   6.538  1.00 41.57           C  
ATOM    813  N   LEU B 106      22.390 -17.861   4.487  1.00 42.79           N  
ATOM    814  CA  LEU B 106      21.686 -18.793   3.612  1.00 42.79           C  
ATOM    815  C   LEU B 106      20.209 -18.874   3.979  1.00 42.79           C  
ATOM    816  CB  LEU B 106      22.320 -20.184   3.689  1.00 42.79           C  
ATOM    817  O   LEU B 106      19.350 -18.977   3.100  1.00 42.79           O  
ATOM    818  CG  LEU B 106      23.500 -20.444   2.751  1.00 42.79           C  
ATOM    819  CD1 LEU B 106      24.381 -21.560   3.304  1.00 42.79           C  
ATOM    820  CD2 LEU B 106      23.005 -20.791   1.351  1.00 42.79           C  
ATOM    821  N   TYR B 107      19.955 -18.644   5.243  1.00 41.75           N  
ATOM    822  CA  TYR B 107      18.574 -18.702   5.711  1.00 41.75           C  
ATOM    823  C   TYR B 107      17.794 -17.474   5.258  1.00 41.75           C  
ATOM    824  CB  TYR B 107      18.528 -18.817   7.238  1.00 41.75           C  
ATOM    825  O   TYR B 107      16.626 -17.580   4.874  1.00 41.75           O  
ATOM    826  CG  TYR B 107      18.442 -20.238   7.737  1.00 41.75           C  
ATOM    827  CD1 TYR B 107      17.231 -20.927   7.732  1.00 41.75           C  
ATOM    828  CD2 TYR B 107      19.570 -20.896   8.216  1.00 41.75           C  
ATOM    829  CE1 TYR B 107      17.146 -22.236   8.193  1.00 41.75           C  
ATOM    830  CE2 TYR B 107      19.497 -22.205   8.680  1.00 41.75           C  
ATOM    831  OH  TYR B 107      18.204 -24.162   9.122  1.00 41.75           O  
ATOM    832  CZ  TYR B 107      18.282 -22.866   8.664  1.00 41.75           C  
ATOM    833  N   LEU B 108      18.421 -16.428   5.385  1.00 43.57           N  
ATOM    834  CA  LEU B 108      17.787 -15.187   4.955  1.00 43.57           C  
ATOM    835  C   LEU B 108      17.458 -15.231   3.467  1.00 43.57           C  
ATOM    836  CB  LEU B 108      18.693 -13.990   5.254  1.00 43.57           C  
ATOM    837  O   LEU B 108      16.373 -14.815   3.053  1.00 43.57           O  
ATOM    838  CG  LEU B 108      18.094 -12.887   6.128  1.00 43.57           C  
ATOM    839  CD1 LEU B 108      18.965 -12.653   7.358  1.00 43.57           C  
ATOM    840  CD2 LEU B 108      17.933 -11.599   5.328  1.00 43.57           C  
ATOM    841  N   TYR B 109      18.358 -15.707   2.818  1.00 45.84           N  
ATOM    842  CA  TYR B 109      18.147 -15.855   1.382  1.00 45.84           C  
ATOM    843  C   TYR B 109      17.006 -16.823   1.095  1.00 45.84           C  
ATOM    844  CB  TYR B 109      19.429 -16.340   0.697  1.00 45.84           C  
ATOM    845  O   TYR B 109      16.213 -16.602   0.177  1.00 45.84           O  
ATOM    846  CG  TYR B 109      19.880 -15.458  -0.441  1.00 45.84           C  
ATOM    847  CD1 TYR B 109      19.436 -15.684  -1.742  1.00 45.84           C  
ATOM    848  CD2 TYR B 109      20.752 -14.398  -0.219  1.00 45.84           C  
ATOM    849  CE1 TYR B 109      19.850 -14.875  -2.795  1.00 45.84           C  
ATOM    850  CE2 TYR B 109      21.174 -13.582  -1.264  1.00 45.84           C  
ATOM    851  OH  TYR B 109      21.132 -13.024  -3.585  1.00 45.84           O  
ATOM    852  CZ  TYR B 109      20.718 -13.828  -2.546  1.00 45.84           C  
ATOM    853  N   ALA B 110      16.964 -17.756   1.900  1.00 49.30           N  
ATOM    854  CA  ALA B 110      15.875 -18.721   1.770  1.00 49.30           C  
ATOM    855  C   ALA B 110      14.519 -18.047   1.965  1.00 49.30           C  
ATOM    856  CB  ALA B 110      16.049 -19.859   2.773  1.00 49.30           C  
ATOM    857  O   ALA B 110      13.569 -18.326   1.230  1.00 49.30           O  
ATOM    858  N   LEU B 111      14.589 -17.206   2.914  1.00 46.27           N  
ATOM    859  CA  LEU B 111      13.353 -16.488   3.206  1.00 46.27           C  
ATOM    860  C   LEU B 111      12.963 -15.582   2.043  1.00 46.27           C  
ATOM    861  CB  LEU B 111      13.502 -15.661   4.485  1.00 46.27           C  
ATOM    862  O   LEU B 111      11.798 -15.548   1.640  1.00 46.27           O  
ATOM    863  CG  LEU B 111      12.261 -14.896   4.947  1.00 46.27           C  
ATOM    864  CD1 LEU B 111      11.155 -15.869   5.341  1.00 46.27           C  
ATOM    865  CD2 LEU B 111      12.604 -13.969   6.108  1.00 46.27           C  
ATOM    866  N   VAL B 112      13.835 -14.833   1.549  1.00 49.60           N  
ATOM    867  CA  VAL B 112      13.597 -13.941   0.419  1.00 49.60           C  
ATOM    868  C   VAL B 112      13.098 -14.746  -0.779  1.00 49.60           C  
ATOM    869  CB  VAL B 112      14.870 -13.153   0.040  1.00 49.60           C  
ATOM    870  O   VAL B 112      12.124 -14.362  -1.430  1.00 49.60           O  
ATOM    871  CG1 VAL B 112      14.659 -12.379  -1.260  1.00 49.60           C  
ATOM    872  CG2 VAL B 112      15.268 -12.206   1.170  1.00 49.60           C  
ATOM    873  N   TYR B 113      13.708 -15.844  -0.994  1.00 49.65           N  
ATOM    874  CA  TYR B 113      13.295 -16.723  -2.083  1.00 49.65           C  
ATOM    875  C   TYR B 113      11.863 -17.204  -1.882  1.00 49.65           C  
ATOM    876  CB  TYR B 113      14.239 -17.924  -2.192  1.00 49.65           C  
ATOM    877  O   TYR B 113      11.087 -17.281  -2.838  1.00 49.65           O  
ATOM    878  CG  TYR B 113      15.365 -17.724  -3.177  1.00 49.65           C  
ATOM    879  CD1 TYR B 113      15.113 -17.638  -4.545  1.00 49.65           C  
ATOM    880  CD2 TYR B 113      16.682 -17.621  -2.743  1.00 49.65           C  
ATOM    881  CE1 TYR B 113      16.148 -17.455  -5.456  1.00 49.65           C  
ATOM    882  CE2 TYR B 113      17.725 -17.438  -3.645  1.00 49.65           C  
ATOM    883  OH  TYR B 113      18.477 -17.175  -5.895  1.00 49.65           O  
ATOM    884  CZ  TYR B 113      17.448 -17.356  -4.998  1.00 49.65           C  
ATOM    885  N   PHE B 114      11.684 -17.498  -0.667  1.00 53.60           N  
ATOM    886  CA  PHE B 114      10.348 -17.977  -0.335  1.00 53.60           C  
ATOM    887  C   PHE B 114       9.300 -16.914  -0.642  1.00 53.60           C  
ATOM    888  CB  PHE B 114      10.270 -18.380   1.141  1.00 53.60           C  
ATOM    889  O   PHE B 114       8.283 -17.202  -1.277  1.00 53.60           O  
ATOM    890  CG  PHE B 114       8.897 -18.809   1.582  1.00 53.60           C  
ATOM    891  CD1 PHE B 114       8.090 -17.953   2.322  1.00 53.60           C  
ATOM    892  CD2 PHE B 114       8.413 -20.069   1.256  1.00 53.60           C  
ATOM    893  CE1 PHE B 114       6.819 -18.348   2.732  1.00 53.60           C  
ATOM    894  CE2 PHE B 114       7.143 -20.471   1.662  1.00 53.60           C  
ATOM    895  CZ  PHE B 114       6.348 -19.609   2.400  1.00 53.60           C  
ATOM    896  N   LEU B 115       9.579 -15.768  -0.261  1.00 48.59           N  
ATOM    897  CA  LEU B 115       8.628 -14.679  -0.456  1.00 48.59           C  
ATOM    898  C   LEU B 115       8.460 -14.364  -1.938  1.00 48.59           C  
ATOM    899  CB  LEU B 115       9.086 -13.427   0.296  1.00 48.59           C  
ATOM    900  O   LEU B 115       7.346 -14.104  -2.400  1.00 48.59           O  
ATOM    901  CG  LEU B 115       8.989 -13.478   1.821  1.00 48.59           C  
ATOM    902  CD1 LEU B 115       9.652 -12.250   2.436  1.00 48.59           C  
ATOM    903  CD2 LEU B 115       7.533 -13.584   2.262  1.00 48.59           C  
ATOM    904  N   GLN B 116       9.434 -14.318  -2.617  1.00 52.49           N  
ATOM    905  CA  GLN B 116       9.395 -14.093  -4.058  1.00 52.49           C  
ATOM    906  C   GLN B 116       8.591 -15.182  -4.763  1.00 52.49           C  
ATOM    907  CB  GLN B 116      10.811 -14.031  -4.631  1.00 52.49           C  
ATOM    908  O   GLN B 116       7.872 -14.906  -5.726  1.00 52.49           O  
ATOM    909  CG  GLN B 116      11.419 -12.635  -4.620  1.00 52.49           C  
ATOM    910  CD  GLN B 116      12.815 -12.598  -5.212  1.00 52.49           C  
ATOM    911  NE2 GLN B 116      13.320 -11.395  -5.467  1.00 52.49           N  
ATOM    912  OE1 GLN B 116      13.436 -13.642  -5.438  1.00 52.49           O  
ATOM    913  N   SER B 117       8.763 -16.333  -4.271  1.00 52.40           N  
ATOM    914  CA  SER B 117       7.997 -17.445  -4.824  1.00 52.40           C  
ATOM    915  C   SER B 117       6.500 -17.241  -4.621  1.00 52.40           C  
ATOM    916  CB  SER B 117       8.431 -18.765  -4.185  1.00 52.40           C  
ATOM    917  O   SER B 117       5.703 -17.522  -5.519  1.00 52.40           O  
ATOM    918  OG  SER B 117       9.346 -18.535  -3.127  1.00 52.40           O  
ATOM    919  N   ILE B 118       6.237 -16.819  -3.500  1.00 50.99           N  
ATOM    920  CA  ILE B 118       4.832 -16.576  -3.189  1.00 50.99           C  
ATOM    921  C   ILE B 118       4.274 -15.509  -4.127  1.00 50.99           C  
ATOM    922  CB  ILE B 118       4.645 -16.147  -1.717  1.00 50.99           C  
ATOM    923  O   ILE B 118       3.177 -15.663  -4.670  1.00 50.99           O  
ATOM    924  CG1 ILE B 118       4.984 -17.307  -0.775  1.00 50.99           C  
ATOM    925  CG2 ILE B 118       3.218 -15.646  -1.478  1.00 50.99           C  
ATOM    926  CD1 ILE B 118       4.924 -16.944   0.703  1.00 50.99           C  
ATOM    927  N   ASN B 119       4.998 -14.510  -4.258  1.00 53.06           N  
ATOM    928  CA  ASN B 119       4.584 -13.445  -5.165  1.00 53.06           C  
ATOM    929  C   ASN B 119       4.437 -13.954  -6.597  1.00 53.06           C  
ATOM    930  CB  ASN B 119       5.576 -12.281  -5.115  1.00 53.06           C  
ATOM    931  O   ASN B 119       3.500 -13.576  -7.301  1.00 53.06           O  
ATOM    932  CG  ASN B 119       5.190 -11.228  -4.095  1.00 53.06           C  
ATOM    933  ND2 ASN B 119       6.183 -10.671  -3.413  1.00 53.06           N  
ATOM    934  OD1 ASN B 119       4.008 -10.919  -3.921  1.00 53.06           O  
ATOM    935  N   PHE B 120       5.302 -14.688  -6.999  1.00 58.08           N  
ATOM    936  CA  PHE B 120       5.280 -15.276  -8.333  1.00 58.08           C  
ATOM    937  C   PHE B 120       4.041 -16.143  -8.522  1.00 58.08           C  
ATOM    938  CB  PHE B 120       6.544 -16.105  -8.577  1.00 58.08           C  
ATOM    939  O   PHE B 120       3.373 -16.064  -9.555  1.00 58.08           O  
ATOM    940  CG  PHE B 120       6.647 -16.659  -9.972  1.00 58.08           C  
ATOM    941  CD1 PHE B 120       6.409 -18.006 -10.220  1.00 58.08           C  
ATOM    942  CD2 PHE B 120       6.982 -15.833 -11.037  1.00 58.08           C  
ATOM    943  CE1 PHE B 120       6.503 -18.521 -11.510  1.00 58.08           C  
ATOM    944  CE2 PHE B 120       7.078 -16.341 -12.329  1.00 58.08           C  
ATOM    945  CZ  PHE B 120       6.839 -17.686 -12.564  1.00 58.08           C  
ATOM    946  N   VAL B 121       3.794 -16.978  -7.552  1.00 57.94           N  
ATOM    947  CA  VAL B 121       2.617 -17.839  -7.599  1.00 57.94           C  
ATOM    948  C   VAL B 121       1.357 -16.986  -7.722  1.00 57.94           C  
ATOM    949  CB  VAL B 121       2.527 -18.746  -6.351  1.00 57.94           C  
ATOM    950  O   VAL B 121       0.437 -17.331  -8.468  1.00 57.94           O  
ATOM    951  CG1 VAL B 121       1.187 -19.478  -6.310  1.00 57.94           C  
ATOM    952  CG2 VAL B 121       3.684 -19.743  -6.332  1.00 57.94           C  
ATOM    953  N   ARG B 122       1.413 -16.006  -7.068  1.00 54.60           N  
ATOM    954  CA  ARG B 122       0.277 -15.093  -7.129  1.00 54.60           C  
ATOM    955  C   ARG B 122       0.085 -14.552  -8.542  1.00 54.60           C  
ATOM    956  CB  ARG B 122       0.463 -13.935  -6.146  1.00 54.60           C  
ATOM    957  O   ARG B 122      -1.042 -14.481  -9.038  1.00 54.60           O  
ATOM    958  CG  ARG B 122      -0.731 -13.703  -5.234  1.00 54.60           C  
ATOM    959  CD  ARG B 122      -0.541 -12.472  -4.359  1.00 54.60           C  
ATOM    960  NE  ARG B 122      -1.519 -12.424  -3.276  1.00 54.60           N  
ATOM    961  NH1 ARG B 122      -0.850 -10.360  -2.484  1.00 54.60           N  
ATOM    962  NH2 ARG B 122      -2.568 -11.482  -1.463  1.00 54.60           N  
ATOM    963  CZ  ARG B 122      -1.643 -11.422  -2.410  1.00 54.60           C  
ATOM    964  N   ILE B 123       1.116 -14.175  -9.162  1.00 56.26           N  
ATOM    965  CA  ILE B 123       1.076 -13.637 -10.517  1.00 56.26           C  
ATOM    966  C   ILE B 123       0.576 -14.709 -11.483  1.00 56.26           C  
ATOM    967  CB  ILE B 123       2.462 -13.120 -10.961  1.00 56.26           C  
ATOM    968  O   ILE B 123      -0.245 -14.429 -12.360  1.00 56.26           O  
ATOM    969  CG1 ILE B 123       2.833 -11.851 -10.184  1.00 56.26           C  
ATOM    970  CG2 ILE B 123       2.485 -12.863 -12.471  1.00 56.26           C  
ATOM    971  CD1 ILE B 123       4.276 -11.407 -10.377  1.00 56.26           C  
ATOM    972  N   ILE B 124       1.089 -15.890 -11.330  1.00 56.79           N  
ATOM    973  CA  ILE B 124       0.683 -17.000 -12.185  1.00 56.79           C  
ATOM    974  C   ILE B 124      -0.816 -17.248 -12.032  1.00 56.79           C  
ATOM    975  CB  ILE B 124       1.475 -18.285 -11.857  1.00 56.79           C  
ATOM    976  O   ILE B 124      -1.524 -17.444 -13.023  1.00 56.79           O  
ATOM    977  CG1 ILE B 124       2.952 -18.111 -12.227  1.00 56.79           C  
ATOM    978  CG2 ILE B 124       0.868 -19.492 -12.579  1.00 56.79           C  
ATOM    979  CD1 ILE B 124       3.733 -19.417 -12.290  1.00 56.79           C  
ATOM    980  N   MET B 125      -1.173 -17.270 -10.853  1.00 55.76           N  
ATOM    981  CA  MET B 125      -2.590 -17.493 -10.580  1.00 55.76           C  
ATOM    982  C   MET B 125      -3.444 -16.393 -11.201  1.00 55.76           C  
ATOM    983  CB  MET B 125      -2.844 -17.565  -9.073  1.00 55.76           C  
ATOM    984  O   MET B 125      -4.505 -16.668 -11.765  1.00 55.76           O  
ATOM    985  CG  MET B 125      -2.641 -18.951  -8.483  1.00 55.76           C  
ATOM    986  SD  MET B 125      -4.227 -19.806  -8.136  1.00 55.76           S  
ATOM    987  CE  MET B 125      -4.820 -18.823  -6.731  1.00 55.76           C  
ATOM    988  N   ARG B 126      -3.047 -15.251 -11.072  1.00 55.15           N  
ATOM    989  CA  ARG B 126      -3.741 -14.119 -11.677  1.00 55.15           C  
ATOM    990  C   ARG B 126      -3.831 -14.278 -13.191  1.00 55.15           C  
ATOM    991  CB  ARG B 126      -3.036 -12.807 -11.329  1.00 55.15           C  
ATOM    992  O   ARG B 126      -4.885 -14.039 -13.784  1.00 55.15           O  
ATOM    993  CG  ARG B 126      -3.681 -12.046 -10.182  1.00 55.15           C  
ATOM    994  CD  ARG B 126      -2.940 -10.752  -9.876  1.00 55.15           C  
ATOM    995  NE  ARG B 126      -3.309 -10.215  -8.569  1.00 55.15           N  
ATOM    996  NH1 ARG B 126      -2.186  -8.215  -8.843  1.00 55.15           N  
ATOM    997  NH2 ARG B 126      -3.335  -8.634  -6.904  1.00 55.15           N  
ATOM    998  CZ  ARG B 126      -2.942  -9.023  -8.108  1.00 55.15           C  
ATOM    999  N   LEU B 127      -2.789 -14.601 -13.764  1.00 57.54           N  
ATOM   1000  CA  LEU B 127      -2.738 -14.814 -15.206  1.00 57.54           C  
ATOM   1001  C   LEU B 127      -3.665 -15.951 -15.622  1.00 57.54           C  
ATOM   1002  CB  LEU B 127      -1.305 -15.118 -15.653  1.00 57.54           C  
ATOM   1003  O   LEU B 127      -4.359 -15.853 -16.636  1.00 57.54           O  
ATOM   1004  CG  LEU B 127      -0.331 -13.939 -15.655  1.00 57.54           C  
ATOM   1005  CD1 LEU B 127       1.098 -14.433 -15.854  1.00 57.54           C  
ATOM   1006  CD2 LEU B 127      -0.710 -12.933 -16.736  1.00 57.54           C  
ATOM   1007  N   TRP B 128      -3.503 -16.984 -14.891  1.00 55.14           N  
ATOM   1008  CA  TRP B 128      -4.353 -18.141 -15.150  1.00 55.14           C  
ATOM   1009  C   TRP B 128      -5.828 -17.759 -15.089  1.00 55.14           C  
ATOM   1010  CB  TRP B 128      -4.060 -19.259 -14.146  1.00 55.14           C  
ATOM   1011  O   TRP B 128      -6.603 -18.105 -15.984  1.00 55.14           O  
ATOM   1012  CG  TRP B 128      -4.872 -20.501 -14.363  1.00 55.14           C  
ATOM   1013  CD1 TRP B 128      -4.731 -21.412 -15.373  1.00 55.14           C  
ATOM   1014  CD2 TRP B 128      -5.956 -20.966 -13.552  1.00 55.14           C  
ATOM   1015  CE2 TRP B 128      -6.425 -22.166 -14.130  1.00 55.14           C  
ATOM   1016  CE3 TRP B 128      -6.575 -20.484 -12.392  1.00 55.14           C  
ATOM   1017  NE1 TRP B 128      -5.662 -22.416 -15.239  1.00 55.14           N  
ATOM   1018  CH2 TRP B 128      -8.075 -22.398 -12.450  1.00 55.14           C  
ATOM   1019  CZ2 TRP B 128      -7.487 -22.892 -13.585  1.00 55.14           C  
ATOM   1020  CZ3 TRP B 128      -7.632 -21.208 -11.851  1.00 55.14           C  
ATOM   1021  N   LEU B 129      -6.215 -17.152 -14.061  1.00 49.52           N  
ATOM   1022  CA  LEU B 129      -7.605 -16.749 -13.879  1.00 49.52           C  
ATOM   1023  C   LEU B 129      -8.062 -15.843 -15.016  1.00 49.52           C  
ATOM   1024  CB  LEU B 129      -7.785 -16.034 -12.537  1.00 49.52           C  
ATOM   1025  O   LEU B 129      -9.184 -15.976 -15.510  1.00 49.52           O  
ATOM   1026  CG  LEU B 129      -7.976 -16.930 -11.312  1.00 49.52           C  
ATOM   1027  CD1 LEU B 129      -7.617 -16.170 -10.039  1.00 49.52           C  
ATOM   1028  CD2 LEU B 129      -9.408 -17.448 -11.246  1.00 49.52           C  
ATOM   1029  N   CYS B 130      -7.171 -14.939 -15.317  1.00 52.30           N  
ATOM   1030  CA  CYS B 130      -7.476 -14.031 -16.417  1.00 52.30           C  
ATOM   1031  C   CYS B 130      -7.651 -14.796 -17.724  1.00 52.30           C  
ATOM   1032  CB  CYS B 130      -6.371 -12.986 -16.572  1.00 52.30           C  
ATOM   1033  O   CYS B 130      -8.538 -14.480 -18.519  1.00 52.30           O  
ATOM   1034  SG  CYS B 130      -6.562 -11.558 -15.483  1.00 52.30           S  
ATOM   1035  N   TRP B 131      -6.743 -15.662 -17.923  1.00 52.77           N  
ATOM   1036  CA  TRP B 131      -6.843 -16.498 -19.115  1.00 52.77           C  
ATOM   1037  C   TRP B 131      -8.157 -17.271 -19.130  1.00 52.77           C  
ATOM   1038  CB  TRP B 131      -5.663 -17.471 -19.190  1.00 52.77           C  
ATOM   1039  O   TRP B 131      -8.847 -17.315 -20.151  1.00 52.77           O  
ATOM   1040  CG  TRP B 131      -5.683 -18.361 -20.397  1.00 52.77           C  
ATOM   1041  CD1 TRP B 131      -5.490 -17.989 -21.698  1.00 52.77           C  
ATOM   1042  CD2 TRP B 131      -5.915 -19.772 -20.413  1.00 52.77           C  
ATOM   1043  CE2 TRP B 131      -5.847 -20.192 -21.760  1.00 52.77           C  
ATOM   1044  CE3 TRP B 131      -6.174 -20.725 -19.418  1.00 52.77           C  
ATOM   1045  NE1 TRP B 131      -5.587 -19.085 -22.523  1.00 52.77           N  
ATOM   1046  CH2 TRP B 131      -6.280 -22.436 -21.145  1.00 52.77           C  
ATOM   1047  CZ2 TRP B 131      -6.028 -21.524 -22.138  1.00 52.77           C  
ATOM   1048  CZ3 TRP B 131      -6.354 -22.051 -19.796  1.00 52.77           C  
ATOM   1049  N   LYS B 132      -8.453 -17.867 -18.027  1.00 48.10           N  
ATOM   1050  CA  LYS B 132      -9.655 -18.687 -17.914  1.00 48.10           C  
ATOM   1051  C   LYS B 132     -10.915 -17.845 -18.094  1.00 48.10           C  
ATOM   1052  CB  LYS B 132      -9.692 -19.403 -16.563  1.00 48.10           C  
ATOM   1053  O   LYS B 132     -11.895 -18.302 -18.685  1.00 48.10           O  
ATOM   1054  CG  LYS B 132     -10.448 -20.724 -16.583  1.00 48.10           C  
ATOM   1055  CD  LYS B 132     -10.353 -21.442 -15.243  1.00 48.10           C  
ATOM   1056  CE  LYS B 132     -11.173 -22.725 -15.236  1.00 48.10           C  
ATOM   1057  NZ  LYS B 132     -11.045 -23.457 -13.941  1.00 48.10           N  
ATOM   1058  N   CYS B 133     -10.765 -16.620 -17.569  1.00 44.80           N  
ATOM   1059  CA  CYS B 133     -11.954 -15.777 -17.584  1.00 44.80           C  
ATOM   1060  C   CYS B 133     -11.949 -14.846 -18.790  1.00 44.80           C  
ATOM   1061  CB  CYS B 133     -12.046 -14.957 -16.297  1.00 44.80           C  
ATOM   1062  O   CYS B 133     -12.852 -14.023 -18.949  1.00 44.80           O  
ATOM   1063  SG  CYS B 133     -12.214 -15.962 -14.805  1.00 44.80           S  
ATOM   1064  N   ARG B 134     -11.014 -15.010 -19.625  1.00 39.11           N  
ATOM   1065  CA  ARG B 134     -10.871 -14.265 -20.871  1.00 39.11           C  
ATOM   1066  C   ARG B 134     -10.839 -12.763 -20.610  1.00 39.11           C  
ATOM   1067  CB  ARG B 134     -12.011 -14.605 -21.835  1.00 39.11           C  
ATOM   1068  O   ARG B 134     -11.515 -11.993 -21.296  1.00 39.11           O  
ATOM   1069  CG  ARG B 134     -11.600 -15.522 -22.975  1.00 39.11           C  
ATOM   1070  CD  ARG B 134     -12.755 -15.787 -23.930  1.00 39.11           C  
ATOM   1071  NE  ARG B 134     -12.369 -16.697 -25.005  1.00 39.11           N  
ATOM   1072  NH1 ARG B 134     -14.380 -16.552 -26.131  1.00 39.11           N  
ATOM   1073  NH2 ARG B 134     -12.697 -17.877 -26.948  1.00 39.11           N  
ATOM   1074  CZ  ARG B 134     -13.149 -17.040 -26.025  1.00 39.11           C  
ATOM   1075  N   SER B 135     -10.225 -12.422 -19.505  1.00 38.79           N  
ATOM   1076  CA  SER B 135     -10.085 -11.018 -19.136  1.00 38.79           C  
ATOM   1077  C   SER B 135      -8.939 -10.358 -19.894  1.00 38.79           C  
ATOM   1078  CB  SER B 135      -9.858 -10.879 -17.630  1.00 38.79           C  
ATOM   1079  O   SER B 135      -7.929 -11.002 -20.186  1.00 38.79           O  
ATOM   1080  OG  SER B 135      -8.673 -10.148 -17.365  1.00 38.79           O  
ATOM   1081  N   LYS B 136      -9.099  -9.145 -20.405  1.00 40.40           N  
ATOM   1082  CA  LYS B 136      -8.207  -8.510 -21.372  1.00 40.40           C  
ATOM   1083  C   LYS B 136      -6.953  -7.971 -20.691  1.00 40.40           C  
ATOM   1084  CB  LYS B 136      -8.930  -7.382 -22.109  1.00 40.40           C  
ATOM   1085  O   LYS B 136      -5.869  -7.979 -21.279  1.00 40.40           O  
ATOM   1086  CG  LYS B 136      -9.859  -7.860 -23.215  1.00 40.40           C  
ATOM   1087  CD  LYS B 136     -10.400  -6.694 -24.033  1.00 40.40           C  
ATOM   1088  CE  LYS B 136     -11.358  -7.168 -25.118  1.00 40.40           C  
ATOM   1089  NZ  LYS B 136     -11.900  -6.028 -25.915  1.00 40.40           N  
ATOM   1090  N   ASN B 137      -6.959  -7.871 -19.360  1.00 38.37           N  
ATOM   1091  CA  ASN B 137      -5.698  -7.280 -18.926  1.00 38.37           C  
ATOM   1092  C   ASN B 137      -5.347  -7.694 -17.500  1.00 38.37           C  
ATOM   1093  CB  ASN B 137      -5.754  -5.754 -19.037  1.00 38.37           C  
ATOM   1094  O   ASN B 137      -5.544  -6.923 -16.558  1.00 38.37           O  
ATOM   1095  CG  ASN B 137      -5.325  -5.253 -20.402  1.00 38.37           C  
ATOM   1096  ND2 ASN B 137      -5.898  -4.133 -20.829  1.00 38.37           N  
ATOM   1097  OD1 ASN B 137      -4.487  -5.866 -21.067  1.00 38.37           O  
ATOM   1098  N   PRO B 138      -4.786  -8.831 -17.202  1.00 42.97           N  
ATOM   1099  CA  PRO B 138      -4.512  -9.402 -15.881  1.00 42.97           C  
ATOM   1100  C   PRO B 138      -3.491  -8.590 -15.087  1.00 42.97           C  
ATOM   1101  CB  PRO B 138      -3.968 -10.795 -16.206  1.00 42.97           C  
ATOM   1102  O   PRO B 138      -3.545  -8.559 -13.855  1.00 42.97           O  
ATOM   1103  CG  PRO B 138      -3.680 -10.761 -17.673  1.00 42.97           C  
ATOM   1104  CD  PRO B 138      -4.384  -9.576 -18.269  1.00 42.97           C  
ATOM   1105  N   LEU B 139      -2.655  -7.906 -15.778  1.00 39.78           N  
ATOM   1106  CA  LEU B 139      -1.513  -7.242 -15.159  1.00 39.78           C  
ATOM   1107  C   LEU B 139      -1.916  -5.886 -14.588  1.00 39.78           C  
ATOM   1108  CB  LEU B 139      -0.381  -7.064 -16.175  1.00 39.78           C  
ATOM   1109  O   LEU B 139      -1.218  -5.336 -13.733  1.00 39.78           O  
ATOM   1110  CG  LEU B 139       0.457  -8.307 -16.480  1.00 39.78           C  
ATOM   1111  CD1 LEU B 139       1.085  -8.196 -17.865  1.00 39.78           C  
ATOM   1112  CD2 LEU B 139       1.531  -8.501 -15.414  1.00 39.78           C  
ATOM   1113  N   LEU B 140      -2.967  -5.422 -15.158  1.00 33.50           N  
ATOM   1114  CA  LEU B 140      -3.381  -4.072 -14.791  1.00 33.50           C  
ATOM   1115  C   LEU B 140      -4.156  -4.078 -13.478  1.00 33.50           C  
ATOM   1116  CB  LEU B 140      -4.238  -3.454 -15.900  1.00 33.50           C  
ATOM   1117  O   LEU B 140      -4.224  -3.059 -12.788  1.00 33.50           O  
ATOM   1118  CG  LEU B 140      -3.482  -2.763 -17.036  1.00 33.50           C  
ATOM   1119  CD1 LEU B 140      -4.244  -2.914 -18.348  1.00 33.50           C  
ATOM   1120  CD2 LEU B 140      -3.255  -1.291 -16.709  1.00 33.50           C  
ATOM   1121  N   TYR B 141      -4.650  -5.371 -13.257  1.00 33.64           N  
ATOM   1122  CA  TYR B 141      -5.526  -5.361 -12.091  1.00 33.64           C  
ATOM   1123  C   TYR B 141      -4.790  -5.852 -10.850  1.00 33.64           C  
ATOM   1124  CB  TYR B 141      -6.763  -6.230 -12.341  1.00 33.64           C  
ATOM   1125  O   TYR B 141      -4.060  -6.844 -10.906  1.00 33.64           O  
ATOM   1126  CG  TYR B 141      -7.673  -5.694 -13.420  1.00 33.64           C  
ATOM   1127  CD1 TYR B 141      -8.594  -4.686 -13.144  1.00 33.64           C  
ATOM   1128  CD2 TYR B 141      -7.615  -6.195 -14.716  1.00 33.64           C  
ATOM   1129  CE1 TYR B 141      -9.436  -4.190 -14.134  1.00 33.64           C  
ATOM   1130  CE2 TYR B 141      -8.452  -5.707 -15.714  1.00 33.64           C  
ATOM   1131  OH  TYR B 141     -10.189  -4.219 -16.397  1.00 33.64           O  
ATOM   1132  CZ  TYR B 141      -9.358  -4.706 -15.414  1.00 33.64           C  
ATOM   1133  N   ASP B 142      -4.352  -5.008  -9.996  1.00 36.62           N  
ATOM   1134  CA  ASP B 142      -3.759  -5.367  -8.712  1.00 36.62           C  
ATOM   1135  C   ASP B 142      -4.805  -5.959  -7.770  1.00 36.62           C  
ATOM   1136  CB  ASP B 142      -3.099  -4.148  -8.065  1.00 36.62           C  
ATOM   1137  O   ASP B 142      -4.873  -5.586  -6.596  1.00 36.62           O  
ATOM   1138  CG  ASP B 142      -1.753  -4.465  -7.437  1.00 36.62           C  
ATOM   1139  OD1 ASP B 142      -1.379  -5.656  -7.366  1.00 36.62           O  
ATOM   1140  OD2 ASP B 142      -1.062  -3.517  -7.006  1.00 36.62           O  
ATOM   1141  N   ALA B 143      -5.676  -6.786  -8.445  1.00 37.13           N  
ATOM   1142  CA  ALA B 143      -6.833  -7.187  -7.649  1.00 37.13           C  
ATOM   1143  C   ALA B 143      -6.529  -8.437  -6.828  1.00 37.13           C  
ATOM   1144  CB  ALA B 143      -8.042  -7.428  -8.551  1.00 37.13           C  
ATOM   1145  O   ALA B 143      -5.848  -9.349  -7.304  1.00 37.13           O  
ATOM   1146  N   ASN B 144      -6.730  -8.381  -5.596  1.00 41.55           N  
ATOM   1147  CA  ASN B 144      -6.581  -9.524  -4.702  1.00 41.55           C  
ATOM   1148  C   ASN B 144      -7.755 -10.491  -4.827  1.00 41.55           C  
ATOM   1149  CB  ASN B 144      -6.429  -9.057  -3.253  1.00 41.55           C  
ATOM   1150  O   ASN B 144      -7.663 -11.644  -4.403  1.00 41.55           O  
ATOM   1151  CG  ASN B 144      -5.125  -8.323  -3.009  1.00 41.55           C  
ATOM   1152  ND2 ASN B 144      -5.139  -7.386  -2.069  1.00 41.55           N  
ATOM   1153  OD1 ASN B 144      -4.114  -8.595  -3.662  1.00 41.55           O  
ATOM   1154  N   TYR B 145      -8.746  -9.980  -5.575  1.00 42.33           N  
ATOM   1155  CA  TYR B 145      -9.956 -10.781  -5.729  1.00 42.33           C  
ATOM   1156  C   TYR B 145     -10.471 -10.721  -7.162  1.00 42.33           C  
ATOM   1157  CB  TYR B 145     -11.044 -10.302  -4.763  1.00 42.33           C  
ATOM   1158  O   TYR B 145     -10.296  -9.712  -7.850  1.00 42.33           O  
ATOM   1159  CG  TYR B 145     -10.650 -10.401  -3.309  1.00 42.33           C  
ATOM   1160  CD1 TYR B 145     -10.879 -11.568  -2.583  1.00 42.33           C  
ATOM   1161  CD2 TYR B 145     -10.050  -9.328  -2.658  1.00 42.33           C  
ATOM   1162  CE1 TYR B 145     -10.520 -11.663  -1.242  1.00 42.33           C  
ATOM   1163  CE2 TYR B 145      -9.687  -9.412  -1.318  1.00 42.33           C  
ATOM   1164  OH  TYR B 145      -9.568 -10.670   0.707  1.00 42.33           O  
ATOM   1165  CZ  TYR B 145      -9.925 -10.581  -0.620  1.00 42.33           C  
ATOM   1166  N   PHE B 146     -10.967 -11.814  -7.595  1.00 44.84           N  
ATOM   1167  CA  PHE B 146     -11.574 -11.898  -8.918  1.00 44.84           C  
ATOM   1168  C   PHE B 146     -13.008 -12.407  -8.825  1.00 44.84           C  
ATOM   1169  CB  PHE B 146     -10.751 -12.812  -9.831  1.00 44.84           C  
ATOM   1170  O   PHE B 146     -13.285 -13.368  -8.105  1.00 44.84           O  
ATOM   1171  CG  PHE B 146      -9.376 -12.284 -10.139  1.00 44.84           C  
ATOM   1172  CD1 PHE B 146      -9.141 -11.546 -11.293  1.00 44.84           C  
ATOM   1173  CD2 PHE B 146      -8.317 -12.524  -9.273  1.00 44.84           C  
ATOM   1174  CE1 PHE B 146      -7.870 -11.056 -11.580  1.00 44.84           C  
ATOM   1175  CE2 PHE B 146      -7.043 -12.038  -9.553  1.00 44.84           C  
ATOM   1176  CZ  PHE B 146      -6.822 -11.305 -10.708  1.00 44.84           C  
ATOM   1177  N   LEU B 147     -13.891 -11.594  -9.344  1.00 47.96           N  
ATOM   1178  CA  LEU B 147     -15.265 -12.061  -9.501  1.00 47.96           C  
ATOM   1179  C   LEU B 147     -15.470 -12.695 -10.873  1.00 47.96           C  
ATOM   1180  CB  LEU B 147     -16.249 -10.905  -9.309  1.00 47.96           C  
ATOM   1181  O   LEU B 147     -15.349 -12.020 -11.898  1.00 47.96           O  
ATOM   1182  CG  LEU B 147     -17.722 -11.287  -9.149  1.00 47.96           C  
ATOM   1183  CD1 LEU B 147     -18.094 -11.356  -7.672  1.00 47.96           C  
ATOM   1184  CD2 LEU B 147     -18.615 -10.295  -9.885  1.00 47.96           C  
ATOM   1185  N   CYS B 148     -15.554 -13.978 -10.783  1.00 48.36           N  
ATOM   1186  CA  CYS B 148     -15.720 -14.690 -12.045  1.00 48.36           C  
ATOM   1187  C   CYS B 148     -17.162 -15.144 -12.230  1.00 48.36           C  
ATOM   1188  CB  CYS B 148     -14.783 -15.896 -12.107  1.00 48.36           C  
ATOM   1189  O   CYS B 148     -17.739 -15.771 -11.340  1.00 48.36           O  
ATOM   1190  SG  CYS B 148     -13.031 -15.461 -12.059  1.00 48.36           S  
ATOM   1191  N   TRP B 149     -17.733 -14.740 -13.401  1.00 44.84           N  
ATOM   1192  CA  TRP B 149     -19.095 -15.133 -13.749  1.00 44.84           C  
ATOM   1193  C   TRP B 149     -19.091 -16.213 -14.827  1.00 44.84           C  
ATOM   1194  CB  TRP B 149     -19.900 -13.921 -14.226  1.00 44.84           C  
ATOM   1195  O   TRP B 149     -18.522 -16.021 -15.904  1.00 44.84           O  
ATOM   1196  CG  TRP B 149     -21.383 -14.135 -14.219  1.00 44.84           C  
ATOM   1197  CD1 TRP B 149     -22.045 -15.320 -14.057  1.00 44.84           C  
ATOM   1198  CD2 TRP B 149     -22.391 -13.133 -14.388  1.00 44.84           C  
ATOM   1199  CE2 TRP B 149     -23.643 -13.783 -14.315  1.00 44.84           C  
ATOM   1200  CE3 TRP B 149     -22.357 -11.747 -14.592  1.00 44.84           C  
ATOM   1201  NE1 TRP B 149     -23.404 -15.116 -14.113  1.00 44.84           N  
ATOM   1202  CH2 TRP B 149     -24.789 -11.738 -14.640  1.00 44.84           C  
ATOM   1203  CZ2 TRP B 149     -24.851 -13.093 -14.440  1.00 44.84           C  
ATOM   1204  CZ3 TRP B 149     -23.561 -11.062 -14.716  1.00 44.84           C  
ATOM   1205  N   HIS B 150     -19.574 -17.309 -14.444  1.00 43.14           N  
ATOM   1206  CA  HIS B 150     -19.626 -18.432 -15.372  1.00 43.14           C  
ATOM   1207  C   HIS B 150     -21.050 -18.678 -15.860  1.00 43.14           C  
ATOM   1208  CB  HIS B 150     -19.071 -19.697 -14.715  1.00 43.14           C  
ATOM   1209  O   HIS B 150     -21.942 -18.974 -15.062  1.00 43.14           O  
ATOM   1210  CG  HIS B 150     -17.584 -19.687 -14.554  1.00 43.14           C  
ATOM   1211  CD2 HIS B 150     -16.810 -19.708 -13.443  1.00 43.14           C  
ATOM   1212  ND1 HIS B 150     -16.720 -19.647 -15.626  1.00 43.14           N  
ATOM   1213  CE1 HIS B 150     -15.475 -19.645 -15.181  1.00 43.14           C  
ATOM   1214  NE2 HIS B 150     -15.502 -19.682 -13.860  1.00 43.14           N  
ATOM   1215  N   THR B 151     -21.316 -18.340 -17.171  1.00 44.13           N  
ATOM   1216  CA  THR B 151     -22.607 -18.616 -17.792  1.00 44.13           C  
ATOM   1217  C   THR B 151     -22.517 -19.833 -18.709  1.00 44.13           C  
ATOM   1218  CB  THR B 151     -23.112 -17.402 -18.594  1.00 44.13           C  
ATOM   1219  O   THR B 151     -21.453 -20.442 -18.839  1.00 44.13           O  
ATOM   1220  CG2 THR B 151     -23.038 -16.125 -17.763  1.00 44.13           C  
ATOM   1221  OG1 THR B 151     -22.305 -17.243 -19.768  1.00 44.13           O  
ATOM   1222  N   ASN B 152     -23.683 -20.342 -19.259  1.00 42.48           N  
ATOM   1223  CA  ASN B 152     -23.723 -21.481 -20.170  1.00 42.48           C  
ATOM   1224  C   ASN B 152     -22.850 -21.247 -21.399  1.00 42.48           C  
ATOM   1225  CB  ASN B 152     -25.163 -21.782 -20.591  1.00 42.48           C  
ATOM   1226  O   ASN B 152     -22.256 -22.186 -21.932  1.00 42.48           O  
ATOM   1227  CG  ASN B 152     -25.779 -22.917 -19.797  1.00 42.48           C  
ATOM   1228  ND2 ASN B 152     -27.090 -23.084 -19.921  1.00 42.48           N  
ATOM   1229  OD1 ASN B 152     -25.082 -23.637 -19.078  1.00 42.48           O  
ATOM   1230  N   CYS B 153     -22.748 -19.955 -21.790  1.00 39.34           N  
ATOM   1231  CA  CYS B 153     -22.110 -19.674 -23.071  1.00 39.34           C  
ATOM   1232  C   CYS B 153     -20.830 -18.870 -22.878  1.00 39.34           C  
ATOM   1233  CB  CYS B 153     -23.065 -18.916 -23.992  1.00 39.34           C  
ATOM   1234  O   CYS B 153     -19.943 -18.892 -23.733  1.00 39.34           O  
ATOM   1235  SG  CYS B 153     -24.509 -19.879 -24.495  1.00 39.34           S  
ATOM   1236  N   TYR B 154     -20.832 -18.149 -21.620  1.00 38.25           N  
ATOM   1237  CA  TYR B 154     -19.701 -17.236 -21.503  1.00 38.25           C  
ATOM   1238  C   TYR B 154     -19.135 -17.248 -20.088  1.00 38.25           C  
ATOM   1239  CB  TYR B 154     -20.116 -15.813 -21.887  1.00 38.25           C  
ATOM   1240  O   TYR B 154     -19.861 -17.505 -19.124  1.00 38.25           O  
ATOM   1241  CG  TYR B 154     -20.593 -15.684 -23.314  1.00 38.25           C  
ATOM   1242  CD1 TYR B 154     -19.687 -15.538 -24.361  1.00 38.25           C  
ATOM   1243  CD2 TYR B 154     -21.950 -15.708 -23.616  1.00 38.25           C  
ATOM   1244  CE1 TYR B 154     -20.122 -15.417 -25.677  1.00 38.25           C  
ATOM   1245  CE2 TYR B 154     -22.396 -15.588 -24.928  1.00 38.25           C  
ATOM   1246  OH  TYR B 154     -21.912 -15.325 -27.251  1.00 38.25           O  
ATOM   1247  CZ  TYR B 154     -21.476 -15.444 -25.950  1.00 38.25           C  
ATOM   1248  N   ASP B 155     -17.805 -17.189 -20.007  1.00 40.32           N  
ATOM   1249  CA  ASP B 155     -17.127 -16.953 -18.736  1.00 40.32           C  
ATOM   1250  C   ASP B 155     -16.530 -15.549 -18.685  1.00 40.32           C  
ATOM   1251  CB  ASP B 155     -16.033 -17.999 -18.510  1.00 40.32           C  
ATOM   1252  O   ASP B 155     -15.944 -15.082 -19.663  1.00 40.32           O  
ATOM   1253  CG  ASP B 155     -16.581 -19.408 -18.363  1.00 40.32           C  
ATOM   1254  OD1 ASP B 155     -17.730 -19.570 -17.900  1.00 40.32           O  
ATOM   1255  OD2 ASP B 155     -15.855 -20.364 -18.711  1.00 40.32           O  
ATOM   1256  N   TYR B 156     -16.910 -14.831 -17.599  1.00 41.08           N  
ATOM   1257  CA  TYR B 156     -16.351 -13.494 -17.440  1.00 41.08           C  
ATOM   1258  C   TYR B 156     -15.691 -13.337 -16.075  1.00 41.08           C  
ATOM   1259  CB  TYR B 156     -17.439 -12.431 -17.619  1.00 41.08           C  
ATOM   1260  O   TYR B 156     -16.139 -13.930 -15.091  1.00 41.08           O  
ATOM   1261  CG  TYR B 156     -18.757 -12.987 -18.101  1.00 41.08           C  
ATOM   1262  CD1 TYR B 156     -19.036 -13.090 -19.462  1.00 41.08           C  
ATOM   1263  CD2 TYR B 156     -19.726 -13.409 -17.197  1.00 41.08           C  
ATOM   1264  CE1 TYR B 156     -20.250 -13.600 -19.911  1.00 41.08           C  
ATOM   1265  CE2 TYR B 156     -20.943 -13.920 -17.635  1.00 41.08           C  
ATOM   1266  OH  TYR B 156     -22.399 -14.518 -19.430  1.00 41.08           O  
ATOM   1267  CZ  TYR B 156     -21.195 -14.012 -18.991  1.00 41.08           C  
ATOM   1268  N   CYS B 157     -14.521 -12.684 -16.075  1.00 42.68           N  
ATOM   1269  CA  CYS B 157     -13.799 -12.460 -14.828  1.00 42.68           C  
ATOM   1270  C   CYS B 157     -13.480 -10.982 -14.640  1.00 42.68           C  
ATOM   1271  CB  CYS B 157     -12.508 -13.277 -14.802  1.00 42.68           C  
ATOM   1272  O   CYS B 157     -12.992 -10.326 -15.562  1.00 42.68           O  
ATOM   1273  SG  CYS B 157     -12.400 -14.424 -13.410  1.00 42.68           S  
ATOM   1274  N   ILE B 158     -13.907 -10.455 -13.572  1.00 43.10           N  
ATOM   1275  CA  ILE B 158     -13.628  -9.055 -13.268  1.00 43.10           C  
ATOM   1276  C   ILE B 158     -12.675  -8.966 -12.078  1.00 43.10           C  
ATOM   1277  CB  ILE B 158     -14.927  -8.271 -12.975  1.00 43.10           C  
ATOM   1278  O   ILE B 158     -12.975  -9.475 -10.996  1.00 43.10           O  
ATOM   1279  CG1 ILE B 158     -15.914  -8.419 -14.139  1.00 43.10           C  
ATOM   1280  CG2 ILE B 158     -14.617  -6.796 -12.705  1.00 43.10           C  
ATOM   1281  CD1 ILE B 158     -17.313  -7.900 -13.834  1.00 43.10           C  
ATOM   1282  N   PRO B 159     -11.544  -8.590 -12.347  1.00 39.85           N  
ATOM   1283  CA  PRO B 159     -10.638  -8.372 -11.217  1.00 39.85           C  
ATOM   1284  C   PRO B 159     -11.128  -7.278 -10.271  1.00 39.85           C  
ATOM   1285  CB  PRO B 159      -9.325  -7.963 -11.890  1.00 39.85           C  
ATOM   1286  O   PRO B 159     -11.709  -6.285 -10.717  1.00 39.85           O  
ATOM   1287  CG  PRO B 159      -9.713  -7.585 -13.284  1.00 39.85           C  
ATOM   1288  CD  PRO B 159     -11.072  -8.155 -13.572  1.00 39.85           C  
ATOM   1289  N   TYR B 160     -11.237  -7.632  -8.966  1.00 37.91           N  
ATOM   1290  CA  TYR B 160     -11.652  -6.590  -8.033  1.00 37.91           C  
ATOM   1291  C   TYR B 160     -10.695  -6.503  -6.850  1.00 37.91           C  
ATOM   1292  CB  TYR B 160     -13.076  -6.852  -7.534  1.00 37.91           C  
ATOM   1293  O   TYR B 160     -10.067  -7.497  -6.478  1.00 37.91           O  
ATOM   1294  CG  TYR B 160     -13.744  -5.635  -6.940  1.00 37.91           C  
ATOM   1295  CD1 TYR B 160     -13.792  -5.447  -5.561  1.00 37.91           C  
ATOM   1296  CD2 TYR B 160     -14.330  -4.674  -7.756  1.00 37.91           C  
ATOM   1297  CE1 TYR B 160     -14.409  -4.329  -5.009  1.00 37.91           C  
ATOM   1298  CE2 TYR B 160     -14.949  -3.552  -7.215  1.00 37.91           C  
ATOM   1299  OH  TYR B 160     -15.594  -2.279  -5.302  1.00 37.91           O  
ATOM   1300  CZ  TYR B 160     -14.983  -3.388  -5.843  1.00 37.91           C  
ATOM   1301  N   ASN B 161     -10.191  -5.386  -6.541  1.00 32.75           N  
ATOM   1302  CA  ASN B 161      -9.230  -5.200  -5.459  1.00 32.75           C  
ATOM   1303  C   ASN B 161      -9.896  -5.316  -4.091  1.00 32.75           C  
ATOM   1304  CB  ASN B 161      -8.524  -3.849  -5.594  1.00 32.75           C  
ATOM   1305  O   ASN B 161      -9.226  -5.573  -3.089  1.00 32.75           O  
ATOM   1306  CG  ASN B 161      -7.402  -3.875  -6.613  1.00 32.75           C  
ATOM   1307  ND2 ASN B 161      -7.011  -2.701  -7.094  1.00 32.75           N  
ATOM   1308  OD1 ASN B 161      -6.891  -4.942  -6.964  1.00 32.75           O  
ATOM   1309  N   SER B 162     -11.059  -4.804  -3.963  1.00 30.85           N  
ATOM   1310  CA  SER B 162     -11.615  -4.717  -2.617  1.00 30.85           C  
ATOM   1311  C   SER B 162     -12.533  -5.899  -2.321  1.00 30.85           C  
ATOM   1312  CB  SER B 162     -12.384  -3.407  -2.438  1.00 30.85           C  
ATOM   1313  O   SER B 162     -13.139  -6.465  -3.233  1.00 30.85           O  
ATOM   1314  OG  SER B 162     -13.670  -3.494  -3.026  1.00 30.85           O  
ATOM   1315  N   VAL B 163     -12.269  -6.760  -1.274  1.00 32.26           N  
ATOM   1316  CA  VAL B 163     -13.105  -7.867  -0.820  1.00 32.26           C  
ATOM   1317  C   VAL B 163     -14.458  -7.335  -0.355  1.00 32.26           C  
ATOM   1318  CB  VAL B 163     -12.425  -8.662   0.318  1.00 32.26           C  
ATOM   1319  O   VAL B 163     -14.523  -6.403   0.450  1.00 32.26           O  
ATOM   1320  CG1 VAL B 163     -13.286  -9.854   0.731  1.00 32.26           C  
ATOM   1321  CG2 VAL B 163     -11.035  -9.126  -0.113  1.00 32.26           C  
ATOM   1322  N   THR B 164     -15.369  -7.148  -1.296  1.00 30.62           N  
ATOM   1323  CA  THR B 164     -16.662  -6.729  -0.767  1.00 30.62           C  
ATOM   1324  C   THR B 164     -17.377  -7.898  -0.096  1.00 30.62           C  
ATOM   1325  CB  THR B 164     -17.557  -6.145  -1.876  1.00 30.62           C  
ATOM   1326  O   THR B 164     -17.148  -9.057  -0.449  1.00 30.62           O  
ATOM   1327  CG2 THR B 164     -17.079  -4.759  -2.296  1.00 30.62           C  
ATOM   1328  OG1 THR B 164     -17.525  -7.015  -3.015  1.00 30.62           O  
ATOM   1329  N   SER B 165     -17.701  -7.738   1.195  1.00 30.34           N  
ATOM   1330  CA  SER B 165     -18.338  -8.756   2.024  1.00 30.34           C  
ATOM   1331  C   SER B 165     -19.680  -9.184   1.440  1.00 30.34           C  
ATOM   1332  CB  SER B 165     -18.534  -8.241   3.450  1.00 30.34           C  
ATOM   1333  O   SER B 165     -20.149 -10.295   1.698  1.00 30.34           O  
ATOM   1334  OG  SER B 165     -18.292  -6.846   3.519  1.00 30.34           O  
ATOM   1335  N   SER B 166     -20.174  -8.265   0.604  1.00 29.85           N  
ATOM   1336  CA  SER B 166     -21.528  -8.625   0.194  1.00 29.85           C  
ATOM   1337  C   SER B 166     -21.732  -8.398  -1.300  1.00 29.85           C  
ATOM   1338  CB  SER B 166     -22.560  -7.820   0.985  1.00 29.85           C  
ATOM   1339  O   SER B 166     -21.263  -7.400  -1.852  1.00 29.85           O  
ATOM   1340  OG  SER B 166     -22.124  -6.483   1.165  1.00 29.85           O  
ATOM   1341  N   ILE B 167     -21.929  -9.324  -2.116  1.00 33.41           N  
ATOM   1342  CA  ILE B 167     -22.316  -9.232  -3.520  1.00 33.41           C  
ATOM   1343  C   ILE B 167     -23.830  -9.377  -3.649  1.00 33.41           C  
ATOM   1344  CB  ILE B 167     -21.600 -10.302  -4.375  1.00 33.41           C  
ATOM   1345  O   ILE B 167     -24.416 -10.326  -3.123  1.00 33.41           O  
ATOM   1346  CG1 ILE B 167     -20.081 -10.108  -4.310  1.00 33.41           C  
ATOM   1347  CG2 ILE B 167     -22.097 -10.257  -5.823  1.00 33.41           C  
ATOM   1348  CD1 ILE B 167     -19.284 -11.266  -4.897  1.00 33.41           C  
ATOM   1349  N   VAL B 168     -24.473  -8.207  -3.990  1.00 33.26           N  
ATOM   1350  CA  VAL B 168     -25.918  -8.291  -4.171  1.00 33.26           C  
ATOM   1351  C   VAL B 168     -26.240  -8.569  -5.638  1.00 33.26           C  
ATOM   1352  CB  VAL B 168     -26.625  -6.998  -3.706  1.00 33.26           C  
ATOM   1353  O   VAL B 168     -25.764  -7.861  -6.529  1.00 33.26           O  
ATOM   1354  CG1 VAL B 168     -28.136  -7.108  -3.901  1.00 33.26           C  
ATOM   1355  CG2 VAL B 168     -26.291  -6.706  -2.244  1.00 33.26           C  
ATOM   1356  N   ILE B 169     -26.763  -9.691  -5.912  1.00 34.51           N  
ATOM   1357  CA  ILE B 169     -27.138 -10.030  -7.280  1.00 34.51           C  
ATOM   1358  C   ILE B 169     -28.650  -9.898  -7.449  1.00 34.51           C  
ATOM   1359  CB  ILE B 169     -26.680 -11.458  -7.654  1.00 34.51           C  
ATOM   1360  O   ILE B 169     -29.420 -10.507  -6.702  1.00 34.51           O  
ATOM   1361  CG1 ILE B 169     -25.178 -11.622  -7.395  1.00 34.51           C  
ATOM   1362  CG2 ILE B 169     -27.021 -11.769  -9.115  1.00 34.51           C  
ATOM   1363  CD1 ILE B 169     -24.672 -13.047  -7.566  1.00 34.51           C  
ATOM   1364  N   THR B 170     -29.074  -8.818  -8.023  1.00 31.57           N  
ATOM   1365  CA  THR B 170     -30.513  -8.631  -8.176  1.00 31.57           C  
ATOM   1366  C   THR B 170     -30.978  -9.113  -9.548  1.00 31.57           C  
ATOM   1367  CB  THR B 170     -30.908  -7.155  -7.987  1.00 31.57           C  
ATOM   1368  O   THR B 170     -30.240  -9.011 -10.530  1.00 31.57           O  
ATOM   1369  CG2 THR B 170     -30.650  -6.696  -6.555  1.00 31.57           C  
ATOM   1370  OG1 THR B 170     -30.140  -6.342  -8.883  1.00 31.57           O  
ATOM   1371  N   SER B 171     -31.863 -10.140  -9.523  1.00 33.70           N  
ATOM   1372  CA  SER B 171     -32.499 -10.513 -10.782  1.00 33.70           C  
ATOM   1373  C   SER B 171     -33.426  -9.410 -11.281  1.00 33.70           C  
ATOM   1374  CB  SER B 171     -33.284 -11.816 -10.621  1.00 33.70           C  
ATOM   1375  O   SER B 171     -33.826  -8.533 -10.513  1.00 33.70           O  
ATOM   1376  OG  SER B 171     -34.073 -12.072 -11.770  1.00 33.70           O  
ATOM   1377  N   GLY B 172     -33.436  -9.110 -12.583  1.00 31.23           N  
ATOM   1378  CA  GLY B 172     -34.314  -8.090 -13.135  1.00 31.23           C  
ATOM   1379  C   GLY B 172     -35.606  -7.930 -12.357  1.00 31.23           C  
ATOM   1380  O   GLY B 172     -36.178  -6.839 -12.310  1.00 31.23           O  
ATOM   1381  N   ASP B 173     -36.147  -9.062 -11.890  1.00 31.73           N  
ATOM   1382  CA  ASP B 173     -37.461  -9.003 -11.257  1.00 31.73           C  
ATOM   1383  C   ASP B 173     -37.361  -8.457  -9.835  1.00 31.73           C  
ATOM   1384  CB  ASP B 173     -38.113 -10.387 -11.245  1.00 31.73           C  
ATOM   1385  O   ASP B 173     -38.375  -8.306  -9.150  1.00 31.73           O  
ATOM   1386  CG  ASP B 173     -37.264 -11.437 -10.550  1.00 31.73           C  
ATOM   1387  OD1 ASP B 173     -36.131 -11.122 -10.126  1.00 31.73           O  
ATOM   1388  OD2 ASP B 173     -37.730 -12.590 -10.427  1.00 31.73           O  
ATOM   1389  N   GLY B 174     -36.415  -7.788  -9.261  1.00 28.68           N  
ATOM   1390  CA  GLY B 174     -36.230  -7.058  -8.017  1.00 28.68           C  
ATOM   1391  C   GLY B 174     -35.867  -7.954  -6.848  1.00 28.68           C  
ATOM   1392  O   GLY B 174     -35.927  -7.529  -5.692  1.00 28.68           O  
ATOM   1393  N   THR B 175     -36.030  -9.302  -6.913  1.00 27.69           N  
ATOM   1394  CA  THR B 175     -35.864 -10.124  -5.719  1.00 27.69           C  
ATOM   1395  C   THR B 175     -34.391 -10.234  -5.339  1.00 27.69           C  
ATOM   1396  CB  THR B 175     -36.451 -11.533  -5.926  1.00 27.69           C  
ATOM   1397  O   THR B 175     -33.544 -10.517  -6.189  1.00 27.69           O  
ATOM   1398  CG2 THR B 175     -37.953 -11.547  -5.659  1.00 27.69           C  
ATOM   1399  OG1 THR B 175     -36.213 -11.950  -7.276  1.00 27.69           O  
ATOM   1400  N   THR B 176     -33.825  -9.432  -4.369  1.00 31.89           N  
ATOM   1401  CA  THR B 176     -32.435  -9.275  -3.955  1.00 31.89           C  
ATOM   1402  C   THR B 176     -32.076 -10.288  -2.871  1.00 31.89           C  
ATOM   1403  CB  THR B 176     -32.162  -7.850  -3.440  1.00 31.89           C  
ATOM   1404  O   THR B 176     -30.968 -10.260  -2.331  1.00 31.89           O  
ATOM   1405  CG2 THR B 176     -32.140  -6.846  -4.588  1.00 31.89           C  
ATOM   1406  OG1 THR B 176     -33.191  -7.478  -2.515  1.00 31.89           O  
ATOM   1407  N   SER B 177     -32.518 -11.534  -2.639  1.00 29.41           N  
ATOM   1408  CA  SER B 177     -32.113 -12.075  -1.346  1.00 29.41           C  
ATOM   1409  C   SER B 177     -30.685 -12.608  -1.393  1.00 29.41           C  
ATOM   1410  CB  SER B 177     -33.067 -13.187  -0.907  1.00 29.41           C  
ATOM   1411  O   SER B 177     -30.350 -13.427  -2.252  1.00 29.41           O  
ATOM   1412  OG  SER B 177     -33.451 -13.986  -2.013  1.00 29.41           O  
ATOM   1413  N   PRO B 178     -29.635 -11.928  -0.926  1.00 31.56           N  
ATOM   1414  CA  PRO B 178     -28.266 -12.447  -0.902  1.00 31.56           C  
ATOM   1415  C   PRO B 178     -28.120 -13.686  -0.022  1.00 31.56           C  
ATOM   1416  CB  PRO B 178     -27.456 -11.277  -0.337  1.00 31.56           C  
ATOM   1417  O   PRO B 178     -28.685 -13.739   1.074  1.00 31.56           O  
ATOM   1418  CG  PRO B 178     -28.476 -10.344   0.230  1.00 31.56           C  
ATOM   1419  CD  PRO B 178     -29.835 -10.781  -0.237  1.00 31.56           C  
ATOM   1420  N   ILE B 179     -28.297 -14.963  -0.439  1.00 27.93           N  
ATOM   1421  CA  ILE B 179     -28.191 -16.124   0.438  1.00 27.93           C  
ATOM   1422  C   ILE B 179     -26.720 -16.426   0.718  1.00 27.93           C  
ATOM   1423  CB  ILE B 179     -28.884 -17.361  -0.176  1.00 27.93           C  
ATOM   1424  O   ILE B 179     -25.911 -16.516  -0.208  1.00 27.93           O  
ATOM   1425  CG1 ILE B 179     -30.367 -17.069  -0.433  1.00 27.93           C  
ATOM   1426  CG2 ILE B 179     -28.715 -18.581   0.734  1.00 27.93           C  
ATOM   1427  CD1 ILE B 179     -31.070 -18.129  -1.271  1.00 27.93           C  
ATOM   1428  N   SER B 180     -26.190 -15.971   1.812  1.00 28.47           N  
ATOM   1429  CA  SER B 180     -24.826 -16.250   2.249  1.00 28.47           C  
ATOM   1430  C   SER B 180     -24.618 -17.740   2.494  1.00 28.47           C  
ATOM   1431  CB  SER B 180     -24.499 -15.465   3.520  1.00 28.47           C  
ATOM   1432  O   SER B 180     -25.277 -18.332   3.351  1.00 28.47           O  
ATOM   1433  OG  SER B 180     -24.609 -16.293   4.665  1.00 28.47           O  
ATOM   1434  N   GLU B 181     -24.919 -18.730   1.686  1.00 26.20           N  
ATOM   1435  CA  GLU B 181     -24.679 -20.110   2.097  1.00 26.20           C  
ATOM   1436  C   GLU B 181     -23.191 -20.369   2.319  1.00 26.20           C  
ATOM   1437  CB  GLU B 181     -25.233 -21.085   1.056  1.00 26.20           C  
ATOM   1438  O   GLU B 181     -22.364 -20.038   1.467  1.00 26.20           O  
ATOM   1439  CG  GLU B 181     -26.691 -21.459   1.279  1.00 26.20           C  
ATOM   1440  CD  GLU B 181     -27.227 -22.430   0.238  1.00 26.20           C  
ATOM   1441  OE1 GLU B 181     -28.420 -22.804   0.315  1.00 26.20           O  
ATOM   1442  OE2 GLU B 181     -26.449 -22.820  -0.660  1.00 26.20           O  
ATOM   1443  N   HIS B 182     -22.712 -20.387   3.620  1.00 26.57           N  
ATOM   1444  CA  HIS B 182     -21.356 -20.672   4.075  1.00 26.57           C  
ATOM   1445  C   HIS B 182     -20.772 -21.877   3.345  1.00 26.57           C  
ATOM   1446  CB  HIS B 182     -21.337 -20.914   5.585  1.00 26.57           C  
ATOM   1447  O   HIS B 182     -19.613 -21.851   2.923  1.00 26.57           O  
ATOM   1448  CG  HIS B 182     -21.434 -19.660   6.395  1.00 26.57           C  
ATOM   1449  CD2 HIS B 182     -20.858 -19.313   7.569  1.00 26.57           C  
ATOM   1450  ND1 HIS B 182     -22.207 -18.585   6.011  1.00 26.57           N  
ATOM   1451  CE1 HIS B 182     -22.100 -17.628   6.918  1.00 26.57           C  
ATOM   1452  NE2 HIS B 182     -21.287 -18.044   7.873  1.00 26.57           N  
ATOM   1453  N   ASP B 183     -21.254 -23.141   3.748  1.00 23.99           N  
ATOM   1454  CA  ASP B 183     -20.418 -24.323   3.939  1.00 23.99           C  
ATOM   1455  C   ASP B 183     -19.918 -24.864   2.601  1.00 23.99           C  
ATOM   1456  CB  ASP B 183     -21.190 -25.410   4.691  1.00 23.99           C  
ATOM   1457  O   ASP B 183     -19.401 -25.981   2.532  1.00 23.99           O  
ATOM   1458  CG  ASP B 183     -21.334 -25.116   6.173  1.00 23.99           C  
ATOM   1459  OD1 ASP B 183     -20.550 -24.308   6.715  1.00 23.99           O  
ATOM   1460  OD2 ASP B 183     -22.240 -25.700   6.807  1.00 23.99           O  
ATOM   1461  N   TYR B 184     -20.555 -24.651   1.510  1.00 22.64           N  
ATOM   1462  CA  TYR B 184     -20.165 -25.607   0.479  1.00 22.64           C  
ATOM   1463  C   TYR B 184     -18.737 -25.352   0.011  1.00 22.64           C  
ATOM   1464  CB  TYR B 184     -21.125 -25.534  -0.712  1.00 22.64           C  
ATOM   1465  O   TYR B 184     -18.340 -24.202  -0.193  1.00 22.64           O  
ATOM   1466  CG  TYR B 184     -22.521 -26.016  -0.398  1.00 22.64           C  
ATOM   1467  CD1 TYR B 184     -22.861 -27.360  -0.530  1.00 22.64           C  
ATOM   1468  CD2 TYR B 184     -23.502 -25.128   0.031  1.00 22.64           C  
ATOM   1469  CE1 TYR B 184     -24.146 -27.809  -0.243  1.00 22.64           C  
ATOM   1470  CE2 TYR B 184     -24.790 -25.565   0.321  1.00 22.64           C  
ATOM   1471  OH  TYR B 184     -26.376 -27.343   0.467  1.00 22.64           O  
ATOM   1472  CZ  TYR B 184     -25.102 -26.905   0.182  1.00 22.64           C  
ATOM   1473  N   GLN B 185     -17.832 -26.342   0.291  1.00 20.86           N  
ATOM   1474  CA  GLN B 185     -16.401 -26.437   0.024  1.00 20.86           C  
ATOM   1475  C   GLN B 185     -16.090 -26.115  -1.435  1.00 20.86           C  
ATOM   1476  CB  GLN B 185     -15.880 -27.832   0.376  1.00 20.86           C  
ATOM   1477  O   GLN B 185     -16.989 -26.106  -2.279  1.00 20.86           O  
ATOM   1478  CG  GLN B 185     -15.175 -27.903   1.724  1.00 20.86           C  
ATOM   1479  CD  GLN B 185     -14.619 -29.283   2.023  1.00 20.86           C  
ATOM   1480  NE2 GLN B 185     -13.908 -29.406   3.139  1.00 20.86           N  
ATOM   1481  OE1 GLN B 185     -14.826 -30.230   1.257  1.00 20.86           O  
ATOM   1482  N   ILE B 186     -14.742 -26.286  -1.898  1.00 21.65           N  
ATOM   1483  CA  ILE B 186     -13.827 -25.845  -2.944  1.00 21.65           C  
ATOM   1484  C   ILE B 186     -14.330 -26.322  -4.305  1.00 21.65           C  
ATOM   1485  CB  ILE B 186     -12.391 -26.359  -2.693  1.00 21.65           C  
ATOM   1486  O   ILE B 186     -15.262 -27.125  -4.382  1.00 21.65           O  
ATOM   1487  CG1 ILE B 186     -11.861 -25.829  -1.356  1.00 21.65           C  
ATOM   1488  CG2 ILE B 186     -11.466 -25.961  -3.846  1.00 21.65           C  
ATOM   1489  CD1 ILE B 186     -10.530 -26.436  -0.934  1.00 21.65           C  
ATOM   1490  N   GLY B 187     -13.314 -26.735  -5.272  1.00 23.12           N  
ATOM   1491  CA  GLY B 187     -13.069 -26.601  -6.699  1.00 23.12           C  
ATOM   1492  C   GLY B 187     -13.973 -27.479  -7.544  1.00 23.12           C  
ATOM   1493  O   GLY B 187     -13.784 -27.586  -8.758  1.00 23.12           O  
ATOM   1494  N   GLY B 188     -14.207 -28.710  -7.067  1.00 22.14           N  
ATOM   1495  CA  GLY B 188     -14.525 -29.577  -8.191  1.00 22.14           C  
ATOM   1496  C   GLY B 188     -15.769 -29.145  -8.944  1.00 22.14           C  
ATOM   1497  O   GLY B 188     -16.600 -28.407  -8.410  1.00 22.14           O  
ATOM   1498  N   TYR B 189     -15.618 -28.839 -10.276  1.00 23.05           N  
ATOM   1499  CA  TYR B 189     -16.654 -28.545 -11.260  1.00 23.05           C  
ATOM   1500  C   TYR B 189     -17.783 -29.566 -11.185  1.00 23.05           C  
ATOM   1501  CB  TYR B 189     -16.063 -28.523 -12.673  1.00 23.05           C  
ATOM   1502  O   TYR B 189     -17.539 -30.774 -11.230  1.00 23.05           O  
ATOM   1503  CG  TYR B 189     -15.720 -27.138 -13.166  1.00 23.05           C  
ATOM   1504  CD1 TYR B 189     -16.649 -26.380 -13.874  1.00 23.05           C  
ATOM   1505  CD2 TYR B 189     -14.466 -26.586 -12.925  1.00 23.05           C  
ATOM   1506  CE1 TYR B 189     -16.337 -25.104 -14.332  1.00 23.05           C  
ATOM   1507  CE2 TYR B 189     -14.143 -25.311 -13.379  1.00 23.05           C  
ATOM   1508  OH  TYR B 189     -14.769 -23.317 -14.531  1.00 23.05           O  
ATOM   1509  CZ  TYR B 189     -15.083 -24.579 -14.079  1.00 23.05           C  
ATOM   1510  N   THR B 190     -18.534 -29.611 -10.087  1.00 23.54           N  
ATOM   1511  CA  THR B 190     -19.595 -30.594 -10.276  1.00 23.54           C  
ATOM   1512  C   THR B 190     -20.481 -30.214 -11.459  1.00 23.54           C  
ATOM   1513  CB  THR B 190     -20.458 -30.736  -9.009  1.00 23.54           C  
ATOM   1514  O   THR B 190     -20.939 -29.073 -11.557  1.00 23.54           O  
ATOM   1515  CG2 THR B 190     -19.817 -31.695  -8.011  1.00 23.54           C  
ATOM   1516  OG1 THR B 190     -20.606 -29.451  -8.393  1.00 23.54           O  
ATOM   1517  N   GLU B 191     -20.197 -30.657 -12.695  1.00 24.67           N  
ATOM   1518  CA  GLU B 191     -20.992 -30.528 -13.913  1.00 24.67           C  
ATOM   1519  C   GLU B 191     -22.431 -30.982 -13.683  1.00 24.67           C  
ATOM   1520  CB  GLU B 191     -20.363 -31.332 -15.054  1.00 24.67           C  
ATOM   1521  O   GLU B 191     -22.862 -31.998 -14.233  1.00 24.67           O  
ATOM   1522  CG  GLU B 191     -19.694 -30.472 -16.116  1.00 24.67           C  
ATOM   1523  CD  GLU B 191     -19.066 -31.284 -17.238  1.00 24.67           C  
ATOM   1524  OE1 GLU B 191     -18.503 -30.683 -18.180  1.00 24.67           O  
ATOM   1525  OE2 GLU B 191     -19.138 -32.532 -17.173  1.00 24.67           O  
ATOM   1526  N   LYS B 192     -22.870 -31.339 -12.436  1.00 25.12           N  
ATOM   1527  CA  LYS B 192     -24.197 -31.915 -12.634  1.00 25.12           C  
ATOM   1528  C   LYS B 192     -25.123 -30.930 -13.342  1.00 25.12           C  
ATOM   1529  CB  LYS B 192     -24.805 -32.335 -11.295  1.00 25.12           C  
ATOM   1530  O   LYS B 192     -25.357 -29.825 -12.849  1.00 25.12           O  
ATOM   1531  CG  LYS B 192     -24.852 -33.841 -11.081  1.00 25.12           C  
ATOM   1532  CD  LYS B 192     -25.495 -34.197  -9.747  1.00 25.12           C  
ATOM   1533  CE  LYS B 192     -25.484 -35.700  -9.504  1.00 25.12           C  
ATOM   1534  NZ  LYS B 192     -26.082 -36.051  -8.181  1.00 25.12           N  
ATOM   1535  N   TRP B 193     -25.134 -30.776 -14.656  1.00 24.20           N  
ATOM   1536  CA  TRP B 193     -26.002 -30.042 -15.572  1.00 24.20           C  
ATOM   1537  C   TRP B 193     -27.470 -30.261 -15.223  1.00 24.20           C  
ATOM   1538  CB  TRP B 193     -25.739 -30.468 -17.019  1.00 24.20           C  
ATOM   1539  O   TRP B 193     -28.029 -31.326 -15.498  1.00 24.20           O  
ATOM   1540  CG  TRP B 193     -24.576 -29.770 -17.658  1.00 24.20           C  
ATOM   1541  CD1 TRP B 193     -23.249 -29.987 -17.412  1.00 24.20           C  
ATOM   1542  CD2 TRP B 193     -24.638 -28.738 -18.646  1.00 24.20           C  
ATOM   1543  CE2 TRP B 193     -23.308 -28.375 -18.955  1.00 24.20           C  
ATOM   1544  CE3 TRP B 193     -25.689 -28.083 -19.302  1.00 24.20           C  
ATOM   1545  NE1 TRP B 193     -22.481 -29.151 -18.189  1.00 24.20           N  
ATOM   1546  CH2 TRP B 193     -24.049 -26.761 -20.519  1.00 24.20           C  
ATOM   1547  CZ2 TRP B 193     -23.002 -27.386 -19.892  1.00 24.20           C  
ATOM   1548  CZ3 TRP B 193     -25.383 -27.099 -20.235  1.00 24.20           C  
ATOM   1549  N   GLU B 194     -27.910 -30.163 -13.937  1.00 25.24           N  
ATOM   1550  CA  GLU B 194     -29.360 -30.334 -13.936  1.00 25.24           C  
ATOM   1551  C   GLU B 194     -30.031 -29.359 -14.900  1.00 25.24           C  
ATOM   1552  CB  GLU B 194     -29.923 -30.148 -12.525  1.00 25.24           C  
ATOM   1553  O   GLU B 194     -29.434 -28.353 -15.289  1.00 25.24           O  
ATOM   1554  CG  GLU B 194     -29.704 -31.347 -11.613  1.00 25.24           C  
ATOM   1555  CD  GLU B 194     -30.295 -31.160 -10.225  1.00 25.24           C  
ATOM   1556  OE1 GLU B 194     -30.237 -32.107  -9.408  1.00 25.24           O  
ATOM   1557  OE2 GLU B 194     -30.822 -30.059  -9.952  1.00 25.24           O  
ATOM   1558  N   SER B 195     -31.108 -29.687 -15.645  1.00 26.87           N  
ATOM   1559  CA  SER B 195     -31.745 -28.968 -16.744  1.00 26.87           C  
ATOM   1560  C   SER B 195     -31.692 -27.461 -16.522  1.00 26.87           C  
ATOM   1561  CB  SER B 195     -33.197 -29.417 -16.909  1.00 26.87           C  
ATOM   1562  O   SER B 195     -31.605 -26.689 -17.480  1.00 26.87           O  
ATOM   1563  OG  SER B 195     -34.074 -28.553 -16.207  1.00 26.87           O  
ATOM   1564  N   GLY B 196     -32.349 -26.746 -15.445  1.00 30.64           N  
ATOM   1565  CA  GLY B 196     -32.513 -25.302 -15.383  1.00 30.64           C  
ATOM   1566  C   GLY B 196     -31.233 -24.572 -15.023  1.00 30.64           C  
ATOM   1567  O   GLY B 196     -30.464 -25.035 -14.178  1.00 30.64           O  
ATOM   1568  N   VAL B 197     -30.387 -24.054 -15.977  1.00 30.58           N  
ATOM   1569  CA  VAL B 197     -29.045 -23.486 -16.042  1.00 30.58           C  
ATOM   1570  C   VAL B 197     -28.879 -22.425 -14.957  1.00 30.58           C  
ATOM   1571  CB  VAL B 197     -28.753 -22.877 -17.432  1.00 30.58           C  
ATOM   1572  O   VAL B 197     -29.572 -21.404 -14.967  1.00 30.58           O  
ATOM   1573  CG1 VAL B 197     -27.319 -22.356 -17.503  1.00 30.58           C  
ATOM   1574  CG2 VAL B 197     -29.005 -23.908 -18.530  1.00 30.58           C  
ATOM   1575  N   LYS B 198     -28.592 -22.685 -13.697  1.00 34.56           N  
ATOM   1576  CA  LYS B 198     -28.292 -21.759 -12.608  1.00 34.56           C  
ATOM   1577  C   LYS B 198     -26.929 -21.102 -12.804  1.00 34.56           C  
ATOM   1578  CB  LYS B 198     -28.336 -22.483 -11.261  1.00 34.56           C  
ATOM   1579  O   LYS B 198     -25.965 -21.764 -13.193  1.00 34.56           O  
ATOM   1580  CG  LYS B 198     -29.736 -22.880 -10.817  1.00 34.56           C  
ATOM   1581  CD  LYS B 198     -29.725 -23.515  -9.432  1.00 34.56           C  
ATOM   1582  CE  LYS B 198     -31.119 -23.953  -9.006  1.00 34.56           C  
ATOM   1583  NZ  LYS B 198     -31.112 -24.578  -7.649  1.00 34.56           N  
ATOM   1584  N   ASP B 199     -26.846 -19.754 -13.129  1.00 39.63           N  
ATOM   1585  CA  ASP B 199     -25.650 -18.921 -13.216  1.00 39.63           C  
ATOM   1586  C   ASP B 199     -24.949 -18.825 -11.863  1.00 39.63           C  
ATOM   1587  CB  ASP B 199     -26.006 -17.523 -13.725  1.00 39.63           C  
ATOM   1588  O   ASP B 199     -25.589 -18.942 -10.816  1.00 39.63           O  
ATOM   1589  CG  ASP B 199     -26.541 -17.528 -15.146  1.00 39.63           C  
ATOM   1590  OD1 ASP B 199     -26.311 -18.512 -15.881  1.00 39.63           O  
ATOM   1591  OD2 ASP B 199     -27.196 -16.536 -15.535  1.00 39.63           O  
ATOM   1592  N   CYS B 200     -23.613 -19.042 -11.824  1.00 38.44           N  
ATOM   1593  CA  CYS B 200     -22.902 -18.928 -10.556  1.00 38.44           C  
ATOM   1594  C   CYS B 200     -21.854 -17.823 -10.616  1.00 38.44           C  
ATOM   1595  CB  CYS B 200     -22.236 -20.255 -10.194  1.00 38.44           C  
ATOM   1596  O   CYS B 200     -21.313 -17.531 -11.684  1.00 38.44           O  
ATOM   1597  SG  CYS B 200     -21.025 -20.818 -11.411  1.00 38.44           S  
ATOM   1598  N   VAL B 201     -21.877 -16.977  -9.545  1.00 42.65           N  
ATOM   1599  CA  VAL B 201     -20.833 -15.974  -9.367  1.00 42.65           C  
ATOM   1600  C   VAL B 201     -19.800 -16.476  -8.361  1.00 42.65           C  
ATOM   1601  CB  VAL B 201     -21.418 -14.622  -8.901  1.00 42.65           C  
ATOM   1602  O   VAL B 201     -20.157 -16.966  -7.287  1.00 42.65           O  
ATOM   1603  CG1 VAL B 201     -20.302 -13.611  -8.643  1.00 42.65           C  
ATOM   1604  CG2 VAL B 201     -22.404 -14.082  -9.935  1.00 42.65           C  
ATOM   1605  N   VAL B 202     -18.563 -16.529  -8.861  1.00 40.99           N  
ATOM   1606  CA  VAL B 202     -17.504 -17.016  -7.983  1.00 40.99           C  
ATOM   1607  C   VAL B 202     -16.548 -15.875  -7.646  1.00 40.99           C  
ATOM   1608  CB  VAL B 202     -16.730 -18.189  -8.625  1.00 40.99           C  
ATOM   1609  O   VAL B 202     -16.070 -15.171  -8.539  1.00 40.99           O  
ATOM   1610  CG1 VAL B 202     -15.658 -18.714  -7.671  1.00 40.99           C  
ATOM   1611  CG2 VAL B 202     -17.690 -19.308  -9.022  1.00 40.99           C  
ATOM   1612  N   LEU B 203     -16.471 -15.636  -6.316  1.00 42.23           N  
ATOM   1613  CA  LEU B 203     -15.453 -14.696  -5.858  1.00 42.23           C  
ATOM   1614  C   LEU B 203     -14.159 -15.423  -5.510  1.00 42.23           C  
ATOM   1615  CB  LEU B 203     -15.955 -13.912  -4.643  1.00 42.23           C  
ATOM   1616  O   LEU B 203     -14.141 -16.276  -4.620  1.00 42.23           O  
ATOM   1617  CG  LEU B 203     -15.215 -12.613  -4.321  1.00 42.23           C  
ATOM   1618  CD1 LEU B 203     -15.917 -11.427  -4.974  1.00 42.23           C  
ATOM   1619  CD2 LEU B 203     -15.113 -12.415  -2.813  1.00 42.23           C  
ATOM   1620  N   HIS B 204     -13.179 -15.156  -6.378  1.00 38.86           N  
ATOM   1621  CA  HIS B 204     -11.888 -15.807  -6.184  1.00 38.86           C  
ATOM   1622  C   HIS B 204     -10.918 -14.897  -5.439  1.00 38.86           C  
ATOM   1623  CB  HIS B 204     -11.290 -16.223  -7.529  1.00 38.86           C  
ATOM   1624  O   HIS B 204     -10.778 -13.720  -5.780  1.00 38.86           O  
ATOM   1625  CG  HIS B 204     -11.913 -17.454  -8.108  1.00 38.86           C  
ATOM   1626  CD2 HIS B 204     -12.863 -17.606  -9.060  1.00 38.86           C  
ATOM   1627  ND1 HIS B 204     -11.565 -18.724  -7.703  1.00 38.86           N  
ATOM   1628  CE1 HIS B 204     -12.277 -19.607  -8.383  1.00 38.86           C  
ATOM   1629  NE2 HIS B 204     -13.072 -18.954  -9.213  1.00 38.86           N  
ATOM   1630  N   SER B 205     -10.442 -15.317  -4.183  1.00 38.02           N  
ATOM   1631  CA  SER B 205      -9.245 -14.742  -3.577  1.00 38.02           C  
ATOM   1632  C   SER B 205      -8.032 -15.641  -3.789  1.00 38.02           C  
ATOM   1633  CB  SER B 205      -9.460 -14.507  -2.082  1.00 38.02           C  
ATOM   1634  O   SER B 205      -8.160 -16.755  -4.301  1.00 38.02           O  
ATOM   1635  OG  SER B 205      -8.512 -15.231  -1.317  1.00 38.02           O  
ATOM   1636  N   TYR B 206      -6.818 -15.170  -3.588  1.00 35.13           N  
ATOM   1637  CA  TYR B 206      -5.596 -15.919  -3.858  1.00 35.13           C  
ATOM   1638  C   TYR B 206      -5.634 -17.286  -3.184  1.00 35.13           C  
ATOM   1639  CB  TYR B 206      -4.368 -15.137  -3.382  1.00 35.13           C  
ATOM   1640  O   TYR B 206      -5.200 -18.283  -3.765  1.00 35.13           O  
ATOM   1641  CG  TYR B 206      -3.994 -13.987  -4.286  1.00 35.13           C  
ATOM   1642  CD1 TYR B 206      -3.409 -14.215  -5.529  1.00 35.13           C  
ATOM   1643  CD2 TYR B 206      -4.222 -12.671  -3.897  1.00 35.13           C  
ATOM   1644  CE1 TYR B 206      -3.060 -13.159  -6.365  1.00 35.13           C  
ATOM   1645  CE2 TYR B 206      -3.877 -11.607  -4.724  1.00 35.13           C  
ATOM   1646  OH  TYR B 206      -2.955 -10.811  -6.777  1.00 35.13           O  
ATOM   1647  CZ  TYR B 206      -3.298 -11.861  -5.954  1.00 35.13           C  
ATOM   1648  N   PHE B 207      -6.198 -17.363  -2.037  1.00 35.10           N  
ATOM   1649  CA  PHE B 207      -6.101 -18.584  -1.245  1.00 35.10           C  
ATOM   1650  C   PHE B 207      -7.485 -19.089  -0.857  1.00 35.10           C  
ATOM   1651  CB  PHE B 207      -5.257 -18.345   0.011  1.00 35.10           C  
ATOM   1652  O   PHE B 207      -7.616 -20.155  -0.253  1.00 35.10           O  
ATOM   1653  CG  PHE B 207      -3.855 -17.883  -0.277  1.00 35.10           C  
ATOM   1654  CD1 PHE B 207      -2.897 -18.774  -0.745  1.00 35.10           C  
ATOM   1655  CD2 PHE B 207      -3.495 -16.556  -0.081  1.00 35.10           C  
ATOM   1656  CE1 PHE B 207      -1.598 -18.348  -1.013  1.00 35.10           C  
ATOM   1657  CE2 PHE B 207      -2.199 -16.123  -0.347  1.00 35.10           C  
ATOM   1658  CZ  PHE B 207      -1.251 -17.021  -0.812  1.00 35.10           C  
ATOM   1659  N   THR B 208      -8.411 -18.249  -1.218  1.00 31.83           N  
ATOM   1660  CA  THR B 208      -9.767 -18.615  -0.824  1.00 31.83           C  
ATOM   1661  C   THR B 208     -10.750 -18.355  -1.963  1.00 31.83           C  
ATOM   1662  CB  THR B 208     -10.213 -17.841   0.430  1.00 31.83           C  
ATOM   1663  O   THR B 208     -10.504 -17.505  -2.820  1.00 31.83           O  
ATOM   1664  CG2 THR B 208      -9.367 -18.220   1.640  1.00 31.83           C  
ATOM   1665  OG1 THR B 208     -10.080 -16.435   0.188  1.00 31.83           O  
ATOM   1666  N   SER B 209     -11.580 -19.269  -2.262  1.00 33.76           N  
ATOM   1667  CA  SER B 209     -12.676 -19.019  -3.193  1.00 33.76           C  
ATOM   1668  C   SER B 209     -14.027 -19.093  -2.490  1.00 33.76           C  
ATOM   1669  CB  SER B 209     -12.638 -20.022  -4.348  1.00 33.76           C  
ATOM   1670  O   SER B 209     -14.227 -19.927  -1.605  1.00 33.76           O  
ATOM   1671  OG  SER B 209     -11.840 -21.144  -4.013  1.00 33.76           O  
ATOM   1672  N   ASP B 210     -14.715 -17.968  -2.510  1.00 35.63           N  
ATOM   1673  CA  ASP B 210     -16.098 -17.986  -2.044  1.00 35.63           C  
ATOM   1674  C   ASP B 210     -17.073 -18.050  -3.217  1.00 35.63           C  
ATOM   1675  CB  ASP B 210     -16.390 -16.754  -1.184  1.00 35.63           C  
ATOM   1676  O   ASP B 210     -16.896 -17.351  -4.217  1.00 35.63           O  
ATOM   1677  CG  ASP B 210     -15.654 -16.769   0.144  1.00 35.63           C  
ATOM   1678  OD1 ASP B 210     -15.429 -17.863   0.704  1.00 35.63           O  
ATOM   1679  OD2 ASP B 210     -15.298 -15.676   0.636  1.00 35.63           O  
ATOM   1680  N   TYR B 211     -17.935 -19.116  -3.161  1.00 32.36           N  
ATOM   1681  CA  TYR B 211     -18.882 -19.321  -4.252  1.00 32.36           C  
ATOM   1682  C   TYR B 211     -20.256 -18.770  -3.892  1.00 32.36           C  
ATOM   1683  CB  TYR B 211     -18.990 -20.810  -4.596  1.00 32.36           C  
ATOM   1684  O   TYR B 211     -20.727 -18.946  -2.766  1.00 32.36           O  
ATOM   1685  CG  TYR B 211     -17.687 -21.426  -5.044  1.00 32.36           C  
ATOM   1686  CD1 TYR B 211     -17.374 -21.536  -6.397  1.00 32.36           C  
ATOM   1687  CD2 TYR B 211     -16.766 -21.899  -4.115  1.00 32.36           C  
ATOM   1688  CE1 TYR B 211     -16.175 -22.105  -6.814  1.00 32.36           C  
ATOM   1689  CE2 TYR B 211     -15.564 -22.470  -4.521  1.00 32.36           C  
ATOM   1690  OH  TYR B 211     -14.089 -23.132  -6.278  1.00 32.36           O  
ATOM   1691  CZ  TYR B 211     -15.278 -22.568  -5.870  1.00 32.36           C  
ATOM   1692  N   TYR B 212     -20.638 -17.897  -4.711  1.00 34.54           N  
ATOM   1693  CA  TYR B 212     -22.007 -17.424  -4.544  1.00 34.54           C  
ATOM   1694  C   TYR B 212     -22.890 -17.892  -5.695  1.00 34.54           C  
ATOM   1695  CB  TYR B 212     -22.040 -15.895  -4.450  1.00 34.54           C  
ATOM   1696  O   TYR B 212     -22.490 -17.827  -6.859  1.00 34.54           O  
ATOM   1697  CG  TYR B 212     -21.218 -15.340  -3.312  1.00 34.54           C  
ATOM   1698  CD1 TYR B 212     -21.791 -15.102  -2.065  1.00 34.54           C  
ATOM   1699  CD2 TYR B 212     -19.869 -15.050  -3.482  1.00 34.54           C  
ATOM   1700  CE1 TYR B 212     -21.038 -14.588  -1.014  1.00 34.54           C  
ATOM   1701  CE2 TYR B 212     -19.107 -14.535  -2.439  1.00 34.54           C  
ATOM   1702  OH  TYR B 212     -18.949 -13.800  -0.173  1.00 34.54           O  
ATOM   1703  CZ  TYR B 212     -19.699 -14.309  -1.210  1.00 34.54           C  
ATOM   1704  N   GLN B 213     -24.085 -18.683  -5.310  1.00 32.43           N  
ATOM   1705  CA  GLN B 213     -25.038 -19.121  -6.325  1.00 32.43           C  
ATOM   1706  C   GLN B 213     -26.129 -18.077  -6.542  1.00 32.43           C  
ATOM   1707  CB  GLN B 213     -25.663 -20.460  -5.932  1.00 32.43           C  
ATOM   1708  O   GLN B 213     -26.688 -17.546  -5.580  1.00 32.43           O  
ATOM   1709  CG  GLN B 213     -26.329 -21.192  -7.090  1.00 32.43           C  
ATOM   1710  CD  GLN B 213     -26.721 -22.615  -6.739  1.00 32.43           C  
ATOM   1711  NE2 GLN B 213     -27.285 -23.330  -7.705  1.00 32.43           N  
ATOM   1712  OE1 GLN B 213     -26.516 -23.067  -5.608  1.00 32.43           O  
ATOM   1713  N   LEU B 214     -26.186 -17.647  -7.737  1.00 33.92           N  
ATOM   1714  CA  LEU B 214     -27.266 -16.730  -8.084  1.00 33.92           C  
ATOM   1715  C   LEU B 214     -28.418 -17.474  -8.751  1.00 33.92           C  
ATOM   1716  CB  LEU B 214     -26.754 -15.623  -9.009  1.00 33.92           C  
ATOM   1717  O   LEU B 214     -28.199 -18.277  -9.661  1.00 33.92           O  
ATOM   1718  CG  LEU B 214     -26.246 -14.351  -8.328  1.00 33.92           C  
ATOM   1719  CD1 LEU B 214     -24.911 -13.925  -8.930  1.00 33.92           C  
ATOM   1720  CD2 LEU B 214     -27.275 -13.232  -8.448  1.00 33.92           C  
ATOM   1721  N   TYR B 215     -29.525 -17.565  -8.013  1.00 30.82           N  
ATOM   1722  CA  TYR B 215     -30.693 -18.206  -8.607  1.00 30.82           C  
ATOM   1723  C   TYR B 215     -31.330 -17.308  -9.661  1.00 30.82           C  
ATOM   1724  CB  TYR B 215     -31.722 -18.557  -7.528  1.00 30.82           C  
ATOM   1725  O   TYR B 215     -31.778 -16.201  -9.353  1.00 30.82           O  
ATOM   1726  CG  TYR B 215     -31.367 -19.787  -6.728  1.00 30.82           C  
ATOM   1727  CD1 TYR B 215     -31.754 -21.055  -7.156  1.00 30.82           C  
ATOM   1728  CD2 TYR B 215     -30.646 -19.684  -5.544  1.00 30.82           C  
ATOM   1729  CE1 TYR B 215     -31.432 -22.191  -6.421  1.00 30.82           C  
ATOM   1730  CE2 TYR B 215     -30.318 -20.813  -4.801  1.00 30.82           C  
ATOM   1731  OH  TYR B 215     -30.392 -23.182  -4.516  1.00 30.82           O  
ATOM   1732  CZ  TYR B 215     -30.714 -22.061  -5.247  1.00 30.82           C  
ATOM   1733  N   SER B 216     -30.553 -16.925 -10.535  1.00 33.02           N  
ATOM   1734  CA  SER B 216     -31.291 -16.085 -11.473  1.00 33.02           C  
ATOM   1735  C   SER B 216     -32.304 -16.902 -12.267  1.00 33.02           C  
ATOM   1736  CB  SER B 216     -30.330 -15.379 -12.431  1.00 33.02           C  
ATOM   1737  O   SER B 216     -32.122 -18.105 -12.464  1.00 33.02           O  
ATOM   1738  OG  SER B 216     -30.845 -15.380 -13.751  1.00 33.02           O  
ATOM   1739  N   THR B 217     -33.628 -16.611 -12.250  1.00 28.81           N  
ATOM   1740  CA  THR B 217     -34.512 -17.182 -13.260  1.00 28.81           C  
ATOM   1741  C   THR B 217     -33.780 -17.348 -14.589  1.00 28.81           C  
ATOM   1742  CB  THR B 217     -35.763 -16.309 -13.466  1.00 28.81           C  
ATOM   1743  O   THR B 217     -32.758 -16.700 -14.825  1.00 28.81           O  
ATOM   1744  CG2 THR B 217     -36.960 -16.876 -12.710  1.00 28.81           C  
ATOM   1745  OG1 THR B 217     -35.497 -14.983 -12.990  1.00 28.81           O  
ATOM   1746  N   GLN B 218     -34.344 -18.384 -15.529  1.00 27.95           N  
ATOM   1747  CA  GLN B 218     -33.906 -18.824 -16.849  1.00 27.95           C  
ATOM   1748  C   GLN B 218     -33.509 -17.636 -17.721  1.00 27.95           C  
ATOM   1749  CB  GLN B 218     -35.005 -19.635 -17.537  1.00 27.95           C  
ATOM   1750  O   GLN B 218     -34.270 -16.675 -17.855  1.00 27.95           O  
ATOM   1751  CG  GLN B 218     -34.806 -21.142 -17.445  1.00 27.95           C  
ATOM   1752  CD  GLN B 218     -35.786 -21.917 -18.305  1.00 27.95           C  
ATOM   1753  NE2 GLN B 218     -35.573 -23.224 -18.416  1.00 27.95           N  
ATOM   1754  OE1 GLN B 218     -36.728 -21.347 -18.865  1.00 27.95           O  
ATOM   1755  N   LEU B 219     -32.251 -17.110 -17.743  1.00 31.43           N  
ATOM   1756  CA  LEU B 219     -32.079 -16.430 -19.022  1.00 31.43           C  
ATOM   1757  C   LEU B 219     -32.735 -17.220 -20.150  1.00 31.43           C  
ATOM   1758  CB  LEU B 219     -30.593 -16.224 -19.325  1.00 31.43           C  
ATOM   1759  O   LEU B 219     -32.338 -18.353 -20.433  1.00 31.43           O  
ATOM   1760  CG  LEU B 219     -29.926 -15.018 -18.660  1.00 31.43           C  
ATOM   1761  CD1 LEU B 219     -28.447 -15.297 -18.418  1.00 31.43           C  
ATOM   1762  CD2 LEU B 219     -30.108 -13.768 -19.514  1.00 31.43           C  
ATOM   1763  N   SER B 220     -34.040 -17.446 -20.072  1.00 30.14           N  
ATOM   1764  CA  SER B 220     -34.737 -18.271 -21.053  1.00 30.14           C  
ATOM   1765  C   SER B 220     -34.230 -17.998 -22.465  1.00 30.14           C  
ATOM   1766  CB  SER B 220     -36.244 -18.025 -20.987  1.00 30.14           C  
ATOM   1767  O   SER B 220     -34.086 -16.841 -22.866  1.00 30.14           O  
ATOM   1768  OG  SER B 220     -36.906 -18.664 -22.065  1.00 30.14           O  
ATOM   1769  N   THR B 221     -33.367 -18.740 -22.966  1.00 33.12           N  
ATOM   1770  CA  THR B 221     -33.230 -18.500 -24.399  1.00 33.12           C  
ATOM   1771  C   THR B 221     -34.579 -18.144 -25.018  1.00 33.12           C  
ATOM   1772  CB  THR B 221     -32.639 -19.727 -25.117  1.00 33.12           C  
ATOM   1773  O   THR B 221     -34.636 -17.472 -26.050  1.00 33.12           O  
ATOM   1774  CG2 THR B 221     -31.133 -19.822 -24.895  1.00 33.12           C  
ATOM   1775  OG1 THR B 221     -33.261 -20.915 -24.611  1.00 33.12           O  
ATOM   1776  N   ASP B 222     -35.708 -18.931 -24.585  1.00 32.35           N  
ATOM   1777  CA  ASP B 222     -36.991 -18.706 -25.244  1.00 32.35           C  
ATOM   1778  C   ASP B 222     -37.554 -17.330 -24.894  1.00 32.35           C  
ATOM   1779  CB  ASP B 222     -37.991 -19.797 -24.857  1.00 32.35           C  
ATOM   1780  O   ASP B 222     -38.405 -16.801 -25.612  1.00 32.35           O  
ATOM   1781  CG  ASP B 222     -37.680 -21.140 -25.494  1.00 32.35           C  
ATOM   1782  OD1 ASP B 222     -36.988 -21.175 -26.535  1.00 32.35           O  
ATOM   1783  OD2 ASP B 222     -38.132 -22.172 -24.953  1.00 32.35           O  
ATOM   1784  N   THR B 223     -37.463 -17.019 -23.587  1.00 33.28           N  
ATOM   1785  CA  THR B 223     -38.213 -15.820 -23.229  1.00 33.28           C  
ATOM   1786  C   THR B 223     -37.475 -14.564 -23.683  1.00 33.28           C  
ATOM   1787  CB  THR B 223     -38.464 -15.751 -21.711  1.00 33.28           C  
ATOM   1788  O   THR B 223     -38.063 -13.483 -23.752  1.00 33.28           O  
ATOM   1789  CG2 THR B 223     -39.565 -16.719 -21.291  1.00 33.28           C  
ATOM   1790  OG1 THR B 223     -37.256 -16.088 -21.017  1.00 33.28           O  
ATOM   1791  N   GLY B 224     -36.613 -14.468 -24.741  1.00 31.04           N  
ATOM   1792  CA  GLY B 224     -35.982 -13.294 -25.323  1.00 31.04           C  
ATOM   1793  C   GLY B 224     -35.190 -12.482 -24.316  1.00 31.04           C  
ATOM   1794  O   GLY B 224     -34.976 -11.283 -24.507  1.00 31.04           O  
ATOM   1795  N   VAL B 225     -35.175 -12.884 -23.114  1.00 33.13           N  
ATOM   1796  CA  VAL B 225     -34.489 -11.858 -22.336  1.00 33.13           C  
ATOM   1797  C   VAL B 225     -32.999 -11.867 -22.668  1.00 33.13           C  
ATOM   1798  CB  VAL B 225     -34.699 -12.062 -20.819  1.00 33.13           C  
ATOM   1799  O   VAL B 225     -32.319 -12.877 -22.471  1.00 33.13           O  
ATOM   1800  CG1 VAL B 225     -34.054 -10.926 -20.027  1.00 33.13           C  
ATOM   1801  CG2 VAL B 225     -36.188 -12.165 -20.495  1.00 33.13           C  
ATOM   1802  N   GLU B 226     -32.516 -11.128 -23.643  1.00 39.43           N  
ATOM   1803  CA  GLU B 226     -31.244 -10.987 -24.346  1.00 39.43           C  
ATOM   1804  C   GLU B 226     -30.181 -10.369 -23.443  1.00 39.43           C  
ATOM   1805  CB  GLU B 226     -31.419 -10.141 -25.609  1.00 39.43           C  
ATOM   1806  O   GLU B 226     -28.991 -10.659 -23.588  1.00 39.43           O  
ATOM   1807  CG  GLU B 226     -31.819 -10.945 -26.838  1.00 39.43           C  
ATOM   1808  CD  GLU B 226     -31.887 -10.109 -28.106  1.00 39.43           C  
ATOM   1809  OE1 GLU B 226     -32.079 -10.683 -29.202  1.00 39.43           O  
ATOM   1810  OE2 GLU B 226     -31.746  -8.870 -28.003  1.00 39.43           O  
ATOM   1811  N   HIS B 227     -30.609  -9.725 -22.227  1.00 38.56           N  
ATOM   1812  CA  HIS B 227     -29.609  -8.960 -21.490  1.00 38.56           C  
ATOM   1813  C   HIS B 227     -29.702  -9.232 -19.992  1.00 38.56           C  
ATOM   1814  CB  HIS B 227     -29.770  -7.464 -21.763  1.00 38.56           C  
ATOM   1815  O   HIS B 227     -30.792  -9.475 -19.468  1.00 38.56           O  
ATOM   1816  CG  HIS B 227     -29.696  -7.108 -23.214  1.00 38.56           C  
ATOM   1817  CD2 HIS B 227     -30.651  -6.686 -24.076  1.00 38.56           C  
ATOM   1818  ND1 HIS B 227     -28.524  -7.173 -23.937  1.00 38.56           N  
ATOM   1819  CE1 HIS B 227     -28.763  -6.804 -25.185  1.00 38.56           C  
ATOM   1820  NE2 HIS B 227     -30.046  -6.503 -25.295  1.00 38.56           N  
ATOM   1821  N   VAL B 228     -28.554  -9.675 -19.221  1.00 39.35           N  
ATOM   1822  CA  VAL B 228     -28.482  -9.768 -17.766  1.00 39.35           C  
ATOM   1823  C   VAL B 228     -27.662  -8.605 -17.214  1.00 39.35           C  
ATOM   1824  CB  VAL B 228     -27.872 -11.113 -17.313  1.00 39.35           C  
ATOM   1825  O   VAL B 228     -26.609  -8.265 -17.758  1.00 39.35           O  
ATOM   1826  CG1 VAL B 228     -27.738 -11.160 -15.792  1.00 39.35           C  
ATOM   1827  CG2 VAL B 228     -28.722 -12.280 -17.814  1.00 39.35           C  
ATOM   1828  N   THR B 229     -28.271  -7.815 -16.242  1.00 37.36           N  
ATOM   1829  CA  THR B 229     -27.576  -6.713 -15.585  1.00 37.36           C  
ATOM   1830  C   THR B 229     -27.220  -7.079 -14.147  1.00 37.36           C  
ATOM   1831  CB  THR B 229     -28.429  -5.431 -15.595  1.00 37.36           C  
ATOM   1832  O   THR B 229     -28.046  -7.632 -13.419  1.00 37.36           O  
ATOM   1833  CG2 THR B 229     -27.629  -4.235 -15.090  1.00 37.36           C  
ATOM   1834  OG1 THR B 229     -28.870  -5.167 -16.932  1.00 37.36           O  
ATOM   1835  N   PHE B 230     -25.985  -7.111 -13.991  1.00 41.20           N  
ATOM   1836  CA  PHE B 230     -25.606  -7.357 -12.605  1.00 41.20           C  
ATOM   1837  C   PHE B 230     -24.918  -6.135 -12.006  1.00 41.20           C  
ATOM   1838  CB  PHE B 230     -24.686  -8.578 -12.506  1.00 41.20           C  
ATOM   1839  O   PHE B 230     -24.307  -5.345 -12.728  1.00 41.20           O  
ATOM   1840  CG  PHE B 230     -23.701  -8.689 -13.639  1.00 41.20           C  
ATOM   1841  CD1 PHE B 230     -24.054  -9.321 -14.825  1.00 41.20           C  
ATOM   1842  CD2 PHE B 230     -22.422  -8.161 -13.518  1.00 41.20           C  
ATOM   1843  CE1 PHE B 230     -23.145  -9.425 -15.876  1.00 41.20           C  
ATOM   1844  CE2 PHE B 230     -21.508  -8.262 -14.563  1.00 41.20           C  
ATOM   1845  CZ  PHE B 230     -21.871  -8.895 -15.741  1.00 41.20           C  
ATOM   1846  N   PHE B 231     -25.221  -6.003 -10.692  1.00 36.63           N  
ATOM   1847  CA  PHE B 231     -24.668  -4.874  -9.953  1.00 36.63           C  
ATOM   1848  C   PHE B 231     -23.556  -5.332  -9.017  1.00 36.63           C  
ATOM   1849  CB  PHE B 231     -25.765  -4.162  -9.156  1.00 36.63           C  
ATOM   1850  O   PHE B 231     -23.712  -6.319  -8.295  1.00 36.63           O  
ATOM   1851  CG  PHE B 231     -26.909  -3.671 -10.002  1.00 36.63           C  
ATOM   1852  CD1 PHE B 231     -26.915  -2.376 -10.504  1.00 36.63           C  
ATOM   1853  CD2 PHE B 231     -27.978  -4.507 -10.296  1.00 36.63           C  
ATOM   1854  CE1 PHE B 231     -27.973  -1.919 -11.287  1.00 36.63           C  
ATOM   1855  CE2 PHE B 231     -29.039  -4.058 -11.078  1.00 36.63           C  
ATOM   1856  CZ  PHE B 231     -29.034  -2.763 -11.572  1.00 36.63           C  
ATOM   1857  N   ILE B 232     -22.496  -4.839  -9.513  1.00 38.86           N  
ATOM   1858  CA  ILE B 232     -21.377  -5.085  -8.610  1.00 38.86           C  
ATOM   1859  C   ILE B 232     -21.150  -3.862  -7.724  1.00 38.86           C  
ATOM   1860  CB  ILE B 232     -20.087  -5.430  -9.389  1.00 38.86           C  
ATOM   1861  O   ILE B 232     -20.885  -2.766  -8.224  1.00 38.86           O  
ATOM   1862  CG1 ILE B 232     -20.327  -6.625 -10.317  1.00 38.86           C  
ATOM   1863  CG2 ILE B 232     -18.932  -5.709  -8.423  1.00 38.86           C  
ATOM   1864  CD1 ILE B 232     -19.146  -6.955 -11.220  1.00 38.86           C  
ATOM   1865  N   TYR B 233     -21.531  -4.072  -6.605  1.00 35.16           N  
ATOM   1866  CA  TYR B 233     -21.342  -2.989  -5.646  1.00 35.16           C  
ATOM   1867  C   TYR B 233     -19.923  -2.993  -5.091  1.00 35.16           C  
ATOM   1868  CB  TYR B 233     -22.352  -3.103  -4.500  1.00 35.16           C  
ATOM   1869  O   TYR B 233     -19.432  -4.028  -4.634  1.00 35.16           O  
ATOM   1870  CG  TYR B 233     -23.765  -2.754  -4.899  1.00 35.16           C  
ATOM   1871  CD1 TYR B 233     -24.257  -1.461  -4.736  1.00 35.16           C  
ATOM   1872  CD2 TYR B 233     -24.612  -3.717  -5.438  1.00 35.16           C  
ATOM   1873  CE1 TYR B 233     -25.560  -1.136  -5.100  1.00 35.16           C  
ATOM   1874  CE2 TYR B 233     -25.916  -3.403  -5.806  1.00 35.16           C  
ATOM   1875  OH  TYR B 233     -27.670  -1.796  -5.996  1.00 35.16           O  
ATOM   1876  CZ  TYR B 233     -26.380  -2.112  -5.634  1.00 35.16           C  
ATOM   1877  N   ASN B 234     -19.200  -2.039  -5.770  1.00 34.44           N  
ATOM   1878  CA  ASN B 234     -17.821  -1.917  -5.307  1.00 34.44           C  
ATOM   1879  C   ASN B 234     -17.678  -0.821  -4.255  1.00 34.44           C  
ATOM   1880  CB  ASN B 234     -16.882  -1.648  -6.485  1.00 34.44           C  
ATOM   1881  O   ASN B 234     -18.179   0.290  -4.437  1.00 34.44           O  
ATOM   1882  CG  ASN B 234     -16.459  -2.919  -7.196  1.00 34.44           C  
ATOM   1883  ND2 ASN B 234     -15.987  -2.779  -8.429  1.00 34.44           N  
ATOM   1884  OD1 ASN B 234     -16.555  -4.017  -6.642  1.00 34.44           O  
ATOM   1885  N   LYS B 235     -17.580  -1.140  -3.129  1.00 31.59           N  
ATOM   1886  CA  LYS B 235     -17.201  -0.117  -2.159  1.00 31.59           C  
ATOM   1887  C   LYS B 235     -15.704   0.174  -2.222  1.00 31.59           C  
ATOM   1888  CB  LYS B 235     -17.592  -0.548  -0.744  1.00 31.59           C  
ATOM   1889  O   LYS B 235     -14.883  -0.728  -2.040  1.00 31.59           O  
ATOM   1890  CG  LYS B 235     -17.825   0.611   0.214  1.00 31.59           C  
ATOM   1891  CD  LYS B 235     -18.285   0.122   1.581  1.00 31.59           C  
ATOM   1892  CE  LYS B 235     -18.476   1.278   2.554  1.00 31.59           C  
ATOM   1893  NZ  LYS B 235     -18.962   0.806   3.886  1.00 31.59           N  
ATOM   1894  N   ILE B 236     -15.279   1.068  -3.292  1.00 32.09           N  
ATOM   1895  CA  ILE B 236     -13.861   1.408  -3.320  1.00 32.09           C  
ATOM   1896  C   ILE B 236     -13.448   2.010  -1.979  1.00 32.09           C  
ATOM   1897  CB  ILE B 236     -13.537   2.387  -4.470  1.00 32.09           C  
ATOM   1898  O   ILE B 236     -14.154   2.858  -1.428  1.00 32.09           O  
ATOM   1899  CG1 ILE B 236     -14.008   1.812  -5.810  1.00 32.09           C  
ATOM   1900  CG2 ILE B 236     -12.039   2.702  -4.505  1.00 32.09           C  
ATOM   1901  CD1 ILE B 236     -13.929   2.796  -6.969  1.00 32.09           C  
ATOM   1902  N   VAL B 237     -12.519   1.524  -1.233  1.00 30.91           N  
ATOM   1903  CA  VAL B 237     -12.172   1.836   0.149  1.00 30.91           C  
ATOM   1904  C   VAL B 237     -12.370   3.328   0.408  1.00 30.91           C  
ATOM   1905  CB  VAL B 237     -10.718   1.426   0.476  1.00 30.91           C  
ATOM   1906  O   VAL B 237     -12.993   3.715   1.400  1.00 30.91           O  
ATOM   1907  CG1 VAL B 237     -10.377   1.756   1.928  1.00 30.91           C  
ATOM   1908  CG2 VAL B 237     -10.509  -0.061   0.198  1.00 30.91           C  
ATOM   1909  N   ASP B 238     -11.650   4.324  -0.391  1.00 31.63           N  
ATOM   1910  CA  ASP B 238     -11.467   5.731  -0.050  1.00 31.63           C  
ATOM   1911  C   ASP B 238     -12.600   6.585  -0.614  1.00 31.63           C  
ATOM   1912  CB  ASP B 238     -10.119   6.238  -0.567  1.00 31.63           C  
ATOM   1913  O   ASP B 238     -12.633   7.799  -0.405  1.00 31.63           O  
ATOM   1914  CG  ASP B 238      -8.938   5.665   0.195  1.00 31.63           C  
ATOM   1915  OD1 ASP B 238      -9.093   5.308   1.383  1.00 31.63           O  
ATOM   1916  OD2 ASP B 238      -7.840   5.573  -0.396  1.00 31.63           O  
ATOM   1917  N   GLU B 239     -13.354   6.128  -1.610  1.00 36.17           N  
ATOM   1918  CA  GLU B 239     -14.336   7.000  -2.248  1.00 36.17           C  
ATOM   1919  C   GLU B 239     -15.743   6.722  -1.724  1.00 36.17           C  
ATOM   1920  CB  GLU B 239     -14.299   6.830  -3.769  1.00 36.17           C  
ATOM   1921  O   GLU B 239     -16.172   5.568  -1.664  1.00 36.17           O  
ATOM   1922  CG  GLU B 239     -13.313   7.756  -4.466  1.00 36.17           C  
ATOM   1923  CD  GLU B 239     -13.347   7.637  -5.982  1.00 36.17           C  
ATOM   1924  OE1 GLU B 239     -12.526   8.293  -6.661  1.00 36.17           O  
ATOM   1925  OE2 GLU B 239     -14.204   6.882  -6.494  1.00 36.17           O  
ATOM   1926  N   PRO B 240     -16.375   7.673  -0.756  1.00 36.17           N  
ATOM   1927  CA  PRO B 240     -17.698   7.533  -0.143  1.00 36.17           C  
ATOM   1928  C   PRO B 240     -18.750   7.015  -1.121  1.00 36.17           C  
ATOM   1929  CB  PRO B 240     -18.028   8.957   0.310  1.00 36.17           C  
ATOM   1930  O   PRO B 240     -19.763   6.450  -0.701  1.00 36.17           O  
ATOM   1931  CG  PRO B 240     -17.009   9.819  -0.363  1.00 36.17           C  
ATOM   1932  CD  PRO B 240     -15.946   8.933  -0.946  1.00 36.17           C  
ATOM   1933  N   GLU B 241     -18.526   7.314  -2.284  1.00 37.45           N  
ATOM   1934  CA  GLU B 241     -19.583   7.068  -3.261  1.00 37.45           C  
ATOM   1935  C   GLU B 241     -19.607   5.604  -3.691  1.00 37.45           C  
ATOM   1936  CB  GLU B 241     -19.406   7.972  -4.484  1.00 37.45           C  
ATOM   1937  O   GLU B 241     -18.557   4.999  -3.913  1.00 37.45           O  
ATOM   1938  CG  GLU B 241     -19.831   9.414  -4.249  1.00 37.45           C  
ATOM   1939  CD  GLU B 241     -19.779  10.268  -5.506  1.00 37.45           C  
ATOM   1940  OE1 GLU B 241     -20.162  11.458  -5.448  1.00 37.45           O  
ATOM   1941  OE2 GLU B 241     -19.354   9.741  -6.558  1.00 37.45           O  
ATOM   1942  N   GLU B 242     -20.556   4.831  -3.124  1.00 36.83           N  
ATOM   1943  CA  GLU B 242     -20.876   3.499  -3.626  1.00 36.83           C  
ATOM   1944  C   GLU B 242     -20.875   3.468  -5.152  1.00 36.83           C  
ATOM   1945  CB  GLU B 242     -22.234   3.035  -3.092  1.00 36.83           C  
ATOM   1946  O   GLU B 242     -21.376   4.392  -5.797  1.00 36.83           O  
ATOM   1947  CG  GLU B 242     -22.216   2.645  -1.621  1.00 36.83           C  
ATOM   1948  CD  GLU B 242     -23.576   2.211  -1.099  1.00 36.83           C  
ATOM   1949  OE1 GLU B 242     -23.673   1.811   0.083  1.00 36.83           O  
ATOM   1950  OE2 GLU B 242     -24.553   2.270  -1.879  1.00 36.83           O  
ATOM   1951  N   HIS B 243     -19.745   2.850  -5.573  1.00 37.06           N  
ATOM   1952  CA  HIS B 243     -19.739   2.721  -7.026  1.00 37.06           C  
ATOM   1953  C   HIS B 243     -20.429   1.435  -7.468  1.00 37.06           C  
ATOM   1954  CB  HIS B 243     -18.306   2.759  -7.561  1.00 37.06           C  
ATOM   1955  O   HIS B 243     -20.237   0.381  -6.859  1.00 37.06           O  
ATOM   1956  CG  HIS B 243     -17.621   4.071  -7.348  1.00 37.06           C  
ATOM   1957  CD2 HIS B 243     -16.826   4.506  -6.342  1.00 37.06           C  
ATOM   1958  ND1 HIS B 243     -17.723   5.117  -8.240  1.00 37.06           N  
ATOM   1959  CE1 HIS B 243     -17.017   6.141  -7.790  1.00 37.06           C  
ATOM   1960  NE2 HIS B 243     -16.463   5.796  -6.640  1.00 37.06           N  
ATOM   1961  N   VAL B 244     -21.543   1.589  -7.905  1.00 37.47           N  
ATOM   1962  CA  VAL B 244     -22.260   0.453  -8.474  1.00 37.47           C  
ATOM   1963  C   VAL B 244     -21.854   0.264  -9.934  1.00 37.47           C  
ATOM   1964  CB  VAL B 244     -23.791   0.637  -8.367  1.00 37.47           C  
ATOM   1965  O   VAL B 244     -21.881   1.213 -10.721  1.00 37.47           O  
ATOM   1966  CG1 VAL B 244     -24.522  -0.532  -9.025  1.00 37.47           C  
ATOM   1967  CG2 VAL B 244     -24.209   0.777  -6.904  1.00 37.47           C  
ATOM   1968  N   GLN B 245     -21.056  -0.710 -10.001  1.00 40.24           N  
ATOM   1969  CA  GLN B 245     -20.794  -1.063 -11.392  1.00 40.24           C  
ATOM   1970  C   GLN B 245     -21.906  -1.942 -11.956  1.00 40.24           C  
ATOM   1971  CB  GLN B 245     -19.446  -1.775 -11.521  1.00 40.24           C  
ATOM   1972  O   GLN B 245     -22.323  -2.911 -11.319  1.00 40.24           O  
ATOM   1973  CG  GLN B 245     -18.246  -0.848 -11.382  1.00 40.24           C  
ATOM   1974  CD  GLN B 245     -16.923  -1.576 -11.531  1.00 40.24           C  
ATOM   1975  NE2 GLN B 245     -15.824  -0.853 -11.342  1.00 40.24           N  
ATOM   1976  OE1 GLN B 245     -16.888  -2.778 -11.813  1.00 40.24           O  
ATOM   1977  N   ILE B 246     -22.507  -1.384 -12.988  1.00 37.41           N  
ATOM   1978  CA  ILE B 246     -23.569  -2.123 -13.662  1.00 37.41           C  
ATOM   1979  C   ILE B 246     -23.004  -2.838 -14.887  1.00 37.41           C  
ATOM   1980  CB  ILE B 246     -24.731  -1.191 -14.074  1.00 37.41           C  
ATOM   1981  O   ILE B 246     -22.370  -2.213 -15.741  1.00 37.41           O  
ATOM   1982  CG1 ILE B 246     -25.268  -0.434 -12.854  1.00 37.41           C  
ATOM   1983  CG2 ILE B 246     -25.846  -1.989 -14.758  1.00 37.41           C  
ATOM   1984  CD1 ILE B 246     -26.230   0.693 -13.199  1.00 37.41           C  
ATOM   1985  N   HIS B 247     -22.987  -4.040 -14.759  1.00 40.93           N  
ATOM   1986  CA  HIS B 247     -22.556  -4.826 -15.910  1.00 40.93           C  
ATOM   1987  C   HIS B 247     -23.739  -5.519 -16.578  1.00 40.93           C  
ATOM   1988  CB  HIS B 247     -21.511  -5.861 -15.490  1.00 40.93           C  
ATOM   1989  O   HIS B 247     -24.568  -6.132 -15.902  1.00 40.93           O  
ATOM   1990  CG  HIS B 247     -20.261  -5.258 -14.932  1.00 40.93           C  
ATOM   1991  CD2 HIS B 247     -19.934  -4.901 -13.668  1.00 40.93           C  
ATOM   1992  ND1 HIS B 247     -19.167  -4.955 -15.714  1.00 40.93           N  
ATOM   1993  CE1 HIS B 247     -18.219  -4.436 -14.953  1.00 40.93           C  
ATOM   1994  NE2 HIS B 247     -18.659  -4.392 -13.707  1.00 40.93           N  
ATOM   1995  N   THR B 248     -23.834  -5.154 -17.838  1.00 38.60           N  
ATOM   1996  CA  THR B 248     -24.882  -5.825 -18.598  1.00 38.60           C  
ATOM   1997  C   THR B 248     -24.282  -6.825 -19.582  1.00 38.60           C  
ATOM   1998  CB  THR B 248     -25.755  -4.811 -19.361  1.00 38.60           C  
ATOM   1999  O   THR B 248     -23.354  -6.494 -20.323  1.00 38.60           O  
ATOM   2000  CG2 THR B 248     -26.986  -5.484 -19.958  1.00 38.60           C  
ATOM   2001  OG1 THR B 248     -26.177  -3.779 -18.460  1.00 38.60           O  
ATOM   2002  N   ILE B 249     -24.595  -8.017 -19.400  1.00 40.15           N  
ATOM   2003  CA  ILE B 249     -24.122  -9.059 -20.305  1.00 40.15           C  
ATOM   2004  C   ILE B 249     -25.219  -9.407 -21.309  1.00 40.15           C  
ATOM   2005  CB  ILE B 249     -23.681 -10.322 -19.533  1.00 40.15           C  
ATOM   2006  O   ILE B 249     -26.371  -9.627 -20.927  1.00 40.15           O  
ATOM   2007  CG1 ILE B 249     -22.593  -9.971 -18.511  1.00 40.15           C  
ATOM   2008  CG2 ILE B 249     -23.195 -11.405 -20.501  1.00 40.15           C  
ATOM   2009  CD1 ILE B 249     -22.249 -11.108 -17.559  1.00 40.15           C  
ATOM   2010  N   ASP B 250     -24.878  -9.203 -22.650  1.00 43.28           N  
ATOM   2011  CA  ASP B 250     -25.744  -9.630 -23.745  1.00 43.28           C  
ATOM   2012  C   ASP B 250     -25.443 -11.070 -24.153  1.00 43.28           C  
ATOM   2013  CB  ASP B 250     -25.587  -8.698 -24.948  1.00 43.28           C  
ATOM   2014  O   ASP B 250     -24.301 -11.404 -24.475  1.00 43.28           O  
ATOM   2015  CG  ASP B 250     -26.522  -9.046 -26.093  1.00 43.28           C  
ATOM   2016  OD1 ASP B 250     -27.233 -10.071 -26.010  1.00 43.28           O  
ATOM   2017  OD2 ASP B 250     -26.546  -8.290 -27.088  1.00 43.28           O  
ATOM   2018  N   GLY B 251     -26.327 -11.948 -23.835  1.00 43.55           N  
ATOM   2019  CA  GLY B 251     -26.189 -13.371 -24.104  1.00 43.55           C  
ATOM   2020  C   GLY B 251     -25.605 -13.665 -25.473  1.00 43.55           C  
ATOM   2021  O   GLY B 251     -24.867 -14.638 -25.642  1.00 43.55           O  
ATOM   2022  N   SER B 252     -26.044 -12.911 -26.559  1.00 43.94           N  
ATOM   2023  CA  SER B 252     -25.616 -13.194 -27.925  1.00 43.94           C  
ATOM   2024  C   SER B 252     -24.202 -12.683 -28.179  1.00 43.94           C  
ATOM   2025  CB  SER B 252     -26.582 -12.567 -28.931  1.00 43.94           C  
ATOM   2026  O   SER B 252     -23.443 -13.291 -28.936  1.00 43.94           O  
ATOM   2027  OG  SER B 252     -26.799 -11.199 -28.634  1.00 43.94           O  
ATOM   2028  N   SER B 253     -23.932 -11.429 -27.706  1.00 40.04           N  
ATOM   2029  CA  SER B 253     -22.716 -10.726 -28.102  1.00 40.04           C  
ATOM   2030  C   SER B 253     -21.718 -10.657 -26.950  1.00 40.04           C  
ATOM   2031  CB  SER B 253     -23.046  -9.314 -28.586  1.00 40.04           C  
ATOM   2032  O   SER B 253     -20.562 -10.277 -27.146  1.00 40.04           O  
ATOM   2033  OG  SER B 253     -24.280  -8.872 -28.046  1.00 40.04           O  
ATOM   2034  N   GLY B 254     -21.874 -11.261 -25.846  1.00 36.31           N  
ATOM   2035  CA  GLY B 254     -21.032 -11.127 -24.668  1.00 36.31           C  
ATOM   2036  C   GLY B 254     -21.252  -9.824 -23.923  1.00 36.31           C  
ATOM   2037  O   GLY B 254     -22.370  -9.307 -23.883  1.00 36.31           O  
ATOM   2038  N   VAL B 255     -20.159  -9.303 -23.184  1.00 35.69           N  
ATOM   2039  CA  VAL B 255     -20.268  -8.074 -22.406  1.00 35.69           C  
ATOM   2040  C   VAL B 255     -20.473  -6.885 -23.343  1.00 35.69           C  
ATOM   2041  CB  VAL B 255     -19.020  -7.847 -21.524  1.00 35.69           C  
ATOM   2042  O   VAL B 255     -19.667  -6.653 -24.247  1.00 35.69           O  
ATOM   2043  CG1 VAL B 255     -19.150  -6.551 -20.726  1.00 35.69           C  
ATOM   2044  CG2 VAL B 255     -18.807  -9.035 -20.587  1.00 35.69           C  
ATOM   2045  N   VAL B 256     -21.662  -6.544 -23.794  1.00 33.01           N  
ATOM   2046  CA  VAL B 256     -21.910  -5.460 -24.739  1.00 33.01           C  
ATOM   2047  C   VAL B 256     -21.418  -4.139 -24.152  1.00 33.01           C  
ATOM   2048  CB  VAL B 256     -23.408  -5.356 -25.104  1.00 33.01           C  
ATOM   2049  O   VAL B 256     -20.813  -3.327 -24.856  1.00 33.01           O  
ATOM   2050  CG1 VAL B 256     -23.617  -4.371 -26.252  1.00 33.01           C  
ATOM   2051  CG2 VAL B 256     -23.964  -6.732 -25.467  1.00 33.01           C  
ATOM   2052  N   ASN B 257     -22.077  -3.555 -23.097  1.00 26.99           N  
ATOM   2053  CA  ASN B 257     -21.788  -2.211 -22.608  1.00 26.99           C  
ATOM   2054  C   ASN B 257     -20.858  -2.243 -21.398  1.00 26.99           C  
ATOM   2055  CB  ASN B 257     -23.084  -1.475 -22.262  1.00 26.99           C  
ATOM   2056  O   ASN B 257     -21.279  -2.598 -20.295  1.00 26.99           O  
ATOM   2057  CG  ASN B 257     -23.031  -0.002 -22.617  1.00 26.99           C  
ATOM   2058  ND2 ASN B 257     -24.190   0.647 -22.627  1.00 26.99           N  
ATOM   2059  OD1 ASN B 257     -21.959   0.548 -22.880  1.00 26.99           O  
ATOM   2060  N   PRO B 258     -19.599  -2.560 -21.639  1.00 31.57           N  
ATOM   2061  CA  PRO B 258     -18.872  -2.179 -20.426  1.00 31.57           C  
ATOM   2062  C   PRO B 258     -19.101  -0.721 -20.034  1.00 31.57           C  
ATOM   2063  CB  PRO B 258     -17.408  -2.420 -20.803  1.00 31.57           C  
ATOM   2064  O   PRO B 258     -18.821   0.185 -20.823  1.00 31.57           O  
ATOM   2065  CG  PRO B 258     -17.410  -2.526 -22.294  1.00 31.57           C  
ATOM   2066  CD  PRO B 258     -18.830  -2.668 -22.761  1.00 31.57           C  
ATOM   2067  N   VAL B 259     -20.299  -0.246 -19.717  1.00 27.94           N  
ATOM   2068  CA  VAL B 259     -20.138   1.157 -19.350  1.00 27.94           C  
ATOM   2069  C   VAL B 259     -18.903   1.321 -18.467  1.00 27.94           C  
ATOM   2070  CB  VAL B 259     -21.388   1.701 -18.624  1.00 27.94           C  
ATOM   2071  O   VAL B 259     -18.829   0.745 -17.379  1.00 27.94           O  
ATOM   2072  CG1 VAL B 259     -21.259   3.203 -18.378  1.00 27.94           C  
ATOM   2073  CG2 VAL B 259     -22.649   1.395 -19.430  1.00 27.94           C  
ATOM   2074  N   MET B 260     -17.785   1.087 -19.026  1.00 26.18           N  
ATOM   2075  CA  MET B 260     -16.687   1.714 -18.297  1.00 26.18           C  
ATOM   2076  C   MET B 260     -16.984   3.185 -18.026  1.00 26.18           C  
ATOM   2077  CB  MET B 260     -15.378   1.581 -19.077  1.00 26.18           C  
ATOM   2078  O   MET B 260     -16.100   3.936 -17.611  1.00 26.18           O  
ATOM   2079  CG  MET B 260     -14.734   0.208 -18.964  1.00 26.18           C  
ATOM   2080  SD  MET B 260     -12.902   0.284 -19.016  1.00 26.18           S  
ATOM   2081  CE  MET B 260     -12.567  -0.949 -20.305  1.00 26.18           C  
ATOM   2082  N   GLU B 261     -17.893   4.041 -18.789  1.00 26.29           N  
ATOM   2083  CA  GLU B 261     -17.420   5.415 -18.650  1.00 26.29           C  
ATOM   2084  C   GLU B 261     -17.133   5.755 -17.191  1.00 26.29           C  
ATOM   2085  CB  GLU B 261     -18.441   6.397 -19.229  1.00 26.29           C  
ATOM   2086  O   GLU B 261     -16.041   6.221 -16.859  1.00 26.29           O  
ATOM   2087  CG  GLU B 261     -18.192   6.756 -20.686  1.00 26.29           C  
ATOM   2088  CD  GLU B 261     -19.175   7.781 -21.228  1.00 26.29           C  
ATOM   2089  OE1 GLU B 261     -19.076   8.146 -22.422  1.00 26.29           O  
ATOM   2090  OE2 GLU B 261     -20.051   8.225 -20.452  1.00 26.29           O  
ATOM   2091  N   PRO B 262     -18.045   6.691 -16.479  1.00 22.73           N  
ATOM   2092  CA  PRO B 262     -17.410   7.773 -15.722  1.00 22.73           C  
ATOM   2093  C   PRO B 262     -16.559   7.261 -14.563  1.00 22.73           C  
ATOM   2094  CB  PRO B 262     -18.599   8.589 -15.208  1.00 22.73           C  
ATOM   2095  O   PRO B 262     -16.775   6.147 -14.078  1.00 22.73           O  
ATOM   2096  CG  PRO B 262     -19.793   7.725 -15.460  1.00 22.73           C  
ATOM   2097  CD  PRO B 262     -19.359   6.537 -16.270  1.00 22.73           C  
ATOM   2098  N   ILE B 263     -15.306   7.487 -14.444  1.00 21.69           N  
ATOM   2099  CA  ILE B 263     -15.029   8.494 -13.426  1.00 21.69           C  
ATOM   2100  C   ILE B 263     -16.130   9.551 -13.432  1.00 21.69           C  
ATOM   2101  CB  ILE B 263     -13.650   9.155 -13.646  1.00 21.69           C  
ATOM   2102  O   ILE B 263     -16.496  10.069 -14.490  1.00 21.69           O  
ATOM   2103  CG1 ILE B 263     -12.543   8.094 -13.653  1.00 21.69           C  
ATOM   2104  CG2 ILE B 263     -13.383  10.217 -12.575  1.00 21.69           C  
ATOM   2105  CD1 ILE B 263     -11.188   8.615 -14.111  1.00 21.69           C  
ATOM   2106  N   TYR B 264     -17.036   9.894 -12.461  1.00 23.44           N  
ATOM   2107  CA  TYR B 264     -18.187  10.789 -12.517  1.00 23.44           C  
ATOM   2108  C   TYR B 264     -17.852  12.060 -13.288  1.00 23.44           C  
ATOM   2109  CB  TYR B 264     -18.659  11.145 -11.104  1.00 23.44           C  
ATOM   2110  O   TYR B 264     -16.868  12.739 -12.982  1.00 23.44           O  
ATOM   2111  CG  TYR B 264     -19.264   9.982 -10.355  1.00 23.44           C  
ATOM   2112  CD1 TYR B 264     -20.605   9.644 -10.520  1.00 23.44           C  
ATOM   2113  CD2 TYR B 264     -18.495   9.220  -9.481  1.00 23.44           C  
ATOM   2114  CE1 TYR B 264     -21.167   8.574  -9.830  1.00 23.44           C  
ATOM   2115  CE2 TYR B 264     -19.046   8.149  -8.786  1.00 23.44           C  
ATOM   2116  OH  TYR B 264     -20.931   6.774  -8.283  1.00 23.44           O  
ATOM   2117  CZ  TYR B 264     -20.381   7.833  -8.968  1.00 23.44           C  
ATOM   2118  N   ASP B 265     -17.660  12.619 -14.386  1.00 21.24           N  
ATOM   2119  CA  ASP B 265     -17.742  14.036 -14.046  1.00 21.24           C  
ATOM   2120  C   ASP B 265     -19.060  14.357 -13.345  1.00 21.24           C  
ATOM   2121  CB  ASP B 265     -17.591  14.899 -15.301  1.00 21.24           C  
ATOM   2122  O   ASP B 265     -19.967  13.522 -13.304  1.00 21.24           O  
ATOM   2123  CG  ASP B 265     -16.142  15.101 -15.710  1.00 21.24           C  
ATOM   2124  OD1 ASP B 265     -15.239  14.923 -14.864  1.00 21.24           O  
ATOM   2125  OD2 ASP B 265     -15.902  15.445 -16.887  1.00 21.24           O  
ATOM   2126  N   GLU B 266     -19.924  15.643 -13.556  1.00 18.80           N  
ATOM   2127  CA  GLU B 266     -20.857  16.377 -12.706  1.00 18.80           C  
ATOM   2128  C   GLU B 266     -22.217  15.687 -12.656  1.00 18.80           C  
ATOM   2129  CB  GLU B 266     -21.015  17.817 -13.201  1.00 18.80           C  
ATOM   2130  O   GLU B 266     -22.523  14.843 -13.501  1.00 18.80           O  
ATOM   2131  CG  GLU B 266     -20.100  18.811 -12.501  1.00 18.80           C  
ATOM   2132  CD  GLU B 266     -20.477  20.261 -12.763  1.00 18.80           C  
ATOM   2133  OE1 GLU B 266     -19.837  21.169 -12.186  1.00 18.80           O  
ATOM   2134  OE2 GLU B 266     -21.422  20.491 -13.551  1.00 18.80           O  
ATOM   2135  N   PRO B 267     -23.286  16.350 -11.883  1.00 21.69           N  
ATOM   2136  CA  PRO B 267     -24.527  16.048 -11.165  1.00 21.69           C  
ATOM   2137  C   PRO B 267     -25.714  15.837 -12.103  1.00 21.69           C  
ATOM   2138  CB  PRO B 267     -24.738  17.285 -10.289  1.00 21.69           C  
ATOM   2139  O   PRO B 267     -26.867  15.891 -11.667  1.00 21.69           O  
ATOM   2140  CG  PRO B 267     -23.749  18.285 -10.796  1.00 21.69           C  
ATOM   2141  CD  PRO B 267     -22.876  17.617 -11.818  1.00 21.69           C  
ATOM   2142  N   THR B 268     -25.857  15.303 -13.280  1.00 19.25           N  
ATOM   2143  CA  THR B 268     -27.095  15.836 -13.837  1.00 19.25           C  
ATOM   2144  C   THR B 268     -28.273  15.550 -12.910  1.00 19.25           C  
ATOM   2145  CB  THR B 268     -27.381  15.244 -15.230  1.00 19.25           C  
ATOM   2146  O   THR B 268     -28.183  14.692 -12.029  1.00 19.25           O  
ATOM   2147  CG2 THR B 268     -28.016  16.282 -16.149  1.00 19.25           C  
ATOM   2148  OG1 THR B 268     -26.151  14.795 -15.813  1.00 19.25           O  
ATOM   2149  N   THR B 269     -29.628  15.954 -13.304  1.00 18.37           N  
ATOM   2150  CA  THR B 269     -30.895  16.238 -12.639  1.00 18.37           C  
ATOM   2151  C   THR B 269     -31.550  14.950 -12.149  1.00 18.37           C  
ATOM   2152  CB  THR B 269     -31.862  16.985 -13.576  1.00 18.37           C  
ATOM   2153  O   THR B 269     -31.762  14.020 -12.929  1.00 18.37           O  
ATOM   2154  CG2 THR B 269     -32.598  18.096 -12.834  1.00 18.37           C  
ATOM   2155  OG1 THR B 269     -31.120  17.559 -14.660  1.00 18.37           O  
ATOM   2156  N   THR B 270     -31.321  14.542 -10.894  1.00 20.39           N  
ATOM   2157  CA  THR B 270     -31.866  13.399 -10.170  1.00 20.39           C  
ATOM   2158  C   THR B 270     -33.390  13.455 -10.138  1.00 20.39           C  
ATOM   2159  CB  THR B 270     -31.321  13.338  -8.731  1.00 20.39           C  
ATOM   2160  O   THR B 270     -33.971  14.408  -9.614  1.00 20.39           O  
ATOM   2161  CG2 THR B 270     -31.135  11.895  -8.273  1.00 20.39           C  
ATOM   2162  OG1 THR B 270     -30.057  14.011  -8.676  1.00 20.39           O  
ATOM   2163  N   THR B 271     -34.126  13.059 -11.311  1.00 18.82           N  
ATOM   2164  CA  THR B 271     -35.584  13.047 -11.277  1.00 18.82           C  
ATOM   2165  C   THR B 271     -36.092  12.121 -10.176  1.00 18.82           C  
ATOM   2166  CB  THR B 271     -36.171  12.609 -12.632  1.00 18.82           C  
ATOM   2167  O   THR B 271     -35.714  10.950 -10.119  1.00 18.82           O  
ATOM   2168  CG2 THR B 271     -37.632  13.027 -12.760  1.00 18.82           C  
ATOM   2169  OG1 THR B 271     -35.418  13.215 -13.690  1.00 18.82           O  
ATOM   2170  N   SER B 272     -36.389  12.642  -8.997  1.00 18.67           N  
ATOM   2171  CA  SER B 272     -36.794  12.049  -7.726  1.00 18.67           C  
ATOM   2172  C   SER B 272     -38.132  11.328  -7.854  1.00 18.67           C  
ATOM   2173  CB  SER B 272     -36.884  13.120  -6.639  1.00 18.67           C  
ATOM   2174  O   SER B 272     -39.143  11.942  -8.199  1.00 18.67           O  
ATOM   2175  OG  SER B 272     -37.676  14.212  -7.073  1.00 18.67           O  
ATOM   2176  N   VAL B 273     -38.371  10.200  -8.615  1.00 16.53           N  
ATOM   2177  CA  VAL B 273     -39.706   9.618  -8.700  1.00 16.53           C  
ATOM   2178  C   VAL B 273     -40.148   9.132  -7.322  1.00 16.53           C  
ATOM   2179  CB  VAL B 273     -39.755   8.456  -9.717  1.00 16.53           C  
ATOM   2180  O   VAL B 273     -39.412   8.408  -6.647  1.00 16.53           O  
ATOM   2181  CG1 VAL B 273     -41.200   8.094 -10.055  1.00 16.53           C  
ATOM   2182  CG2 VAL B 273     -38.982   8.822 -10.983  1.00 16.53           C  
ATOM   2183  N   PRO B 274     -41.027   9.822  -6.622  1.00 17.15           N  
ATOM   2184  CA  PRO B 274     -41.466   9.415  -5.285  1.00 17.15           C  
ATOM   2185  C   PRO B 274     -42.031   7.997  -5.256  1.00 17.15           C  
ATOM   2186  CB  PRO B 274     -42.548  10.442  -4.941  1.00 17.15           C  
ATOM   2187  O   PRO B 274     -42.675   7.565  -6.215  1.00 17.15           O  
ATOM   2188  CG  PRO B 274     -42.753  11.217  -6.202  1.00 17.15           C  
ATOM   2189  CD  PRO B 274     -41.768  10.732  -7.226  1.00 17.15           C  
ATOM   2190  N   LEU B 275     -41.629   7.015  -4.480  1.00 17.37           N  
ATOM   2191  CA  LEU B 275     -42.504   5.861  -4.305  1.00 17.37           C  
ATOM   2192  C   LEU B 275     -43.864   6.288  -3.762  1.00 17.37           C  
ATOM   2193  CB  LEU B 275     -41.863   4.841  -3.361  1.00 17.37           C  
ATOM   2194  O   LEU B 275     -43.947   7.177  -2.911  1.00 17.37           O  
ATOM   2195  CG  LEU B 275     -40.954   3.795  -4.010  1.00 17.37           C  
ATOM   2196  CD1 LEU B 275     -39.792   3.455  -3.083  1.00 17.37           C  
ATOM   2197  CD2 LEU B 275     -41.748   2.542  -4.363  1.00 17.37           C  
TER    2198      LEU B 275                                                      
ATOM   2199  N   MET C   1      28.172  10.665  23.233  1.00 20.84           N  
ATOM   2200  CA  MET C   1      29.028  10.932  22.081  1.00 20.84           C  
ATOM   2201  C   MET C   1      30.124   9.879  21.962  1.00 20.84           C  
ATOM   2202  CB  MET C   1      29.651  12.325  22.186  1.00 20.84           C  
ATOM   2203  O   MET C   1      30.609   9.603  20.863  1.00 20.84           O  
ATOM   2204  CG  MET C   1      28.829  13.416  21.518  1.00 20.84           C  
ATOM   2205  SD  MET C   1      29.768  14.980  21.316  1.00 20.84           S  
ATOM   2206  CE  MET C   1      29.948  15.014  19.511  1.00 20.84           C  
ATOM   2207  N   ASP C   2      30.530   9.299  23.093  1.00 25.27           N  
ATOM   2208  CA  ASP C   2      31.564   8.291  23.306  1.00 25.27           C  
ATOM   2209  C   ASP C   2      31.110   6.923  22.802  1.00 25.27           C  
ATOM   2210  CB  ASP C   2      31.935   8.209  24.788  1.00 25.27           C  
ATOM   2211  O   ASP C   2      31.888   6.195  22.183  1.00 25.27           O  
ATOM   2212  CG  ASP C   2      33.114   9.094  25.154  1.00 25.27           C  
ATOM   2213  OD1 ASP C   2      33.855   9.529  24.247  1.00 25.27           O  
ATOM   2214  OD2 ASP C   2      33.306   9.355  26.362  1.00 25.27           O  
ATOM   2215  N   LEU C   3      29.824   6.531  23.163  1.00 21.75           N  
ATOM   2216  CA  LEU C   3      29.210   5.297  22.684  1.00 21.75           C  
ATOM   2217  C   LEU C   3      29.200   5.250  21.160  1.00 21.75           C  
ATOM   2218  CB  LEU C   3      27.782   5.165  23.221  1.00 21.75           C  
ATOM   2219  O   LEU C   3      29.488   4.210  20.565  1.00 21.75           O  
ATOM   2220  CG  LEU C   3      27.164   3.768  23.165  1.00 21.75           C  
ATOM   2221  CD1 LEU C   3      27.421   3.021  24.470  1.00 21.75           C  
ATOM   2222  CD2 LEU C   3      25.668   3.856  22.880  1.00 21.75           C  
ATOM   2223  N   PHE C   4      28.893   6.412  20.644  1.00 24.74           N  
ATOM   2224  CA  PHE C   4      28.890   6.668  19.209  1.00 24.74           C  
ATOM   2225  C   PHE C   4      30.271   6.424  18.612  1.00 24.74           C  
ATOM   2226  CB  PHE C   4      28.439   8.103  18.919  1.00 24.74           C  
ATOM   2227  O   PHE C   4      30.396   5.783  17.566  1.00 24.74           O  
ATOM   2228  CG  PHE C   4      27.708   8.257  17.612  1.00 24.74           C  
ATOM   2229  CD1 PHE C   4      28.389   8.626  16.458  1.00 24.74           C  
ATOM   2230  CD2 PHE C   4      26.339   8.034  17.538  1.00 24.74           C  
ATOM   2231  CE1 PHE C   4      27.715   8.770  15.248  1.00 24.74           C  
ATOM   2232  CE2 PHE C   4      25.659   8.175  16.332  1.00 24.74           C  
ATOM   2233  CZ  PHE C   4      26.349   8.544  15.188  1.00 24.74           C  
ATOM   2234  N   MET C   5      31.271   6.890  19.343  1.00 24.07           N  
ATOM   2235  CA  MET C   5      32.665   6.793  18.920  1.00 24.07           C  
ATOM   2236  C   MET C   5      33.141   5.345  18.943  1.00 24.07           C  
ATOM   2237  CB  MET C   5      33.560   7.653  19.814  1.00 24.07           C  
ATOM   2238  O   MET C   5      33.898   4.922  18.068  1.00 24.07           O  
ATOM   2239  CG  MET C   5      33.607   9.117  19.409  1.00 24.07           C  
ATOM   2240  SD  MET C   5      34.442   9.374  17.795  1.00 24.07           S  
ATOM   2241  CE  MET C   5      34.583  11.183  17.792  1.00 24.07           C  
ATOM   2242  N   ARG C   6      32.694   4.650  19.962  1.00 24.90           N  
ATOM   2243  CA  ARG C   6      33.074   3.255  20.156  1.00 24.90           C  
ATOM   2244  C   ARG C   6      32.506   2.374  19.048  1.00 24.90           C  
ATOM   2245  CB  ARG C   6      32.598   2.752  21.520  1.00 24.90           C  
ATOM   2246  O   ARG C   6      33.179   1.458  18.570  1.00 24.90           O  
ATOM   2247  CG  ARG C   6      33.641   2.875  22.620  1.00 24.90           C  
ATOM   2248  CD  ARG C   6      33.162   2.251  23.923  1.00 24.90           C  
ATOM   2249  NE  ARG C   6      34.253   2.102  24.882  1.00 24.90           N  
ATOM   2250  NH1 ARG C   6      32.980   1.018  26.476  1.00 24.90           N  
ATOM   2251  NH2 ARG C   6      35.200   1.439  26.867  1.00 24.90           N  
ATOM   2252  CZ  ARG C   6      34.142   1.520  26.073  1.00 24.90           C  
ATOM   2253  N   ILE C   7      31.291   2.730  18.810  1.00 25.87           N  
ATOM   2254  CA  ILE C   7      30.563   1.957  17.810  1.00 25.87           C  
ATOM   2255  C   ILE C   7      31.173   2.194  16.431  1.00 25.87           C  
ATOM   2256  CB  ILE C   7      29.061   2.317  17.802  1.00 25.87           C  
ATOM   2257  O   ILE C   7      31.311   1.259  15.637  1.00 25.87           O  
ATOM   2258  CG1 ILE C   7      28.415   1.948  19.142  1.00 25.87           C  
ATOM   2259  CG2 ILE C   7      28.345   1.621  16.640  1.00 25.87           C  
ATOM   2260  CD1 ILE C   7      26.996   2.473  19.312  1.00 25.87           C  
ATOM   2261  N   PHE C   8      31.540   3.504  16.279  1.00 25.24           N  
ATOM   2262  CA  PHE C   8      31.945   4.007  14.971  1.00 25.24           C  
ATOM   2263  C   PHE C   8      33.444   3.829  14.763  1.00 25.24           C  
ATOM   2264  CB  PHE C   8      31.565   5.483  14.821  1.00 25.24           C  
ATOM   2265  O   PHE C   8      34.003   4.322  13.781  1.00 25.24           O  
ATOM   2266  CG  PHE C   8      30.108   5.708  14.519  1.00 25.24           C  
ATOM   2267  CD1 PHE C   8      29.629   5.603  13.219  1.00 25.24           C  
ATOM   2268  CD2 PHE C   8      29.217   6.023  15.537  1.00 25.24           C  
ATOM   2269  CE1 PHE C   8      28.280   5.811  12.937  1.00 25.24           C  
ATOM   2270  CE2 PHE C   8      27.868   6.232  15.263  1.00 25.24           C  
ATOM   2271  CZ  PHE C   8      27.402   6.126  13.962  1.00 25.24           C  
ATOM   2272  N   THR C   9      34.155   3.438  15.768  1.00 23.14           N  
ATOM   2273  CA  THR C   9      35.591   3.305  15.553  1.00 23.14           C  
ATOM   2274  C   THR C   9      35.882   2.291  14.450  1.00 23.14           C  
ATOM   2275  CB  THR C   9      36.313   2.883  16.846  1.00 23.14           C  
ATOM   2276  O   THR C   9      35.522   1.118  14.568  1.00 23.14           O  
ATOM   2277  CG2 THR C   9      37.807   3.177  16.763  1.00 23.14           C  
ATOM   2278  OG1 THR C   9      35.757   3.602  17.954  1.00 23.14           O  
ATOM   2279  N   ILE C  10      35.629   2.697  13.189  1.00 23.27           N  
ATOM   2280  CA  ILE C  10      35.906   2.017  11.928  1.00 23.27           C  
ATOM   2281  C   ILE C  10      37.355   1.535  11.909  1.00 23.27           C  
ATOM   2282  CB  ILE C  10      35.632   2.938  10.718  1.00 23.27           C  
ATOM   2283  O   ILE C  10      38.273   2.295  12.224  1.00 23.27           O  
ATOM   2284  CG1 ILE C  10      34.291   3.661  10.889  1.00 23.27           C  
ATOM   2285  CG2 ILE C  10      35.659   2.137   9.413  1.00 23.27           C  
ATOM   2286  CD1 ILE C  10      34.039   4.752   9.858  1.00 23.27           C  
ATOM   2287  N   GLY C  11      37.560   0.319  12.385  1.00 24.57           N  
ATOM   2288  CA  GLY C  11      38.833  -0.384  12.374  1.00 24.57           C  
ATOM   2289  C   GLY C  11      39.990   0.485  11.917  1.00 24.57           C  
ATOM   2290  O   GLY C  11      39.795   1.647  11.555  1.00 24.57           O  
ATOM   2291  N   THR C  12      41.127   0.382  12.481  1.00 24.05           N  
ATOM   2292  CA  THR C  12      42.358   1.114  12.205  1.00 24.05           C  
ATOM   2293  C   THR C  12      42.836   0.850  10.780  1.00 24.05           C  
ATOM   2294  CB  THR C  12      43.470   0.732  13.201  1.00 24.05           C  
ATOM   2295  O   THR C  12      42.722  -0.270  10.278  1.00 24.05           O  
ATOM   2296  CG2 THR C  12      43.199   1.323  14.580  1.00 24.05           C  
ATOM   2297  OG1 THR C  12      43.537  -0.695  13.309  1.00 24.05           O  
ATOM   2298  N   VAL C  13      42.691   1.712   9.912  1.00 23.99           N  
ATOM   2299  CA  VAL C  13      43.214   1.608   8.554  1.00 23.99           C  
ATOM   2300  C   VAL C  13      44.740   1.663   8.582  1.00 23.99           C  
ATOM   2301  CB  VAL C  13      42.658   2.727   7.644  1.00 23.99           C  
ATOM   2302  O   VAL C  13      45.324   2.596   9.137  1.00 23.99           O  
ATOM   2303  CG1 VAL C  13      43.076   2.501   6.193  1.00 23.99           C  
ATOM   2304  CG2 VAL C  13      41.136   2.800   7.760  1.00 23.99           C  
ATOM   2305  N   THR C  14      45.425   0.532   8.863  1.00 21.98           N  
ATOM   2306  CA  THR C  14      46.882   0.603   8.835  1.00 21.98           C  
ATOM   2307  C   THR C  14      47.394   0.655   7.399  1.00 21.98           C  
ATOM   2308  CB  THR C  14      47.513  -0.598   9.565  1.00 21.98           C  
ATOM   2309  O   THR C  14      46.960  -0.127   6.551  1.00 21.98           O  
ATOM   2310  CG2 THR C  14      47.733  -0.290  11.042  1.00 21.98           C  
ATOM   2311  OG1 THR C  14      46.643  -1.731   9.449  1.00 21.98           O  
ATOM   2312  N   LEU C  15      47.796   1.753   6.918  1.00 22.55           N  
ATOM   2313  CA  LEU C  15      48.381   1.946   5.595  1.00 22.55           C  
ATOM   2314  C   LEU C  15      49.721   1.226   5.484  1.00 22.55           C  
ATOM   2315  CB  LEU C  15      48.564   3.437   5.302  1.00 22.55           C  
ATOM   2316  O   LEU C  15      50.614   1.435   6.308  1.00 22.55           O  
ATOM   2317  CG  LEU C  15      47.882   3.969   4.041  1.00 22.55           C  
ATOM   2318  CD1 LEU C  15      46.974   5.145   4.385  1.00 22.55           C  
ATOM   2319  CD2 LEU C  15      48.921   4.376   3.002  1.00 22.55           C  
ATOM   2320  N   LYS C  16      49.720  -0.025   5.232  1.00 25.28           N  
ATOM   2321  CA  LYS C  16      51.027  -0.649   5.047  1.00 25.28           C  
ATOM   2322  C   LYS C  16      51.735  -0.088   3.817  1.00 25.28           C  
ATOM   2323  CB  LYS C  16      50.883  -2.167   4.922  1.00 25.28           C  
ATOM   2324  O   LYS C  16      51.124   0.062   2.757  1.00 25.28           O  
ATOM   2325  CG  LYS C  16      51.087  -2.918   6.229  1.00 25.28           C  
ATOM   2326  CD  LYS C  16      51.081  -4.426   6.014  1.00 25.28           C  
ATOM   2327  CE  LYS C  16      51.220  -5.179   7.330  1.00 25.28           C  
ATOM   2328  NZ  LYS C  16      51.176  -6.659   7.129  1.00 25.28           N  
ATOM   2329  N   GLN C  17      52.736   0.716   4.040  1.00 24.06           N  
ATOM   2330  CA  GLN C  17      53.550   1.309   2.983  1.00 24.06           C  
ATOM   2331  C   GLN C  17      54.020   0.249   1.991  1.00 24.06           C  
ATOM   2332  CB  GLN C  17      54.753   2.041   3.579  1.00 24.06           C  
ATOM   2333  O   GLN C  17      54.500  -0.814   2.391  1.00 24.06           O  
ATOM   2334  CG  GLN C  17      54.886   3.485   3.114  1.00 24.06           C  
ATOM   2335  CD  GLN C  17      55.863   4.285   3.955  1.00 24.06           C  
ATOM   2336  NE2 GLN C  17      56.089   5.537   3.571  1.00 24.06           N  
ATOM   2337  OE1 GLN C  17      56.409   3.783   4.942  1.00 24.06           O  
ATOM   2338  N   GLY C  18      53.370   0.142   0.915  1.00 28.43           N  
ATOM   2339  CA  GLY C  18      53.761  -0.778  -0.142  1.00 28.43           C  
ATOM   2340  C   GLY C  18      55.241  -0.716  -0.469  1.00 28.43           C  
ATOM   2341  O   GLY C  18      55.886   0.312  -0.258  1.00 28.43           O  
ATOM   2342  N   GLU C  19      56.059  -1.676  -0.138  1.00 27.47           N  
ATOM   2343  CA  GLU C  19      57.461  -1.737  -0.537  1.00 27.47           C  
ATOM   2344  C   GLU C  19      57.609  -1.626  -2.052  1.00 27.47           C  
ATOM   2345  CB  GLU C  19      58.107  -3.032  -0.039  1.00 27.47           C  
ATOM   2346  O   GLU C  19      56.795  -2.169  -2.802  1.00 27.47           O  
ATOM   2347  CG  GLU C  19      59.565  -2.877   0.366  1.00 27.47           C  
ATOM   2348  CD  GLU C  19      60.180  -4.161   0.901  1.00 27.47           C  
ATOM   2349  OE1 GLU C  19      61.401  -4.180   1.178  1.00 27.47           O  
ATOM   2350  OE2 GLU C  19      59.435  -5.156   1.043  1.00 27.47           O  
ATOM   2351  N   ILE C  20      58.136  -0.466  -2.474  1.00 30.59           N  
ATOM   2352  CA  ILE C  20      58.439  -0.241  -3.883  1.00 30.59           C  
ATOM   2353  C   ILE C  20      59.387  -1.326  -4.387  1.00 30.59           C  
ATOM   2354  CB  ILE C  20      59.054   1.158  -4.112  1.00 30.59           C  
ATOM   2355  O   ILE C  20      60.504  -1.467  -3.883  1.00 30.59           O  
ATOM   2356  CG1 ILE C  20      58.125   2.247  -3.564  1.00 30.59           C  
ATOM   2357  CG2 ILE C  20      59.344   1.383  -5.599  1.00 30.59           C  
ATOM   2358  CD1 ILE C  20      58.747   3.636  -3.540  1.00 30.59           C  
ATOM   2359  N   LYS C  21      58.993  -2.544  -4.555  1.00 29.69           N  
ATOM   2360  CA  LYS C  21      60.111  -3.362  -5.016  1.00 29.69           C  
ATOM   2361  C   LYS C  21      60.646  -2.858  -6.353  1.00 29.69           C  
ATOM   2362  CB  LYS C  21      59.689  -4.827  -5.140  1.00 29.69           C  
ATOM   2363  O   LYS C  21      61.833  -2.550  -6.476  1.00 29.69           O  
ATOM   2364  CG  LYS C  21      59.908  -5.643  -3.874  1.00 29.69           C  
ATOM   2365  CD  LYS C  21      59.535  -7.106  -4.080  1.00 29.69           C  
ATOM   2366  CE  LYS C  21      59.708  -7.913  -2.801  1.00 29.69           C  
ATOM   2367  NZ  LYS C  21      59.333  -9.346  -2.995  1.00 29.69           N  
ATOM   2368  N   ASP C  22      60.362  -3.618  -7.471  1.00 32.37           N  
ATOM   2369  CA  ASP C  22      61.063  -3.634  -8.751  1.00 32.37           C  
ATOM   2370  C   ASP C  22      60.699  -2.413  -9.592  1.00 32.37           C  
ATOM   2371  CB  ASP C  22      60.744  -4.917  -9.522  1.00 32.37           C  
ATOM   2372  O   ASP C  22      59.687  -2.416 -10.296  1.00 32.37           O  
ATOM   2373  CG  ASP C  22      61.750  -6.026  -9.269  1.00 32.37           C  
ATOM   2374  OD1 ASP C  22      62.885  -5.734  -8.834  1.00 32.37           O  
ATOM   2375  OD2 ASP C  22      61.406  -7.204  -9.509  1.00 32.37           O  
ATOM   2376  N   ALA C  23      60.956  -1.145  -8.987  1.00 30.68           N  
ATOM   2377  CA  ALA C  23      60.546   0.031  -9.750  1.00 30.68           C  
ATOM   2378  C   ALA C  23      61.315   0.127 -11.064  1.00 30.68           C  
ATOM   2379  CB  ALA C  23      60.749   1.299  -8.924  1.00 30.68           C  
ATOM   2380  O   ALA C  23      62.546   0.197 -11.066  1.00 30.68           O  
ATOM   2381  N   THR C  24      61.109  -0.709 -12.091  1.00 29.41           N  
ATOM   2382  CA  THR C  24      61.721  -0.113 -13.273  1.00 29.41           C  
ATOM   2383  C   THR C  24      61.136   1.270 -13.545  1.00 29.41           C  
ATOM   2384  CB  THR C  24      61.530  -1.007 -14.512  1.00 29.41           C  
ATOM   2385  O   THR C  24      60.004   1.559 -13.153  1.00 29.41           O  
ATOM   2386  CG2 THR C  24      62.872  -1.493 -15.052  1.00 29.41           C  
ATOM   2387  OG1 THR C  24      60.731  -2.142 -14.157  1.00 29.41           O  
ATOM   2388  N   PRO C  25      61.984   2.325 -13.937  1.00 27.76           N  
ATOM   2389  CA  PRO C  25      61.601   3.736 -14.019  1.00 27.76           C  
ATOM   2390  C   PRO C  25      60.199   3.935 -14.591  1.00 27.76           C  
ATOM   2391  CB  PRO C  25      62.660   4.336 -14.948  1.00 27.76           C  
ATOM   2392  O   PRO C  25      59.453   4.797 -14.120  1.00 27.76           O  
ATOM   2393  CG  PRO C  25      63.453   3.164 -15.429  1.00 27.76           C  
ATOM   2394  CD  PRO C  25      62.894   1.919 -14.802  1.00 27.76           C  
ATOM   2395  N   SER C  26      59.975   3.542 -15.862  1.00 26.70           N  
ATOM   2396  CA  SER C  26      58.839   4.143 -16.555  1.00 26.70           C  
ATOM   2397  C   SER C  26      57.517   3.683 -15.951  1.00 26.70           C  
ATOM   2398  CB  SER C  26      58.876   3.797 -18.044  1.00 26.70           C  
ATOM   2399  O   SER C  26      56.446   4.009 -16.467  1.00 26.70           O  
ATOM   2400  OG  SER C  26      59.832   2.783 -18.302  1.00 26.70           O  
ATOM   2401  N   ASP C  27      57.526   2.555 -15.262  1.00 24.23           N  
ATOM   2402  CA  ASP C  27      56.315   1.755 -15.112  1.00 24.23           C  
ATOM   2403  C   ASP C  27      55.404   2.335 -14.033  1.00 24.23           C  
ATOM   2404  CB  ASP C  27      56.668   0.304 -14.779  1.00 24.23           C  
ATOM   2405  O   ASP C  27      55.879   2.952 -13.077  1.00 24.23           O  
ATOM   2406  CG  ASP C  27      56.737  -0.586 -16.007  1.00 24.23           C  
ATOM   2407  OD1 ASP C  27      56.240  -0.184 -17.081  1.00 24.23           O  
ATOM   2408  OD2 ASP C  27      57.291  -1.702 -15.899  1.00 24.23           O  
ATOM   2409  N   PHE C  28      54.104   2.598 -14.327  1.00 24.00           N  
ATOM   2410  CA  PHE C  28      52.989   3.066 -13.512  1.00 24.00           C  
ATOM   2411  C   PHE C  28      52.918   2.296 -12.199  1.00 24.00           C  
ATOM   2412  CB  PHE C  28      51.668   2.927 -14.274  1.00 24.00           C  
ATOM   2413  O   PHE C  28      53.086   1.075 -12.180  1.00 24.00           O  
ATOM   2414  CG  PHE C  28      51.294   4.150 -15.069  1.00 24.00           C  
ATOM   2415  CD1 PHE C  28      50.593   5.193 -14.477  1.00 24.00           C  
ATOM   2416  CD2 PHE C  28      51.645   4.256 -16.408  1.00 24.00           C  
ATOM   2417  CE1 PHE C  28      50.245   6.326 -15.209  1.00 24.00           C  
ATOM   2418  CE2 PHE C  28      51.302   5.385 -17.147  1.00 24.00           C  
ATOM   2419  CZ  PHE C  28      50.601   6.418 -16.546  1.00 24.00           C  
ATOM   2420  N   VAL C  29      53.453   2.856 -11.105  1.00 23.96           N  
ATOM   2421  CA  VAL C  29      53.463   2.324  -9.746  1.00 23.96           C  
ATOM   2422  C   VAL C  29      52.029   2.138  -9.254  1.00 23.96           C  
ATOM   2423  CB  VAL C  29      54.243   3.245  -8.782  1.00 23.96           C  
ATOM   2424  O   VAL C  29      51.244   3.089  -9.236  1.00 23.96           O  
ATOM   2425  CG1 VAL C  29      54.266   2.656  -7.373  1.00 23.96           C  
ATOM   2426  CG2 VAL C  29      55.664   3.472  -9.294  1.00 23.96           C  
ATOM   2427  N   ARG C  30      51.302   0.983  -9.631  1.00 21.86           N  
ATOM   2428  CA  ARG C  30      49.959   0.738  -9.114  1.00 21.86           C  
ATOM   2429  C   ARG C  30      49.994   0.436  -7.619  1.00 21.86           C  
ATOM   2430  CB  ARG C  30      49.296  -0.418  -9.866  1.00 21.86           C  
ATOM   2431  O   ARG C  30      50.744  -0.435  -7.174  1.00 21.86           O  
ATOM   2432  CG  ARG C  30      48.154   0.012 -10.774  1.00 21.86           C  
ATOM   2433  CD  ARG C  30      47.500  -1.178 -11.460  1.00 21.86           C  
ATOM   2434  NE  ARG C  30      46.470  -0.756 -12.406  1.00 21.86           N  
ATOM   2435  NH1 ARG C  30      46.149  -2.857 -13.312  1.00 21.86           N  
ATOM   2436  NH2 ARG C  30      44.930  -1.074 -14.079  1.00 21.86           N  
ATOM   2437  CZ  ARG C  30      45.852  -1.564 -13.263  1.00 21.86           C  
ATOM   2438  N   ALA C  31      49.988   1.447  -6.735  1.00 21.12           N  
ATOM   2439  CA  ALA C  31      49.918   1.295  -5.284  1.00 21.12           C  
ATOM   2440  C   ALA C  31      48.582   0.690  -4.861  1.00 21.12           C  
ATOM   2441  CB  ALA C  31      50.131   2.641  -4.597  1.00 21.12           C  
ATOM   2442  O   ALA C  31      47.525   1.112  -5.334  1.00 21.12           O  
ATOM   2443  N   THR C  32      48.469  -0.629  -4.858  1.00 20.72           N  
ATOM   2444  CA  THR C  32      47.225  -1.260  -4.429  1.00 20.72           C  
ATOM   2445  C   THR C  32      47.059  -1.151  -2.916  1.00 20.72           C  
ATOM   2446  CB  THR C  32      47.175  -2.740  -4.849  1.00 20.72           C  
ATOM   2447  O   THR C  32      47.971  -1.491  -2.160  1.00 20.72           O  
ATOM   2448  CG2 THR C  32      45.751  -3.169  -5.185  1.00 20.72           C  
ATOM   2449  OG1 THR C  32      48.005  -2.932  -6.001  1.00 20.72           O  
ATOM   2450  N   ALA C  33      46.505  -0.077  -2.410  1.00 22.00           N  
ATOM   2451  CA  ALA C  33      46.176   0.058  -0.993  1.00 22.00           C  
ATOM   2452  C   ALA C  33      45.081  -0.924  -0.588  1.00 22.00           C  
ATOM   2453  CB  ALA C  33      45.744   1.489  -0.682  1.00 22.00           C  
ATOM   2454  O   ALA C  33      44.125  -1.141  -1.335  1.00 22.00           O  
ATOM   2455  N   THR C  34      45.463  -2.070  -0.091  1.00 22.03           N  
ATOM   2456  CA  THR C  34      44.465  -3.023   0.383  1.00 22.03           C  
ATOM   2457  C   THR C  34      43.827  -2.538   1.682  1.00 22.03           C  
ATOM   2458  CB  THR C  34      45.083  -4.417   0.601  1.00 22.03           C  
ATOM   2459  O   THR C  34      44.530  -2.145   2.616  1.00 22.03           O  
ATOM   2460  CG2 THR C  34      44.100  -5.520   0.223  1.00 22.03           C  
ATOM   2461  OG1 THR C  34      46.260  -4.543  -0.207  1.00 22.03           O  
ATOM   2462  N   ILE C  35      42.802  -1.795   1.594  1.00 23.57           N  
ATOM   2463  CA  ILE C  35      42.075  -1.346   2.776  1.00 23.57           C  
ATOM   2464  C   ILE C  35      41.417  -2.541   3.461  1.00 23.57           C  
ATOM   2465  CB  ILE C  35      41.014  -0.282   2.417  1.00 23.57           C  
ATOM   2466  O   ILE C  35      40.569  -3.214   2.871  1.00 23.57           O  
ATOM   2467  CG1 ILE C  35      41.657   0.875   1.644  1.00 23.57           C  
ATOM   2468  CG2 ILE C  35      40.311   0.227   3.679  1.00 23.57           C  
ATOM   2469  CD1 ILE C  35      40.655   1.819   0.995  1.00 23.57           C  
ATOM   2470  N   PRO C  36      42.113  -3.214   4.312  1.00 23.62           N  
ATOM   2471  CA  PRO C  36      41.387  -4.315   4.951  1.00 23.62           C  
ATOM   2472  C   PRO C  36      40.075  -3.864   5.590  1.00 23.62           C  
ATOM   2473  CB  PRO C  36      42.368  -4.815   6.013  1.00 23.62           C  
ATOM   2474  O   PRO C  36      40.047  -2.863   6.311  1.00 23.62           O  
ATOM   2475  CG  PRO C  36      43.353  -3.703   6.177  1.00 23.62           C  
ATOM   2476  CD  PRO C  36      43.206  -2.760   5.018  1.00 23.62           C  
ATOM   2477  N   ILE C  37      39.082  -3.641   4.810  1.00 24.12           N  
ATOM   2478  CA  ILE C  37      37.826  -3.300   5.469  1.00 24.12           C  
ATOM   2479  C   ILE C  37      37.492  -4.355   6.521  1.00 24.12           C  
ATOM   2480  CB  ILE C  37      36.670  -3.173   4.451  1.00 24.12           C  
ATOM   2481  O   ILE C  37      37.372  -5.540   6.205  1.00 24.12           O  
ATOM   2482  CG1 ILE C  37      37.002  -2.113   3.395  1.00 24.12           C  
ATOM   2483  CG2 ILE C  37      35.356  -2.844   5.165  1.00 24.12           C  
ATOM   2484  CD1 ILE C  37      36.091  -2.147   2.176  1.00 24.12           C  
ATOM   2485  N   GLN C  38      38.167  -4.439   7.622  1.00 23.83           N  
ATOM   2486  CA  GLN C  38      37.660  -5.313   8.674  1.00 23.83           C  
ATOM   2487  C   GLN C  38      36.274  -4.872   9.135  1.00 23.83           C  
ATOM   2488  CB  GLN C  38      38.624  -5.340   9.862  1.00 23.83           C  
ATOM   2489  O   GLN C  38      36.102  -3.752   9.620  1.00 23.83           O  
ATOM   2490  CG  GLN C  38      39.207  -6.716  10.150  1.00 23.83           C  
ATOM   2491  CD  GLN C  38      40.124  -6.724  11.358  1.00 23.83           C  
ATOM   2492  NE2 GLN C  38      40.411  -7.913  11.877  1.00 23.83           N  
ATOM   2493  OE1 GLN C  38      40.572  -5.670  11.821  1.00 23.83           O  
ATOM   2494  N   ALA C  39      35.266  -5.001   8.321  1.00 29.82           N  
ATOM   2495  CA  ALA C  39      33.907  -4.695   8.762  1.00 29.82           C  
ATOM   2496  C   ALA C  39      33.604  -5.357  10.103  1.00 29.82           C  
ATOM   2497  CB  ALA C  39      32.893  -5.142   7.711  1.00 29.82           C  
ATOM   2498  O   ALA C  39      33.661  -6.583  10.225  1.00 29.82           O  
ATOM   2499  N   SER C  40      34.170  -4.862  11.157  1.00 27.78           N  
ATOM   2500  CA  SER C  40      33.865  -5.481  12.443  1.00 27.78           C  
ATOM   2501  C   SER C  40      32.362  -5.659  12.628  1.00 27.78           C  
ATOM   2502  CB  SER C  40      34.432  -4.643  13.590  1.00 27.78           C  
ATOM   2503  O   SER C  40      31.921  -6.594  13.300  1.00 27.78           O  
ATOM   2504  OG  SER C  40      33.718  -3.426  13.725  1.00 27.78           O  
ATOM   2505  N   LEU C  41      31.517  -4.539  12.415  1.00 33.00           N  
ATOM   2506  CA  LEU C  41      30.108  -4.724  12.742  1.00 33.00           C  
ATOM   2507  C   LEU C  41      29.453  -5.715  11.785  1.00 33.00           C  
ATOM   2508  CB  LEU C  41      29.366  -3.386  12.696  1.00 33.00           C  
ATOM   2509  O   LEU C  41      29.753  -5.719  10.589  1.00 33.00           O  
ATOM   2510  CG  LEU C  41      29.211  -2.650  14.028  1.00 33.00           C  
ATOM   2511  CD1 LEU C  41      29.378  -1.147  13.826  1.00 33.00           C  
ATOM   2512  CD2 LEU C  41      27.858  -2.963  14.658  1.00 33.00           C  
ATOM   2513  N   PRO C  42      28.715  -6.751  12.330  1.00 35.86           N  
ATOM   2514  CA  PRO C  42      28.248  -7.805  11.427  1.00 35.86           C  
ATOM   2515  C   PRO C  42      27.409  -7.263  10.272  1.00 35.86           C  
ATOM   2516  CB  PRO C  42      27.407  -8.703  12.338  1.00 35.86           C  
ATOM   2517  O   PRO C  42      26.272  -6.833  10.478  1.00 35.86           O  
ATOM   2518  CG  PRO C  42      27.380  -7.994  13.654  1.00 35.86           C  
ATOM   2519  CD  PRO C  42      28.219  -6.754  13.544  1.00 35.86           C  
ATOM   2520  N   PHE C  43      27.940  -6.440   9.290  1.00 40.23           N  
ATOM   2521  CA  PHE C  43      27.322  -6.146   8.002  1.00 40.23           C  
ATOM   2522  C   PHE C  43      26.258  -7.183   7.663  1.00 40.23           C  
ATOM   2523  CB  PHE C  43      28.380  -6.096   6.895  1.00 40.23           C  
ATOM   2524  O   PHE C  43      25.229  -6.852   7.070  1.00 40.23           O  
ATOM   2525  CG  PHE C  43      27.949  -5.323   5.678  1.00 40.23           C  
ATOM   2526  CD1 PHE C  43      27.453  -5.981   4.559  1.00 40.23           C  
ATOM   2527  CD2 PHE C  43      28.040  -3.937   5.653  1.00 40.23           C  
ATOM   2528  CE1 PHE C  43      27.054  -5.267   3.431  1.00 40.23           C  
ATOM   2529  CE2 PHE C  43      27.643  -3.218   4.530  1.00 40.23           C  
ATOM   2530  CZ  PHE C  43      27.151  -3.885   3.420  1.00 40.23           C  
ATOM   2531  N   GLY C  44      26.513  -8.212   8.216  1.00 41.71           N  
ATOM   2532  CA  GLY C  44      25.593  -9.322   8.024  1.00 41.71           C  
ATOM   2533  C   GLY C  44      24.223  -9.071   8.625  1.00 41.71           C  
ATOM   2534  O   GLY C  44      23.202  -9.334   7.985  1.00 41.71           O  
ATOM   2535  N   TRP C  45      24.227  -8.428   9.679  1.00 40.91           N  
ATOM   2536  CA  TRP C  45      22.972  -8.180  10.382  1.00 40.91           C  
ATOM   2537  C   TRP C  45      22.172  -7.079   9.695  1.00 40.91           C  
ATOM   2538  CB  TRP C  45      23.239  -7.799  11.841  1.00 40.91           C  
ATOM   2539  O   TRP C  45      20.941  -7.134   9.648  1.00 40.91           O  
ATOM   2540  CG  TRP C  45      23.381  -8.975  12.761  1.00 40.91           C  
ATOM   2541  CD1 TRP C  45      24.536  -9.453  13.314  1.00 40.91           C  
ATOM   2542  CD2 TRP C  45      22.329  -9.823  13.231  1.00 40.91           C  
ATOM   2543  CE2 TRP C  45      22.920 -10.797  14.067  1.00 40.91           C  
ATOM   2544  CE3 TRP C  45      20.943  -9.854  13.027  1.00 40.91           C  
ATOM   2545  NE1 TRP C  45      24.266 -10.549  14.100  1.00 40.91           N  
ATOM   2546  CH2 TRP C  45      20.817 -11.800  14.482  1.00 40.91           C  
ATOM   2547  CZ2 TRP C  45      22.170 -11.792  14.699  1.00 40.91           C  
ATOM   2548  CZ3 TRP C  45      20.199 -10.845  13.657  1.00 40.91           C  
ATOM   2549  N   LEU C  46      22.902  -6.122   9.200  1.00 43.61           N  
ATOM   2550  CA  LEU C  46      22.250  -5.033   8.480  1.00 43.61           C  
ATOM   2551  C   LEU C  46      21.543  -5.552   7.233  1.00 43.61           C  
ATOM   2552  CB  LEU C  46      23.271  -3.960   8.093  1.00 43.61           C  
ATOM   2553  O   LEU C  46      20.406  -5.166   6.952  1.00 43.61           O  
ATOM   2554  CG  LEU C  46      22.707  -2.581   7.747  1.00 43.61           C  
ATOM   2555  CD1 LEU C  46      22.894  -1.623   8.919  1.00 43.61           C  
ATOM   2556  CD2 LEU C  46      23.372  -2.031   6.489  1.00 43.61           C  
ATOM   2557  N   ILE C  47      22.200  -6.330   6.542  1.00 42.72           N  
ATOM   2558  CA  ILE C  47      21.637  -6.947   5.346  1.00 42.72           C  
ATOM   2559  C   ILE C  47      20.405  -7.768   5.720  1.00 42.72           C  
ATOM   2560  CB  ILE C  47      22.675  -7.836   4.626  1.00 42.72           C  
ATOM   2561  O   ILE C  47      19.373  -7.691   5.050  1.00 42.72           O  
ATOM   2562  CG1 ILE C  47      23.835  -6.983   4.099  1.00 42.72           C  
ATOM   2563  CG2 ILE C  47      22.016  -8.626   3.492  1.00 42.72           C  
ATOM   2564  CD1 ILE C  47      24.983  -7.793   3.514  1.00 42.72           C  
ATOM   2565  N   VAL C  48      20.551  -8.419   6.799  1.00 44.43           N  
ATOM   2566  CA  VAL C  48      19.455  -9.243   7.296  1.00 44.43           C  
ATOM   2567  C   VAL C  48      18.274  -8.354   7.680  1.00 44.43           C  
ATOM   2568  CB  VAL C  48      19.892 -10.100   8.506  1.00 44.43           C  
ATOM   2569  O   VAL C  48      17.122  -8.678   7.380  1.00 44.43           O  
ATOM   2570  CG1 VAL C  48      18.693 -10.823   9.116  1.00 44.43           C  
ATOM   2571  CG2 VAL C  48      20.968 -11.100   8.088  1.00 44.43           C  
ATOM   2572  N   GLY C  49      18.636  -7.303   8.206  1.00 46.76           N  
ATOM   2573  CA  GLY C  49      17.616  -6.359   8.637  1.00 46.76           C  
ATOM   2574  C   GLY C  49      16.827  -5.766   7.485  1.00 46.76           C  
ATOM   2575  O   GLY C  49      15.596  -5.715   7.530  1.00 46.76           O  
ATOM   2576  N   VAL C  50      17.578  -5.395   6.498  1.00 46.53           N  
ATOM   2577  CA  VAL C  50      16.960  -4.793   5.322  1.00 46.53           C  
ATOM   2578  C   VAL C  50      16.088  -5.825   4.610  1.00 46.53           C  
ATOM   2579  CB  VAL C  50      18.020  -4.229   4.350  1.00 46.53           C  
ATOM   2580  O   VAL C  50      14.985  -5.509   4.157  1.00 46.53           O  
ATOM   2581  CG1 VAL C  50      17.365  -3.753   3.054  1.00 46.53           C  
ATOM   2582  CG2 VAL C  50      18.796  -3.090   5.009  1.00 46.53           C  
ATOM   2583  N   ALA C  51      16.613  -6.992   4.514  1.00 44.73           N  
ATOM   2584  CA  ALA C  51      15.866  -8.092   3.910  1.00 44.73           C  
ATOM   2585  C   ALA C  51      14.574  -8.363   4.675  1.00 44.73           C  
ATOM   2586  CB  ALA C  51      16.725  -9.353   3.858  1.00 44.73           C  
ATOM   2587  O   ALA C  51      13.518  -8.568   4.071  1.00 44.73           O  
ATOM   2588  N   LEU C  52      14.733  -8.407   5.894  1.00 47.09           N  
ATOM   2589  CA  LEU C  52      13.580  -8.642   6.756  1.00 47.09           C  
ATOM   2590  C   LEU C  52      12.528  -7.555   6.566  1.00 47.09           C  
ATOM   2591  CB  LEU C  52      14.011  -8.700   8.224  1.00 47.09           C  
ATOM   2592  O   LEU C  52      11.330  -7.845   6.524  1.00 47.09           O  
ATOM   2593  CG  LEU C  52      14.190 -10.096   8.824  1.00 47.09           C  
ATOM   2594  CD1 LEU C  52      15.191 -10.054   9.974  1.00 47.09           C  
ATOM   2595  CD2 LEU C  52      12.850 -10.652   9.294  1.00 47.09           C  
ATOM   2596  N   LEU C  53      12.989  -6.471   6.372  1.00 46.41           N  
ATOM   2597  CA  LEU C  53      12.113  -5.321   6.177  1.00 46.41           C  
ATOM   2598  C   LEU C  53      11.315  -5.457   4.885  1.00 46.41           C  
ATOM   2599  CB  LEU C  53      12.928  -4.025   6.153  1.00 46.41           C  
ATOM   2600  O   LEU C  53      10.115  -5.174   4.859  1.00 46.41           O  
ATOM   2601  CG  LEU C  53      12.128  -2.721   6.152  1.00 46.41           C  
ATOM   2602  CD1 LEU C  53      11.365  -2.566   7.464  1.00 46.41           C  
ATOM   2603  CD2 LEU C  53      13.049  -1.529   5.920  1.00 46.41           C  
ATOM   2604  N   ALA C  54      12.045  -5.731   3.894  1.00 45.31           N  
ATOM   2605  CA  ALA C  54      11.421  -5.903   2.584  1.00 45.31           C  
ATOM   2606  C   ALA C  54      10.336  -6.975   2.630  1.00 45.31           C  
ATOM   2607  CB  ALA C  54      12.473  -6.260   1.537  1.00 45.31           C  
ATOM   2608  O   ALA C  54       9.251  -6.793   2.072  1.00 45.31           O  
ATOM   2609  N   VAL C  55      10.632  -7.950   3.362  1.00 43.22           N  
ATOM   2610  CA  VAL C  55       9.710  -9.075   3.477  1.00 43.22           C  
ATOM   2611  C   VAL C  55       8.475  -8.653   4.270  1.00 43.22           C  
ATOM   2612  CB  VAL C  55      10.384 -10.293   4.149  1.00 43.22           C  
ATOM   2613  O   VAL C  55       7.347  -8.978   3.892  1.00 43.22           O  
ATOM   2614  CG1 VAL C  55       9.359 -11.392   4.426  1.00 43.22           C  
ATOM   2615  CG2 VAL C  55      11.518 -10.825   3.274  1.00 43.22           C  
ATOM   2616  N   PHE C  56       8.742  -8.055   5.329  1.00 46.99           N  
ATOM   2617  CA  PHE C  56       7.655  -7.616   6.195  1.00 46.99           C  
ATOM   2618  C   PHE C  56       6.736  -6.647   5.461  1.00 46.99           C  
ATOM   2619  CB  PHE C  56       8.208  -6.957   7.463  1.00 46.99           C  
ATOM   2620  O   PHE C  56       5.512  -6.730   5.584  1.00 46.99           O  
ATOM   2621  CG  PHE C  56       7.261  -6.999   8.631  1.00 46.99           C  
ATOM   2622  CD1 PHE C  56       6.412  -5.931   8.895  1.00 46.99           C  
ATOM   2623  CD2 PHE C  56       7.220  -8.107   9.467  1.00 46.99           C  
ATOM   2624  CE1 PHE C  56       5.535  -5.967   9.976  1.00 46.99           C  
ATOM   2625  CE2 PHE C  56       6.346  -8.151  10.550  1.00 46.99           C  
ATOM   2626  CZ  PHE C  56       5.505  -7.079  10.803  1.00 46.99           C  
ATOM   2627  N   GLN C  57       7.346  -5.718   4.799  1.00 41.90           N  
ATOM   2628  CA  GLN C  57       6.570  -4.743   4.039  1.00 41.90           C  
ATOM   2629  C   GLN C  57       5.686  -5.432   3.003  1.00 41.90           C  
ATOM   2630  CB  GLN C  57       7.496  -3.737   3.353  1.00 41.90           C  
ATOM   2631  O   GLN C  57       4.534  -5.040   2.804  1.00 41.90           O  
ATOM   2632  CG  GLN C  57       7.773  -2.491   4.184  1.00 41.90           C  
ATOM   2633  CD  GLN C  57       8.655  -1.489   3.463  1.00 41.90           C  
ATOM   2634  NE2 GLN C  57       8.780  -0.294   4.028  1.00 41.90           N  
ATOM   2635  OE1 GLN C  57       9.221  -1.788   2.406  1.00 41.90           O  
ATOM   2636  N   SER C  58       6.310  -6.382   2.446  1.00 40.20           N  
ATOM   2637  CA  SER C  58       5.577  -7.141   1.438  1.00 40.20           C  
ATOM   2638  C   SER C  58       4.465  -7.971   2.071  1.00 40.20           C  
ATOM   2639  CB  SER C  58       6.525  -8.052   0.658  1.00 40.20           C  
ATOM   2640  O   SER C  58       3.358  -8.047   1.535  1.00 40.20           O  
ATOM   2641  OG  SER C  58       5.944  -8.446  -0.573  1.00 40.20           O  
ATOM   2642  N   ALA C  59       4.787  -8.524   3.197  1.00 38.68           N  
ATOM   2643  CA  ALA C  59       3.856  -9.405   3.896  1.00 38.68           C  
ATOM   2644  C   ALA C  59       2.697  -8.614   4.496  1.00 38.68           C  
ATOM   2645  CB  ALA C  59       4.582 -10.189   4.987  1.00 38.68           C  
ATOM   2646  O   ALA C  59       1.570  -9.109   4.568  1.00 38.68           O  
ATOM   2647  N   SER C  60       2.980  -7.487   5.011  1.00 39.48           N  
ATOM   2648  CA  SER C  60       1.981  -6.654   5.673  1.00 39.48           C  
ATOM   2649  C   SER C  60       0.850  -6.285   4.719  1.00 39.48           C  
ATOM   2650  CB  SER C  60       2.626  -5.383   6.228  1.00 39.48           C  
ATOM   2651  O   SER C  60      -0.284  -6.065   5.148  1.00 39.48           O  
ATOM   2652  OG  SER C  60       3.243  -4.639   5.192  1.00 39.48           O  
ATOM   2653  N   LYS C  61       1.207  -6.219   3.489  1.00 36.93           N  
ATOM   2654  CA  LYS C  61       0.222  -5.859   2.473  1.00 36.93           C  
ATOM   2655  C   LYS C  61      -0.805  -6.972   2.284  1.00 36.93           C  
ATOM   2656  CB  LYS C  61       0.910  -5.549   1.143  1.00 36.93           C  
ATOM   2657  O   LYS C  61      -1.961  -6.706   1.948  1.00 36.93           O  
ATOM   2658  CG  LYS C  61       1.407  -4.116   1.022  1.00 36.93           C  
ATOM   2659  CD  LYS C  61       2.050  -3.861  -0.335  1.00 36.93           C  
ATOM   2660  CE  LYS C  61       2.640  -2.460  -0.420  1.00 36.93           C  
ATOM   2661  NZ  LYS C  61       3.321  -2.223  -1.729  1.00 36.93           N  
ATOM   2662  N   ILE C  62      -0.324  -8.139   2.624  1.00 30.24           N  
ATOM   2663  CA  ILE C  62      -1.125  -9.318   2.315  1.00 30.24           C  
ATOM   2664  C   ILE C  62      -1.994  -9.682   3.517  1.00 30.24           C  
ATOM   2665  CB  ILE C  62      -0.236 -10.516   1.914  1.00 30.24           C  
ATOM   2666  O   ILE C  62      -3.102 -10.199   3.356  1.00 30.24           O  
ATOM   2667  CG1 ILE C  62       0.616 -10.163   0.689  1.00 30.24           C  
ATOM   2668  CG2 ILE C  62      -1.091 -11.758   1.646  1.00 30.24           C  
ATOM   2669  CD1 ILE C  62       1.757 -11.136   0.427  1.00 30.24           C  
ATOM   2670  N   ILE C  63      -1.573  -9.267   4.703  1.00 28.15           N  
ATOM   2671  CA  ILE C  63      -2.244  -9.722   5.915  1.00 28.15           C  
ATOM   2672  C   ILE C  63      -3.243  -8.665   6.381  1.00 28.15           C  
ATOM   2673  CB  ILE C  63      -1.231 -10.034   7.039  1.00 28.15           C  
ATOM   2674  O   ILE C  63      -2.901  -7.485   6.490  1.00 28.15           O  
ATOM   2675  CG1 ILE C  63      -0.220 -11.087   6.571  1.00 28.15           C  
ATOM   2676  CG2 ILE C  63      -1.955 -10.495   8.307  1.00 28.15           C  
ATOM   2677  CD1 ILE C  63       0.945 -11.296   7.528  1.00 28.15           C  
ATOM   2678  N   THR C  64      -4.536  -8.898   6.153  1.00 27.94           N  
ATOM   2679  CA  THR C  64      -5.567  -8.017   6.689  1.00 27.94           C  
ATOM   2680  C   THR C  64      -5.586  -8.073   8.214  1.00 27.94           C  
ATOM   2681  CB  THR C  64      -6.959  -8.388   6.143  1.00 27.94           C  
ATOM   2682  O   THR C  64      -5.721  -9.149   8.800  1.00 27.94           O  
ATOM   2683  CG2 THR C  64      -7.324  -7.526   4.939  1.00 27.94           C  
ATOM   2684  OG1 THR C  64      -6.959  -9.765   5.747  1.00 27.94           O  
ATOM   2685  N   LEU C  65      -4.922  -7.155   8.783  1.00 31.58           N  
ATOM   2686  CA  LEU C  65      -4.891  -7.095  10.240  1.00 31.58           C  
ATOM   2687  C   LEU C  65      -6.163  -6.456  10.785  1.00 31.58           C  
ATOM   2688  CB  LEU C  65      -3.666  -6.311  10.718  1.00 31.58           C  
ATOM   2689  O   LEU C  65      -6.407  -5.266  10.568  1.00 31.58           O  
ATOM   2690  CG  LEU C  65      -2.304  -6.959  10.463  1.00 31.58           C  
ATOM   2691  CD1 LEU C  65      -1.202  -5.905  10.489  1.00 31.58           C  
ATOM   2692  CD2 LEU C  65      -2.030  -8.051  11.492  1.00 31.58           C  
ATOM   2693  N   LYS C  66      -7.064  -7.291  11.226  1.00 35.11           N  
ATOM   2694  CA  LYS C  66      -8.397  -6.810  11.578  1.00 35.11           C  
ATOM   2695  C   LYS C  66      -8.420  -6.244  12.995  1.00 35.11           C  
ATOM   2696  CB  LYS C  66      -9.426  -7.934  11.446  1.00 35.11           C  
ATOM   2697  O   LYS C  66      -9.065  -5.225  13.252  1.00 35.11           O  
ATOM   2698  CG  LYS C  66      -9.865  -8.206  10.015  1.00 35.11           C  
ATOM   2699  CD  LYS C  66     -10.968  -9.255   9.958  1.00 35.11           C  
ATOM   2700  CE  LYS C  66     -11.386  -9.550   8.524  1.00 35.11           C  
ATOM   2701  NZ  LYS C  66     -12.477 -10.568   8.464  1.00 35.11           N  
ATOM   2702  N   LYS C  67      -7.584  -6.828  13.865  1.00 34.80           N  
ATOM   2703  CA  LYS C  67      -7.618  -6.423  15.267  1.00 34.80           C  
ATOM   2704  C   LYS C  67      -6.689  -5.238  15.519  1.00 34.80           C  
ATOM   2705  CB  LYS C  67      -7.232  -7.593  16.173  1.00 34.80           C  
ATOM   2706  O   LYS C  67      -5.627  -5.133  14.902  1.00 34.80           O  
ATOM   2707  CG  LYS C  67      -8.296  -8.676  16.271  1.00 34.80           C  
ATOM   2708  CD  LYS C  67      -8.052  -9.593  17.463  1.00 34.80           C  
ATOM   2709  CE  LYS C  67      -9.112 -10.682  17.559  1.00 34.80           C  
ATOM   2710  NZ  LYS C  67      -8.878 -11.581  18.728  1.00 34.80           N  
ATOM   2711  N   ARG C  68      -7.126  -4.308  16.362  1.00 40.13           N  
ATOM   2712  CA  ARG C  68      -6.403  -3.073  16.650  1.00 40.13           C  
ATOM   2713  C   ARG C  68      -4.983  -3.367  17.123  1.00 40.13           C  
ATOM   2714  CB  ARG C  68      -7.146  -2.248  17.703  1.00 40.13           C  
ATOM   2715  O   ARG C  68      -4.034  -2.699  16.709  1.00 40.13           O  
ATOM   2716  CG  ARG C  68      -8.073  -1.194  17.119  1.00 40.13           C  
ATOM   2717  CD  ARG C  68      -8.669  -0.305  18.201  1.00 40.13           C  
ATOM   2718  NE  ARG C  68      -9.550   0.714  17.636  1.00 40.13           N  
ATOM   2719  NH1 ARG C  68     -10.224   1.558  19.678  1.00 40.13           N  
ATOM   2720  NH2 ARG C  68     -11.037   2.461  17.735  1.00 40.13           N  
ATOM   2721  CZ  ARG C  68     -10.268   1.575  18.351  1.00 40.13           C  
ATOM   2722  N   TRP C  69      -4.859  -4.283  18.089  1.00 46.54           N  
ATOM   2723  CA  TRP C  69      -3.533  -4.592  18.614  1.00 46.54           C  
ATOM   2724  C   TRP C  69      -2.631  -5.151  17.519  1.00 46.54           C  
ATOM   2725  CB  TRP C  69      -3.631  -5.590  19.771  1.00 46.54           C  
ATOM   2726  O   TRP C  69      -1.428  -4.882  17.499  1.00 46.54           O  
ATOM   2727  CG  TRP C  69      -3.923  -6.996  19.339  1.00 46.54           C  
ATOM   2728  CD1 TRP C  69      -5.153  -7.559  19.140  1.00 46.54           C  
ATOM   2729  CD2 TRP C  69      -2.963  -8.020  19.059  1.00 46.54           C  
ATOM   2730  CE2 TRP C  69      -3.683  -9.179  18.694  1.00 46.54           C  
ATOM   2731  CE3 TRP C  69      -1.563  -8.069  19.080  1.00 46.54           C  
ATOM   2732  NE1 TRP C  69      -5.015  -8.871  18.751  1.00 46.54           N  
ATOM   2733  CH2 TRP C  69      -1.678 -10.397  18.381  1.00 46.54           C  
ATOM   2734  CZ2 TRP C  69      -3.048 -10.375  18.352  1.00 46.54           C  
ATOM   2735  CZ3 TRP C  69      -0.933  -9.261  18.739  1.00 46.54           C  
ATOM   2736  N   GLN C  70      -3.187  -5.869  16.559  1.00 46.57           N  
ATOM   2737  CA  GLN C  70      -2.434  -6.417  15.437  1.00 46.57           C  
ATOM   2738  C   GLN C  70      -1.954  -5.310  14.503  1.00 46.57           C  
ATOM   2739  CB  GLN C  70      -3.282  -7.427  14.662  1.00 46.57           C  
ATOM   2740  O   GLN C  70      -0.823  -5.350  14.013  1.00 46.57           O  
ATOM   2741  CG  GLN C  70      -3.484  -8.748  15.390  1.00 46.57           C  
ATOM   2742  CD  GLN C  70      -4.394  -9.701  14.638  1.00 46.57           C  
ATOM   2743  NE2 GLN C  70      -4.395 -10.966  15.045  1.00 46.57           N  
ATOM   2744  OE1 GLN C  70      -5.091  -9.303  13.699  1.00 46.57           O  
ATOM   2745  N   LEU C  71      -2.873  -4.421  14.400  1.00 45.47           N  
ATOM   2746  CA  LEU C  71      -2.527  -3.273  13.570  1.00 45.47           C  
ATOM   2747  C   LEU C  71      -1.413  -2.452  14.213  1.00 45.47           C  
ATOM   2748  CB  LEU C  71      -3.756  -2.391  13.334  1.00 45.47           C  
ATOM   2749  O   LEU C  71      -0.476  -2.029  13.533  1.00 45.47           O  
ATOM   2750  CG  LEU C  71      -3.588  -1.248  12.331  1.00 45.47           C  
ATOM   2751  CD1 LEU C  71      -3.349  -1.803  10.931  1.00 45.47           C  
ATOM   2752  CD2 LEU C  71      -4.811  -0.337  12.349  1.00 45.47           C  
ATOM   2753  N   ALA C  72      -1.566  -2.230  15.442  1.00 48.13           N  
ATOM   2754  CA  ALA C  72      -0.553  -1.480  16.181  1.00 48.13           C  
ATOM   2755  C   ALA C  72       0.801  -2.182  16.121  1.00 48.13           C  
ATOM   2756  CB  ALA C  72      -0.986  -1.288  17.632  1.00 48.13           C  
ATOM   2757  O   ALA C  72       1.836  -1.534  15.948  1.00 48.13           O  
ATOM   2758  N   LEU C  73       0.717  -3.436  16.298  1.00 53.31           N  
ATOM   2759  CA  LEU C  73       1.937  -4.234  16.234  1.00 53.31           C  
ATOM   2760  C   LEU C  73       2.578  -4.138  14.854  1.00 53.31           C  
ATOM   2761  CB  LEU C  73       1.639  -5.697  16.571  1.00 53.31           C  
ATOM   2762  O   LEU C  73       3.790  -3.945  14.740  1.00 53.31           O  
ATOM   2763  CG  LEU C  73       2.852  -6.611  16.752  1.00 53.31           C  
ATOM   2764  CD1 LEU C  73       3.435  -6.446  18.152  1.00 53.31           C  
ATOM   2765  CD2 LEU C  73       2.470  -8.065  16.495  1.00 53.31           C  
ATOM   2766  N   SER C  74       1.774  -4.272  13.881  1.00 50.64           N  
ATOM   2767  CA  SER C  74       2.258  -4.194  12.507  1.00 50.64           C  
ATOM   2768  C   SER C  74       2.878  -2.832  12.215  1.00 50.64           C  
ATOM   2769  CB  SER C  74       1.121  -4.468  11.521  1.00 50.64           C  
ATOM   2770  O   SER C  74       3.947  -2.748  11.608  1.00 50.64           O  
ATOM   2771  OG  SER C  74       1.530  -4.193  10.193  1.00 50.64           O  
ATOM   2772  N   LYS C  75       2.202  -1.856  12.719  1.00 51.97           N  
ATOM   2773  CA  LYS C  75       2.712  -0.504  12.507  1.00 51.97           C  
ATOM   2774  C   LYS C  75       4.009  -0.279  13.280  1.00 51.97           C  
ATOM   2775  CB  LYS C  75       1.668   0.535  12.921  1.00 51.97           C  
ATOM   2776  O   LYS C  75       4.899   0.434  12.813  1.00 51.97           O  
ATOM   2777  CG  LYS C  75       0.502   0.660  11.952  1.00 51.97           C  
ATOM   2778  CD  LYS C  75       0.932   1.301  10.639  1.00 51.97           C  
ATOM   2779  CE  LYS C  75      -0.248   1.491   9.696  1.00 51.97           C  
ATOM   2780  NZ  LYS C  75       0.185   2.008   8.363  1.00 51.97           N  
ATOM   2781  N   GLY C  76       3.954  -0.819  14.408  1.00 53.84           N  
ATOM   2782  CA  GLY C  76       5.179  -0.784  15.190  1.00 53.84           C  
ATOM   2783  C   GLY C  76       6.354  -1.440  14.490  1.00 53.84           C  
ATOM   2784  O   GLY C  76       7.455  -0.885  14.460  1.00 53.84           O  
ATOM   2785  N   VAL C  77       6.047  -2.543  14.017  1.00 56.72           N  
ATOM   2786  CA  VAL C  77       7.075  -3.293  13.302  1.00 56.72           C  
ATOM   2787  C   VAL C  77       7.533  -2.505  12.078  1.00 56.72           C  
ATOM   2788  CB  VAL C  77       6.565  -4.689  12.877  1.00 56.72           C  
ATOM   2789  O   VAL C  77       8.731  -2.426  11.795  1.00 56.72           O  
ATOM   2790  CG1 VAL C  77       7.567  -5.368  11.944  1.00 56.72           C  
ATOM   2791  CG2 VAL C  77       6.302  -5.557  14.106  1.00 56.72           C  
ATOM   2792  N   HIS C  78       6.612  -1.917  11.387  1.00 52.20           N  
ATOM   2793  CA  HIS C  78       6.930  -1.084  10.233  1.00 52.20           C  
ATOM   2794  C   HIS C  78       7.828   0.084  10.627  1.00 52.20           C  
ATOM   2795  CB  HIS C  78       5.649  -0.563   9.578  1.00 52.20           C  
ATOM   2796  O   HIS C  78       8.771   0.418   9.907  1.00 52.20           O  
ATOM   2797  CG  HIS C  78       5.485  -0.994   8.155  1.00 52.20           C  
ATOM   2798  CD2 HIS C  78       4.836  -2.053   7.616  1.00 52.20           C  
ATOM   2799  ND1 HIS C  78       6.031  -0.297   7.099  1.00 52.20           N  
ATOM   2800  CE1 HIS C  78       5.724  -0.911   5.969  1.00 52.20           C  
ATOM   2801  NE2 HIS C  78       5.000  -1.979   6.255  1.00 52.20           N  
ATOM   2802  N   PHE C  79       7.536   0.638  11.695  1.00 56.16           N  
ATOM   2803  CA  PHE C  79       8.314   1.763  12.199  1.00 56.16           C  
ATOM   2804  C   PHE C  79       9.758   1.350  12.460  1.00 56.16           C  
ATOM   2805  CB  PHE C  79       7.688   2.321  13.481  1.00 56.16           C  
ATOM   2806  O   PHE C  79      10.691   2.030  12.030  1.00 56.16           O  
ATOM   2807  CG  PHE C  79       8.434   3.493  14.061  1.00 56.16           C  
ATOM   2808  CD1 PHE C  79       9.245   3.335  15.177  1.00 56.16           C  
ATOM   2809  CD2 PHE C  79       8.322   4.753  13.488  1.00 56.16           C  
ATOM   2810  CE1 PHE C  79       9.936   4.418  15.716  1.00 56.16           C  
ATOM   2811  CE2 PHE C  79       9.010   5.840  14.021  1.00 56.16           C  
ATOM   2812  CZ  PHE C  79       9.815   5.671  15.135  1.00 56.16           C  
ATOM   2813  N   VAL C  80       9.844   0.283  13.194  1.00 54.65           N  
ATOM   2814  CA  VAL C  80      11.169  -0.234  13.518  1.00 54.65           C  
ATOM   2815  C   VAL C  80      11.935  -0.535  12.231  1.00 54.65           C  
ATOM   2816  CB  VAL C  80      11.085  -1.501  14.397  1.00 54.65           C  
ATOM   2817  O   VAL C  80      13.116  -0.201  12.112  1.00 54.65           O  
ATOM   2818  CG1 VAL C  80      12.466  -2.132  14.568  1.00 54.65           C  
ATOM   2819  CG2 VAL C  80      10.475  -1.167  15.757  1.00 54.65           C  
ATOM   2820  N   CYS C  81      11.262  -1.026  11.309  1.00 51.40           N  
ATOM   2821  CA  CYS C  81      11.869  -1.381  10.031  1.00 51.40           C  
ATOM   2822  C   CYS C  81      12.340  -0.137   9.287  1.00 51.40           C  
ATOM   2823  CB  CYS C  81      10.879  -2.160   9.166  1.00 51.40           C  
ATOM   2824  O   CYS C  81      13.431  -0.127   8.715  1.00 51.40           O  
ATOM   2825  SG  CYS C  81      10.832  -3.929   9.526  1.00 51.40           S  
ATOM   2826  N   ASN C  82      11.594   0.878   9.344  1.00 54.96           N  
ATOM   2827  CA  ASN C  82      11.974   2.132   8.703  1.00 54.96           C  
ATOM   2828  C   ASN C  82      13.196   2.756   9.370  1.00 54.96           C  
ATOM   2829  CB  ASN C  82      10.803   3.116   8.713  1.00 54.96           C  
ATOM   2830  O   ASN C  82      14.064   3.309   8.693  1.00 54.96           O  
ATOM   2831  CG  ASN C  82       9.824   2.873   7.581  1.00 54.96           C  
ATOM   2832  ND2 ASN C  82       8.565   3.233   7.798  1.00 54.96           N  
ATOM   2833  OD1 ASN C  82      10.197   2.364   6.521  1.00 54.96           O  
ATOM   2834  N   LEU C  83      13.140   2.608  10.594  1.00 55.48           N  
ATOM   2835  CA  LEU C  83      14.287   3.119  11.337  1.00 55.48           C  
ATOM   2836  C   LEU C  83      15.554   2.351  10.976  1.00 55.48           C  
ATOM   2837  CB  LEU C  83      14.033   3.028  12.844  1.00 55.48           C  
ATOM   2838  O   LEU C  83      16.616   2.950  10.791  1.00 55.48           O  
ATOM   2839  CG  LEU C  83      14.728   4.078  13.713  1.00 55.48           C  
ATOM   2840  CD1 LEU C  83      13.765   5.213  14.045  1.00 55.48           C  
ATOM   2841  CD2 LEU C  83      15.272   3.441  14.987  1.00 55.48           C  
ATOM   2842  N   LEU C  84      15.373   1.110  10.905  1.00 52.34           N  
ATOM   2843  CA  LEU C  84      16.499   0.255  10.546  1.00 52.34           C  
ATOM   2844  C   LEU C  84      16.986   0.562   9.133  1.00 52.34           C  
ATOM   2845  CB  LEU C  84      16.108  -1.221  10.653  1.00 52.34           C  
ATOM   2846  O   LEU C  84      18.193   0.600   8.882  1.00 52.34           O  
ATOM   2847  CG  LEU C  84      17.158  -2.159  11.250  1.00 52.34           C  
ATOM   2848  CD1 LEU C  84      16.854  -2.428  12.720  1.00 52.34           C  
ATOM   2849  CD2 LEU C  84      17.219  -3.465  10.464  1.00 52.34           C  
ATOM   2850  N   LEU C  85      16.098   0.778   8.257  1.00 53.28           N  
ATOM   2851  CA  LEU C  85      16.445   1.140   6.888  1.00 53.28           C  
ATOM   2852  C   LEU C  85      17.200   2.464   6.850  1.00 53.28           C  
ATOM   2853  CB  LEU C  85      15.186   1.232   6.021  1.00 53.28           C  
ATOM   2854  O   LEU C  85      18.147   2.622   6.076  1.00 53.28           O  
ATOM   2855  CG  LEU C  85      14.729  -0.064   5.349  1.00 53.28           C  
ATOM   2856  CD1 LEU C  85      13.284   0.064   4.879  1.00 53.28           C  
ATOM   2857  CD2 LEU C  85      15.647  -0.415   4.183  1.00 53.28           C  
ATOM   2858  N   LEU C  86      16.737   3.342   7.599  1.00 56.44           N  
ATOM   2859  CA  LEU C  86      17.430   4.621   7.709  1.00 56.44           C  
ATOM   2860  C   LEU C  86      18.865   4.422   8.185  1.00 56.44           C  
ATOM   2861  CB  LEU C  86      16.686   5.553   8.668  1.00 56.44           C  
ATOM   2862  O   LEU C  86      19.799   4.982   7.605  1.00 56.44           O  
ATOM   2863  CG  LEU C  86      17.298   6.939   8.879  1.00 56.44           C  
ATOM   2864  CD1 LEU C  86      17.192   7.764   7.601  1.00 56.44           C  
ATOM   2865  CD2 LEU C  86      16.617   7.653  10.041  1.00 56.44           C  
ATOM   2866  N   PHE C  87      18.964   3.599   9.182  1.00 53.91           N  
ATOM   2867  CA  PHE C  87      20.281   3.320   9.741  1.00 53.91           C  
ATOM   2868  C   PHE C  87      21.184   2.669   8.700  1.00 53.91           C  
ATOM   2869  CB  PHE C  87      20.164   2.418  10.973  1.00 53.91           C  
ATOM   2870  O   PHE C  87      22.336   3.073   8.530  1.00 53.91           O  
ATOM   2871  CG  PHE C  87      21.428   2.330  11.784  1.00 53.91           C  
ATOM   2872  CD1 PHE C  87      22.319   1.281  11.598  1.00 53.91           C  
ATOM   2873  CD2 PHE C  87      21.725   3.299  12.734  1.00 53.91           C  
ATOM   2874  CE1 PHE C  87      23.490   1.198  12.347  1.00 53.91           C  
ATOM   2875  CE2 PHE C  87      22.894   3.222  13.487  1.00 53.91           C  
ATOM   2876  CZ  PHE C  87      23.774   2.170  13.293  1.00 53.91           C  
ATOM   2877  N   VAL C  88      20.682   1.720   8.083  1.00 51.66           N  
ATOM   2878  CA  VAL C  88      21.456   0.987   7.086  1.00 51.66           C  
ATOM   2879  C   VAL C  88      21.858   1.926   5.951  1.00 51.66           C  
ATOM   2880  CB  VAL C  88      20.666  -0.217   6.527  1.00 51.66           C  
ATOM   2881  O   VAL C  88      22.975   1.842   5.434  1.00 51.66           O  
ATOM   2882  CG1 VAL C  88      21.366  -0.800   5.301  1.00 51.66           C  
ATOM   2883  CG2 VAL C  88      20.489  -1.285   7.605  1.00 51.66           C  
ATOM   2884  N   THR C  89      21.018   2.765   5.613  1.00 51.70           N  
ATOM   2885  CA  THR C  89      21.294   3.716   4.542  1.00 51.70           C  
ATOM   2886  C   THR C  89      22.411   4.674   4.944  1.00 51.70           C  
ATOM   2887  CB  THR C  89      20.034   4.519   4.170  1.00 51.70           C  
ATOM   2888  O   THR C  89      23.337   4.916   4.167  1.00 51.70           O  
ATOM   2889  CG2 THR C  89      20.287   5.409   2.958  1.00 51.70           C  
ATOM   2890  OG1 THR C  89      18.967   3.611   3.867  1.00 51.70           O  
ATOM   2891  N   VAL C  90      22.279   5.172   6.123  1.00 51.74           N  
ATOM   2892  CA  VAL C  90      23.286   6.099   6.629  1.00 51.74           C  
ATOM   2893  C   VAL C  90      24.628   5.382   6.758  1.00 51.74           C  
ATOM   2894  CB  VAL C  90      22.871   6.703   7.989  1.00 51.74           C  
ATOM   2895  O   VAL C  90      25.664   5.913   6.349  1.00 51.74           O  
ATOM   2896  CG1 VAL C  90      24.027   7.486   8.608  1.00 51.74           C  
ATOM   2897  CG2 VAL C  90      21.644   7.598   7.822  1.00 51.74           C  
ATOM   2898  N   TYR C  91      24.502   4.198   7.298  1.00 47.84           N  
ATOM   2899  CA  TYR C  91      25.710   3.401   7.481  1.00 47.84           C  
ATOM   2900  C   TYR C  91      26.370   3.097   6.142  1.00 47.84           C  
ATOM   2901  CB  TYR C  91      25.386   2.095   8.213  1.00 47.84           C  
ATOM   2902  O   TYR C  91      27.582   3.269   5.987  1.00 47.84           O  
ATOM   2903  CG  TYR C  91      26.597   1.236   8.485  1.00 47.84           C  
ATOM   2904  CD1 TYR C  91      26.852   0.096   7.725  1.00 47.84           C  
ATOM   2905  CD2 TYR C  91      27.489   1.561   9.502  1.00 47.84           C  
ATOM   2906  CE1 TYR C  91      27.966  -0.699   7.973  1.00 47.84           C  
ATOM   2907  CE2 TYR C  91      28.605   0.773   9.759  1.00 47.84           C  
ATOM   2908  OH  TYR C  91      29.939  -1.137   9.240  1.00 47.84           O  
ATOM   2909  CZ  TYR C  91      28.835  -0.353   8.990  1.00 47.84           C  
ATOM   2910  N   SER C  92      25.680   2.626   5.236  1.00 48.68           N  
ATOM   2911  CA  SER C  92      26.195   2.320   3.905  1.00 48.68           C  
ATOM   2912  C   SER C  92      26.818   3.552   3.257  1.00 48.68           C  
ATOM   2913  CB  SER C  92      25.082   1.771   3.012  1.00 48.68           C  
ATOM   2914  O   SER C  92      27.844   3.453   2.581  1.00 48.68           O  
ATOM   2915  OG  SER C  92      23.827   2.318   3.379  1.00 48.68           O  
ATOM   2916  N   HIS C  93      26.192   4.660   3.433  1.00 50.62           N  
ATOM   2917  CA  HIS C  93      26.714   5.922   2.921  1.00 50.62           C  
ATOM   2918  C   HIS C  93      28.097   6.219   3.491  1.00 50.62           C  
ATOM   2919  CB  HIS C  93      25.755   7.070   3.246  1.00 50.62           C  
ATOM   2920  O   HIS C  93      29.011   6.589   2.752  1.00 50.62           O  
ATOM   2921  CG  HIS C  93      26.208   8.396   2.722  1.00 50.62           C  
ATOM   2922  CD2 HIS C  93      26.764   9.457   3.352  1.00 50.62           C  
ATOM   2923  ND1 HIS C  93      26.103   8.746   1.394  1.00 50.62           N  
ATOM   2924  CE1 HIS C  93      26.578   9.970   1.229  1.00 50.62           C  
ATOM   2925  NE2 HIS C  93      26.985  10.423   2.402  1.00 50.62           N  
ATOM   2926  N   LEU C  94      28.181   6.052   4.760  1.00 47.55           N  
ATOM   2927  CA  LEU C  94      29.447   6.323   5.432  1.00 47.55           C  
ATOM   2928  C   LEU C  94      30.540   5.387   4.930  1.00 47.55           C  
ATOM   2929  CB  LEU C  94      29.291   6.178   6.948  1.00 47.55           C  
ATOM   2930  O   LEU C  94      31.685   5.806   4.745  1.00 47.55           O  
ATOM   2931  CG  LEU C  94      28.502   7.280   7.657  1.00 47.55           C  
ATOM   2932  CD1 LEU C  94      28.243   6.896   9.110  1.00 47.55           C  
ATOM   2933  CD2 LEU C  94      29.246   8.608   7.575  1.00 47.55           C  
ATOM   2934  N   LEU C  95      30.168   4.126   4.716  1.00 44.78           N  
ATOM   2935  CA  LEU C  95      31.118   3.139   4.214  1.00 44.78           C  
ATOM   2936  C   LEU C  95      31.611   3.518   2.821  1.00 44.78           C  
ATOM   2937  CB  LEU C  95      30.479   1.748   4.182  1.00 44.78           C  
ATOM   2938  O   LEU C  95      32.798   3.375   2.518  1.00 44.78           O  
ATOM   2939  CG  LEU C  95      30.531   0.948   5.484  1.00 44.78           C  
ATOM   2940  CD1 LEU C  95      29.471  -0.148   5.475  1.00 44.78           C  
ATOM   2941  CD2 LEU C  95      31.920   0.353   5.691  1.00 44.78           C  
ATOM   2942  N   LEU C  96      30.693   3.937   2.093  1.00 44.52           N  
ATOM   2943  CA  LEU C  96      31.026   4.318   0.725  1.00 44.52           C  
ATOM   2944  C   LEU C  96      31.943   5.537   0.708  1.00 44.52           C  
ATOM   2945  CB  LEU C  96      29.754   4.611  -0.075  1.00 44.52           C  
ATOM   2946  O   LEU C  96      32.879   5.604  -0.092  1.00 44.52           O  
ATOM   2947  CG  LEU C  96      29.081   3.411  -0.741  1.00 44.52           C  
ATOM   2948  CD1 LEU C  96      27.587   3.666  -0.908  1.00 44.52           C  
ATOM   2949  CD2 LEU C  96      29.731   3.112  -2.088  1.00 44.52           C  
ATOM   2950  N   VAL C  97      31.613   6.503   1.509  1.00 47.93           N  
ATOM   2951  CA  VAL C  97      32.443   7.698   1.620  1.00 47.93           C  
ATOM   2952  C   VAL C  97      33.861   7.306   2.030  1.00 47.93           C  
ATOM   2953  CB  VAL C  97      31.855   8.706   2.632  1.00 47.93           C  
ATOM   2954  O   VAL C  97      34.837   7.824   1.484  1.00 47.93           O  
ATOM   2955  CG1 VAL C  97      32.856   9.821   2.928  1.00 47.93           C  
ATOM   2956  CG2 VAL C  97      30.544   9.287   2.104  1.00 47.93           C  
ATOM   2957  N   ALA C  98      33.940   6.354   2.900  1.00 43.79           N  
ATOM   2958  CA  ALA C  98      35.232   5.898   3.406  1.00 43.79           C  
ATOM   2959  C   ALA C  98      36.009   5.147   2.329  1.00 43.79           C  
ATOM   2960  CB  ALA C  98      35.040   5.012   4.635  1.00 43.79           C  
ATOM   2961  O   ALA C  98      37.241   5.193   2.298  1.00 43.79           O  
ATOM   2962  N   ALA C  99      35.159   4.445   1.506  1.00 39.53           N  
ATOM   2963  CA  ALA C  99      35.768   3.638   0.452  1.00 39.53           C  
ATOM   2964  C   ALA C  99      36.179   4.505  -0.734  1.00 39.53           C  
ATOM   2965  CB  ALA C  99      34.806   2.543  -0.002  1.00 39.53           C  
ATOM   2966  O   ALA C  99      36.860   4.035  -1.649  1.00 39.53           O  
ATOM   2967  N   GLY C 100      36.096   5.726  -0.612  1.00 35.77           N  
ATOM   2968  CA  GLY C 100      36.517   6.648  -1.655  1.00 35.77           C  
ATOM   2969  C   GLY C 100      35.697   6.528  -2.925  1.00 35.77           C  
ATOM   2970  O   GLY C 100      36.207   6.756  -4.024  1.00 35.77           O  
ATOM   2971  N   LEU C 101      34.663   5.671  -2.764  1.00 37.73           N  
ATOM   2972  CA  LEU C 101      33.913   5.320  -3.965  1.00 37.73           C  
ATOM   2973  C   LEU C 101      33.355   6.568  -4.641  1.00 37.73           C  
ATOM   2974  CB  LEU C 101      32.772   4.358  -3.622  1.00 37.73           C  
ATOM   2975  O   LEU C 101      33.164   7.598  -3.991  1.00 37.73           O  
ATOM   2976  CG  LEU C 101      33.081   2.866  -3.757  1.00 37.73           C  
ATOM   2977  CD1 LEU C 101      32.324   2.071  -2.698  1.00 37.73           C  
ATOM   2978  CD2 LEU C 101      32.730   2.371  -5.156  1.00 37.73           C  
ATOM   2979  N   GLU C 102      33.106   6.445  -6.060  1.00 42.09           N  
ATOM   2980  CA  GLU C 102      32.799   7.365  -7.151  1.00 42.09           C  
ATOM   2981  C   GLU C 102      31.471   8.078  -6.914  1.00 42.09           C  
ATOM   2982  CB  GLU C 102      32.765   6.622  -8.489  1.00 42.09           C  
ATOM   2983  O   GLU C 102      30.632   7.601  -6.146  1.00 42.09           O  
ATOM   2984  CG  GLU C 102      34.142   6.275  -9.035  1.00 42.09           C  
ATOM   2985  CD  GLU C 102      34.100   5.664 -10.426  1.00 42.09           C  
ATOM   2986  OE1 GLU C 102      35.177   5.428 -11.019  1.00 42.09           O  
ATOM   2987  OE2 GLU C 102      32.980   5.419 -10.928  1.00 42.09           O  
ATOM   2988  N   ALA C 103      31.265   9.323  -7.408  1.00 42.21           N  
ATOM   2989  CA  ALA C 103      30.285  10.406  -7.440  1.00 42.21           C  
ATOM   2990  C   ALA C 103      28.880   9.867  -7.694  1.00 42.21           C  
ATOM   2991  CB  ALA C 103      30.660  11.431  -8.508  1.00 42.21           C  
ATOM   2992  O   ALA C 103      27.935  10.226  -6.988  1.00 42.21           O  
ATOM   2993  N   PRO C 104      28.804   8.896  -8.527  1.00 39.64           N  
ATOM   2994  CA  PRO C 104      27.443   8.470  -8.862  1.00 39.64           C  
ATOM   2995  C   PRO C 104      26.718   7.830  -7.680  1.00 39.64           C  
ATOM   2996  CB  PRO C 104      27.658   7.454  -9.986  1.00 39.64           C  
ATOM   2997  O   PRO C 104      25.511   8.023  -7.514  1.00 39.64           O  
ATOM   2998  CG  PRO C 104      29.140   7.402 -10.176  1.00 39.64           C  
ATOM   2999  CD  PRO C 104      29.780   8.329  -9.183  1.00 39.64           C  
ATOM   3000  N   PHE C 105      27.467   7.109  -6.882  1.00 42.04           N  
ATOM   3001  CA  PHE C 105      26.890   6.453  -5.714  1.00 42.04           C  
ATOM   3002  C   PHE C 105      26.461   7.480  -4.673  1.00 42.04           C  
ATOM   3003  CB  PHE C 105      27.890   5.469  -5.100  1.00 42.04           C  
ATOM   3004  O   PHE C 105      25.447   7.299  -3.996  1.00 42.04           O  
ATOM   3005  CG  PHE C 105      27.875   4.108  -5.742  1.00 42.04           C  
ATOM   3006  CD1 PHE C 105      26.954   3.146  -5.345  1.00 42.04           C  
ATOM   3007  CD2 PHE C 105      28.783   3.791  -6.744  1.00 42.04           C  
ATOM   3008  CE1 PHE C 105      26.938   1.886  -5.939  1.00 42.04           C  
ATOM   3009  CE2 PHE C 105      28.774   2.533  -7.341  1.00 42.04           C  
ATOM   3010  CZ  PHE C 105      27.851   1.582  -6.937  1.00 42.04           C  
ATOM   3011  N   LEU C 106      27.075   8.484  -4.716  1.00 42.83           N  
ATOM   3012  CA  LEU C 106      26.761   9.582  -3.808  1.00 42.83           C  
ATOM   3013  C   LEU C 106      25.411  10.202  -4.152  1.00 42.83           C  
ATOM   3014  CB  LEU C 106      27.855  10.651  -3.859  1.00 42.83           C  
ATOM   3015  O   LEU C 106      24.651  10.581  -3.258  1.00 42.83           O  
ATOM   3016  CG  LEU C 106      29.073  10.419  -2.964  1.00 42.83           C  
ATOM   3017  CD1 LEU C 106      30.266  11.219  -3.473  1.00 42.83           C  
ATOM   3018  CD2 LEU C 106      28.753  10.788  -1.519  1.00 42.83           C  
ATOM   3019  N   TYR C 107      25.099  10.129  -5.419  1.00 41.79           N  
ATOM   3020  CA  TYR C 107      23.830  10.694  -5.865  1.00 41.79           C  
ATOM   3021  C   TYR C 107      22.661   9.813  -5.443  1.00 41.79           C  
ATOM   3022  CB  TYR C 107      23.826  10.872  -7.387  1.00 41.79           C  
ATOM   3023  O   TYR C 107      21.610  10.316  -5.038  1.00 41.79           O  
ATOM   3024  CG  TYR C 107      24.269  12.242  -7.839  1.00 41.79           C  
ATOM   3025  CD1 TYR C 107      23.400  13.330  -7.785  1.00 41.79           C  
ATOM   3026  CD2 TYR C 107      25.557  12.453  -8.321  1.00 41.79           C  
ATOM   3027  CE1 TYR C 107      23.803  14.594  -8.202  1.00 41.79           C  
ATOM   3028  CE2 TYR C 107      25.970  13.712  -8.741  1.00 41.79           C  
ATOM   3029  OH  TYR C 107      25.493  16.025  -9.092  1.00 41.79           O  
ATOM   3030  CZ  TYR C 107      25.088  14.775  -8.677  1.00 41.79           C  
ATOM   3031  N   LEU C 108      22.876   8.609  -5.610  1.00 43.81           N  
ATOM   3032  CA  LEU C 108      21.838   7.663  -5.212  1.00 43.81           C  
ATOM   3033  C   LEU C 108      21.551   7.768  -3.718  1.00 43.81           C  
ATOM   3034  CB  LEU C 108      22.253   6.232  -5.565  1.00 43.81           C  
ATOM   3035  O   LEU C 108      20.390   7.756  -3.303  1.00 43.81           O  
ATOM   3036  CG  LEU C 108      21.245   5.414  -6.372  1.00 43.81           C  
ATOM   3037  CD1 LEU C 108      21.843   5.011  -7.716  1.00 43.81           C  
ATOM   3038  CD2 LEU C 108      20.804   4.183  -5.587  1.00 43.81           C  
ATOM   3039  N   TYR C 109      22.551   7.855  -3.043  1.00 46.28           N  
ATOM   3040  CA  TYR C 109      22.408   8.014  -1.600  1.00 46.28           C  
ATOM   3041  C   TYR C 109      21.698   9.320  -1.263  1.00 46.28           C  
ATOM   3042  CB  TYR C 109      23.778   7.973  -0.916  1.00 46.28           C  
ATOM   3043  O   TYR C 109      20.885   9.371  -0.337  1.00 46.28           O  
ATOM   3044  CG  TYR C 109      23.873   6.954   0.193  1.00 46.28           C  
ATOM   3045  CD1 TYR C 109      23.535   7.288   1.503  1.00 46.28           C  
ATOM   3046  CD2 TYR C 109      24.300   5.656  -0.066  1.00 46.28           C  
ATOM   3047  CE1 TYR C 109      23.623   6.352   2.528  1.00 46.28           C  
ATOM   3048  CE2 TYR C 109      24.391   4.713   0.952  1.00 46.28           C  
ATOM   3049  OH  TYR C 109      24.139   4.139   3.255  1.00 46.28           O  
ATOM   3050  CZ  TYR C 109      24.051   5.069   2.244  1.00 46.28           C  
ATOM   3051  N   ALA C 110      21.994  10.248  -2.029  1.00 49.59           N  
ATOM   3052  CA  ALA C 110      21.326  11.535  -1.853  1.00 49.59           C  
ATOM   3053  C   ALA C 110      19.818  11.402  -2.052  1.00 49.59           C  
ATOM   3054  CB  ALA C 110      21.897  12.568  -2.821  1.00 49.59           C  
ATOM   3055  O   ALA C 110      19.033  11.981  -1.297  1.00 49.59           O  
ATOM   3056  N   LEU C 111      19.581  10.627  -3.020  1.00 46.47           N  
ATOM   3057  CA  LEU C 111      18.169  10.408  -3.315  1.00 46.47           C  
ATOM   3058  C   LEU C 111      17.483   9.669  -2.171  1.00 46.47           C  
ATOM   3059  CB  LEU C 111      18.010   9.619  -4.617  1.00 46.47           C  
ATOM   3060  O   LEU C 111      16.384  10.045  -1.754  1.00 46.47           O  
ATOM   3061  CG  LEU C 111      16.576   9.358  -5.080  1.00 46.47           C  
ATOM   3062  CD1 LEU C 111      15.880  10.673  -5.417  1.00 46.47           C  
ATOM   3063  CD2 LEU C 111      16.564   8.418  -6.281  1.00 46.47           C  
ATOM   3064  N   VAL C 112      18.029   8.648  -1.695  1.00 49.58           N  
ATOM   3065  CA  VAL C 112      17.491   7.871  -0.583  1.00 49.58           C  
ATOM   3066  C   VAL C 112      17.317   8.769   0.640  1.00 49.58           C  
ATOM   3067  CB  VAL C 112      18.400   6.671  -0.237  1.00 49.58           C  
ATOM   3068  O   VAL C 112      16.270   8.744   1.292  1.00 49.58           O  
ATOM   3069  CG1 VAL C 112      17.932   5.991   1.048  1.00 49.58           C  
ATOM   3070  CG2 VAL C 112      18.429   5.673  -1.394  1.00 49.58           C  
ATOM   3071  N   TYR C 113      18.277   9.562   0.874  1.00 49.73           N  
ATOM   3072  CA  TYR C 113      18.210  10.500   1.989  1.00 49.73           C  
ATOM   3073  C   TYR C 113      17.047  11.470   1.816  1.00 49.73           C  
ATOM   3074  CB  TYR C 113      19.523  11.277   2.118  1.00 49.73           C  
ATOM   3075  O   TYR C 113      16.353  11.795   2.782  1.00 49.73           O  
ATOM   3076  CG  TYR C 113      20.509  10.649   3.073  1.00 49.73           C  
ATOM   3077  CD1 TYR C 113      20.246  10.596   4.440  1.00 49.73           C  
ATOM   3078  CD2 TYR C 113      21.704  10.108   2.611  1.00 49.73           C  
ATOM   3079  CE1 TYR C 113      21.152  10.019   5.325  1.00 49.73           C  
ATOM   3080  CE2 TYR C 113      22.617   9.530   3.487  1.00 49.73           C  
ATOM   3081  OH  TYR C 113      23.233   8.918   5.710  1.00 49.73           O  
ATOM   3082  CZ  TYR C 113      22.333   9.490   4.839  1.00 49.73           C  
ATOM   3083  N   PHE C 114      16.992  11.841   0.606  1.00 53.64           N  
ATOM   3084  CA  PHE C 114      15.916  12.778   0.304  1.00 53.64           C  
ATOM   3085  C   PHE C 114      14.557  12.155   0.599  1.00 53.64           C  
ATOM   3086  CB  PHE C 114      15.984  13.221  -1.161  1.00 53.64           C  
ATOM   3087  O   PHE C 114      13.714  12.772   1.254  1.00 53.64           O  
ATOM   3088  CG  PHE C 114      14.855  14.127  -1.574  1.00 53.64           C  
ATOM   3089  CD1 PHE C 114      13.791  13.639  -2.321  1.00 53.64           C  
ATOM   3090  CD2 PHE C 114      14.860  15.469  -1.214  1.00 53.64           C  
ATOM   3091  CE1 PHE C 114      12.745  14.475  -2.705  1.00 53.64           C  
ATOM   3092  CE2 PHE C 114      13.818  16.311  -1.594  1.00 53.64           C  
ATOM   3093  CZ  PHE C 114      12.762  15.812  -2.340  1.00 53.64           C  
ATOM   3094  N   LEU C 115      14.404  11.000   0.185  1.00 49.12           N  
ATOM   3095  CA  LEU C 115      13.125  10.323   0.364  1.00 49.12           C  
ATOM   3096  C   LEU C 115      12.855  10.050   1.840  1.00 49.12           C  
ATOM   3097  CB  LEU C 115      13.098   9.009  -0.423  1.00 49.12           C  
ATOM   3098  O   LEU C 115      11.723  10.196   2.306  1.00 49.12           O  
ATOM   3099  CG  LEU C 115      13.027   9.132  -1.945  1.00 49.12           C  
ATOM   3100  CD1 LEU C 115      13.198   7.763  -2.596  1.00 49.12           C  
ATOM   3101  CD2 LEU C 115      11.709   9.771  -2.370  1.00 49.12           C  
ATOM   3102  N   GLN C 116      13.743   9.645   2.516  1.00 52.73           N  
ATOM   3103  CA  GLN C 116      13.625   9.414   3.952  1.00 52.73           C  
ATOM   3104  C   GLN C 116      13.271  10.702   4.689  1.00 52.73           C  
ATOM   3105  CB  GLN C 116      14.923   8.829   4.511  1.00 52.73           C  
ATOM   3106  O   GLN C 116      12.503  10.681   5.653  1.00 52.73           O  
ATOM   3107  CG  GLN C 116      14.970   7.307   4.494  1.00 52.73           C  
ATOM   3108  CD  GLN C 116      16.264   6.753   5.060  1.00 52.73           C  
ATOM   3109  NE2 GLN C 116      16.299   5.445   5.287  1.00 52.73           N  
ATOM   3110  OE1 GLN C 116      17.224   7.495   5.292  1.00 52.73           O  
ATOM   3111  N   SER C 117      13.848  11.723   4.221  1.00 53.25           N  
ATOM   3112  CA  SER C 117      13.535  13.023   4.805  1.00 53.25           C  
ATOM   3113  C   SER C 117      12.065  13.377   4.610  1.00 53.25           C  
ATOM   3114  CB  SER C 117      14.416  14.112   4.193  1.00 53.25           C  
ATOM   3115  O   SER C 117      11.424  13.912   5.518  1.00 53.25           O  
ATOM   3116  OG  SER C 117      15.693  13.597   3.858  1.00 53.25           O  
ATOM   3117  N   ILE C 118      11.665  13.112   3.479  1.00 51.87           N  
ATOM   3118  CA  ILE C 118      10.267  13.398   3.173  1.00 51.87           C  
ATOM   3119  C   ILE C 118       9.361  12.583   4.094  1.00 51.87           C  
ATOM   3120  CB  ILE C 118       9.939  13.095   1.694  1.00 51.87           C  
ATOM   3121  O   ILE C 118       8.394  13.111   4.649  1.00 51.87           O  
ATOM   3122  CG1 ILE C 118      10.672  14.078   0.773  1.00 51.87           C  
ATOM   3123  CG2 ILE C 118       8.427  13.145   1.455  1.00 51.87           C  
ATOM   3124  CD1 ILE C 118      10.482  13.794  -0.711  1.00 51.87           C  
ATOM   3125  N   ASN C 119       9.678  11.376   4.206  1.00 53.72           N  
ATOM   3126  CA  ASN C 119       8.908  10.514   5.095  1.00 53.72           C  
ATOM   3127  C   ASN C 119       8.955  11.011   6.537  1.00 53.72           C  
ATOM   3128  CB  ASN C 119       9.412   9.071   5.014  1.00 53.72           C  
ATOM   3129  O   ASN C 119       7.945  10.981   7.242  1.00 53.72           O  
ATOM   3130  CG  ASN C 119       8.677   8.254   3.970  1.00 53.72           C  
ATOM   3131  ND2 ASN C 119       9.409   7.402   3.261  1.00 53.72           N  
ATOM   3132  OD1 ASN C 119       7.462   8.387   3.802  1.00 53.72           O  
ATOM   3133  N   PHE C 120      10.028  11.361   6.948  1.00 58.50           N  
ATOM   3134  CA  PHE C 120      10.220  11.889   8.294  1.00 58.50           C  
ATOM   3135  C   PHE C 120       9.382  13.144   8.507  1.00 58.50           C  
ATOM   3136  CB  PHE C 120      11.699  12.195   8.547  1.00 58.50           C  
ATOM   3137  O   PHE C 120       8.731  13.294   9.543  1.00 58.50           O  
ATOM   3138  CG  PHE C 120      11.992  12.660   9.947  1.00 58.50           C  
ATOM   3139  CD1 PHE C 120      12.266  13.998  10.208  1.00 58.50           C  
ATOM   3140  CD2 PHE C 120      11.993  11.760  11.005  1.00 58.50           C  
ATOM   3141  CE1 PHE C 120      12.537  14.431  11.504  1.00 58.50           C  
ATOM   3142  CE2 PHE C 120      12.264  12.185  12.302  1.00 58.50           C  
ATOM   3143  CZ  PHE C 120      12.536  13.521  12.549  1.00 58.50           C  
ATOM   3144  N   VAL C 121       9.444  14.045   7.554  1.00 58.91           N  
ATOM   3145  CA  VAL C 121       8.659  15.273   7.624  1.00 58.91           C  
ATOM   3146  C   VAL C 121       7.175  14.932   7.742  1.00 58.91           C  
ATOM   3147  CB  VAL C 121       8.903  16.174   6.393  1.00 58.91           C  
ATOM   3148  O   VAL C 121       6.442  15.574   8.498  1.00 58.91           O  
ATOM   3149  CG1 VAL C 121       7.921  17.344   6.377  1.00 58.91           C  
ATOM   3150  CG2 VAL C 121      10.344  16.681   6.381  1.00 58.91           C  
ATOM   3151  N   ARG C 122       6.864  14.013   7.075  1.00 55.83           N  
ATOM   3152  CA  ARG C 122       5.475  13.570   7.129  1.00 55.83           C  
ATOM   3153  C   ARG C 122       5.100  13.113   8.534  1.00 55.83           C  
ATOM   3154  CB  ARG C 122       5.231  12.439   6.128  1.00 55.83           C  
ATOM   3155  O   ARG C 122       4.024  13.449   9.035  1.00 55.83           O  
ATOM   3156  CG  ARG C 122       4.062  12.688   5.188  1.00 55.83           C  
ATOM   3157  CD  ARG C 122       3.800  11.492   4.283  1.00 55.83           C  
ATOM   3158  NE  ARG C 122       2.439  11.502   3.757  1.00 55.83           N  
ATOM   3159  NH1 ARG C 122       2.629   9.481   2.654  1.00 55.83           N  
ATOM   3160  NH2 ARG C 122       0.663  10.657   2.571  1.00 55.83           N  
ATOM   3161  CZ  ARG C 122       1.913  10.547   2.995  1.00 55.83           C  
ATOM   3162  N   ILE C 123       5.921  12.374   9.152  1.00 57.36           N  
ATOM   3163  CA  ILE C 123       5.687  11.862  10.498  1.00 57.36           C  
ATOM   3164  C   ILE C 123       5.612  13.024  11.486  1.00 57.36           C  
ATOM   3165  CB  ILE C 123       6.789  10.867  10.924  1.00 57.36           C  
ATOM   3166  O   ILE C 123       4.744  13.048  12.362  1.00 57.36           O  
ATOM   3167  CG1 ILE C 123       6.666   9.562  10.129  1.00 57.36           C  
ATOM   3168  CG2 ILE C 123       6.722  10.599  12.430  1.00 57.36           C  
ATOM   3169  CD1 ILE C 123       7.853   8.623  10.294  1.00 57.36           C  
ATOM   3170  N   ILE C 124       6.529  13.946  11.340  1.00 57.88           N  
ATOM   3171  CA  ILE C 124       6.556  15.113  12.216  1.00 57.88           C  
ATOM   3172  C   ILE C 124       5.251  15.893  12.075  1.00 57.88           C  
ATOM   3173  CB  ILE C 124       7.762  16.026  11.903  1.00 57.88           C  
ATOM   3174  O   ILE C 124       4.662  16.315  13.073  1.00 57.88           O  
ATOM   3175  CG1 ILE C 124       9.074  15.320  12.266  1.00 57.88           C  
ATOM   3176  CG2 ILE C 124       7.636  17.360  12.644  1.00 57.88           C  
ATOM   3177  CD1 ILE C 124      10.300  16.220  12.201  1.00 57.88           C  
ATOM   3178  N   MET C 125       4.907  16.074  10.911  1.00 57.55           N  
ATOM   3179  CA  MET C 125       3.669  16.804  10.650  1.00 57.55           C  
ATOM   3180  C   MET C 125       2.473  16.077  11.254  1.00 57.55           C  
ATOM   3181  CB  MET C 125       3.462  16.993   9.147  1.00 57.55           C  
ATOM   3182  O   MET C 125       1.583  16.707  11.828  1.00 57.55           O  
ATOM   3183  CG  MET C 125       4.180  18.206   8.577  1.00 57.55           C  
ATOM   3184  SD  MET C 125       3.025  19.555   8.116  1.00 57.55           S  
ATOM   3185  CE  MET C 125       2.142  18.765   6.742  1.00 57.55           C  
ATOM   3186  N   ARG C 126       2.435  14.857  11.099  1.00 56.63           N  
ATOM   3187  CA  ARG C 126       1.375  14.045  11.688  1.00 56.63           C  
ATOM   3188  C   ARG C 126       1.344  14.203  13.205  1.00 56.63           C  
ATOM   3189  CB  ARG C 126       1.558  12.572  11.318  1.00 56.63           C  
ATOM   3190  O   ARG C 126       0.274  14.359  13.796  1.00 56.63           O  
ATOM   3191  CG  ARG C 126       0.710  12.124  10.138  1.00 56.63           C  
ATOM   3192  CD  ARG C 126       0.928  10.652   9.814  1.00 56.63           C  
ATOM   3193  NE  ARG C 126       0.426  10.313   8.486  1.00 56.63           N  
ATOM   3194  NH1 ARG C 126       0.752   8.037   8.717  1.00 56.63           N  
ATOM   3195  NH2 ARG C 126      -0.119   8.883   6.773  1.00 56.63           N  
ATOM   3196  CZ  ARG C 126       0.354   9.078   7.995  1.00 56.63           C  
ATOM   3197  N   LEU C 127       2.437  14.114  13.788  1.00 58.73           N  
ATOM   3198  CA  LEU C 127       2.558  14.268  15.234  1.00 58.73           C  
ATOM   3199  C   LEU C 127       2.112  15.660  15.671  1.00 58.73           C  
ATOM   3200  CB  LEU C 127       4.000  14.017  15.682  1.00 58.73           C  
ATOM   3201  O   LEU C 127       1.425  15.806  16.685  1.00 58.73           O  
ATOM   3202  CG  LEU C 127       4.476  12.564  15.653  1.00 58.73           C  
ATOM   3203  CD1 LEU C 127       5.985  12.496  15.863  1.00 58.73           C  
ATOM   3204  CD2 LEU C 127       3.746  11.741  16.708  1.00 58.73           C  
ATOM   3205  N   TRP C 128       2.624  16.579  14.945  1.00 56.75           N  
ATOM   3206  CA  TRP C 128       2.257  17.964  15.224  1.00 56.75           C  
ATOM   3207  C   TRP C 128       0.744  18.150  15.159  1.00 56.75           C  
ATOM   3208  CB  TRP C 128       2.943  18.912  14.236  1.00 56.75           C  
ATOM   3209  O   TRP C 128       0.146  18.740  16.062  1.00 56.75           O  
ATOM   3210  CG  TRP C 128       2.642  20.361  14.474  1.00 56.75           C  
ATOM   3211  CD1 TRP C 128       3.109  21.143  15.494  1.00 56.75           C  
ATOM   3212  CD2 TRP C 128       1.801  21.201  13.677  1.00 56.75           C  
ATOM   3213  CE2 TRP C 128       1.805  22.482  14.273  1.00 56.75           C  
ATOM   3214  CE3 TRP C 128       1.045  20.995  12.516  1.00 56.75           C  
ATOM   3215  NE1 TRP C 128       2.609  22.420  15.378  1.00 56.75           N  
ATOM   3216  CH2 TRP C 128       0.349  23.324  12.607  1.00 56.75           C  
ATOM   3217  CZ2 TRP C 128       1.080  23.553  13.744  1.00 56.75           C  
ATOM   3218  CZ3 TRP C 128       0.325  22.062  11.991  1.00 56.75           C  
ATOM   3219  N   LEU C 129       0.163  17.745  14.129  1.00 50.87           N  
ATOM   3220  CA  LEU C 129      -1.277  17.885  13.941  1.00 50.87           C  
ATOM   3221  C   LEU C 129      -2.042  17.188  15.060  1.00 50.87           C  
ATOM   3222  CB  LEU C 129      -1.698  17.313  12.585  1.00 50.87           C  
ATOM   3223  O   LEU C 129      -3.037  17.716  15.561  1.00 50.87           O  
ATOM   3224  CG  LEU C 129      -1.522  18.233  11.376  1.00 50.87           C  
ATOM   3225  CD1 LEU C 129      -1.480  17.416  10.089  1.00 50.87           C  
ATOM   3226  CD2 LEU C 129      -2.642  19.267  11.323  1.00 50.87           C  
ATOM   3227  N   CYS C 130      -1.557  16.020  15.363  1.00 53.51           N  
ATOM   3228  CA  CYS C 130      -2.183  15.269  16.445  1.00 53.51           C  
ATOM   3229  C   CYS C 130      -2.071  16.021  17.767  1.00 53.51           C  
ATOM   3230  CB  CYS C 130      -1.544  13.887  16.578  1.00 53.51           C  
ATOM   3231  O   CYS C 130      -3.017  16.041  18.556  1.00 53.51           O  
ATOM   3232  SG  CYS C 130      -2.242  12.652  15.461  1.00 53.51           S  
ATOM   3233  N   TRP C 131      -0.914  16.475  17.977  1.00 53.58           N  
ATOM   3234  CA  TRP C 131      -0.704  17.265  19.186  1.00 53.58           C  
ATOM   3235  C   TRP C 131      -1.636  18.471  19.218  1.00 53.58           C  
ATOM   3236  CB  TRP C 131       0.753  17.728  19.280  1.00 53.58           C  
ATOM   3237  O   TRP C 131      -2.269  18.747  20.239  1.00 53.58           O  
ATOM   3238  CG  TRP C 131       1.056  18.541  20.502  1.00 53.58           C  
ATOM   3239  CD1 TRP C 131       1.099  18.099  21.796  1.00 53.58           C  
ATOM   3240  CD2 TRP C 131       1.354  19.940  20.546  1.00 53.58           C  
ATOM   3241  CE2 TRP C 131       1.568  20.280  21.900  1.00 53.58           C  
ATOM   3242  CE3 TRP C 131       1.462  20.939  19.569  1.00 53.58           C  
ATOM   3243  NE1 TRP C 131       1.406  19.140  22.641  1.00 53.58           N  
ATOM   3244  CH2 TRP C 131       1.983  22.538  21.327  1.00 53.58           C  
ATOM   3245  CZ2 TRP C 131       1.884  21.580  22.302  1.00 53.58           C  
ATOM   3246  CZ3 TRP C 131       1.776  22.232  19.972  1.00 53.58           C  
ATOM   3247  N   LYS C 132      -1.677  19.187  18.121  1.00 49.47           N  
ATOM   3248  CA  LYS C 132      -2.492  20.394  18.024  1.00 49.47           C  
ATOM   3249  C   LYS C 132      -3.974  20.073  18.194  1.00 49.47           C  
ATOM   3250  CB  LYS C 132      -2.258  21.093  16.684  1.00 49.47           C  
ATOM   3251  O   LYS C 132      -4.718  20.851  18.795  1.00 49.47           O  
ATOM   3252  CG  LYS C 132      -2.491  22.597  16.721  1.00 49.47           C  
ATOM   3253  CD  LYS C 132      -2.124  23.252  15.395  1.00 49.47           C  
ATOM   3254  CE  LYS C 132      -2.427  24.744  15.406  1.00 49.47           C  
ATOM   3255  NZ  LYS C 132      -2.018  25.401  14.128  1.00 49.47           N  
ATOM   3256  N   CYS C 133      -4.291  18.881  17.673  1.00 46.10           N  
ATOM   3257  CA  CYS C 133      -5.709  18.540  17.675  1.00 46.10           C  
ATOM   3258  C   CYS C 133      -6.053  17.641  18.857  1.00 46.10           C  
ATOM   3259  CB  CYS C 133      -6.096  17.848  16.368  1.00 46.10           C  
ATOM   3260  O   CYS C 133      -7.192  17.191  18.990  1.00 46.10           O  
ATOM   3261  SG  CYS C 133      -5.872  18.880  14.903  1.00 46.10           S  
ATOM   3262  N   ARG C 134      -5.126  17.421  19.681  1.00 39.91           N  
ATOM   3263  CA  ARG C 134      -5.273  16.646  20.910  1.00 39.91           C  
ATOM   3264  C   ARG C 134      -5.795  15.245  20.614  1.00 39.91           C  
ATOM   3265  CB  ARG C 134      -6.210  17.360  21.886  1.00 39.91           C  
ATOM   3266  O   ARG C 134      -6.713  14.764  21.282  1.00 39.91           O  
ATOM   3267  CG  ARG C 134      -5.494  18.038  23.043  1.00 39.91           C  
ATOM   3268  CD  ARG C 134      -6.474  18.685  24.012  1.00 39.91           C  
ATOM   3269  NE  ARG C 134      -5.784  19.373  25.099  1.00 39.91           N  
ATOM   3270  NH1 ARG C 134      -7.710  19.934  26.244  1.00 39.91           N  
ATOM   3271  NH2 ARG C 134      -5.660  20.550  27.067  1.00 39.91           N  
ATOM   3272  CZ  ARG C 134      -6.386  19.951  26.134  1.00 39.91           C  
ATOM   3273  N   SER C 135      -5.340  14.716  19.498  1.00 39.68           N  
ATOM   3274  CA  SER C 135      -5.731  13.371  19.091  1.00 39.68           C  
ATOM   3275  C   SER C 135      -4.901  12.312  19.809  1.00 39.68           C  
ATOM   3276  CB  SER C 135      -5.586  13.205  17.577  1.00 39.68           C  
ATOM   3277  O   SER C 135      -3.723  12.530  20.097  1.00 39.68           O  
ATOM   3278  OG  SER C 135      -4.813  12.058  17.269  1.00 39.68           O  
ATOM   3279  N   LYS C 136      -5.489  11.200  20.269  1.00 41.10           N  
ATOM   3280  CA  LYS C 136      -4.895  10.250  21.205  1.00 41.10           C  
ATOM   3281  C   LYS C 136      -3.954   9.286  20.487  1.00 41.10           C  
ATOM   3282  CB  LYS C 136      -5.984   9.469  21.941  1.00 41.10           C  
ATOM   3283  O   LYS C 136      -2.953   8.848  21.057  1.00 41.10           O  
ATOM   3284  CG  LYS C 136      -6.646  10.245  23.071  1.00 41.10           C  
ATOM   3285  CD  LYS C 136      -7.564   9.355  23.898  1.00 41.10           C  
ATOM   3286  CE  LYS C 136      -8.253  10.138  25.007  1.00 41.10           C  
ATOM   3287  NZ  LYS C 136      -9.159   9.270  25.817  1.00 41.10           N  
ATOM   3288  N   ASN C 137      -3.904   9.296  19.148  1.00 39.28           N  
ATOM   3289  CA  ASN C 137      -2.975   8.269  18.688  1.00 39.28           C  
ATOM   3290  C   ASN C 137      -2.486   8.552  17.270  1.00 39.28           C  
ATOM   3291  CB  ASN C 137      -3.625   6.886  18.759  1.00 39.28           C  
ATOM   3292  O   ASN C 137      -2.913   7.894  16.319  1.00 39.28           O  
ATOM   3293  CG  ASN C 137      -3.466   6.236  20.119  1.00 39.28           C  
ATOM   3294  ND2 ASN C 137      -4.437   5.415  20.502  1.00 39.28           N  
ATOM   3295  OD1 ASN C 137      -2.478   6.470  20.821  1.00 39.28           O  
ATOM   3296  N   PRO C 138      -1.568   9.415  16.996  1.00 43.72           N  
ATOM   3297  CA  PRO C 138      -1.100   9.874  15.686  1.00 43.72           C  
ATOM   3298  C   PRO C 138      -0.407   8.771  14.888  1.00 43.72           C  
ATOM   3299  CB  PRO C 138      -0.117  10.994  16.035  1.00 43.72           C  
ATOM   3300  O   PRO C 138      -0.446   8.780  13.655  1.00 43.72           O  
ATOM   3301  CG  PRO C 138       0.130  10.842  17.502  1.00 43.72           C  
ATOM   3302  CD  PRO C 138      -0.943   9.964  18.078  1.00 43.72           C  
ATOM   3303  N   LEU C 139       0.127   7.823  15.567  1.00 40.78           N  
ATOM   3304  CA  LEU C 139       0.987   6.820  14.948  1.00 40.78           C  
ATOM   3305  C   LEU C 139       0.159   5.689  14.347  1.00 40.78           C  
ATOM   3306  CB  LEU C 139       1.976   6.256  15.972  1.00 40.78           C  
ATOM   3307  O   LEU C 139       0.649   4.935  13.504  1.00 40.78           O  
ATOM   3308  CG  LEU C 139       3.182   7.135  16.306  1.00 40.78           C  
ATOM   3309  CD1 LEU C 139       3.713   6.802  17.696  1.00 40.78           C  
ATOM   3310  CD2 LEU C 139       4.275   6.966  15.256  1.00 40.78           C  
ATOM   3311  N   LEU C 140      -1.010   5.621  14.847  1.00 34.82           N  
ATOM   3312  CA  LEU C 140      -1.846   4.494  14.449  1.00 34.82           C  
ATOM   3313  C   LEU C 140      -2.536   4.772  13.117  1.00 34.82           C  
ATOM   3314  CB  LEU C 140      -2.892   4.194  15.526  1.00 34.82           C  
ATOM   3315  O   LEU C 140      -2.944   3.842  12.418  1.00 34.82           O  
ATOM   3316  CG  LEU C 140      -2.442   3.291  16.675  1.00 34.82           C  
ATOM   3317  CD1 LEU C 140      -3.173   3.665  17.960  1.00 34.82           C  
ATOM   3318  CD2 LEU C 140      -2.677   1.825  16.327  1.00 34.82           C  
ATOM   3319  N   TYR C 141      -2.520   6.152  12.862  1.00 34.86           N  
ATOM   3320  CA  TYR C 141      -3.310   6.450  11.672  1.00 34.86           C  
ATOM   3321  C   TYR C 141      -2.409   6.691  10.466  1.00 34.86           C  
ATOM   3322  CB  TYR C 141      -4.202   7.672  11.910  1.00 34.86           C  
ATOM   3323  O   TYR C 141      -1.381   7.363  10.575  1.00 34.86           O  
ATOM   3324  CG  TYR C 141      -5.286   7.442  12.934  1.00 34.86           C  
ATOM   3325  CD1 TYR C 141      -6.472   6.797  12.588  1.00 34.86           C  
ATOM   3326  CD2 TYR C 141      -5.129   7.870  14.248  1.00 34.86           C  
ATOM   3327  CE1 TYR C 141      -7.475   6.584  13.528  1.00 34.86           C  
ATOM   3328  CE2 TYR C 141      -6.126   7.662  15.196  1.00 34.86           C  
ATOM   3329  OH  TYR C 141      -8.283   6.811  15.762  1.00 34.86           O  
ATOM   3330  CZ  TYR C 141      -7.293   7.019  14.827  1.00 34.86           C  
ATOM   3331  N   ASP C 142      -2.333   5.803   9.529  1.00 37.96           N  
ATOM   3332  CA  ASP C 142      -1.610   5.970   8.272  1.00 37.96           C  
ATOM   3333  C   ASP C 142      -2.351   6.920   7.334  1.00 37.96           C  
ATOM   3334  CB  ASP C 142      -1.399   4.616   7.590  1.00 37.96           C  
ATOM   3335  O   ASP C 142      -2.317   6.748   6.114  1.00 37.96           O  
ATOM   3336  CG  ASP C 142       0.006   4.442   7.041  1.00 37.96           C  
ATOM   3337  OD1 ASP C 142       0.789   5.416   7.047  1.00 37.96           O  
ATOM   3338  OD2 ASP C 142       0.332   3.320   6.595  1.00 37.96           O  
ATOM   3339  N   ALA C 143      -2.923   7.969   7.997  1.00 39.22           N  
ATOM   3340  CA  ALA C 143      -3.830   8.782   7.192  1.00 39.22           C  
ATOM   3341  C   ALA C 143      -3.072   9.879   6.450  1.00 39.22           C  
ATOM   3342  CB  ALA C 143      -4.919   9.393   8.071  1.00 39.22           C  
ATOM   3343  O   ALA C 143      -2.129  10.464   6.988  1.00 39.22           O  
ATOM   3344  N   ASN C 144      -3.247   9.960   5.203  1.00 43.87           N  
ATOM   3345  CA  ASN C 144      -2.668  11.015   4.379  1.00 43.87           C  
ATOM   3346  C   ASN C 144      -3.405  12.339   4.563  1.00 43.87           C  
ATOM   3347  CB  ASN C 144      -2.669  10.607   2.904  1.00 43.87           C  
ATOM   3348  O   ASN C 144      -2.882  13.399   4.215  1.00 43.87           O  
ATOM   3349  CG  ASN C 144      -1.708   9.471   2.612  1.00 43.87           C  
ATOM   3350  ND2 ASN C 144      -2.048   8.646   1.629  1.00 43.87           N  
ATOM   3351  OD1 ASN C 144      -0.670   9.337   3.265  1.00 43.87           O  
ATOM   3352  N   TYR C 145      -4.536  12.223   5.249  1.00 45.07           N  
ATOM   3353  CA  TYR C 145      -5.365  13.406   5.456  1.00 45.07           C  
ATOM   3354  C   TYR C 145      -5.901  13.453   6.882  1.00 45.07           C  
ATOM   3355  CB  TYR C 145      -6.528  13.429   4.460  1.00 45.07           C  
ATOM   3356  O   TYR C 145      -6.132  12.412   7.500  1.00 45.07           O  
ATOM   3357  CG  TYR C 145      -6.089  13.451   3.015  1.00 45.07           C  
ATOM   3358  CD1 TYR C 145      -5.850  14.656   2.358  1.00 45.07           C  
ATOM   3359  CD2 TYR C 145      -5.914  12.268   2.305  1.00 45.07           C  
ATOM   3360  CE1 TYR C 145      -5.448  14.681   1.027  1.00 45.07           C  
ATOM   3361  CE2 TYR C 145      -5.512  12.281   0.974  1.00 45.07           C  
ATOM   3362  OH  TYR C 145      -4.884  13.510  -0.974  1.00 45.07           O  
ATOM   3363  CZ  TYR C 145      -5.282  13.491   0.344  1.00 45.07           C  
ATOM   3364  N   PHE C 146      -5.970  14.642   7.363  1.00 48.63           N  
ATOM   3365  CA  PHE C 146      -6.535  14.868   8.688  1.00 48.63           C  
ATOM   3366  C   PHE C 146      -7.674  15.878   8.627  1.00 48.63           C  
ATOM   3367  CB  PHE C 146      -5.454  15.355   9.659  1.00 48.63           C  
ATOM   3368  O   PHE C 146      -7.558  16.914   7.969  1.00 48.63           O  
ATOM   3369  CG  PHE C 146      -4.379  14.337   9.931  1.00 48.63           C  
ATOM   3370  CD1 PHE C 146      -4.458  13.502  11.039  1.00 48.63           C  
ATOM   3371  CD2 PHE C 146      -3.290  14.215   9.078  1.00 48.63           C  
ATOM   3372  CE1 PHE C 146      -3.465  12.559  11.294  1.00 48.63           C  
ATOM   3373  CE2 PHE C 146      -2.294  13.274   9.326  1.00 48.63           C  
ATOM   3374  CZ  PHE C 146      -2.383  12.448  10.435  1.00 48.63           C  
ATOM   3375  N   LEU C 147      -8.807  15.433   9.107  1.00 50.75           N  
ATOM   3376  CA  LEU C 147      -9.910  16.369   9.290  1.00 50.75           C  
ATOM   3377  C   LEU C 147      -9.902  16.952  10.699  1.00 50.75           C  
ATOM   3378  CB  LEU C 147     -11.250  15.679   9.018  1.00 50.75           C  
ATOM   3379  O   LEU C 147     -10.062  16.220  11.679  1.00 50.75           O  
ATOM   3380  CG  LEU C 147     -12.474  16.591   8.916  1.00 50.75           C  
ATOM   3381  CD1 LEU C 147     -12.719  16.988   7.464  1.00 50.75           C  
ATOM   3382  CD2 LEU C 147     -13.702  15.905   9.503  1.00 50.75           C  
ATOM   3383  N   CYS C 148      -9.522  18.195  10.705  1.00 51.03           N  
ATOM   3384  CA  CYS C 148      -9.453  18.843  12.011  1.00 51.03           C  
ATOM   3385  C   CYS C 148     -10.636  19.782  12.217  1.00 51.03           C  
ATOM   3386  CB  CYS C 148      -8.144  19.617  12.156  1.00 51.03           C  
ATOM   3387  O   CYS C 148     -10.906  20.640  11.375  1.00 51.03           O  
ATOM   3388  SG  CYS C 148      -6.670  18.576  12.077  1.00 51.03           S  
ATOM   3389  N   TRP C 149     -11.348  19.536  13.378  1.00 47.09           N  
ATOM   3390  CA  TRP C 149     -12.477  20.383  13.748  1.00 47.09           C  
ATOM   3391  C   TRP C 149     -12.106  21.313  14.898  1.00 47.09           C  
ATOM   3392  CB  TRP C 149     -13.686  19.527  14.136  1.00 47.09           C  
ATOM   3393  O   TRP C 149     -11.676  20.856  15.960  1.00 47.09           O  
ATOM   3394  CG  TRP C 149     -14.982  20.281  14.161  1.00 47.09           C  
ATOM   3395  CD1 TRP C 149     -15.146  21.637  14.225  1.00 47.09           C  
ATOM   3396  CD2 TRP C 149     -16.297  19.719  14.128  1.00 47.09           C  
ATOM   3397  CE2 TRP C 149     -17.213  20.794  14.174  1.00 47.09           C  
ATOM   3398  CE3 TRP C 149     -16.792  18.409  14.064  1.00 47.09           C  
ATOM   3399  NE1 TRP C 149     -16.485  21.952  14.232  1.00 47.09           N  
ATOM   3400  CH2 TRP C 149     -19.053  19.307  14.093  1.00 47.09           C  
ATOM   3401  CZ2 TRP C 149     -18.596  20.598  14.157  1.00 47.09           C  
ATOM   3402  CZ3 TRP C 149     -18.168  18.217  14.047  1.00 47.09           C  
ATOM   3403  N   HIS C 150     -12.144  22.533  14.575  1.00 45.15           N  
ATOM   3404  CA  HIS C 150     -11.805  23.533  15.581  1.00 45.15           C  
ATOM   3405  C   HIS C 150     -13.052  24.253  16.084  1.00 45.15           C  
ATOM   3406  CB  HIS C 150     -10.806  24.545  15.016  1.00 45.15           C  
ATOM   3407  O   HIS C 150     -13.738  24.927  15.312  1.00 45.15           O  
ATOM   3408  CG  HIS C 150      -9.441  23.977  14.789  1.00 45.15           C  
ATOM   3409  CD2 HIS C 150      -8.797  23.642  13.646  1.00 45.15           C  
ATOM   3410  ND1 HIS C 150      -8.573  23.690  15.820  1.00 45.15           N  
ATOM   3411  CE1 HIS C 150      -7.451  23.202  15.319  1.00 45.15           C  
ATOM   3412  NE2 HIS C 150      -7.561  23.162  14.002  1.00 45.15           N  
ATOM   3413  N   THR C 151     -13.470  23.965  17.376  1.00 45.58           N  
ATOM   3414  CA  THR C 151     -14.586  24.652  18.016  1.00 45.58           C  
ATOM   3415  C   THR C 151     -14.081  25.687  19.017  1.00 45.58           C  
ATOM   3416  CB  THR C 151     -15.520  23.658  18.729  1.00 45.58           C  
ATOM   3417  O   THR C 151     -12.871  25.853  19.190  1.00 45.58           O  
ATOM   3418  CG2 THR C 151     -15.898  22.501  17.809  1.00 45.58           C  
ATOM   3419  OG1 THR C 151     -14.857  23.135  19.887  1.00 45.58           O  
ATOM   3420  N   ASN C 152     -15.005  26.533  19.605  1.00 44.46           N  
ATOM   3421  CA  ASN C 152     -14.649  27.545  20.593  1.00 44.46           C  
ATOM   3422  C   ASN C 152     -13.964  26.927  21.808  1.00 44.46           C  
ATOM   3423  CB  ASN C 152     -15.888  28.332  21.026  1.00 44.46           C  
ATOM   3424  O   ASN C 152     -13.083  27.543  22.410  1.00 44.46           O  
ATOM   3425  CG  ASN C 152     -16.036  29.644  20.280  1.00 44.46           C  
ATOM   3426  ND2 ASN C 152     -17.208  30.259  20.389  1.00 44.46           N  
ATOM   3427  OD1 ASN C 152     -15.106  30.100  19.611  1.00 44.46           O  
ATOM   3428  N   CYS C 153     -14.375  25.671  22.093  1.00 40.96           N  
ATOM   3429  CA  CYS C 153     -13.923  25.092  23.352  1.00 40.96           C  
ATOM   3430  C   CYS C 153     -13.004  23.900  23.106  1.00 40.96           C  
ATOM   3431  CB  CYS C 153     -15.116  24.659  24.203  1.00 40.96           C  
ATOM   3432  O   CYS C 153     -12.183  23.558  23.957  1.00 40.96           O  
ATOM   3433  SG  CYS C 153     -16.137  26.034  24.777  1.00 40.96           S  
ATOM   3434  N   TYR C 154     -13.247  23.298  21.802  1.00 39.63           N  
ATOM   3435  CA  TYR C 154     -12.510  22.052  21.619  1.00 39.63           C  
ATOM   3436  C   TYR C 154     -11.955  21.950  20.204  1.00 39.63           C  
ATOM   3437  CB  TYR C 154     -13.408  20.848  21.916  1.00 39.63           C  
ATOM   3438  O   TYR C 154     -12.522  22.515  19.265  1.00 39.63           O  
ATOM   3439  CG  TYR C 154     -13.916  20.805  23.337  1.00 39.63           C  
ATOM   3440  CD1 TYR C 154     -13.133  20.277  24.361  1.00 39.63           C  
ATOM   3441  CD2 TYR C 154     -15.178  21.291  23.658  1.00 39.63           C  
ATOM   3442  CE1 TYR C 154     -13.597  20.233  25.672  1.00 39.63           C  
ATOM   3443  CE2 TYR C 154     -15.653  21.252  24.965  1.00 39.63           C  
ATOM   3444  OH  TYR C 154     -15.321  20.682  27.259  1.00 39.63           O  
ATOM   3445  CZ  TYR C 154     -14.856  20.723  25.964  1.00 39.63           C  
ATOM   3446  N   ASP C 155     -10.745  21.422  20.112  1.00 42.09           N  
ATOM   3447  CA  ASP C 155     -10.178  21.032  18.824  1.00 42.09           C  
ATOM   3448  C   ASP C 155     -10.139  19.512  18.679  1.00 42.09           C  
ATOM   3449  CB  ASP C 155      -8.772  21.612  18.659  1.00 42.09           C  
ATOM   3450  O   ASP C 155      -9.795  18.802  19.626  1.00 42.09           O  
ATOM   3451  CG  ASP C 155      -8.759  23.130  18.610  1.00 42.09           C  
ATOM   3452  OD1 ASP C 155      -9.756  23.734  18.161  1.00 42.09           O  
ATOM   3453  OD2 ASP C 155      -7.740  23.727  19.020  1.00 42.09           O  
ATOM   3454  N   TYR C 156     -10.703  19.029  17.538  1.00 42.85           N  
ATOM   3455  CA  TYR C 156     -10.671  17.593  17.285  1.00 42.85           C  
ATOM   3456  C   TYR C 156     -10.050  17.293  15.926  1.00 42.85           C  
ATOM   3457  CB  TYR C 156     -12.083  17.003  17.355  1.00 42.85           C  
ATOM   3458  O   TYR C 156     -10.203  18.071  14.981  1.00 42.85           O  
ATOM   3459  CG  TYR C 156     -13.106  17.946  17.940  1.00 42.85           C  
ATOM   3460  CD1 TYR C 156     -13.361  17.966  19.309  1.00 42.85           C  
ATOM   3461  CD2 TYR C 156     -13.821  18.817  17.125  1.00 42.85           C  
ATOM   3462  CE1 TYR C 156     -14.304  18.832  19.853  1.00 42.85           C  
ATOM   3463  CE2 TYR C 156     -14.767  19.687  17.658  1.00 42.85           C  
ATOM   3464  OH  TYR C 156     -15.936  20.546  19.553  1.00 42.85           O  
ATOM   3465  CZ  TYR C 156     -15.001  19.687  19.020  1.00 42.85           C  
ATOM   3466  N   CYS C 157      -9.210  16.258  15.915  1.00 45.13           N  
ATOM   3467  CA  CYS C 157      -8.561  15.857  14.672  1.00 45.13           C  
ATOM   3468  C   CYS C 157      -8.820  14.386  14.371  1.00 45.13           C  
ATOM   3469  CB  CYS C 157      -7.056  16.115  14.745  1.00 45.13           C  
ATOM   3470  O   CYS C 157      -8.652  13.531  15.242  1.00 45.13           O  
ATOM   3471  SG  CYS C 157      -6.414  17.078  13.358  1.00 45.13           S  
ATOM   3472  N   ILE C 158      -9.359  14.122  13.256  1.00 45.73           N  
ATOM   3473  CA  ILE C 158      -9.622  12.747  12.847  1.00 45.73           C  
ATOM   3474  C   ILE C 158      -8.738  12.385  11.656  1.00 45.73           C  
ATOM   3475  CB  ILE C 158     -11.111  12.538  12.492  1.00 45.73           C  
ATOM   3476  O   ILE C 158      -8.794  13.039  10.612  1.00 45.73           O  
ATOM   3477  CG1 ILE C 158     -12.004  12.971  13.661  1.00 45.73           C  
ATOM   3478  CG2 ILE C 158     -11.376  11.078  12.112  1.00 45.73           C  
ATOM   3479  CD1 ILE C 158     -13.485  13.049  13.313  1.00 45.73           C  
ATOM   3480  N   PRO C 159      -7.842  11.582  11.907  1.00 43.13           N  
ATOM   3481  CA  PRO C 159      -7.048  11.117  10.767  1.00 43.13           C  
ATOM   3482  C   PRO C 159      -7.881  10.358   9.738  1.00 43.13           C  
ATOM   3483  CB  PRO C 159      -6.007  10.199  11.413  1.00 43.13           C  
ATOM   3484  O   PRO C 159      -8.813   9.636  10.104  1.00 43.13           O  
ATOM   3485  CG  PRO C 159      -6.557   9.892  12.769  1.00 43.13           C  
ATOM   3486  CD  PRO C 159      -7.608  10.912  13.099  1.00 43.13           C  
ATOM   3487  N   TYR C 160      -7.760  10.789   8.458  1.00 39.95           N  
ATOM   3488  CA  TYR C 160      -8.506  10.055   7.442  1.00 39.95           C  
ATOM   3489  C   TYR C 160      -7.618   9.717   6.251  1.00 39.95           C  
ATOM   3490  CB  TYR C 160      -9.719  10.866   6.975  1.00 39.95           C  
ATOM   3491  O   TYR C 160      -6.665  10.441   5.954  1.00 39.95           O  
ATOM   3492  CG  TYR C 160     -10.769  10.039   6.273  1.00 39.95           C  
ATOM   3493  CD1 TYR C 160     -10.840  10.002   4.882  1.00 39.95           C  
ATOM   3494  CD2 TYR C 160     -11.691   9.294   6.999  1.00 39.95           C  
ATOM   3495  CE1 TYR C 160     -11.807   9.243   4.232  1.00 39.95           C  
ATOM   3496  CE2 TYR C 160     -12.662   8.531   6.359  1.00 39.95           C  
ATOM   3497  OH  TYR C 160     -13.671   7.758   4.338  1.00 39.95           O  
ATOM   3498  CZ  TYR C 160     -12.712   8.511   4.977  1.00 39.95           C  
ATOM   3499  N   ASN C 161      -7.588   8.518   5.800  1.00 34.27           N  
ATOM   3500  CA  ASN C 161      -6.724   8.046   4.723  1.00 34.27           C  
ATOM   3501  C   ASN C 161      -7.252   8.467   3.355  1.00 34.27           C  
ATOM   3502  CB  ASN C 161      -6.570   6.525   4.787  1.00 34.27           C  
ATOM   3503  O   ASN C 161      -6.546   8.356   2.351  1.00 34.27           O  
ATOM   3504  CG  ASN C 161      -5.541   6.085   5.811  1.00 34.27           C  
ATOM   3505  ND2 ASN C 161      -5.622   4.828   6.229  1.00 34.27           N  
ATOM   3506  OD1 ASN C 161      -4.682   6.869   6.222  1.00 34.27           O  
ATOM   3507  N   SER C 162      -8.559   8.738   3.276  1.00 32.28           N  
ATOM   3508  CA  SER C 162      -9.076   8.992   1.935  1.00 32.28           C  
ATOM   3509  C   SER C 162      -9.478  10.453   1.764  1.00 32.28           C  
ATOM   3510  CB  SER C 162     -10.274   8.088   1.641  1.00 32.28           C  
ATOM   3511  O   SER C 162      -9.831  11.123   2.737  1.00 32.28           O  
ATOM   3512  OG  SER C 162     -11.440   8.573   2.284  1.00 32.28           O  
ATOM   3513  N   VAL C 163      -9.016  11.221   0.651  1.00 34.39           N  
ATOM   3514  CA  VAL C 163      -9.366  12.595   0.308  1.00 34.39           C  
ATOM   3515  C   VAL C 163     -10.837  12.668  -0.096  1.00 34.39           C  
ATOM   3516  CB  VAL C 163      -8.474  13.142  -0.829  1.00 34.39           C  
ATOM   3517  O   VAL C 163     -11.305  11.865  -0.906  1.00 34.39           O  
ATOM   3518  CG1 VAL C 163      -8.817  14.599  -1.132  1.00 34.39           C  
ATOM   3519  CG2 VAL C 163      -6.998  13.002  -0.462  1.00 34.39           C  
ATOM   3520  N   THR C 164     -11.694  12.985   0.892  1.00 32.81           N  
ATOM   3521  CA  THR C 164     -13.090  13.118   0.487  1.00 32.81           C  
ATOM   3522  C   THR C 164     -13.320  14.444  -0.230  1.00 32.81           C  
ATOM   3523  CB  THR C 164     -14.035  13.015   1.699  1.00 32.81           C  
ATOM   3524  O   THR C 164     -12.649  15.437   0.058  1.00 32.81           O  
ATOM   3525  CG2 THR C 164     -14.267  11.560   2.093  1.00 32.81           C  
ATOM   3526  OG1 THR C 164     -13.457  13.713   2.809  1.00 32.81           O  
ATOM   3527  N   SER C 165     -13.802  14.363  -1.519  1.00 32.13           N  
ATOM   3528  CA  SER C 165     -14.053  15.541  -2.342  1.00 32.13           C  
ATOM   3529  C   SER C 165     -15.125  16.431  -1.722  1.00 32.13           C  
ATOM   3530  CB  SER C 165     -14.474  15.129  -3.754  1.00 32.13           C  
ATOM   3531  O   SER C 165     -15.157  17.638  -1.972  1.00 32.13           O  
ATOM   3532  OG  SER C 165     -14.712  13.733  -3.820  1.00 32.13           O  
ATOM   3533  N   SER C 166     -15.904  15.766  -0.873  1.00 31.63           N  
ATOM   3534  CA  SER C 166     -17.010  16.596  -0.407  1.00 31.63           C  
ATOM   3535  C   SER C 166     -17.330  16.319   1.059  1.00 31.63           C  
ATOM   3536  CB  SER C 166     -18.256  16.360  -1.262  1.00 31.63           C  
ATOM   3537  O   SER C 166     -17.301  15.168   1.499  1.00 31.63           O  
ATOM   3538  OG  SER C 166     -18.500  14.973  -1.422  1.00 31.63           O  
ATOM   3539  N   ILE C 167     -17.221  17.209   1.962  1.00 35.40           N  
ATOM   3540  CA  ILE C 167     -17.646  17.137   3.356  1.00 35.40           C  
ATOM   3541  C   ILE C 167     -18.995  17.833   3.522  1.00 35.40           C  
ATOM   3542  CB  ILE C 167     -16.597  17.768   4.300  1.00 35.40           C  
ATOM   3543  O   ILE C 167     -19.166  18.978   3.095  1.00 35.40           O  
ATOM   3544  CG1 ILE C 167     -15.260  17.027   4.184  1.00 35.40           C  
ATOM   3545  CG2 ILE C 167     -17.102  17.765   5.746  1.00 35.40           C  
ATOM   3546  CD1 ILE C 167     -14.099  17.736   4.867  1.00 35.40           C  
ATOM   3547  N   VAL C 168     -20.027  16.941   3.783  1.00 34.95           N  
ATOM   3548  CA  VAL C 168     -21.335  17.548   4.004  1.00 34.95           C  
ATOM   3549  C   VAL C 168     -21.568  17.744   5.500  1.00 34.95           C  
ATOM   3550  CB  VAL C 168     -22.468  16.692   3.396  1.00 34.95           C  
ATOM   3551  O   VAL C 168     -21.387  16.815   6.290  1.00 34.95           O  
ATOM   3552  CG1 VAL C 168     -23.829  17.340   3.647  1.00 34.95           C  
ATOM   3553  CG2 VAL C 168     -22.238  16.489   1.899  1.00 34.95           C  
ATOM   3554  N   ILE C 169     -21.722  18.968   5.913  1.00 35.76           N  
ATOM   3555  CA  ILE C 169     -21.966  19.264   7.320  1.00 35.76           C  
ATOM   3556  C   ILE C 169     -23.433  19.637   7.522  1.00 35.76           C  
ATOM   3557  CB  ILE C 169     -21.050  20.400   7.827  1.00 35.76           C  
ATOM   3558  O   ILE C 169     -23.946  20.543   6.861  1.00 35.76           O  
ATOM   3559  CG1 ILE C 169     -19.582  20.075   7.528  1.00 35.76           C  
ATOM   3560  CG2 ILE C 169     -21.264  20.639   9.324  1.00 35.76           C  
ATOM   3561  CD1 ILE C 169     -18.623  21.222   7.819  1.00 35.76           C  
ATOM   3562  N   THR C 170     -24.215  18.719   7.994  1.00 32.33           N  
ATOM   3563  CA  THR C 170     -25.632  19.006   8.186  1.00 32.33           C  
ATOM   3564  C   THR C 170     -25.897  19.492   9.608  1.00 32.33           C  
ATOM   3565  CB  THR C 170     -26.498  17.767   7.895  1.00 32.33           C  
ATOM   3566  O   THR C 170     -25.250  19.041  10.555  1.00 32.33           O  
ATOM   3567  CG2 THR C 170     -26.468  17.411   6.412  1.00 32.33           C  
ATOM   3568  OG1 THR C 170     -26.001  16.656   8.652  1.00 32.33           O  
ATOM   3569  N   SER C 171     -26.357  20.782   9.721  1.00 32.91           N  
ATOM   3570  CA  SER C 171     -26.804  21.252  11.028  1.00 32.91           C  
ATOM   3571  C   SER C 171     -28.112  20.584  11.438  1.00 32.91           C  
ATOM   3572  CB  SER C 171     -26.978  22.772  11.021  1.00 32.91           C  
ATOM   3573  O   SER C 171     -28.811  20.010  10.600  1.00 32.91           O  
ATOM   3574  OG  SER C 171     -27.746  23.195  12.135  1.00 32.91           O  
ATOM   3575  N   GLY C 172     -28.294  20.253  12.682  1.00 31.43           N  
ATOM   3576  CA  GLY C 172     -29.529  19.654  13.163  1.00 31.43           C  
ATOM   3577  C   GLY C 172     -30.759  20.149  12.426  1.00 31.43           C  
ATOM   3578  O   GLY C 172     -31.763  19.439  12.335  1.00 31.43           O  
ATOM   3579  N   ASP C 173     -30.739  21.483  12.087  1.00 31.34           N  
ATOM   3580  CA  ASP C 173     -31.962  22.044  11.519  1.00 31.34           C  
ATOM   3581  C   ASP C 173     -32.150  21.596  10.071  1.00 31.34           C  
ATOM   3582  CB  ASP C 173     -31.940  23.571  11.599  1.00 31.34           C  
ATOM   3583  O   ASP C 173     -33.154  21.929   9.439  1.00 31.34           O  
ATOM   3584  CG  ASP C 173     -30.735  24.184  10.907  1.00 31.34           C  
ATOM   3585  OD1 ASP C 173     -29.868  23.432  10.413  1.00 31.34           O  
ATOM   3586  OD2 ASP C 173     -30.650  25.430  10.859  1.00 31.34           O  
ATOM   3587  N   GLY C 174     -31.669  20.610   9.452  1.00 29.30           N  
ATOM   3588  CA  GLY C 174     -31.853  19.946   8.172  1.00 29.30           C  
ATOM   3589  C   GLY C 174     -31.178  20.668   7.022  1.00 29.30           C  
ATOM   3590  O   GLY C 174     -31.468  20.397   5.855  1.00 29.30           O  
ATOM   3591  N   THR C 175     -30.744  21.973   7.189  1.00 28.91           N  
ATOM   3592  CA  THR C 175     -30.300  22.706   6.009  1.00 28.91           C  
ATOM   3593  C   THR C 175     -28.961  22.169   5.511  1.00 28.91           C  
ATOM   3594  CB  THR C 175     -30.175  24.213   6.302  1.00 28.91           C  
ATOM   3595  O   THR C 175     -28.022  22.005   6.293  1.00 28.91           O  
ATOM   3596  CG2 THR C 175     -31.529  24.907   6.203  1.00 28.91           C  
ATOM   3597  OG1 THR C 175     -29.653  24.395   7.624  1.00 28.91           O  
ATOM   3598  N   THR C 176     -28.854  21.201   4.495  1.00 32.35           N  
ATOM   3599  CA  THR C 176     -27.751  20.388   3.995  1.00 32.35           C  
ATOM   3600  C   THR C 176     -26.950  21.151   2.944  1.00 32.35           C  
ATOM   3601  CB  THR C 176     -28.260  19.064   3.396  1.00 32.35           C  
ATOM   3602  O   THR C 176     -26.110  20.570   2.254  1.00 32.35           O  
ATOM   3603  CG2 THR C 176     -28.676  18.088   4.492  1.00 32.35           C  
ATOM   3604  OG1 THR C 176     -29.389  19.330   2.554  1.00 32.35           O  
ATOM   3605  N   SER C 177     -27.043  22.442   2.600  1.00 29.74           N  
ATOM   3606  CA  SER C 177     -26.505  22.632   1.257  1.00 29.74           C  
ATOM   3607  C   SER C 177     -24.980  22.639   1.269  1.00 29.74           C  
ATOM   3608  CB  SER C 177     -27.023  23.936   0.650  1.00 29.74           C  
ATOM   3609  O   SER C 177     -24.363  23.359   2.057  1.00 29.74           O  
ATOM   3610  OG  SER C 177     -27.017  24.976   1.613  1.00 29.74           O  
ATOM   3611  N   PRO C 178     -24.240  21.629   0.773  1.00 30.91           N  
ATOM   3612  CA  PRO C 178     -22.779  21.600   0.677  1.00 30.91           C  
ATOM   3613  C   PRO C 178     -22.221  22.745  -0.166  1.00 30.91           C  
ATOM   3614  CB  PRO C 178     -22.495  20.248   0.018  1.00 30.91           C  
ATOM   3615  O   PRO C 178     -22.765  23.056  -1.228  1.00 30.91           O  
ATOM   3616  CG  PRO C 178     -23.817  19.796  -0.511  1.00 30.91           C  
ATOM   3617  CD  PRO C 178     -24.887  20.685   0.056  1.00 30.91           C  
ATOM   3618  N   ILE C 179     -21.916  23.973   0.299  1.00 27.96           N  
ATOM   3619  CA  ILE C 179     -21.423  25.057  -0.543  1.00 27.96           C  
ATOM   3620  C   ILE C 179     -19.960  24.807  -0.903  1.00 27.96           C  
ATOM   3621  CB  ILE C 179     -21.577  26.428   0.152  1.00 27.96           C  
ATOM   3622  O   ILE C 179     -19.125  24.594  -0.021  1.00 27.96           O  
ATOM   3623  CG1 ILE C 179     -23.045  26.682   0.514  1.00 27.96           C  
ATOM   3624  CG2 ILE C 179     -21.031  27.549  -0.737  1.00 27.96           C  
ATOM   3625  CD1 ILE C 179     -23.260  27.883   1.424  1.00 27.96           C  
ATOM   3626  N   SER C 180     -19.675  24.212  -2.020  1.00 29.46           N  
ATOM   3627  CA  SER C 180     -18.323  24.028  -2.538  1.00 29.46           C  
ATOM   3628  C   SER C 180     -17.614  25.366  -2.720  1.00 29.46           C  
ATOM   3629  CB  SER C 180     -18.357  23.275  -3.868  1.00 29.46           C  
ATOM   3630  O   SER C 180     -18.054  26.206  -3.507  1.00 29.46           O  
ATOM   3631  OG  SER C 180     -18.175  24.165  -4.955  1.00 29.46           O  
ATOM   3632  N   GLU C 181     -17.519  26.375  -1.898  1.00 26.72           N  
ATOM   3633  CA  GLU C 181     -16.817  27.591  -2.300  1.00 26.72           C  
ATOM   3634  C   GLU C 181     -15.325  27.331  -2.484  1.00 26.72           C  
ATOM   3635  CB  GLU C 181     -17.035  28.702  -1.270  1.00 26.72           C  
ATOM   3636  O   GLU C 181     -14.678  26.751  -1.609  1.00 26.72           O  
ATOM   3637  CG  GLU C 181     -18.293  29.525  -1.510  1.00 26.72           C  
ATOM   3638  CD  GLU C 181     -18.485  30.638  -0.492  1.00 26.72           C  
ATOM   3639  OE1 GLU C 181     -19.490  31.378  -0.584  1.00 26.72           O  
ATOM   3640  OE2 GLU C 181     -17.622  30.772   0.404  1.00 26.72           O  
ATOM   3641  N   HIS C 182     -14.793  27.167  -3.783  1.00 27.89           N  
ATOM   3642  CA  HIS C 182     -13.390  27.100  -4.175  1.00 27.89           C  
ATOM   3643  C   HIS C 182     -12.553  28.113  -3.402  1.00 27.89           C  
ATOM   3644  CB  HIS C 182     -13.242  27.335  -5.680  1.00 27.89           C  
ATOM   3645  O   HIS C 182     -11.368  27.881  -3.148  1.00 27.89           O  
ATOM   3646  CG  HIS C 182     -13.656  26.165  -6.514  1.00 27.89           C  
ATOM   3647  CD2 HIS C 182     -13.108  25.630  -7.630  1.00 27.89           C  
ATOM   3648  ND1 HIS C 182     -14.767  25.401  -6.225  1.00 27.89           N  
ATOM   3649  CE1 HIS C 182     -14.883  24.444  -7.131  1.00 27.89           C  
ATOM   3650  NE2 HIS C 182     -13.890  24.561  -7.995  1.00 27.89           N  
ATOM   3651  N   ASP C 183     -12.776  29.476  -3.638  1.00 24.14           N  
ATOM   3652  CA  ASP C 183     -11.734  30.499  -3.612  1.00 24.14           C  
ATOM   3653  C   ASP C 183     -11.150  30.653  -2.210  1.00 24.14           C  
ATOM   3654  CB  ASP C 183     -12.286  31.839  -4.102  1.00 24.14           C  
ATOM   3655  O   ASP C 183     -10.323  31.534  -1.969  1.00 24.14           O  
ATOM   3656  CG  ASP C 183     -12.431  31.904  -5.612  1.00 24.14           C  
ATOM   3657  OD1 ASP C 183     -11.781  31.108  -6.323  1.00 24.14           O  
ATOM   3658  OD2 ASP C 183     -13.201  32.762  -6.097  1.00 24.14           O  
ATOM   3659  N   TYR C 184     -11.857  30.424  -1.098  1.00 22.42           N  
ATOM   3660  CA  TYR C 184     -11.457  31.344  -0.039  1.00 22.42           C  
ATOM   3661  C   TYR C 184     -10.048  31.031   0.451  1.00 22.42           C  
ATOM   3662  CB  TYR C 184     -12.443  31.278   1.131  1.00 22.42           C  
ATOM   3663  O   TYR C 184      -9.485  29.986   0.117  1.00 22.42           O  
ATOM   3664  CG  TYR C 184     -13.816  31.811   0.798  1.00 22.42           C  
ATOM   3665  CD1 TYR C 184     -14.116  33.162   0.954  1.00 22.42           C  
ATOM   3666  CD2 TYR C 184     -14.814  30.965   0.329  1.00 22.42           C  
ATOM   3667  CE1 TYR C 184     -15.381  33.657   0.651  1.00 22.42           C  
ATOM   3668  CE2 TYR C 184     -16.082  31.448   0.023  1.00 22.42           C  
ATOM   3669  OH  TYR C 184     -17.608  33.279  -0.116  1.00 22.42           O  
ATOM   3670  CZ  TYR C 184     -16.355  32.794   0.186  1.00 22.42           C  
ATOM   3671  N   GLN C 185      -9.793  31.382   1.872  1.00 21.32           N  
ATOM   3672  CA  GLN C 185      -8.723  32.007   2.643  1.00 21.32           C  
ATOM   3673  C   GLN C 185      -7.641  30.994   3.003  1.00 21.32           C  
ATOM   3674  CB  GLN C 185      -9.282  32.653   3.912  1.00 21.32           C  
ATOM   3675  O   GLN C 185      -7.945  29.855   3.366  1.00 21.32           O  
ATOM   3676  CG  GLN C 185      -9.482  34.158   3.798  1.00 21.32           C  
ATOM   3677  CD  GLN C 185      -9.989  34.781   5.086  1.00 21.32           C  
ATOM   3678  NE2 GLN C 185     -10.097  36.105   5.101  1.00 21.32           N  
ATOM   3679  OE1 GLN C 185     -10.282  34.078   6.058  1.00 21.32           O  
ATOM   3680  N   ILE C 186      -6.424  31.120   2.450  1.00 21.69           N  
ATOM   3681  CA  ILE C 186      -5.248  30.396   2.920  1.00 21.69           C  
ATOM   3682  C   ILE C 186      -5.231  30.374   4.447  1.00 21.69           C  
ATOM   3683  CB  ILE C 186      -3.944  31.026   2.380  1.00 21.69           C  
ATOM   3684  O   ILE C 186      -5.973  31.118   5.093  1.00 21.69           O  
ATOM   3685  CG1 ILE C 186      -3.927  30.986   0.847  1.00 21.69           C  
ATOM   3686  CG2 ILE C 186      -2.719  30.312   2.960  1.00 21.69           C  
ATOM   3687  CD1 ILE C 186      -2.773  31.756   0.221  1.00 21.69           C  
ATOM   3688  N   GLY C 187      -3.974  29.987   5.125  1.00 22.89           N  
ATOM   3689  CA  GLY C 187      -3.603  29.538   6.457  1.00 22.89           C  
ATOM   3690  C   GLY C 187      -3.943  30.543   7.541  1.00 22.89           C  
ATOM   3691  O   GLY C 187      -3.682  30.302   8.722  1.00 22.89           O  
ATOM   3692  N   GLY C 188      -3.686  31.843   7.305  1.00 22.00           N  
ATOM   3693  CA  GLY C 188      -3.441  32.559   8.547  1.00 22.00           C  
ATOM   3694  C   GLY C 188      -4.650  32.597   9.462  1.00 22.00           C  
ATOM   3695  O   GLY C 188      -5.757  32.240   9.052  1.00 22.00           O  
ATOM   3696  N   TYR C 189      -4.481  32.312  10.805  1.00 22.78           N  
ATOM   3697  CA  TYR C 189      -5.420  32.420  11.916  1.00 22.78           C  
ATOM   3698  C   TYR C 189      -6.117  33.775  11.912  1.00 22.78           C  
ATOM   3699  CB  TYR C 189      -4.700  32.207  13.251  1.00 22.78           C  
ATOM   3700  O   TYR C 189      -5.459  34.818  11.941  1.00 22.78           O  
ATOM   3701  CG  TYR C 189      -4.936  30.846  13.858  1.00 22.78           C  
ATOM   3702  CD1 TYR C 189      -5.986  30.631  14.748  1.00 22.78           C  
ATOM   3703  CD2 TYR C 189      -4.110  29.771  13.544  1.00 22.78           C  
ATOM   3704  CE1 TYR C 189      -6.207  29.379  15.312  1.00 22.78           C  
ATOM   3705  CE2 TYR C 189      -4.322  28.515  14.102  1.00 22.78           C  
ATOM   3706  OH  TYR C 189      -5.585  27.087  15.538  1.00 22.78           O  
ATOM   3707  CZ  TYR C 189      -5.371  28.329  14.983  1.00 22.78           C  
ATOM   3708  N   THR C 190      -6.902  34.138  10.881  1.00 23.43           N  
ATOM   3709  CA  THR C 190      -7.480  35.451  11.144  1.00 23.43           C  
ATOM   3710  C   THR C 190      -8.386  35.408  12.371  1.00 23.43           C  
ATOM   3711  CB  THR C 190      -8.280  35.962   9.931  1.00 23.43           C  
ATOM   3712  O   THR C 190      -9.251  34.537  12.481  1.00 23.43           O  
ATOM   3713  CG2 THR C 190      -7.351  36.496   8.845  1.00 23.43           C  
ATOM   3714  OG1 THR C 190      -9.059  34.887   9.392  1.00 23.43           O  
ATOM   3715  N   GLU C 191      -7.902  35.657  13.593  1.00 24.67           N  
ATOM   3716  CA  GLU C 191      -8.627  35.813  14.850  1.00 24.67           C  
ATOM   3717  C   GLU C 191      -9.804  36.771  14.693  1.00 24.67           C  
ATOM   3718  CB  GLU C 191      -7.689  36.309  15.954  1.00 24.67           C  
ATOM   3719  O   GLU C 191      -9.837  37.831  15.320  1.00 24.67           O  
ATOM   3720  CG  GLU C 191      -7.394  35.269  17.024  1.00 24.67           C  
ATOM   3721  CD  GLU C 191      -6.442  35.767  18.100  1.00 24.67           C  
ATOM   3722  OE1 GLU C 191      -6.142  35.004  19.046  1.00 24.67           O  
ATOM   3723  OE2 GLU C 191      -5.993  36.930  17.995  1.00 24.67           O  
ATOM   3724  N   LYS C 192     -10.130  37.309  13.487  1.00 25.31           N  
ATOM   3725  CA  LYS C 192     -11.156  38.311  13.757  1.00 25.31           C  
ATOM   3726  C   LYS C 192     -12.352  37.693  14.477  1.00 25.31           C  
ATOM   3727  CB  LYS C 192     -11.614  38.975  12.457  1.00 25.31           C  
ATOM   3728  O   LYS C 192     -12.970  36.755  13.971  1.00 25.31           O  
ATOM   3729  CG  LYS C 192     -11.127  40.407  12.289  1.00 25.31           C  
ATOM   3730  CD  LYS C 192     -11.637  41.021  10.991  1.00 25.31           C  
ATOM   3731  CE  LYS C 192     -11.097  42.431  10.790  1.00 25.31           C  
ATOM   3732  NZ  LYS C 192     -11.561  43.023   9.499  1.00 25.31           N  
ATOM   3733  N   TRP C 193     -12.394  37.557  15.779  1.00 24.55           N  
ATOM   3734  CA  TRP C 193     -13.424  37.146  16.726  1.00 24.55           C  
ATOM   3735  C   TRP C 193     -14.752  37.828  16.417  1.00 24.55           C  
ATOM   3736  CB  TRP C 193     -12.994  37.464  18.161  1.00 24.55           C  
ATOM   3737  O   TRP C 193     -14.942  39.004  16.737  1.00 24.55           O  
ATOM   3738  CG  TRP C 193     -12.125  36.414  18.784  1.00 24.55           C  
ATOM   3739  CD1 TRP C 193     -10.819  36.141  18.485  1.00 24.55           C  
ATOM   3740  CD2 TRP C 193     -12.503  35.491  19.810  1.00 24.55           C  
ATOM   3741  CE2 TRP C 193     -11.374  34.688  20.086  1.00 24.55           C  
ATOM   3742  CE3 TRP C 193     -13.687  35.266  20.525  1.00 24.55           C  
ATOM   3743  NE1 TRP C 193     -10.361  35.104  19.264  1.00 24.55           N  
ATOM   3744  CH2 TRP C 193     -12.567  33.475  21.732  1.00 24.55           C  
ATOM   3745  CZ2 TRP C 193     -11.396  33.674  21.047  1.00 24.55           C  
ATOM   3746  CZ3 TRP C 193     -13.706  34.257  21.481  1.00 24.55           C  
ATOM   3747  N   GLU C 194     -15.208  37.935  15.148  1.00 26.01           N  
ATOM   3748  CA  GLU C 194     -16.523  38.566  15.204  1.00 26.01           C  
ATOM   3749  C   GLU C 194     -17.453  37.820  16.156  1.00 26.01           C  
ATOM   3750  CB  GLU C 194     -17.146  38.636  13.807  1.00 26.01           C  
ATOM   3751  O   GLU C 194     -17.198  36.666  16.505  1.00 26.01           O  
ATOM   3752  CG  GLU C 194     -16.562  39.732  12.928  1.00 26.01           C  
ATOM   3753  CD  GLU C 194     -17.205  39.803  11.552  1.00 26.01           C  
ATOM   3754  OE1 GLU C 194     -16.854  40.710  10.764  1.00 26.01           O  
ATOM   3755  OE2 GLU C 194     -18.068  38.945  11.260  1.00 26.01           O  
ATOM   3756  N   SER C 195     -18.428  38.449  16.866  1.00 27.43           N  
ATOM   3757  CA  SER C 195     -19.238  37.936  17.966  1.00 27.43           C  
ATOM   3758  C   SER C 195     -19.610  36.474  17.744  1.00 27.43           C  
ATOM   3759  CB  SER C 195     -20.506  38.774  18.134  1.00 27.43           C  
ATOM   3760  O   SER C 195     -19.661  35.690  18.694  1.00 27.43           O  
ATOM   3761  OG  SER C 195     -21.593  38.186  17.440  1.00 27.43           O  
ATOM   3762  N   GLY C 196     -20.493  35.977  16.684  1.00 31.75           N  
ATOM   3763  CA  GLY C 196     -21.082  34.648  16.651  1.00 31.75           C  
ATOM   3764  C   GLY C 196     -20.095  33.568  16.251  1.00 31.75           C  
ATOM   3765  O   GLY C 196     -19.139  33.833  15.518  1.00 31.75           O  
ATOM   3766  N   VAL C 197     -19.561  32.671  17.138  1.00 31.33           N  
ATOM   3767  CA  VAL C 197     -18.542  31.627  17.160  1.00 31.33           C  
ATOM   3768  C   VAL C 197     -18.713  30.713  15.948  1.00 31.33           C  
ATOM   3769  CB  VAL C 197     -18.605  30.800  18.463  1.00 31.33           C  
ATOM   3770  O   VAL C 197     -19.748  30.061  15.795  1.00 31.33           O  
ATOM   3771  CG1 VAL C 197     -17.485  29.761  18.499  1.00 31.33           C  
ATOM   3772  CG2 VAL C 197     -18.526  31.718  19.681  1.00 31.33           C  
ATOM   3773  N   LYS C 198     -18.236  30.947  14.739  1.00 35.94           N  
ATOM   3774  CA  LYS C 198     -18.245  30.108  13.545  1.00 35.94           C  
ATOM   3775  C   LYS C 198     -17.282  28.933  13.691  1.00 35.94           C  
ATOM   3776  CB  LYS C 198     -17.882  30.931  12.307  1.00 35.94           C  
ATOM   3777  O   LYS C 198     -16.166  29.096  14.189  1.00 35.94           O  
ATOM   3778  CG  LYS C 198     -18.964  31.910  11.877  1.00 35.94           C  
ATOM   3779  CD  LYS C 198     -18.580  32.639  10.595  1.00 35.94           C  
ATOM   3780  CE  LYS C 198     -19.640  33.654  10.189  1.00 35.94           C  
ATOM   3781  NZ  LYS C 198     -19.267  34.372   8.934  1.00 35.94           N  
ATOM   3782  N   ASP C 199     -17.772  27.639  13.756  1.00 42.21           N  
ATOM   3783  CA  ASP C 199     -17.006  26.396  13.746  1.00 42.21           C  
ATOM   3784  C   ASP C 199     -16.378  26.149  12.376  1.00 42.21           C  
ATOM   3785  CB  ASP C 199     -17.894  25.215  14.139  1.00 42.21           C  
ATOM   3786  O   ASP C 199     -16.917  26.578  11.354  1.00 42.21           O  
ATOM   3787  CG  ASP C 199     -18.404  25.304  15.567  1.00 42.21           C  
ATOM   3788  OD1 ASP C 199     -17.820  26.057  16.376  1.00 42.21           O  
ATOM   3789  OD2 ASP C 199     -19.396  24.614  15.886  1.00 42.21           O  
ATOM   3790  N   CYS C 200     -15.059  25.828  12.330  1.00 40.47           N  
ATOM   3791  CA  CYS C 200     -14.426  25.551  11.045  1.00 40.47           C  
ATOM   3792  C   CYS C 200     -13.880  24.129  11.002  1.00 40.47           C  
ATOM   3793  CB  CYS C 200     -13.299  26.548  10.777  1.00 40.47           C  
ATOM   3794  O   CYS C 200     -13.504  23.572  12.034  1.00 40.47           O  
ATOM   3795  SG  CYS C 200     -12.080  26.644  12.107  1.00 40.47           S  
ATOM   3796  N   VAL C 201     -14.169  23.439   9.812  1.00 45.86           N  
ATOM   3797  CA  VAL C 201     -13.588  22.126   9.548  1.00 45.86           C  
ATOM   3798  C   VAL C 201     -12.427  22.263   8.566  1.00 45.86           C  
ATOM   3799  CB  VAL C 201     -14.642  21.141   8.993  1.00 45.86           C  
ATOM   3800  O   VAL C 201     -12.556  22.920   7.530  1.00 45.86           O  
ATOM   3801  CG1 VAL C 201     -13.999  19.798   8.654  1.00 45.86           C  
ATOM   3802  CG2 VAL C 201     -15.778  20.955   9.996  1.00 45.86           C  
ATOM   3803  N   VAL C 202     -11.284  21.776   9.049  1.00 43.41           N  
ATOM   3804  CA  VAL C 202     -10.100  21.879   8.201  1.00 43.41           C  
ATOM   3805  C   VAL C 202      -9.641  20.484   7.784  1.00 43.41           C  
ATOM   3806  CB  VAL C 202      -8.953  22.626   8.916  1.00 43.41           C  
ATOM   3807  O   VAL C 202      -9.495  19.594   8.625  1.00 43.41           O  
ATOM   3808  CG1 VAL C 202      -7.738  22.755   7.999  1.00 43.41           C  
ATOM   3809  CG2 VAL C 202      -9.422  24.003   9.383  1.00 43.41           C  
ATOM   3810  N   LEU C 203      -9.615  20.315   6.440  1.00 46.15           N  
ATOM   3811  CA  LEU C 203      -9.019  19.092   5.914  1.00 46.15           C  
ATOM   3812  C   LEU C 203      -7.538  19.293   5.615  1.00 46.15           C  
ATOM   3813  CB  LEU C 203      -9.751  18.641   4.647  1.00 46.15           C  
ATOM   3814  O   LEU C 203      -7.176  20.126   4.780  1.00 46.15           O  
ATOM   3815  CG  LEU C 203      -9.454  17.222   4.161  1.00 46.15           C  
ATOM   3816  CD1 LEU C 203     -10.413  16.228   4.807  1.00 46.15           C  
ATOM   3817  CD2 LEU C 203      -9.543  17.148   2.640  1.00 46.15           C  
ATOM   3818  N   HIS C 204      -6.750  18.606   6.462  1.00 41.20           N  
ATOM   3819  CA  HIS C 204      -5.304  18.727   6.308  1.00 41.20           C  
ATOM   3820  C   HIS C 204      -4.737  17.561   5.505  1.00 41.20           C  
ATOM   3821  CB  HIS C 204      -4.624  18.802   7.676  1.00 41.20           C  
ATOM   3822  O   HIS C 204      -5.066  16.402   5.767  1.00 41.20           O  
ATOM   3823  CG  HIS C 204      -4.755  20.137   8.338  1.00 41.20           C  
ATOM   3824  CD2 HIS C 204      -5.605  20.574   9.297  1.00 41.20           C  
ATOM   3825  ND1 HIS C 204      -3.946  21.207   8.023  1.00 41.20           N  
ATOM   3826  CE1 HIS C 204      -4.293  22.247   8.763  1.00 41.20           C  
ATOM   3827  NE2 HIS C 204      -5.298  21.889   9.544  1.00 41.20           N  
ATOM   3828  N   SER C 205      -4.084  17.835   4.294  1.00 41.82           N  
ATOM   3829  CA  SER C 205      -3.167  16.896   3.657  1.00 41.82           C  
ATOM   3830  C   SER C 205      -1.715  17.257   3.949  1.00 41.82           C  
ATOM   3831  CB  SER C 205      -3.399  16.861   2.146  1.00 41.82           C  
ATOM   3832  O   SER C 205      -1.436  18.304   4.538  1.00 41.82           O  
ATOM   3833  OG  SER C 205      -2.249  17.311   1.450  1.00 41.82           O  
ATOM   3834  N   TYR C 206      -0.783  16.343   3.756  1.00 37.80           N  
ATOM   3835  CA  TYR C 206       0.613  16.566   4.115  1.00 37.80           C  
ATOM   3836  C   TYR C 206       1.114  17.894   3.560  1.00 37.80           C  
ATOM   3837  CB  TYR C 206       1.491  15.421   3.601  1.00 37.80           C  
ATOM   3838  O   TYR C 206       1.841  18.624   4.238  1.00 37.80           O  
ATOM   3839  CG  TYR C 206       1.436  14.182   4.461  1.00 37.80           C  
ATOM   3840  CD1 TYR C 206       2.059  14.145   5.706  1.00 37.80           C  
ATOM   3841  CD2 TYR C 206       0.761  13.044   4.029  1.00 37.80           C  
ATOM   3842  CE1 TYR C 206       2.013  13.004   6.500  1.00 37.80           C  
ATOM   3843  CE2 TYR C 206       0.709  11.898   4.815  1.00 37.80           C  
ATOM   3844  OH  TYR C 206       1.287  10.756   6.830  1.00 37.80           O  
ATOM   3845  CZ  TYR C 206       1.336  11.888   6.048  1.00 37.80           C  
ATOM   3846  N   PHE C 207       0.666  18.220   2.394  1.00 37.38           N  
ATOM   3847  CA  PHE C 207       1.254  19.378   1.730  1.00 37.38           C  
ATOM   3848  C   PHE C 207       0.178  20.386   1.345  1.00 37.38           C  
ATOM   3849  CB  PHE C 207       2.038  18.947   0.487  1.00 37.38           C  
ATOM   3850  O   PHE C 207       0.481  21.448   0.798  1.00 37.38           O  
ATOM   3851  CG  PHE C 207       3.148  17.973   0.777  1.00 37.38           C  
ATOM   3852  CD1 PHE C 207       4.326  18.399   1.378  1.00 37.38           C  
ATOM   3853  CD2 PHE C 207       3.013  16.630   0.449  1.00 37.38           C  
ATOM   3854  CE1 PHE C 207       5.356  17.500   1.648  1.00 37.38           C  
ATOM   3855  CE2 PHE C 207       4.037  15.725   0.716  1.00 37.38           C  
ATOM   3856  CZ  PHE C 207       5.208  16.163   1.314  1.00 37.38           C  
ATOM   3857  N   THR C 208      -1.005  19.967   1.648  1.00 33.36           N  
ATOM   3858  CA  THR C 208      -2.108  20.842   1.266  1.00 33.36           C  
ATOM   3859  C   THR C 208      -3.167  20.889   2.363  1.00 33.36           C  
ATOM   3860  CB  THR C 208      -2.753  20.383  -0.055  1.00 33.36           C  
ATOM   3861  O   THR C 208      -3.295  19.949   3.151  1.00 33.36           O  
ATOM   3862  CG2 THR C 208      -1.756  20.453  -1.207  1.00 33.36           C  
ATOM   3863  OG1 THR C 208      -3.208  19.032   0.086  1.00 33.36           O  
ATOM   3864  N   SER C 209      -3.614  22.037   2.683  1.00 35.68           N  
ATOM   3865  CA  SER C 209      -4.754  22.152   3.587  1.00 35.68           C  
ATOM   3866  C   SER C 209      -5.956  22.772   2.884  1.00 35.68           C  
ATOM   3867  CB  SER C 209      -4.384  22.987   4.814  1.00 35.68           C  
ATOM   3868  O   SER C 209      -5.800  23.655   2.038  1.00 35.68           O  
ATOM   3869  OG  SER C 209      -3.107  23.580   4.652  1.00 35.68           O  
ATOM   3870  N   ASP C 210      -7.022  22.012   2.886  1.00 37.18           N  
ATOM   3871  CA  ASP C 210      -8.290  22.569   2.422  1.00 37.18           C  
ATOM   3872  C   ASP C 210      -9.192  22.936   3.598  1.00 37.18           C  
ATOM   3873  CB  ASP C 210      -9.005  21.579   1.499  1.00 37.18           C  
ATOM   3874  O   ASP C 210      -9.307  22.174   4.560  1.00 37.18           O  
ATOM   3875  CG  ASP C 210      -8.301  21.395   0.166  1.00 37.18           C  
ATOM   3876  OD1 ASP C 210      -7.694  22.363  -0.341  1.00 37.18           O  
ATOM   3877  OD2 ASP C 210      -8.355  20.274  -0.382  1.00 37.18           O  
ATOM   3878  N   TYR C 211      -9.584  24.224   3.632  1.00 34.10           N  
ATOM   3879  CA  TYR C 211     -10.389  24.723   4.740  1.00 34.10           C  
ATOM   3880  C   TYR C 211     -11.863  24.790   4.357  1.00 34.10           C  
ATOM   3881  CB  TYR C 211      -9.901  26.107   5.179  1.00 34.10           C  
ATOM   3882  O   TYR C 211     -12.204  25.212   3.250  1.00 34.10           O  
ATOM   3883  CG  TYR C 211      -8.504  26.105   5.750  1.00 34.10           C  
ATOM   3884  CD1 TYR C 211      -8.290  25.981   7.121  1.00 34.10           C  
ATOM   3885  CD2 TYR C 211      -7.395  26.229   4.920  1.00 34.10           C  
ATOM   3886  CE1 TYR C 211      -7.004  25.980   7.651  1.00 34.10           C  
ATOM   3887  CE2 TYR C 211      -6.104  26.230   5.439  1.00 34.10           C  
ATOM   3888  OH  TYR C 211      -4.644  26.105   7.323  1.00 34.10           O  
ATOM   3889  CZ  TYR C 211      -5.919  26.105   6.803  1.00 34.10           C  
ATOM   3890  N   TYR C 212     -12.634  24.139   5.092  1.00 36.10           N  
ATOM   3891  CA  TYR C 212     -14.077  24.255   4.912  1.00 36.10           C  
ATOM   3892  C   TYR C 212     -14.722  24.945   6.107  1.00 36.10           C  
ATOM   3893  CB  TYR C 212     -14.706  22.874   4.704  1.00 36.10           C  
ATOM   3894  O   TYR C 212     -14.398  24.640   7.258  1.00 36.10           O  
ATOM   3895  CG  TYR C 212     -14.149  22.126   3.517  1.00 36.10           C  
ATOM   3896  CD1 TYR C 212     -14.752  22.219   2.265  1.00 36.10           C  
ATOM   3897  CD2 TYR C 212     -13.020  21.325   3.645  1.00 36.10           C  
ATOM   3898  CE1 TYR C 212     -14.244  21.530   1.169  1.00 36.10           C  
ATOM   3899  CE2 TYR C 212     -12.503  20.631   2.556  1.00 36.10           C  
ATOM   3900  OH  TYR C 212     -12.612  20.056   0.242  1.00 36.10           O  
ATOM   3901  CZ  TYR C 212     -13.120  20.740   1.324  1.00 36.10           C  
ATOM   3902  N   GLN C 213     -15.500  26.180   5.847  1.00 32.84           N  
ATOM   3903  CA  GLN C 213     -16.214  26.878   6.912  1.00 32.84           C  
ATOM   3904  C   GLN C 213     -17.647  26.369   7.039  1.00 32.84           C  
ATOM   3905  CB  GLN C 213     -16.212  28.386   6.660  1.00 32.84           C  
ATOM   3906  O   GLN C 213     -18.353  26.230   6.038  1.00 32.84           O  
ATOM   3907  CG  GLN C 213     -16.493  29.218   7.905  1.00 32.84           C  
ATOM   3908  CD  GLN C 213     -16.227  30.697   7.695  1.00 32.84           C  
ATOM   3909  NE2 GLN C 213     -16.398  31.485   8.751  1.00 32.84           N  
ATOM   3910  OE1 GLN C 213     -15.870  31.127   6.594  1.00 32.84           O  
ATOM   3911  N   LEU C 214     -17.888  25.891   8.192  1.00 35.43           N  
ATOM   3912  CA  LEU C 214     -19.257  25.462   8.459  1.00 35.43           C  
ATOM   3913  C   LEU C 214     -20.015  26.523   9.249  1.00 35.43           C  
ATOM   3914  CB  LEU C 214     -19.263  24.137   9.226  1.00 35.43           C  
ATOM   3915  O   LEU C 214     -19.505  27.046  10.242  1.00 35.43           O  
ATOM   3916  CG  LEU C 214     -19.398  22.867   8.384  1.00 35.43           C  
ATOM   3917  CD1 LEU C 214     -18.301  21.871   8.747  1.00 35.43           C  
ATOM   3918  CD2 LEU C 214     -20.777  22.244   8.574  1.00 35.43           C  
ATOM   3919  N   TYR C 215     -20.959  27.151   8.561  1.00 30.97           N  
ATOM   3920  CA  TYR C 215     -21.773  28.139   9.261  1.00 30.97           C  
ATOM   3921  C   TYR C 215     -22.745  27.464  10.221  1.00 30.97           C  
ATOM   3922  CB  TYR C 215     -22.544  29.007   8.261  1.00 30.97           C  
ATOM   3923  O   TYR C 215     -23.607  26.689   9.798  1.00 30.97           O  
ATOM   3924  CG  TYR C 215     -21.704  30.082   7.617  1.00 30.97           C  
ATOM   3925  CD1 TYR C 215     -21.565  31.335   8.211  1.00 30.97           C  
ATOM   3926  CD2 TYR C 215     -21.048  29.849   6.413  1.00 30.97           C  
ATOM   3927  CE1 TYR C 215     -20.793  32.330   7.620  1.00 30.97           C  
ATOM   3928  CE2 TYR C 215     -20.274  30.837   5.813  1.00 30.97           C  
ATOM   3929  OH  TYR C 215     -19.387  33.053   5.833  1.00 30.97           O  
ATOM   3930  CZ  TYR C 215     -20.152  32.071   6.423  1.00 30.97           C  
ATOM   3931  N   SER C 216     -22.227  26.733  11.053  1.00 33.36           N  
ATOM   3932  CA  SER C 216     -23.258  26.162  11.913  1.00 33.36           C  
ATOM   3933  C   SER C 216     -23.911  27.233  12.779  1.00 33.36           C  
ATOM   3934  CB  SER C 216     -22.669  25.065  12.801  1.00 33.36           C  
ATOM   3935  O   SER C 216     -23.276  28.231  13.126  1.00 33.36           O  
ATOM   3936  OG  SER C 216     -23.205  25.136  14.111  1.00 33.36           O  
ATOM   3937  N   THR C 217     -25.198  27.495  12.664  1.00 29.54           N  
ATOM   3938  CA  THR C 217     -25.807  28.321  13.700  1.00 29.54           C  
ATOM   3939  C   THR C 217     -25.154  28.060  15.054  1.00 29.54           C  
ATOM   3940  CB  THR C 217     -27.322  28.065  13.800  1.00 29.54           C  
ATOM   3941  O   THR C 217     -24.464  27.054  15.233  1.00 29.54           O  
ATOM   3942  CG2 THR C 217     -28.111  29.135  13.054  1.00 29.54           C  
ATOM   3943  OG1 THR C 217     -27.622  26.783  13.233  1.00 29.54           O  
ATOM   3944  N   GLN C 218     -25.660  28.958  16.230  1.00 27.99           N  
ATOM   3945  CA  GLN C 218     -25.231  29.133  17.613  1.00 27.99           C  
ATOM   3946  C   GLN C 218     -25.063  27.787  18.312  1.00 27.99           C  
ATOM   3947  CB  GLN C 218     -26.229  30.002  18.380  1.00 27.99           C  
ATOM   3948  O   GLN C 218     -26.003  26.990  18.370  1.00 27.99           O  
ATOM   3949  CG  GLN C 218     -25.799  31.456  18.519  1.00 27.99           C  
ATOM   3950  CD  GLN C 218     -26.699  32.248  19.449  1.00 27.99           C  
ATOM   3951  NE2 GLN C 218     -26.299  33.477  19.757  1.00 27.99           N  
ATOM   3952  OE1 GLN C 218     -27.746  31.759  19.887  1.00 27.99           O  
ATOM   3953  N   LEU C 219     -24.045  26.930  18.148  1.00 31.97           N  
ATOM   3954  CA  LEU C 219     -24.001  26.139  19.373  1.00 31.97           C  
ATOM   3955  C   LEU C 219     -24.220  27.021  20.597  1.00 31.97           C  
ATOM   3956  CB  LEU C 219     -22.662  25.406  19.490  1.00 31.97           C  
ATOM   3957  O   LEU C 219     -23.408  27.904  20.884  1.00 31.97           O  
ATOM   3958  CG  LEU C 219     -22.539  24.091  18.718  1.00 31.97           C  
ATOM   3959  CD1 LEU C 219     -21.091  23.851  18.306  1.00 31.97           C  
ATOM   3960  CD2 LEU C 219     -23.062  22.929  19.556  1.00 31.97           C  
ATOM   3961  N   SER C 220     -25.329  27.728  20.629  1.00 30.24           N  
ATOM   3962  CA  SER C 220     -25.623  28.683  21.692  1.00 30.24           C  
ATOM   3963  C   SER C 220     -25.220  28.133  23.056  1.00 30.24           C  
ATOM   3964  CB  SER C 220     -27.110  29.040  21.697  1.00 30.24           C  
ATOM   3965  O   SER C 220     -25.473  26.966  23.361  1.00 30.24           O  
ATOM   3966  OG  SER C 220     -27.434  29.830  22.827  1.00 30.24           O  
ATOM   3967  N   THR C 221     -24.186  28.513  23.578  1.00 33.85           N  
ATOM   3968  CA  THR C 221     -24.098  28.102  24.975  1.00 33.85           C  
ATOM   3969  C   THR C 221     -25.482  28.062  25.616  1.00 33.85           C  
ATOM   3970  CB  THR C 221     -23.183  29.046  25.778  1.00 33.85           C  
ATOM   3971  O   THR C 221     -25.718  27.291  26.548  1.00 33.85           O  
ATOM   3972  CG2 THR C 221     -21.712  28.760  25.494  1.00 33.85           C  
ATOM   3973  OG1 THR C 221     -23.473  30.402  25.418  1.00 33.85           O  
ATOM   3974  N   ASP C 222     -26.346  29.189  25.317  1.00 33.19           N  
ATOM   3975  CA  ASP C 222     -27.621  29.284  26.022  1.00 33.19           C  
ATOM   3976  C   ASP C 222     -28.584  28.190  25.565  1.00 33.19           C  
ATOM   3977  CB  ASP C 222     -28.251  30.662  25.808  1.00 33.19           C  
ATOM   3978  O   ASP C 222     -29.531  27.853  26.278  1.00 33.19           O  
ATOM   3979  CG  ASP C 222     -27.513  31.771  26.538  1.00 33.19           C  
ATOM   3980  OD1 ASP C 222     -26.800  31.483  27.523  1.00 33.19           O  
ATOM   3981  OD2 ASP C 222     -27.648  32.943  26.125  1.00 33.19           O  
ATOM   3982  N   THR C 223     -28.616  28.018  24.219  1.00 34.27           N  
ATOM   3983  CA  THR C 223     -29.717  27.167  23.782  1.00 34.27           C  
ATOM   3984  C   THR C 223     -29.399  25.697  24.041  1.00 34.27           C  
ATOM   3985  CB  THR C 223     -30.024  27.373  22.287  1.00 34.27           C  
ATOM   3986  O   THR C 223     -30.300  24.855  24.059  1.00 34.27           O  
ATOM   3987  CG2 THR C 223     -30.789  28.672  22.057  1.00 34.27           C  
ATOM   3988  OG1 THR C 223     -28.793  27.420  21.555  1.00 34.27           O  
ATOM   3989  N   GLY C 224     -28.595  25.178  24.979  1.00 31.69           N  
ATOM   3990  CA  GLY C 224     -28.366  23.793  25.357  1.00 31.69           C  
ATOM   3991  C   GLY C 224     -27.994  22.907  24.182  1.00 31.69           C  
ATOM   3992  O   GLY C 224     -28.286  21.710  24.184  1.00 31.69           O  
ATOM   3993  N   VAL C 225     -27.806  23.435  23.082  1.00 33.98           N  
ATOM   3994  CA  VAL C 225     -27.590  22.367  22.112  1.00 33.98           C  
ATOM   3995  C   VAL C 225     -26.301  21.619  22.446  1.00 33.98           C  
ATOM   3996  CB  VAL C 225     -27.528  22.916  20.668  1.00 33.98           C  
ATOM   3997  O   VAL C 225     -25.220  22.211  22.467  1.00 33.98           O  
ATOM   3998  CG1 VAL C 225     -27.385  21.775  19.663  1.00 33.98           C  
ATOM   3999  CG2 VAL C 225     -28.771  23.750  20.362  1.00 33.98           C  
ATOM   4000  N   GLU C 226     -26.369  20.530  23.183  1.00 39.60           N  
ATOM   4001  CA  GLU C 226     -25.356  19.733  23.870  1.00 39.60           C  
ATOM   4002  C   GLU C 226     -24.587  18.853  22.889  1.00 39.60           C  
ATOM   4003  CB  GLU C 226     -25.999  18.869  24.958  1.00 39.60           C  
ATOM   4004  O   GLU C 226     -23.406  18.568  23.097  1.00 39.60           O  
ATOM   4005  CG  GLU C 226     -26.132  19.570  26.302  1.00 39.60           C  
ATOM   4006  CD  GLU C 226     -26.671  18.667  27.399  1.00 39.60           C  
ATOM   4007  OE1 GLU C 226     -26.702  19.094  28.576  1.00 39.60           O  
ATOM   4008  OE2 GLU C 226     -27.066  17.523  27.080  1.00 39.60           O  
ATOM   4009  N   HIS C 227     -25.170  18.644  21.541  1.00 40.09           N  
ATOM   4010  CA  HIS C 227     -24.508  17.654  20.698  1.00 40.09           C  
ATOM   4011  C   HIS C 227     -24.464  18.110  19.244  1.00 40.09           C  
ATOM   4012  CB  HIS C 227     -25.216  16.302  20.803  1.00 40.09           C  
ATOM   4013  O   HIS C 227     -25.369  18.807  18.779  1.00 40.09           O  
ATOM   4014  CG  HIS C 227     -25.304  15.778  22.202  1.00 40.09           C  
ATOM   4015  CD2 HIS C 227     -26.365  15.630  23.030  1.00 40.09           C  
ATOM   4016  ND1 HIS C 227     -24.203  15.335  22.901  1.00 40.09           N  
ATOM   4017  CE1 HIS C 227     -24.583  14.935  24.103  1.00 40.09           C  
ATOM   4018  NE2 HIS C 227     -25.891  15.103  24.206  1.00 40.09           N  
ATOM   4019  N   VAL C 228     -23.227  18.139  18.475  1.00 41.06           N  
ATOM   4020  CA  VAL C 228     -23.091  18.372  17.041  1.00 41.06           C  
ATOM   4021  C   VAL C 228     -22.731  17.066  16.336  1.00 41.06           C  
ATOM   4022  CB  VAL C 228     -22.026  19.451  16.739  1.00 41.06           C  
ATOM   4023  O   VAL C 228     -21.893  16.302  16.821  1.00 41.06           O  
ATOM   4024  CG1 VAL C 228     -21.839  19.619  15.233  1.00 41.06           C  
ATOM   4025  CG2 VAL C 228     -22.415  20.779  17.385  1.00 41.06           C  
ATOM   4026  N   THR C 229     -23.572  16.694  15.248  1.00 38.98           N  
ATOM   4027  CA  THR C 229     -23.302  15.503  14.450  1.00 38.98           C  
ATOM   4028  C   THR C 229     -22.814  15.886  13.055  1.00 38.98           C  
ATOM   4029  CB  THR C 229     -24.554  14.614  14.332  1.00 38.98           C  
ATOM   4030  O   THR C 229     -23.373  16.783  12.421  1.00 38.98           O  
ATOM   4031  CG2 THR C 229     -24.220  13.277  13.679  1.00 38.98           C  
ATOM   4032  OG1 THR C 229     -25.087  14.374  15.640  1.00 38.98           O  
ATOM   4033  N   PHE C 230     -21.664  15.486  12.830  1.00 43.15           N  
ATOM   4034  CA  PHE C 230     -21.209  15.760  11.472  1.00 43.15           C  
ATOM   4035  C   PHE C 230     -20.968  14.463  10.710  1.00 43.15           C  
ATOM   4036  CB  PHE C 230     -19.930  16.602  11.492  1.00 43.15           C  
ATOM   4037  O   PHE C 230     -20.672  13.429  11.312  1.00 43.15           O  
ATOM   4038  CG  PHE C 230     -18.983  16.243  12.605  1.00 43.15           C  
ATOM   4039  CD1 PHE C 230     -19.114  16.821  13.862  1.00 43.15           C  
ATOM   4040  CD2 PHE C 230     -17.962  15.326  12.394  1.00 43.15           C  
ATOM   4041  CE1 PHE C 230     -18.240  16.490  14.894  1.00 43.15           C  
ATOM   4042  CE2 PHE C 230     -17.084  14.990  13.421  1.00 43.15           C  
ATOM   4043  CZ  PHE C 230     -17.224  15.574  14.670  1.00 43.15           C  
ATOM   4044  N   PHE C 231     -21.272  14.614   9.386  1.00 37.86           N  
ATOM   4045  CA  PHE C 231     -21.133  13.468   8.495  1.00 37.86           C  
ATOM   4046  C   PHE C 231     -19.916  13.629   7.592  1.00 37.86           C  
ATOM   4047  CB  PHE C 231     -22.396  13.289   7.647  1.00 37.86           C  
ATOM   4048  O   PHE C 231     -19.702  14.696   7.013  1.00 37.86           O  
ATOM   4049  CG  PHE C 231     -23.653  13.123   8.458  1.00 37.86           C  
ATOM   4050  CD1 PHE C 231     -24.125  11.858   8.783  1.00 37.86           C  
ATOM   4051  CD2 PHE C 231     -24.363  14.234   8.894  1.00 37.86           C  
ATOM   4052  CE1 PHE C 231     -25.288  11.701   9.533  1.00 37.86           C  
ATOM   4053  CE2 PHE C 231     -25.526  14.086   9.645  1.00 37.86           C  
ATOM   4054  CZ  PHE C 231     -25.988  12.818   9.962  1.00 37.86           C  
ATOM   4055  N   ILE C 232     -19.118  12.792   7.953  1.00 41.15           N  
ATOM   4056  CA  ILE C 232     -17.967  12.753   7.057  1.00 41.15           C  
ATOM   4057  C   ILE C 232     -18.181  11.684   5.988  1.00 41.15           C  
ATOM   4058  CB  ILE C 232     -16.658  12.482   7.832  1.00 41.15           C  
ATOM   4059  O   ILE C 232     -18.335  10.502   6.305  1.00 41.15           O  
ATOM   4060  CG1 ILE C 232     -16.467  13.524   8.939  1.00 41.15           C  
ATOM   4061  CG2 ILE C 232     -15.459  12.469   6.879  1.00 41.15           C  
ATOM   4062  CD1 ILE C 232     -15.271  13.256   9.843  1.00 41.15           C  
ATOM   4063  N   TYR C 233     -18.441  12.256   4.936  1.00 36.72           N  
ATOM   4064  CA  TYR C 233     -18.633  11.336   3.821  1.00 36.72           C  
ATOM   4065  C   TYR C 233     -17.296  10.927   3.215  1.00 36.72           C  
ATOM   4066  CB  TYR C 233     -19.521  11.970   2.746  1.00 36.72           C  
ATOM   4067  O   TYR C 233     -16.457  11.780   2.914  1.00 36.72           O  
ATOM   4068  CG  TYR C 233     -20.968  12.101   3.154  1.00 36.72           C  
ATOM   4069  CD1 TYR C 233     -21.895  11.111   2.833  1.00 36.72           C  
ATOM   4070  CD2 TYR C 233     -21.412  13.214   3.859  1.00 36.72           C  
ATOM   4071  CE1 TYR C 233     -23.230  11.228   3.205  1.00 36.72           C  
ATOM   4072  CE2 TYR C 233     -22.745  13.342   4.236  1.00 36.72           C  
ATOM   4073  OH  TYR C 233     -24.966  12.466   4.276  1.00 36.72           O  
ATOM   4074  CZ  TYR C 233     -23.645  12.345   3.906  1.00 36.72           C  
ATOM   4075  N   ASN C 234     -16.978   9.735   3.650  1.00 36.55           N  
ATOM   4076  CA  ASN C 234     -15.719   9.204   3.141  1.00 36.55           C  
ATOM   4077  C   ASN C 234     -15.929   8.381   1.873  1.00 36.55           C  
ATOM   4078  CB  ASN C 234     -15.019   8.362   4.210  1.00 36.55           C  
ATOM   4079  O   ASN C 234     -16.841   7.555   1.808  1.00 36.55           O  
ATOM   4080  CG  ASN C 234     -14.281   9.208   5.229  1.00 36.55           C  
ATOM   4081  ND2 ASN C 234     -14.012   8.633   6.395  1.00 36.55           N  
ATOM   4082  OD1 ASN C 234     -13.955  10.370   4.970  1.00 36.55           O  
ATOM   4083  N   LYS C 235     -15.597   8.952   0.873  1.00 32.61           N  
ATOM   4084  CA  LYS C 235     -15.544   8.083  -0.299  1.00 32.61           C  
ATOM   4085  C   LYS C 235     -14.251   7.272  -0.323  1.00 32.61           C  
ATOM   4086  CB  LYS C 235     -15.672   8.904  -1.583  1.00 32.61           C  
ATOM   4087  O   LYS C 235     -13.157   7.838  -0.321  1.00 32.61           O  
ATOM   4088  CG  LYS C 235     -16.276   8.137  -2.750  1.00 32.61           C  
ATOM   4089  CD  LYS C 235     -16.450   9.027  -3.973  1.00 32.61           C  
ATOM   4090  CE  LYS C 235     -17.001   8.248  -5.160  1.00 32.61           C  
ATOM   4091  NZ  LYS C 235     -17.207   9.124  -6.351  1.00 32.61           N  
ATOM   4092  N   ILE C 236     -14.230   6.128   0.508  1.00 32.69           N  
ATOM   4093  CA  ILE C 236     -13.029   5.304   0.416  1.00 32.69           C  
ATOM   4094  C   ILE C 236     -12.805   4.879  -1.034  1.00 32.69           C  
ATOM   4095  CB  ILE C 236     -13.125   4.062   1.330  1.00 32.69           C  
ATOM   4096  O   ILE C 236     -13.747   4.485  -1.725  1.00 32.69           O  
ATOM   4097  CG1 ILE C 236     -13.417   4.483   2.775  1.00 32.69           C  
ATOM   4098  CG2 ILE C 236     -11.839   3.233   1.250  1.00 32.69           C  
ATOM   4099  CD1 ILE C 236     -13.758   3.324   3.700  1.00 32.69           C  
ATOM   4100  N   VAL C 237     -11.768   5.241  -1.698  1.00 31.64           N  
ATOM   4101  CA  VAL C 237     -11.485   5.123  -3.124  1.00 31.64           C  
ATOM   4102  C   VAL C 237     -12.204   3.903  -3.695  1.00 31.64           C  
ATOM   4103  CB  VAL C 237      -9.967   5.022  -3.396  1.00 31.64           C  
ATOM   4104  O   VAL C 237     -12.867   3.994  -4.731  1.00 31.64           O  
ATOM   4105  CG1 VAL C 237      -9.692   4.911  -4.894  1.00 31.64           C  
ATOM   4106  CG2 VAL C 237      -9.239   6.228  -2.804  1.00 31.64           C  
ATOM   4107  N   ASP C 238     -11.929   2.595  -3.145  1.00 32.52           N  
ATOM   4108  CA  ASP C 238     -12.269   1.325  -3.781  1.00 32.52           C  
ATOM   4109  C   ASP C 238     -13.648   0.842  -3.339  1.00 32.52           C  
ATOM   4110  CB  ASP C 238     -11.213   0.266  -3.462  1.00 32.52           C  
ATOM   4111  O   ASP C 238     -14.102  -0.225  -3.759  1.00 32.52           O  
ATOM   4112  CG  ASP C 238      -9.886   0.522  -4.156  1.00 32.52           C  
ATOM   4113  OD1 ASP C 238      -9.874   1.160  -5.231  1.00 32.52           O  
ATOM   4114  OD2 ASP C 238      -8.845   0.080  -3.624  1.00 32.52           O  
ATOM   4115  N   GLU C 239     -14.261   1.427  -2.273  1.00 37.16           N  
ATOM   4116  CA  GLU C 239     -15.532   0.911  -1.776  1.00 37.16           C  
ATOM   4117  C   GLU C 239     -16.695   1.803  -2.201  1.00 37.16           C  
ATOM   4118  CB  GLU C 239     -15.500   0.779  -0.251  1.00 37.16           C  
ATOM   4119  O   GLU C 239     -16.653   3.020  -2.007  1.00 37.16           O  
ATOM   4120  CG  GLU C 239     -15.029  -0.583   0.238  1.00 37.16           C  
ATOM   4121  CD  GLU C 239     -15.077  -0.726   1.751  1.00 37.16           C  
ATOM   4122  OE1 GLU C 239     -14.650  -1.780   2.275  1.00 37.16           O  
ATOM   4123  OE2 GLU C 239     -15.544   0.224   2.418  1.00 37.16           O  
ATOM   4124  N   PRO C 240     -17.567   1.333  -3.298  1.00 37.44           N  
ATOM   4125  CA  PRO C 240     -18.687   2.122  -3.815  1.00 37.44           C  
ATOM   4126  C   PRO C 240     -19.526   2.754  -2.706  1.00 37.44           C  
ATOM   4127  CB  PRO C 240     -19.507   1.096  -4.602  1.00 37.44           C  
ATOM   4128  O   PRO C 240     -20.204   3.758  -2.937  1.00 37.44           O  
ATOM   4129  CG  PRO C 240     -18.944  -0.230  -4.203  1.00 37.44           C  
ATOM   4130  CD  PRO C 240     -17.664   0.001  -3.453  1.00 37.44           C  
ATOM   4131  N   GLU C 241     -19.570   2.085  -1.640  1.00 39.05           N  
ATOM   4132  CA  GLU C 241     -20.505   2.509  -0.601  1.00 39.05           C  
ATOM   4133  C   GLU C 241     -19.977   3.726   0.153  1.00 39.05           C  
ATOM   4134  CB  GLU C 241     -20.779   1.363   0.375  1.00 39.05           C  
ATOM   4135  O   GLU C 241     -18.792   3.792   0.484  1.00 39.05           O  
ATOM   4136  CG  GLU C 241     -21.737   0.310  -0.165  1.00 39.05           C  
ATOM   4137  CD  GLU C 241     -22.074  -0.771   0.849  1.00 39.05           C  
ATOM   4138  OE1 GLU C 241     -22.894  -1.663   0.535  1.00 39.05           O  
ATOM   4139  OE2 GLU C 241     -21.515  -0.725   1.967  1.00 39.05           O  
ATOM   4140  N   GLU C 242     -20.573   4.819  -0.116  1.00 38.52           N  
ATOM   4141  CA  GLU C 242     -20.377   6.029   0.677  1.00 38.52           C  
ATOM   4142  C   GLU C 242     -20.446   5.728   2.171  1.00 38.52           C  
ATOM   4143  CB  GLU C 242     -21.418   7.089   0.305  1.00 38.52           C  
ATOM   4144  O   GLU C 242     -21.278   4.931   2.611  1.00 38.52           O  
ATOM   4145  CG  GLU C 242     -21.179   7.736  -1.051  1.00 38.52           C  
ATOM   4146  CD  GLU C 242     -22.226   8.779  -1.411  1.00 38.52           C  
ATOM   4147  OE1 GLU C 242     -22.101   9.420  -2.479  1.00 38.52           O  
ATOM   4148  OE2 GLU C 242     -23.177   8.957  -0.618  1.00 38.52           O  
ATOM   4149  N   HIS C 243     -19.212   5.747   2.687  1.00 37.77           N  
ATOM   4150  CA  HIS C 243     -19.223   5.587   4.136  1.00 37.77           C  
ATOM   4151  C   HIS C 243     -19.398   6.930   4.838  1.00 37.77           C  
ATOM   4152  CB  HIS C 243     -17.935   4.911   4.610  1.00 37.77           C  
ATOM   4153  O   HIS C 243     -18.814   7.933   4.422  1.00 37.77           O  
ATOM   4154  CG  HIS C 243     -17.788   3.500   4.137  1.00 37.77           C  
ATOM   4155  CD2 HIS C 243     -17.170   2.988   3.047  1.00 37.77           C  
ATOM   4156  ND1 HIS C 243     -18.321   2.427   4.819  1.00 37.77           N  
ATOM   4157  CE1 HIS C 243     -18.035   1.313   4.167  1.00 37.77           C  
ATOM   4158  NE2 HIS C 243     -17.338   1.625   3.088  1.00 37.77           N  
ATOM   4159  N   VAL C 244     -20.470   7.025   5.366  1.00 38.90           N  
ATOM   4160  CA  VAL C 244     -20.722   8.233   6.144  1.00 38.90           C  
ATOM   4161  C   VAL C 244     -20.321   8.003   7.600  1.00 38.90           C  
ATOM   4162  CB  VAL C 244     -22.204   8.662   6.062  1.00 38.90           C  
ATOM   4163  O   VAL C 244     -20.712   7.004   8.208  1.00 38.90           O  
ATOM   4164  CG1 VAL C 244     -22.462   9.885   6.940  1.00 38.90           C  
ATOM   4165  CG2 VAL C 244     -22.597   8.948   4.614  1.00 38.90           C  
ATOM   4166  N   GLN C 245     -19.245   8.578   7.837  1.00 42.13           N  
ATOM   4167  CA  GLN C 245     -18.913   8.589   9.258  1.00 42.13           C  
ATOM   4168  C   GLN C 245     -19.657   9.703   9.988  1.00 42.13           C  
ATOM   4169  CB  GLN C 245     -17.404   8.748   9.456  1.00 42.13           C  
ATOM   4170  O   GLN C 245     -19.683  10.846   9.527  1.00 42.13           O  
ATOM   4171  CG  GLN C 245     -16.604   7.501   9.106  1.00 42.13           C  
ATOM   4172  CD  GLN C 245     -15.114   7.677   9.332  1.00 42.13           C  
ATOM   4173  NE2 GLN C 245     -14.334   6.667   8.964  1.00 42.13           N  
ATOM   4174  OE1 GLN C 245     -14.667   8.714   9.834  1.00 42.13           O  
ATOM   4175  N   ILE C 246     -20.403   9.212  10.987  1.00 38.51           N  
ATOM   4176  CA  ILE C 246     -21.152  10.175  11.787  1.00 38.51           C  
ATOM   4177  C   ILE C 246     -20.407  10.453  13.091  1.00 38.51           C  
ATOM   4178  CB  ILE C 246     -22.583   9.674  12.084  1.00 38.51           C  
ATOM   4179  O   ILE C 246     -20.057   9.524  13.823  1.00 38.51           O  
ATOM   4180  CG1 ILE C 246     -23.316   9.347  10.777  1.00 38.51           C  
ATOM   4181  CG2 ILE C 246     -23.359  10.709  12.904  1.00 38.51           C  
ATOM   4182  CD1 ILE C 246     -24.626   8.598  10.974  1.00 38.51           C  
ATOM   4183  N   HIS C 247     -19.987  11.545  13.187  1.00 42.05           N  
ATOM   4184  CA  HIS C 247     -19.345  11.961  14.429  1.00 42.05           C  
ATOM   4185  C   HIS C 247     -20.226  12.936  15.204  1.00 42.05           C  
ATOM   4186  CB  HIS C 247     -17.984  12.598  14.142  1.00 42.05           C  
ATOM   4187  O   HIS C 247     -20.746  13.897  14.634  1.00 42.05           O  
ATOM   4188  CG  HIS C 247     -17.016  11.671  13.479  1.00 42.05           C  
ATOM   4189  CD2 HIS C 247     -16.810  11.386  12.172  1.00 42.05           C  
ATOM   4190  ND1 HIS C 247     -16.116  10.903  14.188  1.00 42.05           N  
ATOM   4191  CE1 HIS C 247     -15.396  10.186  13.341  1.00 42.05           C  
ATOM   4192  NE2 HIS C 247     -15.798  10.461  12.112  1.00 42.05           N  
ATOM   4193  N   THR C 248     -20.467  12.476  16.425  1.00 39.12           N  
ATOM   4194  CA  THR C 248     -21.224  13.374  17.290  1.00 39.12           C  
ATOM   4195  C   THR C 248     -20.331  13.955  18.383  1.00 39.12           C  
ATOM   4196  CB  THR C 248     -22.423  12.652  17.933  1.00 39.12           C  
ATOM   4197  O   THR C 248     -19.607  13.218  19.056  1.00 39.12           O  
ATOM   4198  CG2 THR C 248     -23.337  13.637  18.653  1.00 39.12           C  
ATOM   4199  OG1 THR C 248     -23.172  11.980  16.912  1.00 39.12           O  
ATOM   4200  N   ILE C 249     -20.186  15.197  18.359  1.00 41.30           N  
ATOM   4201  CA  ILE C 249     -19.397  15.874  19.382  1.00 41.30           C  
ATOM   4202  C   ILE C 249     -20.324  16.460  20.445  1.00 41.30           C  
ATOM   4203  CB  ILE C 249     -18.512  16.984  18.772  1.00 41.30           C  
ATOM   4204  O   ILE C 249     -21.295  17.148  20.120  1.00 41.30           O  
ATOM   4205  CG1 ILE C 249     -17.598  16.402  17.687  1.00 41.30           C  
ATOM   4206  CG2 ILE C 249     -17.692  17.682  19.861  1.00 41.30           C  
ATOM   4207  CD1 ILE C 249     -16.845  17.452  16.882  1.00 41.30           C  
ATOM   4208  N   ASP C 250     -20.105  15.974  21.740  1.00 43.72           N  
ATOM   4209  CA  ASP C 250     -20.794  16.534  22.898  1.00 43.72           C  
ATOM   4210  C   ASP C 250     -19.997  17.686  23.507  1.00 43.72           C  
ATOM   4211  CB  ASP C 250     -21.042  15.451  23.951  1.00 43.72           C  
ATOM   4212  O   ASP C 250     -18.833  17.516  23.874  1.00 43.72           O  
ATOM   4213  CG  ASP C 250     -21.839  15.954  25.142  1.00 43.72           C  
ATOM   4214  OD1 ASP C 250     -22.112  17.171  25.224  1.00 43.72           O  
ATOM   4215  OD2 ASP C 250     -22.194  15.125  26.008  1.00 43.72           O  
ATOM   4216  N   GLY C 251     -20.452  18.879  23.340  1.00 44.07           N  
ATOM   4217  CA  GLY C 251     -19.805  20.095  23.806  1.00 44.07           C  
ATOM   4218  C   GLY C 251     -19.222  19.963  25.200  1.00 44.07           C  
ATOM   4219  O   GLY C 251     -18.179  20.549  25.500  1.00 44.07           O  
ATOM   4220  N   SER C 252     -19.971  19.302  26.174  1.00 44.77           N  
ATOM   4221  CA  SER C 252     -19.536  19.225  27.564  1.00 44.77           C  
ATOM   4222  C   SER C 252     -18.422  18.199  27.740  1.00 44.77           C  
ATOM   4223  CB  SER C 252     -20.712  18.873  28.476  1.00 44.77           C  
ATOM   4224  O   SER C 252     -17.539  18.371  28.583  1.00 44.77           O  
ATOM   4225  OG  SER C 252     -21.392  17.724  27.998  1.00 44.77           O  
ATOM   4226  N   SER C 253     -18.585  17.036  27.096  1.00 40.32           N  
ATOM   4227  CA  SER C 253     -17.733  15.887  27.387  1.00 40.32           C  
ATOM   4228  C   SER C 253     -16.779  15.600  26.232  1.00 40.32           C  
ATOM   4229  CB  SER C 253     -18.582  14.649  27.678  1.00 40.32           C  
ATOM   4230  O   SER C 253     -15.868  14.780  26.362  1.00 40.32           O  
ATOM   4231  OG  SER C 253     -19.856  14.759  27.066  1.00 40.32           O  
ATOM   4232  N   GLY C 254     -16.643  16.381  25.243  1.00 37.38           N  
ATOM   4233  CA  GLY C 254     -15.853  16.095  24.056  1.00 37.38           C  
ATOM   4234  C   GLY C 254     -16.501  15.073  23.141  1.00 37.38           C  
ATOM   4235  O   GLY C 254     -17.727  15.018  23.033  1.00 37.38           O  
ATOM   4236  N   VAL C 255     -15.647  14.308  22.365  1.00 36.19           N  
ATOM   4237  CA  VAL C 255     -16.166  13.322  21.422  1.00 36.19           C  
ATOM   4238  C   VAL C 255     -16.814  12.169  22.184  1.00 36.19           C  
ATOM   4239  CB  VAL C 255     -15.054  12.788  20.491  1.00 36.19           C  
ATOM   4240  O   VAL C 255     -16.182  11.553  23.045  1.00 36.19           O  
ATOM   4241  CG1 VAL C 255     -15.614  11.749  19.522  1.00 36.19           C  
ATOM   4242  CG2 VAL C 255     -14.400  13.938  19.727  1.00 36.19           C  
ATOM   4243  N   VAL C 256     -18.043  12.218  22.607  1.00 33.29           N  
ATOM   4244  CA  VAL C 256     -18.705  11.183  23.393  1.00 33.29           C  
ATOM   4245  C   VAL C 256     -18.711   9.868  22.617  1.00 33.29           C  
ATOM   4246  CB  VAL C 256     -20.149  11.588  23.765  1.00 33.29           C  
ATOM   4247  O   VAL C 256     -18.481   8.800  23.190  1.00 33.29           O  
ATOM   4248  CG1 VAL C 256     -20.743  10.608  24.774  1.00 33.29           C  
ATOM   4249  CG2 VAL C 256     -20.177  13.012  24.317  1.00 33.29           C  
ATOM   4250  N   ASN C 257     -19.472   9.693  21.552  1.00 27.76           N  
ATOM   4251  CA  ASN C 257     -19.714   8.407  20.906  1.00 27.76           C  
ATOM   4252  C   ASN C 257     -18.790   8.199  19.709  1.00 27.76           C  
ATOM   4253  CB  ASN C 257     -21.177   8.290  20.474  1.00 27.76           C  
ATOM   4254  O   ASN C 257     -19.050   8.717  18.622  1.00 27.76           O  
ATOM   4255  CG  ASN C 257     -21.734   6.894  20.673  1.00 27.76           C  
ATOM   4256  ND2 ASN C 257     -23.053   6.765  20.595  1.00 27.76           N  
ATOM   4257  OD1 ASN C 257     -20.985   5.939  20.897  1.00 27.76           O  
ATOM   4258  N   PRO C 258     -17.524   8.067  20.048  1.00 31.62           N  
ATOM   4259  CA  PRO C 258     -16.916   7.598  18.800  1.00 31.62           C  
ATOM   4260  C   PRO C 258     -17.605   6.357  18.238  1.00 31.62           C  
ATOM   4261  CB  PRO C 258     -15.474   7.286  19.207  1.00 31.62           C  
ATOM   4262  O   PRO C 258     -17.548   5.286  18.848  1.00 31.62           O  
ATOM   4263  CG  PRO C 258     -15.505   7.209  20.699  1.00 31.62           C  
ATOM   4264  CD  PRO C 258     -16.810   7.778  21.178  1.00 31.62           C  
ATOM   4265  N   VAL C 259     -18.898   6.315  17.982  1.00 28.11           N  
ATOM   4266  CA  VAL C 259     -19.233   5.000  17.446  1.00 28.11           C  
ATOM   4267  C   VAL C 259     -18.216   4.602  16.379  1.00 28.11           C  
ATOM   4268  CB  VAL C 259     -20.662   4.975  16.857  1.00 28.11           C  
ATOM   4269  O   VAL C 259     -18.084   5.278  15.356  1.00 28.11           O  
ATOM   4270  CG1 VAL C 259     -21.044   3.560  16.428  1.00 28.11           C  
ATOM   4271  CG2 VAL C 259     -21.666   5.519  17.872  1.00 28.11           C  
ATOM   4272  N   MET C 260     -17.002   4.467  16.778  1.00 25.86           N  
ATOM   4273  CA  MET C 260     -16.263   3.717  15.766  1.00 25.86           C  
ATOM   4274  C   MET C 260     -17.086   2.541  15.252  1.00 25.86           C  
ATOM   4275  CB  MET C 260     -14.932   3.217  16.332  1.00 25.86           C  
ATOM   4276  O   MET C 260     -16.808   2.006  14.177  1.00 25.86           O  
ATOM   4277  CG  MET C 260     -13.850   4.283  16.386  1.00 25.86           C  
ATOM   4278  SD  MET C 260     -12.189   3.619  15.978  1.00 25.86           S  
ATOM   4279  CE  MET C 260     -11.244   4.223  17.404  1.00 25.86           C  
ATOM   4280  N   GLU C 261     -17.702   1.643  16.227  1.00 27.45           N  
ATOM   4281  CA  GLU C 261     -17.983   0.230  15.990  1.00 27.45           C  
ATOM   4282  C   GLU C 261     -19.083   0.053  14.947  1.00 27.45           C  
ATOM   4283  CB  GLU C 261     -18.379  -0.467  17.295  1.00 27.45           C  
ATOM   4284  O   GLU C 261     -19.006  -0.840  14.101  1.00 27.45           O  
ATOM   4285  CG  GLU C 261     -17.214  -1.126  18.018  1.00 27.45           C  
ATOM   4286  CD  GLU C 261     -17.632  -1.869  19.277  1.00 27.45           C  
ATOM   4287  OE1 GLU C 261     -16.756  -2.448  19.959  1.00 27.45           O  
ATOM   4288  OE2 GLU C 261     -18.845  -1.872  19.584  1.00 27.45           O  
ATOM   4289  N   PRO C 262     -20.441  -0.018  14.865  1.00 23.13           N  
ATOM   4290  CA  PRO C 262     -20.696  -1.251  14.117  1.00 23.13           C  
ATOM   4291  C   PRO C 262     -19.865  -1.348  12.839  1.00 23.13           C  
ATOM   4292  CB  PRO C 262     -22.189  -1.164  13.791  1.00 23.13           C  
ATOM   4293  O   PRO C 262     -19.496  -0.324  12.259  1.00 23.13           O  
ATOM   4294  CG  PRO C 262     -22.569   0.245  14.116  1.00 23.13           C  
ATOM   4295  CD  PRO C 262     -21.409   0.906  14.802  1.00 23.13           C  
ATOM   4296  N   ILE C 263     -19.009  -2.312  12.603  1.00 21.93           N  
ATOM   4297  CA  ILE C 263     -19.205  -3.176  11.444  1.00 21.93           C  
ATOM   4298  C   ILE C 263     -20.691  -3.484  11.276  1.00 21.93           C  
ATOM   4299  CB  ILE C 263     -18.396  -4.486  11.572  1.00 21.93           C  
ATOM   4300  O   ILE C 263     -21.328  -4.016  12.188  1.00 21.93           O  
ATOM   4301  CG1 ILE C 263     -16.907  -4.178  11.763  1.00 21.93           C  
ATOM   4302  CG2 ILE C 263     -18.618  -5.380  10.349  1.00 21.93           C  
ATOM   4303  CD1 ILE C 263     -16.066  -5.392  12.135  1.00 21.93           C  
ATOM   4304  N   TYR C 264     -21.593  -2.923  10.519  1.00 23.59           N  
ATOM   4305  CA  TYR C 264     -23.022  -3.210  10.540  1.00 23.59           C  
ATOM   4306  C   TYR C 264     -23.276  -4.708  10.662  1.00 23.59           C  
ATOM   4307  CB  TYR C 264     -23.699  -2.667   9.278  1.00 23.59           C  
ATOM   4308  O   TYR C 264     -22.688  -5.505   9.926  1.00 23.59           O  
ATOM   4309  CG  TYR C 264     -23.742  -1.159   9.214  1.00 23.59           C  
ATOM   4310  CD1 TYR C 264     -24.763  -0.445   9.838  1.00 23.59           C  
ATOM   4311  CD2 TYR C 264     -22.765  -0.447   8.528  1.00 23.59           C  
ATOM   4312  CE1 TYR C 264     -24.808   0.944   9.779  1.00 23.59           C  
ATOM   4313  CE2 TYR C 264     -22.800   0.942   8.463  1.00 23.59           C  
ATOM   4314  OH  TYR C 264     -23.863   3.003   9.030  1.00 23.59           O  
ATOM   4315  CZ  TYR C 264     -23.823   1.628   9.091  1.00 23.59           C  
ATOM   4316  N   ASP C 265     -23.496  -5.606  11.619  1.00 20.91           N  
ATOM   4317  CA  ASP C 265     -24.132  -6.719  10.922  1.00 20.91           C  
ATOM   4318  C   ASP C 265     -25.362  -6.251  10.147  1.00 20.91           C  
ATOM   4319  CB  ASP C 265     -24.521  -7.820  11.911  1.00 20.91           C  
ATOM   4320  O   ASP C 265     -25.767  -5.092  10.256  1.00 20.91           O  
ATOM   4321  CG  ASP C 265     -23.355  -8.716  12.289  1.00 20.91           C  
ATOM   4322  OD1 ASP C 265     -22.357  -8.768  11.538  1.00 20.91           O  
ATOM   4323  OD2 ASP C 265     -23.436  -9.379  13.346  1.00 20.91           O  
ATOM   4324  N   GLU C 266     -26.760  -6.982  10.269  1.00 18.67           N  
ATOM   4325  CA  GLU C 266     -27.892  -7.035   9.349  1.00 18.67           C  
ATOM   4326  C   GLU C 266     -28.710  -5.747   9.405  1.00 18.67           C  
ATOM   4327  CB  GLU C 266     -28.784  -8.238   9.663  1.00 18.67           C  
ATOM   4328  O   GLU C 266     -28.695  -5.040  10.415  1.00 18.67           O  
ATOM   4329  CG  GLU C 266     -28.482  -9.466   8.815  1.00 18.67           C  
ATOM   4330  CD  GLU C 266     -29.551 -10.542   8.916  1.00 18.67           C  
ATOM   4331  OE1 GLU C 266     -29.444 -11.572   8.211  1.00 18.67           O  
ATOM   4332  OE2 GLU C 266     -30.504 -10.354   9.704  1.00 18.67           O  
ATOM   4333  N   PRO C 267     -29.653  -5.474   8.356  1.00 21.94           N  
ATOM   4334  CA  PRO C 267     -30.438  -4.343   7.856  1.00 21.94           C  
ATOM   4335  C   PRO C 267     -31.575  -3.951   8.798  1.00 21.94           C  
ATOM   4336  CB  PRO C 267     -30.987  -4.856   6.523  1.00 21.94           C  
ATOM   4337  O   PRO C 267     -32.420  -4.785   9.131  1.00 21.94           O  
ATOM   4338  CG  PRO C 267     -30.704  -6.324   6.533  1.00 21.94           C  
ATOM   4339  CD  PRO C 267     -29.901  -6.646   7.760  1.00 21.94           C  
ATOM   4340  N   THR C 268     -31.592  -3.479  10.009  1.00 19.12           N  
ATOM   4341  CA  THR C 268     -32.952  -3.454  10.535  1.00 19.12           C  
ATOM   4342  C   THR C 268     -33.873  -2.657   9.614  1.00 19.12           C  
ATOM   4343  CB  THR C 268     -32.992  -2.852  11.951  1.00 19.12           C  
ATOM   4344  O   THR C 268     -33.404  -1.893   8.768  1.00 19.12           O  
ATOM   4345  CG2 THR C 268     -34.024  -3.561  12.822  1.00 19.12           C  
ATOM   4346  OG1 THR C 268     -31.700  -2.984  12.557  1.00 19.12           O  
ATOM   4347  N   THR C 269     -35.300  -2.476   9.969  1.00 18.36           N  
ATOM   4348  CA  THR C 269     -36.501  -2.069   9.249  1.00 18.36           C  
ATOM   4349  C   THR C 269     -36.452  -0.581   8.913  1.00 18.36           C  
ATOM   4350  CB  THR C 269     -37.771  -2.371  10.066  1.00 18.36           C  
ATOM   4351  O   THR C 269     -36.308   0.258   9.804  1.00 18.36           O  
ATOM   4352  CG2 THR C 269     -38.821  -3.073   9.211  1.00 18.36           C  
ATOM   4353  OG1 THR C 269     -37.431  -3.215  11.173  1.00 18.36           O  
ATOM   4354  N   THR C 270     -35.844  -0.164   7.850  1.00 20.23           N  
ATOM   4355  CA  THR C 270     -35.721   1.214   7.387  1.00 20.23           C  
ATOM   4356  C   THR C 270     -37.098   1.844   7.192  1.00 20.23           C  
ATOM   4357  CB  THR C 270     -34.927   1.292   6.070  1.00 20.23           C  
ATOM   4358  O   THR C 270     -37.905   1.351   6.402  1.00 20.23           O  
ATOM   4359  CG2 THR C 270     -34.114   2.580   5.994  1.00 20.23           C  
ATOM   4360  OG1 THR C 270     -34.036   0.172   5.989  1.00 20.23           O  
ATOM   4361  N   THR C 271     -37.719   2.424   8.361  1.00 18.71           N  
ATOM   4362  CA  THR C 271     -39.006   3.102   8.249  1.00 18.71           C  
ATOM   4363  C   THR C 271     -38.916   4.275   7.277  1.00 18.71           C  
ATOM   4364  CB  THR C 271     -39.493   3.605   9.621  1.00 18.71           C  
ATOM   4365  O   THR C 271     -38.045   5.137   7.415  1.00 18.71           O  
ATOM   4366  CG2 THR C 271     -40.984   3.925   9.592  1.00 18.71           C  
ATOM   4367  OG1 THR C 271     -39.252   2.593  10.607  1.00 18.71           O  
ATOM   4368  N   SER C 272     -39.292   4.130   6.044  1.00 18.89           N  
ATOM   4369  CA  SER C 272     -39.230   4.970   4.852  1.00 18.89           C  
ATOM   4370  C   SER C 272     -40.056   6.240   5.026  1.00 18.89           C  
ATOM   4371  CB  SER C 272     -39.720   4.198   3.626  1.00 18.89           C  
ATOM   4372  O   SER C 272     -41.270   6.175   5.229  1.00 18.89           O  
ATOM   4373  OG  SER C 272     -41.011   3.660   3.853  1.00 18.89           O  
ATOM   4374  N   VAL C 273     -39.798   7.245   5.962  1.00 16.49           N  
ATOM   4375  CA  VAL C 273     -40.727   8.362   6.090  1.00 16.49           C  
ATOM   4376  C   VAL C 273     -40.764   9.156   4.785  1.00 16.49           C  
ATOM   4377  CB  VAL C 273     -40.344   9.288   7.266  1.00 16.49           C  
ATOM   4378  O   VAL C 273     -39.717   9.509   4.237  1.00 16.49           O  
ATOM   4379  CG1 VAL C 273     -41.502  10.220   7.619  1.00 16.49           C  
ATOM   4380  CG2 VAL C 273     -39.929   8.461   8.482  1.00 16.49           C  
ATOM   4381  N   PRO C 274     -41.760   9.072   3.974  1.00 17.06           N  
ATOM   4382  CA  PRO C 274     -41.819   9.813   2.712  1.00 17.06           C  
ATOM   4383  C   PRO C 274     -41.621  11.315   2.899  1.00 17.06           C  
ATOM   4384  CB  PRO C 274     -43.226   9.508   2.191  1.00 17.06           C  
ATOM   4385  O   PRO C 274     -42.066  11.880   3.902  1.00 17.06           O  
ATOM   4386  CG  PRO C 274     -43.906   8.799   3.317  1.00 17.06           C  
ATOM   4387  CD  PRO C 274     -42.909   8.592   4.421  1.00 17.06           C  
ATOM   4388  N   LEU C 275     -40.704  12.081   2.345  1.00 17.33           N  
ATOM   4389  CA  LEU C 275     -40.952  13.518   2.356  1.00 17.33           C  
ATOM   4390  C   LEU C 275     -42.303  13.841   1.727  1.00 17.33           C  
ATOM   4391  CB  LEU C 275     -39.839  14.260   1.611  1.00 17.33           C  
ATOM   4392  O   LEU C 275     -42.684  13.239   0.720  1.00 17.33           O  
ATOM   4393  CG  LEU C 275     -38.655  14.732   2.456  1.00 17.33           C  
ATOM   4394  CD1 LEU C 275     -37.354  14.587   1.674  1.00 17.33           C  
ATOM   4395  CD2 LEU C 275     -38.858  16.175   2.903  1.00 17.33           C  
TER    4396      LEU C 275                                                      
ENDMDL                                                                          
END                                                                             
