# Supplementary material for: AI-guided pipeline for protein–protein interaction drug discovery identifies a SARS-CoV-2 inhibitor
Source: Mol Syst Biol. 2024 Mar 11;20(4):428–57. doi: 10.1038/s44320-024-00019-8 (PMC10987651; doi:10.1038/s44320-024-00019-8)
Supplement: Supplementary file 15 — Source Data Fig. 5 [file 44320_2024_19_MOESM15_ESM.zip › Source Data Figure 5/ColabFold/ORF3a-ORF3a_4d856.result/ORF3a_ORF3a_4d856_unrelaxed_rank_3_model_2.pdb]

MODEL     1                                                                     
ATOM      1  N   MET B   1     -23.332 -30.752   2.241  1.00 21.69           N  
ATOM      2  CA  MET B   1     -24.465 -30.191   1.509  1.00 21.69           C  
ATOM      3  C   MET B   1     -25.652 -29.961   2.438  1.00 21.69           C  
ATOM      4  CB  MET B   1     -24.871 -31.111   0.357  1.00 21.69           C  
ATOM      5  O   MET B   1     -26.442 -29.039   2.227  1.00 21.69           O  
ATOM      6  CG  MET B   1     -24.363 -30.655  -1.001  1.00 21.69           C  
ATOM      7  SD  MET B   1     -25.039 -31.660  -2.379  1.00 21.69           S  
ATOM      8  CE  MET B   1     -26.054 -30.412  -3.218  1.00 21.69           C  
ATOM      9  N   ASP B   2     -25.759 -30.757   3.478  1.00 25.24           N  
ATOM     10  CA  ASP B   2     -26.833 -30.752   4.466  1.00 25.24           C  
ATOM     11  C   ASP B   2     -26.610 -29.666   5.516  1.00 25.24           C  
ATOM     12  CB  ASP B   2     -26.947 -32.121   5.141  1.00 25.24           C  
ATOM     13  O   ASP B   2     -27.557 -28.997   5.935  1.00 25.24           O  
ATOM     14  CG  ASP B   2     -28.212 -32.869   4.755  1.00 25.24           C  
ATOM     15  OD1 ASP B   2     -29.197 -32.225   4.335  1.00 25.24           O  
ATOM     16  OD2 ASP B   2     -28.224 -34.113   4.876  1.00 25.24           O  
ATOM     17  N   LEU B   3     -25.378 -29.388   6.050  1.00 20.35           N  
ATOM     18  CA  LEU B   3     -25.038 -28.298   6.958  1.00 20.35           C  
ATOM     19  C   LEU B   3     -25.286 -26.945   6.301  1.00 20.35           C  
ATOM     20  CB  LEU B   3     -23.576 -28.405   7.400  1.00 20.35           C  
ATOM     21  O   LEU B   3     -25.798 -26.024   6.940  1.00 20.35           O  
ATOM     22  CG  LEU B   3     -23.226 -27.766   8.745  1.00 20.35           C  
ATOM     23  CD1 LEU B   3     -23.272 -28.811   9.856  1.00 20.35           C  
ATOM     24  CD2 LEU B   3     -21.854 -27.105   8.683  1.00 20.35           C  
ATOM     25  N   PHE B   4     -24.999 -26.847   5.072  1.00 23.54           N  
ATOM     26  CA  PHE B   4     -25.250 -25.697   4.211  1.00 23.54           C  
ATOM     27  C   PHE B   4     -26.743 -25.408   4.116  1.00 23.54           C  
ATOM     28  CB  PHE B   4     -24.671 -25.935   2.813  1.00 23.54           C  
ATOM     29  O   PHE B   4     -27.166 -24.255   4.229  1.00 23.54           O  
ATOM     30  CG  PHE B   4     -24.223 -24.677   2.119  1.00 23.54           C  
ATOM     31  CD1 PHE B   4     -25.079 -23.996   1.263  1.00 23.54           C  
ATOM     32  CD2 PHE B   4     -22.944 -24.175   2.324  1.00 23.54           C  
ATOM     33  CE1 PHE B   4     -24.667 -22.831   0.619  1.00 23.54           C  
ATOM     34  CE2 PHE B   4     -22.526 -23.011   1.685  1.00 23.54           C  
ATOM     35  CZ  PHE B   4     -23.388 -22.342   0.832  1.00 23.54           C  
ATOM     36  N   MET B   5     -27.555 -26.399   4.002  1.00 24.49           N  
ATOM     37  CA  MET B   5     -29.006 -26.279   3.883  1.00 24.49           C  
ATOM     38  C   MET B   5     -29.624 -25.826   5.201  1.00 24.49           C  
ATOM     39  CB  MET B   5     -29.622 -27.609   3.446  1.00 24.49           C  
ATOM     40  O   MET B   5     -30.612 -25.089   5.207  1.00 24.49           O  
ATOM     41  CG  MET B   5     -29.628 -27.817   1.940  1.00 24.49           C  
ATOM     42  SD  MET B   5     -30.894 -26.792   1.095  1.00 24.49           S  
ATOM     43  CE  MET B   5     -30.854 -27.535  -0.560  1.00 24.49           C  
ATOM     44  N   ARG B   6     -29.113 -26.237   6.376  1.00 25.49           N  
ATOM     45  CA  ARG B   6     -29.611 -25.856   7.694  1.00 25.49           C  
ATOM     46  C   ARG B   6     -29.343 -24.381   7.976  1.00 25.49           C  
ATOM     47  CB  ARG B   6     -28.970 -26.722   8.782  1.00 25.49           C  
ATOM     48  O   ARG B   6     -30.166 -23.703   8.594  1.00 25.49           O  
ATOM     49  CG  ARG B   6     -29.854 -27.862   9.262  1.00 25.49           C  
ATOM     50  CD  ARG B   6     -29.246 -28.581  10.458  1.00 25.49           C  
ATOM     51  NE  ARG B   6     -30.191 -29.518  11.060  1.00 25.49           N  
ATOM     52  NH1 ARG B   6     -28.756 -30.210  12.733  1.00 25.49           N  
ATOM     53  NH2 ARG B   6     -30.869 -31.089  12.592  1.00 25.49           N  
ATOM     54  CZ  ARG B   6     -29.936 -30.270  12.127  1.00 25.49           C  
ATOM     55  N   ILE B   7     -28.195 -23.918   7.641  1.00 25.17           N  
ATOM     56  CA  ILE B   7     -27.866 -22.517   7.881  1.00 25.17           C  
ATOM     57  C   ILE B   7     -28.743 -21.624   7.007  1.00 25.17           C  
ATOM     58  CB  ILE B   7     -26.372 -22.233   7.609  1.00 25.17           C  
ATOM     59  O   ILE B   7     -29.185 -20.558   7.443  1.00 25.17           O  
ATOM     60  CG1 ILE B   7     -25.495 -22.956   8.638  1.00 25.17           C  
ATOM     61  CG2 ILE B   7     -26.099 -20.726   7.619  1.00 25.17           C  
ATOM     62  CD1 ILE B   7     -24.007 -22.920   8.317  1.00 25.17           C  
ATOM     63  N   PHE B   8     -28.958 -22.093   5.718  1.00 26.48           N  
ATOM     64  CA  PHE B   8     -29.584 -21.316   4.655  1.00 26.48           C  
ATOM     65  C   PHE B   8     -31.100 -21.465   4.696  1.00 26.48           C  
ATOM     66  CB  PHE B   8     -29.050 -21.747   3.286  1.00 26.48           C  
ATOM     67  O   PHE B   8     -31.732 -21.717   3.668  1.00 26.48           O  
ATOM     68  CG  PHE B   8     -27.685 -21.200   2.966  1.00 26.48           C  
ATOM     69  CD1 PHE B   8     -27.536 -19.908   2.479  1.00 26.48           C  
ATOM     70  CD2 PHE B   8     -26.551 -21.980   3.153  1.00 26.48           C  
ATOM     71  CE1 PHE B   8     -26.273 -19.399   2.182  1.00 26.48           C  
ATOM     72  CE2 PHE B   8     -25.286 -21.478   2.859  1.00 26.48           C  
ATOM     73  CZ  PHE B   8     -25.150 -20.188   2.373  1.00 26.48           C  
ATOM     74  N   THR B   9     -31.700 -21.955   5.727  1.00 24.90           N  
ATOM     75  CA  THR B   9     -33.152 -22.033   5.621  1.00 24.90           C  
ATOM     76  C   THR B   9     -33.737 -20.683   5.214  1.00 24.90           C  
ATOM     77  CB  THR B   9     -33.786 -22.490   6.948  1.00 24.90           C  
ATOM     78  O   THR B   9     -33.586 -19.693   5.931  1.00 24.90           O  
ATOM     79  CG2 THR B   9     -34.862 -23.544   6.710  1.00 24.90           C  
ATOM     80  OG1 THR B   9     -32.768 -23.045   7.791  1.00 24.90           O  
ATOM     81  N   ILE B  10     -33.709 -20.373   3.912  1.00 24.73           N  
ATOM     82  CA  ILE B  10     -34.363 -19.262   3.229  1.00 24.73           C  
ATOM     83  C   ILE B  10     -35.812 -19.149   3.698  1.00 24.73           C  
ATOM     84  CB  ILE B  10     -34.308 -19.431   1.694  1.00 24.73           C  
ATOM     85  O   ILE B  10     -36.479 -20.162   3.921  1.00 24.73           O  
ATOM     86  CG1 ILE B  10     -32.873 -19.719   1.239  1.00 24.73           C  
ATOM     87  CG2 ILE B  10     -34.865 -18.187   0.994  1.00 24.73           C  
ATOM     88  CD1 ILE B  10     -32.764 -20.194  -0.203  1.00 24.73           C  
ATOM     89  N   GLY B  11     -36.060 -18.220   4.467  1.00 25.96           N  
ATOM     90  CA  GLY B  11     -37.416 -17.877   4.865  1.00 25.96           C  
ATOM     91  C   GLY B  11     -38.453 -18.233   3.817  1.00 25.96           C  
ATOM     92  O   GLY B  11     -38.107 -18.643   2.707  1.00 25.96           O  
ATOM     93  N   THR B  12     -39.483 -18.851   4.192  1.00 25.32           N  
ATOM     94  CA  THR B  12     -40.634 -19.200   3.367  1.00 25.32           C  
ATOM     95  C   THR B  12     -41.254 -17.951   2.748  1.00 25.32           C  
ATOM     96  CB  THR B  12     -41.699 -19.955   4.184  1.00 25.32           C  
ATOM     97  O   THR B  12     -41.302 -16.896   3.382  1.00 25.32           O  
ATOM     98  CG2 THR B  12     -41.381 -21.445   4.258  1.00 25.32           C  
ATOM     99  OG1 THR B  12     -41.741 -19.420   5.513  1.00 25.32           O  
ATOM    100  N   VAL B  13     -41.103 -17.823   1.501  1.00 25.45           N  
ATOM    101  CA  VAL B  13     -41.824 -16.807   0.742  1.00 25.45           C  
ATOM    102  C   VAL B  13     -43.313 -17.147   0.709  1.00 25.45           C  
ATOM    103  CB  VAL B  13     -41.275 -16.675  -0.696  1.00 25.45           C  
ATOM    104  O   VAL B  13     -43.693 -18.258   0.332  1.00 25.45           O  
ATOM    105  CG1 VAL B  13     -41.996 -15.559  -1.449  1.00 25.45           C  
ATOM    106  CG2 VAL B  13     -39.769 -16.420  -0.669  1.00 25.45           C  
ATOM    107  N   THR B  14     -44.147 -16.678   1.714  1.00 24.51           N  
ATOM    108  CA  THR B  14     -45.583 -16.906   1.591  1.00 24.51           C  
ATOM    109  C   THR B  14     -46.210 -15.899   0.630  1.00 24.51           C  
ATOM    110  CB  THR B  14     -46.282 -16.817   2.960  1.00 24.51           C  
ATOM    111  O   THR B  14     -45.964 -14.696   0.736  1.00 24.51           O  
ATOM    112  CG2 THR B  14     -46.420 -18.195   3.597  1.00 24.51           C  
ATOM    113  OG1 THR B  14     -45.513 -15.976   3.829  1.00 24.51           O  
ATOM    114  N   LEU B  15     -46.494 -16.322  -0.516  1.00 23.72           N  
ATOM    115  CA  LEU B  15     -47.245 -15.520  -1.476  1.00 23.72           C  
ATOM    116  C   LEU B  15     -48.687 -15.330  -1.015  1.00 23.72           C  
ATOM    117  CB  LEU B  15     -47.222 -16.177  -2.859  1.00 23.72           C  
ATOM    118  O   LEU B  15     -49.389 -16.306  -0.741  1.00 23.72           O  
ATOM    119  CG  LEU B  15     -46.192 -15.633  -3.850  1.00 23.72           C  
ATOM    120  CD1 LEU B  15     -45.541 -16.778  -4.620  1.00 23.72           C  
ATOM    121  CD2 LEU B  15     -46.842 -14.640  -4.807  1.00 23.72           C  
ATOM    122  N   LYS B  16     -48.972 -14.371  -0.188  1.00 25.45           N  
ATOM    123  CA  LYS B  16     -50.389 -14.160   0.094  1.00 25.45           C  
ATOM    124  C   LYS B  16     -51.135 -13.699  -1.155  1.00 25.45           C  
ATOM    125  CB  LYS B  16     -50.567 -13.138   1.217  1.00 25.45           C  
ATOM    126  O   LYS B  16     -50.682 -12.791  -1.856  1.00 25.45           O  
ATOM    127  CG  LYS B  16     -50.751 -13.757   2.595  1.00 25.45           C  
ATOM    128  CD  LYS B  16     -51.054 -12.699   3.648  1.00 25.45           C  
ATOM    129  CE  LYS B  16     -51.210 -13.315   5.032  1.00 25.45           C  
ATOM    130  NZ  LYS B  16     -51.463 -12.277   6.075  1.00 25.45           N  
ATOM    131  N   GLN B  17     -51.880 -14.612  -1.716  1.00 26.40           N  
ATOM    132  CA  GLN B  17     -52.745 -14.305  -2.850  1.00 26.40           C  
ATOM    133  C   GLN B  17     -53.647 -13.112  -2.545  1.00 26.40           C  
ATOM    134  CB  GLN B  17     -53.592 -15.521  -3.225  1.00 26.40           C  
ATOM    135  O   GLN B  17     -54.321 -13.084  -1.514  1.00 26.40           O  
ATOM    136  CG  GLN B  17     -53.176 -16.181  -4.533  1.00 26.40           C  
ATOM    137  CD  GLN B  17     -53.964 -17.443  -4.831  1.00 26.40           C  
ATOM    138  NE2 GLN B  17     -53.797 -17.975  -6.036  1.00 26.40           N  
ATOM    139  OE1 GLN B  17     -54.717 -17.935  -3.984  1.00 26.40           O  
ATOM    140  N   GLY B  18     -53.227 -11.971  -2.841  1.00 29.31           N  
ATOM    141  CA  GLY B  18     -54.090 -10.808  -2.708  1.00 29.31           C  
ATOM    142  C   GLY B  18     -55.479 -11.027  -3.277  1.00 29.31           C  
ATOM    143  O   GLY B  18     -55.671 -11.875  -4.150  1.00 29.31           O  
ATOM    144  N   GLU B  19     -56.515 -11.100  -2.478  1.00 26.69           N  
ATOM    145  CA  GLU B  19     -57.910 -11.139  -2.909  1.00 26.69           C  
ATOM    146  C   GLU B  19     -58.211 -10.024  -3.906  1.00 26.69           C  
ATOM    147  CB  GLU B  19     -58.849 -11.036  -1.705  1.00 26.69           C  
ATOM    148  O   GLU B  19     -57.726  -8.901  -3.754  1.00 26.69           O  
ATOM    149  CG  GLU B  19     -59.905 -12.131  -1.653  1.00 26.69           C  
ATOM    150  CD  GLU B  19     -60.882 -11.967  -0.500  1.00 26.69           C  
ATOM    151  OE1 GLU B  19     -61.999 -12.529  -0.566  1.00 26.69           O  
ATOM    152  OE2 GLU B  19     -60.528 -11.271   0.478  1.00 26.69           O  
ATOM    153  N   ILE B  20     -58.437 -10.426  -5.205  1.00 30.02           N  
ATOM    154  CA  ILE B  20     -58.842  -9.538  -6.290  1.00 30.02           C  
ATOM    155  C   ILE B  20     -60.138  -8.824  -5.916  1.00 30.02           C  
ATOM    156  CB  ILE B  20     -59.019 -10.311  -7.616  1.00 30.02           C  
ATOM    157  O   ILE B  20     -61.176  -9.464  -5.730  1.00 30.02           O  
ATOM    158  CG1 ILE B  20     -57.729 -11.058  -7.975  1.00 30.02           C  
ATOM    159  CG2 ILE B  20     -59.433  -9.361  -8.744  1.00 30.02           C  
ATOM    160  CD1 ILE B  20     -57.869 -11.996  -9.167  1.00 30.02           C  
ATOM    161  N   LYS B  21     -60.193  -7.927  -4.967  1.00 26.75           N  
ATOM    162  CA  LYS B  21     -61.531  -7.343  -4.972  1.00 26.75           C  
ATOM    163  C   LYS B  21     -61.849  -6.708  -6.322  1.00 26.75           C  
ATOM    164  CB  LYS B  21     -61.668  -6.303  -3.858  1.00 26.75           C  
ATOM    165  O   LYS B  21     -60.993  -6.659  -7.208  1.00 26.75           O  
ATOM    166  CG  LYS B  21     -62.121  -6.879  -2.525  1.00 26.75           C  
ATOM    167  CD  LYS B  21     -62.323  -5.786  -1.483  1.00 26.75           C  
ATOM    168  CE  LYS B  21     -62.732  -6.366  -0.136  1.00 26.75           C  
ATOM    169  NZ  LYS B  21     -62.883  -5.302   0.902  1.00 26.75           N  
ATOM    170  N   ASP B  22     -62.342  -5.458  -6.346  1.00 28.60           N  
ATOM    171  CA  ASP B  22     -63.072  -4.740  -7.386  1.00 28.60           C  
ATOM    172  C   ASP B  22     -62.144  -4.333  -8.528  1.00 28.60           C  
ATOM    173  CB  ASP B  22     -63.761  -3.505  -6.802  1.00 28.60           C  
ATOM    174  O   ASP B  22     -61.501  -3.283  -8.468  1.00 28.60           O  
ATOM    175  CG  ASP B  22     -65.208  -3.759  -6.416  1.00 28.60           C  
ATOM    176  OD1 ASP B  22     -65.805  -4.744  -6.902  1.00 28.60           O  
ATOM    177  OD2 ASP B  22     -65.756  -2.966  -5.621  1.00 28.60           O  
ATOM    178  N   ALA B  23     -61.363  -5.279  -9.102  1.00 29.49           N  
ATOM    179  CA  ALA B  23     -60.310  -4.806  -9.997  1.00 29.49           C  
ATOM    180  C   ALA B  23     -60.900  -4.219 -11.276  1.00 29.49           C  
ATOM    181  CB  ALA B  23     -59.347  -5.943 -10.333  1.00 29.49           C  
ATOM    182  O   ALA B  23     -61.733  -4.851 -11.930  1.00 29.49           O  
ATOM    183  N   THR B  24     -61.185  -2.935 -11.387  1.00 27.35           N  
ATOM    184  CA  THR B  24     -61.338  -2.412 -12.740  1.00 27.35           C  
ATOM    185  C   THR B  24     -60.147  -2.804 -13.610  1.00 27.35           C  
ATOM    186  CB  THR B  24     -61.491  -0.880 -12.734  1.00 27.35           C  
ATOM    187  O   THR B  24     -59.057  -3.066 -13.096  1.00 27.35           O  
ATOM    188  CG2 THR B  24     -62.934  -0.470 -13.007  1.00 27.35           C  
ATOM    189  OG1 THR B  24     -61.095  -0.372 -11.454  1.00 27.35           O  
ATOM    190  N   PRO B  25     -60.345  -3.194 -14.936  1.00 26.18           N  
ATOM    191  CA  PRO B  25     -59.406  -3.854 -15.845  1.00 26.18           C  
ATOM    192  C   PRO B  25     -58.006  -3.245 -15.792  1.00 26.18           C  
ATOM    193  CB  PRO B  25     -60.041  -3.643 -17.222  1.00 26.18           C  
ATOM    194  O   PRO B  25     -57.014  -3.951 -15.994  1.00 26.18           O  
ATOM    195  CG  PRO B  25     -61.213  -2.751 -16.969  1.00 26.18           C  
ATOM    196  CD  PRO B  25     -61.276  -2.450 -15.499  1.00 26.18           C  
ATOM    197  N   SER B  26     -57.836  -1.953 -16.076  1.00 24.38           N  
ATOM    198  CA  SER B  26     -56.534  -1.416 -16.459  1.00 24.38           C  
ATOM    199  C   SER B  26     -55.570  -1.407 -15.277  1.00 24.38           C  
ATOM    200  CB  SER B  26     -56.681  -0.001 -17.019  1.00 24.38           C  
ATOM    201  O   SER B  26     -54.513  -0.776 -15.337  1.00 24.38           O  
ATOM    202  OG  SER B  26     -58.023   0.444 -16.916  1.00 24.38           O  
ATOM    203  N   ASP B  27     -56.005  -1.803 -14.166  1.00 24.46           N  
ATOM    204  CA  ASP B  27     -55.291  -1.455 -12.941  1.00 24.46           C  
ATOM    205  C   ASP B  27     -53.978  -2.227 -12.833  1.00 24.46           C  
ATOM    206  CB  ASP B  27     -56.165  -1.729 -11.715  1.00 24.46           C  
ATOM    207  O   ASP B  27     -53.936  -3.431 -13.095  1.00 24.46           O  
ATOM    208  CG  ASP B  27     -57.047  -0.551 -11.340  1.00 24.46           C  
ATOM    209  OD1 ASP B  27     -56.726   0.596 -11.720  1.00 24.46           O  
ATOM    210  OD2 ASP B  27     -58.070  -0.771 -10.657  1.00 24.46           O  
ATOM    211  N   PHE B  28     -52.800  -1.569 -13.021  1.00 22.50           N  
ATOM    212  CA  PHE B  28     -51.422  -2.004 -12.828  1.00 22.50           C  
ATOM    213  C   PHE B  28     -51.283  -2.804 -11.538  1.00 22.50           C  
ATOM    214  CB  PHE B  28     -50.475  -0.801 -12.805  1.00 22.50           C  
ATOM    215  O   PHE B  28     -51.850  -2.434 -10.508  1.00 22.50           O  
ATOM    216  CG  PHE B  28     -49.995  -0.380 -14.168  1.00 22.50           C  
ATOM    217  CD1 PHE B  28     -48.870  -0.965 -14.736  1.00 22.50           C  
ATOM    218  CD2 PHE B  28     -50.670   0.602 -14.882  1.00 22.50           C  
ATOM    219  CE1 PHE B  28     -48.423  -0.577 -15.997  1.00 22.50           C  
ATOM    220  CE2 PHE B  28     -50.230   0.995 -16.143  1.00 22.50           C  
ATOM    221  CZ  PHE B  28     -49.106   0.405 -16.698  1.00 22.50           C  
ATOM    222  N   VAL B  29     -51.419  -4.105 -11.656  1.00 22.88           N  
ATOM    223  CA  VAL B  29     -51.214  -5.068 -10.579  1.00 22.88           C  
ATOM    224  C   VAL B  29     -49.870  -4.810  -9.903  1.00 22.88           C  
ATOM    225  CB  VAL B  29     -51.280  -6.522 -11.098  1.00 22.88           C  
ATOM    226  O   VAL B  29     -48.825  -4.830 -10.558  1.00 22.88           O  
ATOM    227  CG1 VAL B  29     -51.093  -7.514  -9.951  1.00 22.88           C  
ATOM    228  CG2 VAL B  29     -52.606  -6.773 -11.814  1.00 22.88           C  
ATOM    229  N   ARG B  30     -49.827  -3.745  -8.965  1.00 21.82           N  
ATOM    230  CA  ARG B  30     -48.609  -3.581  -8.178  1.00 21.82           C  
ATOM    231  C   ARG B  30     -48.379  -4.783  -7.268  1.00 21.82           C  
ATOM    232  CB  ARG B  30     -48.675  -2.299  -7.346  1.00 21.82           C  
ATOM    233  O   ARG B  30     -49.260  -5.159  -6.493  1.00 21.82           O  
ATOM    234  CG  ARG B  30     -47.407  -1.461  -7.403  1.00 21.82           C  
ATOM    235  CD  ARG B  30     -47.537  -0.184  -6.585  1.00 21.82           C  
ATOM    236  NE  ARG B  30     -46.294   0.581  -6.579  1.00 21.82           N  
ATOM    237  NH1 ARG B  30     -47.180   2.406  -5.474  1.00 21.82           N  
ATOM    238  NH2 ARG B  30     -44.976   2.400  -6.101  1.00 21.82           N  
ATOM    239  CZ  ARG B  30     -46.153   1.794  -6.051  1.00 21.82           C  
ATOM    240  N   ALA B  31     -47.861  -5.894  -7.778  1.00 22.47           N  
ATOM    241  CA  ALA B  31     -47.442  -7.035  -6.968  1.00 22.47           C  
ATOM    242  C   ALA B  31     -46.422  -6.615  -5.914  1.00 22.47           C  
ATOM    243  CB  ALA B  31     -46.863  -8.134  -7.856  1.00 22.47           C  
ATOM    244  O   ALA B  31     -45.478  -5.880  -6.213  1.00 22.47           O  
ATOM    245  N   THR B  32     -46.961  -6.133  -4.780  1.00 22.08           N  
ATOM    246  CA  THR B  32     -46.016  -5.801  -3.719  1.00 22.08           C  
ATOM    247  C   THR B  32     -45.440  -7.067  -3.092  1.00 22.08           C  
ATOM    248  CB  THR B  32     -46.681  -4.941  -2.628  1.00 22.08           C  
ATOM    249  O   THR B  32     -46.185  -7.976  -2.720  1.00 22.08           O  
ATOM    250  CG2 THR B  32     -45.776  -3.788  -2.208  1.00 22.08           C  
ATOM    251  OG1 THR B  32     -47.912  -4.409  -3.132  1.00 22.08           O  
ATOM    252  N   ALA B  33     -44.419  -7.597  -3.644  1.00 23.04           N  
ATOM    253  CA  ALA B  33     -43.703  -8.702  -3.011  1.00 23.04           C  
ATOM    254  C   ALA B  33     -43.062  -8.259  -1.698  1.00 23.04           C  
ATOM    255  CB  ALA B  33     -42.641  -9.259  -3.956  1.00 23.04           C  
ATOM    256  O   ALA B  33     -42.544  -7.145  -1.598  1.00 23.04           O  
ATOM    257  N   THR B  34     -43.835  -8.500  -0.634  1.00 23.85           N  
ATOM    258  CA  THR B  34     -43.241  -8.209   0.666  1.00 23.85           C  
ATOM    259  C   THR B  34     -42.204  -9.266   1.035  1.00 23.85           C  
ATOM    260  CB  THR B  34     -44.315  -8.133   1.767  1.00 23.85           C  
ATOM    261  O   THR B  34     -42.471 -10.465   0.939  1.00 23.85           O  
ATOM    262  CG2 THR B  34     -44.348  -6.749   2.408  1.00 23.85           C  
ATOM    263  OG1 THR B  34     -45.598  -8.414   1.195  1.00 23.85           O  
ATOM    264  N   ILE B  35     -41.018  -9.057   0.635  1.00 24.91           N  
ATOM    265  CA  ILE B  35     -39.948  -9.950   1.066  1.00 24.91           C  
ATOM    266  C   ILE B  35     -39.793  -9.875   2.583  1.00 24.91           C  
ATOM    267  CB  ILE B  35     -38.611  -9.606   0.373  1.00 24.91           C  
ATOM    268  O   ILE B  35     -39.560  -8.798   3.137  1.00 24.91           O  
ATOM    269  CG1 ILE B  35     -38.784  -9.602  -1.150  1.00 24.91           C  
ATOM    270  CG2 ILE B  35     -37.515 -10.589   0.796  1.00 24.91           C  
ATOM    271  CD1 ILE B  35     -37.608  -8.999  -1.906  1.00 24.91           C  
ATOM    272  N   PRO B  36     -40.455 -10.759   3.276  1.00 24.72           N  
ATOM    273  CA  PRO B  36     -40.152 -10.672   4.706  1.00 24.72           C  
ATOM    274  C   PRO B  36     -38.653 -10.718   4.995  1.00 24.72           C  
ATOM    275  CB  PRO B  36     -40.859 -11.898   5.291  1.00 24.72           C  
ATOM    276  O   PRO B  36     -37.926 -11.502   4.381  1.00 24.72           O  
ATOM    277  CG  PRO B  36     -41.171 -12.759   4.109  1.00 24.72           C  
ATOM    278  CD  PRO B  36     -40.930 -11.960   2.860  1.00 24.72           C  
ATOM    279  N   ILE B  37     -38.009  -9.677   5.121  1.00 26.21           N  
ATOM    280  CA  ILE B  37     -36.609  -9.596   5.523  1.00 26.21           C  
ATOM    281  C   ILE B  37     -36.411 -10.322   6.852  1.00 26.21           C  
ATOM    282  CB  ILE B  37     -36.137  -8.129   5.639  1.00 26.21           C  
ATOM    283  O   ILE B  37     -36.784  -9.808   7.909  1.00 26.21           O  
ATOM    284  CG1 ILE B  37     -36.311  -7.405   4.299  1.00 26.21           C  
ATOM    285  CG2 ILE B  37     -34.682  -8.065   6.111  1.00 26.21           C  
ATOM    286  CD1 ILE B  37     -36.200  -5.890   4.395  1.00 26.21           C  
ATOM    287  N   GLN B  38     -37.050 -11.384   7.110  1.00 26.49           N  
ATOM    288  CA  GLN B  38     -36.557 -12.022   8.327  1.00 26.49           C  
ATOM    289  C   GLN B  38     -35.060 -12.302   8.233  1.00 26.49           C  
ATOM    290  CB  GLN B  38     -37.318 -13.321   8.598  1.00 26.49           C  
ATOM    291  O   GLN B  38     -34.547 -13.197   8.909  1.00 26.49           O  
ATOM    292  CG  GLN B  38     -38.164 -13.285   9.863  1.00 26.49           C  
ATOM    293  CD  GLN B  38     -38.898 -14.589  10.117  1.00 26.49           C  
ATOM    294  NE2 GLN B  38     -39.375 -14.772  11.343  1.00 26.49           N  
ATOM    295  OE1 GLN B  38     -39.035 -15.424   9.217  1.00 26.49           O  
ATOM    296  N   ALA B  39     -34.426 -12.134   7.117  1.00 33.17           N  
ATOM    297  CA  ALA B  39     -32.995 -12.417   7.041  1.00 33.17           C  
ATOM    298  C   ALA B  39     -32.221 -11.618   8.086  1.00 33.17           C  
ATOM    299  CB  ALA B  39     -32.465 -12.111   5.642  1.00 33.17           C  
ATOM    300  O   ALA B  39     -31.852 -10.466   7.847  1.00 33.17           O  
ATOM    301  N   SER B  40     -32.839 -11.298   9.175  1.00 29.30           N  
ATOM    302  CA  SER B  40     -32.241 -10.295  10.050  1.00 29.30           C  
ATOM    303  C   SER B  40     -30.825 -10.689  10.455  1.00 29.30           C  
ATOM    304  CB  SER B  40     -33.100 -10.092  11.299  1.00 29.30           C  
ATOM    305  O   SER B  40     -29.920  -9.851  10.463  1.00 29.30           O  
ATOM    306  OG  SER B  40     -33.107 -11.262  12.100  1.00 29.30           O  
ATOM    307  N   LEU B  41     -30.647 -11.929  10.941  1.00 32.54           N  
ATOM    308  CA  LEU B  41     -29.374 -12.202  11.600  1.00 32.54           C  
ATOM    309  C   LEU B  41     -28.243 -12.295  10.581  1.00 32.54           C  
ATOM    310  CB  LEU B  41     -29.456 -13.499  12.408  1.00 32.54           C  
ATOM    311  O   LEU B  41     -27.180 -11.700  10.772  1.00 32.54           O  
ATOM    312  CG  LEU B  41     -29.443 -13.351  13.931  1.00 32.54           C  
ATOM    313  CD1 LEU B  41     -30.555 -14.188  14.554  1.00 32.54           C  
ATOM    314  CD2 LEU B  41     -28.085 -13.752  14.496  1.00 32.54           C  
ATOM    315  N   PRO B  42     -28.516 -13.065   9.511  1.00 38.01           N  
ATOM    316  CA  PRO B  42     -27.418 -13.268   8.562  1.00 38.01           C  
ATOM    317  C   PRO B  42     -27.068 -12.001   7.786  1.00 38.01           C  
ATOM    318  CB  PRO B  42     -27.958 -14.351   7.625  1.00 38.01           C  
ATOM    319  O   PRO B  42     -25.891 -11.739   7.522  1.00 38.01           O  
ATOM    320  CG  PRO B  42     -29.321 -14.667   8.151  1.00 38.01           C  
ATOM    321  CD  PRO B  42     -29.598 -13.773   9.326  1.00 38.01           C  
ATOM    322  N   PHE B  43     -28.098 -11.238   7.534  1.00 38.15           N  
ATOM    323  CA  PHE B  43     -27.842  -9.967   6.867  1.00 38.15           C  
ATOM    324  C   PHE B  43     -27.117  -9.003   7.798  1.00 38.15           C  
ATOM    325  CB  PHE B  43     -29.153  -9.341   6.381  1.00 38.15           C  
ATOM    326  O   PHE B  43     -26.211  -8.284   7.372  1.00 38.15           O  
ATOM    327  CG  PHE B  43     -28.968  -8.309   5.301  1.00 38.15           C  
ATOM    328  CD1 PHE B  43     -28.925  -6.956   5.614  1.00 38.15           C  
ATOM    329  CD2 PHE B  43     -28.837  -8.692   3.973  1.00 38.15           C  
ATOM    330  CE1 PHE B  43     -28.754  -5.998   4.617  1.00 38.15           C  
ATOM    331  CE2 PHE B  43     -28.666  -7.741   2.971  1.00 38.15           C  
ATOM    332  CZ  PHE B  43     -28.626  -6.394   3.295  1.00 38.15           C  
ATOM    333  N   GLY B  44     -27.594  -9.041   9.019  1.00 38.45           N  
ATOM    334  CA  GLY B  44     -26.919  -8.224  10.015  1.00 38.45           C  
ATOM    335  C   GLY B  44     -25.437  -8.526  10.130  1.00 38.45           C  
ATOM    336  O   GLY B  44     -24.615  -7.610  10.199  1.00 38.45           O  
ATOM    337  N   TRP B  45     -25.179  -9.764  10.008  1.00 41.05           N  
ATOM    338  CA  TRP B  45     -23.785 -10.177  10.133  1.00 41.05           C  
ATOM    339  C   TRP B  45     -22.989  -9.790   8.892  1.00 41.05           C  
ATOM    340  CB  TRP B  45     -23.690 -11.688  10.366  1.00 41.05           C  
ATOM    341  O   TRP B  45     -21.810  -9.439   8.987  1.00 41.05           O  
ATOM    342  CG  TRP B  45     -23.880 -12.097  11.796  1.00 41.05           C  
ATOM    343  CD1 TRP B  45     -24.983 -12.692  12.343  1.00 41.05           C  
ATOM    344  CD2 TRP B  45     -22.940 -11.936  12.862  1.00 41.05           C  
ATOM    345  CE2 TRP B  45     -23.540 -12.457  14.030  1.00 41.05           C  
ATOM    346  CE3 TRP B  45     -21.647 -11.402  12.944  1.00 41.05           C  
ATOM    347  NE1 TRP B  45     -24.784 -12.912  13.686  1.00 41.05           N  
ATOM    348  CH2 TRP B  45     -21.625 -11.931  15.318  1.00 41.05           C  
ATOM    349  CZ2 TRP B  45     -22.889 -12.460  15.266  1.00 41.05           C  
ATOM    350  CZ3 TRP B  45     -21.002 -11.405  14.175  1.00 41.05           C  
ATOM    351  N   LEU B  46     -23.627  -9.864   7.821  1.00 41.61           N  
ATOM    352  CA  LEU B  46     -22.983  -9.447   6.580  1.00 41.61           C  
ATOM    353  C   LEU B  46     -22.618  -7.967   6.628  1.00 41.61           C  
ATOM    354  CB  LEU B  46     -23.897  -9.721   5.384  1.00 41.61           C  
ATOM    355  O   LEU B  46     -21.517  -7.582   6.227  1.00 41.61           O  
ATOM    356  CG  LEU B  46     -23.227  -9.742   4.009  1.00 41.61           C  
ATOM    357  CD1 LEU B  46     -23.134 -11.171   3.487  1.00 41.61           C  
ATOM    358  CD2 LEU B  46     -23.990  -8.857   3.028  1.00 41.61           C  
ATOM    359  N   ILE B  47     -23.553  -7.214   7.103  1.00 40.26           N  
ATOM    360  CA  ILE B  47     -23.312  -5.781   7.224  1.00 40.26           C  
ATOM    361  C   ILE B  47     -22.169  -5.530   8.205  1.00 40.26           C  
ATOM    362  CB  ILE B  47     -24.584  -5.031   7.681  1.00 40.26           C  
ATOM    363  O   ILE B  47     -21.288  -4.708   7.944  1.00 40.26           O  
ATOM    364  CG1 ILE B  47     -25.674  -5.126   6.608  1.00 40.26           C  
ATOM    365  CG2 ILE B  47     -24.262  -3.570   8.007  1.00 40.26           C  
ATOM    366  CD1 ILE B  47     -27.019  -4.558   7.040  1.00 40.26           C  
ATOM    367  N   VAL B  48     -22.224  -6.244   9.208  1.00 42.40           N  
ATOM    368  CA  VAL B  48     -21.186  -6.111  10.226  1.00 42.40           C  
ATOM    369  C   VAL B  48     -19.839  -6.538   9.648  1.00 42.40           C  
ATOM    370  CB  VAL B  48     -21.515  -6.945  11.484  1.00 42.40           C  
ATOM    371  O   VAL B  48     -18.816  -5.896   9.902  1.00 42.40           O  
ATOM    372  CG1 VAL B  48     -20.347  -6.921  12.468  1.00 42.40           C  
ATOM    373  CG2 VAL B  48     -22.789  -6.426  12.149  1.00 42.40           C  
ATOM    374  N   GLY B  49     -19.940  -7.605   8.892  1.00 45.26           N  
ATOM    375  CA  GLY B  49     -18.723  -8.104   8.273  1.00 45.26           C  
ATOM    376  C   GLY B  49     -18.093  -7.114   7.311  1.00 45.26           C  
ATOM    377  O   GLY B  49     -16.883  -6.883   7.355  1.00 45.26           O  
ATOM    378  N   VAL B  50     -18.977  -6.539   6.513  1.00 45.19           N  
ATOM    379  CA  VAL B  50     -18.512  -5.568   5.528  1.00 45.19           C  
ATOM    380  C   VAL B  50     -17.962  -4.334   6.240  1.00 45.19           C  
ATOM    381  CB  VAL B  50     -19.640  -5.163   4.553  1.00 45.19           C  
ATOM    382  O   VAL B  50     -16.938  -3.780   5.833  1.00 45.19           O  
ATOM    383  CG1 VAL B  50     -19.187  -4.018   3.649  1.00 45.19           C  
ATOM    384  CG2 VAL B  50     -20.080  -6.364   3.719  1.00 45.19           C  
ATOM    385  N   ALA B  51     -18.667  -3.937   7.261  1.00 43.45           N  
ATOM    386  CA  ALA B  51     -18.212  -2.798   8.054  1.00 43.45           C  
ATOM    387  C   ALA B  51     -16.848  -3.076   8.680  1.00 43.45           C  
ATOM    388  CB  ALA B  51     -19.233  -2.463   9.138  1.00 43.45           C  
ATOM    389  O   ALA B  51     -15.965  -2.215   8.666  1.00 43.45           O  
ATOM    390  N   LEU B  52     -16.766  -4.219   9.168  1.00 46.84           N  
ATOM    391  CA  LEU B  52     -15.512  -4.607   9.804  1.00 46.84           C  
ATOM    392  C   LEU B  52     -14.373  -4.633   8.790  1.00 46.84           C  
ATOM    393  CB  LEU B  52     -15.650  -5.980  10.468  1.00 46.84           C  
ATOM    394  O   LEU B  52     -13.252  -4.222   9.099  1.00 46.84           O  
ATOM    395  CG  LEU B  52     -15.724  -5.989  11.996  1.00 46.84           C  
ATOM    396  CD1 LEU B  52     -16.576  -7.158  12.479  1.00 46.84           C  
ATOM    397  CD2 LEU B  52     -14.325  -6.056  12.599  1.00 46.84           C  
ATOM    398  N   LEU B  53     -14.743  -5.104   7.678  1.00 46.81           N  
ATOM    399  CA  LEU B  53     -13.758  -5.163   6.604  1.00 46.81           C  
ATOM    400  C   LEU B  53     -13.278  -3.765   6.229  1.00 46.81           C  
ATOM    401  CB  LEU B  53     -14.347  -5.860   5.375  1.00 46.81           C  
ATOM    402  O   LEU B  53     -12.085  -3.554   6.002  1.00 46.81           O  
ATOM    403  CG  LEU B  53     -13.372  -6.678   4.527  1.00 46.81           C  
ATOM    404  CD1 LEU B  53     -13.499  -8.161   4.856  1.00 46.81           C  
ATOM    405  CD2 LEU B  53     -13.616  -6.431   3.042  1.00 46.81           C  
ATOM    406  N   ALA B  54     -14.213  -2.890   6.116  1.00 44.18           N  
ATOM    407  CA  ALA B  54     -13.886  -1.507   5.779  1.00 44.18           C  
ATOM    408  C   ALA B  54     -12.974  -0.887   6.834  1.00 44.18           C  
ATOM    409  CB  ALA B  54     -15.161  -0.680   5.630  1.00 44.18           C  
ATOM    410  O   ALA B  54     -12.007  -0.199   6.500  1.00 44.18           O  
ATOM    411  N   VAL B  55     -13.258  -1.174   7.992  1.00 44.42           N  
ATOM    412  CA  VAL B  55     -12.489  -0.630   9.107  1.00 44.42           C  
ATOM    413  C   VAL B  55     -11.071  -1.196   9.081  1.00 44.42           C  
ATOM    414  CB  VAL B  55     -13.160  -0.938  10.464  1.00 44.42           C  
ATOM    415  O   VAL B  55     -10.099  -0.463   9.280  1.00 44.42           O  
ATOM    416  CG1 VAL B  55     -12.255  -0.520  11.621  1.00 44.42           C  
ATOM    417  CG2 VAL B  55     -14.514  -0.235  10.560  1.00 44.42           C  
ATOM    418  N   PHE B  56     -11.043  -2.432   8.884  1.00 47.27           N  
ATOM    419  CA  PHE B  56      -9.744  -3.094   8.872  1.00 47.27           C  
ATOM    420  C   PHE B  56      -8.888  -2.587   7.718  1.00 47.27           C  
ATOM    421  CB  PHE B  56      -9.915  -4.613   8.771  1.00 47.27           C  
ATOM    422  O   PHE B  56      -7.685  -2.372   7.878  1.00 47.27           O  
ATOM    423  CG  PHE B  56      -8.724  -5.392   9.260  1.00 47.27           C  
ATOM    424  CD1 PHE B  56      -7.744  -5.819   8.372  1.00 47.27           C  
ATOM    425  CD2 PHE B  56      -8.584  -5.696  10.607  1.00 47.27           C  
ATOM    426  CE1 PHE B  56      -6.640  -6.540   8.822  1.00 47.27           C  
ATOM    427  CE2 PHE B  56      -7.484  -6.416  11.064  1.00 47.27           C  
ATOM    428  CZ  PHE B  56      -6.513  -6.838  10.170  1.00 47.27           C  
ATOM    429  N   GLN B  57      -9.482  -2.495   6.616  1.00 43.33           N  
ATOM    430  CA  GLN B  57      -8.772  -1.986   5.447  1.00 43.33           C  
ATOM    431  C   GLN B  57      -8.220  -0.587   5.705  1.00 43.33           C  
ATOM    432  CB  GLN B  57      -9.691  -1.971   4.224  1.00 43.33           C  
ATOM    433  O   GLN B  57      -7.097  -0.273   5.303  1.00 43.33           O  
ATOM    434  CG  GLN B  57      -9.525  -3.180   3.315  1.00 43.33           C  
ATOM    435  CD  GLN B  57     -10.297  -3.048   2.015  1.00 43.33           C  
ATOM    436  NE2 GLN B  57     -10.037  -3.952   1.077  1.00 43.33           N  
ATOM    437  OE1 GLN B  57     -11.120  -2.141   1.856  1.00 43.33           O  
ATOM    438  N   SER B  58      -9.073   0.163   6.288  1.00 41.68           N  
ATOM    439  CA  SER B  58      -8.659   1.522   6.624  1.00 41.68           C  
ATOM    440  C   SER B  58      -7.539   1.519   7.659  1.00 41.68           C  
ATOM    441  CB  SER B  58      -9.847   2.330   7.147  1.00 41.68           C  
ATOM    442  O   SER B  58      -6.590   2.299   7.556  1.00 41.68           O  
ATOM    443  OG  SER B  58     -10.717   2.690   6.088  1.00 41.68           O  
ATOM    444  N   ALA B  59      -7.779   0.694   8.659  1.00 40.79           N  
ATOM    445  CA  ALA B  59      -6.809   0.613   9.747  1.00 40.79           C  
ATOM    446  C   ALA B  59      -5.453   0.133   9.238  1.00 40.79           C  
ATOM    447  CB  ALA B  59      -7.320  -0.315  10.847  1.00 40.79           C  
ATOM    448  O   ALA B  59      -4.409   0.584   9.715  1.00 40.79           O  
ATOM    449  N   SER B  60      -5.471  -0.798   8.372  1.00 41.23           N  
ATOM    450  CA  SER B  60      -4.245  -1.389   7.846  1.00 41.23           C  
ATOM    451  C   SER B  60      -3.390  -0.345   7.135  1.00 41.23           C  
ATOM    452  CB  SER B  60      -4.570  -2.533   6.885  1.00 41.23           C  
ATOM    453  O   SER B  60      -2.163  -0.460   7.099  1.00 41.23           O  
ATOM    454  OG  SER B  60      -5.167  -2.039   5.698  1.00 41.23           O  
ATOM    455  N   LYS B  61      -4.014   0.592   6.595  1.00 40.16           N  
ATOM    456  CA  LYS B  61      -3.304   1.658   5.896  1.00 40.16           C  
ATOM    457  C   LYS B  61      -2.564   2.562   6.877  1.00 40.16           C  
ATOM    458  CB  LYS B  61      -4.275   2.485   5.051  1.00 40.16           C  
ATOM    459  O   LYS B  61      -1.511   3.113   6.549  1.00 40.16           O  
ATOM    460  CG  LYS B  61      -4.550   1.901   3.674  1.00 40.16           C  
ATOM    461  CD  LYS B  61      -5.487   2.790   2.866  1.00 40.16           C  
ATOM    462  CE  LYS B  61      -5.841   2.159   1.526  1.00 40.16           C  
ATOM    463  NZ  LYS B  61      -6.795   3.007   0.750  1.00 40.16           N  
ATOM    464  N   ILE B  62      -3.206   2.661   7.991  1.00 33.99           N  
ATOM    465  CA  ILE B  62      -2.698   3.600   8.985  1.00 33.99           C  
ATOM    466  C   ILE B  62      -1.590   2.938   9.801  1.00 33.99           C  
ATOM    467  CB  ILE B  62      -3.824   4.101   9.916  1.00 33.99           C  
ATOM    468  O   ILE B  62      -0.637   3.600  10.218  1.00 33.99           O  
ATOM    469  CG1 ILE B  62      -4.860   4.902   9.119  1.00 33.99           C  
ATOM    470  CG2 ILE B  62      -3.246   4.940  11.060  1.00 33.99           C  
ATOM    471  CD1 ILE B  62      -6.164   5.144   9.866  1.00 33.99           C  
ATOM    472  N   ILE B  63      -1.707   1.722   9.981  1.00 31.14           N  
ATOM    473  CA  ILE B  63      -0.792   1.065  10.909  1.00 31.14           C  
ATOM    474  C   ILE B  63       0.438   0.567  10.154  1.00 31.14           C  
ATOM    475  CB  ILE B  63      -1.480  -0.106  11.645  1.00 31.14           C  
ATOM    476  O   ILE B  63       0.317  -0.179   9.180  1.00 31.14           O  
ATOM    477  CG1 ILE B  63      -2.697   0.397  12.429  1.00 31.14           C  
ATOM    478  CG2 ILE B  63      -0.488  -0.818  12.571  1.00 31.14           C  
ATOM    479  CD1 ILE B  63      -3.583  -0.714  12.976  1.00 31.14           C  
ATOM    480  N   THR B  64       1.431   1.357  10.064  1.00 32.43           N  
ATOM    481  CA  THR B  64       2.711   0.881   9.552  1.00 32.43           C  
ATOM    482  C   THR B  64       3.219  -0.298  10.378  1.00 32.43           C  
ATOM    483  CB  THR B  64       3.765   2.003   9.552  1.00 32.43           C  
ATOM    484  O   THR B  64       3.333  -0.202  11.601  1.00 32.43           O  
ATOM    485  CG2 THR B  64       3.628   2.887   8.316  1.00 32.43           C  
ATOM    486  OG1 THR B  64       3.595   2.811  10.724  1.00 32.43           O  
ATOM    487  N   LEU B  65       2.826  -1.374   9.933  1.00 34.84           N  
ATOM    488  CA  LEU B  65       3.259  -2.566  10.654  1.00 34.84           C  
ATOM    489  C   LEU B  65       4.737  -2.846  10.403  1.00 34.84           C  
ATOM    490  CB  LEU B  65       2.420  -3.777  10.240  1.00 34.84           C  
ATOM    491  O   LEU B  65       5.148  -3.053   9.258  1.00 34.84           O  
ATOM    492  CG  LEU B  65       1.032  -3.889  10.874  1.00 34.84           C  
ATOM    493  CD1 LEU B  65       0.061  -4.559   9.908  1.00 34.84           C  
ATOM    494  CD2 LEU B  65       1.105  -4.661  12.188  1.00 34.84           C  
ATOM    495  N   LYS B  66       5.510  -2.530  11.306  1.00 33.89           N  
ATOM    496  CA  LYS B  66       6.956  -2.632  11.133  1.00 33.89           C  
ATOM    497  C   LYS B  66       7.435  -4.065  11.346  1.00 33.89           C  
ATOM    498  CB  LYS B  66       7.679  -1.689  12.095  1.00 33.89           C  
ATOM    499  O   LYS B  66       8.284  -4.559  10.601  1.00 33.89           O  
ATOM    500  CG  LYS B  66       7.814  -0.263  11.581  1.00 33.89           C  
ATOM    501  CD  LYS B  66       8.616   0.605  12.542  1.00 33.89           C  
ATOM    502  CE  LYS B  66       8.700   2.046  12.058  1.00 33.89           C  
ATOM    503  NZ  LYS B  66       9.489   2.900  12.995  1.00 33.89           N  
ATOM    504  N   LYS B  67       6.909  -4.714  12.352  1.00 36.50           N  
ATOM    505  CA  LYS B  67       7.383  -6.055  12.681  1.00 36.50           C  
ATOM    506  C   LYS B  67       6.826  -7.089  11.708  1.00 36.50           C  
ATOM    507  CB  LYS B  67       6.999  -6.423  14.115  1.00 36.50           C  
ATOM    508  O   LYS B  67       5.702  -6.949  11.221  1.00 36.50           O  
ATOM    509  CG  LYS B  67       7.819  -5.709  15.179  1.00 36.50           C  
ATOM    510  CD  LYS B  67       7.639  -6.351  16.548  1.00 36.50           C  
ATOM    511  CE  LYS B  67       8.448  -5.629  17.617  1.00 36.50           C  
ATOM    512  NZ  LYS B  67       8.269  -6.251  18.962  1.00 36.50           N  
ATOM    513  N   ARG B  68       7.657  -7.949  11.255  1.00 41.44           N  
ATOM    514  CA  ARG B  68       7.318  -8.986  10.286  1.00 41.44           C  
ATOM    515  C   ARG B  68       5.988  -9.647  10.633  1.00 41.44           C  
ATOM    516  CB  ARG B  68       8.425 -10.041  10.217  1.00 41.44           C  
ATOM    517  O   ARG B  68       5.161  -9.890   9.752  1.00 41.44           O  
ATOM    518  CG  ARG B  68       9.525  -9.715   9.219  1.00 41.44           C  
ATOM    519  CD  ARG B  68      10.442 -10.906   8.981  1.00 41.44           C  
ATOM    520  NE  ARG B  68      11.489 -10.596   8.012  1.00 41.44           N  
ATOM    521  NH1 ARG B  68      12.506 -12.666   8.138  1.00 41.44           N  
ATOM    522  NH2 ARG B  68      13.349 -11.052   6.744  1.00 41.44           N  
ATOM    523  CZ  ARG B  68      12.446 -11.439   7.634  1.00 41.44           C  
ATOM    524  N   TRP B  69       5.819 -10.096  11.910  1.00 48.20           N  
ATOM    525  CA  TRP B  69       4.581 -10.770  12.286  1.00 48.20           C  
ATOM    526  C   TRP B  69       3.387  -9.831  12.150  1.00 48.20           C  
ATOM    527  CB  TRP B  69       4.670 -11.299  13.720  1.00 48.20           C  
ATOM    528  O   TRP B  69       2.283 -10.265  11.811  1.00 48.20           O  
ATOM    529  CG  TRP B  69       4.660 -10.226  14.767  1.00 48.20           C  
ATOM    530  CD1 TRP B  69       5.742  -9.566  15.281  1.00 48.20           C  
ATOM    531  CD2 TRP B  69       3.511  -9.691  15.431  1.00 48.20           C  
ATOM    532  CE2 TRP B  69       3.971  -8.709  16.336  1.00 48.20           C  
ATOM    533  CE3 TRP B  69       2.136  -9.947  15.348  1.00 48.20           C  
ATOM    534  NE1 TRP B  69       5.334  -8.653  16.225  1.00 48.20           N  
ATOM    535  CH2 TRP B  69       1.762  -8.251  17.053  1.00 48.20           C  
ATOM    536  CZ2 TRP B  69       3.103  -7.982  17.153  1.00 48.20           C  
ATOM    537  CZ3 TRP B  69       1.273  -9.222  16.162  1.00 48.20           C  
ATOM    538  N   GLN B  70       3.612  -8.559  12.292  1.00 48.34           N  
ATOM    539  CA  GLN B  70       2.550  -7.569  12.140  1.00 48.34           C  
ATOM    540  C   GLN B  70       2.163  -7.398  10.674  1.00 48.34           C  
ATOM    541  CB  GLN B  70       2.981  -6.225  12.730  1.00 48.34           C  
ATOM    542  O   GLN B  70       0.981  -7.260  10.351  1.00 48.34           O  
ATOM    543  CG  GLN B  70       3.037  -6.211  14.252  1.00 48.34           C  
ATOM    544  CD  GLN B  70       3.525  -4.887  14.808  1.00 48.34           C  
ATOM    545  NE2 GLN B  70       3.258  -4.647  16.088  1.00 48.34           N  
ATOM    546  OE1 GLN B  70       4.137  -4.085  14.095  1.00 48.34           O  
ATOM    547  N   LEU B  71       3.265  -7.400   9.955  1.00 47.35           N  
ATOM    548  CA  LEU B  71       3.017  -7.329   8.519  1.00 47.35           C  
ATOM    549  C   LEU B  71       2.266  -8.565   8.035  1.00 47.35           C  
ATOM    550  CB  LEU B  71       4.336  -7.187   7.754  1.00 47.35           C  
ATOM    551  O   LEU B  71       1.344  -8.458   7.224  1.00 47.35           O  
ATOM    552  CG  LEU B  71       4.234  -6.671   6.318  1.00 47.35           C  
ATOM    553  CD1 LEU B  71       4.121  -5.150   6.308  1.00 47.35           C  
ATOM    554  CD2 LEU B  71       5.437  -7.128   5.499  1.00 47.35           C  
ATOM    555  N   ALA B  72       2.735  -9.653   8.458  1.00 49.05           N  
ATOM    556  CA  ALA B  72       2.066 -10.900   8.096  1.00 49.05           C  
ATOM    557  C   ALA B  72       0.611 -10.896   8.558  1.00 49.05           C  
ATOM    558  CB  ALA B  72       2.807 -12.094   8.693  1.00 49.05           C  
ATOM    559  O   ALA B  72      -0.278 -11.349   7.833  1.00 49.05           O  
ATOM    560  N   LEU B  73       0.421 -10.461   9.714  1.00 52.25           N  
ATOM    561  CA  LEU B  73      -0.933 -10.373  10.250  1.00 52.25           C  
ATOM    562  C   LEU B  73      -1.792  -9.437   9.406  1.00 52.25           C  
ATOM    563  CB  LEU B  73      -0.905  -9.889  11.702  1.00 52.25           C  
ATOM    564  O   LEU B  73      -2.945  -9.752   9.100  1.00 52.25           O  
ATOM    565  CG  LEU B  73      -2.150 -10.187  12.540  1.00 52.25           C  
ATOM    566  CD1 LEU B  73      -2.021 -11.550  13.213  1.00 52.25           C  
ATOM    567  CD2 LEU B  73      -2.371  -9.091  13.577  1.00 52.25           C  
ATOM    568  N   SER B  74      -1.251  -8.388   9.095  1.00 53.43           N  
ATOM    569  CA  SER B  74      -1.974  -7.421   8.276  1.00 53.43           C  
ATOM    570  C   SER B  74      -2.327  -8.006   6.912  1.00 53.43           C  
ATOM    571  CB  SER B  74      -1.149  -6.147   8.095  1.00 53.43           C  
ATOM    572  O   SER B  74      -3.447  -7.832   6.427  1.00 53.43           O  
ATOM    573  OG  SER B  74      -1.052  -5.801   6.724  1.00 53.43           O  
ATOM    574  N   LYS B  75      -1.343  -8.649   6.336  1.00 56.06           N  
ATOM    575  CA  LYS B  75      -1.585  -9.266   5.034  1.00 56.06           C  
ATOM    576  C   LYS B  75      -2.611 -10.391   5.141  1.00 56.06           C  
ATOM    577  CB  LYS B  75      -0.280  -9.801   4.443  1.00 56.06           C  
ATOM    578  O   LYS B  75      -3.405 -10.603   4.223  1.00 56.06           O  
ATOM    579  CG  LYS B  75       0.646  -8.719   3.907  1.00 56.06           C  
ATOM    580  CD  LYS B  75       0.378  -8.431   2.436  1.00 56.06           C  
ATOM    581  CE  LYS B  75       1.314  -7.358   1.896  1.00 56.06           C  
ATOM    582  NZ  LYS B  75       1.056  -7.073   0.452  1.00 56.06           N  
ATOM    583  N   GLY B  76      -2.462 -11.093   6.219  1.00 57.06           N  
ATOM    584  CA  GLY B  76      -3.462 -12.114   6.487  1.00 57.06           C  
ATOM    585  C   GLY B  76      -4.868 -11.555   6.605  1.00 57.06           C  
ATOM    586  O   GLY B  76      -5.812 -12.113   6.042  1.00 57.06           O  
ATOM    587  N   VAL B  77      -4.998 -10.557   7.312  1.00 56.78           N  
ATOM    588  CA  VAL B  77      -6.288  -9.898   7.490  1.00 56.78           C  
ATOM    589  C   VAL B  77      -6.812  -9.414   6.140  1.00 56.78           C  
ATOM    590  CB  VAL B  77      -6.188  -8.714   8.479  1.00 56.78           C  
ATOM    591  O   VAL B  77      -8.004  -9.537   5.850  1.00 56.78           O  
ATOM    592  CG1 VAL B  77      -7.481  -7.900   8.479  1.00 56.78           C  
ATOM    593  CG2 VAL B  77      -5.870  -9.219   9.885  1.00 56.78           C  
ATOM    594  N   HIS B  78      -5.909  -8.866   5.343  1.00 56.61           N  
ATOM    595  CA  HIS B  78      -6.291  -8.439   4.001  1.00 56.61           C  
ATOM    596  C   HIS B  78      -6.825  -9.610   3.182  1.00 56.61           C  
ATOM    597  CB  HIS B  78      -5.102  -7.796   3.285  1.00 56.61           C  
ATOM    598  O   HIS B  78      -7.802  -9.462   2.445  1.00 56.61           O  
ATOM    599  CG  HIS B  78      -5.276  -6.333   3.029  1.00 56.61           C  
ATOM    600  CD2 HIS B  78      -4.825  -5.252   3.708  1.00 56.61           C  
ATOM    601  ND1 HIS B  78      -5.994  -5.845   1.959  1.00 56.61           N  
ATOM    602  CE1 HIS B  78      -5.976  -4.523   1.991  1.00 56.61           C  
ATOM    603  NE2 HIS B  78      -5.274  -4.138   3.043  1.00 56.61           N  
ATOM    604  N   PHE B  79      -6.177 -10.628   3.300  1.00 63.39           N  
ATOM    605  CA  PHE B  79      -6.607 -11.834   2.603  1.00 63.39           C  
ATOM    606  C   PHE B  79      -8.010 -12.240   3.039  1.00 63.39           C  
ATOM    607  CB  PHE B  79      -5.626 -12.983   2.858  1.00 63.39           C  
ATOM    608  O   PHE B  79      -8.866 -12.531   2.202  1.00 63.39           O  
ATOM    609  CG  PHE B  79      -6.006 -14.269   2.175  1.00 63.39           C  
ATOM    610  CD1 PHE B  79      -6.584 -15.308   2.893  1.00 63.39           C  
ATOM    611  CD2 PHE B  79      -5.786 -14.438   0.815  1.00 63.39           C  
ATOM    612  CE1 PHE B  79      -6.937 -16.500   2.264  1.00 63.39           C  
ATOM    613  CE2 PHE B  79      -6.136 -15.625   0.179  1.00 63.39           C  
ATOM    614  CZ  PHE B  79      -6.711 -16.656   0.905  1.00 63.39           C  
ATOM    615  N   VAL B  80      -8.227 -12.312   4.301  1.00 57.16           N  
ATOM    616  CA  VAL B  80      -9.526 -12.686   4.852  1.00 57.16           C  
ATOM    617  C   VAL B  80     -10.592 -11.701   4.378  1.00 57.16           C  
ATOM    618  CB  VAL B  80      -9.494 -12.735   6.396  1.00 57.16           C  
ATOM    619  O   VAL B  80     -11.699 -12.103   4.014  1.00 57.16           O  
ATOM    620  CG1 VAL B  80     -10.894 -12.971   6.958  1.00 57.16           C  
ATOM    621  CG2 VAL B  80      -8.532 -13.821   6.875  1.00 57.16           C  
ATOM    622  N   CYS B  81     -10.237 -10.511   4.371  1.00 54.22           N  
ATOM    623  CA  CYS B  81     -11.157  -9.471   3.923  1.00 54.22           C  
ATOM    624  C   CYS B  81     -11.541  -9.676   2.462  1.00 54.22           C  
ATOM    625  CB  CYS B  81     -10.533  -8.088   4.107  1.00 54.22           C  
ATOM    626  O   CYS B  81     -12.707  -9.520   2.095  1.00 54.22           O  
ATOM    627  SG  CYS B  81     -10.712  -7.425   5.777  1.00 54.22           S  
ATOM    628  N   ASN B  82     -10.603 -10.021   1.695  1.00 61.01           N  
ATOM    629  CA  ASN B  82     -10.882 -10.282   0.287  1.00 61.01           C  
ATOM    630  C   ASN B  82     -11.795 -11.492   0.112  1.00 61.01           C  
ATOM    631  CB  ASN B  82      -9.580 -10.481  -0.491  1.00 61.01           C  
ATOM    632  O   ASN B  82     -12.682 -11.487  -0.743  1.00 61.01           O  
ATOM    633  CG  ASN B  82      -8.986  -9.175  -0.980  1.00 61.01           C  
ATOM    634  ND2 ASN B  82      -7.683  -9.174  -1.234  1.00 61.01           N  
ATOM    635  OD1 ASN B  82      -9.692  -8.174  -1.127  1.00 61.01           O  
ATOM    636  N   LEU B  83     -11.564 -12.422   0.916  1.00 61.97           N  
ATOM    637  CA  LEU B  83     -12.408 -13.611   0.875  1.00 61.97           C  
ATOM    638  C   LEU B  83     -13.834 -13.281   1.304  1.00 61.97           C  
ATOM    639  CB  LEU B  83     -11.833 -14.709   1.774  1.00 61.97           C  
ATOM    640  O   LEU B  83     -14.796 -13.762   0.701  1.00 61.97           O  
ATOM    641  CG  LEU B  83     -12.199 -16.148   1.406  1.00 61.97           C  
ATOM    642  CD1 LEU B  83     -11.085 -16.783   0.579  1.00 61.97           C  
ATOM    643  CD2 LEU B  83     -12.473 -16.968   2.662  1.00 61.97           C  
ATOM    644  N   LEU B  84     -13.928 -12.531   2.266  1.00 55.78           N  
ATOM    645  CA  LEU B  84     -15.236 -12.102   2.747  1.00 55.78           C  
ATOM    646  C   LEU B  84     -15.964 -11.284   1.685  1.00 55.78           C  
ATOM    647  CB  LEU B  84     -15.092 -11.280   4.031  1.00 55.78           C  
ATOM    648  O   LEU B  84     -17.175 -11.434   1.502  1.00 55.78           O  
ATOM    649  CG  LEU B  84     -16.316 -11.235   4.947  1.00 55.78           C  
ATOM    650  CD1 LEU B  84     -16.314 -12.431   5.893  1.00 55.78           C  
ATOM    651  CD2 LEU B  84     -16.349  -9.927   5.731  1.00 55.78           C  
ATOM    652  N   LEU B  85     -15.238 -10.455   1.065  1.00 58.36           N  
ATOM    653  CA  LEU B  85     -15.818  -9.667  -0.017  1.00 58.36           C  
ATOM    654  C   LEU B  85     -16.335 -10.571  -1.131  1.00 58.36           C  
ATOM    655  CB  LEU B  85     -14.787  -8.685  -0.578  1.00 58.36           C  
ATOM    656  O   LEU B  85     -17.396 -10.313  -1.704  1.00 58.36           O  
ATOM    657  CG  LEU B  85     -14.638  -7.358   0.169  1.00 58.36           C  
ATOM    658  CD1 LEU B  85     -13.421  -6.595  -0.344  1.00 58.36           C  
ATOM    659  CD2 LEU B  85     -15.902  -6.518   0.023  1.00 58.36           C  
ATOM    660  N   LEU B  86     -15.559 -11.522  -1.414  1.00 62.97           N  
ATOM    661  CA  LEU B  86     -16.002 -12.497  -2.404  1.00 62.97           C  
ATOM    662  C   LEU B  86     -17.291 -13.179  -1.956  1.00 62.97           C  
ATOM    663  CB  LEU B  86     -14.914 -13.546  -2.649  1.00 62.97           C  
ATOM    664  O   LEU B  86     -18.232 -13.313  -2.741  1.00 62.97           O  
ATOM    665  CG  LEU B  86     -15.163 -14.525  -3.798  1.00 62.97           C  
ATOM    666  CD1 LEU B  86     -14.771 -13.891  -5.128  1.00 62.97           C  
ATOM    667  CD2 LEU B  86     -14.394 -15.822  -3.570  1.00 62.97           C  
ATOM    668  N   PHE B  87     -17.332 -13.576  -0.739  1.00 59.17           N  
ATOM    669  CA  PHE B  87     -18.508 -14.236  -0.184  1.00 59.17           C  
ATOM    670  C   PHE B  87     -19.717 -13.309  -0.219  1.00 59.17           C  
ATOM    671  CB  PHE B  87     -18.240 -14.695   1.253  1.00 59.17           C  
ATOM    672  O   PHE B  87     -20.806 -13.717  -0.627  1.00 59.17           O  
ATOM    673  CG  PHE B  87     -19.356 -15.509   1.849  1.00 59.17           C  
ATOM    674  CD1 PHE B  87     -20.325 -14.910   2.644  1.00 59.17           C  
ATOM    675  CD2 PHE B  87     -19.437 -16.875   1.613  1.00 59.17           C  
ATOM    676  CE1 PHE B  87     -21.359 -15.661   3.196  1.00 59.17           C  
ATOM    677  CE2 PHE B  87     -20.467 -17.633   2.161  1.00 59.17           C  
ATOM    678  CZ  PHE B  87     -21.427 -17.024   2.954  1.00 59.17           C  
ATOM    679  N   VAL B  88     -19.545 -12.139   0.200  1.00 54.32           N  
ATOM    680  CA  VAL B  88     -20.627 -11.161   0.241  1.00 54.32           C  
ATOM    681  C   VAL B  88     -21.125 -10.881  -1.175  1.00 54.32           C  
ATOM    682  CB  VAL B  88     -20.179  -9.847   0.918  1.00 54.32           C  
ATOM    683  O   VAL B  88     -22.324 -10.694  -1.392  1.00 54.32           O  
ATOM    684  CG1 VAL B  88     -21.230  -8.755   0.726  1.00 54.32           C  
ATOM    685  CG2 VAL B  88     -19.908 -10.077   2.404  1.00 54.32           C  
ATOM    686  N   THR B  89     -20.226 -10.841  -2.106  1.00 59.16           N  
ATOM    687  CA  THR B  89     -20.603 -10.616  -3.497  1.00 59.16           C  
ATOM    688  C   THR B  89     -21.460 -11.766  -4.017  1.00 59.16           C  
ATOM    689  CB  THR B  89     -19.361 -10.452  -4.393  1.00 59.16           C  
ATOM    690  O   THR B  89     -22.498 -11.539  -4.642  1.00 59.16           O  
ATOM    691  CG2 THR B  89     -19.754 -10.048  -5.810  1.00 59.16           C  
ATOM    692  OG1 THR B  89     -18.509  -9.442  -3.839  1.00 59.16           O  
ATOM    693  N   VAL B  90     -21.049 -12.956  -3.747  1.00 58.10           N  
ATOM    694  CA  VAL B  90     -21.779 -14.139  -4.191  1.00 58.10           C  
ATOM    695  C   VAL B  90     -23.130 -14.209  -3.482  1.00 58.10           C  
ATOM    696  CB  VAL B  90     -20.974 -15.432  -3.932  1.00 58.10           C  
ATOM    697  O   VAL B  90     -24.154 -14.487  -4.111  1.00 58.10           O  
ATOM    698  CG1 VAL B  90     -21.825 -16.666  -4.225  1.00 58.10           C  
ATOM    699  CG2 VAL B  90     -19.701 -15.445  -4.777  1.00 58.10           C  
ATOM    700  N   TYR B  91     -23.130 -13.943  -2.215  1.00 52.87           N  
ATOM    701  CA  TYR B  91     -24.357 -13.957  -1.426  1.00 52.87           C  
ATOM    702  C   TYR B  91     -25.345 -12.915  -1.936  1.00 52.87           C  
ATOM    703  CB  TYR B  91     -24.049 -13.706   0.053  1.00 52.87           C  
ATOM    704  O   TYR B  91     -26.530 -13.209  -2.115  1.00 52.87           O  
ATOM    705  CG  TYR B  91     -25.261 -13.791   0.948  1.00 52.87           C  
ATOM    706  CD1 TYR B  91     -25.862 -12.640   1.452  1.00 52.87           C  
ATOM    707  CD2 TYR B  91     -25.807 -15.023   1.294  1.00 52.87           C  
ATOM    708  CE1 TYR B  91     -26.978 -12.714   2.279  1.00 52.87           C  
ATOM    709  CE2 TYR B  91     -26.922 -15.109   2.120  1.00 52.87           C  
ATOM    710  OH  TYR B  91     -28.604 -14.030   3.425  1.00 52.87           O  
ATOM    711  CZ  TYR B  91     -27.500 -13.951   2.607  1.00 52.87           C  
ATOM    712  N   SER B  92     -24.890 -11.756  -2.153  1.00 52.43           N  
ATOM    713  CA  SER B  92     -25.737 -10.689  -2.676  1.00 52.43           C  
ATOM    714  C   SER B  92     -26.299 -11.050  -4.047  1.00 52.43           C  
ATOM    715  CB  SER B  92     -24.955  -9.378  -2.765  1.00 52.43           C  
ATOM    716  O   SER B  92     -27.455 -10.747  -4.350  1.00 52.43           O  
ATOM    717  OG  SER B  92     -23.883  -9.493  -3.685  1.00 52.43           O  
ATOM    718  N   HIS B  93     -25.525 -11.650  -4.875  1.00 56.68           N  
ATOM    719  CA  HIS B  93     -25.967 -12.095  -6.191  1.00 56.68           C  
ATOM    720  C   HIS B  93     -27.088 -13.123  -6.078  1.00 56.68           C  
ATOM    721  CB  HIS B  93     -24.795 -12.681  -6.980  1.00 56.68           C  
ATOM    722  O   HIS B  93     -28.085 -13.043  -6.798  1.00 56.68           O  
ATOM    723  CG  HIS B  93     -25.117 -12.963  -8.413  1.00 56.68           C  
ATOM    724  CD2 HIS B  93     -26.236 -12.721  -9.137  1.00 56.68           C  
ATOM    725  ND1 HIS B  93     -24.226 -13.571  -9.271  1.00 56.68           N  
ATOM    726  CE1 HIS B  93     -24.784 -13.691 -10.464  1.00 56.68           C  
ATOM    727  NE2 HIS B  93     -26.004 -13.183 -10.410  1.00 56.68           N  
ATOM    728  N   LEU B  94     -26.957 -14.023  -5.192  1.00 56.20           N  
ATOM    729  CA  LEU B  94     -27.959 -15.063  -4.989  1.00 56.20           C  
ATOM    730  C   LEU B  94     -29.259 -14.469  -4.457  1.00 56.20           C  
ATOM    731  CB  LEU B  94     -27.438 -16.129  -4.021  1.00 56.20           C  
ATOM    732  O   LEU B  94     -30.348 -14.906  -4.838  1.00 56.20           O  
ATOM    733  CG  LEU B  94     -26.418 -17.118  -4.588  1.00 56.20           C  
ATOM    734  CD1 LEU B  94     -25.745 -17.891  -3.458  1.00 56.20           C  
ATOM    735  CD2 LEU B  94     -27.088 -18.073  -5.570  1.00 56.20           C  
ATOM    736  N   LEU B  95     -29.170 -13.476  -3.614  1.00 47.83           N  
ATOM    737  CA  LEU B  95     -30.343 -12.791  -3.082  1.00 47.83           C  
ATOM    738  C   LEU B  95     -31.095 -12.060  -4.189  1.00 47.83           C  
ATOM    739  CB  LEU B  95     -29.936 -11.802  -1.986  1.00 47.83           C  
ATOM    740  O   LEU B  95     -32.328 -12.065  -4.217  1.00 47.83           O  
ATOM    741  CG  LEU B  95     -29.772 -12.379  -0.579  1.00 47.83           C  
ATOM    742  CD1 LEU B  95     -28.973 -11.420   0.297  1.00 47.83           C  
ATOM    743  CD2 LEU B  95     -31.135 -12.669   0.042  1.00 47.83           C  
ATOM    744  N   LEU B  96     -30.357 -11.505  -5.040  1.00 50.11           N  
ATOM    745  CA  LEU B  96     -30.961 -10.783  -6.155  1.00 50.11           C  
ATOM    746  C   LEU B  96     -31.652 -11.745  -7.115  1.00 50.11           C  
ATOM    747  CB  LEU B  96     -29.901  -9.970  -6.903  1.00 50.11           C  
ATOM    748  O   LEU B  96     -32.725 -11.440  -7.640  1.00 50.11           O  
ATOM    749  CG  LEU B  96     -29.621  -8.565  -6.366  1.00 50.11           C  
ATOM    750  CD1 LEU B  96     -28.215  -8.120  -6.755  1.00 50.11           C  
ATOM    751  CD2 LEU B  96     -30.662  -7.578  -6.883  1.00 50.11           C  
ATOM    752  N   VAL B  97     -31.033 -12.858  -7.384  1.00 53.25           N  
ATOM    753  CA  VAL B  97     -31.612 -13.884  -8.245  1.00 53.25           C  
ATOM    754  C   VAL B  97     -32.909 -14.404  -7.630  1.00 53.25           C  
ATOM    755  CB  VAL B  97     -30.627 -15.052  -8.479  1.00 53.25           C  
ATOM    756  O   VAL B  97     -33.906 -14.587  -8.331  1.00 53.25           O  
ATOM    757  CG1 VAL B  97     -31.331 -16.224  -9.159  1.00 53.25           C  
ATOM    758  CG2 VAL B  97     -29.434 -14.585  -9.311  1.00 53.25           C  
ATOM    759  N   ALA B  98     -32.969 -14.525  -6.353  1.00 46.32           N  
ATOM    760  CA  ALA B  98     -34.145 -15.021  -5.643  1.00 46.32           C  
ATOM    761  C   ALA B  98     -35.272 -13.992  -5.664  1.00 46.32           C  
ATOM    762  CB  ALA B  98     -33.785 -15.382  -4.204  1.00 46.32           C  
ATOM    763  O   ALA B  98     -36.451 -14.354  -5.680  1.00 46.32           O  
ATOM    764  N   ALA B  99     -34.844 -12.740  -5.730  1.00 41.91           N  
ATOM    765  CA  ALA B  99     -35.822 -11.656  -5.736  1.00 41.91           C  
ATOM    766  C   ALA B  99     -36.275 -11.333  -7.157  1.00 41.91           C  
ATOM    767  CB  ALA B  99     -35.240 -10.411  -5.070  1.00 41.91           C  
ATOM    768  O   ALA B  99     -37.172 -10.512  -7.358  1.00 41.91           O  
ATOM    769  N   GLY B 100     -35.647 -12.028  -8.089  1.00 43.70           N  
ATOM    770  CA  GLY B 100     -35.980 -11.778  -9.482  1.00 43.70           C  
ATOM    771  C   GLY B 100     -35.527 -10.415  -9.969  1.00 43.70           C  
ATOM    772  O   GLY B 100     -36.123  -9.848 -10.887  1.00 43.70           O  
ATOM    773  N   LEU B 101     -34.625  -9.813  -9.249  1.00 40.69           N  
ATOM    774  CA  LEU B 101     -34.152  -8.463  -9.539  1.00 40.69           C  
ATOM    775  C   LEU B 101     -32.751  -8.495 -10.139  1.00 40.69           C  
ATOM    776  CB  LEU B 101     -34.157  -7.609  -8.269  1.00 40.69           C  
ATOM    777  O   LEU B 101     -32.026  -7.498 -10.087  1.00 40.69           O  
ATOM    778  CG  LEU B 101     -35.527  -7.147  -7.768  1.00 40.69           C  
ATOM    779  CD1 LEU B 101     -35.493  -6.927  -6.259  1.00 40.69           C  
ATOM    780  CD2 LEU B 101     -35.958  -5.874  -8.489  1.00 40.69           C  
ATOM    781  N   GLU B 102     -32.359  -9.574 -10.807  1.00 46.58           N  
ATOM    782  CA  GLU B 102     -30.982  -9.743 -11.263  1.00 46.58           C  
ATOM    783  C   GLU B 102     -30.729  -8.969 -12.554  1.00 46.58           C  
ATOM    784  CB  GLU B 102     -30.662 -11.226 -11.468  1.00 46.58           C  
ATOM    785  O   GLU B 102     -29.606  -8.531 -12.810  1.00 46.58           O  
ATOM    786  CG  GLU B 102     -31.249 -12.135 -10.398  1.00 46.58           C  
ATOM    787  CD  GLU B 102     -30.639 -13.528 -10.393  1.00 46.58           C  
ATOM    788  OE1 GLU B 102     -31.070 -14.377  -9.579  1.00 46.58           O  
ATOM    789  OE2 GLU B 102     -29.722 -13.772 -11.208  1.00 46.58           O  
ATOM    790  N   ALA B 103     -31.692  -8.703 -13.195  1.00 52.99           N  
ATOM    791  CA  ALA B 103     -31.535  -8.214 -14.562  1.00 52.99           C  
ATOM    792  C   ALA B 103     -30.841  -6.855 -14.583  1.00 52.99           C  
ATOM    793  CB  ALA B 103     -32.893  -8.125 -15.254  1.00 52.99           C  
ATOM    794  O   ALA B 103     -29.869  -6.658 -15.317  1.00 52.99           O  
ATOM    795  N   PRO B 104     -31.218  -5.940 -13.638  1.00 45.52           N  
ATOM    796  CA  PRO B 104     -30.582  -4.623 -13.704  1.00 45.52           C  
ATOM    797  C   PRO B 104     -29.132  -4.643 -13.226  1.00 45.52           C  
ATOM    798  CB  PRO B 104     -31.450  -3.765 -12.780  1.00 45.52           C  
ATOM    799  O   PRO B 104     -28.355  -3.745 -13.561  1.00 45.52           O  
ATOM    800  CG  PRO B 104     -32.329  -4.741 -12.067  1.00 45.52           C  
ATOM    801  CD  PRO B 104     -32.218  -6.073 -12.753  1.00 45.52           C  
ATOM    802  N   PHE B 105     -28.825  -5.755 -12.573  1.00 47.09           N  
ATOM    803  CA  PHE B 105     -27.517  -5.742 -11.927  1.00 47.09           C  
ATOM    804  C   PHE B 105     -26.575  -6.739 -12.591  1.00 47.09           C  
ATOM    805  CB  PHE B 105     -27.651  -6.059 -10.435  1.00 47.09           C  
ATOM    806  O   PHE B 105     -25.442  -6.924 -12.143  1.00 47.09           O  
ATOM    807  CG  PHE B 105     -28.436  -5.033  -9.664  1.00 47.09           C  
ATOM    808  CD1 PHE B 105     -27.822  -3.882  -9.187  1.00 47.09           C  
ATOM    809  CD2 PHE B 105     -29.790  -5.220  -9.415  1.00 47.09           C  
ATOM    810  CE1 PHE B 105     -28.546  -2.930  -8.473  1.00 47.09           C  
ATOM    811  CE2 PHE B 105     -30.520  -4.274  -8.703  1.00 47.09           C  
ATOM    812  CZ  PHE B 105     -29.897  -3.130  -8.231  1.00 47.09           C  
ATOM    813  N   LEU B 106     -26.949  -7.346 -13.588  1.00 57.63           N  
ATOM    814  CA  LEU B 106     -26.204  -8.437 -14.207  1.00 57.63           C  
ATOM    815  C   LEU B 106     -24.833  -7.963 -14.676  1.00 57.63           C  
ATOM    816  CB  LEU B 106     -26.987  -9.019 -15.387  1.00 57.63           C  
ATOM    817  O   LEU B 106     -23.830  -8.651 -14.473  1.00 57.63           O  
ATOM    818  CG  LEU B 106     -26.977 -10.543 -15.522  1.00 57.63           C  
ATOM    819  CD1 LEU B 106     -28.367 -11.108 -15.249  1.00 57.63           C  
ATOM    820  CD2 LEU B 106     -26.490 -10.954 -16.907  1.00 57.63           C  
ATOM    821  N   TYR B 107     -24.779  -6.810 -15.287  1.00 51.56           N  
ATOM    822  CA  TYR B 107     -23.514  -6.319 -15.822  1.00 51.56           C  
ATOM    823  C   TYR B 107     -22.559  -5.935 -14.698  1.00 51.56           C  
ATOM    824  CB  TYR B 107     -23.749  -5.117 -16.741  1.00 51.56           C  
ATOM    825  O   TYR B 107     -21.354  -6.184 -14.786  1.00 51.56           O  
ATOM    826  CG  TYR B 107     -24.289  -5.489 -18.101  1.00 51.56           C  
ATOM    827  CD1 TYR B 107     -23.448  -5.991 -19.092  1.00 51.56           C  
ATOM    828  CD2 TYR B 107     -25.639  -5.338 -18.398  1.00 51.56           C  
ATOM    829  CE1 TYR B 107     -23.940  -6.333 -20.347  1.00 51.56           C  
ATOM    830  CE2 TYR B 107     -26.142  -5.677 -19.650  1.00 51.56           C  
ATOM    831  OH  TYR B 107     -25.779  -6.510 -21.857  1.00 51.56           O  
ATOM    832  CZ  TYR B 107     -25.286  -6.173 -20.616  1.00 51.56           C  
ATOM    833  N   LEU B 108     -23.106  -5.378 -13.688  1.00 54.71           N  
ATOM    834  CA  LEU B 108     -22.290  -5.007 -12.537  1.00 54.71           C  
ATOM    835  C   LEU B 108     -21.700  -6.244 -11.867  1.00 54.71           C  
ATOM    836  CB  LEU B 108     -23.119  -4.211 -11.526  1.00 54.71           C  
ATOM    837  O   LEU B 108     -20.517  -6.262 -11.520  1.00 54.71           O  
ATOM    838  CG  LEU B 108     -22.347  -3.240 -10.631  1.00 54.71           C  
ATOM    839  CD1 LEU B 108     -22.595  -1.801 -11.073  1.00 54.71           C  
ATOM    840  CD2 LEU B 108     -22.740  -3.431  -9.170  1.00 54.71           C  
ATOM    841  N   TYR B 109     -22.509  -7.201 -11.713  1.00 56.28           N  
ATOM    842  CA  TYR B 109     -22.026  -8.434 -11.101  1.00 56.28           C  
ATOM    843  C   TYR B 109     -20.990  -9.113 -11.988  1.00 56.28           C  
ATOM    844  CB  TYR B 109     -23.191  -9.392 -10.831  1.00 56.28           C  
ATOM    845  O   TYR B 109     -20.005  -9.666 -11.491  1.00 56.28           O  
ATOM    846  CG  TYR B 109     -23.734  -9.306  -9.426  1.00 56.28           C  
ATOM    847  CD1 TYR B 109     -22.978  -9.737  -8.338  1.00 56.28           C  
ATOM    848  CD2 TYR B 109     -25.004  -8.794  -9.183  1.00 56.28           C  
ATOM    849  CE1 TYR B 109     -23.476  -9.661  -7.041  1.00 56.28           C  
ATOM    850  CE2 TYR B 109     -25.512  -8.714  -7.890  1.00 56.28           C  
ATOM    851  OH  TYR B 109     -25.239  -9.072  -5.546  1.00 56.28           O  
ATOM    852  CZ  TYR B 109     -24.741  -9.149  -6.827  1.00 56.28           C  
ATOM    853  N   ALA B 110     -21.257  -9.094 -13.232  1.00 61.12           N  
ATOM    854  CA  ALA B 110     -20.283  -9.665 -14.159  1.00 61.12           C  
ATOM    855  C   ALA B 110     -18.925  -8.985 -14.016  1.00 61.12           C  
ATOM    856  CB  ALA B 110     -20.785  -9.549 -15.596  1.00 61.12           C  
ATOM    857  O   ALA B 110     -17.888  -9.652 -14.003  1.00 61.12           O  
ATOM    858  N   LEU B 111     -18.943  -7.731 -13.892  1.00 57.30           N  
ATOM    859  CA  LEU B 111     -17.718  -6.954 -13.744  1.00 57.30           C  
ATOM    860  C   LEU B 111     -17.014  -7.292 -12.434  1.00 57.30           C  
ATOM    861  CB  LEU B 111     -18.024  -5.455 -13.801  1.00 57.30           C  
ATOM    862  O   LEU B 111     -15.797  -7.487 -12.411  1.00 57.30           O  
ATOM    863  CG  LEU B 111     -16.818  -4.515 -13.763  1.00 57.30           C  
ATOM    864  CD1 LEU B 111     -16.099  -4.521 -15.108  1.00 57.30           C  
ATOM    865  CD2 LEU B 111     -17.252  -3.102 -13.389  1.00 57.30           C  
ATOM    866  N   VAL B 112     -17.745  -7.359 -11.397  1.00 58.03           N  
ATOM    867  CA  VAL B 112     -17.185  -7.662 -10.085  1.00 58.03           C  
ATOM    868  C   VAL B 112     -16.556  -9.053 -10.100  1.00 58.03           C  
ATOM    869  CB  VAL B 112     -18.257  -7.574  -8.976  1.00 58.03           C  
ATOM    870  O   VAL B 112     -15.442  -9.244  -9.606  1.00 58.03           O  
ATOM    871  CG1 VAL B 112     -17.710  -8.107  -7.653  1.00 58.03           C  
ATOM    872  CG2 VAL B 112     -18.741  -6.134  -8.816  1.00 58.03           C  
ATOM    873  N   TYR B 113     -17.291  -9.987 -10.665  1.00 63.14           N  
ATOM    874  CA  TYR B 113     -16.764 -11.345 -10.751  1.00 63.14           C  
ATOM    875  C   TYR B 113     -15.484 -11.382 -11.577  1.00 63.14           C  
ATOM    876  CB  TYR B 113     -17.806 -12.288 -11.359  1.00 63.14           C  
ATOM    877  O   TYR B 113     -14.534 -12.088 -11.229  1.00 63.14           O  
ATOM    878  CG  TYR B 113     -18.782 -12.846 -10.352  1.00 63.14           C  
ATOM    879  CD1 TYR B 113     -18.349 -13.678  -9.322  1.00 63.14           C  
ATOM    880  CD2 TYR B 113     -20.137 -12.544 -10.429  1.00 63.14           C  
ATOM    881  CE1 TYR B 113     -19.245 -14.197  -8.392  1.00 63.14           C  
ATOM    882  CE2 TYR B 113     -21.041 -13.057  -9.504  1.00 63.14           C  
ATOM    883  OH  TYR B 113     -21.477 -14.391  -7.574  1.00 63.14           O  
ATOM    884  CZ  TYR B 113     -20.586 -13.881  -8.491  1.00 63.14           C  
ATOM    885  N   PHE B 114     -15.523 -10.645 -12.627  1.00 68.87           N  
ATOM    886  CA  PHE B 114     -14.348 -10.576 -13.487  1.00 68.87           C  
ATOM    887  C   PHE B 114     -13.151 -10.021 -12.724  1.00 68.87           C  
ATOM    888  CB  PHE B 114     -14.632  -9.711 -14.719  1.00 68.87           C  
ATOM    889  O   PHE B 114     -12.057 -10.588 -12.777  1.00 68.87           O  
ATOM    890  CG  PHE B 114     -13.455  -9.572 -15.647  1.00 68.87           C  
ATOM    891  CD1 PHE B 114     -12.712  -8.398 -15.680  1.00 68.87           C  
ATOM    892  CD2 PHE B 114     -13.092 -10.616 -16.488  1.00 68.87           C  
ATOM    893  CE1 PHE B 114     -11.623  -8.267 -16.538  1.00 68.87           C  
ATOM    894  CE2 PHE B 114     -12.004 -10.493 -17.348  1.00 68.87           C  
ATOM    895  CZ  PHE B 114     -11.272  -9.317 -17.372  1.00 68.87           C  
ATOM    896  N   LEU B 115     -13.320  -8.980 -12.023  1.00 62.71           N  
ATOM    897  CA  LEU B 115     -12.245  -8.345 -11.267  1.00 62.71           C  
ATOM    898  C   LEU B 115     -11.747  -9.261 -10.155  1.00 62.71           C  
ATOM    899  CB  LEU B 115     -12.720  -7.015 -10.675  1.00 62.71           C  
ATOM    900  O   LEU B 115     -10.543  -9.333  -9.897  1.00 62.71           O  
ATOM    901  CG  LEU B 115     -12.931  -5.869 -11.665  1.00 62.71           C  
ATOM    902  CD1 LEU B 115     -13.561  -4.671 -10.962  1.00 62.71           C  
ATOM    903  CD2 LEU B 115     -11.611  -5.477 -12.321  1.00 62.71           C  
ATOM    904  N   GLN B 116     -12.596  -9.859  -9.495  1.00 65.34           N  
ATOM    905  CA  GLN B 116     -12.224 -10.803  -8.447  1.00 65.34           C  
ATOM    906  C   GLN B 116     -11.404 -11.959  -9.013  1.00 65.34           C  
ATOM    907  CB  GLN B 116     -13.470 -11.340  -7.741  1.00 65.34           C  
ATOM    908  O   GLN B 116     -10.484 -12.453  -8.359  1.00 65.34           O  
ATOM    909  CG  GLN B 116     -13.819 -10.597  -6.458  1.00 65.34           C  
ATOM    910  CD  GLN B 116     -15.088 -11.113  -5.807  1.00 65.34           C  
ATOM    911  NE2 GLN B 116     -15.433 -10.551  -4.653  1.00 65.34           N  
ATOM    912  OE1 GLN B 116     -15.753 -12.009  -6.337  1.00 65.34           O  
ATOM    913  N   SER B 117     -11.717 -12.398 -10.151  1.00 68.66           N  
ATOM    914  CA  SER B 117     -10.964 -13.458 -10.813  1.00 68.66           C  
ATOM    915  C   SER B 117      -9.531 -13.023 -11.099  1.00 68.66           C  
ATOM    916  CB  SER B 117     -11.650 -13.869 -12.116  1.00 68.66           C  
ATOM    917  O   SER B 117      -8.591 -13.795 -10.902  1.00 68.66           O  
ATOM    918  OG  SER B 117     -12.960 -14.347 -11.866  1.00 68.66           O  
ATOM    919  N   ILE B 118      -9.414 -11.877 -11.556  1.00 67.06           N  
ATOM    920  CA  ILE B 118      -8.091 -11.341 -11.855  1.00 67.06           C  
ATOM    921  C   ILE B 118      -7.261 -11.272 -10.575  1.00 67.06           C  
ATOM    922  CB  ILE B 118      -8.182  -9.944 -12.510  1.00 67.06           C  
ATOM    923  O   ILE B 118      -6.083 -11.638 -10.571  1.00 67.06           O  
ATOM    924  CG1 ILE B 118      -8.849 -10.043 -13.887  1.00 67.06           C  
ATOM    925  CG2 ILE B 118      -6.794  -9.307 -12.619  1.00 67.06           C  
ATOM    926  CD1 ILE B 118      -9.029  -8.702 -14.586  1.00 67.06           C  
ATOM    927  N   ASN B 119      -7.881 -10.814  -9.614  1.00 66.66           N  
ATOM    928  CA  ASN B 119      -7.203 -10.751  -8.324  1.00 66.66           C  
ATOM    929  C   ASN B 119      -6.789 -12.137  -7.840  1.00 66.66           C  
ATOM    930  CB  ASN B 119      -8.092 -10.068  -7.283  1.00 66.66           C  
ATOM    931  O   ASN B 119      -5.697 -12.309  -7.295  1.00 66.66           O  
ATOM    932  CG  ASN B 119      -7.823  -8.580  -7.171  1.00 66.66           C  
ATOM    933  ND2 ASN B 119      -8.882  -7.797  -7.002  1.00 66.66           N  
ATOM    934  OD1 ASN B 119      -6.673  -8.138  -7.236  1.00 66.66           O  
ATOM    935  N   PHE B 120      -7.642 -12.991  -7.974  1.00 71.99           N  
ATOM    936  CA  PHE B 120      -7.370 -14.369  -7.582  1.00 71.99           C  
ATOM    937  C   PHE B 120      -6.193 -14.934  -8.369  1.00 71.99           C  
ATOM    938  CB  PHE B 120      -8.610 -15.244  -7.791  1.00 71.99           C  
ATOM    939  O   PHE B 120      -5.311 -15.580  -7.799  1.00 71.99           O  
ATOM    940  CG  PHE B 120      -8.467 -16.640  -7.246  1.00 71.99           C  
ATOM    941  CD1 PHE B 120      -8.230 -17.712  -8.097  1.00 71.99           C  
ATOM    942  CD2 PHE B 120      -8.569 -16.878  -5.882  1.00 71.99           C  
ATOM    943  CE1 PHE B 120      -8.098 -19.005  -7.595  1.00 71.99           C  
ATOM    944  CE2 PHE B 120      -8.438 -18.167  -5.373  1.00 71.99           C  
ATOM    945  CZ  PHE B 120      -8.203 -19.229  -6.231  1.00 71.99           C  
ATOM    946  N   VAL B 121      -6.181 -14.741  -9.611  1.00 72.42           N  
ATOM    947  CA  VAL B 121      -5.097 -15.206 -10.470  1.00 72.42           C  
ATOM    948  C   VAL B 121      -3.777 -14.587 -10.016  1.00 72.42           C  
ATOM    949  CB  VAL B 121      -5.362 -14.866 -11.954  1.00 72.42           C  
ATOM    950  O   VAL B 121      -2.745 -15.262  -9.986  1.00 72.42           O  
ATOM    951  CG1 VAL B 121      -4.135 -15.181 -12.807  1.00 72.42           C  
ATOM    952  CG2 VAL B 121      -6.583 -15.629 -12.465  1.00 72.42           C  
ATOM    953  N   ARG B 122      -3.862 -13.478  -9.720  1.00 67.35           N  
ATOM    954  CA  ARG B 122      -2.669 -12.784  -9.243  1.00 67.35           C  
ATOM    955  C   ARG B 122      -2.130 -13.432  -7.972  1.00 67.35           C  
ATOM    956  CB  ARG B 122      -2.972 -11.306  -8.990  1.00 67.35           C  
ATOM    957  O   ARG B 122      -0.920 -13.617  -7.829  1.00 67.35           O  
ATOM    958  CG  ARG B 122      -1.737 -10.419  -8.972  1.00 67.35           C  
ATOM    959  CD  ARG B 122      -2.096  -8.957  -8.746  1.00 67.35           C  
ATOM    960  NE  ARG B 122      -0.918  -8.096  -8.807  1.00 67.35           N  
ATOM    961  NH1 ARG B 122      -2.008  -6.200  -8.064  1.00 67.35           N  
ATOM    962  NH2 ARG B 122       0.225  -6.118  -8.574  1.00 67.35           N  
ATOM    963  CZ  ARG B 122      -0.903  -6.807  -8.482  1.00 67.35           C  
ATOM    964  N   ILE B 123      -2.994 -13.736  -7.086  1.00 69.96           N  
ATOM    965  CA  ILE B 123      -2.601 -14.380  -5.836  1.00 69.96           C  
ATOM    966  C   ILE B 123      -1.956 -15.732  -6.133  1.00 69.96           C  
ATOM    967  CB  ILE B 123      -3.808 -14.558  -4.889  1.00 69.96           C  
ATOM    968  O   ILE B 123      -0.935 -16.083  -5.536  1.00 69.96           O  
ATOM    969  CG1 ILE B 123      -4.243 -13.203  -4.317  1.00 69.96           C  
ATOM    970  CG2 ILE B 123      -3.472 -15.543  -3.766  1.00 69.96           C  
ATOM    971  CD1 ILE B 123      -5.569 -13.243  -3.571  1.00 69.96           C  
ATOM    972  N   ILE B 124      -2.572 -16.428  -7.010  1.00 71.49           N  
ATOM    973  CA  ILE B 124      -2.054 -17.742  -7.375  1.00 71.49           C  
ATOM    974  C   ILE B 124      -0.661 -17.596  -7.984  1.00 71.49           C  
ATOM    975  CB  ILE B 124      -2.996 -18.468  -8.361  1.00 71.49           C  
ATOM    976  O   ILE B 124       0.246 -18.368  -7.666  1.00 71.49           O  
ATOM    977  CG1 ILE B 124      -4.319 -18.821  -7.672  1.00 71.49           C  
ATOM    978  CG2 ILE B 124      -2.323 -19.720  -8.929  1.00 71.49           C  
ATOM    979  CD1 ILE B 124      -5.300 -19.570  -8.564  1.00 71.49           C  
ATOM    980  N   MET B 125      -0.559 -16.729  -8.824  1.00 73.96           N  
ATOM    981  CA  MET B 125       0.721 -16.495  -9.487  1.00 73.96           C  
ATOM    982  C   MET B 125       1.794 -16.106  -8.475  1.00 73.96           C  
ATOM    983  CB  MET B 125       0.586 -15.406 -10.551  1.00 73.96           C  
ATOM    984  O   MET B 125       2.941 -16.544  -8.581  1.00 73.96           O  
ATOM    985  CG  MET B 125      -0.189 -15.845 -11.783  1.00 73.96           C  
ATOM    986  SD  MET B 125       0.694 -17.133 -12.747  1.00 73.96           S  
ATOM    987  CE  MET B 125       1.974 -16.120 -13.538  1.00 73.96           C  
ATOM    988  N   ARG B 126       1.475 -15.330  -7.595  1.00 65.80           N  
ATOM    989  CA  ARG B 126       2.409 -14.935  -6.545  1.00 65.80           C  
ATOM    990  C   ARG B 126       2.809 -16.133  -5.690  1.00 65.80           C  
ATOM    991  CB  ARG B 126       1.798 -13.843  -5.664  1.00 65.80           C  
ATOM    992  O   ARG B 126       3.971 -16.262  -5.297  1.00 65.80           O  
ATOM    993  CG  ARG B 126       1.951 -12.440  -6.229  1.00 65.80           C  
ATOM    994  CD  ARG B 126       1.523 -11.378  -5.225  1.00 65.80           C  
ATOM    995  NE  ARG B 126       1.643 -10.033  -5.779  1.00 65.80           N  
ATOM    996  NH1 ARG B 126       0.846  -8.962  -3.894  1.00 65.80           N  
ATOM    997  NH2 ARG B 126       1.468  -7.743  -5.733  1.00 65.80           N  
ATOM    998  CZ  ARG B 126       1.319  -8.916  -5.134  1.00 65.80           C  
ATOM    999  N   LEU B 127       1.839 -16.862  -5.337  1.00 70.16           N  
ATOM   1000  CA  LEU B 127       2.118 -18.083  -4.589  1.00 70.16           C  
ATOM   1001  C   LEU B 127       3.056 -18.997  -5.371  1.00 70.16           C  
ATOM   1002  CB  LEU B 127       0.818 -18.824  -4.266  1.00 70.16           C  
ATOM   1003  O   LEU B 127       3.953 -19.615  -4.793  1.00 70.16           O  
ATOM   1004  CG  LEU B 127      -0.043 -18.227  -3.151  1.00 70.16           C  
ATOM   1005  CD1 LEU B 127      -1.419 -18.885  -3.134  1.00 70.16           C  
ATOM   1006  CD2 LEU B 127       0.647 -18.385  -1.800  1.00 70.16           C  
ATOM   1007  N   TRP B 128       2.775 -19.090  -6.605  1.00 72.72           N  
ATOM   1008  CA  TRP B 128       3.620 -19.881  -7.493  1.00 72.72           C  
ATOM   1009  C   TRP B 128       5.056 -19.368  -7.476  1.00 72.72           C  
ATOM   1010  CB  TRP B 128       3.072 -19.854  -8.923  1.00 72.72           C  
ATOM   1011  O   TRP B 128       5.999 -20.150  -7.327  1.00 72.72           O  
ATOM   1012  CG  TRP B 128       3.945 -20.550  -9.923  1.00 72.72           C  
ATOM   1013  CD1 TRP B 128       4.294 -21.872  -9.933  1.00 72.72           C  
ATOM   1014  CD2 TRP B 128       4.585 -19.958 -11.057  1.00 72.72           C  
ATOM   1015  CE2 TRP B 128       5.306 -20.981 -11.712  1.00 72.72           C  
ATOM   1016  CE3 TRP B 128       4.618 -18.660 -11.585  1.00 72.72           C  
ATOM   1017  NE1 TRP B 128       5.112 -22.137 -11.007  1.00 72.72           N  
ATOM   1018  CH2 TRP B 128       6.067 -19.466 -13.364  1.00 72.72           C  
ATOM   1019  CZ2 TRP B 128       6.052 -20.745 -12.870  1.00 72.72           C  
ATOM   1020  CZ3 TRP B 128       5.361 -18.427 -12.736  1.00 72.72           C  
ATOM   1021  N   LEU B 129       5.208 -18.169  -7.649  1.00 68.56           N  
ATOM   1022  CA  LEU B 129       6.536 -17.565  -7.647  1.00 68.56           C  
ATOM   1023  C   LEU B 129       7.243 -17.809  -6.318  1.00 68.56           C  
ATOM   1024  CB  LEU B 129       6.441 -16.061  -7.919  1.00 68.56           C  
ATOM   1025  O   LEU B 129       8.441 -18.100  -6.291  1.00 68.56           O  
ATOM   1026  CG  LEU B 129       7.545 -15.458  -8.789  1.00 68.56           C  
ATOM   1027  CD1 LEU B 129       6.987 -15.062 -10.152  1.00 68.56           C  
ATOM   1028  CD2 LEU B 129       8.178 -14.257  -8.095  1.00 68.56           C  
ATOM   1029  N   CYS B 130       6.518 -17.619  -5.283  1.00 63.13           N  
ATOM   1030  CA  CYS B 130       7.073 -17.857  -3.955  1.00 63.13           C  
ATOM   1031  C   CYS B 130       7.502 -19.311  -3.796  1.00 63.13           C  
ATOM   1032  CB  CYS B 130       6.054 -17.495  -2.876  1.00 63.13           C  
ATOM   1033  O   CYS B 130       8.534 -19.594  -3.186  1.00 63.13           O  
ATOM   1034  SG  CYS B 130       6.063 -15.746  -2.423  1.00 63.13           S  
ATOM   1035  N   TRP B 131       6.664 -20.123  -4.214  1.00 64.99           N  
ATOM   1036  CA  TRP B 131       6.996 -21.543  -4.166  1.00 64.99           C  
ATOM   1037  C   TRP B 131       8.252 -21.836  -4.979  1.00 64.99           C  
ATOM   1038  CB  TRP B 131       5.828 -22.386  -4.684  1.00 64.99           C  
ATOM   1039  O   TRP B 131       9.116 -22.601  -4.544  1.00 64.99           O  
ATOM   1040  CG  TRP B 131       6.075 -23.864  -4.634  1.00 64.99           C  
ATOM   1041  CD1 TRP B 131       6.173 -24.646  -3.516  1.00 64.99           C  
ATOM   1042  CD2 TRP B 131       6.261 -24.738  -5.752  1.00 64.99           C  
ATOM   1043  CE2 TRP B 131       6.466 -26.037  -5.237  1.00 64.99           C  
ATOM   1044  CE3 TRP B 131       6.272 -24.548  -7.140  1.00 64.99           C  
ATOM   1045  NE1 TRP B 131       6.408 -25.954  -3.872  1.00 64.99           N  
ATOM   1046  CH2 TRP B 131       6.687 -26.929  -7.419  1.00 64.99           C  
ATOM   1047  CZ2 TRP B 131       6.680 -27.143  -6.064  1.00 64.99           C  
ATOM   1048  CZ3 TRP B 131       6.486 -25.649  -7.961  1.00 64.99           C  
ATOM   1049  N   LYS B 132       8.363 -21.299  -6.180  1.00 62.41           N  
ATOM   1050  CA  LYS B 132       9.513 -21.480  -7.061  1.00 62.41           C  
ATOM   1051  C   LYS B 132      10.800 -21.013  -6.387  1.00 62.41           C  
ATOM   1052  CB  LYS B 132       9.307 -20.727  -8.376  1.00 62.41           C  
ATOM   1053  O   LYS B 132      11.857 -21.621  -6.567  1.00 62.41           O  
ATOM   1054  CG  LYS B 132      10.263 -21.143  -9.484  1.00 62.41           C  
ATOM   1055  CD  LYS B 132       9.949 -20.427 -10.791  1.00 62.41           C  
ATOM   1056  CE  LYS B 132      10.928 -20.815 -11.891  1.00 62.41           C  
ATOM   1057  NZ  LYS B 132      10.605 -20.140 -13.184  1.00 62.41           N  
ATOM   1058  N   CYS B 133      10.655 -19.988  -5.592  1.00 59.94           N  
ATOM   1059  CA  CYS B 133      11.836 -19.405  -4.965  1.00 59.94           C  
ATOM   1060  C   CYS B 133      12.029 -19.947  -3.555  1.00 59.94           C  
ATOM   1061  CB  CYS B 133      11.724 -17.881  -4.925  1.00 59.94           C  
ATOM   1062  O   CYS B 133      12.986 -19.582  -2.870  1.00 59.94           O  
ATOM   1063  SG  CYS B 133      11.746 -17.106  -6.556  1.00 59.94           S  
ATOM   1064  N   ARG B 134      11.255 -20.841  -3.203  1.00 51.80           N  
ATOM   1065  CA  ARG B 134      11.312 -21.483  -1.894  1.00 51.80           C  
ATOM   1066  C   ARG B 134      11.257 -20.448  -0.775  1.00 51.80           C  
ATOM   1067  CB  ARG B 134      12.581 -22.327  -1.764  1.00 51.80           C  
ATOM   1068  O   ARG B 134      11.984 -20.556   0.215  1.00 51.80           O  
ATOM   1069  CG  ARG B 134      12.442 -23.737  -2.317  1.00 51.80           C  
ATOM   1070  CD  ARG B 134      13.702 -24.560  -2.087  1.00 51.80           C  
ATOM   1071  NE  ARG B 134      13.604 -25.880  -2.703  1.00 51.80           N  
ATOM   1072  NH1 ARG B 134      15.659 -26.614  -1.946  1.00 51.80           N  
ATOM   1073  NH2 ARG B 134      14.344 -27.991  -3.221  1.00 51.80           N  
ATOM   1074  CZ  ARG B 134      14.536 -26.826  -2.622  1.00 51.80           C  
ATOM   1075  N   SER B 135      10.508 -19.394  -1.054  1.00 49.58           N  
ATOM   1076  CA  SER B 135      10.322 -18.363  -0.038  1.00 49.58           C  
ATOM   1077  C   SER B 135       9.314 -18.804   1.018  1.00 49.58           C  
ATOM   1078  CB  SER B 135       9.860 -17.054  -0.680  1.00 49.58           C  
ATOM   1079  O   SER B 135       8.325 -19.468   0.701  1.00 49.58           O  
ATOM   1080  OG  SER B 135       9.431 -16.133   0.309  1.00 49.58           O  
ATOM   1081  N   LYS B 136       9.608 -18.629   2.279  1.00 45.26           N  
ATOM   1082  CA  LYS B 136       8.828 -19.150   3.397  1.00 45.26           C  
ATOM   1083  C   LYS B 136       7.577 -18.309   3.635  1.00 45.26           C  
ATOM   1084  CB  LYS B 136       9.677 -19.198   4.668  1.00 45.26           C  
ATOM   1085  O   LYS B 136       6.588 -18.798   4.184  1.00 45.26           O  
ATOM   1086  CG  LYS B 136      10.620 -20.390   4.738  1.00 45.26           C  
ATOM   1087  CD  LYS B 136      11.309 -20.479   6.094  1.00 45.26           C  
ATOM   1088  CE  LYS B 136      12.279 -21.651   6.153  1.00 45.26           C  
ATOM   1089  NZ  LYS B 136      12.964 -21.737   7.478  1.00 45.26           N  
ATOM   1090  N   ASN B 137       7.455 -17.151   2.858  1.00 44.91           N  
ATOM   1091  CA  ASN B 137       6.243 -16.399   3.167  1.00 44.91           C  
ATOM   1092  C   ASN B 137       5.704 -15.674   1.937  1.00 44.91           C  
ATOM   1093  CB  ASN B 137       6.503 -15.403   4.299  1.00 44.91           C  
ATOM   1094  O   ASN B 137       5.997 -14.496   1.729  1.00 44.91           O  
ATOM   1095  CG  ASN B 137       6.154 -15.965   5.663  1.00 44.91           C  
ATOM   1096  ND2 ASN B 137       6.884 -15.537   6.686  1.00 44.91           N  
ATOM   1097  OD1 ASN B 137       5.235 -16.778   5.797  1.00 44.91           O  
ATOM   1098  N   PRO B 138       4.864 -16.365   1.153  1.00 47.06           N  
ATOM   1099  CA  PRO B 138       4.356 -15.823  -0.110  1.00 47.06           C  
ATOM   1100  C   PRO B 138       3.517 -14.562   0.084  1.00 47.06           C  
ATOM   1101  CB  PRO B 138       3.503 -16.966  -0.667  1.00 47.06           C  
ATOM   1102  O   PRO B 138       3.411 -13.740  -0.830  1.00 47.06           O  
ATOM   1103  CG  PRO B 138       3.357 -17.923   0.472  1.00 47.06           C  
ATOM   1104  CD  PRO B 138       4.377 -17.578   1.519  1.00 47.06           C  
ATOM   1105  N   LEU B 139       2.948 -14.438   1.245  1.00 44.05           N  
ATOM   1106  CA  LEU B 139       2.021 -13.341   1.498  1.00 44.05           C  
ATOM   1107  C   LEU B 139       2.775 -12.053   1.808  1.00 44.05           C  
ATOM   1108  CB  LEU B 139       1.083 -13.688   2.657  1.00 44.05           C  
ATOM   1109  O   LEU B 139       2.219 -10.958   1.688  1.00 44.05           O  
ATOM   1110  CG  LEU B 139      -0.029 -14.693   2.352  1.00 44.05           C  
ATOM   1111  CD1 LEU B 139      -0.501 -15.368   3.636  1.00 44.05           C  
ATOM   1112  CD2 LEU B 139      -1.191 -14.006   1.644  1.00 44.05           C  
ATOM   1113  N   LEU B 140       3.992 -12.327   2.097  1.00 40.37           N  
ATOM   1114  CA  LEU B 140       4.741 -11.181   2.598  1.00 40.37           C  
ATOM   1115  C   LEU B 140       5.291 -10.345   1.447  1.00 40.37           C  
ATOM   1116  CB  LEU B 140       5.888 -11.643   3.501  1.00 40.37           C  
ATOM   1117  O   LEU B 140       5.417  -9.124   1.565  1.00 40.37           O  
ATOM   1118  CG  LEU B 140       5.671 -11.486   5.007  1.00 40.37           C  
ATOM   1119  CD1 LEU B 140       5.819 -12.832   5.707  1.00 40.37           C  
ATOM   1120  CD2 LEU B 140       6.647 -10.467   5.585  1.00 40.37           C  
ATOM   1121  N   TYR B 141       5.431 -11.096   0.324  1.00 43.01           N  
ATOM   1122  CA  TYR B 141       6.120 -10.318  -0.699  1.00 43.01           C  
ATOM   1123  C   TYR B 141       5.205 -10.046  -1.887  1.00 43.01           C  
ATOM   1124  CB  TYR B 141       7.383 -11.046  -1.169  1.00 43.01           C  
ATOM   1125  O   TYR B 141       4.597 -10.969  -2.434  1.00 43.01           O  
ATOM   1126  CG  TYR B 141       8.410 -11.245  -0.081  1.00 43.01           C  
ATOM   1127  CD1 TYR B 141       9.232 -10.197   0.328  1.00 43.01           C  
ATOM   1128  CD2 TYR B 141       8.561 -12.480   0.539  1.00 43.01           C  
ATOM   1129  CE1 TYR B 141      10.181 -10.376   1.329  1.00 43.01           C  
ATOM   1130  CE2 TYR B 141       9.507 -12.670   1.541  1.00 43.01           C  
ATOM   1131  OH  TYR B 141      11.249 -11.797   2.920  1.00 43.01           O  
ATOM   1132  CZ  TYR B 141      10.311 -11.614   1.929  1.00 43.01           C  
ATOM   1133  N   ASP B 142       4.710  -8.760  -1.975  1.00 45.89           N  
ATOM   1134  CA  ASP B 142       3.951  -8.309  -3.137  1.00 45.89           C  
ATOM   1135  C   ASP B 142       4.871  -8.061  -4.331  1.00 45.89           C  
ATOM   1136  CB  ASP B 142       3.166  -7.038  -2.806  1.00 45.89           C  
ATOM   1137  O   ASP B 142       5.125  -6.911  -4.697  1.00 45.89           O  
ATOM   1138  CG  ASP B 142       1.883  -6.908  -3.607  1.00 45.89           C  
ATOM   1139  OD1 ASP B 142       1.591  -7.794  -4.439  1.00 45.89           O  
ATOM   1140  OD2 ASP B 142       1.158  -5.909  -3.407  1.00 45.89           O  
ATOM   1141  N   ALA B 143       5.647  -9.163  -4.790  1.00 45.47           N  
ATOM   1142  CA  ALA B 143       6.645  -8.952  -5.837  1.00 45.47           C  
ATOM   1143  C   ALA B 143       6.274  -9.710  -7.108  1.00 45.47           C  
ATOM   1144  CB  ALA B 143       8.026  -9.382  -5.349  1.00 45.47           C  
ATOM   1145  O   ALA B 143       5.676 -10.786  -7.045  1.00 45.47           O  
ATOM   1146  N   ASN B 144       6.506  -9.130  -8.248  1.00 55.27           N  
ATOM   1147  CA  ASN B 144       6.299  -9.752  -9.552  1.00 55.27           C  
ATOM   1148  C   ASN B 144       7.558 -10.460 -10.042  1.00 55.27           C  
ATOM   1149  CB  ASN B 144       5.842  -8.711 -10.577  1.00 55.27           C  
ATOM   1150  O   ASN B 144       7.508 -11.235 -10.998  1.00 55.27           O  
ATOM   1151  CG  ASN B 144       4.468  -8.149 -10.266  1.00 55.27           C  
ATOM   1152  ND2 ASN B 144       4.242  -6.896 -10.641  1.00 55.27           N  
ATOM   1153  OD1 ASN B 144       3.619  -8.836  -9.692  1.00 55.27           O  
ATOM   1154  N   TYR B 145       8.572 -10.212  -9.299  1.00 53.32           N  
ATOM   1155  CA  TYR B 145       9.863 -10.781  -9.672  1.00 53.32           C  
ATOM   1156  C   TYR B 145      10.683 -11.127  -8.435  1.00 53.32           C  
ATOM   1157  CB  TYR B 145      10.643  -9.808 -10.561  1.00 53.32           C  
ATOM   1158  O   TYR B 145      10.526 -10.502  -7.383  1.00 53.32           O  
ATOM   1159  CG  TYR B 145       9.887  -9.373 -11.793  1.00 53.32           C  
ATOM   1160  CD1 TYR B 145       9.984 -10.090 -12.983  1.00 53.32           C  
ATOM   1161  CD2 TYR B 145       9.076  -8.243 -11.770  1.00 53.32           C  
ATOM   1162  CE1 TYR B 145       9.291  -9.691 -14.121  1.00 53.32           C  
ATOM   1163  CE2 TYR B 145       8.379  -7.835 -12.902  1.00 53.32           C  
ATOM   1164  OH  TYR B 145       7.804  -8.165 -15.195  1.00 53.32           O  
ATOM   1165  CZ  TYR B 145       8.492  -8.565 -14.071  1.00 53.32           C  
ATOM   1166  N   PHE B 146      11.471 -12.134  -8.645  1.00 62.55           N  
ATOM   1167  CA  PHE B 146      12.458 -12.456  -7.622  1.00 62.55           C  
ATOM   1168  C   PHE B 146      13.861 -12.496  -8.216  1.00 62.55           C  
ATOM   1169  CB  PHE B 146      12.130 -13.798  -6.960  1.00 62.55           C  
ATOM   1170  O   PHE B 146      14.080 -13.111  -9.262  1.00 62.55           O  
ATOM   1171  CG  PHE B 146      11.059 -13.709  -5.906  1.00 62.55           C  
ATOM   1172  CD1 PHE B 146      11.394 -13.600  -4.562  1.00 62.55           C  
ATOM   1173  CD2 PHE B 146       9.716 -13.734  -6.260  1.00 62.55           C  
ATOM   1174  CE1 PHE B 146      10.405 -13.518  -3.584  1.00 62.55           C  
ATOM   1175  CE2 PHE B 146       8.722 -13.652  -5.289  1.00 62.55           C  
ATOM   1176  CZ  PHE B 146       9.069 -13.545  -3.952  1.00 62.55           C  
ATOM   1177  N   LEU B 147      14.700 -11.756  -7.592  1.00 60.46           N  
ATOM   1178  CA  LEU B 147      16.122 -11.884  -7.893  1.00 60.46           C  
ATOM   1179  C   LEU B 147      16.813 -12.791  -6.880  1.00 60.46           C  
ATOM   1180  CB  LEU B 147      16.794 -10.508  -7.904  1.00 60.46           C  
ATOM   1181  O   LEU B 147      16.865 -12.473  -5.689  1.00 60.46           O  
ATOM   1182  CG  LEU B 147      18.193 -10.441  -8.518  1.00 60.46           C  
ATOM   1183  CD1 LEU B 147      18.102 -10.131 -10.009  1.00 60.46           C  
ATOM   1184  CD2 LEU B 147      19.043  -9.399  -7.801  1.00 60.46           C  
ATOM   1185  N   CYS B 148      17.233 -13.889  -7.448  1.00 60.74           N  
ATOM   1186  CA  CYS B 148      17.847 -14.869  -6.559  1.00 60.74           C  
ATOM   1187  C   CYS B 148      19.333 -15.024  -6.860  1.00 60.74           C  
ATOM   1188  CB  CYS B 148      17.147 -16.222  -6.689  1.00 60.74           C  
ATOM   1189  O   CYS B 148      19.719 -15.226  -8.012  1.00 60.74           O  
ATOM   1190  SG  CYS B 148      15.406 -16.190  -6.209  1.00 60.74           S  
ATOM   1191  N   TRP B 149      20.038 -14.844  -5.775  1.00 58.46           N  
ATOM   1192  CA  TRP B 149      21.472 -15.104  -5.847  1.00 58.46           C  
ATOM   1193  C   TRP B 149      21.799 -16.501  -5.330  1.00 58.46           C  
ATOM   1194  CB  TRP B 149      22.250 -14.055  -5.049  1.00 58.46           C  
ATOM   1195  O   TRP B 149      21.555 -16.810  -4.161  1.00 58.46           O  
ATOM   1196  CG  TRP B 149      23.739 -14.165  -5.189  1.00 58.46           C  
ATOM   1197  CD1 TRP B 149      24.428 -14.868  -6.137  1.00 58.46           C  
ATOM   1198  CD2 TRP B 149      24.723 -13.554  -4.348  1.00 58.46           C  
ATOM   1199  CE2 TRP B 149      25.990 -13.930  -4.846  1.00 58.46           C  
ATOM   1200  CE3 TRP B 149      24.656 -12.725  -3.220  1.00 58.46           C  
ATOM   1201  NE1 TRP B 149      25.782 -14.731  -5.937  1.00 58.46           N  
ATOM   1202  CH2 TRP B 149      27.088 -12.693  -3.154  1.00 58.46           C  
ATOM   1203  CZ2 TRP B 149      27.182 -13.504  -4.255  1.00 58.46           C  
ATOM   1204  CZ3 TRP B 149      25.843 -12.301  -2.634  1.00 58.46           C  
ATOM   1205  N   HIS B 150      22.231 -17.307  -6.304  1.00 56.16           N  
ATOM   1206  CA  HIS B 150      22.573 -18.679  -5.946  1.00 56.16           C  
ATOM   1207  C   HIS B 150      24.079 -18.843  -5.768  1.00 56.16           C  
ATOM   1208  CB  HIS B 150      22.061 -19.653  -7.007  1.00 56.16           C  
ATOM   1209  O   HIS B 150      24.842 -18.689  -6.725  1.00 56.16           O  
ATOM   1210  CG  HIS B 150      20.569 -19.739  -7.073  1.00 56.16           C  
ATOM   1211  CD2 HIS B 150      19.690 -19.259  -7.984  1.00 56.16           C  
ATOM   1212  ND1 HIS B 150      19.818 -20.382  -6.113  1.00 56.16           N  
ATOM   1213  CE1 HIS B 150      18.537 -20.294  -6.433  1.00 56.16           C  
ATOM   1214  NE2 HIS B 150      18.433 -19.617  -7.564  1.00 56.16           N  
ATOM   1215  N   THR B 151      24.494 -19.023  -4.498  1.00 52.94           N  
ATOM   1216  CA  THR B 151      25.887 -19.314  -4.175  1.00 52.94           C  
ATOM   1217  C   THR B 151      26.065 -20.790  -3.830  1.00 52.94           C  
ATOM   1218  CB  THR B 151      26.381 -18.447  -3.002  1.00 52.94           C  
ATOM   1219  O   THR B 151      25.102 -21.559  -3.852  1.00 52.94           O  
ATOM   1220  CG2 THR B 151      26.090 -16.970  -3.249  1.00 52.94           C  
ATOM   1221  OG1 THR B 151      25.718 -18.857  -1.799  1.00 52.94           O  
ATOM   1222  N   ASN B 152      27.411 -21.308  -3.751  1.00 46.51           N  
ATOM   1223  CA  ASN B 152      27.698 -22.689  -3.377  1.00 46.51           C  
ATOM   1224  C   ASN B 152      27.024 -23.064  -2.060  1.00 46.51           C  
ATOM   1225  CB  ASN B 152      29.209 -22.917  -3.284  1.00 46.51           C  
ATOM   1226  O   ASN B 152      26.638 -24.218  -1.862  1.00 46.51           O  
ATOM   1227  CG  ASN B 152      29.716 -23.897  -4.323  1.00 46.51           C  
ATOM   1228  ND2 ASN B 152      31.030 -24.080  -4.374  1.00 46.51           N  
ATOM   1229  OD1 ASN B 152      28.933 -24.486  -5.074  1.00 46.51           O  
ATOM   1230  N   CYS B 153      26.817 -22.050  -1.284  1.00 42.26           N  
ATOM   1231  CA  CYS B 153      26.386 -22.363   0.074  1.00 42.26           C  
ATOM   1232  C   CYS B 153      25.003 -21.787   0.354  1.00 42.26           C  
ATOM   1233  CB  CYS B 153      27.389 -21.823   1.093  1.00 42.26           C  
ATOM   1234  O   CYS B 153      24.318 -22.227   1.279  1.00 42.26           O  
ATOM   1235  SG  CYS B 153      29.007 -22.621   1.015  1.00 42.26           S  
ATOM   1236  N   TYR B 154      24.631 -20.697  -0.571  1.00 41.63           N  
ATOM   1237  CA  TYR B 154      23.428 -19.983  -0.157  1.00 41.63           C  
ATOM   1238  C   TYR B 154      22.603 -19.559  -1.366  1.00 41.63           C  
ATOM   1239  CB  TYR B 154      23.794 -18.755   0.682  1.00 41.63           C  
ATOM   1240  O   TYR B 154      23.144 -19.356  -2.455  1.00 41.63           O  
ATOM   1241  CG  TYR B 154      24.506 -19.090   1.970  1.00 41.63           C  
ATOM   1242  CD1 TYR B 154      23.793 -19.487   3.099  1.00 41.63           C  
ATOM   1243  CD2 TYR B 154      25.891 -19.009   2.061  1.00 41.63           C  
ATOM   1244  CE1 TYR B 154      24.445 -19.795   4.289  1.00 41.63           C  
ATOM   1245  CE2 TYR B 154      26.553 -19.315   3.246  1.00 41.63           C  
ATOM   1246  OH  TYR B 154      26.473 -20.011   5.528  1.00 41.63           O  
ATOM   1247  CZ  TYR B 154      25.823 -19.707   4.352  1.00 41.63           C  
ATOM   1248  N   ASP B 155      21.229 -19.602  -1.083  1.00 47.92           N  
ATOM   1249  CA  ASP B 155      20.318 -18.952  -2.019  1.00 47.92           C  
ATOM   1250  C   ASP B 155      19.698 -17.700  -1.402  1.00 47.92           C  
ATOM   1251  CB  ASP B 155      19.218 -19.921  -2.458  1.00 47.92           C  
ATOM   1252  O   ASP B 155      19.230 -17.730  -0.262  1.00 47.92           O  
ATOM   1253  CG  ASP B 155      19.694 -20.931  -3.488  1.00 47.92           C  
ATOM   1254  OD1 ASP B 155      20.741 -20.699  -4.130  1.00 47.92           O  
ATOM   1255  OD2 ASP B 155      19.014 -21.965  -3.661  1.00 47.92           O  
ATOM   1256  N   TYR B 156      19.997 -16.584  -2.047  1.00 46.41           N  
ATOM   1257  CA  TYR B 156      19.393 -15.316  -1.652  1.00 46.41           C  
ATOM   1258  C   TYR B 156      18.386 -14.844  -2.694  1.00 46.41           C  
ATOM   1259  CB  TYR B 156      20.471 -14.248  -1.446  1.00 46.41           C  
ATOM   1260  O   TYR B 156      18.704 -14.767  -3.883  1.00 46.41           O  
ATOM   1261  CG  TYR B 156      21.357 -14.503  -0.250  1.00 46.41           C  
ATOM   1262  CD1 TYR B 156      21.000 -14.043   1.016  1.00 46.41           C  
ATOM   1263  CD2 TYR B 156      22.551 -15.201  -0.385  1.00 46.41           C  
ATOM   1264  CE1 TYR B 156      21.814 -14.274   2.120  1.00 46.41           C  
ATOM   1265  CE2 TYR B 156      23.373 -15.438   0.712  1.00 46.41           C  
ATOM   1266  OH  TYR B 156      23.807 -15.202   3.048  1.00 46.41           O  
ATOM   1267  CZ  TYR B 156      22.997 -14.971   1.958  1.00 46.41           C  
ATOM   1268  N   CYS B 157      17.182 -14.615  -2.193  1.00 53.59           N  
ATOM   1269  CA  CYS B 157      16.180 -14.138  -3.139  1.00 53.59           C  
ATOM   1270  C   CYS B 157      15.577 -12.817  -2.675  1.00 53.59           C  
ATOM   1271  CB  CYS B 157      15.075 -15.178  -3.320  1.00 53.59           C  
ATOM   1272  O   CYS B 157      15.224 -12.668  -1.504  1.00 53.59           O  
ATOM   1273  SG  CYS B 157      15.610 -16.662  -4.199  1.00 53.59           S  
ATOM   1274  N   ILE B 158      15.571 -11.890  -3.495  1.00 48.75           N  
ATOM   1275  CA  ILE B 158      14.984 -10.583  -3.219  1.00 48.75           C  
ATOM   1276  C   ILE B 158      13.765 -10.366  -4.113  1.00 48.75           C  
ATOM   1277  CB  ILE B 158      16.010  -9.447  -3.427  1.00 48.75           C  
ATOM   1278  O   ILE B 158      13.853 -10.498  -5.336  1.00 48.75           O  
ATOM   1279  CG1 ILE B 158      17.281  -9.720  -2.613  1.00 48.75           C  
ATOM   1280  CG2 ILE B 158      15.400  -8.093  -3.052  1.00 48.75           C  
ATOM   1281  CD1 ILE B 158      18.437  -8.784  -2.938  1.00 48.75           C  
ATOM   1282  N   PRO B 159      12.628 -10.091  -3.503  1.00 47.87           N  
ATOM   1283  CA  PRO B 159      11.422  -9.834  -4.293  1.00 47.87           C  
ATOM   1284  C   PRO B 159      11.399  -8.431  -4.895  1.00 47.87           C  
ATOM   1285  CB  PRO B 159      10.291 -10.010  -3.277  1.00 47.87           C  
ATOM   1286  O   PRO B 159      11.833  -7.472  -4.251  1.00 47.87           O  
ATOM   1287  CG  PRO B 159      10.940  -9.815  -1.945  1.00 47.87           C  
ATOM   1288  CD  PRO B 159      12.409 -10.093  -2.085  1.00 47.87           C  
ATOM   1289  N   TYR B 160      11.062  -8.338  -6.212  1.00 38.09           N  
ATOM   1290  CA  TYR B 160      10.921  -7.058  -6.898  1.00 38.09           C  
ATOM   1291  C   TYR B 160       9.541  -6.929  -7.532  1.00 38.09           C  
ATOM   1292  CB  TYR B 160      12.004  -6.900  -7.969  1.00 38.09           C  
ATOM   1293  O   TYR B 160       8.950  -7.924  -7.958  1.00 38.09           O  
ATOM   1294  CG  TYR B 160      13.339  -6.456  -7.422  1.00 38.09           C  
ATOM   1295  CD1 TYR B 160      13.624  -5.105  -7.240  1.00 38.09           C  
ATOM   1296  CD2 TYR B 160      14.317  -7.386  -7.086  1.00 38.09           C  
ATOM   1297  CE1 TYR B 160      14.854  -4.691  -6.737  1.00 38.09           C  
ATOM   1298  CE2 TYR B 160      15.549  -6.984  -6.583  1.00 38.09           C  
ATOM   1299  OH  TYR B 160      17.027  -5.232  -5.914  1.00 38.09           O  
ATOM   1300  CZ  TYR B 160      15.808  -5.636  -6.412  1.00 38.09           C  
ATOM   1301  N   ASN B 161       8.860  -5.727  -7.452  1.00 37.67           N  
ATOM   1302  CA  ASN B 161       7.587  -5.502  -8.129  1.00 37.67           C  
ATOM   1303  C   ASN B 161       7.789  -5.145  -9.599  1.00 37.67           C  
ATOM   1304  CB  ASN B 161       6.789  -4.406  -7.420  1.00 37.67           C  
ATOM   1305  O   ASN B 161       6.896  -5.353 -10.421  1.00 37.67           O  
ATOM   1306  CG  ASN B 161       5.979  -4.936  -6.253  1.00 37.67           C  
ATOM   1307  ND2 ASN B 161       5.590  -4.045  -5.349  1.00 37.67           N  
ATOM   1308  OD1 ASN B 161       5.705  -6.135  -6.165  1.00 37.67           O  
ATOM   1309  N   SER B 162       8.801  -4.444 -10.054  1.00 33.18           N  
ATOM   1310  CA  SER B 162       9.032  -4.033 -11.435  1.00 33.18           C  
ATOM   1311  C   SER B 162      10.315  -4.645 -11.987  1.00 33.18           C  
ATOM   1312  CB  SER B 162       9.100  -2.509 -11.537  1.00 33.18           C  
ATOM   1313  O   SER B 162      11.236  -4.957 -11.230  1.00 33.18           O  
ATOM   1314  OG  SER B 162      10.340  -2.027 -11.050  1.00 33.18           O  
ATOM   1315  N   VAL B 163      10.165  -5.170 -13.382  1.00 35.66           N  
ATOM   1316  CA  VAL B 163      11.282  -5.787 -14.090  1.00 35.66           C  
ATOM   1317  C   VAL B 163      12.371  -4.747 -14.342  1.00 35.66           C  
ATOM   1318  CB  VAL B 163      10.828  -6.419 -15.425  1.00 35.66           C  
ATOM   1319  O   VAL B 163      12.077  -3.608 -14.714  1.00 35.66           O  
ATOM   1320  CG1 VAL B 163      12.000  -7.106 -16.123  1.00 35.66           C  
ATOM   1321  CG2 VAL B 163       9.689  -7.408 -15.186  1.00 35.66           C  
ATOM   1322  N   THR B 164      13.492  -5.005 -13.787  1.00 31.37           N  
ATOM   1323  CA  THR B 164      14.630  -4.215 -14.243  1.00 31.37           C  
ATOM   1324  C   THR B 164      15.133  -4.719 -15.592  1.00 31.37           C  
ATOM   1325  CB  THR B 164      15.779  -4.247 -13.218  1.00 31.37           C  
ATOM   1326  O   THR B 164      15.067  -5.917 -15.877  1.00 31.37           O  
ATOM   1327  CG2 THR B 164      15.534  -3.255 -12.086  1.00 31.37           C  
ATOM   1328  OG1 THR B 164      15.884  -5.566 -12.668  1.00 31.37           O  
ATOM   1329  N   SER B 165      14.863  -4.015 -16.667  1.00 33.69           N  
ATOM   1330  CA  SER B 165      15.338  -4.465 -17.971  1.00 33.69           C  
ATOM   1331  C   SER B 165      16.804  -4.881 -17.913  1.00 33.69           C  
ATOM   1332  CB  SER B 165      15.152  -3.366 -19.018  1.00 33.69           C  
ATOM   1333  O   SER B 165      17.241  -5.744 -18.676  1.00 33.69           O  
ATOM   1334  OG  SER B 165      15.185  -2.085 -18.414  1.00 33.69           O  
ATOM   1335  N   SER B 166      17.496  -4.221 -17.107  1.00 31.11           N  
ATOM   1336  CA  SER B 166      18.932  -4.478 -17.114  1.00 31.11           C  
ATOM   1337  C   SER B 166      19.454  -4.744 -15.706  1.00 31.11           C  
ATOM   1338  CB  SER B 166      19.685  -3.297 -17.730  1.00 31.11           C  
ATOM   1339  O   SER B 166      19.004  -4.119 -14.743  1.00 31.11           O  
ATOM   1340  OG  SER B 166      19.324  -2.084 -17.093  1.00 31.11           O  
ATOM   1341  N   ILE B 167      19.914  -5.873 -15.456  1.00 35.98           N  
ATOM   1342  CA  ILE B 167      20.633  -6.200 -14.230  1.00 35.98           C  
ATOM   1343  C   ILE B 167      22.101  -5.805 -14.372  1.00 35.98           C  
ATOM   1344  CB  ILE B 167      20.513  -7.701 -13.887  1.00 35.98           C  
ATOM   1345  O   ILE B 167      22.749  -6.146 -15.365  1.00 35.98           O  
ATOM   1346  CG1 ILE B 167      19.057  -8.062 -13.569  1.00 35.98           C  
ATOM   1347  CG2 ILE B 167      21.434  -8.064 -12.719  1.00 35.98           C  
ATOM   1348  CD1 ILE B 167      18.784  -9.559 -13.531  1.00 35.98           C  
ATOM   1349  N   VAL B 168      22.537  -4.732 -13.658  1.00 34.07           N  
ATOM   1350  CA  VAL B 168      23.952  -4.374 -13.694  1.00 34.07           C  
ATOM   1351  C   VAL B 168      24.689  -5.063 -12.549  1.00 34.07           C  
ATOM   1352  CB  VAL B 168      24.152  -2.844 -13.613  1.00 34.07           C  
ATOM   1353  O   VAL B 168      24.304  -4.929 -11.385  1.00 34.07           O  
ATOM   1354  CG1 VAL B 168      25.637  -2.490 -13.659  1.00 34.07           C  
ATOM   1355  CG2 VAL B 168      23.398  -2.146 -14.743  1.00 34.07           C  
ATOM   1356  N   ILE B 169      25.418  -5.969 -12.943  1.00 36.00           N  
ATOM   1357  CA  ILE B 169      26.314  -6.637 -12.004  1.00 36.00           C  
ATOM   1358  C   ILE B 169      27.658  -5.914 -11.971  1.00 36.00           C  
ATOM   1359  CB  ILE B 169      26.513  -8.124 -12.374  1.00 36.00           C  
ATOM   1360  O   ILE B 169      28.313  -5.759 -13.005  1.00 36.00           O  
ATOM   1361  CG1 ILE B 169      25.159  -8.835 -12.474  1.00 36.00           C  
ATOM   1362  CG2 ILE B 169      27.422  -8.816 -11.355  1.00 36.00           C  
ATOM   1363  CD1 ILE B 169      25.247 -10.262 -12.997  1.00 36.00           C  
ATOM   1364  N   THR B 170      27.776  -4.924 -11.111  1.00 31.74           N  
ATOM   1365  CA  THR B 170      29.003  -4.134 -11.114  1.00 31.74           C  
ATOM   1366  C   THR B 170      30.164  -4.936 -10.533  1.00 31.74           C  
ATOM   1367  CB  THR B 170      28.828  -2.828 -10.317  1.00 31.74           C  
ATOM   1368  O   THR B 170      31.263  -4.407 -10.354  1.00 31.74           O  
ATOM   1369  CG2 THR B 170      27.998  -1.815 -11.098  1.00 31.74           C  
ATOM   1370  OG1 THR B 170      28.169  -3.116  -9.078  1.00 31.74           O  
ATOM   1371  N   SER B 171      29.957  -5.938  -9.841  1.00 35.65           N  
ATOM   1372  CA  SER B 171      31.289  -6.443  -9.526  1.00 35.65           C  
ATOM   1373  C   SER B 171      32.090  -6.716 -10.794  1.00 35.65           C  
ATOM   1374  CB  SER B 171      31.195  -7.718  -8.687  1.00 35.65           C  
ATOM   1375  O   SER B 171      31.531  -7.137 -11.809  1.00 35.65           O  
ATOM   1376  OG  SER B 171      31.469  -8.862  -9.479  1.00 35.65           O  
ATOM   1377  N   GLY B 172      32.816  -5.806 -11.308  1.00 37.09           N  
ATOM   1378  CA  GLY B 172      33.644  -6.047 -12.480  1.00 37.09           C  
ATOM   1379  C   GLY B 172      33.582  -7.482 -12.969  1.00 37.09           C  
ATOM   1380  O   GLY B 172      34.096  -7.800 -14.043  1.00 37.09           O  
ATOM   1381  N   ASP B 173      32.964  -8.427 -12.242  1.00 38.13           N  
ATOM   1382  CA  ASP B 173      33.128  -9.849 -12.527  1.00 38.13           C  
ATOM   1383  C   ASP B 173      31.779 -10.515 -12.789  1.00 38.13           C  
ATOM   1384  CB  ASP B 173      33.845 -10.549 -11.371  1.00 38.13           C  
ATOM   1385  O   ASP B 173      31.058 -10.858 -11.850  1.00 38.13           O  
ATOM   1386  CG  ASP B 173      35.340 -10.288 -11.355  1.00 38.13           C  
ATOM   1387  OD1 ASP B 173      35.882  -9.784 -12.363  1.00 38.13           O  
ATOM   1388  OD2 ASP B 173      35.984 -10.591 -10.327  1.00 38.13           O  
ATOM   1389  N   GLY B 174      30.853 -10.050 -13.892  1.00 44.71           N  
ATOM   1390  CA  GLY B 174      29.719 -10.813 -14.388  1.00 44.71           C  
ATOM   1391  C   GLY B 174      29.239 -10.352 -15.751  1.00 44.71           C  
ATOM   1392  O   GLY B 174      29.791  -9.409 -16.323  1.00 44.71           O  
ATOM   1393  N   THR B 175      28.469 -11.320 -16.386  1.00 41.50           N  
ATOM   1394  CA  THR B 175      27.978 -11.032 -17.729  1.00 41.50           C  
ATOM   1395  C   THR B 175      26.672 -10.244 -17.670  1.00 41.50           C  
ATOM   1396  CB  THR B 175      27.763 -12.327 -18.534  1.00 41.50           C  
ATOM   1397  O   THR B 175      25.856 -10.451 -16.770  1.00 41.50           O  
ATOM   1398  CG2 THR B 175      28.706 -13.430 -18.065  1.00 41.50           C  
ATOM   1399  OG1 THR B 175      26.409 -12.767 -18.367  1.00 41.50           O  
ATOM   1400  N   THR B 176      26.444  -9.151 -18.382  1.00 41.89           N  
ATOM   1401  CA  THR B 176      25.237  -8.338 -18.481  1.00 41.89           C  
ATOM   1402  C   THR B 176      24.167  -9.054 -19.300  1.00 41.89           C  
ATOM   1403  CB  THR B 176      25.538  -6.966 -19.112  1.00 41.89           C  
ATOM   1404  O   THR B 176      22.984  -8.720 -19.213  1.00 41.89           O  
ATOM   1405  CG2 THR B 176      26.331  -6.082 -18.155  1.00 41.89           C  
ATOM   1406  OG1 THR B 176      26.298  -7.155 -20.312  1.00 41.89           O  
ATOM   1407  N   SER B 177      24.461 -10.079 -20.138  1.00 44.72           N  
ATOM   1408  CA  SER B 177      23.530 -10.836 -20.968  1.00 44.72           C  
ATOM   1409  C   SER B 177      23.166 -12.167 -20.318  1.00 44.72           C  
ATOM   1410  CB  SER B 177      24.126 -11.082 -22.355  1.00 44.72           C  
ATOM   1411  O   SER B 177      24.033 -12.856 -19.776  1.00 44.72           O  
ATOM   1412  OG  SER B 177      25.464 -11.539 -22.253  1.00 44.72           O  
ATOM   1413  N   PRO B 178      21.822 -12.466 -20.279  1.00 49.28           N  
ATOM   1414  CA  PRO B 178      21.397 -13.738 -19.692  1.00 49.28           C  
ATOM   1415  C   PRO B 178      22.010 -14.947 -20.395  1.00 49.28           C  
ATOM   1416  CB  PRO B 178      19.876 -13.718 -19.869  1.00 49.28           C  
ATOM   1417  O   PRO B 178      22.227 -14.915 -21.609  1.00 49.28           O  
ATOM   1418  CG  PRO B 178      19.612 -12.553 -20.767  1.00 49.28           C  
ATOM   1419  CD  PRO B 178      20.882 -11.764 -20.912  1.00 49.28           C  
ATOM   1420  N   ILE B 179      22.473 -16.018 -19.564  1.00 47.84           N  
ATOM   1421  CA  ILE B 179      23.054 -17.235 -20.120  1.00 47.84           C  
ATOM   1422  C   ILE B 179      21.983 -18.319 -20.222  1.00 47.84           C  
ATOM   1423  CB  ILE B 179      24.243 -17.735 -19.269  1.00 47.84           C  
ATOM   1424  O   ILE B 179      20.984 -18.283 -19.499  1.00 47.84           O  
ATOM   1425  CG1 ILE B 179      25.081 -16.550 -18.775  1.00 47.84           C  
ATOM   1426  CG2 ILE B 179      25.102 -18.720 -20.067  1.00 47.84           C  
ATOM   1427  CD1 ILE B 179      26.051 -16.902 -17.655  1.00 47.84           C  
ATOM   1428  N   SER B 180      21.859 -19.034 -21.286  1.00 43.73           N  
ATOM   1429  CA  SER B 180      20.964 -20.179 -21.417  1.00 43.73           C  
ATOM   1430  C   SER B 180      21.141 -21.155 -20.258  1.00 43.73           C  
ATOM   1431  CB  SER B 180      21.207 -20.901 -22.743  1.00 43.73           C  
ATOM   1432  O   SER B 180      22.197 -21.189 -19.624  1.00 43.73           O  
ATOM   1433  OG  SER B 180      22.349 -21.736 -22.660  1.00 43.73           O  
ATOM   1434  N   GLU B 181      20.081 -21.608 -19.603  1.00 44.63           N  
ATOM   1435  CA  GLU B 181      20.061 -22.494 -18.444  1.00 44.63           C  
ATOM   1436  C   GLU B 181      21.324 -23.349 -18.381  1.00 44.63           C  
ATOM   1437  CB  GLU B 181      18.820 -23.390 -18.473  1.00 44.63           C  
ATOM   1438  O   GLU B 181      21.676 -23.868 -17.319  1.00 44.63           O  
ATOM   1439  CG  GLU B 181      17.602 -22.775 -17.799  1.00 44.63           C  
ATOM   1440  CD  GLU B 181      16.389 -23.692 -17.801  1.00 44.63           C  
ATOM   1441  OE1 GLU B 181      15.318 -23.282 -17.298  1.00 44.63           O  
ATOM   1442  OE2 GLU B 181      16.510 -24.829 -18.310  1.00 44.63           O  
ATOM   1443  N   HIS B 182      21.932 -23.821 -19.446  1.00 39.56           N  
ATOM   1444  CA  HIS B 182      22.919 -24.893 -19.393  1.00 39.56           C  
ATOM   1445  C   HIS B 182      24.246 -24.393 -18.833  1.00 39.56           C  
ATOM   1446  CB  HIS B 182      23.130 -25.497 -20.783  1.00 39.56           C  
ATOM   1447  O   HIS B 182      24.416 -23.193 -18.604  1.00 39.56           O  
ATOM   1448  CG  HIS B 182      21.920 -26.190 -21.325  1.00 39.56           C  
ATOM   1449  CD2 HIS B 182      21.775 -27.034 -22.374  1.00 39.56           C  
ATOM   1450  ND1 HIS B 182      20.667 -26.042 -20.772  1.00 39.56           N  
ATOM   1451  CE1 HIS B 182      19.801 -26.767 -21.459  1.00 39.56           C  
ATOM   1452  NE2 HIS B 182      20.447 -27.379 -22.437  1.00 39.56           N  
ATOM   1453  N   ASP B 183      25.666 -25.074 -19.394  1.00 41.63           N  
ATOM   1454  CA  ASP B 183      27.020 -25.425 -18.977  1.00 41.63           C  
ATOM   1455  C   ASP B 183      27.918 -24.191 -18.933  1.00 41.63           C  
ATOM   1456  CB  ASP B 183      27.616 -26.475 -19.917  1.00 41.63           C  
ATOM   1457  O   ASP B 183      27.949 -23.404 -19.882  1.00 41.63           O  
ATOM   1458  CG  ASP B 183      26.999 -27.851 -19.735  1.00 41.63           C  
ATOM   1459  OD1 ASP B 183      26.434 -28.129 -18.656  1.00 41.63           O  
ATOM   1460  OD2 ASP B 183      27.082 -28.666 -20.679  1.00 41.63           O  
ATOM   1461  N   TYR B 184      27.967 -23.676 -17.790  1.00 40.88           N  
ATOM   1462  CA  TYR B 184      29.081 -22.740 -17.702  1.00 40.88           C  
ATOM   1463  C   TYR B 184      30.371 -23.378 -18.202  1.00 40.88           C  
ATOM   1464  CB  TYR B 184      29.263 -22.255 -16.260  1.00 40.88           C  
ATOM   1465  O   TYR B 184      30.504 -24.604 -18.206  1.00 40.88           O  
ATOM   1466  CG  TYR B 184      28.327 -22.913 -15.276  1.00 40.88           C  
ATOM   1467  CD1 TYR B 184      27.060 -22.388 -15.031  1.00 40.88           C  
ATOM   1468  CD2 TYR B 184      28.707 -24.060 -14.588  1.00 40.88           C  
ATOM   1469  CE1 TYR B 184      26.195 -22.990 -14.124  1.00 40.88           C  
ATOM   1470  CE2 TYR B 184      27.850 -24.671 -13.678  1.00 40.88           C  
ATOM   1471  OH  TYR B 184      25.746 -24.729 -12.554  1.00 40.88           O  
ATOM   1472  CZ  TYR B 184      26.598 -24.129 -13.453  1.00 40.88           C  
ATOM   1473  N   GLN B 185      31.031 -22.688 -19.054  1.00 35.11           N  
ATOM   1474  CA  GLN B 185      32.281 -23.218 -19.589  1.00 35.11           C  
ATOM   1475  C   GLN B 185      33.452 -22.907 -18.661  1.00 35.11           C  
ATOM   1476  CB  GLN B 185      32.551 -22.651 -20.983  1.00 35.11           C  
ATOM   1477  O   GLN B 185      33.644 -21.758 -18.259  1.00 35.11           O  
ATOM   1478  CG  GLN B 185      31.923 -23.461 -22.109  1.00 35.11           C  
ATOM   1479  CD  GLN B 185      32.498 -23.118 -23.471  1.00 35.11           C  
ATOM   1480  NE2 GLN B 185      32.192 -23.941 -24.468  1.00 35.11           N  
ATOM   1481  OE1 GLN B 185      33.210 -22.120 -23.625  1.00 35.11           O  
ATOM   1482  N   ILE B 186      33.733 -23.979 -17.806  1.00 33.45           N  
ATOM   1483  CA  ILE B 186      35.038 -23.912 -17.157  1.00 33.45           C  
ATOM   1484  C   ILE B 186      36.047 -24.749 -17.939  1.00 33.45           C  
ATOM   1485  CB  ILE B 186      34.966 -24.393 -15.690  1.00 33.45           C  
ATOM   1486  O   ILE B 186      35.890 -25.966 -18.064  1.00 33.45           O  
ATOM   1487  CG1 ILE B 186      34.069 -23.461 -14.867  1.00 33.45           C  
ATOM   1488  CG2 ILE B 186      36.368 -24.483 -15.082  1.00 33.45           C  
ATOM   1489  CD1 ILE B 186      33.769 -23.971 -13.464  1.00 33.45           C  
ATOM   1490  N   GLY B 187      37.117 -24.146 -18.331  1.00 36.33           N  
ATOM   1491  CA  GLY B 187      38.181 -24.843 -19.036  1.00 36.33           C  
ATOM   1492  C   GLY B 187      37.684 -25.652 -20.219  1.00 36.33           C  
ATOM   1493  O   GLY B 187      38.188 -26.744 -20.487  1.00 36.33           O  
ATOM   1494  N   GLY B 188      36.555 -25.338 -20.759  1.00 36.29           N  
ATOM   1495  CA  GLY B 188      36.021 -26.009 -21.934  1.00 36.29           C  
ATOM   1496  C   GLY B 188      34.886 -26.962 -21.612  1.00 36.29           C  
ATOM   1497  O   GLY B 188      34.379 -27.653 -22.498  1.00 36.29           O  
ATOM   1498  N   TYR B 189      34.671 -27.223 -20.205  1.00 35.41           N  
ATOM   1499  CA  TYR B 189      33.624 -28.157 -19.805  1.00 35.41           C  
ATOM   1500  C   TYR B 189      32.375 -27.413 -19.349  1.00 35.41           C  
ATOM   1501  CB  TYR B 189      34.122 -29.075 -18.684  1.00 35.41           C  
ATOM   1502  O   TYR B 189      32.459 -26.278 -18.873  1.00 35.41           O  
ATOM   1503  CG  TYR B 189      35.282 -29.952 -19.089  1.00 35.41           C  
ATOM   1504  CD1 TYR B 189      35.068 -31.176 -19.719  1.00 35.41           C  
ATOM   1505  CD2 TYR B 189      36.593 -29.561 -18.841  1.00 35.41           C  
ATOM   1506  CE1 TYR B 189      36.133 -31.989 -20.092  1.00 35.41           C  
ATOM   1507  CE2 TYR B 189      37.666 -30.365 -19.209  1.00 35.41           C  
ATOM   1508  OH  TYR B 189      38.485 -32.376 -20.200  1.00 35.41           O  
ATOM   1509  CZ  TYR B 189      37.427 -31.576 -19.834  1.00 35.41           C  
ATOM   1510  N   THR B 190      31.272 -27.852 -19.749  1.00 40.75           N  
ATOM   1511  CA  THR B 190      29.955 -27.326 -19.409  1.00 40.75           C  
ATOM   1512  C   THR B 190      29.523 -27.802 -18.025  1.00 40.75           C  
ATOM   1513  CB  THR B 190      28.900 -27.744 -20.451  1.00 40.75           C  
ATOM   1514  O   THR B 190      29.700 -28.972 -17.682  1.00 40.75           O  
ATOM   1515  CG2 THR B 190      28.604 -26.606 -21.421  1.00 40.75           C  
ATOM   1516  OG1 THR B 190      29.388 -28.872 -21.189  1.00 40.75           O  
ATOM   1517  N   GLU B 191      29.536 -26.950 -16.954  1.00 43.06           N  
ATOM   1518  CA  GLU B 191      29.052 -27.303 -15.623  1.00 43.06           C  
ATOM   1519  C   GLU B 191      27.668 -26.714 -15.365  1.00 43.06           C  
ATOM   1520  CB  GLU B 191      30.035 -26.827 -14.550  1.00 43.06           C  
ATOM   1521  O   GLU B 191      27.328 -25.656 -15.900  1.00 43.06           O  
ATOM   1522  CG  GLU B 191      30.997 -27.906 -14.075  1.00 43.06           C  
ATOM   1523  CD  GLU B 191      31.800 -27.497 -12.851  1.00 43.06           C  
ATOM   1524  OE1 GLU B 191      32.609 -28.314 -12.355  1.00 43.06           O  
ATOM   1525  OE2 GLU B 191      31.619 -26.351 -12.384  1.00 43.06           O  
ATOM   1526  N   LYS B 192      26.759 -27.393 -14.737  1.00 44.95           N  
ATOM   1527  CA  LYS B 192      25.441 -26.920 -14.325  1.00 44.95           C  
ATOM   1528  C   LYS B 192      25.551 -25.894 -13.200  1.00 44.95           C  
ATOM   1529  CB  LYS B 192      24.564 -28.092 -13.881  1.00 44.95           C  
ATOM   1530  O   LYS B 192      26.443 -25.987 -12.354  1.00 44.95           O  
ATOM   1531  CG  LYS B 192      23.988 -28.904 -15.031  1.00 44.95           C  
ATOM   1532  CD  LYS B 192      23.006 -29.958 -14.534  1.00 44.95           C  
ATOM   1533  CE  LYS B 192      22.452 -30.792 -15.681  1.00 44.95           C  
ATOM   1534  NZ  LYS B 192      21.493 -31.831 -15.198  1.00 44.95           N  
ATOM   1535  N   TRP B 193      24.910 -24.862 -13.289  1.00 48.49           N  
ATOM   1536  CA  TRP B 193      24.988 -23.811 -12.280  1.00 48.49           C  
ATOM   1537  C   TRP B 193      24.843 -24.391 -10.877  1.00 48.49           C  
ATOM   1538  CB  TRP B 193      23.910 -22.751 -12.522  1.00 48.49           C  
ATOM   1539  O   TRP B 193      25.378 -23.840  -9.912  1.00 48.49           O  
ATOM   1540  CG  TRP B 193      22.509 -23.282 -12.455  1.00 48.49           C  
ATOM   1541  CD1 TRP B 193      21.769 -23.789 -13.486  1.00 48.49           C  
ATOM   1542  CD2 TRP B 193      21.678 -23.352 -11.292  1.00 48.49           C  
ATOM   1543  CE2 TRP B 193      20.446 -23.914 -11.693  1.00 48.49           C  
ATOM   1544  CE3 TRP B 193      21.856 -22.995  -9.949  1.00 48.49           C  
ATOM   1545  NE1 TRP B 193      20.527 -24.172 -13.035  1.00 48.49           N  
ATOM   1546  CH2 TRP B 193      19.596 -23.769  -9.488  1.00 48.49           C  
ATOM   1547  CZ2 TRP B 193      19.396 -24.127 -10.796  1.00 48.49           C  
ATOM   1548  CZ3 TRP B 193      20.810 -23.208  -9.059  1.00 48.49           C  
ATOM   1549  N   GLU B 194      24.199 -25.513 -10.797  1.00 44.74           N  
ATOM   1550  CA  GLU B 194      23.986 -26.180  -9.516  1.00 44.74           C  
ATOM   1551  C   GLU B 194      25.288 -26.762  -8.973  1.00 44.74           C  
ATOM   1552  CB  GLU B 194      22.933 -27.283  -9.652  1.00 44.74           C  
ATOM   1553  O   GLU B 194      25.333 -27.246  -7.840  1.00 44.74           O  
ATOM   1554  CG  GLU B 194      21.539 -26.765  -9.975  1.00 44.74           C  
ATOM   1555  CD  GLU B 194      20.636 -27.820 -10.596  1.00 44.74           C  
ATOM   1556  OE1 GLU B 194      19.428 -27.550 -10.785  1.00 44.74           O  
ATOM   1557  OE2 GLU B 194      21.141 -28.925 -10.896  1.00 44.74           O  
ATOM   1558  N   SER B 195      26.199 -26.800  -9.851  1.00 44.42           N  
ATOM   1559  CA  SER B 195      27.458 -27.427  -9.461  1.00 44.42           C  
ATOM   1560  C   SER B 195      28.153 -26.631  -8.361  1.00 44.42           C  
ATOM   1561  CB  SER B 195      28.386 -27.562 -10.669  1.00 44.42           C  
ATOM   1562  O   SER B 195      28.996 -27.167  -7.639  1.00 44.42           O  
ATOM   1563  OG  SER B 195      28.609 -26.301 -11.276  1.00 44.42           O  
ATOM   1564  N   GLY B 196      27.698 -25.364  -7.952  1.00 46.67           N  
ATOM   1565  CA  GLY B 196      28.217 -24.556  -6.861  1.00 46.67           C  
ATOM   1566  C   GLY B 196      29.584 -23.966  -7.153  1.00 46.67           C  
ATOM   1567  O   GLY B 196      30.237 -23.424  -6.258  1.00 46.67           O  
ATOM   1568  N   VAL B 197      30.131 -24.162  -8.278  1.00 48.65           N  
ATOM   1569  CA  VAL B 197      31.489 -23.716  -8.572  1.00 48.65           C  
ATOM   1570  C   VAL B 197      31.501 -22.205  -8.794  1.00 48.65           C  
ATOM   1571  CB  VAL B 197      32.070 -24.441  -9.807  1.00 48.65           C  
ATOM   1572  O   VAL B 197      32.409 -21.511  -8.332  1.00 48.65           O  
ATOM   1573  CG1 VAL B 197      33.494 -23.966 -10.091  1.00 48.65           C  
ATOM   1574  CG2 VAL B 197      32.039 -25.954  -9.600  1.00 48.65           C  
ATOM   1575  N   LYS B 198      30.455 -21.588  -9.403  1.00 50.41           N  
ATOM   1576  CA  LYS B 198      30.337 -20.147  -9.609  1.00 50.41           C  
ATOM   1577  C   LYS B 198      28.980 -19.633  -9.137  1.00 50.41           C  
ATOM   1578  CB  LYS B 198      30.546 -19.797 -11.084  1.00 50.41           C  
ATOM   1579  O   LYS B 198      27.975 -20.341  -9.232  1.00 50.41           O  
ATOM   1580  CG  LYS B 198      32.003 -19.806 -11.521  1.00 50.41           C  
ATOM   1581  CD  LYS B 198      32.185 -19.123 -12.871  1.00 50.41           C  
ATOM   1582  CE  LYS B 198      33.646 -19.116 -13.302  1.00 50.41           C  
ATOM   1583  NZ  LYS B 198      33.834 -18.419 -14.609  1.00 50.41           N  
ATOM   1584  N   ASP B 199      28.980 -18.401  -8.568  1.00 56.35           N  
ATOM   1585  CA  ASP B 199      27.748 -17.745  -8.142  1.00 56.35           C  
ATOM   1586  C   ASP B 199      26.896 -17.344  -9.344  1.00 56.35           C  
ATOM   1587  CB  ASP B 199      28.063 -16.515  -7.287  1.00 56.35           C  
ATOM   1588  O   ASP B 199      27.426 -17.045 -10.416  1.00 56.35           O  
ATOM   1589  CG  ASP B 199      28.673 -16.868  -5.942  1.00 56.35           C  
ATOM   1590  OD1 ASP B 199      28.746 -18.069  -5.602  1.00 56.35           O  
ATOM   1591  OD2 ASP B 199      29.081 -15.937  -5.215  1.00 56.35           O  
ATOM   1592  N   CYS B 200      25.611 -17.596  -9.238  1.00 60.15           N  
ATOM   1593  CA  CYS B 200      24.679 -17.204 -10.289  1.00 60.15           C  
ATOM   1594  C   CYS B 200      23.535 -16.372  -9.721  1.00 60.15           C  
ATOM   1595  CB  CYS B 200      24.121 -18.437 -10.998  1.00 60.15           C  
ATOM   1596  O   CYS B 200      23.138 -16.559  -8.570  1.00 60.15           O  
ATOM   1597  SG  CYS B 200      22.897 -19.345 -10.027  1.00 60.15           S  
ATOM   1598  N   VAL B 201      23.235 -15.363 -10.550  1.00 61.39           N  
ATOM   1599  CA  VAL B 201      22.061 -14.563 -10.218  1.00 61.39           C  
ATOM   1600  C   VAL B 201      20.913 -14.914 -11.163  1.00 61.39           C  
ATOM   1601  CB  VAL B 201      22.366 -13.050 -10.289  1.00 61.39           C  
ATOM   1602  O   VAL B 201      21.104 -14.994 -12.378  1.00 61.39           O  
ATOM   1603  CG1 VAL B 201      21.098 -12.232 -10.051  1.00 61.39           C  
ATOM   1604  CG2 VAL B 201      23.445 -12.676  -9.274  1.00 61.39           C  
ATOM   1605  N   VAL B 202      19.812 -15.225 -10.511  1.00 63.10           N  
ATOM   1606  CA  VAL B 202      18.661 -15.615 -11.319  1.00 63.10           C  
ATOM   1607  C   VAL B 202      17.520 -14.623 -11.104  1.00 63.10           C  
ATOM   1608  CB  VAL B 202      18.191 -17.048 -10.983  1.00 63.10           C  
ATOM   1609  O   VAL B 202      17.189 -14.285  -9.965  1.00 63.10           O  
ATOM   1610  CG1 VAL B 202      17.035 -17.464 -11.891  1.00 63.10           C  
ATOM   1611  CG2 VAL B 202      19.353 -18.032 -11.108  1.00 63.10           C  
ATOM   1612  N   LEU B 203      17.002 -14.120 -12.176  1.00 62.65           N  
ATOM   1613  CA  LEU B 203      15.782 -13.320 -12.152  1.00 62.65           C  
ATOM   1614  C   LEU B 203      14.565 -14.174 -12.491  1.00 62.65           C  
ATOM   1615  CB  LEU B 203      15.888 -12.150 -13.134  1.00 62.65           C  
ATOM   1616  O   LEU B 203      14.413 -14.623 -13.629  1.00 62.65           O  
ATOM   1617  CG  LEU B 203      14.698 -11.191 -13.176  1.00 62.65           C  
ATOM   1618  CD1 LEU B 203      14.633 -10.370 -11.892  1.00 62.65           C  
ATOM   1619  CD2 LEU B 203      14.789 -10.279 -14.395  1.00 62.65           C  
ATOM   1620  N   HIS B 204      13.822 -14.391 -11.463  1.00 64.43           N  
ATOM   1621  CA  HIS B 204      12.624 -15.200 -11.658  1.00 64.43           C  
ATOM   1622  C   HIS B 204      11.404 -14.323 -11.920  1.00 64.43           C  
ATOM   1623  CB  HIS B 204      12.377 -16.094 -10.442  1.00 64.43           C  
ATOM   1624  O   HIS B 204      11.112 -13.412 -11.142  1.00 64.43           O  
ATOM   1625  CG  HIS B 204      13.394 -17.179 -10.279  1.00 64.43           C  
ATOM   1626  CD2 HIS B 204      14.396 -17.331  -9.382  1.00 64.43           C  
ATOM   1627  ND1 HIS B 204      13.448 -18.278 -11.108  1.00 64.43           N  
ATOM   1628  CE1 HIS B 204      14.443 -19.061 -10.727  1.00 64.43           C  
ATOM   1629  NE2 HIS B 204      15.035 -18.509  -9.681  1.00 64.43           N  
ATOM   1630  N   SER B 205      10.761 -14.521 -13.075  1.00 62.85           N  
ATOM   1631  CA  SER B 205       9.412 -14.032 -13.345  1.00 62.85           C  
ATOM   1632  C   SER B 205       8.389 -15.159 -13.262  1.00 62.85           C  
ATOM   1633  CB  SER B 205       9.346 -13.372 -14.723  1.00 62.85           C  
ATOM   1634  O   SER B 205       8.721 -16.278 -12.865  1.00 62.85           O  
ATOM   1635  OG  SER B 205       8.090 -13.608 -15.334  1.00 62.85           O  
ATOM   1636  N   TYR B 206       7.086 -14.831 -13.545  1.00 64.19           N  
ATOM   1637  CA  TYR B 206       6.047 -15.848 -13.420  1.00 64.19           C  
ATOM   1638  C   TYR B 206       6.348 -17.047 -14.310  1.00 64.19           C  
ATOM   1639  CB  TYR B 206       4.677 -15.263 -13.776  1.00 64.19           C  
ATOM   1640  O   TYR B 206       6.197 -18.196 -13.887  1.00 64.19           O  
ATOM   1641  CG  TYR B 206       4.165 -14.260 -12.772  1.00 64.19           C  
ATOM   1642  CD1 TYR B 206       3.898 -14.635 -11.457  1.00 64.19           C  
ATOM   1643  CD2 TYR B 206       3.947 -12.935 -13.135  1.00 64.19           C  
ATOM   1644  CE1 TYR B 206       3.424 -13.714 -10.529  1.00 64.19           C  
ATOM   1645  CE2 TYR B 206       3.473 -12.006 -12.215  1.00 64.19           C  
ATOM   1646  OH  TYR B 206       2.747 -11.488 -10.001  1.00 64.19           O  
ATOM   1647  CZ  TYR B 206       3.216 -12.404 -10.916  1.00 64.19           C  
ATOM   1648  N   PHE B 207       6.823 -16.736 -15.436  1.00 69.95           N  
ATOM   1649  CA  PHE B 207       6.931 -17.823 -16.401  1.00 69.95           C  
ATOM   1650  C   PHE B 207       8.340 -17.898 -16.978  1.00 69.95           C  
ATOM   1651  CB  PHE B 207       5.910 -17.646 -17.529  1.00 69.95           C  
ATOM   1652  O   PHE B 207       8.647 -18.794 -17.766  1.00 69.95           O  
ATOM   1653  CG  PHE B 207       4.490 -17.518 -17.048  1.00 69.95           C  
ATOM   1654  CD1 PHE B 207       3.801 -18.625 -16.571  1.00 69.95           C  
ATOM   1655  CD2 PHE B 207       3.844 -16.288 -17.074  1.00 69.95           C  
ATOM   1656  CE1 PHE B 207       2.486 -18.510 -16.125  1.00 69.95           C  
ATOM   1657  CE2 PHE B 207       2.530 -16.165 -16.630  1.00 69.95           C  
ATOM   1658  CZ  PHE B 207       1.853 -17.277 -16.157  1.00 69.95           C  
ATOM   1659  N   THR B 208       9.200 -16.978 -16.549  1.00 65.58           N  
ATOM   1660  CA  THR B 208      10.539 -16.966 -17.126  1.00 65.58           C  
ATOM   1661  C   THR B 208      11.597 -16.825 -16.034  1.00 65.58           C  
ATOM   1662  CB  THR B 208      10.697 -15.825 -18.148  1.00 65.58           C  
ATOM   1663  O   THR B 208      11.339 -16.228 -14.987  1.00 65.58           O  
ATOM   1664  CG2 THR B 208       9.825 -16.062 -19.376  1.00 65.58           C  
ATOM   1665  OG1 THR B 208      10.315 -14.587 -17.535  1.00 65.58           O  
ATOM   1666  N   SER B 209      12.702 -17.463 -16.298  1.00 68.03           N  
ATOM   1667  CA  SER B 209      13.886 -17.306 -15.459  1.00 68.03           C  
ATOM   1668  C   SER B 209      15.118 -16.981 -16.298  1.00 68.03           C  
ATOM   1669  CB  SER B 209      14.136 -18.573 -14.641  1.00 68.03           C  
ATOM   1670  O   SER B 209      15.398 -17.660 -17.288  1.00 68.03           O  
ATOM   1671  OG  SER B 209      12.996 -18.905 -13.867  1.00 68.03           O  
ATOM   1672  N   ASP B 210      15.696 -15.849 -15.985  1.00 62.88           N  
ATOM   1673  CA  ASP B 210      16.927 -15.452 -16.662  1.00 62.88           C  
ATOM   1674  C   ASP B 210      18.135 -15.604 -15.740  1.00 62.88           C  
ATOM   1675  CB  ASP B 210      16.824 -14.008 -17.159  1.00 62.88           C  
ATOM   1676  O   ASP B 210      18.126 -15.111 -14.610  1.00 62.88           O  
ATOM   1677  CG  ASP B 210      15.755 -13.822 -18.221  1.00 62.88           C  
ATOM   1678  OD1 ASP B 210      15.533 -14.747 -19.032  1.00 62.88           O  
ATOM   1679  OD2 ASP B 210      15.130 -12.739 -18.249  1.00 62.88           O  
ATOM   1680  N   TYR B 211      19.138 -16.213 -16.238  1.00 61.16           N  
ATOM   1681  CA  TYR B 211      20.322 -16.531 -15.448  1.00 61.16           C  
ATOM   1682  C   TYR B 211      21.496 -15.643 -15.843  1.00 61.16           C  
ATOM   1683  CB  TYR B 211      20.703 -18.005 -15.619  1.00 61.16           C  
ATOM   1684  O   TYR B 211      21.720 -15.389 -17.029  1.00 61.16           O  
ATOM   1685  CG  TYR B 211      19.626 -18.965 -15.177  1.00 61.16           C  
ATOM   1686  CD1 TYR B 211      19.679 -19.572 -13.924  1.00 61.16           C  
ATOM   1687  CD2 TYR B 211      18.554 -19.269 -16.010  1.00 61.16           C  
ATOM   1688  CE1 TYR B 211      18.690 -20.460 -13.512  1.00 61.16           C  
ATOM   1689  CE2 TYR B 211      17.560 -20.154 -15.609  1.00 61.16           C  
ATOM   1690  OH  TYR B 211      16.654 -21.621 -13.958  1.00 61.16           O  
ATOM   1691  CZ  TYR B 211      17.636 -20.743 -14.360  1.00 61.16           C  
ATOM   1692  N   TYR B 212      22.101 -15.145 -14.862  1.00 57.55           N  
ATOM   1693  CA  TYR B 212      23.302 -14.342 -15.060  1.00 57.55           C  
ATOM   1694  C   TYR B 212      24.487 -14.938 -14.311  1.00 57.55           C  
ATOM   1695  CB  TYR B 212      23.066 -12.900 -14.600  1.00 57.55           C  
ATOM   1696  O   TYR B 212      24.390 -15.236 -13.118  1.00 57.55           O  
ATOM   1697  CG  TYR B 212      21.930 -12.212 -15.317  1.00 57.55           C  
ATOM   1698  CD1 TYR B 212      22.161 -11.447 -16.458  1.00 57.55           C  
ATOM   1699  CD2 TYR B 212      20.623 -12.325 -14.855  1.00 57.55           C  
ATOM   1700  CE1 TYR B 212      21.117 -10.810 -17.121  1.00 57.55           C  
ATOM   1701  CE2 TYR B 212      19.571 -11.692 -15.510  1.00 57.55           C  
ATOM   1702  OH  TYR B 212      18.790 -10.310 -17.292  1.00 57.55           O  
ATOM   1703  CZ  TYR B 212      19.828 -10.939 -16.640  1.00 57.55           C  
ATOM   1704  N   GLN B 213      25.638 -15.176 -15.097  1.00 55.20           N  
ATOM   1705  CA  GLN B 213      26.846 -15.721 -14.487  1.00 55.20           C  
ATOM   1706  C   GLN B 213      27.728 -14.609 -13.926  1.00 55.20           C  
ATOM   1707  CB  GLN B 213      27.631 -16.553 -15.502  1.00 55.20           C  
ATOM   1708  O   GLN B 213      27.972 -13.604 -14.597  1.00 55.20           O  
ATOM   1709  CG  GLN B 213      28.848 -17.254 -14.912  1.00 55.20           C  
ATOM   1710  CD  GLN B 213      29.492 -18.227 -15.882  1.00 55.20           C  
ATOM   1711  NE2 GLN B 213      30.515 -18.937 -15.418  1.00 55.20           N  
ATOM   1712  OE1 GLN B 213      29.074 -18.340 -17.038  1.00 55.20           O  
ATOM   1713  N   LEU B 214      28.075 -14.906 -12.680  1.00 52.73           N  
ATOM   1714  CA  LEU B 214      29.043 -13.993 -12.082  1.00 52.73           C  
ATOM   1715  C   LEU B 214      30.467 -14.503 -12.281  1.00 52.73           C  
ATOM   1716  CB  LEU B 214      28.758 -13.811 -10.589  1.00 52.73           C  
ATOM   1717  O   LEU B 214      30.726 -15.701 -12.145  1.00 52.73           O  
ATOM   1718  CG  LEU B 214      27.475 -13.059 -10.230  1.00 52.73           C  
ATOM   1719  CD1 LEU B 214      27.073 -13.354  -8.789  1.00 52.73           C  
ATOM   1720  CD2 LEU B 214      27.657 -11.560 -10.444  1.00 52.73           C  
ATOM   1721  N   TYR B 215      31.384 -13.815 -12.932  1.00 45.96           N  
ATOM   1722  CA  TYR B 215      32.745 -14.253 -13.220  1.00 45.96           C  
ATOM   1723  C   TYR B 215      33.561 -14.375 -11.938  1.00 45.96           C  
ATOM   1724  CB  TYR B 215      33.430 -13.282 -14.185  1.00 45.96           C  
ATOM   1725  O   TYR B 215      34.443 -15.230 -11.836  1.00 45.96           O  
ATOM   1726  CG  TYR B 215      32.912 -13.366 -15.601  1.00 45.96           C  
ATOM   1727  CD1 TYR B 215      33.212 -14.461 -16.409  1.00 45.96           C  
ATOM   1728  CD2 TYR B 215      32.122 -12.353 -16.133  1.00 45.96           C  
ATOM   1729  CE1 TYR B 215      32.738 -14.542 -17.714  1.00 45.96           C  
ATOM   1730  CE2 TYR B 215      31.643 -12.423 -17.437  1.00 45.96           C  
ATOM   1731  OH  TYR B 215      31.484 -13.596 -19.510  1.00 45.96           O  
ATOM   1732  CZ  TYR B 215      31.956 -13.521 -18.218  1.00 45.96           C  
ATOM   1733  N   SER B 216      33.625 -13.420 -11.044  1.00 39.34           N  
ATOM   1734  CA  SER B 216      34.412 -13.460  -9.816  1.00 39.34           C  
ATOM   1735  C   SER B 216      33.645 -14.145  -8.690  1.00 39.34           C  
ATOM   1736  CB  SER B 216      34.809 -12.047  -9.386  1.00 39.34           C  
ATOM   1737  O   SER B 216      32.471 -13.847  -8.460  1.00 39.34           O  
ATOM   1738  OG  SER B 216      34.213 -11.712  -8.145  1.00 39.34           O  
ATOM   1739  N   THR B 217      33.786 -15.416  -8.648  1.00 41.32           N  
ATOM   1740  CA  THR B 217      33.053 -16.328  -7.778  1.00 41.32           C  
ATOM   1741  C   THR B 217      33.146 -15.881  -6.322  1.00 41.32           C  
ATOM   1742  CB  THR B 217      33.579 -17.770  -7.909  1.00 41.32           C  
ATOM   1743  O   THR B 217      32.300 -16.240  -5.501  1.00 41.32           O  
ATOM   1744  CG2 THR B 217      32.616 -18.636  -8.714  1.00 41.32           C  
ATOM   1745  OG1 THR B 217      34.851 -17.749  -8.569  1.00 41.32           O  
ATOM   1746  N   GLN B 218      34.541 -15.860  -5.904  1.00 33.71           N  
ATOM   1747  CA  GLN B 218      34.899 -16.316  -4.564  1.00 33.71           C  
ATOM   1748  C   GLN B 218      34.442 -15.319  -3.504  1.00 33.71           C  
ATOM   1749  CB  GLN B 218      36.408 -16.541  -4.459  1.00 33.71           C  
ATOM   1750  O   GLN B 218      35.044 -14.254  -3.345  1.00 33.71           O  
ATOM   1751  CG  GLN B 218      36.845 -17.958  -4.804  1.00 33.71           C  
ATOM   1752  CD  GLN B 218      38.307 -18.215  -4.491  1.00 33.71           C  
ATOM   1753  NE2 GLN B 218      38.728 -19.469  -4.613  1.00 33.71           N  
ATOM   1754  OE1 GLN B 218      39.052 -17.294  -4.143  1.00 33.71           O  
ATOM   1755  N   LEU B 219      33.270 -14.997  -3.492  1.00 33.01           N  
ATOM   1756  CA  LEU B 219      33.035 -14.349  -2.207  1.00 33.01           C  
ATOM   1757  C   LEU B 219      33.310 -15.309  -1.054  1.00 33.01           C  
ATOM   1758  CB  LEU B 219      31.596 -13.831  -2.122  1.00 33.01           C  
ATOM   1759  O   LEU B 219      32.540 -16.245  -0.823  1.00 33.01           O  
ATOM   1760  CG  LEU B 219      31.322 -12.479  -2.783  1.00 33.01           C  
ATOM   1761  CD1 LEU B 219      29.912 -12.448  -3.362  1.00 33.01           C  
ATOM   1762  CD2 LEU B 219      31.520 -11.345  -1.782  1.00 33.01           C  
ATOM   1763  N   SER B 220      34.406 -16.087  -1.217  1.00 30.79           N  
ATOM   1764  CA  SER B 220      34.658 -16.930  -0.053  1.00 30.79           C  
ATOM   1765  C   SER B 220      35.007 -16.092   1.172  1.00 30.79           C  
ATOM   1766  CB  SER B 220      35.787 -17.920  -0.342  1.00 30.79           C  
ATOM   1767  O   SER B 220      35.495 -14.968   1.042  1.00 30.79           O  
ATOM   1768  OG  SER B 220      36.335 -18.424   0.864  1.00 30.79           O  
ATOM   1769  N   THR B 221      34.385 -16.320   2.248  1.00 30.38           N  
ATOM   1770  CA  THR B 221      34.864 -15.734   3.495  1.00 30.38           C  
ATOM   1771  C   THR B 221      36.386 -15.628   3.493  1.00 30.38           C  
ATOM   1772  CB  THR B 221      34.405 -16.559   4.712  1.00 30.38           C  
ATOM   1773  O   THR B 221      36.958 -14.819   4.227  1.00 30.38           O  
ATOM   1774  CG2 THR B 221      32.945 -16.278   5.048  1.00 30.38           C  
ATOM   1775  OG1 THR B 221      34.557 -17.954   4.421  1.00 30.38           O  
ATOM   1776  N   ASP B 222      37.096 -16.439   2.761  1.00 30.31           N  
ATOM   1777  CA  ASP B 222      38.553 -16.450   2.836  1.00 30.31           C  
ATOM   1778  C   ASP B 222      39.149 -15.232   2.133  1.00 30.31           C  
ATOM   1779  CB  ASP B 222      39.114 -17.736   2.225  1.00 30.31           C  
ATOM   1780  O   ASP B 222      40.331 -14.927   2.303  1.00 30.31           O  
ATOM   1781  CG  ASP B 222      38.885 -18.956   3.099  1.00 30.31           C  
ATOM   1782  OD1 ASP B 222      38.672 -18.801   4.321  1.00 30.31           O  
ATOM   1783  OD2 ASP B 222      38.922 -20.084   2.562  1.00 30.31           O  
ATOM   1784  N   THR B 223      38.530 -14.761   1.116  1.00 31.20           N  
ATOM   1785  CA  THR B 223      39.157 -13.674   0.372  1.00 31.20           C  
ATOM   1786  C   THR B 223      39.074 -12.366   1.152  1.00 31.20           C  
ATOM   1787  CB  THR B 223      38.503 -13.494  -1.011  1.00 31.20           C  
ATOM   1788  O   THR B 223      39.721 -11.380   0.792  1.00 31.20           O  
ATOM   1789  CG2 THR B 223      38.987 -14.557  -1.991  1.00 31.20           C  
ATOM   1790  OG1 THR B 223      37.080 -13.596  -0.876  1.00 31.20           O  
ATOM   1791  N   GLY B 224      38.946 -12.351   2.323  1.00 29.78           N  
ATOM   1792  CA  GLY B 224      38.894 -11.165   3.163  1.00 29.78           C  
ATOM   1793  C   GLY B 224      37.796 -10.198   2.763  1.00 29.78           C  
ATOM   1794  O   GLY B 224      37.760  -9.061   3.238  1.00 29.78           O  
ATOM   1795  N   VAL B 225      37.344 -10.480   1.629  1.00 29.81           N  
ATOM   1796  CA  VAL B 225      36.326  -9.504   1.256  1.00 29.81           C  
ATOM   1797  C   VAL B 225      35.045  -9.766   2.045  1.00 29.81           C  
ATOM   1798  CB  VAL B 225      36.033  -9.540  -0.261  1.00 29.81           C  
ATOM   1799  O   VAL B 225      34.488 -10.865   1.991  1.00 29.81           O  
ATOM   1800  CG1 VAL B 225      35.087  -8.408  -0.655  1.00 29.81           C  
ATOM   1801  CG2 VAL B 225      37.334  -9.455  -1.057  1.00 29.81           C  
ATOM   1802  N   GLU B 226      34.777  -9.134   3.175  1.00 33.15           N  
ATOM   1803  CA  GLU B 226      33.674  -9.293   4.118  1.00 33.15           C  
ATOM   1804  C   GLU B 226      32.348  -8.870   3.493  1.00 33.15           C  
ATOM   1805  CB  GLU B 226      33.936  -8.485   5.392  1.00 33.15           C  
ATOM   1806  O   GLU B 226      31.306  -9.466   3.774  1.00 33.15           O  
ATOM   1807  CG  GLU B 226      34.808  -9.207   6.410  1.00 33.15           C  
ATOM   1808  CD  GLU B 226      34.966  -8.442   7.714  1.00 33.15           C  
ATOM   1809  OE1 GLU B 226      35.558  -8.990   8.671  1.00 33.15           O  
ATOM   1810  OE2 GLU B 226      34.493  -7.285   7.780  1.00 33.15           O  
ATOM   1811  N   HIS B 227      32.383  -7.722   2.657  1.00 31.40           N  
ATOM   1812  CA  HIS B 227      31.117  -7.124   2.249  1.00 31.40           C  
ATOM   1813  C   HIS B 227      31.020  -7.021   0.731  1.00 31.40           C  
ATOM   1814  CB  HIS B 227      30.949  -5.741   2.881  1.00 31.40           C  
ATOM   1815  O   HIS B 227      31.955  -6.557   0.075  1.00 31.40           O  
ATOM   1816  CG  HIS B 227      30.713  -5.781   4.358  1.00 31.40           C  
ATOM   1817  CD2 HIS B 227      31.503  -5.418   5.394  1.00 31.40           C  
ATOM   1818  ND1 HIS B 227      29.538  -6.244   4.911  1.00 31.40           N  
ATOM   1819  CE1 HIS B 227      29.617  -6.162   6.229  1.00 31.40           C  
ATOM   1820  NE2 HIS B 227      30.800  -5.664   6.548  1.00 31.40           N  
ATOM   1821  N   VAL B 228      30.327  -7.936   0.041  1.00 33.10           N  
ATOM   1822  CA  VAL B 228      30.103  -7.775  -1.392  1.00 33.10           C  
ATOM   1823  C   VAL B 228      28.780  -7.051  -1.631  1.00 33.10           C  
ATOM   1824  CB  VAL B 228      30.106  -9.136  -2.123  1.00 33.10           C  
ATOM   1825  O   VAL B 228      27.774  -7.356  -0.986  1.00 33.10           O  
ATOM   1826  CG1 VAL B 228      29.944  -8.941  -3.629  1.00 33.10           C  
ATOM   1827  CG2 VAL B 228      31.391  -9.903  -1.816  1.00 33.10           C  
ATOM   1828  N   THR B 229      28.886  -5.968  -2.470  1.00 33.47           N  
ATOM   1829  CA  THR B 229      27.704  -5.190  -2.822  1.00 33.47           C  
ATOM   1830  C   THR B 229      27.290  -5.459  -4.266  1.00 33.47           C  
ATOM   1831  CB  THR B 229      27.949  -3.682  -2.628  1.00 33.47           C  
ATOM   1832  O   THR B 229      28.127  -5.441  -5.171  1.00 33.47           O  
ATOM   1833  CG2 THR B 229      26.634  -2.929  -2.460  1.00 33.47           C  
ATOM   1834  OG1 THR B 229      28.755  -3.482  -1.460  1.00 33.47           O  
ATOM   1835  N   PHE B 230      26.123  -6.144  -4.502  1.00 36.45           N  
ATOM   1836  CA  PHE B 230      25.582  -6.323  -5.844  1.00 36.45           C  
ATOM   1837  C   PHE B 230      24.636  -5.182  -6.203  1.00 36.45           C  
ATOM   1838  CB  PHE B 230      24.852  -7.665  -5.957  1.00 36.45           C  
ATOM   1839  O   PHE B 230      23.898  -4.689  -5.348  1.00 36.45           O  
ATOM   1840  CG  PHE B 230      25.740  -8.859  -5.735  1.00 36.45           C  
ATOM   1841  CD1 PHE B 230      26.436  -9.431  -6.793  1.00 36.45           C  
ATOM   1842  CD2 PHE B 230      25.880  -9.410  -4.468  1.00 36.45           C  
ATOM   1843  CE1 PHE B 230      27.259 -10.537  -6.591  1.00 36.45           C  
ATOM   1844  CE2 PHE B 230      26.700 -10.515  -4.258  1.00 36.45           C  
ATOM   1845  CZ  PHE B 230      27.388 -11.077  -5.321  1.00 36.45           C  
ATOM   1846  N   PHE B 231      24.996  -4.706  -7.551  1.00 33.78           N  
ATOM   1847  CA  PHE B 231      24.084  -3.680  -8.042  1.00 33.78           C  
ATOM   1848  C   PHE B 231      23.128  -4.258  -9.079  1.00 33.78           C  
ATOM   1849  CB  PHE B 231      24.865  -2.508  -8.644  1.00 33.78           C  
ATOM   1850  O   PHE B 231      23.555  -4.938 -10.014  1.00 33.78           O  
ATOM   1851  CG  PHE B 231      25.781  -1.823  -7.666  1.00 33.78           C  
ATOM   1852  CD1 PHE B 231      25.318  -0.782  -6.870  1.00 33.78           C  
ATOM   1853  CD2 PHE B 231      27.106  -2.221  -7.542  1.00 33.78           C  
ATOM   1854  CE1 PHE B 231      26.164  -0.147  -5.964  1.00 33.78           C  
ATOM   1855  CE2 PHE B 231      27.957  -1.590  -6.639  1.00 33.78           C  
ATOM   1856  CZ  PHE B 231      27.484  -0.553  -5.851  1.00 33.78           C  
ATOM   1857  N   ILE B 232      21.959  -4.499  -8.790  1.00 34.14           N  
ATOM   1858  CA  ILE B 232      20.966  -4.905  -9.778  1.00 34.14           C  
ATOM   1859  C   ILE B 232      20.320  -3.668 -10.399  1.00 34.14           C  
ATOM   1860  CB  ILE B 232      19.887  -5.817  -9.154  1.00 34.14           C  
ATOM   1861  O   ILE B 232      19.828  -2.792  -9.683  1.00 34.14           O  
ATOM   1862  CG1 ILE B 232      20.535  -7.052  -8.517  1.00 34.14           C  
ATOM   1863  CG2 ILE B 232      18.849  -6.224 -10.204  1.00 34.14           C  
ATOM   1864  CD1 ILE B 232      19.575  -7.900  -7.694  1.00 34.14           C  
ATOM   1865  N   TYR B 233      20.681  -3.502 -11.798  1.00 32.95           N  
ATOM   1866  CA  TYR B 233      20.141  -2.399 -12.585  1.00 32.95           C  
ATOM   1867  C   TYR B 233      18.785  -2.764 -13.176  1.00 32.95           C  
ATOM   1868  CB  TYR B 233      21.112  -2.011 -13.704  1.00 32.95           C  
ATOM   1869  O   TYR B 233      18.610  -3.862 -13.711  1.00 32.95           O  
ATOM   1870  CG  TYR B 233      22.207  -1.072 -13.260  1.00 32.95           C  
ATOM   1871  CD1 TYR B 233      22.035   0.309 -13.324  1.00 32.95           C  
ATOM   1872  CD2 TYR B 233      23.414  -1.563 -12.775  1.00 32.95           C  
ATOM   1873  CE1 TYR B 233      23.042   1.179 -12.918  1.00 32.95           C  
ATOM   1874  CE2 TYR B 233      24.428  -0.703 -12.366  1.00 32.95           C  
ATOM   1875  OH  TYR B 233      25.233   1.520 -12.036  1.00 32.95           O  
ATOM   1876  CZ  TYR B 233      24.233   0.664 -12.440  1.00 32.95           C  
ATOM   1877  N   ASN B 234      17.715  -2.294 -12.648  1.00 33.41           N  
ATOM   1878  CA  ASN B 234      16.432  -2.543 -13.297  1.00 33.41           C  
ATOM   1879  C   ASN B 234      16.059  -1.413 -14.253  1.00 33.41           C  
ATOM   1880  CB  ASN B 234      15.331  -2.740 -12.253  1.00 33.41           C  
ATOM   1881  O   ASN B 234      16.043  -0.244 -13.863  1.00 33.41           O  
ATOM   1882  CG  ASN B 234      14.675  -4.103 -12.346  1.00 33.41           C  
ATOM   1883  ND2 ASN B 234      14.082  -4.552 -11.246  1.00 33.41           N  
ATOM   1884  OD1 ASN B 234      14.702  -4.748 -13.398  1.00 33.41           O  
ATOM   1885  N   LYS B 235      16.246  -1.669 -15.558  1.00 30.35           N  
ATOM   1886  CA  LYS B 235      15.732  -0.747 -16.566  1.00 30.35           C  
ATOM   1887  C   LYS B 235      14.211  -0.829 -16.661  1.00 30.35           C  
ATOM   1888  CB  LYS B 235      16.359  -1.040 -17.930  1.00 30.35           C  
ATOM   1889  O   LYS B 235      13.651  -1.915 -16.824  1.00 30.35           O  
ATOM   1890  CG  LYS B 235      16.213   0.095 -18.934  1.00 30.35           C  
ATOM   1891  CD  LYS B 235      16.891  -0.239 -20.257  1.00 30.35           C  
ATOM   1892  CE  LYS B 235      16.696   0.870 -21.281  1.00 30.35           C  
ATOM   1893  NZ  LYS B 235      17.396   0.567 -22.566  1.00 30.35           N  
ATOM   1894  N   ILE B 236      13.540  -0.018 -15.945  1.00 28.94           N  
ATOM   1895  CA  ILE B 236      12.111   0.032 -16.233  1.00 28.94           C  
ATOM   1896  C   ILE B 236      11.892   0.462 -17.682  1.00 28.94           C  
ATOM   1897  CB  ILE B 236      11.374   0.992 -15.272  1.00 28.94           C  
ATOM   1898  O   ILE B 236      12.356   1.527 -18.097  1.00 28.94           O  
ATOM   1899  CG1 ILE B 236      11.613   0.576 -13.816  1.00 28.94           C  
ATOM   1900  CG2 ILE B 236       9.877   1.032 -15.591  1.00 28.94           C  
ATOM   1901  CD1 ILE B 236      11.114   1.588 -12.793  1.00 28.94           C  
ATOM   1902  N   VAL B 237      11.748  -0.393 -18.596  1.00 32.77           N  
ATOM   1903  CA  VAL B 237      11.604  -0.190 -20.034  1.00 32.77           C  
ATOM   1904  C   VAL B 237      10.774   1.064 -20.299  1.00 32.77           C  
ATOM   1905  CB  VAL B 237      10.955  -1.414 -20.718  1.00 32.77           C  
ATOM   1906  O   VAL B 237      11.071   1.831 -21.217  1.00 32.77           O  
ATOM   1907  CG1 VAL B 237      10.910  -1.225 -22.233  1.00 32.77           C  
ATOM   1908  CG2 VAL B 237      11.713  -2.690 -20.358  1.00 32.77           C  
ATOM   1909  N   ASP B 238       9.670   1.240 -19.745  1.00 33.53           N  
ATOM   1910  CA  ASP B 238       8.822   2.316 -20.248  1.00 33.53           C  
ATOM   1911  C   ASP B 238       9.289   3.673 -19.725  1.00 33.53           C  
ATOM   1912  CB  ASP B 238       7.362   2.076 -19.857  1.00 33.53           C  
ATOM   1913  O   ASP B 238       8.721   4.709 -20.078  1.00 33.53           O  
ATOM   1914  CG  ASP B 238       6.729   0.921 -20.612  1.00 33.53           C  
ATOM   1915  OD1 ASP B 238       7.150   0.633 -21.753  1.00 33.53           O  
ATOM   1916  OD2 ASP B 238       5.797   0.294 -20.062  1.00 33.53           O  
ATOM   1917  N   GLU B 239       9.940   3.681 -18.602  1.00 32.70           N  
ATOM   1918  CA  GLU B 239      10.262   5.013 -18.100  1.00 32.70           C  
ATOM   1919  C   GLU B 239      11.605   5.497 -18.639  1.00 32.70           C  
ATOM   1920  CB  GLU B 239      10.277   5.021 -16.569  1.00 32.70           C  
ATOM   1921  O   GLU B 239      12.520   4.699 -18.850  1.00 32.70           O  
ATOM   1922  CG  GLU B 239       8.902   5.203 -15.942  1.00 32.70           C  
ATOM   1923  CD  GLU B 239       8.952   5.411 -14.436  1.00 32.70           C  
ATOM   1924  OE1 GLU B 239       7.895   5.689 -13.827  1.00 32.70           O  
ATOM   1925  OE2 GLU B 239      10.058   5.296 -13.862  1.00 32.70           O  
ATOM   1926  N   PRO B 240      11.590   6.668 -19.340  1.00 34.93           N  
ATOM   1927  CA  PRO B 240      12.802   7.272 -19.899  1.00 34.93           C  
ATOM   1928  C   PRO B 240      13.984   7.224 -18.933  1.00 34.93           C  
ATOM   1929  CB  PRO B 240      12.380   8.717 -20.175  1.00 34.93           C  
ATOM   1930  O   PRO B 240      15.137   7.163 -19.366  1.00 34.93           O  
ATOM   1931  CG  PRO B 240      11.022   8.842 -19.565  1.00 34.93           C  
ATOM   1932  CD  PRO B 240      10.579   7.484 -19.104  1.00 34.93           C  
ATOM   1933  N   GLU B 241      13.776   7.558 -17.795  1.00 33.58           N  
ATOM   1934  CA  GLU B 241      14.859   7.723 -16.830  1.00 33.58           C  
ATOM   1935  C   GLU B 241      15.235   6.390 -16.189  1.00 33.58           C  
ATOM   1936  CB  GLU B 241      14.468   8.735 -15.751  1.00 33.58           C  
ATOM   1937  O   GLU B 241      14.360   5.626 -15.777  1.00 33.58           O  
ATOM   1938  CG  GLU B 241      14.324  10.160 -16.266  1.00 33.58           C  
ATOM   1939  CD  GLU B 241      14.498  11.211 -15.181  1.00 33.58           C  
ATOM   1940  OE1 GLU B 241      14.547  12.418 -15.508  1.00 33.58           O  
ATOM   1941  OE2 GLU B 241      14.586  10.823 -13.994  1.00 33.58           O  
ATOM   1942  N   GLU B 242      16.302   5.826 -16.543  1.00 33.87           N  
ATOM   1943  CA  GLU B 242      16.930   4.583 -16.105  1.00 33.87           C  
ATOM   1944  C   GLU B 242      17.268   4.630 -14.617  1.00 33.87           C  
ATOM   1945  CB  GLU B 242      18.193   4.301 -16.923  1.00 33.87           C  
ATOM   1946  O   GLU B 242      17.909   5.574 -14.150  1.00 33.87           O  
ATOM   1947  CG  GLU B 242      17.918   3.681 -18.285  1.00 33.87           C  
ATOM   1948  CD  GLU B 242      19.183   3.350 -19.060  1.00 33.87           C  
ATOM   1949  OE1 GLU B 242      19.084   2.755 -20.158  1.00 33.87           O  
ATOM   1950  OE2 GLU B 242      20.282   3.686 -18.565  1.00 33.87           O  
ATOM   1951  N   HIS B 243      16.386   4.234 -13.805  1.00 31.97           N  
ATOM   1952  CA  HIS B 243      16.737   4.224 -12.390  1.00 31.97           C  
ATOM   1953  C   HIS B 243      17.502   2.957 -12.021  1.00 31.97           C  
ATOM   1954  CB  HIS B 243      15.480   4.348 -11.526  1.00 31.97           C  
ATOM   1955  O   HIS B 243      17.305   1.906 -12.635  1.00 31.97           O  
ATOM   1956  CG  HIS B 243      14.539   5.415 -11.985  1.00 31.97           C  
ATOM   1957  CD2 HIS B 243      13.434   5.351 -12.765  1.00 31.97           C  
ATOM   1958  ND1 HIS B 243      14.693   6.741 -11.642  1.00 31.97           N  
ATOM   1959  CE1 HIS B 243      13.719   7.448 -12.192  1.00 31.97           C  
ATOM   1960  NE2 HIS B 243      12.941   6.627 -12.878  1.00 31.97           N  
ATOM   1961  N   VAL B 244      18.643   3.132 -11.387  1.00 31.25           N  
ATOM   1962  CA  VAL B 244      19.507   2.031 -10.974  1.00 31.25           C  
ATOM   1963  C   VAL B 244      19.265   1.708  -9.501  1.00 31.25           C  
ATOM   1964  CB  VAL B 244      20.998   2.360 -11.210  1.00 31.25           C  
ATOM   1965  O   VAL B 244      19.237   2.609  -8.658  1.00 31.25           O  
ATOM   1966  CG1 VAL B 244      21.882   1.186 -10.794  1.00 31.25           C  
ATOM   1967  CG2 VAL B 244      21.238   2.722 -12.674  1.00 31.25           C  
ATOM   1968  N   GLN B 245      18.652   0.646  -9.221  1.00 32.85           N  
ATOM   1969  CA  GLN B 245      18.577   0.189  -7.838  1.00 32.85           C  
ATOM   1970  C   GLN B 245      19.763  -0.705  -7.488  1.00 32.85           C  
ATOM   1971  CB  GLN B 245      17.265  -0.559  -7.590  1.00 32.85           C  
ATOM   1972  O   GLN B 245      20.116  -1.605  -8.254  1.00 32.85           O  
ATOM   1973  CG  GLN B 245      16.087   0.354  -7.280  1.00 32.85           C  
ATOM   1974  CD  GLN B 245      14.818  -0.415  -6.961  1.00 32.85           C  
ATOM   1975  NE2 GLN B 245      13.767   0.306  -6.583  1.00 32.85           N  
ATOM   1976  OE1 GLN B 245      14.781  -1.646  -7.055  1.00 32.85           O  
ATOM   1977  N   ILE B 246      20.526  -0.274  -6.339  1.00 31.58           N  
ATOM   1978  CA  ILE B 246      21.725  -1.006  -5.948  1.00 31.58           C  
ATOM   1979  C   ILE B 246      21.443  -1.827  -4.692  1.00 31.58           C  
ATOM   1980  CB  ILE B 246      22.917  -0.052  -5.708  1.00 31.58           C  
ATOM   1981  O   ILE B 246      20.921  -1.303  -3.705  1.00 31.58           O  
ATOM   1982  CG1 ILE B 246      23.167   0.812  -6.950  1.00 31.58           C  
ATOM   1983  CG2 ILE B 246      24.173  -0.842  -5.328  1.00 31.58           C  
ATOM   1984  CD1 ILE B 246      24.161   1.944  -6.726  1.00 31.58           C  
ATOM   1985  N   HIS B 247      21.469  -3.038  -4.771  1.00 33.02           N  
ATOM   1986  CA  HIS B 247      21.383  -3.906  -3.602  1.00 33.02           C  
ATOM   1987  C   HIS B 247      22.764  -4.381  -3.165  1.00 33.02           C  
ATOM   1988  CB  HIS B 247      20.482  -5.108  -3.893  1.00 33.02           C  
ATOM   1989  O   HIS B 247      23.591  -4.754  -4.001  1.00 33.02           O  
ATOM   1990  CG  HIS B 247      19.029  -4.764  -3.972  1.00 33.02           C  
ATOM   1991  CD2 HIS B 247      18.259  -4.391  -5.021  1.00 33.02           C  
ATOM   1992  ND1 HIS B 247      18.200  -4.781  -2.871  1.00 33.02           N  
ATOM   1993  CE1 HIS B 247      16.979  -4.433  -3.242  1.00 33.02           C  
ATOM   1994  NE2 HIS B 247      16.988  -4.192  -4.542  1.00 33.02           N  
ATOM   1995  N   THR B 248      23.102  -4.030  -1.748  1.00 31.85           N  
ATOM   1996  CA  THR B 248      24.368  -4.519  -1.211  1.00 31.85           C  
ATOM   1997  C   THR B 248      24.152  -5.781  -0.381  1.00 31.85           C  
ATOM   1998  CB  THR B 248      25.060  -3.446  -0.350  1.00 31.85           C  
ATOM   1999  O   THR B 248      23.222  -5.848   0.426  1.00 31.85           O  
ATOM   2000  CG2 THR B 248      26.393  -3.027  -0.960  1.00 31.85           C  
ATOM   2001  OG1 THR B 248      24.209  -2.298  -0.252  1.00 31.85           O  
ATOM   2002  N   ILE B 249      24.668  -6.846  -0.772  1.00 31.63           N  
ATOM   2003  CA  ILE B 249      24.618  -8.073   0.017  1.00 31.63           C  
ATOM   2004  C   ILE B 249      25.894  -8.205   0.846  1.00 31.63           C  
ATOM   2005  CB  ILE B 249      24.431  -9.315  -0.882  1.00 31.63           C  
ATOM   2006  O   ILE B 249      27.001  -8.081   0.317  1.00 31.63           O  
ATOM   2007  CG1 ILE B 249      23.155  -9.180  -1.721  1.00 31.63           C  
ATOM   2008  CG2 ILE B 249      24.399 -10.593  -0.038  1.00 31.63           C  
ATOM   2009  CD1 ILE B 249      23.005 -10.249  -2.795  1.00 31.63           C  
ATOM   2010  N   ASP B 250      25.827  -7.937   2.261  1.00 33.36           N  
ATOM   2011  CA  ASP B 250      26.955  -8.169   3.158  1.00 33.36           C  
ATOM   2012  C   ASP B 250      27.306  -9.654   3.226  1.00 33.36           C  
ATOM   2013  CB  ASP B 250      26.644  -7.638   4.559  1.00 33.36           C  
ATOM   2014  O   ASP B 250      26.527 -10.459   3.741  1.00 33.36           O  
ATOM   2015  CG  ASP B 250      27.848  -7.668   5.485  1.00 33.36           C  
ATOM   2016  OD1 ASP B 250      28.922  -8.156   5.073  1.00 33.36           O  
ATOM   2017  OD2 ASP B 250      27.719  -7.202   6.638  1.00 33.36           O  
ATOM   2018  N   GLY B 251      28.186 -10.079   2.500  1.00 30.55           N  
ATOM   2019  CA  GLY B 251      28.676 -11.448   2.495  1.00 30.55           C  
ATOM   2020  C   GLY B 251      29.397 -11.829   3.774  1.00 30.55           C  
ATOM   2021  O   GLY B 251      29.808 -12.979   3.943  1.00 30.55           O  
ATOM   2022  N   SER B 252      29.880 -10.863   4.516  1.00 29.32           N  
ATOM   2023  CA  SER B 252      30.683 -11.266   5.666  1.00 29.32           C  
ATOM   2024  C   SER B 252      29.877 -12.136   6.625  1.00 29.32           C  
ATOM   2025  CB  SER B 252      31.216 -10.037   6.405  1.00 29.32           C  
ATOM   2026  O   SER B 252      30.444 -12.798   7.496  1.00 29.32           O  
ATOM   2027  OG  SER B 252      30.181  -9.095   6.626  1.00 29.32           O  
ATOM   2028  N   SER B 253      28.749 -11.603   7.087  1.00 28.22           N  
ATOM   2029  CA  SER B 253      28.120 -12.470   8.079  1.00 28.22           C  
ATOM   2030  C   SER B 253      27.942 -13.886   7.541  1.00 28.22           C  
ATOM   2031  CB  SER B 253      26.765 -11.903   8.504  1.00 28.22           C  
ATOM   2032  O   SER B 253      27.489 -14.074   6.410  1.00 28.22           O  
ATOM   2033  OG  SER B 253      26.371 -10.844   7.649  1.00 28.22           O  
ATOM   2034  N   GLY B 254      28.997 -14.637   7.456  1.00 27.61           N  
ATOM   2035  CA  GLY B 254      28.797 -16.064   7.259  1.00 27.61           C  
ATOM   2036  C   GLY B 254      27.340 -16.480   7.343  1.00 27.61           C  
ATOM   2037  O   GLY B 254      26.929 -17.127   8.309  1.00 27.61           O  
ATOM   2038  N   VAL B 255      26.467 -15.696   7.096  1.00 28.63           N  
ATOM   2039  CA  VAL B 255      25.125 -16.192   7.385  1.00 28.63           C  
ATOM   2040  C   VAL B 255      24.949 -17.585   6.786  1.00 28.63           C  
ATOM   2041  CB  VAL B 255      24.038 -15.237   6.842  1.00 28.63           C  
ATOM   2042  O   VAL B 255      24.993 -17.753   5.565  1.00 28.63           O  
ATOM   2043  CG1 VAL B 255      22.649 -15.692   7.285  1.00 28.63           C  
ATOM   2044  CG2 VAL B 255      24.307 -13.806   7.303  1.00 28.63           C  
ATOM   2045  N   VAL B 256      25.838 -18.455   7.272  1.00 26.40           N  
ATOM   2046  CA  VAL B 256      25.530 -19.856   7.007  1.00 26.40           C  
ATOM   2047  C   VAL B 256      24.108 -20.169   7.469  1.00 26.40           C  
ATOM   2048  CB  VAL B 256      26.536 -20.800   7.703  1.00 26.40           C  
ATOM   2049  O   VAL B 256      23.779 -19.995   8.644  1.00 26.40           O  
ATOM   2050  CG1 VAL B 256      26.342 -22.239   7.230  1.00 26.40           C  
ATOM   2051  CG2 VAL B 256      27.968 -20.337   7.442  1.00 26.40           C  
ATOM   2052  N   ASN B 257      23.130 -19.664   6.857  1.00 26.83           N  
ATOM   2053  CA  ASN B 257      21.913 -20.340   7.294  1.00 26.83           C  
ATOM   2054  C   ASN B 257      22.043 -21.856   7.182  1.00 26.83           C  
ATOM   2055  CB  ASN B 257      20.708 -19.848   6.489  1.00 26.83           C  
ATOM   2056  O   ASN B 257      22.170 -22.392   6.080  1.00 26.83           O  
ATOM   2057  CG  ASN B 257      19.401 -20.004   7.241  1.00 26.83           C  
ATOM   2058  ND2 ASN B 257      18.333 -19.430   6.699  1.00 26.83           N  
ATOM   2059  OD1 ASN B 257      19.351 -20.634   8.301  1.00 26.83           O  
ATOM   2060  N   PRO B 258      22.724 -22.474   8.164  1.00 25.61           N  
ATOM   2061  CA  PRO B 258      22.729 -23.934   8.057  1.00 25.61           C  
ATOM   2062  C   PRO B 258      21.424 -24.490   7.493  1.00 25.61           C  
ATOM   2063  CB  PRO B 258      22.938 -24.393   9.503  1.00 25.61           C  
ATOM   2064  O   PRO B 258      21.390 -25.622   7.004  1.00 25.61           O  
ATOM   2065  CG  PRO B 258      22.776 -23.155  10.324  1.00 25.61           C  
ATOM   2066  CD  PRO B 258      22.709 -21.974   9.398  1.00 25.61           C  
ATOM   2067  N   VAL B 259      20.323 -23.960   7.961  1.00 27.82           N  
ATOM   2068  CA  VAL B 259      19.044 -24.524   7.544  1.00 27.82           C  
ATOM   2069  C   VAL B 259      18.721 -24.078   6.120  1.00 27.82           C  
ATOM   2070  CB  VAL B 259      17.903 -24.113   8.502  1.00 27.82           C  
ATOM   2071  O   VAL B 259      18.944 -22.920   5.760  1.00 27.82           O  
ATOM   2072  CG1 VAL B 259      16.622 -24.877   8.176  1.00 27.82           C  
ATOM   2073  CG2 VAL B 259      18.316 -24.350   9.954  1.00 27.82           C  
ATOM   2074  N   MET B 260      19.346 -24.710   5.018  1.00 26.97           N  
ATOM   2075  CA  MET B 260      19.016 -24.517   3.608  1.00 26.97           C  
ATOM   2076  C   MET B 260      17.809 -23.598   3.453  1.00 26.97           C  
ATOM   2077  CB  MET B 260      18.740 -25.861   2.932  1.00 26.97           C  
ATOM   2078  O   MET B 260      16.961 -23.821   2.586  1.00 26.97           O  
ATOM   2079  CG  MET B 260      19.998 -26.612   2.525  1.00 26.97           C  
ATOM   2080  SD  MET B 260      19.711 -27.755   1.119  1.00 26.97           S  
ATOM   2081  CE  MET B 260      20.783 -29.136   1.605  1.00 26.97           C  
ATOM   2082  N   GLU B 261      17.434 -22.805   4.491  1.00 28.48           N  
ATOM   2083  CA  GLU B 261      16.252 -21.980   4.264  1.00 28.48           C  
ATOM   2084  C   GLU B 261      16.624 -20.649   3.615  1.00 28.48           C  
ATOM   2085  CB  GLU B 261      15.508 -21.733   5.579  1.00 28.48           C  
ATOM   2086  O   GLU B 261      17.599 -20.010   4.013  1.00 28.48           O  
ATOM   2087  CG  GLU B 261      14.551 -22.853   5.963  1.00 28.48           C  
ATOM   2088  CD  GLU B 261      13.793 -22.578   7.252  1.00 28.48           C  
ATOM   2089  OE1 GLU B 261      12.969 -23.426   7.664  1.00 28.48           O  
ATOM   2090  OE2 GLU B 261      14.023 -21.506   7.854  1.00 28.48           O  
ATOM   2091  N   PRO B 262      16.331 -20.483   2.413  1.00 30.25           N  
ATOM   2092  CA  PRO B 262      16.546 -19.199   1.742  1.00 30.25           C  
ATOM   2093  C   PRO B 262      16.382 -18.007   2.683  1.00 30.25           C  
ATOM   2094  CB  PRO B 262      15.472 -19.186   0.652  1.00 30.25           C  
ATOM   2095  O   PRO B 262      15.544 -18.040   3.588  1.00 30.25           O  
ATOM   2096  CG  PRO B 262      14.616 -20.375   0.945  1.00 30.25           C  
ATOM   2097  CD  PRO B 262      15.245 -21.151   2.067  1.00 30.25           C  
ATOM   2098  N   ILE B 263      17.465 -17.292   2.987  1.00 28.82           N  
ATOM   2099  CA  ILE B 263      17.329 -16.046   3.733  1.00 28.82           C  
ATOM   2100  C   ILE B 263      16.587 -15.016   2.886  1.00 28.82           C  
ATOM   2101  CB  ILE B 263      18.706 -15.494   4.165  1.00 28.82           C  
ATOM   2102  O   ILE B 263      16.964 -14.756   1.741  1.00 28.82           O  
ATOM   2103  CG1 ILE B 263      19.460 -16.533   5.003  1.00 28.82           C  
ATOM   2104  CG2 ILE B 263      18.543 -14.181   4.937  1.00 28.82           C  
ATOM   2105  CD1 ILE B 263      20.919 -16.181   5.260  1.00 28.82           C  
ATOM   2106  N   TYR B 264      15.361 -14.900   3.116  1.00 26.89           N  
ATOM   2107  CA  TYR B 264      14.549 -13.921   2.402  1.00 26.89           C  
ATOM   2108  C   TYR B 264      14.823 -12.510   2.911  1.00 26.89           C  
ATOM   2109  CB  TYR B 264      13.060 -14.248   2.548  1.00 26.89           C  
ATOM   2110  O   TYR B 264      14.650 -12.228   4.099  1.00 26.89           O  
ATOM   2111  CG  TYR B 264      12.653 -15.537   1.876  1.00 26.89           C  
ATOM   2112  CD1 TYR B 264      12.322 -15.565   0.523  1.00 26.89           C  
ATOM   2113  CD2 TYR B 264      12.598 -16.728   2.592  1.00 26.89           C  
ATOM   2114  CE1 TYR B 264      11.945 -16.750  -0.100  1.00 26.89           C  
ATOM   2115  CE2 TYR B 264      12.222 -17.919   1.979  1.00 26.89           C  
ATOM   2116  OH  TYR B 264      11.525 -19.096   0.022  1.00 26.89           O  
ATOM   2117  CZ  TYR B 264      11.898 -17.920   0.634  1.00 26.89           C  
ATOM   2118  N   ASP B 265      16.053 -12.143   2.579  1.00 30.11           N  
ATOM   2119  CA  ASP B 265      16.273 -10.774   3.037  1.00 30.11           C  
ATOM   2120  C   ASP B 265      15.317  -9.804   2.347  1.00 30.11           C  
ATOM   2121  CB  ASP B 265      17.722 -10.352   2.788  1.00 30.11           C  
ATOM   2122  O   ASP B 265      14.987  -9.979   1.173  1.00 30.11           O  
ATOM   2123  CG  ASP B 265      18.629 -10.613   3.977  1.00 30.11           C  
ATOM   2124  OD1 ASP B 265      18.119 -10.830   5.097  1.00 30.11           O  
ATOM   2125  OD2 ASP B 265      19.866 -10.598   3.794  1.00 30.11           O  
ATOM   2126  N   GLU B 266      14.441  -9.164   3.002  1.00 26.10           N  
ATOM   2127  CA  GLU B 266      13.660  -8.046   2.481  1.00 26.10           C  
ATOM   2128  C   GLU B 266      14.549  -7.046   1.748  1.00 26.10           C  
ATOM   2129  CB  GLU B 266      12.902  -7.346   3.613  1.00 26.10           C  
ATOM   2130  O   GLU B 266      15.647  -6.728   2.210  1.00 26.10           O  
ATOM   2131  CG  GLU B 266      11.401  -7.591   3.591  1.00 26.10           C  
ATOM   2132  CD  GLU B 266      10.662  -6.890   4.720  1.00 26.10           C  
ATOM   2133  OE1 GLU B 266       9.416  -6.992   4.785  1.00 26.10           O  
ATOM   2134  OE2 GLU B 266      11.335  -6.232   5.545  1.00 26.10           O  
ATOM   2135  N   PRO B 267      14.246  -6.864   0.561  1.00 26.87           N  
ATOM   2136  CA  PRO B 267      15.046  -5.875  -0.165  1.00 26.87           C  
ATOM   2137  C   PRO B 267      15.338  -4.627   0.666  1.00 26.87           C  
ATOM   2138  CB  PRO B 267      14.170  -5.533  -1.373  1.00 26.87           C  
ATOM   2139  O   PRO B 267      14.489  -4.185   1.443  1.00 26.87           O  
ATOM   2140  CG  PRO B 267      12.856  -6.187  -1.090  1.00 26.87           C  
ATOM   2141  CD  PRO B 267      12.993  -7.012   0.157  1.00 26.87           C  
ATOM   2142  N   THR B 268      16.468  -4.532   1.242  1.00 25.44           N  
ATOM   2143  CA  THR B 268      16.729  -3.194   1.759  1.00 25.44           C  
ATOM   2144  C   THR B 268      16.611  -2.153   0.649  1.00 25.44           C  
ATOM   2145  CB  THR B 268      18.126  -3.106   2.402  1.00 25.44           C  
ATOM   2146  O   THR B 268      16.943  -2.429  -0.506  1.00 25.44           O  
ATOM   2147  CG2 THR B 268      18.026  -2.825   3.897  1.00 25.44           C  
ATOM   2148  OG1 THR B 268      18.815  -4.347   2.205  1.00 25.44           O  
ATOM   2149  N   THR B 269      15.836  -1.121   0.830  1.00 24.83           N  
ATOM   2150  CA  THR B 269      15.457  -0.082  -0.120  1.00 24.83           C  
ATOM   2151  C   THR B 269      16.660   0.358  -0.949  1.00 24.83           C  
ATOM   2152  CB  THR B 269      14.851   1.139   0.598  1.00 24.83           C  
ATOM   2153  O   THR B 269      17.741   0.594  -0.406  1.00 24.83           O  
ATOM   2154  CG2 THR B 269      13.328   1.061   0.624  1.00 24.83           C  
ATOM   2155  OG1 THR B 269      15.339   1.184   1.945  1.00 24.83           O  
ATOM   2156  N   THR B 270      16.598   0.099  -2.316  1.00 28.65           N  
ATOM   2157  CA  THR B 270      17.455   0.097  -3.496  1.00 28.65           C  
ATOM   2158  C   THR B 270      17.723   1.522  -3.972  1.00 28.65           C  
ATOM   2159  CB  THR B 270      16.829  -0.720  -4.641  1.00 28.65           C  
ATOM   2160  O   THR B 270      16.826   2.367  -3.954  1.00 28.65           O  
ATOM   2161  CG2 THR B 270      17.817  -1.742  -5.192  1.00 28.65           C  
ATOM   2162  OG1 THR B 270      15.671  -1.408  -4.151  1.00 28.65           O  
ATOM   2163  N   THR B 271      18.984   2.051  -3.840  1.00 24.84           N  
ATOM   2164  CA  THR B 271      19.431   3.374  -4.264  1.00 24.84           C  
ATOM   2165  C   THR B 271      19.367   3.505  -5.783  1.00 24.84           C  
ATOM   2166  CB  THR B 271      20.865   3.660  -3.782  1.00 24.84           C  
ATOM   2167  O   THR B 271      19.828   2.621  -6.508  1.00 24.84           O  
ATOM   2168  CG2 THR B 271      21.060   5.143  -3.485  1.00 24.84           C  
ATOM   2169  OG1 THR B 271      21.121   2.908  -2.590  1.00 24.84           O  
ATOM   2170  N   SER B 272      18.397   4.116  -6.386  1.00 24.82           N  
ATOM   2171  CA  SER B 272      18.298   4.357  -7.822  1.00 24.82           C  
ATOM   2172  C   SER B 272      19.326   5.384  -8.283  1.00 24.82           C  
ATOM   2173  CB  SER B 272      16.891   4.831  -8.190  1.00 24.82           C  
ATOM   2174  O   SER B 272      19.482   6.437  -7.660  1.00 24.82           O  
ATOM   2175  OG  SER B 272      16.563   6.021  -7.494  1.00 24.82           O  
ATOM   2176  N   VAL B 273      20.523   5.027  -8.971  1.00 21.81           N  
ATOM   2177  CA  VAL B 273      21.545   5.931  -9.488  1.00 21.81           C  
ATOM   2178  C   VAL B 273      21.273   6.231 -10.961  1.00 21.81           C  
ATOM   2179  CB  VAL B 273      22.963   5.342  -9.317  1.00 21.81           C  
ATOM   2180  O   VAL B 273      21.033   5.317 -11.753  1.00 21.81           O  
ATOM   2181  CG1 VAL B 273      24.026   6.389  -9.645  1.00 21.81           C  
ATOM   2182  CG2 VAL B 273      23.152   4.811  -7.897  1.00 21.81           C  
ATOM   2183  N   PRO B 274      20.939   7.404 -11.371  1.00 21.41           N  
ATOM   2184  CA  PRO B 274      20.850   7.630 -12.815  1.00 21.41           C  
ATOM   2185  C   PRO B 274      22.145   7.287 -13.547  1.00 21.41           C  
ATOM   2186  CB  PRO B 274      20.544   9.127 -12.919  1.00 21.41           C  
ATOM   2187  O   PRO B 274      23.234   7.437 -12.987  1.00 21.41           O  
ATOM   2188  CG  PRO B 274      20.603   9.628 -11.512  1.00 21.41           C  
ATOM   2189  CD  PRO B 274      20.915   8.471 -10.607  1.00 21.41           C  
ATOM   2190  N   LEU B 275      22.083   6.692 -14.804  1.00 20.13           N  
ATOM   2191  CA  LEU B 275      23.286   6.601 -15.624  1.00 20.13           C  
ATOM   2192  C   LEU B 275      23.702   7.977 -16.133  1.00 20.13           C  
ATOM   2193  CB  LEU B 275      23.058   5.655 -16.806  1.00 20.13           C  
ATOM   2194  O   LEU B 275      22.859   8.764 -16.569  1.00 20.13           O  
ATOM   2195  CG  LEU B 275      23.530   4.212 -16.620  1.00 20.13           C  
ATOM   2196  CD1 LEU B 275      22.486   3.239 -17.159  1.00 20.13           C  
ATOM   2197  CD2 LEU B 275      24.875   3.996 -17.306  1.00 20.13           C  
TER    2198      LEU B 275                                                      
ATOM   2199  N   MET C   1     -29.553  25.149   2.281  1.00 22.06           N  
ATOM   2200  CA  MET C   1     -30.395  24.409   3.217  1.00 22.06           C  
ATOM   2201  C   MET C   1     -31.650  23.887   2.525  1.00 22.06           C  
ATOM   2202  CB  MET C   1     -30.781  25.290   4.406  1.00 22.06           C  
ATOM   2203  O   MET C   1     -32.163  22.825   2.879  1.00 22.06           O  
ATOM   2204  CG  MET C   1     -29.945  25.041   5.651  1.00 22.06           C  
ATOM   2205  SD  MET C   1     -30.530  26.008   7.096  1.00 22.06           S  
ATOM   2206  CE  MET C   1     -31.149  24.666   8.149  1.00 22.06           C  
ATOM   2207  N   ASP C   2     -32.108  24.591   1.521  1.00 25.64           N  
ATOM   2208  CA  ASP C   2     -33.308  24.304   0.740  1.00 25.64           C  
ATOM   2209  C   ASP C   2     -33.028  23.250  -0.329  1.00 25.64           C  
ATOM   2210  CB  ASP C   2     -33.843  25.582   0.091  1.00 25.64           C  
ATOM   2211  O   ASP C   2     -33.853  22.366  -0.567  1.00 25.64           O  
ATOM   2212  CG  ASP C   2     -35.140  26.066   0.716  1.00 25.64           C  
ATOM   2213  OD1 ASP C   2     -35.845  25.260   1.359  1.00 25.64           O  
ATOM   2214  OD2 ASP C   2     -35.460  27.265   0.561  1.00 25.64           O  
ATOM   2215  N   LEU C   3     -31.864  23.228  -1.069  1.00 20.67           N  
ATOM   2216  CA  LEU C   3     -31.450  22.209  -2.027  1.00 20.67           C  
ATOM   2217  C   LEU C   3     -31.256  20.862  -1.338  1.00 20.67           C  
ATOM   2218  CB  LEU C   3     -30.156  22.627  -2.730  1.00 20.67           C  
ATOM   2219  O   LEU C   3     -31.647  19.823  -1.875  1.00 20.67           O  
ATOM   2220  CG  LEU C   3     -29.913  22.027  -4.116  1.00 20.67           C  
ATOM   2221  CD1 LEU C   3     -30.436  22.965  -5.199  1.00 20.67           C  
ATOM   2222  CD2 LEU C   3     -28.430  21.739  -4.322  1.00 20.67           C  
ATOM   2223  N   PHE C   4     -30.743  20.896  -0.172  1.00 23.72           N  
ATOM   2224  CA  PHE C   4     -30.567  19.752   0.715  1.00 23.72           C  
ATOM   2225  C   PHE C   4     -31.913  19.133   1.073  1.00 23.72           C  
ATOM   2226  CB  PHE C   4     -29.825  20.167   1.990  1.00 23.72           C  
ATOM   2227  O   PHE C   4     -32.071  17.911   1.031  1.00 23.72           O  
ATOM   2228  CG  PHE C   4     -28.991  19.069   2.591  1.00 23.72           C  
ATOM   2229  CD1 PHE C   4     -29.510  18.246   3.583  1.00 23.72           C  
ATOM   2230  CD2 PHE C   4     -27.685  18.860   2.165  1.00 23.72           C  
ATOM   2231  CE1 PHE C   4     -28.740  17.229   4.142  1.00 23.72           C  
ATOM   2232  CE2 PHE C   4     -26.910  17.845   2.719  1.00 23.72           C  
ATOM   2233  CZ  PHE C   4     -27.439  17.031   3.707  1.00 23.72           C  
ATOM   2234  N   MET C   5     -32.898  19.909   1.345  1.00 24.93           N  
ATOM   2235  CA  MET C   5     -34.239  19.468   1.717  1.00 24.93           C  
ATOM   2236  C   MET C   5     -34.953  18.834   0.527  1.00 24.93           C  
ATOM   2237  CB  MET C   5     -35.061  20.640   2.256  1.00 24.93           C  
ATOM   2238  O   MET C   5     -35.723  17.887   0.693  1.00 24.93           O  
ATOM   2239  CG  MET C   5     -34.863  20.894   3.742  1.00 24.93           C  
ATOM   2240  SD  MET C   5     -35.712  19.648   4.788  1.00 24.93           S  
ATOM   2241  CE  MET C   5     -35.577  20.447   6.411  1.00 24.93           C  
ATOM   2242  N   ARG C   6     -34.762  19.334  -0.712  1.00 25.44           N  
ATOM   2243  CA  ARG C   6     -35.377  18.804  -1.925  1.00 25.44           C  
ATOM   2244  C   ARG C   6     -34.829  17.419  -2.256  1.00 25.44           C  
ATOM   2245  CB  ARG C   6     -35.149  19.753  -3.103  1.00 25.44           C  
ATOM   2246  O   ARG C   6     -35.569  16.547  -2.717  1.00 25.44           O  
ATOM   2247  CG  ARG C   6     -36.345  20.634  -3.425  1.00 25.44           C  
ATOM   2248  CD  ARG C   6     -36.123  21.447  -4.692  1.00 25.44           C  
ATOM   2249  NE  ARG C   6     -37.343  22.126  -5.119  1.00 25.44           N  
ATOM   2250  NH1 ARG C   6     -36.397  23.095  -6.990  1.00 25.44           N  
ATOM   2251  NH2 ARG C   6     -38.605  23.462  -6.496  1.00 25.44           N  
ATOM   2252  CZ  ARG C   6     -37.446  22.893  -6.201  1.00 25.44           C  
ATOM   2253  N   ILE C   7     -33.567  17.240  -2.118  1.00 25.14           N  
ATOM   2254  CA  ILE C   7     -32.964  15.947  -2.420  1.00 25.14           C  
ATOM   2255  C   ILE C   7     -33.432  14.909  -1.402  1.00 25.14           C  
ATOM   2256  CB  ILE C   7     -31.422  16.030  -2.430  1.00 25.14           C  
ATOM   2257  O   ILE C   7     -33.687  13.755  -1.754  1.00 25.14           O  
ATOM   2258  CG1 ILE C   7     -30.941  16.892  -3.603  1.00 25.14           C  
ATOM   2259  CG2 ILE C   7     -30.805  14.630  -2.490  1.00 25.14           C  
ATOM   2260  CD1 ILE C   7     -29.456  17.226  -3.559  1.00 25.14           C  
ATOM   2261  N   PHE C   8     -33.495  15.360  -0.083  1.00 26.48           N  
ATOM   2262  CA  PHE C   8     -33.731  14.490   1.062  1.00 26.48           C  
ATOM   2263  C   PHE C   8     -35.225  14.308   1.306  1.00 26.48           C  
ATOM   2264  CB  PHE C   8     -33.060  15.056   2.317  1.00 26.48           C  
ATOM   2265  O   PHE C   8     -35.643  13.993   2.422  1.00 26.48           O  
ATOM   2266  CG  PHE C   8     -31.573  14.827   2.366  1.00 26.48           C  
ATOM   2267  CD1 PHE C   8     -31.058  13.606   2.784  1.00 26.48           C  
ATOM   2268  CD2 PHE C   8     -30.691  15.832   1.995  1.00 26.48           C  
ATOM   2269  CE1 PHE C   8     -29.683  13.390   2.831  1.00 26.48           C  
ATOM   2270  CE2 PHE C   8     -29.315  15.625   2.039  1.00 26.48           C  
ATOM   2271  CZ  PHE C   8     -28.813  14.403   2.458  1.00 26.48           C  
ATOM   2272  N   THR C   9     -36.096  14.709   0.454  1.00 24.94           N  
ATOM   2273  CA  THR C   9     -37.489  14.451   0.804  1.00 24.94           C  
ATOM   2274  C   THR C   9     -37.696  12.978   1.146  1.00 24.94           C  
ATOM   2275  CB  THR C   9     -38.436  14.852  -0.342  1.00 24.94           C  
ATOM   2276  O   THR C   9     -37.486  12.104   0.303  1.00 24.94           O  
ATOM   2277  CG2 THR C   9     -39.656  15.599   0.189  1.00 24.94           C  
ATOM   2278  OG1 THR C   9     -37.734  15.699  -1.260  1.00 24.94           O  
ATOM   2279  N   ILE C  10     -37.316  12.598   2.390  1.00 24.89           N  
ATOM   2280  CA  ILE C  10     -37.571  11.326   3.058  1.00 24.89           C  
ATOM   2281  C   ILE C  10     -39.036  10.934   2.879  1.00 24.89           C  
ATOM   2282  CB  ILE C  10     -37.214  11.395   4.560  1.00 24.89           C  
ATOM   2283  O   ILE C  10     -39.919  11.795   2.875  1.00 24.89           O  
ATOM   2284  CG1 ILE C  10     -35.807  11.974   4.748  1.00 24.89           C  
ATOM   2285  CG2 ILE C  10     -37.329  10.012   5.206  1.00 24.89           C  
ATOM   2286  CD1 ILE C  10     -35.483  12.357   6.186  1.00 24.89           C  
ATOM   2287  N   GLY C  11     -39.268  10.001   2.131  1.00 25.83           N  
ATOM   2288  CA  GLY C  11     -40.586   9.404   1.987  1.00 25.83           C  
ATOM   2289  C   GLY C  11     -41.456   9.573   3.218  1.00 25.83           C  
ATOM   2290  O   GLY C  11     -40.991  10.056   4.252  1.00 25.83           O  
ATOM   2291  N   THR C  12     -42.622   9.978   3.066  1.00 25.50           N  
ATOM   2292  CA  THR C  12     -43.648  10.114   4.094  1.00 25.50           C  
ATOM   2293  C   THR C  12     -43.861   8.792   4.824  1.00 25.50           C  
ATOM   2294  CB  THR C  12     -44.982  10.593   3.492  1.00 25.50           C  
ATOM   2295  O   THR C  12     -43.815   7.723   4.210  1.00 25.50           O  
ATOM   2296  CG2 THR C  12     -45.018  12.113   3.374  1.00 25.50           C  
ATOM   2297  OG1 THR C  12     -45.145  10.020   2.189  1.00 25.50           O  
ATOM   2298  N   VAL C  13     -43.441   8.760   6.022  1.00 25.74           N  
ATOM   2299  CA  VAL C  13     -43.768   7.642   6.901  1.00 25.74           C  
ATOM   2300  C   VAL C  13     -45.257   7.669   7.239  1.00 25.74           C  
ATOM   2301  CB  VAL C  13     -42.927   7.674   8.197  1.00 25.74           C  
ATOM   2302  O   VAL C  13     -45.776   8.686   7.704  1.00 25.74           O  
ATOM   2303  CG1 VAL C  13     -43.233   6.458   9.069  1.00 25.74           C  
ATOM   2304  CG2 VAL C  13     -41.437   7.735   7.864  1.00 25.74           C  
ATOM   2305  N   THR C  14     -46.154   7.030   6.428  1.00 24.88           N  
ATOM   2306  CA  THR C  14     -47.552   6.958   6.839  1.00 24.88           C  
ATOM   2307  C   THR C  14     -47.750   5.873   7.894  1.00 24.88           C  
ATOM   2308  CB  THR C  14     -48.474   6.683   5.637  1.00 24.88           C  
ATOM   2309  O   THR C  14     -47.291   4.742   7.722  1.00 24.88           O  
ATOM   2310  CG2 THR C  14     -48.976   7.985   5.021  1.00 24.88           C  
ATOM   2311  OG1 THR C  14     -47.748   5.947   4.644  1.00 24.88           O  
ATOM   2312  N   LEU C  15     -47.868   6.262   9.073  1.00 24.00           N  
ATOM   2313  CA  LEU C  15     -48.223   5.356  10.160  1.00 24.00           C  
ATOM   2314  C   LEU C  15     -49.654   4.852  10.002  1.00 24.00           C  
ATOM   2315  CB  LEU C  15     -48.062   6.053  11.514  1.00 24.00           C  
ATOM   2316  O   LEU C  15     -50.587   5.648   9.880  1.00 24.00           O  
ATOM   2317  CG  LEU C  15     -46.762   5.775  12.269  1.00 24.00           C  
ATOM   2318  CD1 LEU C  15     -46.246   7.052  12.924  1.00 24.00           C  
ATOM   2319  CD2 LEU C  15     -46.972   4.681  13.310  1.00 24.00           C  
ATOM   2320  N   LYS C  16     -49.896   3.834   9.253  1.00 25.45           N  
ATOM   2321  CA  LYS C  16     -51.263   3.323   9.257  1.00 25.45           C  
ATOM   2322  C   LYS C  16     -51.629   2.745  10.621  1.00 25.45           C  
ATOM   2323  CB  LYS C  16     -51.442   2.259   8.173  1.00 25.45           C  
ATOM   2324  O   LYS C  16     -50.868   1.964  11.195  1.00 25.45           O  
ATOM   2325  CG  LYS C  16     -52.035   2.791   6.876  1.00 25.45           C  
ATOM   2326  CD  LYS C  16     -52.281   1.671   5.873  1.00 25.45           C  
ATOM   2327  CE  LYS C  16     -52.838   2.207   4.561  1.00 25.45           C  
ATOM   2328  NZ  LYS C  16     -53.050   1.116   3.563  1.00 25.45           N  
ATOM   2329  N   GLN C  17     -52.384   3.520  11.356  1.00 26.39           N  
ATOM   2330  CA  GLN C  17     -52.911   3.062  12.636  1.00 26.39           C  
ATOM   2331  C   GLN C  17     -53.618   1.717  12.491  1.00 26.39           C  
ATOM   2332  CB  GLN C  17     -53.871   4.098  13.224  1.00 26.39           C  
ATOM   2333  O   GLN C  17     -54.466   1.547  11.612  1.00 26.39           O  
ATOM   2334  CG  GLN C  17     -53.326   4.814  14.452  1.00 26.39           C  
ATOM   2335  CD  GLN C  17     -54.248   5.912  14.949  1.00 26.39           C  
ATOM   2336  NE2 GLN C  17     -53.924   6.480  16.106  1.00 26.39           N  
ATOM   2337  OE1 GLN C  17     -55.242   6.248  14.298  1.00 26.39           O  
ATOM   2338  N   GLY C  18     -52.951   0.687  12.689  1.00 29.40           N  
ATOM   2339  CA  GLY C  18     -53.585  -0.622  12.692  1.00 29.40           C  
ATOM   2340  C   GLY C  18     -54.865  -0.663  13.505  1.00 29.40           C  
ATOM   2341  O   GLY C  18     -55.049   0.137  14.424  1.00 29.40           O  
ATOM   2342  N   GLU C  19     -56.016  -0.796  12.921  1.00 27.19           N  
ATOM   2343  CA  GLU C  19     -57.291  -1.026  13.595  1.00 27.19           C  
ATOM   2344  C   GLU C  19     -57.191  -2.182  14.586  1.00 27.19           C  
ATOM   2345  CB  GLU C  19     -58.397  -1.304  12.573  1.00 27.19           C  
ATOM   2346  O   GLU C  19     -56.546  -3.194  14.305  1.00 27.19           O  
ATOM   2347  CG  GLU C  19     -59.600  -0.382  12.703  1.00 27.19           C  
ATOM   2348  CD  GLU C  19     -60.733  -0.736  11.752  1.00 27.19           C  
ATOM   2349  OE1 GLU C  19     -61.887  -0.321  12.003  1.00 27.19           O  
ATOM   2350  OE2 GLU C  19     -60.464  -1.434  10.750  1.00 27.19           O  
ATOM   2351  N   ILE C  20     -57.240  -1.844  15.907  1.00 30.07           N  
ATOM   2352  CA  ILE C  20     -57.288  -2.803  17.006  1.00 30.07           C  
ATOM   2353  C   ILE C  20     -58.480  -3.739  16.821  1.00 30.07           C  
ATOM   2354  CB  ILE C  20     -57.372  -2.091  18.374  1.00 30.07           C  
ATOM   2355  O   ILE C  20     -59.632  -3.298  16.840  1.00 30.07           O  
ATOM   2356  CG1 ILE C  20     -56.198  -1.120  18.544  1.00 30.07           C  
ATOM   2357  CG2 ILE C  20     -57.405  -3.114  19.514  1.00 30.07           C  
ATOM   2358  CD1 ILE C  20     -56.304  -0.230  19.775  1.00 30.07           C  
ATOM   2359  N   LYS C  21     -58.516  -4.640  15.878  1.00 26.86           N  
ATOM   2360  CA  LYS C  21     -59.697  -5.478  16.063  1.00 26.86           C  
ATOM   2361  C   LYS C  21     -59.673  -6.168  17.424  1.00 26.86           C  
ATOM   2362  CB  LYS C  21     -59.795  -6.521  14.948  1.00 26.86           C  
ATOM   2363  O   LYS C  21     -58.680  -6.087  18.150  1.00 26.86           O  
ATOM   2364  CG  LYS C  21     -60.558  -6.046  13.721  1.00 26.86           C  
ATOM   2365  CD  LYS C  21     -60.700  -7.155  12.687  1.00 26.86           C  
ATOM   2366  CE  LYS C  21     -61.432  -6.670  11.442  1.00 26.86           C  
ATOM   2367  NZ  LYS C  21     -61.528  -7.740  10.404  1.00 26.86           N  
ATOM   2368  N   ASP C  22     -60.029  -7.436  17.539  1.00 29.22           N  
ATOM   2369  CA  ASP C  22     -60.474  -8.244  18.671  1.00 29.22           C  
ATOM   2370  C   ASP C  22     -59.305  -8.596  19.587  1.00 29.22           C  
ATOM   2371  CB  ASP C  22     -61.162  -9.520  18.181  1.00 29.22           C  
ATOM   2372  O   ASP C  22     -58.866  -9.748  19.628  1.00 29.22           O  
ATOM   2373  CG  ASP C  22     -62.673  -9.389  18.109  1.00 29.22           C  
ATOM   2374  OD1 ASP C  22     -63.237  -8.475  18.748  1.00 29.22           O  
ATOM   2375  OD2 ASP C  22     -63.305 -10.209  17.408  1.00 29.22           O  
ATOM   2376  N   ALA C  23     -58.268  -7.727  19.746  1.00 29.36           N  
ATOM   2377  CA  ALA C  23     -57.073  -8.362  20.296  1.00 29.36           C  
ATOM   2378  C   ALA C  23     -57.280  -8.745  21.758  1.00 29.36           C  
ATOM   2379  CB  ALA C  23     -55.867  -7.436  20.158  1.00 29.36           C  
ATOM   2380  O   ALA C  23     -57.936  -8.020  22.510  1.00 29.36           O  
ATOM   2381  N   THR C  24     -57.332 -10.060  22.105  1.00 28.09           N  
ATOM   2382  CA  THR C  24     -57.181 -10.588  23.456  1.00 28.09           C  
ATOM   2383  C   THR C  24     -55.972  -9.964  24.148  1.00 28.09           C  
ATOM   2384  CB  THR C  24     -57.035 -12.121  23.444  1.00 28.09           C  
ATOM   2385  O   THR C  24     -55.041  -9.502  23.486  1.00 28.09           O  
ATOM   2386  CG2 THR C  24     -58.335 -12.800  23.863  1.00 28.09           C  
ATOM   2387  OG1 THR C  24     -56.687 -12.551  22.123  1.00 28.09           O  
ATOM   2388  N   PRO C  25     -56.050  -9.646  25.488  1.00 26.11           N  
ATOM   2389  CA  PRO C  25     -55.133  -8.819  26.277  1.00 26.11           C  
ATOM   2390  C   PRO C  25     -53.666  -9.163  26.027  1.00 26.11           C  
ATOM   2391  CB  PRO C  25     -55.529  -9.133  27.722  1.00 26.11           C  
ATOM   2392  O   PRO C  25     -52.802  -8.286  26.100  1.00 26.11           O  
ATOM   2393  CG  PRO C  25     -56.560 -10.210  27.610  1.00 26.11           C  
ATOM   2394  CD  PRO C  25     -56.767 -10.523  26.156  1.00 26.11           C  
ATOM   2395  N   SER C  26     -53.224 -10.410  26.284  1.00 24.24           N  
ATOM   2396  CA  SER C  26     -51.811 -10.715  26.484  1.00 24.24           C  
ATOM   2397  C   SER C  26     -51.022 -10.556  25.189  1.00 24.24           C  
ATOM   2398  CB  SER C  26     -51.640 -12.136  27.024  1.00 24.24           C  
ATOM   2399  O   SER C  26     -49.858 -10.954  25.112  1.00 24.24           O  
ATOM   2400  OG  SER C  26     -52.831 -12.885  26.854  1.00 24.24           O  
ATOM   2401  N   ASP C  27     -51.667 -10.321  24.114  1.00 24.10           N  
ATOM   2402  CA  ASP C  27     -51.050 -10.541  22.810  1.00 24.10           C  
ATOM   2403  C   ASP C  27     -49.949  -9.517  22.544  1.00 24.10           C  
ATOM   2404  CB  ASP C  27     -52.102 -10.482  21.701  1.00 24.10           C  
ATOM   2405  O   ASP C  27     -50.119  -8.328  22.820  1.00 24.10           O  
ATOM   2406  CG  ASP C  27     -52.729 -11.833  21.405  1.00 24.10           C  
ATOM   2407  OD1 ASP C  27     -52.117 -12.873  21.729  1.00 24.10           O  
ATOM   2408  OD2 ASP C  27     -53.844 -11.857  20.840  1.00 24.10           O  
ATOM   2409  N   PHE C  28     -48.638  -9.936  22.630  1.00 21.90           N  
ATOM   2410  CA  PHE C  28     -47.416  -9.228  22.264  1.00 21.90           C  
ATOM   2411  C   PHE C  28     -47.617  -8.429  20.982  1.00 21.90           C  
ATOM   2412  CB  PHE C  28     -46.255 -10.212  22.093  1.00 21.90           C  
ATOM   2413  O   PHE C  28     -48.216  -8.922  20.024  1.00 21.90           O  
ATOM   2414  CG  PHE C  28     -45.513 -10.504  23.370  1.00 21.90           C  
ATOM   2415  CD1 PHE C  28     -44.462  -9.693  23.780  1.00 21.90           C  
ATOM   2416  CD2 PHE C  28     -45.867 -11.590  24.160  1.00 21.90           C  
ATOM   2417  CE1 PHE C  28     -43.774  -9.960  24.962  1.00 21.90           C  
ATOM   2418  CE2 PHE C  28     -45.184 -11.863  25.341  1.00 21.90           C  
ATOM   2419  CZ  PHE C  28     -44.137 -11.048  25.740  1.00 21.90           C  
ATOM   2420  N   VAL C  29     -47.978  -7.180  21.151  1.00 22.73           N  
ATOM   2421  CA  VAL C  29     -48.147  -6.205  20.078  1.00 22.73           C  
ATOM   2422  C   VAL C  29     -46.901  -6.186  19.196  1.00 22.73           C  
ATOM   2423  CB  VAL C  29     -48.428  -4.791  20.635  1.00 22.73           C  
ATOM   2424  O   VAL C  29     -45.795  -5.929  19.678  1.00 22.73           O  
ATOM   2425  CG1 VAL C  29     -48.630  -3.792  19.497  1.00 22.73           C  
ATOM   2426  CG2 VAL C  29     -49.647  -4.813  21.555  1.00 22.73           C  
ATOM   2427  N   ARG C  30     -46.739  -7.285  18.309  1.00 21.39           N  
ATOM   2428  CA  ARG C  30     -45.654  -7.189  17.338  1.00 21.39           C  
ATOM   2429  C   ARG C  30     -45.840  -5.981  16.426  1.00 21.39           C  
ATOM   2430  CB  ARG C  30     -45.564  -8.468  16.503  1.00 21.39           C  
ATOM   2431  O   ARG C  30     -46.894  -5.820  15.808  1.00 21.39           O  
ATOM   2432  CG  ARG C  30     -44.147  -8.991  16.329  1.00 21.39           C  
ATOM   2433  CD  ARG C  30     -44.118 -10.285  15.528  1.00 21.39           C  
ATOM   2434  NE  ARG C  30     -42.752 -10.737  15.283  1.00 21.39           N  
ATOM   2435  NH1 ARG C  30     -43.369 -12.733  14.296  1.00 21.39           N  
ATOM   2436  NH2 ARG C  30     -41.151 -12.202  14.529  1.00 21.39           N  
ATOM   2437  CZ  ARG C  30     -42.427 -11.890  14.703  1.00 21.39           C  
ATOM   2438  N   ALA C  31     -45.500  -4.787  16.875  1.00 22.07           N  
ATOM   2439  CA  ALA C  31     -45.471  -3.597  16.030  1.00 22.07           C  
ATOM   2440  C   ALA C  31     -44.609  -3.825  14.791  1.00 22.07           C  
ATOM   2441  CB  ALA C  31     -44.956  -2.396  16.819  1.00 22.07           C  
ATOM   2442  O   ALA C  31     -43.488  -4.327  14.891  1.00 22.07           O  
ATOM   2443  N   THR C  32     -45.217  -4.496  13.803  1.00 21.88           N  
ATOM   2444  CA  THR C  32     -44.446  -4.641  12.573  1.00 21.88           C  
ATOM   2445  C   THR C  32     -44.311  -3.300  11.858  1.00 21.88           C  
ATOM   2446  CB  THR C  32     -45.093  -5.669  11.626  1.00 21.88           C  
ATOM   2447  O   THR C  32     -45.306  -2.610  11.629  1.00 21.88           O  
ATOM   2448  CG2 THR C  32     -44.039  -6.566  10.986  1.00 21.88           C  
ATOM   2449  OG1 THR C  32     -46.011  -6.482  12.367  1.00 21.88           O  
ATOM   2450  N   ALA C  33     -43.374  -2.526  12.264  1.00 22.65           N  
ATOM   2451  CA  ALA C  33     -43.063  -1.318  11.505  1.00 22.65           C  
ATOM   2452  C   ALA C  33     -42.626  -1.661  10.084  1.00 22.65           C  
ATOM   2453  CB  ALA C  33     -41.978  -0.510  12.212  1.00 22.65           C  
ATOM   2454  O   ALA C  33     -41.900  -2.634   9.869  1.00 22.65           O  
ATOM   2455  N   THR C  34     -43.642  -1.735   9.235  1.00 23.79           N  
ATOM   2456  CA  THR C  34     -43.276  -1.937   7.838  1.00 23.79           C  
ATOM   2457  C   THR C  34     -42.609  -0.689   7.267  1.00 23.79           C  
ATOM   2458  CB  THR C  34     -44.506  -2.299   6.985  1.00 23.79           C  
ATOM   2459  O   THR C  34     -43.118   0.422   7.427  1.00 23.79           O  
ATOM   2460  CG2 THR C  34     -44.325  -3.653   6.307  1.00 23.79           C  
ATOM   2461  OG1 THR C  34     -45.665  -2.350   7.826  1.00 23.79           O  
ATOM   2462  N   ILE C  35     -41.364  -0.642   7.452  1.00 24.23           N  
ATOM   2463  CA  ILE C  35     -40.650   0.446   6.794  1.00 24.23           C  
ATOM   2464  C   ILE C  35     -40.813   0.329   5.280  1.00 24.23           C  
ATOM   2465  CB  ILE C  35     -39.152   0.450   7.173  1.00 24.23           C  
ATOM   2466  O   ILE C  35     -40.459  -0.694   4.689  1.00 24.23           O  
ATOM   2467  CG1 ILE C  35     -38.987   0.487   8.697  1.00 24.23           C  
ATOM   2468  CG2 ILE C  35     -38.432   1.630   6.515  1.00 24.23           C  
ATOM   2469  CD1 ILE C  35     -37.566   0.220   9.172  1.00 24.23           C  
ATOM   2470  N   PRO C  36     -41.826   0.938   4.781  1.00 24.46           N  
ATOM   2471  CA  PRO C  36     -41.810   0.854   3.319  1.00 24.46           C  
ATOM   2472  C   PRO C  36     -40.464   1.255   2.720  1.00 24.46           C  
ATOM   2473  CB  PRO C  36     -42.908   1.834   2.898  1.00 24.46           C  
ATOM   2474  O   PRO C  36     -39.853   2.232   3.162  1.00 24.46           O  
ATOM   2475  CG  PRO C  36     -43.175   2.655   4.117  1.00 24.46           C  
ATOM   2476  CD  PRO C  36     -42.499   2.004   5.289  1.00 24.46           C  
ATOM   2477  N   ILE C  37     -39.631   0.373   2.504  1.00 25.39           N  
ATOM   2478  CA  ILE C  37     -38.391   0.644   1.784  1.00 25.39           C  
ATOM   2479  C   ILE C  37     -38.707   1.291   0.438  1.00 25.39           C  
ATOM   2480  CB  ILE C  37     -37.564  -0.644   1.579  1.00 25.39           C  
ATOM   2481  O   ILE C  37     -39.245   0.640  -0.461  1.00 25.39           O  
ATOM   2482  CG1 ILE C  37     -37.236  -1.290   2.930  1.00 25.39           C  
ATOM   2483  CG2 ILE C  37     -36.285  -0.345   0.790  1.00 25.39           C  
ATOM   2484  CD1 ILE C  37     -36.727  -2.721   2.825  1.00 25.39           C  
ATOM   2485  N   GLN C  38     -39.586   2.188   0.355  1.00 25.69           N  
ATOM   2486  CA  GLN C  38     -39.462   2.876  -0.926  1.00 25.69           C  
ATOM   2487  C   GLN C  38     -38.055   3.434  -1.117  1.00 25.69           C  
ATOM   2488  CB  GLN C  38     -40.493   4.001  -1.033  1.00 25.69           C  
ATOM   2489  O   GLN C  38     -37.740   4.521  -0.627  1.00 25.69           O  
ATOM   2490  CG  GLN C  38     -41.530   3.784  -2.126  1.00 25.69           C  
ATOM   2491  CD  GLN C  38     -42.542   4.911  -2.208  1.00 25.69           C  
ATOM   2492  NE2 GLN C  38     -43.265   4.979  -3.320  1.00 25.69           N  
ATOM   2493  OE1 GLN C  38     -42.672   5.715  -1.279  1.00 25.69           O  
ATOM   2494  N   ALA C  39     -37.074   2.888  -0.571  1.00 32.15           N  
ATOM   2495  CA  ALA C  39     -35.695   3.330  -0.767  1.00 32.15           C  
ATOM   2496  C   ALA C  39     -35.364   3.456  -2.251  1.00 32.15           C  
ATOM   2497  CB  ALA C  39     -34.726   2.364  -0.089  1.00 32.15           C  
ATOM   2498  O   ALA C  39     -35.129   2.452  -2.928  1.00 32.15           O  
ATOM   2499  N   SER C  40     -36.254   3.995  -3.074  1.00 28.44           N  
ATOM   2500  CA  SER C  40     -35.971   3.808  -4.494  1.00 28.44           C  
ATOM   2501  C   SER C  40     -34.520   4.148  -4.818  1.00 28.44           C  
ATOM   2502  CB  SER C  40     -36.907   4.668  -5.345  1.00 28.44           C  
ATOM   2503  O   SER C  40     -33.782   3.309  -5.340  1.00 28.44           O  
ATOM   2504  OG  SER C  40     -36.636   6.046  -5.155  1.00 28.44           O  
ATOM   2505  N   LEU C  41     -34.268   5.341  -5.518  1.00 31.11           N  
ATOM   2506  CA  LEU C  41     -33.135   5.777  -6.327  1.00 31.11           C  
ATOM   2507  C   LEU C  41     -31.907   6.020  -5.456  1.00 31.11           C  
ATOM   2508  CB  LEU C  41     -33.487   7.051  -7.099  1.00 31.11           C  
ATOM   2509  O   LEU C  41     -30.807   5.572  -5.789  1.00 31.11           O  
ATOM   2510  CG  LEU C  41     -33.664   6.901  -8.611  1.00 31.11           C  
ATOM   2511  CD1 LEU C  41     -34.949   7.586  -9.064  1.00 31.11           C  
ATOM   2512  CD2 LEU C  41     -32.459   7.470  -9.350  1.00 31.11           C  
ATOM   2513  N   PRO C  42     -32.122   6.621  -4.293  1.00 38.19           N  
ATOM   2514  CA  PRO C  42     -30.942   7.032  -3.529  1.00 38.19           C  
ATOM   2515  C   PRO C  42     -30.223   5.854  -2.875  1.00 38.19           C  
ATOM   2516  CB  PRO C  42     -31.519   7.976  -2.471  1.00 38.19           C  
ATOM   2517  O   PRO C  42     -28.990   5.830  -2.824  1.00 38.19           O  
ATOM   2518  CG  PRO C  42     -32.983   8.029  -2.764  1.00 38.19           C  
ATOM   2519  CD  PRO C  42     -33.275   7.103  -3.909  1.00 38.19           C  
ATOM   2520  N   PHE C  43     -31.034   4.873  -2.459  1.00 37.92           N  
ATOM   2521  CA  PHE C  43     -30.403   3.686  -1.894  1.00 37.92           C  
ATOM   2522  C   PHE C  43     -29.681   2.891  -2.975  1.00 37.92           C  
ATOM   2523  CB  PHE C  43     -31.443   2.802  -1.199  1.00 37.92           C  
ATOM   2524  O   PHE C  43     -28.581   2.383  -2.750  1.00 37.92           O  
ATOM   2525  CG  PHE C  43     -30.851   1.814  -0.230  1.00 37.92           C  
ATOM   2526  CD1 PHE C  43     -30.609   0.501  -0.616  1.00 37.92           C  
ATOM   2527  CD2 PHE C  43     -30.535   2.199   1.066  1.00 37.92           C  
ATOM   2528  CE1 PHE C  43     -30.060  -0.415   0.278  1.00 37.92           C  
ATOM   2529  CE2 PHE C  43     -29.986   1.289   1.965  1.00 37.92           C  
ATOM   2530  CZ  PHE C  43     -29.751  -0.018   1.570  1.00 37.92           C  
ATOM   2531  N   GLY C  44     -30.400   2.787  -4.062  1.00 38.41           N  
ATOM   2532  CA  GLY C  44     -29.770   2.139  -5.202  1.00 38.41           C  
ATOM   2533  C   GLY C  44     -28.435   2.756  -5.575  1.00 38.41           C  
ATOM   2534  O   GLY C  44     -27.466   2.040  -5.834  1.00 38.41           O  
ATOM   2535  N   TRP C  45     -28.421   4.021  -5.431  1.00 41.10           N  
ATOM   2536  CA  TRP C  45     -27.198   4.731  -5.789  1.00 41.10           C  
ATOM   2537  C   TRP C  45     -26.114   4.514  -4.738  1.00 41.10           C  
ATOM   2538  CB  TRP C  45     -27.473   6.228  -5.956  1.00 41.10           C  
ATOM   2539  O   TRP C  45     -24.929   4.428  -5.068  1.00 41.10           O  
ATOM   2540  CG  TRP C  45     -28.011   6.602  -7.304  1.00 41.10           C  
ATOM   2541  CD1 TRP C  45     -29.297   6.953  -7.609  1.00 41.10           C  
ATOM   2542  CD2 TRP C  45     -27.278   6.658  -8.531  1.00 41.10           C  
ATOM   2543  CE2 TRP C  45     -28.183   7.051  -9.542  1.00 41.10           C  
ATOM   2544  CE3 TRP C  45     -25.942   6.414  -8.875  1.00 41.10           C  
ATOM   2545  NE1 TRP C  45     -29.407   7.224  -8.954  1.00 41.10           N  
ATOM   2546  CH2 TRP C  45     -26.481   6.960 -11.183  1.00 41.10           C  
ATOM   2547  CZ2 TRP C  45     -27.794   7.205 -10.874  1.00 41.10           C  
ATOM   2548  CZ3 TRP C  45     -25.556   6.568 -10.202  1.00 41.10           C  
ATOM   2549  N   LEU C  46     -26.542   4.433  -3.566  1.00 41.71           N  
ATOM   2550  CA  LEU C  46     -25.596   4.158  -2.490  1.00 41.71           C  
ATOM   2551  C   LEU C  46     -24.941   2.794  -2.677  1.00 41.71           C  
ATOM   2552  CB  LEU C  46     -26.297   4.218  -1.130  1.00 41.71           C  
ATOM   2553  O   LEU C  46     -23.727   2.654  -2.508  1.00 41.71           O  
ATOM   2554  CG  LEU C  46     -25.394   4.380   0.093  1.00 41.71           C  
ATOM   2555  CD1 LEU C  46     -25.515   5.790   0.660  1.00 41.71           C  
ATOM   2556  CD2 LEU C  46     -25.738   3.340   1.154  1.00 41.71           C  
ATOM   2557  N   ILE C  47     -25.774   1.849  -2.976  1.00 40.32           N  
ATOM   2558  CA  ILE C  47     -25.261   0.504  -3.214  1.00 40.32           C  
ATOM   2559  C   ILE C  47     -24.311   0.518  -4.409  1.00 40.32           C  
ATOM   2560  CB  ILE C  47     -26.408  -0.503  -3.453  1.00 40.32           C  
ATOM   2561  O   ILE C  47     -23.240  -0.092  -4.366  1.00 40.32           O  
ATOM   2562  CG1 ILE C  47     -27.252  -0.663  -2.183  1.00 40.32           C  
ATOM   2563  CG2 ILE C  47     -25.852  -1.854  -3.915  1.00 40.32           C  
ATOM   2564  CD1 ILE C  47     -28.503  -1.509  -2.374  1.00 40.32           C  
ATOM   2565  N   VAL C  48     -24.715   1.227  -5.351  1.00 42.47           N  
ATOM   2566  CA  VAL C  48     -23.897   1.336  -6.555  1.00 42.47           C  
ATOM   2567  C   VAL C  48     -22.583   2.041  -6.225  1.00 42.47           C  
ATOM   2568  CB  VAL C  48     -24.640   2.092  -7.679  1.00 42.47           C  
ATOM   2569  O   VAL C  48     -21.519   1.638  -6.701  1.00 42.47           O  
ATOM   2570  CG1 VAL C  48     -23.712   2.342  -8.867  1.00 42.47           C  
ATOM   2571  CG2 VAL C  48     -25.878   1.312  -8.119  1.00 42.47           C  
ATOM   2572  N   GLY C  49     -22.744   3.052  -5.400  1.00 44.96           N  
ATOM   2573  CA  GLY C  49     -21.562   3.799  -5.001  1.00 44.96           C  
ATOM   2574  C   GLY C  49     -20.558   2.962  -4.231  1.00 44.96           C  
ATOM   2575  O   GLY C  49     -19.359   3.003  -4.514  1.00 44.96           O  
ATOM   2576  N   VAL C  50     -21.134   2.199  -3.305  1.00 45.23           N  
ATOM   2577  CA  VAL C  50     -20.288   1.345  -2.477  1.00 45.23           C  
ATOM   2578  C   VAL C  50     -19.642   0.265  -3.342  1.00 45.23           C  
ATOM   2579  CB  VAL C  50     -21.089   0.697  -1.326  1.00 45.23           C  
ATOM   2580  O   VAL C  50     -18.463  -0.054  -3.170  1.00 45.23           O  
ATOM   2581  CG1 VAL C  50     -20.232  -0.325  -0.580  1.00 45.23           C  
ATOM   2582  CG2 VAL C  50     -21.603   1.769  -0.366  1.00 45.23           C  
ATOM   2583  N   ALA C  51     -20.421  -0.276  -4.226  1.00 43.51           N  
ATOM   2584  CA  ALA C  51     -19.901  -1.281  -5.150  1.00 43.51           C  
ATOM   2585  C   ALA C  51     -18.782  -0.706  -6.013  1.00 43.51           C  
ATOM   2586  CB  ALA C  51     -21.023  -1.825  -6.031  1.00 43.51           C  
ATOM   2587  O   ALA C  51     -17.754  -1.354  -6.220  1.00 43.51           O  
ATOM   2588  N   LEU C  52     -19.030   0.452  -6.430  1.00 46.35           N  
ATOM   2589  CA  LEU C  52     -18.043   1.113  -7.277  1.00 46.35           C  
ATOM   2590  C   LEU C  52     -16.756   1.379  -6.504  1.00 46.35           C  
ATOM   2591  CB  LEU C  52     -18.604   2.428  -7.826  1.00 46.35           C  
ATOM   2592  O   LEU C  52     -15.659   1.232  -7.048  1.00 46.35           O  
ATOM   2593  CG  LEU C  52     -19.005   2.429  -9.302  1.00 46.35           C  
ATOM   2594  CD1 LEU C  52     -20.170   3.386  -9.534  1.00 46.35           C  
ATOM   2595  CD2 LEU C  52     -17.816   2.804 -10.180  1.00 46.35           C  
ATOM   2596  N   LEU C  53     -16.981   1.751  -5.313  1.00 46.96           N  
ATOM   2597  CA  LEU C  53     -15.833   2.006  -4.450  1.00 46.96           C  
ATOM   2598  C   LEU C  53     -15.002   0.741  -4.261  1.00 46.96           C  
ATOM   2599  CB  LEU C  53     -16.292   2.537  -3.090  1.00 46.96           C  
ATOM   2600  O   LEU C  53     -13.770   0.792  -4.293  1.00 46.96           O  
ATOM   2601  CG  LEU C  53     -15.364   3.541  -2.405  1.00 46.96           C  
ATOM   2602  CD1 LEU C  53     -15.873   4.963  -2.616  1.00 46.96           C  
ATOM   2603  CD2 LEU C  53     -15.240   3.227  -0.918  1.00 46.96           C  
ATOM   2604  N   ALA C  54     -15.680  -0.320  -4.022  1.00 43.90           N  
ATOM   2605  CA  ALA C  54     -15.005  -1.601  -3.837  1.00 43.90           C  
ATOM   2606  C   ALA C  54     -14.216  -1.991  -5.083  1.00 43.90           C  
ATOM   2607  CB  ALA C  54     -16.017  -2.690  -3.489  1.00 43.90           C  
ATOM   2608  O   ALA C  54     -13.075  -2.450  -4.985  1.00 43.90           O  
ATOM   2609  N   VAL C  55     -14.790  -1.789  -6.157  1.00 44.52           N  
ATOM   2610  CA  VAL C  55     -14.171  -2.141  -7.430  1.00 44.52           C  
ATOM   2611  C   VAL C  55     -12.935  -1.273  -7.661  1.00 44.52           C  
ATOM   2612  CB  VAL C  55     -15.160  -1.982  -8.606  1.00 44.52           C  
ATOM   2613  O   VAL C  55     -11.891  -1.770  -8.089  1.00 44.52           O  
ATOM   2614  CG1 VAL C  55     -14.446  -2.172  -9.943  1.00 44.52           C  
ATOM   2615  CG2 VAL C  55     -16.315  -2.973  -8.468  1.00 44.52           C  
ATOM   2616  N   PHE C  56     -13.138  -0.072  -7.407  1.00 46.94           N  
ATOM   2617  CA  PHE C  56     -12.041   0.863  -7.626  1.00 46.94           C  
ATOM   2618  C   PHE C  56     -10.873   0.555  -6.697  1.00 46.94           C  
ATOM   2619  CB  PHE C  56     -12.513   2.305  -7.418  1.00 46.94           C  
ATOM   2620  O   PHE C  56      -9.713   0.619  -7.107  1.00 46.94           O  
ATOM   2621  CG  PHE C  56     -11.676   3.328  -8.139  1.00 46.94           C  
ATOM   2622  CD1 PHE C  56     -10.628   3.970  -7.491  1.00 46.94           C  
ATOM   2623  CD2 PHE C  56     -11.939   3.646  -9.465  1.00 46.94           C  
ATOM   2624  CE1 PHE C  56      -9.852   4.917  -8.156  1.00 46.94           C  
ATOM   2625  CE2 PHE C  56     -11.168   4.592 -10.136  1.00 46.94           C  
ATOM   2626  CZ  PHE C  56     -10.126   5.226  -9.479  1.00 46.94           C  
ATOM   2627  N   GLN C  57     -11.199   0.322  -5.507  1.00 43.15           N  
ATOM   2628  CA  GLN C  57     -10.167  -0.022  -4.534  1.00 43.15           C  
ATOM   2629  C   GLN C  57      -9.392  -1.262  -4.969  1.00 43.15           C  
ATOM   2630  CB  GLN C  57     -10.785  -0.247  -3.153  1.00 43.15           C  
ATOM   2631  O   GLN C  57      -8.169  -1.319  -4.821  1.00 43.15           O  
ATOM   2632  CG  GLN C  57     -10.687   0.961  -2.231  1.00 43.15           C  
ATOM   2633  CD  GLN C  57     -11.195   0.673  -0.830  1.00 43.15           C  
ATOM   2634  NE2 GLN C  57     -10.984   1.616   0.082  1.00 43.15           N  
ATOM   2635  OE1 GLN C  57     -11.773  -0.387  -0.571  1.00 43.15           O  
ATOM   2636  N   SER C  58     -10.156  -2.179  -5.409  1.00 41.40           N  
ATOM   2637  CA  SER C  58      -9.541  -3.411  -5.891  1.00 41.40           C  
ATOM   2638  C   SER C  58      -8.688  -3.156  -7.130  1.00 41.40           C  
ATOM   2639  CB  SER C  58     -10.610  -4.458  -6.205  1.00 41.40           C  
ATOM   2640  O   SER C  58      -7.594  -3.707  -7.261  1.00 41.40           O  
ATOM   2641  OG  SER C  58     -11.149  -5.000  -5.012  1.00 41.40           O  
ATOM   2642  N   ALA C  59      -9.293  -2.404  -8.024  1.00 40.40           N  
ATOM   2643  CA  ALA C  59      -8.615  -2.109  -9.283  1.00 40.40           C  
ATOM   2644  C   ALA C  59      -7.319  -1.340  -9.041  1.00 40.40           C  
ATOM   2645  CB  ALA C  59      -9.534  -1.317 -10.210  1.00 40.40           C  
ATOM   2646  O   ALA C  59      -6.326  -1.547  -9.743  1.00 40.40           O  
ATOM   2647  N   SER C  60      -7.350  -0.452  -8.146  1.00 41.12           N  
ATOM   2648  CA  SER C  60      -6.198   0.396  -7.855  1.00 41.12           C  
ATOM   2649  C   SER C  60      -5.006  -0.433  -7.389  1.00 41.12           C  
ATOM   2650  CB  SER C  60      -6.553   1.437  -6.793  1.00 41.12           C  
ATOM   2651  O   SER C  60      -3.854  -0.046  -7.599  1.00 41.12           O  
ATOM   2652  OG  SER C  60      -6.736   0.823  -5.528  1.00 41.12           O  
ATOM   2653  N   LYS C  61      -5.279  -1.490  -6.796  1.00 39.72           N  
ATOM   2654  CA  LYS C  61      -4.221  -2.369  -6.306  1.00 39.72           C  
ATOM   2655  C   LYS C  61      -3.522  -3.083  -7.459  1.00 39.72           C  
ATOM   2656  CB  LYS C  61      -4.787  -3.394  -5.322  1.00 39.72           C  
ATOM   2657  O   LYS C  61      -2.331  -3.389  -7.375  1.00 39.72           O  
ATOM   2658  CG  LYS C  61      -4.896  -2.884  -3.892  1.00 39.72           C  
ATOM   2659  CD  LYS C  61      -5.424  -3.961  -2.953  1.00 39.72           C  
ATOM   2660  CE  LYS C  61      -5.631  -3.423  -1.544  1.00 39.72           C  
ATOM   2661  NZ  LYS C  61      -6.198  -4.461  -0.632  1.00 39.72           N  
ATOM   2662  N   ILE C  62      -4.328  -3.330  -8.432  1.00 33.43           N  
ATOM   2663  CA  ILE C  62      -3.843  -4.135  -9.548  1.00 33.43           C  
ATOM   2664  C   ILE C  62      -3.106  -3.245 -10.546  1.00 33.43           C  
ATOM   2665  CB  ILE C  62      -4.998  -4.884 -10.249  1.00 33.43           C  
ATOM   2666  O   ILE C  62      -2.145  -3.680 -11.184  1.00 33.43           O  
ATOM   2667  CG1 ILE C  62      -5.634  -5.900  -9.293  1.00 33.43           C  
ATOM   2668  CG2 ILE C  62      -4.502  -5.569 -11.525  1.00 33.43           C  
ATOM   2669  CD1 ILE C  62      -6.980  -6.435  -9.764  1.00 33.43           C  
ATOM   2670  N   ILE C  63      -3.498  -2.094 -10.645  1.00 30.99           N  
ATOM   2671  CA  ILE C  63      -2.964  -1.255 -11.712  1.00 30.99           C  
ATOM   2672  C   ILE C  63      -1.720  -0.520 -11.217  1.00 30.99           C  
ATOM   2673  CB  ILE C  63      -4.018  -0.243 -12.216  1.00 30.99           C  
ATOM   2674  O   ILE C  63      -1.769   0.188 -10.209  1.00 30.99           O  
ATOM   2675  CG1 ILE C  63      -5.251  -0.980 -12.751  1.00 30.99           C  
ATOM   2676  CG2 ILE C  63      -3.419   0.672 -13.288  1.00 30.99           C  
ATOM   2677  CD1 ILE C  63      -6.442  -0.072 -13.030  1.00 30.99           C  
ATOM   2678  N   THR C  64      -0.596  -1.116 -11.376  1.00 32.76           N  
ATOM   2679  CA  THR C  64       0.649  -0.396 -11.136  1.00 32.76           C  
ATOM   2680  C   THR C  64       0.754   0.823 -12.047  1.00 32.76           C  
ATOM   2681  CB  THR C  64       1.872  -1.307 -11.351  1.00 32.76           C  
ATOM   2682  O   THR C  64       0.621   0.706 -13.267  1.00 32.76           O  
ATOM   2683  CG2 THR C  64       2.168  -2.133 -10.103  1.00 32.76           C  
ATOM   2684  OG1 THR C  64       1.612  -2.194 -12.446  1.00 32.76           O  
ATOM   2685  N   LEU C  65       0.280   1.827 -11.537  1.00 34.94           N  
ATOM   2686  CA  LEU C  65       0.321   3.047 -12.336  1.00 34.94           C  
ATOM   2687  C   LEU C  65       1.732   3.624 -12.373  1.00 34.94           C  
ATOM   2688  CB  LEU C  65      -0.653   4.087 -11.777  1.00 34.94           C  
ATOM   2689  O   LEU C  65       2.305   3.944 -11.329  1.00 34.94           O  
ATOM   2690  CG  LEU C  65      -2.129   3.891 -12.129  1.00 34.94           C  
ATOM   2691  CD1 LEU C  65      -3.016   4.406 -11.000  1.00 34.94           C  
ATOM   2692  CD2 LEU C  65      -2.463   4.592 -13.441  1.00 34.94           C  
ATOM   2693  N   LYS C  66       2.369   3.450 -13.408  1.00 34.41           N  
ATOM   2694  CA  LYS C  66       3.766   3.859 -13.525  1.00 34.41           C  
ATOM   2695  C   LYS C  66       3.880   5.356 -13.800  1.00 34.41           C  
ATOM   2696  CB  LYS C  66       4.466   3.068 -14.631  1.00 34.41           C  
ATOM   2697  O   LYS C  66       4.730   6.036 -13.221  1.00 34.41           O  
ATOM   2698  CG  LYS C  66       5.002   1.717 -14.181  1.00 34.41           C  
ATOM   2699  CD  LYS C  66       5.772   1.021 -15.296  1.00 34.41           C  
ATOM   2700  CE  LYS C  66       6.266  -0.352 -14.863  1.00 34.41           C  
ATOM   2701  NZ  LYS C  66       7.021  -1.039 -15.954  1.00 34.41           N  
ATOM   2702  N   LYS C  67       3.050   5.853 -14.677  1.00 36.35           N  
ATOM   2703  CA  LYS C  67       3.157   7.256 -15.068  1.00 36.35           C  
ATOM   2704  C   LYS C  67       2.598   8.173 -13.984  1.00 36.35           C  
ATOM   2705  CB  LYS C  67       2.428   7.503 -16.390  1.00 36.35           C  
ATOM   2706  O   LYS C  67       1.657   7.805 -13.277  1.00 36.35           O  
ATOM   2707  CG  LYS C  67       3.150   6.944 -17.608  1.00 36.35           C  
ATOM   2708  CD  LYS C  67       2.584   7.514 -18.902  1.00 36.35           C  
ATOM   2709  CE  LYS C  67       3.297   6.946 -20.122  1.00 36.35           C  
ATOM   2710  NZ  LYS C  67       2.744   7.500 -21.394  1.00 36.35           N  
ATOM   2711  N   ARG C  68       3.294   9.199 -13.691  1.00 41.52           N  
ATOM   2712  CA  ARG C  68       2.945  10.162 -12.653  1.00 41.52           C  
ATOM   2713  C   ARG C  68       1.462  10.515 -12.708  1.00 41.52           C  
ATOM   2714  CB  ARG C  68       3.790  11.430 -12.790  1.00 41.52           C  
ATOM   2715  O   ARG C  68       0.799  10.598 -11.672  1.00 41.52           O  
ATOM   2716  CG  ARG C  68       5.106  11.379 -12.029  1.00 41.52           C  
ATOM   2717  CD  ARG C  68       5.782  12.742 -11.978  1.00 41.52           C  
ATOM   2718  NE  ARG C  68       7.039  12.693 -11.237  1.00 41.52           N  
ATOM   2719  NH1 ARG C  68       7.551  14.923 -11.552  1.00 41.52           N  
ATOM   2720  NH2 ARG C  68       8.970  13.574 -10.360  1.00 41.52           N  
ATOM   2721  CZ  ARG C  68       7.851  13.730 -11.052  1.00 41.52           C  
ATOM   2722  N   TRP C  69       0.930  10.891 -13.907  1.00 47.76           N  
ATOM   2723  CA  TRP C  69      -0.474  11.276 -14.007  1.00 47.76           C  
ATOM   2724  C   TRP C  69      -1.386  10.106 -13.654  1.00 47.76           C  
ATOM   2725  CB  TRP C  69      -0.794  11.781 -15.417  1.00 47.76           C  
ATOM   2726  O   TRP C  69      -2.465  10.301 -13.088  1.00 47.76           O  
ATOM   2727  CG  TRP C  69      -0.788  10.709 -16.464  1.00 47.76           C  
ATOM   2728  CD1 TRP C  69       0.279  10.292 -17.211  1.00 47.76           C  
ATOM   2729  CD2 TRP C  69      -1.905   9.919 -16.885  1.00 47.76           C  
ATOM   2730  CE2 TRP C  69      -1.441   9.042 -17.891  1.00 47.76           C  
ATOM   2731  CE3 TRP C  69      -3.253   9.868 -16.508  1.00 47.76           C  
ATOM   2732  NE1 TRP C  69      -0.107   9.290 -18.070  1.00 47.76           N  
ATOM   2733  CH2 TRP C  69      -3.596   8.094 -18.137  1.00 47.76           C  
ATOM   2734  CZ2 TRP C  69      -2.281   8.123 -18.525  1.00 47.76           C  
ATOM   2735  CZ3 TRP C  69      -4.087   8.953 -17.141  1.00 47.76           C  
ATOM   2736  N   GLN C  70      -0.932   8.917 -13.868  1.00 48.34           N  
ATOM   2737  CA  GLN C  70      -1.700   7.725 -13.524  1.00 48.34           C  
ATOM   2738  C   GLN C  70      -1.734   7.509 -12.014  1.00 48.34           C  
ATOM   2739  CB  GLN C  70      -1.118   6.493 -14.218  1.00 48.34           C  
ATOM   2740  O   GLN C  70      -2.766   7.125 -11.460  1.00 48.34           O  
ATOM   2741  CG  GLN C  70      -1.372   6.454 -15.719  1.00 48.34           C  
ATOM   2742  CD  GLN C  70      -0.728   5.257 -16.393  1.00 48.34           C  
ATOM   2743  NE2 GLN C  70      -1.179   4.945 -17.603  1.00 48.34           N  
ATOM   2744  OE1 GLN C  70       0.166   4.618 -15.830  1.00 48.34           O  
ATOM   2745  N   LEU C  71      -0.531   7.764 -11.534  1.00 47.60           N  
ATOM   2746  CA  LEU C  71      -0.460   7.677 -10.079  1.00 47.60           C  
ATOM   2747  C   LEU C  71      -1.347   8.732  -9.427  1.00 47.60           C  
ATOM   2748  CB  LEU C  71       0.985   7.841  -9.602  1.00 47.60           C  
ATOM   2749  O   LEU C  71      -2.038   8.449  -8.446  1.00 47.60           O  
ATOM   2750  CG  LEU C  71       1.291   7.353  -8.185  1.00 47.60           C  
ATOM   2751  CD1 LEU C  71       1.505   5.843  -8.180  1.00 47.60           C  
ATOM   2752  CD2 LEU C  71       2.512   8.074  -7.623  1.00 47.60           C  
ATOM   2753  N   ALA C  72      -1.213   9.884  -9.915  1.00 49.03           N  
ATOM   2754  CA  ALA C  72      -2.050  10.964  -9.399  1.00 49.03           C  
ATOM   2755  C   ALA C  72      -3.532  10.631  -9.552  1.00 49.03           C  
ATOM   2756  CB  ALA C  72      -1.726  12.275 -10.111  1.00 49.03           C  
ATOM   2757  O   ALA C  72      -4.331  10.899  -8.652  1.00 49.03           O  
ATOM   2758  N   LEU C  73      -3.867  10.144 -10.653  1.00 51.96           N  
ATOM   2759  CA  LEU C  73      -5.249   9.750 -10.902  1.00 51.96           C  
ATOM   2760  C   LEU C  73      -5.692   8.671  -9.920  1.00 51.96           C  
ATOM   2761  CB  LEU C  73      -5.413   9.248 -12.339  1.00 51.96           C  
ATOM   2762  O   LEU C  73      -6.797   8.736  -9.376  1.00 51.96           O  
ATOM   2763  CG  LEU C  73      -6.838   9.240 -12.896  1.00 51.96           C  
ATOM   2764  CD1 LEU C  73      -7.161  10.583 -13.542  1.00 51.96           C  
ATOM   2765  CD2 LEU C  73      -7.015   8.103 -13.896  1.00 51.96           C  
ATOM   2766  N   SER C  74      -4.876   7.774  -9.741  1.00 53.02           N  
ATOM   2767  CA  SER C  74      -5.186   6.693  -8.811  1.00 53.02           C  
ATOM   2768  C   SER C  74      -5.374   7.221  -7.393  1.00 53.02           C  
ATOM   2769  CB  SER C  74      -4.081   5.636  -8.828  1.00 53.02           C  
ATOM   2770  O   SER C  74      -6.302   6.814  -6.690  1.00 53.02           O  
ATOM   2771  OG  SER C  74      -3.656   5.332  -7.511  1.00 53.02           O  
ATOM   2772  N   LYS C  75      -4.468   8.080  -7.014  1.00 56.01           N  
ATOM   2773  CA  LYS C  75      -4.572   8.663  -5.679  1.00 56.01           C  
ATOM   2774  C   LYS C  75      -5.821   9.530  -5.553  1.00 56.01           C  
ATOM   2775  CB  LYS C  75      -3.326   9.490  -5.356  1.00 56.01           C  
ATOM   2776  O   LYS C  75      -6.437   9.590  -4.487  1.00 56.01           O  
ATOM   2777  CG  LYS C  75      -2.093   8.655  -5.043  1.00 56.01           C  
ATOM   2778  CD  LYS C  75      -2.019   8.302  -3.563  1.00 56.01           C  
ATOM   2779  CE  LYS C  75      -0.781   7.474  -3.246  1.00 56.01           C  
ATOM   2780  NZ  LYS C  75      -0.705   7.123  -1.796  1.00 56.01           N  
ATOM   2781  N   GLY C  76      -6.064  10.213  -6.636  1.00 56.51           N  
ATOM   2782  CA  GLY C  76      -7.300  10.978  -6.677  1.00 56.51           C  
ATOM   2783  C   GLY C  76      -8.539  10.119  -6.513  1.00 56.51           C  
ATOM   2784  O   GLY C  76      -9.451  10.472  -5.762  1.00 56.51           O  
ATOM   2785  N   VAL C  77      -8.578   9.094  -7.189  1.00 56.53           N  
ATOM   2786  CA  VAL C  77      -9.695   8.159  -7.111  1.00 56.53           C  
ATOM   2787  C   VAL C  77      -9.813   7.612  -5.690  1.00 56.53           C  
ATOM   2788  CB  VAL C  77      -9.535   6.998  -8.118  1.00 56.53           C  
ATOM   2789  O   VAL C  77     -10.918   7.482  -5.158  1.00 56.53           O  
ATOM   2790  CG1 VAL C  77     -10.584   5.917  -7.866  1.00 56.53           C  
ATOM   2791  CG2 VAL C  77      -9.632   7.518  -9.551  1.00 56.53           C  
ATOM   2792  N   HIS C  78      -8.678   7.293  -5.086  1.00 56.50           N  
ATOM   2793  CA  HIS C  78      -8.673   6.829  -3.704  1.00 56.50           C  
ATOM   2794  C   HIS C  78      -9.268   7.876  -2.769  1.00 56.50           C  
ATOM   2795  CB  HIS C  78      -7.251   6.478  -3.262  1.00 56.50           C  
ATOM   2796  O   HIS C  78     -10.014   7.539  -1.847  1.00 56.50           O  
ATOM   2797  CG  HIS C  78      -7.048   5.021  -2.995  1.00 56.50           C  
ATOM   2798  CD2 HIS C  78      -6.525   4.040  -3.768  1.00 56.50           C  
ATOM   2799  ND1 HIS C  78      -7.407   4.425  -1.805  1.00 56.50           N  
ATOM   2800  CE1 HIS C  78      -7.111   3.137  -1.858  1.00 56.50           C  
ATOM   2801  NE2 HIS C  78      -6.576   2.878  -3.038  1.00 56.50           N  
ATOM   2802  N   PHE C  79      -8.891   8.998  -2.998  1.00 62.87           N  
ATOM   2803  CA  PHE C  79      -9.420  10.100  -2.203  1.00 62.87           C  
ATOM   2804  C   PHE C  79     -10.937  10.179  -2.329  1.00 62.87           C  
ATOM   2805  CB  PHE C  79      -8.788  11.427  -2.635  1.00 62.87           C  
ATOM   2806  O   PHE C  79     -11.642  10.301  -1.325  1.00 62.87           O  
ATOM   2807  CG  PHE C  79      -9.289  12.618  -1.862  1.00 62.87           C  
ATOM   2808  CD1 PHE C  79     -10.215  13.489  -2.422  1.00 62.87           C  
ATOM   2809  CD2 PHE C  79      -8.833  12.865  -0.574  1.00 62.87           C  
ATOM   2810  CE1 PHE C  79     -10.680  14.591  -1.709  1.00 62.87           C  
ATOM   2811  CE2 PHE C  79      -9.293  13.965   0.145  1.00 62.87           C  
ATOM   2812  CZ  PHE C  79     -10.216  14.827  -0.425  1.00 62.87           C  
ATOM   2813  N   VAL C  80     -11.420  10.164  -3.531  1.00 56.87           N  
ATOM   2814  CA  VAL C  80     -12.854  10.233  -3.791  1.00 56.87           C  
ATOM   2815  C   VAL C  80     -13.557   9.053  -3.124  1.00 56.87           C  
ATOM   2816  CB  VAL C  80     -13.156  10.247  -5.306  1.00 56.87           C  
ATOM   2817  O   VAL C  80     -14.626   9.215  -2.530  1.00 56.87           O  
ATOM   2818  CG1 VAL C  80     -14.660  10.157  -5.557  1.00 56.87           C  
ATOM   2819  CG2 VAL C  80     -12.577  11.503  -5.953  1.00 56.87           C  
ATOM   2820  N   CYS C  81     -12.970   7.956  -3.215  1.00 53.48           N  
ATOM   2821  CA  CYS C  81     -13.528   6.755  -2.604  1.00 53.48           C  
ATOM   2822  C   CYS C  81     -13.635   6.913  -1.092  1.00 53.48           C  
ATOM   2823  CB  CYS C  81     -12.672   5.535  -2.940  1.00 53.48           C  
ATOM   2824  O   CYS C  81     -14.637   6.520  -0.491  1.00 53.48           O  
ATOM   2825  SG  CYS C  81     -13.055   4.796  -4.542  1.00 53.48           S  
ATOM   2826  N   ASN C  82     -12.656   7.483  -0.518  1.00 60.17           N  
ATOM   2827  CA  ASN C  82     -12.686   7.716   0.922  1.00 60.17           C  
ATOM   2828  C   ASN C  82     -13.780   8.707   1.307  1.00 60.17           C  
ATOM   2829  CB  ASN C  82     -11.324   8.211   1.414  1.00 60.17           C  
ATOM   2830  O   ASN C  82     -14.449   8.534   2.327  1.00 60.17           O  
ATOM   2831  CG  ASN C  82     -10.373   7.076   1.740  1.00 60.17           C  
ATOM   2832  ND2 ASN C  82      -9.077   7.363   1.717  1.00 60.17           N  
ATOM   2833  OD1 ASN C  82     -10.800   5.951   2.011  1.00 60.17           O  
ATOM   2834  N   LEU C  83     -13.927   9.649   0.497  1.00 61.74           N  
ATOM   2835  CA  LEU C  83     -14.980  10.630   0.735  1.00 61.74           C  
ATOM   2836  C   LEU C  83     -16.358   9.991   0.607  1.00 61.74           C  
ATOM   2837  CB  LEU C  83     -14.853  11.800  -0.245  1.00 61.74           C  
ATOM   2838  O   LEU C  83     -17.253  10.270   1.409  1.00 61.74           O  
ATOM   2839  CG  LEU C  83     -15.427  13.139   0.220  1.00 61.74           C  
ATOM   2840  CD1 LEU C  83     -14.322  14.018   0.797  1.00 61.74           C  
ATOM   2841  CD2 LEU C  83     -16.134  13.847  -0.931  1.00 61.74           C  
ATOM   2842  N   LEU C  84     -16.489   9.218  -0.333  1.00 55.27           N  
ATOM   2843  CA  LEU C  84     -17.747   8.507  -0.539  1.00 55.27           C  
ATOM   2844  C   LEU C  84     -18.044   7.579   0.634  1.00 55.27           C  
ATOM   2845  CB  LEU C  84     -17.702   7.704  -1.842  1.00 55.27           C  
ATOM   2846  O   LEU C  84     -19.192   7.470   1.069  1.00 55.27           O  
ATOM   2847  CG  LEU C  84     -19.049   7.401  -2.498  1.00 55.27           C  
ATOM   2848  CD1 LEU C  84     -19.453   8.539  -3.429  1.00 55.27           C  
ATOM   2849  CD2 LEU C  84     -18.990   6.079  -3.256  1.00 55.27           C  
ATOM   2850  N   LEU C  85     -17.051   6.932   1.077  1.00 57.69           N  
ATOM   2851  CA  LEU C  85     -17.210   6.068   2.242  1.00 57.69           C  
ATOM   2852  C   LEU C  85     -17.671   6.870   3.455  1.00 57.69           C  
ATOM   2853  CB  LEU C  85     -15.897   5.349   2.560  1.00 57.69           C  
ATOM   2854  O   LEU C  85     -18.510   6.404   4.230  1.00 57.69           O  
ATOM   2855  CG  LEU C  85     -15.623   4.061   1.780  1.00 57.69           C  
ATOM   2856  CD1 LEU C  85     -14.191   3.593   2.017  1.00 57.69           C  
ATOM   2857  CD2 LEU C  85     -16.619   2.976   2.174  1.00 57.69           C  
ATOM   2858  N   LEU C  86     -17.073   7.971   3.589  1.00 62.49           N  
ATOM   2859  CA  LEU C  86     -17.502   8.855   4.668  1.00 62.49           C  
ATOM   2860  C   LEU C  86     -18.971   9.233   4.509  1.00 62.49           C  
ATOM   2861  CB  LEU C  86     -16.639  10.119   4.701  1.00 62.49           C  
ATOM   2862  O   LEU C  86     -19.737   9.180   5.474  1.00 62.49           O  
ATOM   2863  CG  LEU C  86     -16.855  11.056   5.890  1.00 62.49           C  
ATOM   2864  CD1 LEU C  86     -16.074  10.563   7.103  1.00 62.49           C  
ATOM   2865  CD2 LEU C  86     -16.448  12.481   5.528  1.00 62.49           C  
ATOM   2866  N   PHE C  87     -19.358   9.575   3.346  1.00 58.80           N  
ATOM   2867  CA  PHE C  87     -20.736   9.955   3.060  1.00 58.80           C  
ATOM   2868  C   PHE C  87     -21.685   8.793   3.327  1.00 58.80           C  
ATOM   2869  CB  PHE C  87     -20.876  10.425   1.609  1.00 58.80           C  
ATOM   2870  O   PHE C  87     -22.728   8.969   3.960  1.00 58.80           O  
ATOM   2871  CG  PHE C  87     -22.234  10.984   1.281  1.00 58.80           C  
ATOM   2872  CD1 PHE C  87     -23.209  10.184   0.697  1.00 58.80           C  
ATOM   2873  CD2 PHE C  87     -22.536  12.312   1.556  1.00 58.80           C  
ATOM   2874  CE1 PHE C  87     -24.466  10.700   0.392  1.00 58.80           C  
ATOM   2875  CE2 PHE C  87     -23.790  12.834   1.254  1.00 58.80           C  
ATOM   2876  CZ  PHE C  87     -24.754  12.027   0.671  1.00 58.80           C  
ATOM   2877  N   VAL C  88     -21.353   7.674   2.855  1.00 53.84           N  
ATOM   2878  CA  VAL C  88     -22.185   6.486   3.023  1.00 53.84           C  
ATOM   2879  C   VAL C  88     -22.309   6.148   4.507  1.00 53.84           C  
ATOM   2880  CB  VAL C  88     -21.613   5.278   2.248  1.00 53.84           C  
ATOM   2881  O   VAL C  88     -23.370   5.718   4.966  1.00 53.84           O  
ATOM   2882  CG1 VAL C  88     -22.339   3.993   2.639  1.00 53.84           C  
ATOM   2883  CG2 VAL C  88     -21.713   5.516   0.742  1.00 53.84           C  
ATOM   2884  N   THR C  89     -21.246   6.335   5.227  1.00 58.76           N  
ATOM   2885  CA  THR C  89     -21.272   6.072   6.661  1.00 58.76           C  
ATOM   2886  C   THR C  89     -22.228   7.028   7.369  1.00 58.76           C  
ATOM   2887  CB  THR C  89     -19.866   6.198   7.277  1.00 58.76           C  
ATOM   2888  O   THR C  89     -23.041   6.604   8.194  1.00 58.76           O  
ATOM   2889  CG2 THR C  89     -19.854   5.713   8.723  1.00 58.76           C  
ATOM   2890  OG1 THR C  89     -18.944   5.411   6.514  1.00 58.76           O  
ATOM   2891  N   VAL C  90     -22.148   8.265   7.046  1.00 57.65           N  
ATOM   2892  CA  VAL C  90     -23.005   9.278   7.654  1.00 57.65           C  
ATOM   2893  C   VAL C  90     -24.456   9.042   7.243  1.00 57.65           C  
ATOM   2894  CB  VAL C  90     -22.564  10.705   7.257  1.00 57.65           C  
ATOM   2895  O   VAL C  90     -25.364   9.116   8.075  1.00 57.65           O  
ATOM   2896  CG1 VAL C  90     -23.579  11.738   7.743  1.00 57.65           C  
ATOM   2897  CG2 VAL C  90     -21.177  11.010   7.818  1.00 57.65           C  
ATOM   2898  N   TYR C  91     -24.671   8.747   5.994  1.00 52.48           N  
ATOM   2899  CA  TYR C  91     -26.009   8.477   5.479  1.00 52.48           C  
ATOM   2900  C   TYR C  91     -26.621   7.260   6.163  1.00 52.48           C  
ATOM   2901  CB  TYR C  91     -25.969   8.258   3.964  1.00 52.48           C  
ATOM   2902  O   TYR C  91     -27.779   7.296   6.587  1.00 52.48           O  
ATOM   2903  CG  TYR C  91     -27.329   8.050   3.344  1.00 52.48           C  
ATOM   2904  CD1 TYR C  91     -27.754   6.781   2.959  1.00 52.48           C  
ATOM   2905  CD2 TYR C  91     -28.191   9.123   3.140  1.00 52.48           C  
ATOM   2906  CE1 TYR C  91     -29.007   6.585   2.385  1.00 52.48           C  
ATOM   2907  CE2 TYR C  91     -29.445   8.939   2.568  1.00 52.48           C  
ATOM   2908  OH  TYR C  91     -31.084   7.480   1.627  1.00 52.48           O  
ATOM   2909  CZ  TYR C  91     -29.844   7.668   2.195  1.00 52.48           C  
ATOM   2910  N   SER C  92     -25.897   6.230   6.261  1.00 51.90           N  
ATOM   2911  CA  SER C  92     -26.366   5.022   6.931  1.00 51.90           C  
ATOM   2912  C   SER C  92     -26.700   5.294   8.394  1.00 51.90           C  
ATOM   2913  CB  SER C  92     -25.315   3.915   6.837  1.00 51.90           C  
ATOM   2914  O   SER C  92     -27.677   4.760   8.923  1.00 51.90           O  
ATOM   2915  OG  SER C  92     -24.128   4.288   7.516  1.00 51.90           O  
ATOM   2916  N   HIS C  93     -25.917   6.070   9.056  1.00 56.24           N  
ATOM   2917  CA  HIS C  93     -26.165   6.449  10.443  1.00 56.24           C  
ATOM   2918  C   HIS C  93     -27.479   7.211  10.579  1.00 56.24           C  
ATOM   2919  CB  HIS C  93     -25.010   7.293  10.983  1.00 56.24           C  
ATOM   2920  O   HIS C  93     -28.267   6.940  11.488  1.00 56.24           O  
ATOM   2921  CG  HIS C  93     -25.080   7.534  12.457  1.00 56.24           C  
ATOM   2922  CD2 HIS C  93     -25.940   7.069  13.394  1.00 56.24           C  
ATOM   2923  ND1 HIS C  93     -24.187   8.346  13.122  1.00 56.24           N  
ATOM   2924  CE1 HIS C  93     -24.496   8.369  14.408  1.00 56.24           C  
ATOM   2925  NE2 HIS C  93     -25.556   7.603  14.599  1.00 56.24           N  
ATOM   2926  N   LEU C  94     -27.732   8.085   9.693  1.00 55.85           N  
ATOM   2927  CA  LEU C  94     -28.954   8.882   9.717  1.00 55.85           C  
ATOM   2928  C   LEU C  94     -30.177   8.010   9.455  1.00 55.85           C  
ATOM   2929  CB  LEU C  94     -28.882  10.006   8.680  1.00 55.85           C  
ATOM   2930  O   LEU C  94     -31.232   8.216  10.059  1.00 55.85           O  
ATOM   2931  CG  LEU C  94     -28.003  11.205   9.039  1.00 55.85           C  
ATOM   2932  CD1 LEU C  94     -27.755  12.069   7.807  1.00 55.85           C  
ATOM   2933  CD2 LEU C  94     -28.645  12.025  10.153  1.00 55.85           C  
ATOM   2934  N   LEU C  95     -30.050   7.039   8.600  1.00 47.28           N  
ATOM   2935  CA  LEU C  95     -31.133   6.105   8.309  1.00 47.28           C  
ATOM   2936  C   LEU C  95     -31.467   5.262   9.536  1.00 47.28           C  
ATOM   2937  CB  LEU C  95     -30.756   5.195   7.138  1.00 47.28           C  
ATOM   2938  O   LEU C  95     -32.640   5.008   9.818  1.00 47.28           O  
ATOM   2939  CG  LEU C  95     -31.004   5.755   5.736  1.00 47.28           C  
ATOM   2940  CD1 LEU C  95     -30.216   4.960   4.700  1.00 47.28           C  
ATOM   2941  CD2 LEU C  95     -32.493   5.740   5.410  1.00 47.28           C  
ATOM   2942  N   LEU C  96     -30.475   4.907  10.205  1.00 49.51           N  
ATOM   2943  CA  LEU C  96     -30.668   4.104  11.407  1.00 49.51           C  
ATOM   2944  C   LEU C  96     -31.333   4.924  12.508  1.00 49.51           C  
ATOM   2945  CB  LEU C  96     -29.329   3.553  11.905  1.00 49.51           C  
ATOM   2946  O   LEU C  96     -32.185   4.414  13.239  1.00 49.51           O  
ATOM   2947  CG  LEU C  96     -28.873   2.227  11.294  1.00 49.51           C  
ATOM   2948  CD1 LEU C  96     -27.356   2.097  11.381  1.00 49.51           C  
ATOM   2949  CD2 LEU C  96     -29.556   1.055  11.989  1.00 49.51           C  
ATOM   2950  N   VAL C  97     -30.927   6.154  12.657  1.00 53.09           N  
ATOM   2951  CA  VAL C  97     -31.521   7.056  13.638  1.00 53.09           C  
ATOM   2952  C   VAL C  97     -32.997   7.273  13.314  1.00 53.09           C  
ATOM   2953  CB  VAL C  97     -30.781   8.412  13.683  1.00 53.09           C  
ATOM   2954  O   VAL C  97     -33.844   7.260  14.210  1.00 53.09           O  
ATOM   2955  CG1 VAL C  97     -31.562   9.426  14.516  1.00 53.09           C  
ATOM   2956  CG2 VAL C  97     -29.370   8.231  14.240  1.00 53.09           C  
ATOM   2957  N   ALA C  98     -33.340   7.349  12.082  1.00 46.20           N  
ATOM   2958  CA  ALA C  98     -34.715   7.566  11.640  1.00 46.20           C  
ATOM   2959  C   ALA C  98     -35.570   6.325  11.877  1.00 46.20           C  
ATOM   2960  CB  ALA C  98     -34.744   7.954  10.164  1.00 46.20           C  
ATOM   2961  O   ALA C  98     -36.769   6.431  12.144  1.00 46.20           O  
ATOM   2962  N   ALA C  99     -34.886   5.183  11.847  1.00 41.67           N  
ATOM   2963  CA  ALA C  99     -35.586   3.916  12.041  1.00 41.67           C  
ATOM   2964  C   ALA C  99     -35.656   3.550  13.521  1.00 41.67           C  
ATOM   2965  CB  ALA C  99     -34.900   2.803  11.253  1.00 41.67           C  
ATOM   2966  O   ALA C  99     -36.302   2.568  13.894  1.00 41.67           O  
ATOM   2967  N   GLY C 100     -35.002   4.381  14.315  1.00 43.18           N  
ATOM   2968  CA  GLY C 100     -34.976   4.109  15.744  1.00 43.18           C  
ATOM   2969  C   GLY C 100     -34.152   2.888  16.104  1.00 43.18           C  
ATOM   2970  O   GLY C 100     -34.409   2.237  17.119  1.00 43.18           O  
ATOM   2971  N   LEU C 101     -33.319   2.467  15.201  1.00 40.42           N  
ATOM   2972  CA  LEU C 101     -32.522   1.257  15.364  1.00 40.42           C  
ATOM   2973  C   LEU C 101     -31.064   1.600  15.650  1.00 40.42           C  
ATOM   2974  CB  LEU C 101     -32.616   0.380  14.113  1.00 40.42           C  
ATOM   2975  O   LEU C 101     -30.175   0.771  15.447  1.00 40.42           O  
ATOM   2976  CG  LEU C 101     -33.933  -0.370  13.907  1.00 40.42           C  
ATOM   2977  CD1 LEU C 101     -34.165  -0.637  12.424  1.00 40.42           C  
ATOM   2978  CD2 LEU C 101     -33.934  -1.674  14.698  1.00 40.42           C  
ATOM   2979  N   GLU C 102     -30.774   2.763  16.208  1.00 46.12           N  
ATOM   2980  CA  GLU C 102     -29.398   3.228  16.358  1.00 46.12           C  
ATOM   2981  C   GLU C 102     -28.724   2.576  17.562  1.00 46.12           C  
ATOM   2982  CB  GLU C 102     -29.357   4.752  16.493  1.00 46.12           C  
ATOM   2983  O   GLU C 102     -27.505   2.392  17.573  1.00 46.12           O  
ATOM   2984  CG  GLU C 102     -30.481   5.465  15.755  1.00 46.12           C  
ATOM   2985  CD  GLU C 102     -30.212   6.946  15.540  1.00 46.12           C  
ATOM   2986  OE1 GLU C 102     -31.084   7.646  14.977  1.00 46.12           O  
ATOM   2987  OE2 GLU C 102     -29.120   7.410  15.936  1.00 46.12           O  
ATOM   2988  N   ALA C 103     -29.455   2.140  18.405  1.00 52.91           N  
ATOM   2989  CA  ALA C 103     -28.916   1.747  19.704  1.00 52.91           C  
ATOM   2990  C   ALA C 103     -27.965   0.561  19.568  1.00 52.91           C  
ATOM   2991  CB  ALA C 103     -30.049   1.409  20.670  1.00 52.91           C  
ATOM   2992  O   ALA C 103     -26.844   0.594  20.080  1.00 52.91           O  
ATOM   2993  N   PRO C 104     -28.328  -0.449  18.716  1.00 45.29           N  
ATOM   2994  CA  PRO C 104     -27.432  -1.606  18.637  1.00 45.29           C  
ATOM   2995  C   PRO C 104     -26.146  -1.305  17.871  1.00 45.29           C  
ATOM   2996  CB  PRO C 104     -28.273  -2.654  17.904  1.00 45.29           C  
ATOM   2997  O   PRO C 104     -25.149  -2.014  18.028  1.00 45.29           O  
ATOM   2998  CG  PRO C 104     -29.464  -1.904  17.400  1.00 45.29           C  
ATOM   2999  CD  PRO C 104     -29.490  -0.554  18.056  1.00 45.29           C  
ATOM   3000  N   PHE C 105     -26.230  -0.168  17.175  1.00 46.70           N  
ATOM   3001  CA  PHE C 105     -25.108   0.071  16.274  1.00 46.70           C  
ATOM   3002  C   PHE C 105     -24.281   1.261  16.745  1.00 46.70           C  
ATOM   3003  CB  PHE C 105     -25.605   0.309  14.845  1.00 46.70           C  
ATOM   3004  O   PHE C 105     -23.331   1.667  16.072  1.00 46.70           O  
ATOM   3005  CG  PHE C 105     -26.302  -0.879  14.239  1.00 46.70           C  
ATOM   3006  CD1 PHE C 105     -25.573  -1.897  13.635  1.00 46.70           C  
ATOM   3007  CD2 PHE C 105     -27.687  -0.979  14.273  1.00 46.70           C  
ATOM   3008  CE1 PHE C 105     -26.216  -2.997  13.073  1.00 46.70           C  
ATOM   3009  CE2 PHE C 105     -28.336  -2.076  13.713  1.00 46.70           C  
ATOM   3010  CZ  PHE C 105     -27.599  -3.083  13.113  1.00 46.70           C  
ATOM   3011  N   LEU C 106     -24.565   1.811  17.803  1.00 56.73           N  
ATOM   3012  CA  LEU C 106     -23.956   3.051  18.273  1.00 56.73           C  
ATOM   3013  C   LEU C 106     -22.449   2.887  18.441  1.00 56.73           C  
ATOM   3014  CB  LEU C 106     -24.585   3.488  19.599  1.00 56.73           C  
ATOM   3015  O   LEU C 106     -21.677   3.765  18.050  1.00 56.73           O  
ATOM   3016  CG  LEU C 106     -24.905   4.977  19.739  1.00 56.73           C  
ATOM   3017  CD1 LEU C 106     -26.414   5.190  19.810  1.00 56.73           C  
ATOM   3018  CD2 LEU C 106     -24.220   5.558  20.971  1.00 56.73           C  
ATOM   3019  N   TYR C 107     -22.038   1.783  19.001  1.00 51.08           N  
ATOM   3020  CA  TYR C 107     -20.615   1.583  19.256  1.00 51.08           C  
ATOM   3021  C   TYR C 107     -19.851   1.382  17.952  1.00 51.08           C  
ATOM   3022  CB  TYR C 107     -20.398   0.381  20.179  1.00 51.08           C  
ATOM   3023  O   TYR C 107     -18.737   1.886  17.794  1.00 51.08           O  
ATOM   3024  CG  TYR C 107     -20.691   0.670  21.631  1.00 51.08           C  
ATOM   3025  CD1 TYR C 107     -19.770   1.348  22.427  1.00 51.08           C  
ATOM   3026  CD2 TYR C 107     -21.889   0.265  22.211  1.00 51.08           C  
ATOM   3027  CE1 TYR C 107     -20.036   1.615  23.766  1.00 51.08           C  
ATOM   3028  CE2 TYR C 107     -22.165   0.527  23.549  1.00 51.08           C  
ATOM   3029  OH  TYR C 107     -21.502   1.463  25.642  1.00 51.08           O  
ATOM   3030  CZ  TYR C 107     -21.234   1.201  24.317  1.00 51.08           C  
ATOM   3031  N   LEU C 108     -20.463   0.692  17.072  1.00 53.81           N  
ATOM   3032  CA  LEU C 108     -19.838   0.471  15.772  1.00 53.81           C  
ATOM   3033  C   LEU C 108     -19.678   1.785  15.015  1.00 53.81           C  
ATOM   3034  CB  LEU C 108     -20.664  -0.514  14.941  1.00 53.81           C  
ATOM   3035  O   LEU C 108     -18.623   2.046  14.431  1.00 53.81           O  
ATOM   3036  CG  LEU C 108     -19.899  -1.325  13.894  1.00 53.81           C  
ATOM   3037  CD1 LEU C 108     -19.703  -2.759  14.374  1.00 53.81           C  
ATOM   3038  CD2 LEU C 108     -20.631  -1.299  12.557  1.00 53.81           C  
ATOM   3039  N   TYR C 109     -20.696   2.541  15.045  1.00 55.72           N  
ATOM   3040  CA  TYR C 109     -20.628   3.831  14.368  1.00 55.72           C  
ATOM   3041  C   TYR C 109     -19.602   4.741  15.032  1.00 55.72           C  
ATOM   3042  CB  TYR C 109     -22.001   4.509  14.362  1.00 55.72           C  
ATOM   3043  O   TYR C 109     -18.884   5.478  14.351  1.00 55.72           O  
ATOM   3044  CG  TYR C 109     -22.788   4.275  13.096  1.00 55.72           C  
ATOM   3045  CD1 TYR C 109     -22.380   4.832  11.886  1.00 55.72           C  
ATOM   3046  CD2 TYR C 109     -23.941   3.498  13.106  1.00 55.72           C  
ATOM   3047  CE1 TYR C 109     -23.103   4.621  10.716  1.00 55.72           C  
ATOM   3048  CE2 TYR C 109     -24.672   3.280  11.943  1.00 55.72           C  
ATOM   3049  OH  TYR C 109     -24.965   3.632   9.600  1.00 55.72           O  
ATOM   3050  CZ  TYR C 109     -24.246   3.844  10.755  1.00 55.72           C  
ATOM   3051  N   ALA C 110     -19.587   4.698  16.300  1.00 60.49           N  
ATOM   3052  CA  ALA C 110     -18.590   5.491  17.016  1.00 60.49           C  
ATOM   3053  C   ALA C 110     -17.176   5.111  16.587  1.00 60.49           C  
ATOM   3054  CB  ALA C 110     -18.752   5.313  18.523  1.00 60.49           C  
ATOM   3055  O   ALA C 110     -16.331   5.983  16.372  1.00 60.49           O  
ATOM   3056  N   LEU C 111     -16.957   3.880  16.443  1.00 56.37           N  
ATOM   3057  CA  LEU C 111     -15.650   3.378  16.034  1.00 56.37           C  
ATOM   3058  C   LEU C 111     -15.316   3.822  14.614  1.00 56.37           C  
ATOM   3059  CB  LEU C 111     -15.609   1.850  16.126  1.00 56.37           C  
ATOM   3060  O   LEU C 111     -14.200   4.272  14.345  1.00 56.37           O  
ATOM   3061  CG  LEU C 111     -14.262   1.189  15.833  1.00 56.37           C  
ATOM   3062  CD1 LEU C 111     -13.313   1.374  17.012  1.00 56.37           C  
ATOM   3063  CD2 LEU C 111     -14.449  -0.292  15.519  1.00 56.37           C  
ATOM   3064  N   VAL C 112     -16.237   3.696  13.752  1.00 57.54           N  
ATOM   3065  CA  VAL C 112     -16.035   4.077  12.358  1.00 57.54           C  
ATOM   3066  C   VAL C 112     -15.732   5.571  12.269  1.00 57.54           C  
ATOM   3067  CB  VAL C 112     -17.266   3.730  11.491  1.00 57.54           C  
ATOM   3068  O   VAL C 112     -14.810   5.982  11.561  1.00 57.54           O  
ATOM   3069  CG1 VAL C 112     -17.127   4.330  10.093  1.00 57.54           C  
ATOM   3070  CG2 VAL C 112     -17.451   2.216  11.410  1.00 57.54           C  
ATOM   3071  N   TYR C 113     -16.517   6.347  12.985  1.00 62.53           N  
ATOM   3072  CA  TYR C 113     -16.291   7.788  12.986  1.00 62.53           C  
ATOM   3073  C   TYR C 113     -14.909   8.123  13.535  1.00 62.53           C  
ATOM   3074  CB  TYR C 113     -17.367   8.500  13.810  1.00 62.53           C  
ATOM   3075  O   TYR C 113     -14.226   9.008  13.015  1.00 62.53           O  
ATOM   3076  CG  TYR C 113     -18.624   8.807  13.033  1.00 62.53           C  
ATOM   3077  CD1 TYR C 113     -18.600   9.683  11.950  1.00 62.53           C  
ATOM   3078  CD2 TYR C 113     -19.837   8.222  13.379  1.00 62.53           C  
ATOM   3079  CE1 TYR C 113     -19.756   9.970  11.232  1.00 62.53           C  
ATOM   3080  CE2 TYR C 113     -20.999   8.501  12.668  1.00 62.53           C  
ATOM   3081  OH  TYR C 113     -22.096   9.655  10.890  1.00 62.53           O  
ATOM   3082  CZ  TYR C 113     -20.949   9.375  11.597  1.00 62.53           C  
ATOM   3083  N   PHE C 114     -14.575   7.427  14.551  1.00 67.32           N  
ATOM   3084  CA  PHE C 114     -13.262   7.636  15.150  1.00 67.32           C  
ATOM   3085  C   PHE C 114     -12.155   7.332  14.148  1.00 67.32           C  
ATOM   3086  CB  PHE C 114     -13.094   6.764  16.398  1.00 67.32           C  
ATOM   3087  O   PHE C 114     -11.223   8.123  13.985  1.00 67.32           O  
ATOM   3088  CG  PHE C 114     -11.751   6.904  17.061  1.00 67.32           C  
ATOM   3089  CD1 PHE C 114     -10.780   5.921  16.913  1.00 67.32           C  
ATOM   3090  CD2 PHE C 114     -11.458   8.021  17.833  1.00 67.32           C  
ATOM   3091  CE1 PHE C 114      -9.536   6.048  17.526  1.00 67.32           C  
ATOM   3092  CE2 PHE C 114     -10.216   8.156  18.449  1.00 67.32           C  
ATOM   3093  CZ  PHE C 114      -9.257   7.168  18.294  1.00 67.32           C  
ATOM   3094  N   LEU C 115     -12.231   6.256  13.489  1.00 62.03           N  
ATOM   3095  CA  LEU C 115     -11.220   5.846  12.521  1.00 62.03           C  
ATOM   3096  C   LEU C 115     -11.169   6.816  11.345  1.00 62.03           C  
ATOM   3097  CB  LEU C 115     -11.505   4.429  12.016  1.00 62.03           C  
ATOM   3098  O   LEU C 115     -10.088   7.137  10.847  1.00 62.03           O  
ATOM   3099  CG  LEU C 115     -11.258   3.293  13.009  1.00 62.03           C  
ATOM   3100  CD1 LEU C 115     -11.744   1.968  12.432  1.00 62.03           C  
ATOM   3101  CD2 LEU C 115      -9.779   3.212  13.373  1.00 62.03           C  
ATOM   3102  N   GLN C 116     -12.245   7.194  10.880  1.00 64.76           N  
ATOM   3103  CA  GLN C 116     -12.307   8.168   9.795  1.00 64.76           C  
ATOM   3104  C   GLN C 116     -11.661   9.489  10.205  1.00 64.76           C  
ATOM   3105  CB  GLN C 116     -13.756   8.404   9.366  1.00 64.76           C  
ATOM   3106  O   GLN C 116     -11.021  10.153   9.387  1.00 64.76           O  
ATOM   3107  CG  GLN C 116     -14.170   7.607   8.136  1.00 64.76           C  
ATOM   3108  CD  GLN C 116     -15.630   7.801   7.775  1.00 64.76           C  
ATOM   3109  NE2 GLN C 116     -16.062   7.169   6.689  1.00 64.76           N  
ATOM   3110  OE1 GLN C 116     -16.366   8.511   8.468  1.00 64.76           O  
ATOM   3111  N   SER C 117     -11.823   9.892  11.389  1.00 67.80           N  
ATOM   3112  CA  SER C 117     -11.200  11.107  11.905  1.00 67.80           C  
ATOM   3113  C   SER C 117      -9.679  10.997  11.887  1.00 67.80           C  
ATOM   3114  CB  SER C 117     -11.682  11.395  13.327  1.00 67.80           C  
ATOM   3115  O   SER C 117      -8.987  11.949  11.520  1.00 67.80           O  
ATOM   3116  OG  SER C 117     -13.089  11.566  13.356  1.00 67.80           O  
ATOM   3117  N   ILE C 118      -9.226   9.916  12.288  1.00 66.46           N  
ATOM   3118  CA  ILE C 118      -7.786   9.684  12.301  1.00 66.46           C  
ATOM   3119  C   ILE C 118      -7.238   9.759  10.878  1.00 66.46           C  
ATOM   3120  CB  ILE C 118      -7.440   8.319  12.938  1.00 66.46           C  
ATOM   3121  O   ILE C 118      -6.194  10.371  10.640  1.00 66.46           O  
ATOM   3122  CG1 ILE C 118      -7.820   8.311  14.423  1.00 66.46           C  
ATOM   3123  CG2 ILE C 118      -5.954   7.997  12.750  1.00 66.46           C  
ATOM   3124  CD1 ILE C 118      -7.552   6.985  15.123  1.00 66.46           C  
ATOM   3125  N   ASN C 119      -7.930   9.148  10.055  1.00 66.23           N  
ATOM   3126  CA  ASN C 119      -7.529   9.194   8.653  1.00 66.23           C  
ATOM   3127  C   ASN C 119      -7.532  10.623   8.116  1.00 66.23           C  
ATOM   3128  CB  ASN C 119      -8.442   8.307   7.804  1.00 66.23           C  
ATOM   3129  O   ASN C 119      -6.636  11.009   7.364  1.00 66.23           O  
ATOM   3130  CG  ASN C 119      -7.890   6.907   7.622  1.00 66.23           C  
ATOM   3131  ND2 ASN C 119      -8.777   5.918   7.598  1.00 66.23           N  
ATOM   3132  OD1 ASN C 119      -6.677   6.715   7.506  1.00 66.23           O  
ATOM   3133  N   PHE C 120      -8.501  11.272   8.432  1.00 70.90           N  
ATOM   3134  CA  PHE C 120      -8.617  12.664   8.016  1.00 70.90           C  
ATOM   3135  C   PHE C 120      -7.457  13.490   8.559  1.00 70.90           C  
ATOM   3136  CB  PHE C 120      -9.949  13.258   8.485  1.00 70.90           C  
ATOM   3137  O   PHE C 120      -6.868  14.295   7.835  1.00 70.90           O  
ATOM   3138  CG  PHE C 120     -10.220  14.639   7.951  1.00 70.90           C  
ATOM   3139  CD1 PHE C 120     -10.058  15.756   8.760  1.00 70.90           C  
ATOM   3140  CD2 PHE C 120     -10.637  14.819   6.638  1.00 70.90           C  
ATOM   3141  CE1 PHE C 120     -10.308  17.036   8.268  1.00 70.90           C  
ATOM   3142  CE2 PHE C 120     -10.888  16.094   6.139  1.00 70.90           C  
ATOM   3143  CZ  PHE C 120     -10.724  17.201   6.957  1.00 70.90           C  
ATOM   3144  N   VAL C 121      -7.158  13.341   9.768  1.00 71.53           N  
ATOM   3145  CA  VAL C 121      -6.051  14.052  10.399  1.00 71.53           C  
ATOM   3146  C   VAL C 121      -4.746  13.721   9.678  1.00 71.53           C  
ATOM   3147  CB  VAL C 121      -5.934  13.703  11.900  1.00 71.53           C  
ATOM   3148  O   VAL C 121      -3.912  14.601   9.456  1.00 71.53           O  
ATOM   3149  CG1 VAL C 121      -4.660  14.300  12.496  1.00 71.53           C  
ATOM   3150  CG2 VAL C 121      -7.165  14.196  12.659  1.00 71.53           C  
ATOM   3151  N   ARG C 122      -4.641  12.615   9.393  1.00 66.51           N  
ATOM   3152  CA  ARG C 122      -3.446  12.186   8.672  1.00 66.51           C  
ATOM   3153  C   ARG C 122      -3.330  12.902   7.330  1.00 66.51           C  
ATOM   3154  CB  ARG C 122      -3.462  10.671   8.458  1.00 66.51           C  
ATOM   3155  O   ARG C 122      -2.244  13.341   6.947  1.00 66.51           O  
ATOM   3156  CG  ARG C 122      -2.091  10.073   8.186  1.00 66.51           C  
ATOM   3157  CD  ARG C 122      -2.158   8.562   8.012  1.00 66.51           C  
ATOM   3158  NE  ARG C 122      -0.833   7.983   7.815  1.00 66.51           N  
ATOM   3159  NH1 ARG C 122      -1.609   5.881   7.251  1.00 66.51           N  
ATOM   3160  NH2 ARG C 122       0.644   6.299   7.306  1.00 66.51           N  
ATOM   3161  CZ  ARG C 122      -0.602   6.722   7.458  1.00 66.51           C  
ATOM   3162  N   ILE C 123      -4.393  12.986   6.638  1.00 69.24           N  
ATOM   3163  CA  ILE C 123      -4.410  13.666   5.347  1.00 69.24           C  
ATOM   3164  C   ILE C 123      -4.028  15.133   5.533  1.00 69.24           C  
ATOM   3165  CB  ILE C 123      -5.792  13.554   4.667  1.00 69.24           C  
ATOM   3166  O   ILE C 123      -3.252  15.683   4.748  1.00 69.24           O  
ATOM   3167  CG1 ILE C 123      -6.027  12.124   4.168  1.00 69.24           C  
ATOM   3168  CG2 ILE C 123      -5.913  14.561   3.520  1.00 69.24           C  
ATOM   3169  CD1 ILE C 123      -7.454  11.854   3.710  1.00 69.24           C  
ATOM   3170  N   ILE C 124      -4.590  15.711   6.533  1.00 70.93           N  
ATOM   3171  CA  ILE C 124      -4.306  17.114   6.814  1.00 70.93           C  
ATOM   3172  C   ILE C 124      -2.822  17.287   7.128  1.00 70.93           C  
ATOM   3173  CB  ILE C 124      -5.167  17.642   7.983  1.00 70.93           C  
ATOM   3174  O   ILE C 124      -2.186  18.231   6.654  1.00 70.93           O  
ATOM   3175  CG1 ILE C 124      -6.646  17.682   7.582  1.00 70.93           C  
ATOM   3176  CG2 ILE C 124      -4.682  19.026   8.428  1.00 70.93           C  
ATOM   3177  CD1 ILE C 124      -7.570  18.195   8.677  1.00 70.93           C  
ATOM   3178  N   MET C 125      -2.374  16.485   7.921  1.00 73.64           N  
ATOM   3179  CA  MET C 125      -0.968  16.550   8.308  1.00 73.64           C  
ATOM   3180  C   MET C 125      -0.060  16.377   7.095  1.00 73.64           C  
ATOM   3181  CB  MET C 125      -0.648  15.483   9.356  1.00 73.64           C  
ATOM   3182  O   MET C 125       0.963  17.053   6.978  1.00 73.64           O  
ATOM   3183  CG  MET C 125      -1.241  15.773  10.726  1.00 73.64           C  
ATOM   3184  SD  MET C 125      -0.483  17.242  11.523  1.00 73.64           S  
ATOM   3185  CE  MET C 125       1.121  16.548  12.012  1.00 73.64           C  
ATOM   3186  N   ARG C 126      -0.367  15.518   6.278  1.00 65.17           N  
ATOM   3187  CA  ARG C 126       0.399  15.311   5.054  1.00 65.17           C  
ATOM   3188  C   ARG C 126       0.353  16.547   4.163  1.00 65.17           C  
ATOM   3189  CB  ARG C 126      -0.128  14.094   4.289  1.00 65.17           C  
ATOM   3190  O   ARG C 126       1.357  16.914   3.548  1.00 65.17           O  
ATOM   3191  CG  ARG C 126       0.425  12.768   4.784  1.00 65.17           C  
ATOM   3192  CD  ARG C 126       0.032  11.616   3.870  1.00 65.17           C  
ATOM   3193  NE  ARG C 126       0.543  10.339   4.362  1.00 65.17           N  
ATOM   3194  NH1 ARG C 126      -0.388   9.078   2.665  1.00 65.17           N  
ATOM   3195  NH2 ARG C 126       0.844   8.063   4.310  1.00 65.17           N  
ATOM   3196  CZ  ARG C 126       0.332   9.163   3.778  1.00 65.17           C  
ATOM   3197  N   LEU C 127      -0.802  17.048   4.029  1.00 69.81           N  
ATOM   3198  CA  LEU C 127      -0.946  18.285   3.270  1.00 69.81           C  
ATOM   3199  C   LEU C 127      -0.088  19.394   3.870  1.00 69.81           C  
ATOM   3200  CB  LEU C 127      -2.412  18.723   3.232  1.00 69.81           C  
ATOM   3201  O   LEU C 127       0.523  20.177   3.139  1.00 69.81           O  
ATOM   3202  CG  LEU C 127      -3.330  17.938   2.295  1.00 69.81           C  
ATOM   3203  CD1 LEU C 127      -4.790  18.276   2.576  1.00 69.81           C  
ATOM   3204  CD2 LEU C 127      -2.980  18.224   0.838  1.00 69.81           C  
ATOM   3205  N   TRP C 128      -0.134  19.451   5.135  1.00 72.51           N  
ATOM   3206  CA  TRP C 128       0.683  20.421   5.856  1.00 72.51           C  
ATOM   3207  C   TRP C 128       2.163  20.228   5.541  1.00 72.51           C  
ATOM   3208  CB  TRP C 128       0.450  20.306   7.365  1.00 72.51           C  
ATOM   3209  O   TRP C 128       2.868  21.190   5.228  1.00 72.51           O  
ATOM   3210  CG  TRP C 128       1.338  21.190   8.188  1.00 72.51           C  
ATOM   3211  CD1 TRP C 128       1.407  22.555   8.149  1.00 72.51           C  
ATOM   3212  CD2 TRP C 128       2.290  20.768   9.169  1.00 72.51           C  
ATOM   3213  CE2 TRP C 128       2.900  21.931   9.688  1.00 72.51           C  
ATOM   3214  CE3 TRP C 128       2.686  19.517   9.662  1.00 72.51           C  
ATOM   3215  NE1 TRP C 128       2.344  23.007   9.049  1.00 72.51           N  
ATOM   3216  CH2 TRP C 128       4.254  20.645  11.141  1.00 72.51           C  
ATOM   3217  CZ2 TRP C 128       3.886  21.881  10.676  1.00 72.51           C  
ATOM   3218  CZ3 TRP C 128       3.667  19.469  10.646  1.00 72.51           C  
ATOM   3219  N   LEU C 129       2.596  19.097   5.647  1.00 68.46           N  
ATOM   3220  CA  LEU C 129       3.994  18.790   5.365  1.00 68.46           C  
ATOM   3221  C   LEU C 129       4.350  19.153   3.927  1.00 68.46           C  
ATOM   3222  CB  LEU C 129       4.279  17.307   5.615  1.00 68.46           C  
ATOM   3223  O   LEU C 129       5.429  19.691   3.668  1.00 68.46           O  
ATOM   3224  CG  LEU C 129       5.629  16.974   6.251  1.00 68.46           C  
ATOM   3225  CD1 LEU C 129       5.431  16.439   7.665  1.00 68.46           C  
ATOM   3226  CD2 LEU C 129       6.391  15.968   5.395  1.00 68.46           C  
ATOM   3227  N   CYS C 130       3.487  18.785   3.054  1.00 62.81           N  
ATOM   3228  CA  CYS C 130       3.699  19.110   1.648  1.00 62.81           C  
ATOM   3229  C   CYS C 130       3.768  20.619   1.442  1.00 62.81           C  
ATOM   3230  CB  CYS C 130       2.583  18.519   0.787  1.00 62.81           C  
ATOM   3231  O   CYS C 130       4.570  21.103   0.642  1.00 62.81           O  
ATOM   3232  SG  CYS C 130       2.865  16.800   0.311  1.00 62.81           S  
ATOM   3233  N   TRP C 131       2.890  21.245   2.041  1.00 64.65           N  
ATOM   3234  CA  TRP C 131       2.896  22.702   1.963  1.00 64.65           C  
ATOM   3235  C   TRP C 131       4.199  23.271   2.514  1.00 64.65           C  
ATOM   3236  CB  TRP C 131       1.705  23.287   2.727  1.00 64.65           C  
ATOM   3237  O   TRP C 131       4.773  24.197   1.935  1.00 64.65           O  
ATOM   3238  CG  TRP C 131       1.614  24.782   2.661  1.00 64.65           C  
ATOM   3239  CD1 TRP C 131       1.320  25.542   1.563  1.00 64.65           C  
ATOM   3240  CD2 TRP C 131       1.824  25.698   3.739  1.00 64.65           C  
ATOM   3241  CE2 TRP C 131       1.640  27.000   3.223  1.00 64.65           C  
ATOM   3242  CE3 TRP C 131       2.148  25.545   5.094  1.00 64.65           C  
ATOM   3243  NE1 TRP C 131       1.334  26.877   1.895  1.00 64.65           N  
ATOM   3244  CH2 TRP C 131       2.089  27.965   5.337  1.00 64.65           C  
ATOM   3245  CZ2 TRP C 131       1.770  28.143   4.016  1.00 64.65           C  
ATOM   3246  CZ3 TRP C 131       2.278  26.684   5.881  1.00 64.65           C  
ATOM   3247  N   LYS C 132       4.656  22.789   3.657  1.00 62.15           N  
ATOM   3248  CA  LYS C 132       5.895  23.230   4.293  1.00 62.15           C  
ATOM   3249  C   LYS C 132       7.089  23.039   3.362  1.00 62.15           C  
ATOM   3250  CB  LYS C 132       6.125  22.475   5.603  1.00 62.15           C  
ATOM   3251  O   LYS C 132       8.005  23.863   3.342  1.00 62.15           O  
ATOM   3252  CG  LYS C 132       7.174  23.106   6.505  1.00 62.15           C  
ATOM   3253  CD  LYS C 132       7.291  22.365   7.831  1.00 62.15           C  
ATOM   3254  CE  LYS C 132       8.365  22.975   8.721  1.00 62.15           C  
ATOM   3255  NZ  LYS C 132       8.462  22.270  10.035  1.00 62.15           N  
ATOM   3256  N   CYS C 133       7.008  21.995   2.593  1.00 59.98           N  
ATOM   3257  CA  CYS C 133       8.134  21.667   1.726  1.00 59.98           C  
ATOM   3258  C   CYS C 133       7.918  22.214   0.320  1.00 59.98           C  
ATOM   3259  CB  CYS C 133       8.342  20.154   1.668  1.00 59.98           C  
ATOM   3260  O   CYS C 133       8.775  22.053  -0.551  1.00 59.98           O  
ATOM   3261  SG  CYS C 133       8.857  19.429   3.240  1.00 59.98           S  
ATOM   3262  N   ARG C 134       6.911  22.922   0.154  1.00 51.66           N  
ATOM   3263  CA  ARG C 134       6.567  23.535  -1.125  1.00 51.66           C  
ATOM   3264  C   ARG C 134       6.512  22.491  -2.236  1.00 51.66           C  
ATOM   3265  CB  ARG C 134       7.574  24.630  -1.485  1.00 51.66           C  
ATOM   3266  O   ARG C 134       6.985  22.734  -3.348  1.00 51.66           O  
ATOM   3267  CG  ARG C 134       7.236  25.993  -0.903  1.00 51.66           C  
ATOM   3268  CD  ARG C 134       8.226  27.059  -1.351  1.00 51.66           C  
ATOM   3269  NE  ARG C 134       7.962  28.344  -0.710  1.00 51.66           N  
ATOM   3270  NH1 ARG C 134       9.636  29.479  -1.827  1.00 51.66           N  
ATOM   3271  NH2 ARG C 134       8.313  30.578  -0.311  1.00 51.66           N  
ATOM   3272  CZ  ARG C 134       8.637  29.464  -0.951  1.00 51.66           C  
ATOM   3273  N   SER C 135       6.076  21.311  -1.839  1.00 49.02           N  
ATOM   3274  CA  SER C 135       5.910  20.245  -2.822  1.00 49.02           C  
ATOM   3275  C   SER C 135       4.632  20.435  -3.633  1.00 49.02           C  
ATOM   3276  CB  SER C 135       5.890  18.880  -2.134  1.00 49.02           C  
ATOM   3277  O   SER C 135       3.609  20.866  -3.097  1.00 49.02           O  
ATOM   3278  OG  SER C 135       5.446  17.873  -3.028  1.00 49.02           O  
ATOM   3279  N   LYS C 136       4.676  20.306  -4.931  1.00 44.91           N  
ATOM   3280  CA  LYS C 136       3.584  20.619  -5.849  1.00 44.91           C  
ATOM   3281  C   LYS C 136       2.530  19.516  -5.846  1.00 44.91           C  
ATOM   3282  CB  LYS C 136       4.118  20.831  -7.266  1.00 44.91           C  
ATOM   3283  O   LYS C 136       1.365  19.763  -6.162  1.00 44.91           O  
ATOM   3284  CG  LYS C 136       4.722  22.208  -7.501  1.00 44.91           C  
ATOM   3285  CD  LYS C 136       5.081  22.418  -8.966  1.00 44.91           C  
ATOM   3286  CE  LYS C 136       5.716  23.783  -9.197  1.00 44.91           C  
ATOM   3287  NZ  LYS C 136       6.081  23.989 -10.631  1.00 44.91           N  
ATOM   3288  N   ASN C 137       2.818  18.378  -5.102  1.00 44.49           N  
ATOM   3289  CA  ASN C 137       1.764  17.372  -5.183  1.00 44.49           C  
ATOM   3290  C   ASN C 137       1.649  16.576  -3.887  1.00 44.49           C  
ATOM   3291  CB  ASN C 137       2.010  16.432  -6.364  1.00 44.49           C  
ATOM   3292  O   ASN C 137       2.217  15.489  -3.768  1.00 44.49           O  
ATOM   3293  CG  ASN C 137       1.310  16.888  -7.630  1.00 44.49           C  
ATOM   3294  ND2 ASN C 137       1.907  16.589  -8.778  1.00 44.49           N  
ATOM   3295  OD1 ASN C 137       0.244  17.506  -7.576  1.00 44.49           O  
ATOM   3296  N   PRO C 138       0.865  17.090  -2.937  1.00 46.60           N  
ATOM   3297  CA  PRO C 138       0.748  16.479  -1.611  1.00 46.60           C  
ATOM   3298  C   PRO C 138       0.172  15.066  -1.661  1.00 46.60           C  
ATOM   3299  CB  PRO C 138      -0.196  17.428  -0.868  1.00 46.60           C  
ATOM   3300  O   PRO C 138       0.431  14.257  -0.766  1.00 46.60           O  
ATOM   3301  CG  PRO C 138      -0.769  18.307  -1.932  1.00 46.60           C  
ATOM   3302  CD  PRO C 138       0.070  18.166  -3.170  1.00 46.60           C  
ATOM   3303  N   LEU C 139      -0.585  14.802  -2.676  1.00 43.48           N  
ATOM   3304  CA  LEU C 139      -1.294  13.530  -2.762  1.00 43.48           C  
ATOM   3305  C   LEU C 139      -0.369  12.425  -3.259  1.00 43.48           C  
ATOM   3306  CB  LEU C 139      -2.506  13.653  -3.688  1.00 43.48           C  
ATOM   3307  O   LEU C 139      -0.646  11.240  -3.058  1.00 43.48           O  
ATOM   3308  CG  LEU C 139      -3.713  14.408  -3.129  1.00 43.48           C  
ATOM   3309  CD1 LEU C 139      -4.581  14.937  -4.266  1.00 43.48           C  
ATOM   3310  CD2 LEU C 139      -4.525  13.508  -2.204  1.00 43.48           C  
ATOM   3311  N   LEU C 140       0.666  12.932  -3.804  1.00 39.84           N  
ATOM   3312  CA  LEU C 140       1.516  11.960  -4.483  1.00 39.84           C  
ATOM   3313  C   LEU C 140       2.451  11.271  -3.495  1.00 39.84           C  
ATOM   3314  CB  LEU C 140       2.331  12.639  -5.587  1.00 39.84           C  
ATOM   3315  O   LEU C 140       2.798  10.101  -3.675  1.00 39.84           O  
ATOM   3316  CG  LEU C 140       1.836  12.432  -7.020  1.00 39.84           C  
ATOM   3317  CD1 LEU C 140       1.573  13.778  -7.688  1.00 39.84           C  
ATOM   3318  CD2 LEU C 140       2.846  11.619  -7.822  1.00 39.84           C  
ATOM   3319  N   TYR C 141       2.658  12.051  -2.402  1.00 42.73           N  
ATOM   3320  CA  TYR C 141       3.684  11.453  -1.556  1.00 42.73           C  
ATOM   3321  C   TYR C 141       3.102  11.023  -0.215  1.00 42.73           C  
ATOM   3322  CB  TYR C 141       4.839  12.434  -1.334  1.00 42.73           C  
ATOM   3323  O   TYR C 141       2.426  11.807   0.455  1.00 42.73           O  
ATOM   3324  CG  TYR C 141       5.571  12.806  -2.600  1.00 42.73           C  
ATOM   3325  CD1 TYR C 141       6.487  11.932  -3.180  1.00 42.73           C  
ATOM   3326  CD2 TYR C 141       5.351  14.033  -3.218  1.00 42.73           C  
ATOM   3327  CE1 TYR C 141       7.167  12.271  -4.346  1.00 42.73           C  
ATOM   3328  CE2 TYR C 141       6.024  14.382  -4.383  1.00 42.73           C  
ATOM   3329  OH  TYR C 141       7.598  13.837  -6.093  1.00 42.73           O  
ATOM   3330  CZ  TYR C 141       6.928  13.496  -4.939  1.00 42.73           C  
ATOM   3331  N   ASP C 142       2.955   9.664  -0.038  1.00 45.25           N  
ATOM   3332  CA  ASP C 142       2.552   9.091   1.242  1.00 45.25           C  
ATOM   3333  C   ASP C 142       3.720   9.068   2.226  1.00 45.25           C  
ATOM   3334  CB  ASP C 142       2.000   7.677   1.048  1.00 45.25           C  
ATOM   3335  O   ASP C 142       4.272   8.005   2.516  1.00 45.25           O  
ATOM   3336  CG  ASP C 142       0.963   7.296   2.089  1.00 45.25           C  
ATOM   3337  OD1 ASP C 142       0.664   8.119   2.982  1.00 45.25           O  
ATOM   3338  OD2 ASP C 142       0.440   6.163   2.018  1.00 45.25           O  
ATOM   3339  N   ALA C 143       4.326  10.338   2.523  1.00 45.08           N  
ATOM   3340  CA  ALA C 143       5.532  10.359   3.347  1.00 45.08           C  
ATOM   3341  C   ALA C 143       5.271  11.048   4.684  1.00 45.08           C  
ATOM   3342  CB  ALA C 143       6.671  11.056   2.607  1.00 45.08           C  
ATOM   3343  O   ALA C 143       4.479  11.991   4.759  1.00 45.08           O  
ATOM   3344  N   ASN C 144       5.826  10.545   5.740  1.00 54.87           N  
ATOM   3345  CA  ASN C 144       5.757  11.133   7.073  1.00 54.87           C  
ATOM   3346  C   ASN C 144       6.912  12.099   7.320  1.00 54.87           C  
ATOM   3347  CB  ASN C 144       5.741  10.039   8.142  1.00 54.87           C  
ATOM   3348  O   ASN C 144       6.887  12.870   8.281  1.00 54.87           O  
ATOM   3349  CG  ASN C 144       4.478   9.201   8.103  1.00 54.87           C  
ATOM   3350  ND2 ASN C 144       4.591   7.939   8.500  1.00 54.87           N  
ATOM   3351  OD1 ASN C 144       3.410   9.684   7.717  1.00 54.87           O  
ATOM   3352  N   TYR C 145       7.787  12.062   6.380  1.00 53.47           N  
ATOM   3353  CA  TYR C 145       8.979  12.893   6.504  1.00 53.47           C  
ATOM   3354  C   TYR C 145       9.444  13.388   5.140  1.00 53.47           C  
ATOM   3355  CB  TYR C 145      10.107  12.116   7.190  1.00 53.47           C  
ATOM   3356  O   TYR C 145       9.204  12.736   4.121  1.00 53.47           O  
ATOM   3357  CG  TYR C 145       9.721  11.541   8.531  1.00 53.47           C  
ATOM   3358  CD1 TYR C 145       9.891  12.277   9.701  1.00 53.47           C  
ATOM   3359  CD2 TYR C 145       9.185  10.262   8.630  1.00 53.47           C  
ATOM   3360  CE1 TYR C 145       9.538  11.750  10.939  1.00 53.47           C  
ATOM   3361  CE2 TYR C 145       8.828   9.725   9.862  1.00 53.47           C  
ATOM   3362  OH  TYR C 145       8.657   9.949  12.233  1.00 53.47           O  
ATOM   3363  CZ  TYR C 145       9.008  10.476  11.010  1.00 53.47           C  
ATOM   3364  N   PHE C 146      10.032  14.541   5.225  1.00 62.56           N  
ATOM   3365  CA  PHE C 146      10.706  15.051   4.037  1.00 62.56           C  
ATOM   3366  C   PHE C 146      12.159  15.394   4.345  1.00 62.56           C  
ATOM   3367  CB  PHE C 146       9.980  16.286   3.494  1.00 62.56           C  
ATOM   3368  O   PHE C 146      12.449  16.047   5.349  1.00 62.56           O  
ATOM   3369  CG  PHE C 146       8.769  15.960   2.661  1.00 62.56           C  
ATOM   3370  CD1 PHE C 146       8.853  15.913   1.275  1.00 62.56           C  
ATOM   3371  CD2 PHE C 146       7.546  15.701   3.266  1.00 62.56           C  
ATOM   3372  CE1 PHE C 146       7.734  15.612   0.502  1.00 62.56           C  
ATOM   3373  CE2 PHE C 146       6.423  15.399   2.500  1.00 62.56           C  
ATOM   3374  CZ  PHE C 146       6.519  15.356   1.119  1.00 62.56           C  
ATOM   3375  N   LEU C 147      13.004  14.844   3.541  1.00 60.46           N  
ATOM   3376  CA  LEU C 147      14.398  15.276   3.556  1.00 60.46           C  
ATOM   3377  C   LEU C 147      14.663  16.296   2.454  1.00 60.46           C  
ATOM   3378  CB  LEU C 147      15.333  14.075   3.393  1.00 60.46           C  
ATOM   3379  O   LEU C 147      14.535  15.982   1.268  1.00 60.46           O  
ATOM   3380  CG  LEU C 147      16.811  14.321   3.699  1.00 60.46           C  
ATOM   3381  CD1 LEU C 147      17.095  14.071   5.176  1.00 60.46           C  
ATOM   3382  CD2 LEU C 147      17.693  13.437   2.823  1.00 60.46           C  
ATOM   3383  N   CYS C 148      14.960  17.464   2.971  1.00 60.96           N  
ATOM   3384  CA  CYS C 148      15.165  18.541   2.009  1.00 60.96           C  
ATOM   3385  C   CYS C 148      16.615  19.012   2.017  1.00 60.96           C  
ATOM   3386  CB  CYS C 148      14.237  19.716   2.313  1.00 60.96           C  
ATOM   3387  O   CYS C 148      17.172  19.301   3.078  1.00 60.96           O  
ATOM   3388  SG  CYS C 148      12.482  19.312   2.175  1.00 60.96           S  
ATOM   3389  N   TRP C 149      17.116  18.976   0.809  1.00 58.65           N  
ATOM   3390  CA  TRP C 149      18.446  19.539   0.603  1.00 58.65           C  
ATOM   3391  C   TRP C 149      18.357  20.969   0.082  1.00 58.65           C  
ATOM   3392  CB  TRP C 149      19.251  18.675  -0.373  1.00 58.65           C  
ATOM   3393  O   TRP C 149      17.826  21.208  -1.005  1.00 58.65           O  
ATOM   3394  CG  TRP C 149      20.680  19.102  -0.528  1.00 58.65           C  
ATOM   3395  CD1 TRP C 149      21.377  19.955   0.281  1.00 58.65           C  
ATOM   3396  CD2 TRP C 149      21.584  18.698  -1.560  1.00 58.65           C  
ATOM   3397  CE2 TRP C 149      22.815  19.345  -1.314  1.00 58.65           C  
ATOM   3398  CE3 TRP C 149      21.474  17.850  -2.670  1.00 58.65           C  
ATOM   3399  NE1 TRP C 149      22.663  20.105  -0.186  1.00 58.65           N  
ATOM   3400  CH2 TRP C 149      23.794  18.336  -3.218  1.00 58.65           C  
ATOM   3401  CZ2 TRP C 149      23.929  19.170  -2.139  1.00 58.65           C  
ATOM   3402  CZ3 TRP C 149      22.583  17.678  -3.490  1.00 58.65           C  
ATOM   3403  N   HIS C 150      18.778  21.852   0.985  1.00 56.52           N  
ATOM   3404  CA  HIS C 150      18.738  23.264   0.623  1.00 56.52           C  
ATOM   3405  C   HIS C 150      20.106  23.753   0.158  1.00 56.52           C  
ATOM   3406  CB  HIS C 150      18.253  24.106   1.805  1.00 56.52           C  
ATOM   3407  O   HIS C 150      21.061  23.770   0.937  1.00 56.52           O  
ATOM   3408  CG  HIS C 150      16.831  23.843   2.186  1.00 56.52           C  
ATOM   3409  CD2 HIS C 150      16.302  23.166   3.232  1.00 56.52           C  
ATOM   3410  ND1 HIS C 150      15.765  24.302   1.443  1.00 56.52           N  
ATOM   3411  CE1 HIS C 150      14.638  23.917   2.018  1.00 56.52           C  
ATOM   3412  NE2 HIS C 150      14.936  23.226   3.105  1.00 56.52           N  
ATOM   3413  N   THR C 151      20.205  24.044  -1.150  1.00 53.42           N  
ATOM   3414  CA  THR C 151      21.407  24.633  -1.728  1.00 53.42           C  
ATOM   3415  C   THR C 151      21.195  26.115  -2.024  1.00 53.42           C  
ATOM   3416  CB  THR C 151      21.822  23.903  -3.018  1.00 53.42           C  
ATOM   3417  O   THR C 151      20.116  26.655  -1.773  1.00 53.42           O  
ATOM   3418  CG2 THR C 151      21.907  22.396  -2.795  1.00 53.42           C  
ATOM   3419  OG1 THR C 151      20.857  24.169  -4.043  1.00 53.42           O  
ATOM   3420  N   ASN C 152      22.344  26.904  -2.333  1.00 47.07           N  
ATOM   3421  CA  ASN C 152      22.250  28.317  -2.686  1.00 47.07           C  
ATOM   3422  C   ASN C 152      21.263  28.544  -3.828  1.00 47.07           C  
ATOM   3423  CB  ASN C 152      23.627  28.871  -3.056  1.00 47.07           C  
ATOM   3424  O   ASN C 152      20.606  29.585  -3.889  1.00 47.07           O  
ATOM   3425  CG  ASN C 152      24.173  29.824  -2.011  1.00 47.07           C  
ATOM   3426  ND2 ASN C 152      25.423  30.237  -2.182  1.00 47.07           N  
ATOM   3427  OD1 ASN C 152      23.477  30.185  -1.059  1.00 47.07           O  
ATOM   3428  N   CYS C 153      21.120  27.516  -4.614  1.00 42.66           N  
ATOM   3429  CA  CYS C 153      20.368  27.734  -5.845  1.00 42.66           C  
ATOM   3430  C   CYS C 153      19.113  26.869  -5.877  1.00 42.66           C  
ATOM   3431  CB  CYS C 153      21.238  27.432  -7.065  1.00 42.66           C  
ATOM   3432  O   CYS C 153      18.179  27.152  -6.630  1.00 42.66           O  
ATOM   3433  SG  CYS C 153      22.625  28.571  -7.269  1.00 42.66           S  
ATOM   3434  N   TYR C 154      19.171  25.728  -4.944  1.00 41.38           N  
ATOM   3435  CA  TYR C 154      18.092  24.768  -5.147  1.00 41.38           C  
ATOM   3436  C   TYR C 154      17.652  24.155  -3.823  1.00 41.38           C  
ATOM   3437  CB  TYR C 154      18.528  23.664  -6.114  1.00 41.38           C  
ATOM   3438  O   TYR C 154      18.442  24.063  -2.881  1.00 41.38           O  
ATOM   3439  CG  TYR C 154      18.858  24.166  -7.499  1.00 41.38           C  
ATOM   3440  CD1 TYR C 154      17.852  24.408  -8.432  1.00 41.38           C  
ATOM   3441  CD2 TYR C 154      20.176  24.399  -7.878  1.00 41.38           C  
ATOM   3442  CE1 TYR C 154      18.152  24.868  -9.710  1.00 41.38           C  
ATOM   3443  CE2 TYR C 154      20.487  24.860  -9.153  1.00 41.38           C  
ATOM   3444  OH  TYR C 154      19.772  25.548 -11.324  1.00 41.38           O  
ATOM   3445  CZ  TYR C 154      19.470  25.092 -10.060  1.00 41.38           C  
ATOM   3446  N   ASP C 155      16.271  23.870  -3.838  1.00 48.30           N  
ATOM   3447  CA  ASP C 155      15.737  23.030  -2.770  1.00 48.30           C  
ATOM   3448  C   ASP C 155      15.300  21.670  -3.308  1.00 48.30           C  
ATOM   3449  CB  ASP C 155      14.563  23.725  -2.078  1.00 48.30           C  
ATOM   3450  O   ASP C 155      14.622  21.591  -4.335  1.00 48.30           O  
ATOM   3451  CG  ASP C 155      15.002  24.811  -1.112  1.00 48.30           C  
ATOM   3452  OD1 ASP C 155      16.182  24.820  -0.699  1.00 48.30           O  
ATOM   3453  OD2 ASP C 155      14.160  25.665  -0.758  1.00 48.30           O  
ATOM   3454  N   TYR C 156      15.945  20.641  -2.778  1.00 46.29           N  
ATOM   3455  CA  TYR C 156      15.569  19.267  -3.091  1.00 46.29           C  
ATOM   3456  C   TYR C 156      14.919  18.593  -1.888  1.00 46.29           C  
ATOM   3457  CB  TYR C 156      16.792  18.464  -3.542  1.00 46.29           C  
ATOM   3458  O   TYR C 156      15.486  18.581  -0.794  1.00 46.29           O  
ATOM   3459  CG  TYR C 156      17.332  18.885  -4.887  1.00 46.29           C  
ATOM   3460  CD1 TYR C 156      16.817  18.349  -6.066  1.00 46.29           C  
ATOM   3461  CD2 TYR C 156      18.359  19.818  -4.983  1.00 46.29           C  
ATOM   3462  CE1 TYR C 156      17.313  18.733  -7.307  1.00 46.29           C  
ATOM   3463  CE2 TYR C 156      18.863  20.209  -6.219  1.00 46.29           C  
ATOM   3464  OH  TYR C 156      18.829  20.045  -8.600  1.00 46.29           O  
ATOM   3465  CZ  TYR C 156      18.334  19.662  -7.374  1.00 46.29           C  
ATOM   3466  N   CYS C 157      13.708  18.108  -2.151  1.00 53.60           N  
ATOM   3467  CA  CYS C 157      13.035  17.441  -1.042  1.00 53.60           C  
ATOM   3468  C   CYS C 157      12.640  16.019  -1.420  1.00 53.60           C  
ATOM   3469  CB  CYS C 157      11.796  18.228  -0.616  1.00 53.60           C  
ATOM   3470  O   CYS C 157      12.106  15.786  -2.506  1.00 53.60           O  
ATOM   3471  SG  CYS C 157      12.174  19.790   0.209  1.00 53.60           S  
ATOM   3472  N   ILE C 158      12.982  15.113  -0.642  1.00 48.47           N  
ATOM   3473  CA  ILE C 158      12.636  13.710  -0.839  1.00 48.47           C  
ATOM   3474  C   ILE C 158      11.696  13.250   0.273  1.00 48.47           C  
ATOM   3475  CB  ILE C 158      13.896  12.817  -0.879  1.00 48.47           C  
ATOM   3476  O   ILE C 158      11.997  13.417   1.458  1.00 48.47           O  
ATOM   3477  CG1 ILE C 158      14.888  13.339  -1.925  1.00 48.47           C  
ATOM   3478  CG2 ILE C 158      13.517  11.360  -1.163  1.00 48.47           C  
ATOM   3479  CD1 ILE C 158      16.254  12.670  -1.871  1.00 48.47           C  
ATOM   3480  N   PRO C 159      10.543  12.728  -0.102  1.00 47.72           N  
ATOM   3481  CA  PRO C 159       9.604  12.225   0.903  1.00 47.72           C  
ATOM   3482  C   PRO C 159      10.004  10.858   1.453  1.00 47.72           C  
ATOM   3483  CB  PRO C 159       8.281  12.140   0.138  1.00 47.72           C  
ATOM   3484  O   PRO C 159      10.509  10.013   0.710  1.00 47.72           O  
ATOM   3485  CG  PRO C 159       8.676  12.079  -1.302  1.00 47.72           C  
ATOM   3486  CD  PRO C 159      10.050  12.668  -1.445  1.00 47.72           C  
ATOM   3487  N   TYR C 160       9.944  10.723   2.811  1.00 37.62           N  
ATOM   3488  CA  TYR C 160      10.228   9.455   3.474  1.00 37.62           C  
ATOM   3489  C   TYR C 160       9.068   9.036   4.370  1.00 37.62           C  
ATOM   3490  CB  TYR C 160      11.515   9.555   4.299  1.00 37.62           C  
ATOM   3491  O   TYR C 160       8.376   9.885   4.937  1.00 37.62           O  
ATOM   3492  CG  TYR C 160      12.772   9.352   3.489  1.00 37.62           C  
ATOM   3493  CD1 TYR C 160      13.279   8.075   3.261  1.00 37.62           C  
ATOM   3494  CD2 TYR C 160      13.456  10.437   2.950  1.00 37.62           C  
ATOM   3495  CE1 TYR C 160      14.439   7.883   2.517  1.00 37.62           C  
ATOM   3496  CE2 TYR C 160      14.617  10.257   2.204  1.00 37.62           C  
ATOM   3497  OH  TYR C 160      16.247   8.795   1.256  1.00 37.62           O  
ATOM   3498  CZ  TYR C 160      15.099   8.979   1.993  1.00 37.62           C  
ATOM   3499  N   ASN C 161       8.661   7.713   4.386  1.00 36.81           N  
ATOM   3500  CA  ASN C 161       7.626   7.229   5.293  1.00 36.81           C  
ATOM   3501  C   ASN C 161       8.198   6.890   6.667  1.00 36.81           C  
ATOM   3502  CB  ASN C 161       6.917   6.011   4.698  1.00 36.81           C  
ATOM   3503  O   ASN C 161       7.464   6.844   7.655  1.00 36.81           O  
ATOM   3504  CG  ASN C 161       5.788   6.392   3.760  1.00 36.81           C  
ATOM   3505  ND2 ASN C 161       5.385   5.458   2.907  1.00 36.81           N  
ATOM   3506  OD1 ASN C 161       5.284   7.517   3.801  1.00 36.81           O  
ATOM   3507  N   SER C 162       9.412   6.439   6.862  1.00 32.86           N  
ATOM   3508  CA  SER C 162       9.983   6.049   8.147  1.00 32.86           C  
ATOM   3509  C   SER C 162      11.151   6.952   8.530  1.00 32.86           C  
ATOM   3510  CB  SER C 162      10.447   4.592   8.108  1.00 32.86           C  
ATOM   3511  O   SER C 162      11.803   7.535   7.661  1.00 32.86           O  
ATOM   3512  OG  SER C 162      11.654   4.468   7.377  1.00 32.86           O  
ATOM   3513  N   VAL C 163      11.188   7.311  10.012  1.00 35.83           N  
ATOM   3514  CA  VAL C 163      12.213   8.162  10.608  1.00 35.83           C  
ATOM   3515  C   VAL C 163      13.585   7.512  10.440  1.00 35.83           C  
ATOM   3516  CB  VAL C 163      11.930   8.430  12.103  1.00 35.83           C  
ATOM   3517  O   VAL C 163      13.733   6.302  10.625  1.00 35.83           O  
ATOM   3518  CG1 VAL C 163      12.981   9.370  12.691  1.00 35.83           C  
ATOM   3519  CG2 VAL C 163      10.529   9.011  12.284  1.00 35.83           C  
ATOM   3520  N   THR C 164      14.408   8.185   9.753  1.00 31.63           N  
ATOM   3521  CA  THR C 164      15.807   7.777   9.813  1.00 31.63           C  
ATOM   3522  C   THR C 164      16.464   8.282  11.094  1.00 31.63           C  
ATOM   3523  CB  THR C 164      16.592   8.292   8.593  1.00 31.63           C  
ATOM   3524  O   THR C 164      16.164   9.384  11.559  1.00 31.63           O  
ATOM   3525  CG2 THR C 164      16.369   7.399   7.377  1.00 31.63           C  
ATOM   3526  OG1 THR C 164      16.159   9.622   8.281  1.00 31.63           O  
ATOM   3527  N   SER C 165      16.682   7.418  12.046  1.00 33.60           N  
ATOM   3528  CA  SER C 165      17.326   7.889  13.268  1.00 33.60           C  
ATOM   3529  C   SER C 165      18.647   8.587  12.962  1.00 33.60           C  
ATOM   3530  CB  SER C 165      17.565   6.726  14.231  1.00 33.60           C  
ATOM   3531  O   SER C 165      19.073   9.474  13.704  1.00 33.60           O  
ATOM   3532  OG  SER C 165      17.615   5.495  13.530  1.00 33.60           O  
ATOM   3533  N   SER C 166      19.271   8.144  11.986  1.00 31.35           N  
ATOM   3534  CA  SER C 166      20.603   8.682  11.728  1.00 31.35           C  
ATOM   3535  C   SER C 166      20.763   9.083  10.265  1.00 31.35           C  
ATOM   3536  CB  SER C 166      21.676   7.661  12.106  1.00 31.35           C  
ATOM   3537  O   SER C 166      20.238   8.415   9.372  1.00 31.35           O  
ATOM   3538  OG  SER C 166      21.469   6.437  11.422  1.00 31.35           O  
ATOM   3539  N   ILE C 167      20.966  10.286  10.026  1.00 35.98           N  
ATOM   3540  CA  ILE C 167      21.361  10.774   8.709  1.00 35.98           C  
ATOM   3541  C   ILE C 167      22.876  10.671   8.553  1.00 35.98           C  
ATOM   3542  CB  ILE C 167      20.898  12.231   8.485  1.00 35.98           C  
ATOM   3543  O   ILE C 167      23.628  11.113   9.425  1.00 35.98           O  
ATOM   3544  CG1 ILE C 167      19.367  12.308   8.471  1.00 35.98           C  
ATOM   3545  CG2 ILE C 167      21.486  12.791   7.186  1.00 35.98           C  
ATOM   3546  CD1 ILE C 167      18.817  13.724   8.579  1.00 35.98           C  
ATOM   3547  N   VAL C 168      23.335   9.728   7.693  1.00 34.10           N  
ATOM   3548  CA  VAL C 168      24.772   9.643   7.452  1.00 34.10           C  
ATOM   3549  C   VAL C 168      25.141  10.483   6.231  1.00 34.10           C  
ATOM   3550  CB  VAL C 168      25.228   8.181   7.251  1.00 34.10           C  
ATOM   3551  O   VAL C 168      24.567  10.310   5.154  1.00 34.10           O  
ATOM   3552  CG1 VAL C 168      26.732   8.115   6.992  1.00 34.10           C  
ATOM   3553  CG2 VAL C 168      24.854   7.334   8.466  1.00 34.10           C  
ATOM   3554  N   ILE C 169      25.785  11.496   6.580  1.00 36.10           N  
ATOM   3555  CA  ILE C 169      26.351  12.342   5.535  1.00 36.10           C  
ATOM   3556  C   ILE C 169      27.770  11.882   5.211  1.00 36.10           C  
ATOM   3557  CB  ILE C 169      26.351  13.830   5.951  1.00 36.10           C  
ATOM   3558  O   ILE C 169      28.626  11.817   6.097  1.00 36.10           O  
ATOM   3559  CG1 ILE C 169      24.936  14.276   6.339  1.00 36.10           C  
ATOM   3560  CG2 ILE C 169      26.913  14.705   4.827  1.00 36.10           C  
ATOM   3561  CD1 ILE C 169      24.869  15.681   6.923  1.00 36.10           C  
ATOM   3562  N   THR C 170      27.882  10.945   4.308  1.00 31.62           N  
ATOM   3563  CA  THR C 170      29.203  10.381   4.052  1.00 31.62           C  
ATOM   3564  C   THR C 170      30.102  11.401   3.360  1.00 31.62           C  
ATOM   3565  CB  THR C 170      29.109   9.108   3.191  1.00 31.62           C  
ATOM   3566  O   THR C 170      31.293  11.152   3.159  1.00 31.62           O  
ATOM   3567  CG2 THR C 170      28.662   7.911   4.024  1.00 31.62           C  
ATOM   3568  OG1 THR C 170      28.164   9.321   2.135  1.00 31.62           O  
ATOM   3569  N   SER C 171      29.620  12.225   2.551  1.00 34.74           N  
ATOM   3570  CA  SER C 171      30.746  12.984   2.018  1.00 34.74           C  
ATOM   3571  C   SER C 171      31.531  13.666   3.133  1.00 34.74           C  
ATOM   3572  CB  SER C 171      30.261  14.029   1.012  1.00 34.74           C  
ATOM   3573  O   SER C 171      30.944  14.187   4.084  1.00 34.74           O  
ATOM   3574  OG  SER C 171      30.247  15.320   1.596  1.00 34.74           O  
ATOM   3575  N   GLY C 172      32.535  13.057   3.641  1.00 38.63           N  
ATOM   3576  CA  GLY C 172      33.400  13.719   4.605  1.00 38.63           C  
ATOM   3577  C   GLY C 172      32.957  15.132   4.932  1.00 38.63           C  
ATOM   3578  O   GLY C 172      33.565  15.801   5.771  1.00 38.63           O  
ATOM   3579  N   ASP C 173      31.898  15.660   4.333  1.00 40.20           N  
ATOM   3580  CA  ASP C 173      31.634  17.094   4.381  1.00 40.20           C  
ATOM   3581  C   ASP C 173      30.281  17.382   5.027  1.00 40.20           C  
ATOM   3582  CB  ASP C 173      31.684  17.697   2.975  1.00 40.20           C  
ATOM   3583  O   ASP C 173      29.236  17.209   4.396  1.00 40.20           O  
ATOM   3584  CG  ASP C 173      33.100  17.906   2.470  1.00 40.20           C  
ATOM   3585  OD1 ASP C 173      34.052  17.838   3.277  1.00 40.20           O  
ATOM   3586  OD2 ASP C 173      33.266  18.144   1.254  1.00 40.20           O  
ATOM   3587  N   GLY C 174      29.936  16.885   6.382  1.00 46.68           N  
ATOM   3588  CA  GLY C 174      28.822  17.413   7.153  1.00 46.68           C  
ATOM   3589  C   GLY C 174      28.764  16.868   8.567  1.00 46.68           C  
ATOM   3590  O   GLY C 174      29.620  16.077   8.969  1.00 46.68           O  
ATOM   3591  N   THR C 175      27.961  17.614   9.382  1.00 43.24           N  
ATOM   3592  CA  THR C 175      27.827  17.235  10.784  1.00 43.24           C  
ATOM   3593  C   THR C 175      26.753  16.165  10.956  1.00 43.24           C  
ATOM   3594  CB  THR C 175      27.486  18.454  11.662  1.00 43.24           C  
ATOM   3595  O   THR C 175      25.749  16.166  10.241  1.00 43.24           O  
ATOM   3596  CG2 THR C 175      27.875  19.756  10.970  1.00 43.24           C  
ATOM   3597  OG1 THR C 175      26.077  18.468  11.923  1.00 43.24           O  
ATOM   3598  N   THR C 176      26.963  15.070  11.680  1.00 43.30           N  
ATOM   3599  CA  THR C 176      26.019  14.002  11.987  1.00 43.30           C  
ATOM   3600  C   THR C 176      24.995  14.465  13.020  1.00 43.30           C  
ATOM   3601  CB  THR C 176      26.744  12.747  12.507  1.00 43.30           C  
ATOM   3602  O   THR C 176      23.892  13.921  13.096  1.00 43.30           O  
ATOM   3603  CG2 THR C 176      27.479  12.030  11.379  1.00 43.30           C  
ATOM   3604  OG1 THR C 176      27.691  13.130  13.511  1.00 43.30           O  
ATOM   3605  N   SER C 177      25.295  15.525  13.836  1.00 46.51           N  
ATOM   3606  CA  SER C 177      24.404  16.064  14.857  1.00 46.51           C  
ATOM   3607  C   SER C 177      23.662  17.296  14.349  1.00 46.51           C  
ATOM   3608  CB  SER C 177      25.188  16.418  16.121  1.00 46.51           C  
ATOM   3609  O   SER C 177      24.250  18.151  13.685  1.00 46.51           O  
ATOM   3610  OG  SER C 177      26.346  17.169  15.801  1.00 46.51           O  
ATOM   3611  N   PRO C 178      22.352  17.326  14.610  1.00 52.56           N  
ATOM   3612  CA  PRO C 178      21.572  18.485  14.172  1.00 52.56           C  
ATOM   3613  C   PRO C 178      22.061  19.793  14.790  1.00 52.56           C  
ATOM   3614  CB  PRO C 178      20.154  18.155  14.644  1.00 52.56           C  
ATOM   3615  O   PRO C 178      22.514  19.807  15.937  1.00 52.56           O  
ATOM   3616  CG  PRO C 178      20.316  16.970  15.541  1.00 52.56           C  
ATOM   3617  CD  PRO C 178      21.715  16.446  15.390  1.00 52.56           C  
ATOM   3618  N   ILE C 179      22.161  20.933  13.929  1.00 51.31           N  
ATOM   3619  CA  ILE C 179      22.595  22.244  14.400  1.00 51.31           C  
ATOM   3620  C   ILE C 179      21.376  23.105  14.723  1.00 51.31           C  
ATOM   3621  CB  ILE C 179      23.490  22.951  13.357  1.00 51.31           C  
ATOM   3622  O   ILE C 179      20.299  22.906  14.156  1.00 51.31           O  
ATOM   3623  CG1 ILE C 179      24.446  21.946  12.705  1.00 51.31           C  
ATOM   3624  CG2 ILE C 179      24.264  24.103  14.003  1.00 51.31           C  
ATOM   3625  CD1 ILE C 179      25.109  22.458  11.434  1.00 51.31           C  
ATOM   3626  N   SER C 180      21.486  23.799  15.828  1.00 46.84           N  
ATOM   3627  CA  SER C 180      20.450  24.783  16.126  1.00 46.84           C  
ATOM   3628  C   SER C 180      20.392  25.867  15.055  1.00 46.84           C  
ATOM   3629  CB  SER C 180      20.692  25.419  17.495  1.00 46.84           C  
ATOM   3630  O   SER C 180      21.385  26.127  14.373  1.00 46.84           O  
ATOM   3631  OG  SER C 180      21.635  26.473  17.400  1.00 46.84           O  
ATOM   3632  N   GLU C 181      19.305  26.373  14.591  1.00 48.93           N  
ATOM   3633  CA  GLU C 181      19.098  27.380  13.555  1.00 48.93           C  
ATOM   3634  C   GLU C 181      20.210  28.425  13.571  1.00 48.93           C  
ATOM   3635  CB  GLU C 181      17.736  28.058  13.728  1.00 48.93           C  
ATOM   3636  O   GLU C 181      20.652  28.885  12.517  1.00 48.93           O  
ATOM   3637  CG  GLU C 181      16.589  27.313  13.061  1.00 48.93           C  
ATOM   3638  CD  GLU C 181      15.251  28.021  13.202  1.00 48.93           C  
ATOM   3639  OE1 GLU C 181      14.225  27.480  12.729  1.00 48.93           O  
ATOM   3640  OE2 GLU C 181      15.228  29.125  13.790  1.00 48.93           O  
ATOM   3641  N   HIS C 182      20.721  28.905  14.672  1.00 44.78           N  
ATOM   3642  CA  HIS C 182      21.588  30.062  14.863  1.00 44.78           C  
ATOM   3643  C   HIS C 182      23.055  29.648  14.912  1.00 44.78           C  
ATOM   3644  CB  HIS C 182      21.210  30.809  16.143  1.00 44.78           C  
ATOM   3645  O   HIS C 182      23.934  30.488  15.120  1.00 44.78           O  
ATOM   3646  CG  HIS C 182      19.831  31.389  16.115  1.00 44.78           C  
ATOM   3647  CD2 HIS C 182      19.315  32.483  16.721  1.00 44.78           C  
ATOM   3648  ND1 HIS C 182      18.801  30.823  15.395  1.00 44.78           N  
ATOM   3649  CE1 HIS C 182      17.707  31.547  15.560  1.00 44.78           C  
ATOM   3650  NE2 HIS C 182      17.992  32.561  16.360  1.00 44.78           N  
ATOM   3651  N   ASP C 183      23.440  28.573  14.750  1.00 43.81           N  
ATOM   3652  CA  ASP C 183      24.771  28.100  15.118  1.00 43.81           C  
ATOM   3653  C   ASP C 183      25.770  28.339  13.988  1.00 43.81           C  
ATOM   3654  CB  ASP C 183      24.732  26.614  15.480  1.00 43.81           C  
ATOM   3655  O   ASP C 183      26.957  28.034  14.127  1.00 43.81           O  
ATOM   3656  CG  ASP C 183      24.052  26.347  16.812  1.00 43.81           C  
ATOM   3657  OD1 ASP C 183      23.932  27.280  17.634  1.00 43.81           O  
ATOM   3658  OD2 ASP C 183      23.635  25.191  17.042  1.00 43.81           O  
ATOM   3659  N   TYR C 184      25.492  28.792  12.766  1.00 40.61           N  
ATOM   3660  CA  TYR C 184      26.679  28.785  11.918  1.00 40.61           C  
ATOM   3661  C   TYR C 184      27.531  30.026  12.162  1.00 40.61           C  
ATOM   3662  CB  TYR C 184      26.284  28.706  10.440  1.00 40.61           C  
ATOM   3663  O   TYR C 184      27.000  31.117  12.382  1.00 40.61           O  
ATOM   3664  CG  TYR C 184      24.812  28.456  10.218  1.00 40.61           C  
ATOM   3665  CD1 TYR C 184      24.303  27.160  10.178  1.00 40.61           C  
ATOM   3666  CD2 TYR C 184      23.927  29.516  10.047  1.00 40.61           C  
ATOM   3667  CE1 TYR C 184      22.948  26.925   9.972  1.00 40.61           C  
ATOM   3668  CE2 TYR C 184      22.570  29.293   9.840  1.00 40.61           C  
ATOM   3669  OH  TYR C 184      20.748  27.770   9.600  1.00 40.61           O  
ATOM   3670  CZ  TYR C 184      22.091  27.996   9.804  1.00 40.61           C  
ATOM   3671  N   GLN C 185      28.615  29.818  12.713  1.00 35.76           N  
ATOM   3672  CA  GLN C 185      29.564  30.921  12.819  1.00 35.76           C  
ATOM   3673  C   GLN C 185      30.531  30.931  11.638  1.00 35.76           C  
ATOM   3674  CB  GLN C 185      30.342  30.837  14.133  1.00 35.76           C  
ATOM   3675  O   GLN C 185      31.120  29.902  11.303  1.00 35.76           O  
ATOM   3676  CG  GLN C 185      29.689  31.592  15.283  1.00 35.76           C  
ATOM   3677  CD  GLN C 185      30.630  31.804  16.455  1.00 35.76           C  
ATOM   3678  NE2 GLN C 185      30.221  32.644  17.400  1.00 35.76           N  
ATOM   3679  OE1 GLN C 185      31.716  31.218  16.510  1.00 35.76           O  
ATOM   3680  N   ILE C 186      30.185  31.792  10.658  1.00 32.94           N  
ATOM   3681  CA  ILE C 186      31.207  32.054   9.650  1.00 32.94           C  
ATOM   3682  C   ILE C 186      31.991  33.309  10.023  1.00 32.94           C  
ATOM   3683  CB  ILE C 186      30.586  32.208   8.243  1.00 32.94           C  
ATOM   3684  O   ILE C 186      31.423  34.400  10.111  1.00 32.94           O  
ATOM   3685  CG1 ILE C 186      29.938  30.892   7.797  1.00 32.94           C  
ATOM   3686  CG2 ILE C 186      31.642  32.669   7.234  1.00 32.94           C  
ATOM   3687  CD1 ILE C 186      29.118  31.007   6.520  1.00 32.94           C  
ATOM   3688  N   GLY C 187      33.320  33.186  10.069  1.00 36.79           N  
ATOM   3689  CA  GLY C 187      34.213  34.300  10.342  1.00 36.79           C  
ATOM   3690  C   GLY C 187      33.821  35.091  11.575  1.00 36.79           C  
ATOM   3691  O   GLY C 187      33.955  36.317  11.602  1.00 36.79           O  
ATOM   3692  N   GLY C 188      33.126  34.500  12.494  1.00 36.55           N  
ATOM   3693  CA  GLY C 188      32.745  35.156  13.735  1.00 36.55           C  
ATOM   3694  C   GLY C 188      31.313  35.657  13.730  1.00 36.55           C  
ATOM   3695  O   GLY C 188      30.868  36.290  14.690  1.00 36.55           O  
ATOM   3696  N   TYR C 189      30.654  35.600  12.481  1.00 36.63           N  
ATOM   3697  CA  TYR C 189      29.277  36.068  12.374  1.00 36.63           C  
ATOM   3698  C   TYR C 189      28.307  34.896  12.293  1.00 36.63           C  
ATOM   3699  CB  TYR C 189      29.109  36.970  11.147  1.00 36.63           C  
ATOM   3700  O   TYR C 189      28.671  33.811  11.832  1.00 36.63           O  
ATOM   3701  CG  TYR C 189      29.963  38.215  11.187  1.00 36.63           C  
ATOM   3702  CD1 TYR C 189      29.516  39.368  11.829  1.00 36.63           C  
ATOM   3703  CD2 TYR C 189      31.215  38.240  10.584  1.00 36.63           C  
ATOM   3704  CE1 TYR C 189      30.298  40.518  11.867  1.00 36.63           C  
ATOM   3705  CE2 TYR C 189      32.005  39.385  10.615  1.00 36.63           C  
ATOM   3706  OH  TYR C 189      32.318  41.652  11.293  1.00 36.63           O  
ATOM   3707  CZ  TYR C 189      31.539  40.516  11.259  1.00 36.63           C  
ATOM   3708  N   THR C 190      27.300  34.951  13.023  1.00 42.54           N  
ATOM   3709  CA  THR C 190      26.205  33.987  13.023  1.00 42.54           C  
ATOM   3710  C   THR C 190      25.339  34.153  11.777  1.00 42.54           C  
ATOM   3711  CB  THR C 190      25.331  34.134  14.282  1.00 42.54           C  
ATOM   3712  O   THR C 190      25.026  35.276  11.378  1.00 42.54           O  
ATOM   3713  CG2 THR C 190      25.666  33.061  15.313  1.00 42.54           C  
ATOM   3714  OG1 THR C 190      25.554  35.425  14.863  1.00 42.54           O  
ATOM   3715  N   GLU C 191      25.448  33.259  10.728  1.00 43.48           N  
ATOM   3716  CA  GLU C 191      24.601  33.317   9.540  1.00 43.48           C  
ATOM   3717  C   GLU C 191      23.471  32.294   9.617  1.00 43.48           C  
ATOM   3718  CB  GLU C 191      25.433  33.088   8.275  1.00 43.48           C  
ATOM   3719  O   GLU C 191      23.652  31.201  10.159  1.00 43.48           O  
ATOM   3720  CG  GLU C 191      25.805  34.369   7.544  1.00 43.48           C  
ATOM   3721  CD  GLU C 191      26.437  34.121   6.183  1.00 43.48           C  
ATOM   3722  OE1 GLU C 191      26.768  35.103   5.480  1.00 43.48           O  
ATOM   3723  OE2 GLU C 191      26.602  32.936   5.817  1.00 43.48           O  
ATOM   3724  N   LYS C 192      22.281  32.670   9.270  1.00 46.57           N  
ATOM   3725  CA  LYS C 192      21.136  31.770   9.170  1.00 46.57           C  
ATOM   3726  C   LYS C 192      21.288  30.816   7.989  1.00 46.57           C  
ATOM   3727  CB  LYS C 192      19.837  32.567   9.036  1.00 46.57           C  
ATOM   3728  O   LYS C 192      21.862  31.180   6.960  1.00 46.57           O  
ATOM   3729  CG  LYS C 192      19.335  33.157  10.346  1.00 46.57           C  
ATOM   3730  CD  LYS C 192      17.967  33.806  10.179  1.00 46.57           C  
ATOM   3731  CE  LYS C 192      17.478  34.424  11.481  1.00 46.57           C  
ATOM   3732  NZ  LYS C 192      16.140  35.069  11.320  1.00 46.57           N  
ATOM   3733  N   TRP C 193      21.078  29.597   8.171  1.00 50.38           N  
ATOM   3734  CA  TRP C 193      21.216  28.608   7.107  1.00 50.38           C  
ATOM   3735  C   TRP C 193      20.574  29.104   5.815  1.00 50.38           C  
ATOM   3736  CB  TRP C 193      20.587  27.276   7.525  1.00 50.38           C  
ATOM   3737  O   TRP C 193      21.000  28.729   4.720  1.00 50.38           O  
ATOM   3738  CG  TRP C 193      19.122  27.364   7.833  1.00 50.38           C  
ATOM   3739  CD1 TRP C 193      18.550  27.620   9.048  1.00 50.38           C  
ATOM   3740  CD2 TRP C 193      18.043  27.192   6.910  1.00 50.38           C  
ATOM   3741  CE2 TRP C 193      16.842  27.358   7.635  1.00 50.38           C  
ATOM   3742  CE3 TRP C 193      17.975  26.914   5.538  1.00 50.38           C  
ATOM   3743  NE1 TRP C 193      17.179  27.618   8.935  1.00 50.38           N  
ATOM   3744  CH2 TRP C 193      15.548  26.981   5.689  1.00 50.38           C  
ATOM   3745  CZ2 TRP C 193      15.586  27.254   7.032  1.00 50.38           C  
ATOM   3746  CZ3 TRP C 193      16.724  26.811   4.940  1.00 50.38           C  
ATOM   3747  N   GLU C 194      19.668  29.969   5.976  1.00 46.49           N  
ATOM   3748  CA  GLU C 194      18.958  30.526   4.829  1.00 46.49           C  
ATOM   3749  C   GLU C 194      19.858  31.456   4.021  1.00 46.49           C  
ATOM   3750  CB  GLU C 194      17.702  31.274   5.285  1.00 46.49           C  
ATOM   3751  O   GLU C 194      19.478  31.913   2.941  1.00 46.49           O  
ATOM   3752  CG  GLU C 194      16.644  30.377   5.909  1.00 46.49           C  
ATOM   3753  CD  GLU C 194      15.697  31.121   6.837  1.00 46.49           C  
ATOM   3754  OE1 GLU C 194      14.701  30.519   7.298  1.00 46.49           O  
ATOM   3755  OE2 GLU C 194      15.953  32.316   7.104  1.00 46.49           O  
ATOM   3756  N   SER C 195      20.909  31.761   4.638  1.00 45.59           N  
ATOM   3757  CA  SER C 195      21.791  32.730   3.997  1.00 45.59           C  
ATOM   3758  C   SER C 195      22.377  32.174   2.703  1.00 45.59           C  
ATOM   3759  CB  SER C 195      22.921  33.136   4.945  1.00 45.59           C  
ATOM   3760  O   SER C 195      22.822  32.933   1.840  1.00 45.59           O  
ATOM   3761  OG  SER C 195      23.629  31.996   5.400  1.00 45.59           O  
ATOM   3762  N   GLY C 196      22.206  30.820   2.344  1.00 47.33           N  
ATOM   3763  CA  GLY C 196      22.643  30.207   1.100  1.00 47.33           C  
ATOM   3764  C   GLY C 196      24.148  30.037   1.016  1.00 47.33           C  
ATOM   3765  O   GLY C 196      24.684  29.719  -0.048  1.00 47.33           O  
ATOM   3766  N   VAL C 197      24.900  30.353   1.993  1.00 49.26           N  
ATOM   3767  CA  VAL C 197      26.356  30.288   1.940  1.00 49.26           C  
ATOM   3768  C   VAL C 197      26.811  28.832   2.016  1.00 49.26           C  
ATOM   3769  CB  VAL C 197      27.003  31.108   3.078  1.00 49.26           C  
ATOM   3770  O   VAL C 197      27.747  28.431   1.320  1.00 49.26           O  
ATOM   3771  CG1 VAL C 197      28.527  31.038   2.996  1.00 49.26           C  
ATOM   3772  CG2 VAL C 197      26.529  32.559   3.026  1.00 49.26           C  
ATOM   3773  N   LYS C 198      26.128  27.934   2.732  1.00 51.26           N  
ATOM   3774  CA  LYS C 198      26.418  26.507   2.834  1.00 51.26           C  
ATOM   3775  C   LYS C 198      25.163  25.672   2.595  1.00 51.26           C  
ATOM   3776  CB  LYS C 198      27.014  26.177   4.204  1.00 51.26           C  
ATOM   3777  O   LYS C 198      24.055  26.098   2.927  1.00 51.26           O  
ATOM   3778  CG  LYS C 198      28.477  26.567   4.353  1.00 51.26           C  
ATOM   3779  CD  LYS C 198      29.108  25.915   5.576  1.00 51.26           C  
ATOM   3780  CE  LYS C 198      30.576  26.292   5.717  1.00 51.26           C  
ATOM   3781  NZ  LYS C 198      31.208  25.628   6.897  1.00 51.26           N  
ATOM   3782  N   ASP C 199      25.370  24.498   1.971  1.00 57.33           N  
ATOM   3783  CA  ASP C 199      24.272  23.561   1.756  1.00 57.33           C  
ATOM   3784  C   ASP C 199      23.784  22.974   3.079  1.00 57.33           C  
ATOM   3785  CB  ASP C 199      24.702  22.438   0.809  1.00 57.33           C  
ATOM   3786  O   ASP C 199      24.567  22.807   4.016  1.00 57.33           O  
ATOM   3787  CG  ASP C 199      24.935  22.918  -0.612  1.00 57.33           C  
ATOM   3788  OD1 ASP C 199      24.660  24.101  -0.910  1.00 57.33           O  
ATOM   3789  OD2 ASP C 199      25.395  22.106  -1.444  1.00 57.33           O  
ATOM   3790  N   CYS C 200      22.498  22.910   3.215  1.00 61.28           N  
ATOM   3791  CA  CYS C 200      21.902  22.327   4.412  1.00 61.28           C  
ATOM   3792  C   CYS C 200      20.875  21.262   4.047  1.00 61.28           C  
ATOM   3793  CB  CYS C 200      21.245  23.411   5.266  1.00 61.28           C  
ATOM   3794  O   CYS C 200      20.227  21.351   3.003  1.00 61.28           O  
ATOM   3795  SG  CYS C 200      19.682  24.018   4.596  1.00 61.28           S  
ATOM   3796  N   VAL C 201      20.981  20.238   4.876  1.00 61.97           N  
ATOM   3797  CA  VAL C 201      19.962  19.200   4.759  1.00 61.97           C  
ATOM   3798  C   VAL C 201      18.976  19.311   5.920  1.00 61.97           C  
ATOM   3799  CB  VAL C 201      20.589  17.789   4.725  1.00 61.97           C  
ATOM   3800  O   VAL C 201      19.383  19.445   7.077  1.00 61.97           O  
ATOM   3801  CG1 VAL C 201      19.503  16.715   4.716  1.00 61.97           C  
ATOM   3802  CG2 VAL C 201      21.503  17.641   3.510  1.00 61.97           C  
ATOM   3803  N   VAL C 202      17.722  19.365   5.501  1.00 63.77           N  
ATOM   3804  CA  VAL C 202      16.696  19.514   6.527  1.00 63.77           C  
ATOM   3805  C   VAL C 202      15.776  18.295   6.519  1.00 63.77           C  
ATOM   3806  CB  VAL C 202      15.872  20.805   6.323  1.00 63.77           C  
ATOM   3807  O   VAL C 202      15.310  17.869   5.460  1.00 63.77           O  
ATOM   3808  CG1 VAL C 202      14.847  20.974   7.443  1.00 63.77           C  
ATOM   3809  CG2 VAL C 202      16.794  22.020   6.252  1.00 63.77           C  
ATOM   3810  N   LEU C 203      15.603  17.724   7.654  1.00 63.03           N  
ATOM   3811  CA  LEU C 203      14.602  16.682   7.855  1.00 63.03           C  
ATOM   3812  C   LEU C 203      13.324  17.263   8.452  1.00 63.03           C  
ATOM   3813  CB  LEU C 203      15.150  15.581   8.767  1.00 63.03           C  
ATOM   3814  O   LEU C 203      13.314  17.695   9.607  1.00 63.03           O  
ATOM   3815  CG  LEU C 203      14.224  14.391   9.025  1.00 63.03           C  
ATOM   3816  CD1 LEU C 203      14.067  13.557   7.758  1.00 63.03           C  
ATOM   3817  CD2 LEU C 203      14.758  13.537  10.171  1.00 63.03           C  
ATOM   3818  N   HIS C 204      12.364  17.289   7.594  1.00 64.81           N  
ATOM   3819  CA  HIS C 204      11.084  17.824   8.043  1.00 64.81           C  
ATOM   3820  C   HIS C 204      10.158  16.711   8.522  1.00 64.81           C  
ATOM   3821  CB  HIS C 204      10.412  18.620   6.922  1.00 64.81           C  
ATOM   3822  O   HIS C 204       9.913  15.746   7.794  1.00 64.81           O  
ATOM   3823  CG  HIS C 204      11.111  19.901   6.594  1.00 64.81           C  
ATOM   3824  CD2 HIS C 204      11.859  20.257   5.524  1.00 64.81           C  
ATOM   3825  ND1 HIS C 204      11.083  20.998   7.428  1.00 64.81           N  
ATOM   3826  CE1 HIS C 204      11.786  21.977   6.881  1.00 64.81           C  
ATOM   3827  NE2 HIS C 204      12.268  21.552   5.725  1.00 64.81           N  
ATOM   3828  N   SER C 205       9.739  16.793   9.781  1.00 62.64           N  
ATOM   3829  CA  SER C 205       8.610  16.030  10.303  1.00 62.64           C  
ATOM   3830  C   SER C 205       7.371  16.906  10.452  1.00 62.64           C  
ATOM   3831  CB  SER C 205       8.965  15.401  11.651  1.00 62.64           C  
ATOM   3832  O   SER C 205       7.370  18.065  10.031  1.00 62.64           O  
ATOM   3833  OG  SER C 205       9.137  16.400  12.642  1.00 62.64           O  
ATOM   3834  N   TYR C 206       6.269  16.315  10.993  1.00 64.09           N  
ATOM   3835  CA  TYR C 206       5.031  17.079  11.104  1.00 64.09           C  
ATOM   3836  C   TYR C 206       5.238  18.335  11.942  1.00 64.09           C  
ATOM   3837  CB  TYR C 206       3.922  16.219  11.716  1.00 64.09           C  
ATOM   3838  O   TYR C 206       4.762  19.414  11.583  1.00 64.09           O  
ATOM   3839  CG  TYR C 206       3.443  15.111  10.810  1.00 64.09           C  
ATOM   3840  CD1 TYR C 206       2.853  15.396   9.581  1.00 64.09           C  
ATOM   3841  CD2 TYR C 206       3.578  13.778  11.182  1.00 64.09           C  
ATOM   3842  CE1 TYR C 206       2.408  14.378   8.744  1.00 64.09           C  
ATOM   3843  CE2 TYR C 206       3.137  12.752  10.353  1.00 64.09           C  
ATOM   3844  OH  TYR C 206       2.116  12.050   8.312  1.00 64.09           O  
ATOM   3845  CZ  TYR C 206       2.554  13.061   9.137  1.00 64.09           C  
ATOM   3846  N   PHE C 207       5.989  18.167  12.945  1.00 70.61           N  
ATOM   3847  CA  PHE C 207       6.054  19.271  13.896  1.00 70.61           C  
ATOM   3848  C   PHE C 207       7.500  19.654  14.182  1.00 70.61           C  
ATOM   3849  CB  PHE C 207       5.341  18.901  15.200  1.00 70.61           C  
ATOM   3850  O   PHE C 207       7.761  20.611  14.914  1.00 70.61           O  
ATOM   3851  CG  PHE C 207       3.913  18.465  15.009  1.00 70.61           C  
ATOM   3852  CD1 PHE C 207       2.922  19.392  14.711  1.00 70.61           C  
ATOM   3853  CD2 PHE C 207       3.562  17.126  15.128  1.00 70.61           C  
ATOM   3854  CE1 PHE C 207       1.600  18.991  14.534  1.00 70.61           C  
ATOM   3855  CE2 PHE C 207       2.242  16.718  14.953  1.00 70.61           C  
ATOM   3856  CZ  PHE C 207       1.263  17.652  14.657  1.00 70.61           C  
ATOM   3857  N   THR C 208       8.436  18.925  13.561  1.00 65.70           N  
ATOM   3858  CA  THR C 208       9.835  19.208  13.861  1.00 65.70           C  
ATOM   3859  C   THR C 208      10.659  19.279  12.578  1.00 65.70           C  
ATOM   3860  CB  THR C 208      10.432  18.143  14.799  1.00 65.70           C  
ATOM   3861  O   THR C 208      10.331  18.626  11.586  1.00 65.70           O  
ATOM   3862  CG2 THR C 208       9.791  18.206  16.181  1.00 65.70           C  
ATOM   3863  OG1 THR C 208      10.207  16.843  14.240  1.00 65.70           O  
ATOM   3864  N   SER C 209      11.626  20.127  12.640  1.00 68.93           N  
ATOM   3865  CA  SER C 209      12.628  20.215  11.583  1.00 68.93           C  
ATOM   3866  C   SER C 209      14.041  20.174  12.156  1.00 68.93           C  
ATOM   3867  CB  SER C 209      12.437  21.495  10.768  1.00 68.93           C  
ATOM   3868  O   SER C 209      14.358  20.909  13.093  1.00 68.93           O  
ATOM   3869  OG  SER C 209      11.126  21.559  10.233  1.00 68.93           O  
ATOM   3870  N   ASP C 210      14.782  19.202  11.706  1.00 63.51           N  
ATOM   3871  CA  ASP C 210      16.180  19.090  12.111  1.00 63.51           C  
ATOM   3872  C   ASP C 210      17.116  19.486  10.971  1.00 63.51           C  
ATOM   3873  CB  ASP C 210      16.491  17.666  12.577  1.00 63.51           C  
ATOM   3874  O   ASP C 210      16.977  18.995   9.849  1.00 63.51           O  
ATOM   3875  CG  ASP C 210      15.728  17.271  13.829  1.00 63.51           C  
ATOM   3876  OD1 ASP C 210      15.485  18.140  14.695  1.00 63.51           O  
ATOM   3877  OD2 ASP C 210      15.369  16.081  13.953  1.00 63.51           O  
ATOM   3878  N   TYR C 211      18.041  20.284  11.295  1.00 62.04           N  
ATOM   3879  CA  TYR C 211      18.947  20.839  10.296  1.00 62.04           C  
ATOM   3880  C   TYR C 211      20.336  20.227  10.420  1.00 62.04           C  
ATOM   3881  CB  TYR C 211      19.033  22.362  10.437  1.00 62.04           C  
ATOM   3882  O   TYR C 211      20.840  20.032  11.528  1.00 62.04           O  
ATOM   3883  CG  TYR C 211      17.709  23.065  10.259  1.00 62.04           C  
ATOM   3884  CD1 TYR C 211      17.371  23.658   9.044  1.00 62.04           C  
ATOM   3885  CD2 TYR C 211      16.794  23.137  11.304  1.00 62.04           C  
ATOM   3886  CE1 TYR C 211      16.153  24.308   8.876  1.00 62.04           C  
ATOM   3887  CE2 TYR C 211      15.573  23.785  11.147  1.00 62.04           C  
ATOM   3888  OH  TYR C 211      14.054  25.008   9.770  1.00 62.04           O  
ATOM   3889  CZ  TYR C 211      15.262  24.366   9.931  1.00 62.04           C  
ATOM   3890  N   TYR C 212      20.823  19.863   9.316  1.00 58.51           N  
ATOM   3891  CA  TYR C 212      22.184  19.345   9.238  1.00 58.51           C  
ATOM   3892  C   TYR C 212      23.032  20.181   8.286  1.00 58.51           C  
ATOM   3893  CB  TYR C 212      22.178  17.882   8.784  1.00 58.51           C  
ATOM   3894  O   TYR C 212      22.638  20.422   7.143  1.00 58.51           O  
ATOM   3895  CG  TYR C 212      21.387  16.969   9.689  1.00 58.51           C  
ATOM   3896  CD1 TYR C 212      22.006  16.282  10.731  1.00 58.51           C  
ATOM   3897  CD2 TYR C 212      20.021  16.790   9.503  1.00 58.51           C  
ATOM   3898  CE1 TYR C 212      21.282  15.438  11.567  1.00 58.51           C  
ATOM   3899  CE2 TYR C 212      19.286  15.948  10.333  1.00 58.51           C  
ATOM   3900  OH  TYR C 212      19.203  14.444  12.184  1.00 58.51           O  
ATOM   3901  CZ  TYR C 212      19.925  15.278  11.360  1.00 58.51           C  
ATOM   3902  N   GLN C 213      24.223  20.678   8.845  1.00 56.69           N  
ATOM   3903  CA  GLN C 213      25.127  21.479   8.026  1.00 56.69           C  
ATOM   3904  C   GLN C 213      26.111  20.594   7.266  1.00 56.69           C  
ATOM   3905  CB  GLN C 213      25.887  22.485   8.892  1.00 56.69           C  
ATOM   3906  O   GLN C 213      26.706  19.681   7.843  1.00 56.69           O  
ATOM   3907  CG  GLN C 213      26.766  23.441   8.096  1.00 56.69           C  
ATOM   3908  CD  GLN C 213      27.348  24.552   8.950  1.00 56.69           C  
ATOM   3909  NE2 GLN C 213      28.055  25.480   8.315  1.00 56.69           N  
ATOM   3910  OE1 GLN C 213      27.162  24.576  10.171  1.00 56.69           O  
ATOM   3911  N   LEU C 214      26.124  20.936   6.002  1.00 53.84           N  
ATOM   3912  CA  LEU C 214      27.133  20.265   5.189  1.00 53.84           C  
ATOM   3913  C   LEU C 214      28.406  21.100   5.103  1.00 53.84           C  
ATOM   3914  CB  LEU C 214      26.592  19.992   3.783  1.00 53.84           C  
ATOM   3915  O   LEU C 214      28.342  22.325   4.976  1.00 53.84           O  
ATOM   3916  CG  LEU C 214      25.469  18.960   3.677  1.00 53.84           C  
ATOM   3917  CD1 LEU C 214      24.725  19.119   2.355  1.00 53.84           C  
ATOM   3918  CD2 LEU C 214      26.025  17.547   3.816  1.00 53.84           C  
ATOM   3919  N   TYR C 215      29.591  20.649   5.539  1.00 46.76           N  
ATOM   3920  CA  TYR C 215      30.843  21.398   5.557  1.00 46.76           C  
ATOM   3921  C   TYR C 215      31.324  21.690   4.141  1.00 46.76           C  
ATOM   3922  CB  TYR C 215      31.920  20.626   6.325  1.00 46.76           C  
ATOM   3923  O   TYR C 215      31.948  22.725   3.892  1.00 46.76           O  
ATOM   3924  CG  TYR C 215      31.695  20.592   7.817  1.00 46.76           C  
ATOM   3925  CD1 TYR C 215      31.884  21.732   8.596  1.00 46.76           C  
ATOM   3926  CD2 TYR C 215      31.295  19.421   8.452  1.00 46.76           C  
ATOM   3927  CE1 TYR C 215      31.680  21.705   9.971  1.00 46.76           C  
ATOM   3928  CE2 TYR C 215      31.088  19.383   9.827  1.00 46.76           C  
ATOM   3929  OH  TYR C 215      31.079  20.496  11.938  1.00 46.76           O  
ATOM   3930  CZ  TYR C 215      31.282  20.528  10.577  1.00 46.76           C  
ATOM   3931  N   SER C 216      31.404  20.749   3.247  1.00 40.68           N  
ATOM   3932  CA  SER C 216      31.878  20.970   1.885  1.00 40.68           C  
ATOM   3933  C   SER C 216      30.779  21.559   1.006  1.00 40.68           C  
ATOM   3934  CB  SER C 216      32.385  19.663   1.274  1.00 40.68           C  
ATOM   3935  O   SER C 216      29.634  21.106   1.048  1.00 40.68           O  
ATOM   3936  OG  SER C 216      31.560  19.259   0.195  1.00 40.68           O  
ATOM   3937  N   THR C 217      30.810  22.871   0.958  1.00 40.29           N  
ATOM   3938  CA  THR C 217      29.801  23.682   0.287  1.00 40.29           C  
ATOM   3939  C   THR C 217      29.407  23.059  -1.049  1.00 40.29           C  
ATOM   3940  CB  THR C 217      30.301  25.120   0.058  1.00 40.29           C  
ATOM   3941  O   THR C 217      28.228  23.044  -1.409  1.00 40.29           O  
ATOM   3942  CG2 THR C 217      29.672  26.087   1.055  1.00 40.29           C  
ATOM   3943  OG1 THR C 217      31.726  25.154   0.210  1.00 40.29           O  
ATOM   3944  N   GLN C 218      30.453  23.429  -2.052  1.00 33.40           N  
ATOM   3945  CA  GLN C 218      30.238  23.832  -3.438  1.00 33.40           C  
ATOM   3946  C   GLN C 218      29.936  22.624  -4.321  1.00 33.40           C  
ATOM   3947  CB  GLN C 218      31.457  24.584  -3.974  1.00 33.40           C  
ATOM   3948  O   GLN C 218      30.813  21.791  -4.563  1.00 33.40           O  
ATOM   3949  CG  GLN C 218      31.367  26.095  -3.812  1.00 33.40           C  
ATOM   3950  CD  GLN C 218      32.494  26.828  -4.515  1.00 33.40           C  
ATOM   3951  NE2 GLN C 218      32.410  28.154  -4.547  1.00 33.40           N  
ATOM   3952  OE1 GLN C 218      33.434  26.209  -5.024  1.00 33.40           O  
ATOM   3953  N   LEU C 219      28.950  21.969  -4.098  1.00 32.96           N  
ATOM   3954  CA  LEU C 219      28.676  21.216  -5.317  1.00 32.96           C  
ATOM   3955  C   LEU C 219      28.544  22.150  -6.515  1.00 32.96           C  
ATOM   3956  CB  LEU C 219      27.400  20.385  -5.159  1.00 32.96           C  
ATOM   3957  O   LEU C 219      27.553  22.874  -6.637  1.00 32.96           O  
ATOM   3958  CG  LEU C 219      27.553  19.034  -4.459  1.00 32.96           C  
ATOM   3959  CD1 LEU C 219      26.308  18.720  -3.636  1.00 32.96           C  
ATOM   3960  CD2 LEU C 219      27.818  17.931  -5.478  1.00 32.96           C  
ATOM   3961  N   SER C 220      29.479  23.155  -6.547  1.00 30.42           N  
ATOM   3962  CA  SER C 220      29.351  23.994  -7.733  1.00 30.42           C  
ATOM   3963  C   SER C 220      29.652  23.206  -9.004  1.00 30.42           C  
ATOM   3964  CB  SER C 220      30.286  25.201  -7.639  1.00 30.42           C  
ATOM   3965  O   SER C 220      30.385  22.215  -8.967  1.00 30.42           O  
ATOM   3966  OG  SER C 220      30.482  25.787  -8.915  1.00 30.42           O  
ATOM   3967  N   THR C 221      28.829  23.285  -9.953  1.00 30.36           N  
ATOM   3968  CA  THR C 221      29.199  22.788 -11.274  1.00 30.36           C  
ATOM   3969  C   THR C 221      30.681  23.026 -11.547  1.00 30.36           C  
ATOM   3970  CB  THR C 221      28.357  23.457 -12.377  1.00 30.36           C  
ATOM   3971  O   THR C 221      31.286  22.334 -12.368  1.00 30.36           O  
ATOM   3972  CG2 THR C 221      26.969  22.832 -12.465  1.00 30.36           C  
ATOM   3973  OG1 THR C 221      28.224  24.854 -12.088  1.00 30.36           O  
ATOM   3974  N   ASP C 222      31.313  23.987 -10.955  1.00 30.41           N  
ATOM   3975  CA  ASP C 222      32.692  24.323 -11.296  1.00 30.41           C  
ATOM   3976  C   ASP C 222      33.664  23.293 -10.726  1.00 30.41           C  
ATOM   3977  CB  ASP C 222      33.046  25.721 -10.786  1.00 30.41           C  
ATOM   3978  O   ASP C 222      34.832  23.249 -11.120  1.00 30.41           O  
ATOM   3979  CG  ASP C 222      32.408  26.830 -11.603  1.00 30.41           C  
ATOM   3980  OD1 ASP C 222      32.027  26.588 -12.769  1.00 30.41           O  
ATOM   3981  OD2 ASP C 222      32.287  27.958 -11.078  1.00 30.41           O  
ATOM   3982  N   THR C 223      33.386  22.747  -9.595  1.00 31.54           N  
ATOM   3983  CA  THR C 223      34.375  21.864  -8.988  1.00 31.54           C  
ATOM   3984  C   THR C 223      34.447  20.536  -9.736  1.00 31.54           C  
ATOM   3985  CB  THR C 223      34.055  21.603  -7.504  1.00 31.54           C  
ATOM   3986  O   THR C 223      35.362  19.741  -9.515  1.00 31.54           O  
ATOM   3987  CG2 THR C 223      34.458  22.792  -6.638  1.00 31.54           C  
ATOM   3988  OG1 THR C 223      32.648  21.375  -7.358  1.00 31.54           O  
ATOM   3989  N   GLY C 224      34.051  20.413 -10.831  1.00 30.02           N  
ATOM   3990  CA  GLY C 224      34.098  19.196 -11.627  1.00 30.02           C  
ATOM   3991  C   GLY C 224      33.339  18.043 -10.999  1.00 30.02           C  
ATOM   3992  O   GLY C 224      33.473  16.896 -11.432  1.00 30.02           O  
ATOM   3993  N   VAL C 225      33.072  18.281  -9.814  1.00 29.77           N  
ATOM   3994  CA  VAL C 225      32.391  17.137  -9.219  1.00 29.77           C  
ATOM   3995  C   VAL C 225      30.961  17.054  -9.748  1.00 29.77           C  
ATOM   3996  CB  VAL C 225      32.384  17.220  -7.676  1.00 29.77           C  
ATOM   3997  O   VAL C 225      30.185  18.003  -9.611  1.00 29.77           O  
ATOM   3998  CG1 VAL C 225      31.821  15.936  -7.068  1.00 29.77           C  
ATOM   3999  CG2 VAL C 225      33.792  17.491  -7.150  1.00 29.77           C  
ATOM   4000  N   GLU C 226      30.648  16.302 -10.800  1.00 32.53           N  
ATOM   4001  CA  GLU C 226      29.388  16.152 -11.521  1.00 32.53           C  
ATOM   4002  C   GLU C 226      28.339  15.454 -10.660  1.00 32.53           C  
ATOM   4003  CB  GLU C 226      29.602  15.375 -12.822  1.00 32.53           C  
ATOM   4004  O   GLU C 226      27.149  15.767 -10.746  1.00 32.53           O  
ATOM   4005  CG  GLU C 226      30.091  16.235 -13.979  1.00 32.53           C  
ATOM   4006  CD  GLU C 226      30.202  15.471 -15.289  1.00 32.53           C  
ATOM   4007  OE1 GLU C 226      30.474  16.100 -16.337  1.00 32.53           O  
ATOM   4008  OE2 GLU C 226      30.015  14.234 -15.268  1.00 32.53           O  
ATOM   4009  N   HIS C 227      28.811  14.392  -9.822  1.00 30.83           N  
ATOM   4010  CA  HIS C 227      27.816  13.524  -9.202  1.00 30.83           C  
ATOM   4011  C   HIS C 227      28.007  13.459  -7.691  1.00 30.83           C  
ATOM   4012  CB  HIS C 227      27.883  12.119  -9.802  1.00 30.83           C  
ATOM   4013  O   HIS C 227      29.120  13.234  -7.211  1.00 30.83           O  
ATOM   4014  CG  HIS C 227      27.371  12.039 -11.205  1.00 30.83           C  
ATOM   4015  CD2 HIS C 227      28.018  11.841 -12.377  1.00 30.83           C  
ATOM   4016  ND1 HIS C 227      26.036  12.176 -11.518  1.00 30.83           N  
ATOM   4017  CE1 HIS C 227      25.884  12.063 -12.827  1.00 30.83           C  
ATOM   4018  NE2 HIS C 227      27.072  11.859 -13.372  1.00 30.83           N  
ATOM   4019  N   VAL C 228      27.251  14.233  -6.883  1.00 32.91           N  
ATOM   4020  CA  VAL C 228      27.322  14.082  -5.433  1.00 32.91           C  
ATOM   4021  C   VAL C 228      26.271  13.078  -4.966  1.00 32.91           C  
ATOM   4022  CB  VAL C 228      27.125  15.435  -4.712  1.00 32.91           C  
ATOM   4023  O   VAL C 228      25.122  13.120  -5.412  1.00 32.91           O  
ATOM   4024  CG1 VAL C 228      27.278  15.268  -3.201  1.00 32.91           C  
ATOM   4025  CG2 VAL C 228      28.115  16.470  -5.242  1.00 32.91           C  
ATOM   4026  N   THR C 229      26.774  12.077  -4.208  1.00 32.97           N  
ATOM   4027  CA  THR C 229      25.888  11.063  -3.650  1.00 32.97           C  
ATOM   4028  C   THR C 229      25.711  11.266  -2.148  1.00 32.97           C  
ATOM   4029  CB  THR C 229      26.423   9.644  -3.919  1.00 32.97           C  
ATOM   4030  O   THR C 229      26.690  11.448  -1.421  1.00 32.97           O  
ATOM   4031  CG2 THR C 229      25.312   8.605  -3.799  1.00 32.97           C  
ATOM   4032  OG1 THR C 229      26.972   9.589  -5.241  1.00 32.97           O  
ATOM   4033  N   PHE C 230      24.492  11.715  -1.674  1.00 36.11           N  
ATOM   4034  CA  PHE C 230      24.195  11.800  -0.249  1.00 36.11           C  
ATOM   4035  C   PHE C 230      23.596  10.494   0.258  1.00 36.11           C  
ATOM   4036  CB  PHE C 230      23.238  12.962   0.033  1.00 36.11           C  
ATOM   4037  O   PHE C 230      22.818   9.847  -0.447  1.00 36.11           O  
ATOM   4038  CG  PHE C 230      23.803  14.312  -0.315  1.00 36.11           C  
ATOM   4039  CD1 PHE C 230      24.553  15.028   0.611  1.00 36.11           C  
ATOM   4040  CD2 PHE C 230      23.585  14.867  -1.570  1.00 36.11           C  
ATOM   4041  CE1 PHE C 230      25.077  16.278   0.291  1.00 36.11           C  
ATOM   4042  CE2 PHE C 230      24.106  16.116  -1.896  1.00 36.11           C  
ATOM   4043  CZ  PHE C 230      24.851  16.820  -0.964  1.00 36.11           C  
ATOM   4044  N   PHE C 231      24.310  10.114   1.481  1.00 33.13           N  
ATOM   4045  CA  PHE C 231      23.741   8.927   2.109  1.00 33.13           C  
ATOM   4046  C   PHE C 231      22.922   9.305   3.338  1.00 33.13           C  
ATOM   4047  CB  PHE C 231      24.846   7.940   2.497  1.00 33.13           C  
ATOM   4048  O   PHE C 231      23.392  10.054   4.197  1.00 33.13           O  
ATOM   4049  CG  PHE C 231      25.649   7.437   1.328  1.00 33.13           C  
ATOM   4050  CD1 PHE C 231      25.236   6.319   0.613  1.00 33.13           C  
ATOM   4051  CD2 PHE C 231      26.817   8.083   0.943  1.00 33.13           C  
ATOM   4052  CE1 PHE C 231      25.977   5.852  -0.470  1.00 33.13           C  
ATOM   4053  CE2 PHE C 231      27.562   7.621  -0.138  1.00 33.13           C  
ATOM   4054  CZ  PHE C 231      27.141   6.505  -0.842  1.00 33.13           C  
ATOM   4055  N   ILE C 232      21.691   9.354   3.273  1.00 34.03           N  
ATOM   4056  CA  ILE C 232      20.862   9.553   4.457  1.00 34.03           C  
ATOM   4057  C   ILE C 232      20.595   8.209   5.132  1.00 34.03           C  
ATOM   4058  CB  ILE C 232      19.530  10.250   4.104  1.00 34.03           C  
ATOM   4059  O   ILE C 232      20.144   7.261   4.484  1.00 34.03           O  
ATOM   4060  CG1 ILE C 232      19.796  11.595   3.418  1.00 34.03           C  
ATOM   4061  CG2 ILE C 232      18.668  10.435   5.356  1.00 34.03           C  
ATOM   4062  CD1 ILE C 232      18.550  12.256   2.845  1.00 34.03           C  
ATOM   4063  N   TYR C 233      21.285   8.106   6.387  1.00 32.59           N  
ATOM   4064  CA  TYR C 233      21.126   6.914   7.213  1.00 32.59           C  
ATOM   4065  C   TYR C 233      19.901   7.033   8.112  1.00 32.59           C  
ATOM   4066  CB  TYR C 233      22.378   6.678   8.063  1.00 32.59           C  
ATOM   4067  O   TYR C 233      19.676   8.077   8.728  1.00 32.59           O  
ATOM   4068  CG  TYR C 233      23.526   6.069   7.297  1.00 32.59           C  
ATOM   4069  CD1 TYR C 233      23.675   4.687   7.208  1.00 32.59           C  
ATOM   4070  CD2 TYR C 233      24.466   6.874   6.661  1.00 32.59           C  
ATOM   4071  CE1 TYR C 233      24.733   4.121   6.504  1.00 32.59           C  
ATOM   4072  CE2 TYR C 233      25.528   6.319   5.955  1.00 32.59           C  
ATOM   4073  OH  TYR C 233      26.702   4.389   5.184  1.00 32.59           O  
ATOM   4074  CZ  TYR C 233      25.653   4.943   5.882  1.00 32.59           C  
ATOM   4075  N   ASN C 234      18.818   6.383   7.775  1.00 33.22           N  
ATOM   4076  CA  ASN C 234      17.697   6.394   8.709  1.00 33.22           C  
ATOM   4077  C   ASN C 234      17.726   5.180   9.633  1.00 33.22           C  
ATOM   4078  CB  ASN C 234      16.368   6.455   7.953  1.00 33.22           C  
ATOM   4079  O   ASN C 234      17.807   4.042   9.167  1.00 33.22           O  
ATOM   4080  CG  ASN C 234      15.512   7.634   8.372  1.00 33.22           C  
ATOM   4081  ND2 ASN C 234      14.608   8.052   7.494  1.00 33.22           N  
ATOM   4082  OD1 ASN C 234      15.661   8.165   9.476  1.00 33.22           O  
ATOM   4083  N   LYS C 235      18.176   5.419  10.878  1.00 29.96           N  
ATOM   4084  CA  LYS C 235      18.043   4.380  11.896  1.00 29.96           C  
ATOM   4085  C   LYS C 235      16.581   4.167  12.277  1.00 29.96           C  
ATOM   4086  CB  LYS C 235      18.861   4.739  13.138  1.00 29.96           C  
ATOM   4087  O   LYS C 235      15.875   5.121  12.610  1.00 29.96           O  
ATOM   4088  CG  LYS C 235      19.138   3.559  14.058  1.00 29.96           C  
ATOM   4089  CD  LYS C 235      19.993   3.968  15.250  1.00 29.96           C  
ATOM   4090  CE  LYS C 235      20.215   2.804  16.206  1.00 29.96           C  
ATOM   4091  NZ  LYS C 235      21.097   3.187  17.350  1.00 29.96           N  
ATOM   4092  N   ILE C 236      15.963   3.272  11.618  1.00 28.62           N  
ATOM   4093  CA  ILE C 236      14.658   2.924  12.169  1.00 28.62           C  
ATOM   4094  C   ILE C 236      14.819   2.432  13.606  1.00 28.62           C  
ATOM   4095  CB  ILE C 236      13.950   1.850  11.312  1.00 28.62           C  
ATOM   4096  O   ILE C 236      15.557   1.478  13.863  1.00 28.62           O  
ATOM   4097  CG1 ILE C 236      13.814   2.329   9.862  1.00 28.62           C  
ATOM   4098  CG2 ILE C 236      12.582   1.502  11.905  1.00 28.62           C  
ATOM   4099  CD1 ILE C 236      13.358   1.247   8.893  1.00 28.62           C  
ATOM   4100  N   VAL C 237      14.725   3.246  14.583  1.00 32.32           N  
ATOM   4101  CA  VAL C 237      14.913   2.986  16.006  1.00 32.32           C  
ATOM   4102  C   VAL C 237      14.391   1.593  16.351  1.00 32.32           C  
ATOM   4103  CB  VAL C 237      14.207   4.050  16.876  1.00 32.32           C  
ATOM   4104  O   VAL C 237      14.993   0.879  17.156  1.00 32.32           O  
ATOM   4105  CG1 VAL C 237      14.507   3.824  18.356  1.00 32.32           C  
ATOM   4106  CG2 VAL C 237      14.632   5.454  16.450  1.00 32.32           C  
ATOM   4107  N   ASP C 238      13.246   1.214  16.006  1.00 32.50           N  
ATOM   4108  CA  ASP C 238      12.735  -0.014  16.609  1.00 32.50           C  
ATOM   4109  C   ASP C 238      13.335  -1.246  15.935  1.00 32.50           C  
ATOM   4110  CB  ASP C 238      11.208  -0.059  16.524  1.00 32.50           C  
ATOM   4111  O   ASP C 238      13.047  -2.378  16.331  1.00 32.50           O  
ATOM   4112  CG  ASP C 238      10.534   0.939  17.449  1.00 32.50           C  
ATOM   4113  OD1 ASP C 238      11.118   1.292  18.496  1.00 32.50           O  
ATOM   4114  OD2 ASP C 238       9.406   1.375  17.129  1.00 32.50           O  
ATOM   4115  N   GLU C 239      13.715  -1.117  14.696  1.00 32.00           N  
ATOM   4116  CA  GLU C 239      14.164  -2.364  14.083  1.00 32.00           C  
ATOM   4117  C   GLU C 239      15.654  -2.590  14.319  1.00 32.00           C  
ATOM   4118  CB  GLU C 239      13.864  -2.364  12.582  1.00 32.00           C  
ATOM   4119  O   GLU C 239      16.430  -1.634  14.382  1.00 32.00           O  
ATOM   4120  CG  GLU C 239      12.448  -2.803  12.238  1.00 32.00           C  
ATOM   4121  CD  GLU C 239      12.217  -2.971  10.744  1.00 32.00           C  
ATOM   4122  OE1 GLU C 239      11.128  -3.442  10.347  1.00 32.00           O  
ATOM   4123  OE2 GLU C 239      13.135  -2.629   9.965  1.00 32.00           O  
ATOM   4124  N   PRO C 240      16.000  -3.746  14.950  1.00 32.93           N  
ATOM   4125  CA  PRO C 240      17.388  -4.119  15.231  1.00 32.93           C  
ATOM   4126  C   PRO C 240      18.324  -3.836  14.057  1.00 32.93           C  
ATOM   4127  CB  PRO C 240      17.301  -5.621  15.510  1.00 32.93           C  
ATOM   4128  O   PRO C 240      19.510  -3.565  14.260  1.00 32.93           O  
ATOM   4129  CG  PRO C 240      15.894  -5.992  15.167  1.00 32.93           C  
ATOM   4130  CD  PRO C 240      15.127  -4.735  14.874  1.00 32.93           C  
ATOM   4131  N   GLU C 241      17.951  -4.213  12.967  1.00 32.05           N  
ATOM   4132  CA  GLU C 241      18.843  -4.173  11.812  1.00 32.05           C  
ATOM   4133  C   GLU C 241      18.859  -2.786  11.175  1.00 32.05           C  
ATOM   4134  CB  GLU C 241      18.428  -5.222  10.776  1.00 32.05           C  
ATOM   4135  O   GLU C 241      17.806  -2.181  10.965  1.00 32.05           O  
ATOM   4136  CG  GLU C 241      18.655  -6.656  11.230  1.00 32.05           C  
ATOM   4137  CD  GLU C 241      18.737  -7.644  10.078  1.00 32.05           C  
ATOM   4138  OE1 GLU C 241      19.055  -8.831  10.317  1.00 32.05           O  
ATOM   4139  OE2 GLU C 241      18.482  -7.228   8.926  1.00 32.05           O  
ATOM   4140  N   GLU C 242      19.855  -2.020  11.370  1.00 33.46           N  
ATOM   4141  CA  GLU C 242      20.178  -0.670  10.919  1.00 33.46           C  
ATOM   4142  C   GLU C 242      20.228  -0.593   9.396  1.00 33.46           C  
ATOM   4143  CB  GLU C 242      21.511  -0.208  11.514  1.00 33.46           C  
ATOM   4144  O   GLU C 242      20.958  -1.352   8.755  1.00 33.46           O  
ATOM   4145  CG  GLU C 242      21.408   0.271  12.955  1.00 33.46           C  
ATOM   4146  CD  GLU C 242      22.726   0.787  13.511  1.00 33.46           C  
ATOM   4147  OE1 GLU C 242      22.746   1.290  14.657  1.00 33.46           O  
ATOM   4148  OE2 GLU C 242      23.747   0.688  12.794  1.00 33.46           O  
ATOM   4149  N   HIS C 243      19.138  -0.484   8.766  1.00 30.99           N  
ATOM   4150  CA  HIS C 243      19.226  -0.375   7.314  1.00 30.99           C  
ATOM   4151  C   HIS C 243      19.546   1.053   6.887  1.00 30.99           C  
ATOM   4152  CB  HIS C 243      17.923  -0.839   6.662  1.00 30.99           C  
ATOM   4153  O   HIS C 243      19.176   2.008   7.573  1.00 30.99           O  
ATOM   4154  CG  HIS C 243      17.315  -2.037   7.320  1.00 30.99           C  
ATOM   4155  CD2 HIS C 243      16.309  -2.142   8.219  1.00 30.99           C  
ATOM   4156  ND1 HIS C 243      17.748  -3.321   7.073  1.00 30.99           N  
ATOM   4157  CE1 HIS C 243      17.031  -4.167   7.793  1.00 30.99           C  
ATOM   4158  NE2 HIS C 243      16.151  -3.477   8.498  1.00 30.99           N  
ATOM   4159  N   VAL C 244      20.575   1.193   6.082  1.00 30.65           N  
ATOM   4160  CA  VAL C 244      21.047   2.488   5.602  1.00 30.65           C  
ATOM   4161  C   VAL C 244      20.502   2.750   4.200  1.00 30.65           C  
ATOM   4162  CB  VAL C 244      22.591   2.562   5.597  1.00 30.65           C  
ATOM   4163  O   VAL C 244      20.558   1.876   3.332  1.00 30.65           O  
ATOM   4164  CG1 VAL C 244      23.063   3.935   5.123  1.00 30.65           C  
ATOM   4165  CG2 VAL C 244      23.144   2.253   6.986  1.00 30.65           C  
ATOM   4166  N   GLN C 245      19.635   3.614   4.046  1.00 32.35           N  
ATOM   4167  CA  GLN C 245      19.220   4.047   2.716  1.00 32.35           C  
ATOM   4168  C   GLN C 245      20.117   5.167   2.197  1.00 32.35           C  
ATOM   4169  CB  GLN C 245      17.761   4.506   2.731  1.00 32.35           C  
ATOM   4170  O   GLN C 245      20.420   6.114   2.926  1.00 32.35           O  
ATOM   4171  CG  GLN C 245      16.757   3.368   2.603  1.00 32.35           C  
ATOM   4172  CD  GLN C 245      15.322   3.856   2.537  1.00 32.35           C  
ATOM   4173  NE2 GLN C 245      14.388   2.930   2.349  1.00 32.35           N  
ATOM   4174  OE1 GLN C 245      15.055   5.056   2.656  1.00 32.35           O  
ATOM   4175  N   ILE C 246      20.735   4.899   0.891  1.00 30.67           N  
ATOM   4176  CA  ILE C 246      21.666   5.868   0.323  1.00 30.67           C  
ATOM   4177  C   ILE C 246      21.004   6.596  -0.846  1.00 30.67           C  
ATOM   4178  CB  ILE C 246      22.975   5.191  -0.140  1.00 30.67           C  
ATOM   4179  O   ILE C 246      20.434   5.962  -1.737  1.00 30.67           O  
ATOM   4180  CG1 ILE C 246      23.613   4.414   1.017  1.00 30.67           C  
ATOM   4181  CG2 ILE C 246      23.949   6.228  -0.707  1.00 30.67           C  
ATOM   4182  CD1 ILE C 246      24.763   3.510   0.597  1.00 30.67           C  
ATOM   4183  N   HIS C 247      20.791   7.784  -0.773  1.00 32.77           N  
ATOM   4184  CA  HIS C 247      20.310   8.594  -1.887  1.00 32.77           C  
ATOM   4185  C   HIS C 247      21.460   9.326  -2.572  1.00 32.77           C  
ATOM   4186  CB  HIS C 247      19.261   9.598  -1.406  1.00 32.77           C  
ATOM   4187  O   HIS C 247      22.337   9.877  -1.903  1.00 32.77           O  
ATOM   4188  CG  HIS C 247      17.940   8.977  -1.081  1.00 32.77           C  
ATOM   4189  CD2 HIS C 247      17.462   8.456   0.073  1.00 32.77           C  
ATOM   4190  ND1 HIS C 247      16.935   8.836  -2.014  1.00 32.77           N  
ATOM   4191  CE1 HIS C 247      15.893   8.255  -1.444  1.00 32.77           C  
ATOM   4192  NE2 HIS C 247      16.186   8.014  -0.178  1.00 32.77           N  
ATOM   4193  N   THR C 248      21.588   9.033  -4.037  1.00 31.49           N  
ATOM   4194  CA  THR C 248      22.597   9.752  -4.806  1.00 31.49           C  
ATOM   4195  C   THR C 248      21.970  10.916  -5.567  1.00 31.49           C  
ATOM   4196  CB  THR C 248      23.316   8.817  -5.796  1.00 31.49           C  
ATOM   4197  O   THR C 248      20.915  10.763  -6.187  1.00 31.49           O  
ATOM   4198  CG2 THR C 248      24.805   8.719  -5.478  1.00 31.49           C  
ATOM   4199  OG1 THR C 248      22.735   7.509  -5.717  1.00 31.49           O  
ATOM   4200  N   ILE C 249      22.303  12.088  -5.276  1.00 31.15           N  
ATOM   4201  CA  ILE C 249      21.841  13.253  -6.022  1.00 31.15           C  
ATOM   4202  C   ILE C 249      22.864  13.619  -7.095  1.00 31.15           C  
ATOM   4203  CB  ILE C 249      21.589  14.458  -5.088  1.00 31.15           C  
ATOM   4204  O   ILE C 249      24.058  13.736  -6.808  1.00 31.15           O  
ATOM   4205  CG1 ILE C 249      20.562  14.093  -4.010  1.00 31.15           C  
ATOM   4206  CG2 ILE C 249      21.129  15.678  -5.892  1.00 31.15           C  
ATOM   4207  CD1 ILE C 249      20.416  15.140  -2.914  1.00 31.15           C  
ATOM   4208  N   ASP C 250      22.565  13.311  -8.455  1.00 32.72           N  
ATOM   4209  CA  ASP C 250      23.408  13.733  -9.569  1.00 32.72           C  
ATOM   4210  C   ASP C 250      23.428  15.254  -9.698  1.00 32.72           C  
ATOM   4211  CB  ASP C 250      22.926  13.100 -10.876  1.00 32.72           C  
ATOM   4212  O   ASP C 250      22.409  15.868 -10.024  1.00 32.72           O  
ATOM   4213  CG  ASP C 250      23.886  13.323 -12.032  1.00 32.72           C  
ATOM   4214  OD1 ASP C 250      24.899  14.033 -11.855  1.00 32.72           O  
ATOM   4215  OD2 ASP C 250      23.625  12.786 -13.130  1.00 32.72           O  
ATOM   4216  N   GLY C 251      24.330  15.905  -9.168  1.00 29.98           N  
ATOM   4217  CA  GLY C 251      24.521  17.344  -9.248  1.00 29.98           C  
ATOM   4218  C   GLY C 251      24.882  17.821 -10.643  1.00 29.98           C  
ATOM   4219  O   GLY C 251      25.029  19.023 -10.875  1.00 29.98           O  
ATOM   4220  N   SER C 252      25.370  16.941 -11.484  1.00 29.70           N  
ATOM   4221  CA  SER C 252      25.853  17.472 -12.755  1.00 29.70           C  
ATOM   4222  C   SER C 252      24.741  18.194 -13.510  1.00 29.70           C  
ATOM   4223  CB  SER C 252      26.425  16.350 -13.622  1.00 29.70           C  
ATOM   4224  O   SER C 252      25.012  19.004 -14.398  1.00 29.70           O  
ATOM   4225  OG  SER C 252      25.530  15.252 -13.679  1.00 29.70           O  
ATOM   4226  N   SER C 253      23.674  17.454 -13.861  1.00 28.33           N  
ATOM   4227  CA  SER C 253      22.726  18.174 -14.705  1.00 28.33           C  
ATOM   4228  C   SER C 253      22.304  19.492 -14.064  1.00 28.33           C  
ATOM   4229  CB  SER C 253      21.492  17.313 -14.979  1.00 28.33           C  
ATOM   4230  O   SER C 253      22.014  19.541 -12.867  1.00 28.33           O  
ATOM   4231  OG  SER C 253      21.491  16.158 -14.158  1.00 28.33           O  
ATOM   4232  N   GLY C 254      23.125  20.525 -14.194  1.00 27.53           N  
ATOM   4233  CA  GLY C 254      22.625  21.846 -13.850  1.00 27.53           C  
ATOM   4234  C   GLY C 254      21.157  21.848 -13.469  1.00 27.53           C  
ATOM   4235  O   GLY C 254      20.284  21.914 -14.338  1.00 27.53           O  
ATOM   4236  N   VAL C 255      20.693  20.988 -12.793  1.00 29.71           N  
ATOM   4237  CA  VAL C 255      19.251  21.021 -12.576  1.00 29.71           C  
ATOM   4238  C   VAL C 255      18.815  22.436 -12.204  1.00 29.71           C  
ATOM   4239  CB  VAL C 255      18.819  20.024 -11.477  1.00 29.71           C  
ATOM   4240  O   VAL C 255      19.168  22.940 -11.135  1.00 29.71           O  
ATOM   4241  CG1 VAL C 255      17.297  19.924 -11.406  1.00 29.71           C  
ATOM   4242  CG2 VAL C 255      19.437  18.650 -11.731  1.00 29.71           C  
ATOM   4243  N   VAL C 256      19.309  23.366 -13.019  1.00 26.70           N  
ATOM   4244  CA  VAL C 256      18.717  24.686 -12.825  1.00 26.70           C  
ATOM   4245  C   VAL C 256      17.200  24.599 -12.971  1.00 26.70           C  
ATOM   4246  CB  VAL C 256      19.291  25.717 -13.823  1.00 26.70           C  
ATOM   4247  O   VAL C 256      16.694  24.166 -14.010  1.00 26.70           O  
ATOM   4248  CG1 VAL C 256      18.830  27.129 -13.464  1.00 26.70           C  
ATOM   4249  CG2 VAL C 256      20.816  25.640 -13.851  1.00 26.70           C  
ATOM   4250  N   ASN C 257      16.527  23.977 -12.098  1.00 26.98           N  
ATOM   4251  CA  ASN C 257      15.121  24.319 -12.292  1.00 26.98           C  
ATOM   4252  C   ASN C 257      14.910  25.830 -12.321  1.00 26.98           C  
ATOM   4253  CB  ASN C 257      14.259  23.683 -11.199  1.00 26.98           C  
ATOM   4254  O   ASN C 257      15.105  26.508 -11.311  1.00 26.98           O  
ATOM   4255  CG  ASN C 257      12.825  23.465 -11.639  1.00 26.98           C  
ATOM   4256  ND2 ASN C 257      12.059  22.746 -10.828  1.00 26.98           N  
ATOM   4257  OD1 ASN C 257      12.410  23.938 -12.700  1.00 26.98           O  
ATOM   4258  N   PRO C 258      15.214  26.474 -13.453  1.00 25.59           N  
ATOM   4259  CA  PRO C 258      14.923  27.909 -13.442  1.00 25.59           C  
ATOM   4260  C   PRO C 258      13.653  28.247 -12.663  1.00 25.59           C  
ATOM   4261  CB  PRO C 258      14.759  28.247 -14.926  1.00 25.59           C  
ATOM   4262  O   PRO C 258      13.482  29.385 -12.218  1.00 25.59           O  
ATOM   4263  CG  PRO C 258      14.720  26.922 -15.617  1.00 25.59           C  
ATOM   4264  CD  PRO C 258      15.080  25.855 -14.624  1.00 25.59           C  
ATOM   4265  N   VAL C 259      12.638  27.500 -12.864  1.00 29.10           N  
ATOM   4266  CA  VAL C 259      11.342  27.876 -12.308  1.00 29.10           C  
ATOM   4267  C   VAL C 259      11.312  27.568 -10.812  1.00 29.10           C  
ATOM   4268  CB  VAL C 259      10.184  27.147 -13.025  1.00 29.10           C  
ATOM   4269  O   VAL C 259      11.566  26.434 -10.400  1.00 29.10           O  
ATOM   4270  CG1 VAL C 259       8.837  27.737 -12.612  1.00 29.10           C  
ATOM   4271  CG2 VAL C 259      10.362  27.224 -14.540  1.00 29.10           C  
ATOM   4272  N   MET C 260      12.313  28.094  -9.932  1.00 27.09           N  
ATOM   4273  CA  MET C 260      12.304  27.949  -8.479  1.00 27.09           C  
ATOM   4274  C   MET C 260      11.345  26.844  -8.049  1.00 27.09           C  
ATOM   4275  CB  MET C 260      11.917  29.268  -7.809  1.00 27.09           C  
ATOM   4276  O   MET C 260      10.649  26.978  -7.041  1.00 27.09           O  
ATOM   4277  CG  MET C 260      13.059  30.267  -7.717  1.00 27.09           C  
ATOM   4278  SD  MET C 260      12.909  31.374  -6.261  1.00 27.09           S  
ATOM   4279  CE  MET C 260      13.139  32.987  -7.061  1.00 27.09           C  
ATOM   4280  N   GLU C 261      10.900  25.920  -8.936  1.00 28.46           N  
ATOM   4281  CA  GLU C 261       9.979  24.892  -8.460  1.00 28.46           C  
ATOM   4282  C   GLU C 261      10.734  23.704  -7.871  1.00 28.46           C  
ATOM   4283  CB  GLU C 261       9.064  24.423  -9.595  1.00 28.46           C  
ATOM   4284  O   GLU C 261      11.738  23.260  -8.431  1.00 28.46           O  
ATOM   4285  CG  GLU C 261       7.830  25.292  -9.789  1.00 28.46           C  
ATOM   4286  CD  GLU C 261       6.916  24.797 -10.898  1.00 28.46           C  
ATOM   4287  OE1 GLU C 261       5.862  25.427 -11.143  1.00 28.46           O  
ATOM   4288  OE2 GLU C 261       7.257  23.771 -11.528  1.00 28.46           O  
ATOM   4289  N   PRO C 262      10.702  23.549  -6.643  1.00 29.66           N  
ATOM   4290  CA  PRO C 262      11.298  22.365  -6.018  1.00 29.66           C  
ATOM   4291  C   PRO C 262      11.229  21.129  -6.911  1.00 29.66           C  
ATOM   4292  CB  PRO C 262      10.457  22.173  -4.754  1.00 29.66           C  
ATOM   4293  O   PRO C 262      10.263  20.956  -7.660  1.00 29.66           O  
ATOM   4294  CG  PRO C 262       9.328  23.143  -4.894  1.00 29.66           C  
ATOM   4295  CD  PRO C 262       9.569  23.982  -6.116  1.00 29.66           C  
ATOM   4296  N   ILE C 263      12.362  20.630  -7.410  1.00 28.51           N  
ATOM   4297  CA  ILE C 263      12.369  19.359  -8.126  1.00 28.51           C  
ATOM   4298  C   ILE C 263      12.020  18.224  -7.166  1.00 28.51           C  
ATOM   4299  CB  ILE C 263      13.737  19.095  -8.794  1.00 28.51           C  
ATOM   4300  O   ILE C 263      12.637  18.086  -6.107  1.00 28.51           O  
ATOM   4301  CG1 ILE C 263      14.099  20.243  -9.743  1.00 28.51           C  
ATOM   4302  CG2 ILE C 263      13.726  17.755  -9.535  1.00 28.51           C  
ATOM   4303  CD1 ILE C 263      15.531  20.194 -10.256  1.00 28.51           C  
ATOM   4304  N   TYR C 264      10.819  17.845  -7.145  1.00 26.71           N  
ATOM   4305  CA  TYR C 264      10.371  16.744  -6.301  1.00 26.71           C  
ATOM   4306  C   TYR C 264      10.820  15.403  -6.870  1.00 26.71           C  
ATOM   4307  CB  TYR C 264       8.847  16.764  -6.154  1.00 26.71           C  
ATOM   4308  O   TYR C 264      10.485  15.061  -8.006  1.00 26.71           O  
ATOM   4309  CG  TYR C 264       8.326  17.963  -5.398  1.00 26.71           C  
ATOM   4310  CD1 TYR C 264       8.261  17.959  -4.006  1.00 26.71           C  
ATOM   4311  CD2 TYR C 264       7.898  19.101  -6.073  1.00 26.71           C  
ATOM   4312  CE1 TYR C 264       7.780  19.060  -3.305  1.00 26.71           C  
ATOM   4313  CE2 TYR C 264       7.415  20.208  -5.383  1.00 26.71           C  
ATOM   4314  OH  TYR C 264       6.884  21.271  -3.313  1.00 26.71           O  
ATOM   4315  CZ  TYR C 264       7.361  20.178  -4.001  1.00 26.71           C  
ATOM   4316  N   ASP C 265      12.136  15.307  -6.814  1.00 29.39           N  
ATOM   4317  CA  ASP C 265      12.508  13.990  -7.322  1.00 29.39           C  
ATOM   4318  C   ASP C 265      11.913  12.880  -6.459  1.00 29.39           C  
ATOM   4319  CB  ASP C 265      14.030  13.849  -7.385  1.00 29.39           C  
ATOM   4320  O   ASP C 265      11.803  13.026  -5.240  1.00 29.39           O  
ATOM   4321  CG  ASP C 265      14.604  14.210  -8.744  1.00 29.39           C  
ATOM   4322  OD1 ASP C 265      13.839  14.278  -9.731  1.00 29.39           O  
ATOM   4323  OD2 ASP C 265      15.832  14.426  -8.830  1.00 29.39           O  
ATOM   4324  N   GLU C 266      11.045  12.083  -6.929  1.00 25.88           N  
ATOM   4325  CA  GLU C 266      10.606  10.853  -6.276  1.00 25.88           C  
ATOM   4326  C   GLU C 266      11.793  10.058  -5.742  1.00 25.88           C  
ATOM   4327  CB  GLU C 266       9.789   9.993  -7.244  1.00 25.88           C  
ATOM   4328  O   GLU C 266      12.824   9.947  -6.409  1.00 25.88           O  
ATOM   4329  CG  GLU C 266       8.306   9.932  -6.910  1.00 25.88           C  
ATOM   4330  CD  GLU C 266       7.510   9.063  -7.871  1.00 25.88           C  
ATOM   4331  OE1 GLU C 266       6.288   8.887  -7.661  1.00 25.88           O  
ATOM   4332  OE2 GLU C 266       8.113   8.553  -8.842  1.00 25.88           O  
ATOM   4333  N   PRO C 267      11.761   9.865  -4.512  1.00 26.53           N  
ATOM   4334  CA  PRO C 267      12.853   9.053  -3.970  1.00 26.53           C  
ATOM   4335  C   PRO C 267      13.208   7.868  -4.866  1.00 26.53           C  
ATOM   4336  CB  PRO C 267      12.302   8.574  -2.624  1.00 26.53           C  
ATOM   4337  O   PRO C 267      12.319   7.247  -5.455  1.00 26.53           O  
ATOM   4338  CG  PRO C 267      10.856   8.950  -2.648  1.00 26.53           C  
ATOM   4339  CD  PRO C 267      10.596   9.768  -3.881  1.00 26.53           C  
ATOM   4340  N   THR C 268      14.171   7.989  -5.676  1.00 25.21           N  
ATOM   4341  CA  THR C 268      14.572   6.719  -6.271  1.00 25.21           C  
ATOM   4342  C   THR C 268      14.917   5.700  -5.189  1.00 25.21           C  
ATOM   4343  CB  THR C 268      15.777   6.900  -7.212  1.00 25.21           C  
ATOM   4344  O   THR C 268      15.409   6.065  -4.119  1.00 25.21           O  
ATOM   4345  CG2 THR C 268      15.405   6.565  -8.653  1.00 25.21           C  
ATOM   4346  OG1 THR C 268      16.226   8.259  -7.150  1.00 25.21           O  
ATOM   4347  N   THR C 269      14.380   4.508  -5.239  1.00 24.43           N  
ATOM   4348  CA  THR C 269      14.418   3.421  -4.267  1.00 24.43           C  
ATOM   4349  C   THR C 269      15.818   3.271  -3.678  1.00 24.43           C  
ATOM   4350  CB  THR C 269      13.980   2.088  -4.901  1.00 24.43           C  
ATOM   4351  O   THR C 269      16.807   3.246  -4.414  1.00 24.43           O  
ATOM   4352  CG2 THR C 269      12.499   1.821  -4.651  1.00 24.43           C  
ATOM   4353  OG1 THR C 269      14.212   2.139  -6.314  1.00 24.43           O  
ATOM   4354  N   THR C 270      15.981   3.613  -2.347  1.00 28.05           N  
ATOM   4355  CA  THR C 270      17.068   3.824  -1.398  1.00 28.05           C  
ATOM   4356  C   THR C 270      17.680   2.493  -0.971  1.00 28.05           C  
ATOM   4357  CB  THR C 270      16.583   4.591  -0.154  1.00 28.05           C  
ATOM   4358  O   THR C 270      16.960   1.517  -0.745  1.00 28.05           O  
ATOM   4359  CG2 THR C 270      17.409   5.853   0.071  1.00 28.05           C  
ATOM   4360  OG1 THR C 270      15.209   4.959  -0.333  1.00 28.05           O  
ATOM   4361  N   THR C 271      18.962   2.180  -1.408  1.00 24.08           N  
ATOM   4362  CA  THR C 271      19.717   0.963  -1.127  1.00 24.08           C  
ATOM   4363  C   THR C 271      20.057   0.868   0.357  1.00 24.08           C  
ATOM   4364  CB  THR C 271      21.012   0.905  -1.959  1.00 24.08           C  
ATOM   4365  O   THR C 271      20.540   1.834   0.952  1.00 24.08           O  
ATOM   4366  CG2 THR C 271      21.396  -0.536  -2.277  1.00 24.08           C  
ATOM   4367  OG1 THR C 271      20.817   1.618  -3.186  1.00 24.08           O  
ATOM   4368  N   SER C 272      19.385   0.163   1.191  1.00 24.20           N  
ATOM   4369  CA  SER C 272      19.644  -0.046   2.612  1.00 24.20           C  
ATOM   4370  C   SER C 272      20.916  -0.860   2.827  1.00 24.20           C  
ATOM   4371  CB  SER C 272      18.460  -0.751   3.275  1.00 24.20           C  
ATOM   4372  O   SER C 272      21.123  -1.883   2.172  1.00 24.20           O  
ATOM   4373  OG  SER C 272      18.222  -2.011   2.671  1.00 24.20           O  
ATOM   4374  N   VAL C 273      22.158  -0.263   3.261  1.00 21.30           N  
ATOM   4375  CA  VAL C 273      23.421  -0.949   3.513  1.00 21.30           C  
ATOM   4376  C   VAL C 273      23.546  -1.273   5.001  1.00 21.30           C  
ATOM   4377  CB  VAL C 273      24.628  -0.103   3.049  1.00 21.30           C  
ATOM   4378  O   VAL C 273      23.297  -0.416   5.852  1.00 21.30           O  
ATOM   4379  CG1 VAL C 273      25.914  -0.926   3.098  1.00 21.30           C  
ATOM   4380  CG2 VAL C 273      24.389   0.439   1.641  1.00 21.30           C  
ATOM   4381  N   PRO C 274      23.588  -2.472   5.451  1.00 21.13           N  
ATOM   4382  CA  PRO C 274      23.856  -2.703   6.872  1.00 21.13           C  
ATOM   4383  C   PRO C 274      25.169  -2.075   7.334  1.00 21.13           C  
ATOM   4384  CB  PRO C 274      23.916  -4.230   6.975  1.00 21.13           C  
ATOM   4385  O   PRO C 274      26.112  -1.958   6.549  1.00 21.13           O  
ATOM   4386  CG  PRO C 274      23.799  -4.713   5.565  1.00 21.13           C  
ATOM   4387  CD  PRO C 274      23.645  -3.521   4.664  1.00 21.13           C  
ATOM   4388  N   LEU C 275      25.254  -1.512   8.626  1.00 19.34           N  
ATOM   4389  CA  LEU C 275      26.549  -1.134   9.183  1.00 19.34           C  
ATOM   4390  C   LEU C 275      27.390  -2.368   9.490  1.00 19.34           C  
ATOM   4391  CB  LEU C 275      26.363  -0.300  10.453  1.00 19.34           C  
ATOM   4392  O   LEU C 275      26.889  -3.340  10.059  1.00 19.34           O  
ATOM   4393  CG  LEU C 275      26.528   1.213  10.301  1.00 19.34           C  
ATOM   4394  CD1 LEU C 275      25.377   1.944  10.985  1.00 19.34           C  
ATOM   4395  CD2 LEU C 275      27.869   1.665  10.870  1.00 19.34           C  
TER    4396      LEU C 275                                                      
ENDMDL                                                                          
END                                                                             
