# Supplementary material for: AI-guided pipeline for protein–protein interaction drug discovery identifies a SARS-CoV-2 inhibitor
Source: Mol Syst Biol. 2024 Mar 11;20(4):428–57. doi: 10.1038/s44320-024-00019-8 (PMC10987651; doi:10.1038/s44320-024-00019-8)
Supplement: Supplementary file 15 — Source Data Fig. 5 [file 44320_2024_19_MOESM15_ESM.zip › Source Data Figure 5/ColabFold/ORF3a-ORF3a_4d856.result/ORF3a_ORF3a_4d856_unrelaxed_rank_1_model_4.pdb]

MODEL     1                                                                     
ATOM      1  N   MET B   1      -7.052  38.480 -10.272  1.00 25.13           N  
ATOM      2  CA  MET B   1      -6.222  38.930  -9.158  1.00 25.13           C  
ATOM      3  C   MET B   1      -7.082  39.487  -8.028  1.00 25.13           C  
ATOM      4  CB  MET B   1      -5.222  39.989  -9.625  1.00 25.13           C  
ATOM      5  O   MET B   1      -6.665  39.490  -6.869  1.00 25.13           O  
ATOM      6  CG  MET B   1      -3.800  39.470  -9.763  1.00 25.13           C  
ATOM      7  SD  MET B   1      -2.613  40.789 -10.233  1.00 25.13           S  
ATOM      8  CE  MET B   1      -1.716  40.984  -8.668  1.00 25.13           C  
ATOM      9  N   ASP B   2      -8.293  40.007  -8.373  1.00 28.81           N  
ATOM     10  CA  ASP B   2      -9.277  40.593  -7.467  1.00 28.81           C  
ATOM     11  C   ASP B   2     -10.067  39.509  -6.738  1.00 28.81           C  
ATOM     12  CB  ASP B   2     -10.230  41.514  -8.232  1.00 28.81           C  
ATOM     13  O   ASP B   2     -10.373  39.647  -5.552  1.00 28.81           O  
ATOM     14  CG  ASP B   2     -10.024  42.983  -7.908  1.00 28.81           C  
ATOM     15  OD1 ASP B   2      -9.476  43.298  -6.830  1.00 28.81           O  
ATOM     16  OD2 ASP B   2     -10.414  43.832  -8.738  1.00 28.81           O  
ATOM     17  N   LEU B   3     -10.449  38.330  -7.277  1.00 25.29           N  
ATOM     18  CA  LEU B   3     -11.159  37.234  -6.627  1.00 25.29           C  
ATOM     19  C   LEU B   3     -10.288  36.581  -5.558  1.00 25.29           C  
ATOM     20  CB  LEU B   3     -11.591  36.189  -7.658  1.00 25.29           C  
ATOM     21  O   LEU B   3     -10.769  36.266  -4.467  1.00 25.29           O  
ATOM     22  CG  LEU B   3     -12.768  35.294  -7.264  1.00 25.29           C  
ATOM     23  CD1 LEU B   3     -14.071  35.854  -7.823  1.00 25.29           C  
ATOM     24  CD2 LEU B   3     -12.541  33.867  -7.751  1.00 25.29           C  
ATOM     25  N   PHE B   4      -9.037  36.267  -5.775  1.00 28.40           N  
ATOM     26  CA  PHE B   4      -8.046  35.783  -4.822  1.00 28.40           C  
ATOM     27  C   PHE B   4      -7.932  36.730  -3.633  1.00 28.40           C  
ATOM     28  CB  PHE B   4      -6.681  35.623  -5.498  1.00 28.40           C  
ATOM     29  O   PHE B   4      -7.899  36.289  -2.482  1.00 28.40           O  
ATOM     30  CG  PHE B   4      -5.803  34.583  -4.856  1.00 28.40           C  
ATOM     31  CD1 PHE B   4      -4.886  34.938  -3.874  1.00 28.40           C  
ATOM     32  CD2 PHE B   4      -5.896  33.250  -5.234  1.00 28.40           C  
ATOM     33  CE1 PHE B   4      -4.072  33.977  -3.278  1.00 28.40           C  
ATOM     34  CE2 PHE B   4      -5.086  32.285  -4.643  1.00 28.40           C  
ATOM     35  CZ  PHE B   4      -4.174  32.650  -3.665  1.00 28.40           C  
ATOM     36  N   MET B   5      -7.949  38.050  -3.715  1.00 28.06           N  
ATOM     37  CA  MET B   5      -7.868  39.052  -2.656  1.00 28.06           C  
ATOM     38  C   MET B   5      -9.127  39.036  -1.796  1.00 28.06           C  
ATOM     39  CB  MET B   5      -7.656  40.446  -3.248  1.00 28.06           C  
ATOM     40  O   MET B   5      -9.055  39.216  -0.579  1.00 28.06           O  
ATOM     41  CG  MET B   5      -6.209  40.749  -3.600  1.00 28.06           C  
ATOM     42  SD  MET B   5      -5.160  40.991  -2.113  1.00 28.06           S  
ATOM     43  CE  MET B   5      -3.619  41.542  -2.896  1.00 28.06           C  
ATOM     44  N   ARG B   6     -10.414  38.840  -2.372  1.00 28.45           N  
ATOM     45  CA  ARG B   6     -11.677  38.809  -1.641  1.00 28.45           C  
ATOM     46  C   ARG B   6     -11.782  37.554  -0.781  1.00 28.45           C  
ATOM     47  CB  ARG B   6     -12.860  38.882  -2.609  1.00 28.45           C  
ATOM     48  O   ARG B   6     -12.273  37.608   0.348  1.00 28.45           O  
ATOM     49  CG  ARG B   6     -13.428  40.281  -2.784  1.00 28.45           C  
ATOM     50  CD  ARG B   6     -14.720  40.269  -3.589  1.00 28.45           C  
ATOM     51  NE  ARG B   6     -15.330  41.594  -3.647  1.00 28.45           N  
ATOM     52  NH1 ARG B   6     -17.244  40.892  -4.735  1.00 28.45           N  
ATOM     53  NH2 ARG B   6     -16.976  43.102  -4.190  1.00 28.45           N  
ATOM     54  CZ  ARG B   6     -16.515  41.860  -4.191  1.00 28.45           C  
ATOM     55  N   ILE B   7     -11.542  36.392  -1.295  1.00 30.49           N  
ATOM     56  CA  ILE B   7     -11.541  35.168  -0.501  1.00 30.49           C  
ATOM     57  C   ILE B   7     -10.395  35.209   0.508  1.00 30.49           C  
ATOM     58  CB  ILE B   7     -11.423  33.914  -1.395  1.00 30.49           C  
ATOM     59  O   ILE B   7     -10.560  34.804   1.661  1.00 30.49           O  
ATOM     60  CG1 ILE B   7     -12.670  33.766  -2.274  1.00 30.49           C  
ATOM     61  CG2 ILE B   7     -11.203  32.661  -0.542  1.00 30.49           C  
ATOM     62  CD1 ILE B   7     -12.541  32.705  -3.358  1.00 30.49           C  
ATOM     63  N   PHE B   8      -9.173  35.698   0.082  1.00 30.13           N  
ATOM     64  CA  PHE B   8      -7.900  35.720   0.793  1.00 30.13           C  
ATOM     65  C   PHE B   8      -7.725  37.031   1.549  1.00 30.13           C  
ATOM     66  CB  PHE B   8      -6.735  35.516  -0.182  1.00 30.13           C  
ATOM     67  O   PHE B   8      -6.602  37.414   1.887  1.00 30.13           O  
ATOM     68  CG  PHE B   8      -6.579  34.095  -0.652  1.00 30.13           C  
ATOM     69  CD1 PHE B   8      -5.950  33.149   0.146  1.00 30.13           C  
ATOM     70  CD2 PHE B   8      -7.063  33.706  -1.895  1.00 30.13           C  
ATOM     71  CE1 PHE B   8      -5.804  31.833  -0.287  1.00 30.13           C  
ATOM     72  CE2 PHE B   8      -6.921  32.393  -2.335  1.00 30.13           C  
ATOM     73  CZ  PHE B   8      -6.290  31.458  -1.530  1.00 30.13           C  
ATOM     74  N   THR B   9      -8.678  37.942   1.605  1.00 27.06           N  
ATOM     75  CA  THR B   9      -8.440  39.134   2.412  1.00 27.06           C  
ATOM     76  C   THR B   9      -7.979  38.754   3.816  1.00 27.06           C  
ATOM     77  CB  THR B   9      -9.705  40.007   2.504  1.00 27.06           C  
ATOM     78  O   THR B   9      -8.743  38.173   4.590  1.00 27.06           O  
ATOM     79  CG2 THR B   9      -9.347  41.489   2.565  1.00 27.06           C  
ATOM     80  OG1 THR B   9     -10.525  39.773   1.352  1.00 27.06           O  
ATOM     81  N   ILE B  10      -6.775  38.084   3.842  1.00 29.78           N  
ATOM     82  CA  ILE B  10      -6.090  37.848   5.108  1.00 29.78           C  
ATOM     83  C   ILE B  10      -6.238  39.072   6.010  1.00 29.78           C  
ATOM     84  CB  ILE B  10      -4.596  37.520   4.891  1.00 29.78           C  
ATOM     85  O   ILE B  10      -6.103  40.209   5.551  1.00 29.78           O  
ATOM     86  CG1 ILE B  10      -4.444  36.345   3.918  1.00 29.78           C  
ATOM     87  CG2 ILE B  10      -3.909  37.218   6.226  1.00 29.78           C  
ATOM     88  CD1 ILE B  10      -3.017  36.123   3.434  1.00 29.78           C  
ATOM     89  N   GLY B  11      -7.162  39.044   6.931  1.00 28.83           N  
ATOM     90  CA  GLY B  11      -7.151  40.151   7.874  1.00 28.83           C  
ATOM     91  C   GLY B  11      -5.834  40.905   7.893  1.00 28.83           C  
ATOM     92  O   GLY B  11      -4.831  40.427   7.359  1.00 28.83           O  
ATOM     93  N   THR B  12      -5.757  42.146   7.573  1.00 28.55           N  
ATOM     94  CA  THR B  12      -4.580  43.002   7.672  1.00 28.55           C  
ATOM     95  C   THR B  12      -3.806  42.710   8.955  1.00 28.55           C  
ATOM     96  CB  THR B  12      -4.967  44.491   7.631  1.00 28.55           C  
ATOM     97  O   THR B  12      -4.394  42.616  10.034  1.00 28.55           O  
ATOM     98  CG2 THR B  12      -5.053  44.998   6.195  1.00 28.55           C  
ATOM     99  OG1 THR B  12      -6.240  44.666   8.265  1.00 28.55           O  
ATOM    100  N   VAL B  13      -2.796  41.854   8.900  1.00 31.30           N  
ATOM    101  CA  VAL B  13      -1.894  41.736  10.041  1.00 31.30           C  
ATOM    102  C   VAL B  13      -1.225  43.081  10.312  1.00 31.30           C  
ATOM    103  CB  VAL B  13      -0.823  40.646   9.808  1.00 31.30           C  
ATOM    104  O   VAL B  13      -0.608  43.667   9.419  1.00 31.30           O  
ATOM    105  CG1 VAL B  13       0.086  40.513  11.028  1.00 31.30           C  
ATOM    106  CG2 VAL B  13      -1.486  39.308   9.483  1.00 31.30           C  
ATOM    107  N   THR B  14      -1.868  43.963  11.191  1.00 29.69           N  
ATOM    108  CA  THR B  14      -1.205  45.209  11.560  1.00 29.69           C  
ATOM    109  C   THR B  14      -0.133  44.958  12.617  1.00 29.69           C  
ATOM    110  CB  THR B  14      -2.215  46.245  12.087  1.00 29.69           C  
ATOM    111  O   THR B  14      -0.385  44.280  13.616  1.00 29.69           O  
ATOM    112  CG2 THR B  14      -2.885  46.993  10.938  1.00 29.69           C  
ATOM    113  OG1 THR B  14      -3.221  45.575  12.857  1.00 29.69           O  
ATOM    114  N   LEU B  15       1.147  44.995  12.224  1.00 30.38           N  
ATOM    115  CA  LEU B  15       2.240  44.952  13.189  1.00 30.38           C  
ATOM    116  C   LEU B  15       2.297  46.239  14.004  1.00 30.38           C  
ATOM    117  CB  LEU B  15       3.576  44.726  12.475  1.00 30.38           C  
ATOM    118  O   LEU B  15       2.385  47.332  13.441  1.00 30.38           O  
ATOM    119  CG  LEU B  15       4.163  43.317  12.564  1.00 30.38           C  
ATOM    120  CD1 LEU B  15       4.681  42.872  11.200  1.00 30.38           C  
ATOM    121  CD2 LEU B  15       5.273  43.264  13.607  1.00 30.38           C  
ATOM    122  N   LYS B  16       1.580  46.412  15.168  1.00 32.95           N  
ATOM    123  CA  LYS B  16       1.727  47.626  15.966  1.00 32.95           C  
ATOM    124  C   LYS B  16       3.078  47.659  16.674  1.00 32.95           C  
ATOM    125  CB  LYS B  16       0.596  47.736  16.990  1.00 32.95           C  
ATOM    126  O   LYS B  16       3.459  46.695  17.341  1.00 32.95           O  
ATOM    127  CG  LYS B  16      -0.578  48.587  16.528  1.00 32.95           C  
ATOM    128  CD  LYS B  16      -1.600  48.780  17.640  1.00 32.95           C  
ATOM    129  CE  LYS B  16      -2.786  49.614  17.173  1.00 32.95           C  
ATOM    130  NZ  LYS B  16      -3.819  49.755  18.241  1.00 32.95           N  
ATOM    131  N   GLN B  17       4.066  48.494  16.162  1.00 29.39           N  
ATOM    132  CA  GLN B  17       5.360  48.688  16.807  1.00 29.39           C  
ATOM    133  C   GLN B  17       5.191  49.052  18.279  1.00 29.39           C  
ATOM    134  CB  GLN B  17       6.162  49.772  16.086  1.00 29.39           C  
ATOM    135  O   GLN B  17       4.357  49.892  18.625  1.00 29.39           O  
ATOM    136  CG  GLN B  17       7.516  49.298  15.574  1.00 29.39           C  
ATOM    137  CD  GLN B  17       8.200  50.322  14.689  1.00 29.39           C  
ATOM    138  NE2 GLN B  17       9.440  50.039  14.303  1.00 29.39           N  
ATOM    139  OE1 GLN B  17       7.619  51.359  14.353  1.00 29.39           O  
ATOM    140  N   GLY B  18       5.424  48.137  19.243  1.00 33.52           N  
ATOM    141  CA  GLY B  18       5.384  48.425  20.668  1.00 33.52           C  
ATOM    142  C   GLY B  18       5.994  49.768  21.022  1.00 33.52           C  
ATOM    143  O   GLY B  18       6.778  50.323  20.249  1.00 33.52           O  
ATOM    144  N   GLU B  19       5.297  50.722  21.696  1.00 32.54           N  
ATOM    145  CA  GLU B  19       5.845  51.980  22.196  1.00 32.54           C  
ATOM    146  C   GLU B  19       7.133  51.748  22.980  1.00 32.54           C  
ATOM    147  CB  GLU B  19       4.819  52.703  23.073  1.00 32.54           C  
ATOM    148  O   GLU B  19       7.215  50.822  23.791  1.00 32.54           O  
ATOM    149  CG  GLU B  19       4.774  54.208  22.853  1.00 32.54           C  
ATOM    150  CD  GLU B  19       3.780  54.917  23.759  1.00 32.54           C  
ATOM    151  OE1 GLU B  19       3.807  56.167  23.829  1.00 32.54           O  
ATOM    152  OE2 GLU B  19       2.968  54.217  24.404  1.00 32.54           O  
ATOM    153  N   ILE B  20       8.296  52.074  22.383  1.00 35.93           N  
ATOM    154  CA  ILE B  20       9.584  52.032  23.067  1.00 35.93           C  
ATOM    155  C   ILE B  20       9.477  52.745  24.413  1.00 35.93           C  
ATOM    156  CB  ILE B  20      10.699  52.671  22.209  1.00 35.93           C  
ATOM    157  O   ILE B  20       9.258  53.957  24.465  1.00 35.93           O  
ATOM    158  CG1 ILE B  20      10.766  51.999  20.833  1.00 35.93           C  
ATOM    159  CG2 ILE B  20      12.050  52.584  22.927  1.00 35.93           C  
ATOM    160  CD1 ILE B  20      11.713  52.682  19.856  1.00 35.93           C  
ATOM    161  N   LYS B  21       8.730  52.270  25.462  1.00 33.44           N  
ATOM    162  CA  LYS B  21       8.963  53.166  26.591  1.00 33.44           C  
ATOM    163  C   LYS B  21      10.428  53.143  27.019  1.00 33.44           C  
ATOM    164  CB  LYS B  21       8.067  52.787  27.771  1.00 33.44           C  
ATOM    165  O   LYS B  21      11.200  54.033  26.657  1.00 33.44           O  
ATOM    166  CG  LYS B  21       6.681  53.414  27.721  1.00 33.44           C  
ATOM    167  CD  LYS B  21       5.882  53.103  28.980  1.00 33.44           C  
ATOM    168  CE  LYS B  21       4.484  53.704  28.919  1.00 33.44           C  
ATOM    169  NZ  LYS B  21       3.691  53.388  30.145  1.00 33.44           N  
ATOM    170  N   ASP B  22      10.750  52.524  28.289  1.00 37.67           N  
ATOM    171  CA  ASP B  22      12.044  52.584  28.962  1.00 37.67           C  
ATOM    172  C   ASP B  22      13.086  51.749  28.222  1.00 37.67           C  
ATOM    173  CB  ASP B  22      11.918  52.107  30.410  1.00 37.67           C  
ATOM    174  O   ASP B  22      12.847  50.579  27.914  1.00 37.67           O  
ATOM    175  CG  ASP B  22      11.679  53.242  31.390  1.00 37.67           C  
ATOM    176  OD1 ASP B  22      11.983  54.408  31.058  1.00 37.67           O  
ATOM    177  OD2 ASP B  22      11.185  52.968  32.505  1.00 37.67           O  
ATOM    178  N   ALA B  23      14.024  52.354  27.413  1.00 35.75           N  
ATOM    179  CA  ALA B  23      15.075  51.897  26.507  1.00 35.75           C  
ATOM    180  C   ALA B  23      15.986  50.882  27.192  1.00 35.75           C  
ATOM    181  CB  ALA B  23      15.892  53.082  25.998  1.00 35.75           C  
ATOM    182  O   ALA B  23      17.122  50.667  26.761  1.00 35.75           O  
ATOM    183  N   THR B  24      15.720  50.185  28.352  1.00 32.90           N  
ATOM    184  CA  THR B  24      16.912  49.404  28.664  1.00 32.90           C  
ATOM    185  C   THR B  24      17.194  48.385  27.564  1.00 32.90           C  
ATOM    186  CB  THR B  24      16.768  48.680  30.015  1.00 32.90           C  
ATOM    187  O   THR B  24      16.269  47.900  26.909  1.00 32.90           O  
ATOM    188  CG2 THR B  24      17.806  49.174  31.018  1.00 32.90           C  
ATOM    189  OG1 THR B  24      15.458  48.921  30.543  1.00 32.90           O  
ATOM    190  N   PRO B  25      18.476  48.164  27.108  1.00 32.04           N  
ATOM    191  CA  PRO B  25      19.018  47.414  25.973  1.00 32.04           C  
ATOM    192  C   PRO B  25      18.348  46.054  25.790  1.00 32.04           C  
ATOM    193  CB  PRO B  25      20.497  47.251  26.332  1.00 32.04           C  
ATOM    194  O   PRO B  25      18.337  45.511  24.683  1.00 32.04           O  
ATOM    195  CG  PRO B  25      20.615  47.795  27.719  1.00 32.04           C  
ATOM    196  CD  PRO B  25      19.259  48.257  28.168  1.00 32.04           C  
ATOM    197  N   SER B  26      18.226  45.259  26.842  1.00 30.93           N  
ATOM    198  CA  SER B  26      17.886  43.853  26.647  1.00 30.93           C  
ATOM    199  C   SER B  26      16.436  43.692  26.203  1.00 30.93           C  
ATOM    200  CB  SER B  26      18.125  43.060  27.933  1.00 30.93           C  
ATOM    201  O   SER B  26      15.824  42.647  26.431  1.00 30.93           O  
ATOM    202  OG  SER B  26      17.713  43.804  29.067  1.00 30.93           O  
ATOM    203  N   ASP B  27      15.780  44.798  25.791  1.00 28.32           N  
ATOM    204  CA  ASP B  27      14.326  44.804  25.655  1.00 28.32           C  
ATOM    205  C   ASP B  27      13.883  43.969  24.456  1.00 28.32           C  
ATOM    206  CB  ASP B  27      13.806  46.236  25.520  1.00 28.32           C  
ATOM    207  O   ASP B  27      14.311  44.218  23.327  1.00 28.32           O  
ATOM    208  CG  ASP B  27      13.573  46.912  26.860  1.00 28.32           C  
ATOM    209  OD1 ASP B  27      13.456  46.208  27.886  1.00 28.32           O  
ATOM    210  OD2 ASP B  27      13.504  48.160  26.889  1.00 28.32           O  
ATOM    211  N   PHE B  28      13.637  42.627  24.641  1.00 27.43           N  
ATOM    212  CA  PHE B  28      13.043  41.688  23.697  1.00 27.43           C  
ATOM    213  C   PHE B  28      11.816  42.295  23.029  1.00 27.43           C  
ATOM    214  CB  PHE B  28      12.665  40.381  24.402  1.00 27.43           C  
ATOM    215  O   PHE B  28      10.964  42.883  23.700  1.00 27.43           O  
ATOM    216  CG  PHE B  28      13.763  39.352  24.402  1.00 27.43           C  
ATOM    217  CD1 PHE B  28      13.921  38.483  23.329  1.00 27.43           C  
ATOM    218  CD2 PHE B  28      14.639  39.254  25.476  1.00 27.43           C  
ATOM    219  CE1 PHE B  28      14.936  37.529  23.327  1.00 27.43           C  
ATOM    220  CE2 PHE B  28      15.656  38.304  25.481  1.00 27.43           C  
ATOM    221  CZ  PHE B  28      15.802  37.442  24.406  1.00 27.43           C  
ATOM    222  N   VAL B  29      11.937  42.899  21.814  1.00 27.94           N  
ATOM    223  CA  VAL B  29      10.850  43.444  21.008  1.00 27.94           C  
ATOM    224  C   VAL B  29       9.777  42.378  20.800  1.00 27.94           C  
ATOM    225  CB  VAL B  29      11.359  43.961  19.643  1.00 27.94           C  
ATOM    226  O   VAL B  29      10.058  41.299  20.273  1.00 27.94           O  
ATOM    227  CG1 VAL B  29      10.210  44.545  18.824  1.00 27.94           C  
ATOM    228  CG2 VAL B  29      12.459  45.001  19.845  1.00 27.94           C  
ATOM    229  N   ARG B  30       8.796  42.288  21.782  1.00 28.54           N  
ATOM    230  CA  ARG B  30       7.669  41.376  21.616  1.00 28.54           C  
ATOM    231  C   ARG B  30       6.773  41.817  20.464  1.00 28.54           C  
ATOM    232  CB  ARG B  30       6.854  41.286  22.908  1.00 28.54           C  
ATOM    233  O   ARG B  30       6.227  42.922  20.483  1.00 28.54           O  
ATOM    234  CG  ARG B  30       6.571  39.863  23.361  1.00 28.54           C  
ATOM    235  CD  ARG B  30       5.783  39.831  24.663  1.00 28.54           C  
ATOM    236  NE  ARG B  30       5.521  38.463  25.101  1.00 28.54           N  
ATOM    237  NH1 ARG B  30       4.650  39.067  27.153  1.00 28.54           N  
ATOM    238  NH2 ARG B  30       4.793  36.855  26.570  1.00 28.54           N  
ATOM    239  CZ  ARG B  30       4.988  38.131  26.274  1.00 28.54           C  
ATOM    240  N   ALA B  31       7.056  41.499  19.221  1.00 29.67           N  
ATOM    241  CA  ALA B  31       6.207  41.792  18.069  1.00 29.67           C  
ATOM    242  C   ALA B  31       4.980  40.886  18.047  1.00 29.67           C  
ATOM    243  CB  ALA B  31       6.999  41.643  16.772  1.00 29.67           C  
ATOM    244  O   ALA B  31       5.071  39.700  18.373  1.00 29.67           O  
ATOM    245  N   THR B  32       3.749  41.413  18.382  1.00 29.24           N  
ATOM    246  CA  THR B  32       2.507  40.651  18.321  1.00 29.24           C  
ATOM    247  C   THR B  32       1.859  40.783  16.946  1.00 29.24           C  
ATOM    248  CB  THR B  32       1.515  41.112  19.405  1.00 29.24           C  
ATOM    249  O   THR B  32       1.796  41.880  16.386  1.00 29.24           O  
ATOM    250  CG2 THR B  32       0.609  39.967  19.844  1.00 29.24           C  
ATOM    251  OG1 THR B  32       2.246  41.590  20.541  1.00 29.24           O  
ATOM    252  N   ALA B  33       1.820  39.739  16.125  1.00 32.21           N  
ATOM    253  CA  ALA B  33       1.074  39.732  14.869  1.00 32.21           C  
ATOM    254  C   ALA B  33      -0.410  39.476  15.114  1.00 32.21           C  
ATOM    255  CB  ALA B  33       1.642  38.681  13.919  1.00 32.21           C  
ATOM    256  O   ALA B  33      -0.775  38.700  16.001  1.00 32.21           O  
ATOM    257  N   THR B  34      -1.341  40.434  14.857  1.00 34.31           N  
ATOM    258  CA  THR B  34      -2.788  40.332  15.013  1.00 34.31           C  
ATOM    259  C   THR B  34      -3.433  39.792  13.740  1.00 34.31           C  
ATOM    260  CB  THR B  34      -3.409  41.697  15.367  1.00 34.31           C  
ATOM    261  O   THR B  34      -3.226  40.336  12.654  1.00 34.31           O  
ATOM    262  CG2 THR B  34      -4.528  41.543  16.392  1.00 34.31           C  
ATOM    263  OG1 THR B  34      -2.394  42.551  15.909  1.00 34.31           O  
ATOM    264  N   ILE B  35      -3.799  38.438  13.732  1.00 37.94           N  
ATOM    265  CA  ILE B  35      -4.540  37.887  12.603  1.00 37.94           C  
ATOM    266  C   ILE B  35      -6.036  38.120  12.804  1.00 37.94           C  
ATOM    267  CB  ILE B  35      -4.253  36.379  12.420  1.00 37.94           C  
ATOM    268  O   ILE B  35      -6.603  37.714  13.821  1.00 37.94           O  
ATOM    269  CG1 ILE B  35      -2.744  36.132  12.319  1.00 37.94           C  
ATOM    270  CG2 ILE B  35      -4.981  35.837  11.186  1.00 37.94           C  
ATOM    271  CD1 ILE B  35      -2.354  34.661  12.365  1.00 37.94           C  
ATOM    272  N   PRO B  36      -6.748  38.856  11.944  1.00 36.97           N  
ATOM    273  CA  PRO B  36      -8.193  39.064  12.063  1.00 36.97           C  
ATOM    274  C   PRO B  36      -8.977  37.754  12.108  1.00 36.97           C  
ATOM    275  CB  PRO B  36      -8.538  39.864  10.804  1.00 36.97           C  
ATOM    276  O   PRO B  36      -8.537  36.748  11.545  1.00 36.97           O  
ATOM    277  CG  PRO B  36      -7.302  39.811   9.967  1.00 36.97           C  
ATOM    278  CD  PRO B  36      -6.209  39.166  10.770  1.00 36.97           C  
ATOM    279  N   ILE B  37      -9.957  37.565  13.019  1.00 39.45           N  
ATOM    280  CA  ILE B  37     -10.805  36.389  13.178  1.00 39.45           C  
ATOM    281  C   ILE B  37     -11.222  35.864  11.806  1.00 39.45           C  
ATOM    282  CB  ILE B  37     -12.054  36.705  14.033  1.00 39.45           C  
ATOM    283  O   ILE B  37     -11.273  34.651  11.589  1.00 39.45           O  
ATOM    284  CG1 ILE B  37     -11.656  36.927  15.497  1.00 39.45           C  
ATOM    285  CG2 ILE B  37     -13.089  35.584  13.911  1.00 39.45           C  
ATOM    286  CD1 ILE B  37     -12.732  37.606  16.334  1.00 39.45           C  
ATOM    287  N   GLN B  38     -11.533  36.709  10.898  1.00 38.47           N  
ATOM    288  CA  GLN B  38     -11.972  36.317   9.563  1.00 38.47           C  
ATOM    289  C   GLN B  38     -10.893  35.514   8.842  1.00 38.47           C  
ATOM    290  CB  GLN B  38     -12.349  37.549   8.739  1.00 38.47           C  
ATOM    291  O   GLN B  38     -11.198  34.568   8.113  1.00 38.47           O  
ATOM    292  CG  GLN B  38     -13.851  37.758   8.597  1.00 38.47           C  
ATOM    293  CD  GLN B  38     -14.200  39.086   7.953  1.00 38.47           C  
ATOM    294  NE2 GLN B  38     -15.449  39.226   7.522  1.00 38.47           N  
ATOM    295  OE1 GLN B  38     -13.355  39.980   7.844  1.00 38.47           O  
ATOM    296  N   ALA B  39      -9.645  35.789   9.147  1.00 43.23           N  
ATOM    297  CA  ALA B  39      -8.514  35.084   8.548  1.00 43.23           C  
ATOM    298  C   ALA B  39      -8.225  33.782   9.290  1.00 43.23           C  
ATOM    299  CB  ALA B  39      -7.275  35.975   8.541  1.00 43.23           C  
ATOM    300  O   ALA B  39      -7.669  32.843   8.715  1.00 43.23           O  
ATOM    301  N   SER B  40      -8.776  33.768  10.552  1.00 46.40           N  
ATOM    302  CA  SER B  40      -8.523  32.603  11.394  1.00 46.40           C  
ATOM    303  C   SER B  40      -9.344  31.402  10.938  1.00 46.40           C  
ATOM    304  CB  SER B  40      -8.838  32.921  12.856  1.00 46.40           C  
ATOM    305  O   SER B  40      -8.891  30.259  11.041  1.00 46.40           O  
ATOM    306  OG  SER B  40     -10.211  33.232  13.019  1.00 46.40           O  
ATOM    307  N   LEU B  41     -10.468  31.684  10.285  1.00 55.88           N  
ATOM    308  CA  LEU B  41     -11.348  30.593   9.880  1.00 55.88           C  
ATOM    309  C   LEU B  41     -10.755  29.824   8.704  1.00 55.88           C  
ATOM    310  CB  LEU B  41     -12.732  31.131   9.507  1.00 55.88           C  
ATOM    311  O   LEU B  41     -10.679  28.594   8.736  1.00 55.88           O  
ATOM    312  CG  LEU B  41     -13.898  30.665  10.379  1.00 55.88           C  
ATOM    313  CD1 LEU B  41     -14.734  31.858  10.830  1.00 55.88           C  
ATOM    314  CD2 LEU B  41     -14.760  29.657   9.626  1.00 55.88           C  
ATOM    315  N   PRO B  42     -10.275  30.495   7.771  1.00 53.27           N  
ATOM    316  CA  PRO B  42      -9.638  29.756   6.678  1.00 53.27           C  
ATOM    317  C   PRO B  42      -8.424  28.952   7.137  1.00 53.27           C  
ATOM    318  CB  PRO B  42      -9.224  30.860   5.701  1.00 53.27           C  
ATOM    319  O   PRO B  42      -8.182  27.852   6.635  1.00 53.27           O  
ATOM    320  CG  PRO B  42     -10.056  32.041   6.084  1.00 53.27           C  
ATOM    321  CD  PRO B  42     -10.522  31.857   7.500  1.00 53.27           C  
ATOM    322  N   PHE B  43      -7.793  29.495   8.125  1.00 56.33           N  
ATOM    323  CA  PHE B  43      -6.635  28.786   8.658  1.00 56.33           C  
ATOM    324  C   PHE B  43      -7.066  27.522   9.393  1.00 56.33           C  
ATOM    325  CB  PHE B  43      -5.835  29.693   9.598  1.00 56.33           C  
ATOM    326  O   PHE B  43      -6.426  26.476   9.267  1.00 56.33           O  
ATOM    327  CG  PHE B  43      -4.386  29.305   9.728  1.00 56.33           C  
ATOM    328  CD1 PHE B  43      -3.958  28.505  10.779  1.00 56.33           C  
ATOM    329  CD2 PHE B  43      -3.453  29.742   8.797  1.00 56.33           C  
ATOM    330  CE1 PHE B  43      -2.618  28.144  10.902  1.00 56.33           C  
ATOM    331  CE2 PHE B  43      -2.112  29.386   8.912  1.00 56.33           C  
ATOM    332  CZ  PHE B  43      -1.697  28.588   9.966  1.00 56.33           C  
ATOM    333  N   GLY B  44      -8.150  27.684  10.147  1.00 61.38           N  
ATOM    334  CA  GLY B  44      -8.706  26.521  10.820  1.00 61.38           C  
ATOM    335  C   GLY B  44      -9.110  25.415   9.864  1.00 61.38           C  
ATOM    336  O   GLY B  44      -8.812  24.242  10.102  1.00 61.38           O  
ATOM    337  N   TRP B  45      -9.683  25.777   8.744  1.00 65.12           N  
ATOM    338  CA  TRP B  45     -10.095  24.806   7.735  1.00 65.12           C  
ATOM    339  C   TRP B  45      -8.882  24.134   7.099  1.00 65.12           C  
ATOM    340  CB  TRP B  45     -10.945  25.480   6.655  1.00 65.12           C  
ATOM    341  O   TRP B  45      -8.904  22.932   6.825  1.00 65.12           O  
ATOM    342  CG  TRP B  45     -12.391  25.629   7.023  1.00 65.12           C  
ATOM    343  CD1 TRP B  45     -13.037  26.782   7.375  1.00 65.12           C  
ATOM    344  CD2 TRP B  45     -13.370  24.587   7.080  1.00 65.12           C  
ATOM    345  CE2 TRP B  45     -14.590  25.180   7.474  1.00 65.12           C  
ATOM    346  CE3 TRP B  45     -13.333  23.207   6.836  1.00 65.12           C  
ATOM    347  NE1 TRP B  45     -14.360  26.518   7.647  1.00 65.12           N  
ATOM    348  CH2 TRP B  45     -15.701  23.092   7.384  1.00 65.12           C  
ATOM    349  CZ2 TRP B  45     -15.764  24.440   7.629  1.00 65.12           C  
ATOM    350  CZ3 TRP B  45     -14.503  22.473   6.991  1.00 65.12           C  
ATOM    351  N   LEU B  46      -7.912  24.900   6.946  1.00 60.59           N  
ATOM    352  CA  LEU B  46      -6.699  24.364   6.337  1.00 60.59           C  
ATOM    353  C   LEU B  46      -6.066  23.301   7.229  1.00 60.59           C  
ATOM    354  CB  LEU B  46      -5.693  25.486   6.068  1.00 60.59           C  
ATOM    355  O   LEU B  46      -5.723  22.214   6.759  1.00 60.59           O  
ATOM    356  CG  LEU B  46      -4.597  25.184   5.045  1.00 60.59           C  
ATOM    357  CD1 LEU B  46      -4.899  25.880   3.723  1.00 60.59           C  
ATOM    358  CD2 LEU B  46      -3.234  25.609   5.581  1.00 60.59           C  
ATOM    359  N   ILE B  47      -6.020  23.566   8.496  1.00 60.92           N  
ATOM    360  CA  ILE B  47      -5.377  22.657   9.438  1.00 60.92           C  
ATOM    361  C   ILE B  47      -6.201  21.378   9.566  1.00 60.92           C  
ATOM    362  CB  ILE B  47      -5.194  23.317  10.824  1.00 60.92           C  
ATOM    363  O   ILE B  47      -5.663  20.273   9.460  1.00 60.92           O  
ATOM    364  CG1 ILE B  47      -4.194  24.476  10.736  1.00 60.92           C  
ATOM    365  CG2 ILE B  47      -4.743  22.282  11.859  1.00 60.92           C  
ATOM    366  CD1 ILE B  47      -4.120  25.327  11.996  1.00 60.92           C  
ATOM    367  N   VAL B  48      -7.448  21.584   9.713  1.00 64.91           N  
ATOM    368  CA  VAL B  48      -8.331  20.442   9.927  1.00 64.91           C  
ATOM    369  C   VAL B  48      -8.455  19.636   8.636  1.00 64.91           C  
ATOM    370  CB  VAL B  48      -9.728  20.887  10.414  1.00 64.91           C  
ATOM    371  O   VAL B  48      -8.482  18.403   8.666  1.00 64.91           O  
ATOM    372  CG1 VAL B  48     -10.659  19.685  10.555  1.00 64.91           C  
ATOM    373  CG2 VAL B  48      -9.616  21.639  11.739  1.00 64.91           C  
ATOM    374  N   GLY B  49      -8.427  20.350   7.541  1.00 68.21           N  
ATOM    375  CA  GLY B  49      -8.510  19.693   6.246  1.00 68.21           C  
ATOM    376  C   GLY B  49      -7.313  18.811   5.947  1.00 68.21           C  
ATOM    377  O   GLY B  49      -7.470  17.672   5.502  1.00 68.21           O  
ATOM    378  N   VAL B  50      -6.134  19.309   6.254  1.00 64.01           N  
ATOM    379  CA  VAL B  50      -4.901  18.570   5.999  1.00 64.01           C  
ATOM    380  C   VAL B  50      -4.837  17.344   6.906  1.00 64.01           C  
ATOM    381  CB  VAL B  50      -3.654  19.457   6.212  1.00 64.01           C  
ATOM    382  O   VAL B  50      -4.431  16.263   6.472  1.00 64.01           O  
ATOM    383  CG1 VAL B  50      -2.376  18.629   6.092  1.00 64.01           C  
ATOM    384  CG2 VAL B  50      -3.643  20.611   5.210  1.00 64.01           C  
ATOM    385  N   ALA B  51      -5.273  17.562   8.161  1.00 67.92           N  
ATOM    386  CA  ALA B  51      -5.318  16.437   9.091  1.00 67.92           C  
ATOM    387  C   ALA B  51      -6.260  15.347   8.588  1.00 67.92           C  
ATOM    388  CB  ALA B  51      -5.748  16.909  10.478  1.00 67.92           C  
ATOM    389  O   ALA B  51      -5.928  14.160   8.637  1.00 67.92           O  
ATOM    390  N   LEU B  52      -7.363  15.779   8.079  1.00 72.20           N  
ATOM    391  CA  LEU B  52      -8.350  14.838   7.560  1.00 72.20           C  
ATOM    392  C   LEU B  52      -7.789  14.062   6.373  1.00 72.20           C  
ATOM    393  CB  LEU B  52      -9.626  15.575   7.146  1.00 72.20           C  
ATOM    394  O   LEU B  52      -7.946  12.841   6.294  1.00 72.20           O  
ATOM    395  CG  LEU B  52     -10.766  14.708   6.608  1.00 72.20           C  
ATOM    396  CD1 LEU B  52     -11.379  13.881   7.734  1.00 72.20           C  
ATOM    397  CD2 LEU B  52     -11.825  15.573   5.935  1.00 72.20           C  
ATOM    398  N   LEU B  53      -7.115  14.760   5.565  1.00 68.43           N  
ATOM    399  CA  LEU B  53      -6.553  14.129   4.375  1.00 68.43           C  
ATOM    400  C   LEU B  53      -5.505  13.088   4.756  1.00 68.43           C  
ATOM    401  CB  LEU B  53      -5.931  15.181   3.454  1.00 68.43           C  
ATOM    402  O   LEU B  53      -5.487  11.988   4.199  1.00 68.43           O  
ATOM    403  CG  LEU B  53      -5.847  14.818   1.970  1.00 68.43           C  
ATOM    404  CD1 LEU B  53      -7.204  15.008   1.300  1.00 68.43           C  
ATOM    405  CD2 LEU B  53      -4.779  15.656   1.274  1.00 68.43           C  
ATOM    406  N   ALA B  54      -4.677  13.441   5.672  1.00 66.00           N  
ATOM    407  CA  ALA B  54      -3.613  12.542   6.110  1.00 66.00           C  
ATOM    408  C   ALA B  54      -4.187  11.271   6.727  1.00 66.00           C  
ATOM    409  CB  ALA B  54      -2.697  13.248   7.108  1.00 66.00           C  
ATOM    410  O   ALA B  54      -3.726  10.166   6.432  1.00 66.00           O  
ATOM    411  N   VAL B  55      -5.246  11.430   7.536  1.00 68.69           N  
ATOM    412  CA  VAL B  55      -5.846  10.293   8.226  1.00 68.69           C  
ATOM    413  C   VAL B  55      -6.610   9.427   7.228  1.00 68.69           C  
ATOM    414  CB  VAL B  55      -6.785  10.751   9.364  1.00 68.69           C  
ATOM    415  O   VAL B  55      -6.592   8.197   7.321  1.00 68.69           O  
ATOM    416  CG1 VAL B  55      -7.528   9.558   9.964  1.00 68.69           C  
ATOM    417  CG2 VAL B  55      -5.996  11.490  10.443  1.00 68.69           C  
ATOM    418  N   PHE B  56      -7.198  10.120   6.314  1.00 69.63           N  
ATOM    419  CA  PHE B  56      -7.936   9.396   5.285  1.00 69.63           C  
ATOM    420  C   PHE B  56      -6.995   8.539   4.447  1.00 69.63           C  
ATOM    421  CB  PHE B  56      -8.702  10.370   4.384  1.00 69.63           C  
ATOM    422  O   PHE B  56      -7.309   7.389   4.132  1.00 69.63           O  
ATOM    423  CG  PHE B  56      -9.550   9.693   3.342  1.00 69.63           C  
ATOM    424  CD1 PHE B  56      -9.091   9.546   2.039  1.00 69.63           C  
ATOM    425  CD2 PHE B  56     -10.809   9.202   3.666  1.00 69.63           C  
ATOM    426  CE1 PHE B  56      -9.874   8.920   1.072  1.00 69.63           C  
ATOM    427  CE2 PHE B  56     -11.597   8.576   2.705  1.00 69.63           C  
ATOM    428  CZ  PHE B  56     -11.129   8.436   1.409  1.00 69.63           C  
ATOM    429  N   GLN B  57      -5.899   9.099   4.075  1.00 62.47           N  
ATOM    430  CA  GLN B  57      -4.922   8.354   3.288  1.00 62.47           C  
ATOM    431  C   GLN B  57      -4.457   7.104   4.029  1.00 62.47           C  
ATOM    432  CB  GLN B  57      -3.723   9.238   2.944  1.00 62.47           C  
ATOM    433  O   GLN B  57      -4.307   6.039   3.427  1.00 62.47           O  
ATOM    434  CG  GLN B  57      -3.955  10.153   1.750  1.00 62.47           C  
ATOM    435  CD  GLN B  57      -2.713  10.930   1.355  1.00 62.47           C  
ATOM    436  NE2 GLN B  57      -2.744  11.538   0.174  1.00 62.47           N  
ATOM    437  OE1 GLN B  57      -1.733  10.983   2.105  1.00 62.47           O  
ATOM    438  N   SER B  58      -4.318   7.245   5.285  1.00 60.64           N  
ATOM    439  CA  SER B  58      -3.881   6.122   6.107  1.00 60.64           C  
ATOM    440  C   SER B  58      -4.987   5.082   6.255  1.00 60.64           C  
ATOM    441  CB  SER B  58      -3.439   6.608   7.488  1.00 60.64           C  
ATOM    442  O   SER B  58      -4.733   3.880   6.164  1.00 60.64           O  
ATOM    443  OG  SER B  58      -2.717   5.596   8.170  1.00 60.64           O  
ATOM    444  N   ALA B  59      -6.230   5.579   6.400  1.00 60.51           N  
ATOM    445  CA  ALA B  59      -7.372   4.695   6.621  1.00 60.51           C  
ATOM    446  C   ALA B  59      -7.743   3.951   5.342  1.00 60.51           C  
ATOM    447  CB  ALA B  59      -8.568   5.491   7.137  1.00 60.51           C  
ATOM    448  O   ALA B  59      -8.228   2.818   5.394  1.00 60.51           O  
ATOM    449  N   SER B  60      -7.529   4.618   4.237  1.00 56.11           N  
ATOM    450  CA  SER B  60      -7.886   4.013   2.958  1.00 56.11           C  
ATOM    451  C   SER B  60      -7.047   2.770   2.681  1.00 56.11           C  
ATOM    452  CB  SER B  60      -7.711   5.020   1.820  1.00 56.11           C  
ATOM    453  O   SER B  60      -7.482   1.867   1.964  1.00 56.11           O  
ATOM    454  OG  SER B  60      -6.362   5.445   1.728  1.00 56.11           O  
ATOM    455  N   LYS B  61      -5.943   2.663   3.276  1.00 53.96           N  
ATOM    456  CA  LYS B  61      -5.069   1.505   3.110  1.00 53.96           C  
ATOM    457  C   LYS B  61      -5.644   0.278   3.812  1.00 53.96           C  
ATOM    458  CB  LYS B  61      -3.669   1.808   3.647  1.00 53.96           C  
ATOM    459  O   LYS B  61      -5.368  -0.856   3.416  1.00 53.96           O  
ATOM    460  CG  LYS B  61      -2.847   2.722   2.751  1.00 53.96           C  
ATOM    461  CD  LYS B  61      -1.459   2.971   3.328  1.00 53.96           C  
ATOM    462  CE  LYS B  61      -0.669   3.959   2.481  1.00 53.96           C  
ATOM    463  NZ  LYS B  61       0.674   4.244   3.070  1.00 53.96           N  
ATOM    464  N   ILE B  62      -6.477   0.562   4.774  1.00 48.91           N  
ATOM    465  CA  ILE B  62      -7.025  -0.491   5.622  1.00 48.91           C  
ATOM    466  C   ILE B  62      -8.257  -1.101   4.956  1.00 48.91           C  
ATOM    467  CB  ILE B  62      -7.384   0.044   7.027  1.00 48.91           C  
ATOM    468  O   ILE B  62      -8.519  -2.297   5.099  1.00 48.91           O  
ATOM    469  CG1 ILE B  62      -6.131   0.573   7.733  1.00 48.91           C  
ATOM    470  CG2 ILE B  62      -8.065  -1.046   7.861  1.00 48.91           C  
ATOM    471  CD1 ILE B  62      -6.424   1.407   8.972  1.00 48.91           C  
ATOM    472  N   ILE B  63      -8.840  -0.294   4.155  1.00 42.08           N  
ATOM    473  CA  ILE B  63     -10.081  -0.771   3.555  1.00 42.08           C  
ATOM    474  C   ILE B  63      -9.777  -1.497   2.247  1.00 42.08           C  
ATOM    475  CB  ILE B  63     -11.071   0.390   3.307  1.00 42.08           C  
ATOM    476  O   ILE B  63      -9.117  -0.945   1.363  1.00 42.08           O  
ATOM    477  CG1 ILE B  63     -11.383   1.116   4.620  1.00 42.08           C  
ATOM    478  CG2 ILE B  63     -12.353  -0.126   2.648  1.00 42.08           C  
ATOM    479  CD1 ILE B  63     -12.096   2.449   4.436  1.00 42.08           C  
ATOM    480  N   THR B  64      -9.714  -2.786   2.277  1.00 38.97           N  
ATOM    481  CA  THR B  64      -9.512  -3.585   1.073  1.00 38.97           C  
ATOM    482  C   THR B  64     -10.614  -3.314   0.053  1.00 38.97           C  
ATOM    483  CB  THR B  64      -9.470  -5.089   1.401  1.00 38.97           C  
ATOM    484  O   THR B  64     -11.801  -3.404   0.375  1.00 38.97           O  
ATOM    485  CG2 THR B  64      -8.124  -5.483   2.001  1.00 38.97           C  
ATOM    486  OG1 THR B  64     -10.508  -5.397   2.339  1.00 38.97           O  
ATOM    487  N   LEU B  65     -10.267  -2.541  -0.940  1.00 41.71           N  
ATOM    488  CA  LEU B  65     -11.213  -2.251  -2.012  1.00 41.71           C  
ATOM    489  C   LEU B  65     -11.153  -3.323  -3.095  1.00 41.71           C  
ATOM    490  CB  LEU B  65     -10.925  -0.877  -2.623  1.00 41.71           C  
ATOM    491  O   LEU B  65     -10.112  -3.516  -3.727  1.00 41.71           O  
ATOM    492  CG  LEU B  65     -11.193   0.333  -1.726  1.00 41.71           C  
ATOM    493  CD1 LEU B  65     -10.367   1.528  -2.187  1.00 41.71           C  
ATOM    494  CD2 LEU B  65     -12.679   0.675  -1.718  1.00 41.71           C  
ATOM    495  N   LYS B  66     -12.132  -4.135  -3.123  1.00 43.44           N  
ATOM    496  CA  LYS B  66     -12.109  -5.321  -3.975  1.00 43.44           C  
ATOM    497  C   LYS B  66     -12.606  -4.997  -5.381  1.00 43.44           C  
ATOM    498  CB  LYS B  66     -12.956  -6.438  -3.363  1.00 43.44           C  
ATOM    499  O   LYS B  66     -12.017  -5.439  -6.370  1.00 43.44           O  
ATOM    500  CG  LYS B  66     -12.254  -7.213  -2.259  1.00 43.44           C  
ATOM    501  CD  LYS B  66     -13.108  -8.370  -1.758  1.00 43.44           C  
ATOM    502  CE  LYS B  66     -12.428  -9.117  -0.618  1.00 43.44           C  
ATOM    503  NZ  LYS B  66     -13.246 -10.273  -0.146  1.00 43.44           N  
ATOM    504  N   LYS B  67     -13.646  -4.181  -5.434  1.00 41.96           N  
ATOM    505  CA  LYS B  67     -14.269  -3.893  -6.722  1.00 41.96           C  
ATOM    506  C   LYS B  67     -13.505  -2.804  -7.471  1.00 41.96           C  
ATOM    507  CB  LYS B  67     -15.727  -3.474  -6.532  1.00 41.96           C  
ATOM    508  O   LYS B  67     -12.897  -1.929  -6.853  1.00 41.96           O  
ATOM    509  CG  LYS B  67     -16.653  -4.614  -6.136  1.00 41.96           C  
ATOM    510  CD  LYS B  67     -18.109  -4.169  -6.109  1.00 41.96           C  
ATOM    511  CE  LYS B  67     -19.032  -5.296  -5.665  1.00 41.96           C  
ATOM    512  NZ  LYS B  67     -20.462  -4.867  -5.646  1.00 41.96           N  
ATOM    513  N   ARG B  68     -13.330  -2.896  -8.729  1.00 47.60           N  
ATOM    514  CA  ARG B  68     -12.605  -1.975  -9.599  1.00 47.60           C  
ATOM    515  C   ARG B  68     -13.039  -0.534  -9.353  1.00 47.60           C  
ATOM    516  CB  ARG B  68     -12.818  -2.343 -11.069  1.00 47.60           C  
ATOM    517  O   ARG B  68     -12.205   0.373  -9.313  1.00 47.60           O  
ATOM    518  CG  ARG B  68     -11.919  -3.467 -11.559  1.00 47.60           C  
ATOM    519  CD  ARG B  68     -12.017  -3.651 -13.067  1.00 47.60           C  
ATOM    520  NE  ARG B  68     -11.122  -4.702 -13.541  1.00 47.60           N  
ATOM    521  NH1 ARG B  68     -11.835  -4.606 -15.736  1.00 47.60           N  
ATOM    522  NH2 ARG B  68     -10.204  -6.095 -15.120  1.00 47.60           N  
ATOM    523  CZ  ARG B  68     -11.056  -5.132 -14.798  1.00 47.60           C  
ATOM    524  N   TRP B  69     -14.376  -0.387  -9.271  1.00 57.10           N  
ATOM    525  CA  TRP B  69     -14.855   0.979  -9.087  1.00 57.10           C  
ATOM    526  C   TRP B  69     -14.418   1.532  -7.734  1.00 57.10           C  
ATOM    527  CB  TRP B  69     -16.380   1.036  -9.206  1.00 57.10           C  
ATOM    528  O   TRP B  69     -14.149   2.728  -7.603  1.00 57.10           O  
ATOM    529  CG  TRP B  69     -17.105   0.373  -8.073  1.00 57.10           C  
ATOM    530  CD1 TRP B  69     -17.506  -0.932  -8.002  1.00 57.10           C  
ATOM    531  CD2 TRP B  69     -17.519   0.987  -6.849  1.00 57.10           C  
ATOM    532  CE2 TRP B  69     -18.165  -0.006  -6.081  1.00 57.10           C  
ATOM    533  CE3 TRP B  69     -17.404   2.282  -6.326  1.00 57.10           C  
ATOM    534  NE1 TRP B  69     -18.144  -1.166  -6.806  1.00 57.10           N  
ATOM    535  CH2 TRP B  69     -18.571   1.531  -4.328  1.00 57.10           C  
ATOM    536  CZ2 TRP B  69     -18.697   0.256  -4.816  1.00 57.10           C  
ATOM    537  CZ3 TRP B  69     -17.934   2.541  -5.067  1.00 57.10           C  
ATOM    538  N   GLN B  70     -14.277   0.643  -6.715  1.00 56.97           N  
ATOM    539  CA  GLN B  70     -13.807   1.049  -5.395  1.00 56.97           C  
ATOM    540  C   GLN B  70     -12.334   1.447  -5.434  1.00 56.97           C  
ATOM    541  CB  GLN B  70     -14.021  -0.074  -4.379  1.00 56.97           C  
ATOM    542  O   GLN B  70     -11.932   2.421  -4.794  1.00 56.97           O  
ATOM    543  CG  GLN B  70     -15.484  -0.338  -4.053  1.00 56.97           C  
ATOM    544  CD  GLN B  70     -15.673  -1.512  -3.110  1.00 56.97           C  
ATOM    545  NE2 GLN B  70     -16.845  -1.591  -2.490  1.00 56.97           N  
ATOM    546  OE1 GLN B  70     -14.773  -2.340  -2.941  1.00 56.97           O  
ATOM    547  N   LEU B  71     -11.639   0.655  -6.207  1.00 55.21           N  
ATOM    548  CA  LEU B  71     -10.225   0.973  -6.373  1.00 55.21           C  
ATOM    549  C   LEU B  71     -10.049   2.297  -7.109  1.00 55.21           C  
ATOM    550  CB  LEU B  71      -9.510  -0.147  -7.133  1.00 55.21           C  
ATOM    551  O   LEU B  71      -9.202   3.111  -6.735  1.00 55.21           O  
ATOM    552  CG  LEU B  71      -7.984  -0.060  -7.191  1.00 55.21           C  
ATOM    553  CD1 LEU B  71      -7.389  -0.251  -5.800  1.00 55.21           C  
ATOM    554  CD2 LEU B  71      -7.425  -1.093  -8.164  1.00 55.21           C  
ATOM    555  N   ALA B  72     -10.851   2.496  -8.179  1.00 57.85           N  
ATOM    556  CA  ALA B  72     -10.809   3.746  -8.934  1.00 57.85           C  
ATOM    557  C   ALA B  72     -11.182   4.933  -8.050  1.00 57.85           C  
ATOM    558  CB  ALA B  72     -11.741   3.671 -10.141  1.00 57.85           C  
ATOM    559  O   ALA B  72     -10.553   5.992  -8.124  1.00 57.85           O  
ATOM    560  N   LEU B  73     -12.190   4.669  -7.219  1.00 64.18           N  
ATOM    561  CA  LEU B  73     -12.632   5.715  -6.304  1.00 64.18           C  
ATOM    562  C   LEU B  73     -11.539   6.053  -5.296  1.00 64.18           C  
ATOM    563  CB  LEU B  73     -13.903   5.282  -5.569  1.00 64.18           C  
ATOM    564  O   LEU B  73     -11.258   7.228  -5.048  1.00 64.18           O  
ATOM    565  CG  LEU B  73     -14.567   6.338  -4.683  1.00 64.18           C  
ATOM    566  CD1 LEU B  73     -15.107   7.482  -5.535  1.00 64.18           C  
ATOM    567  CD2 LEU B  73     -15.682   5.713  -3.850  1.00 64.18           C  
ATOM    568  N   SER B  74     -10.965   5.087  -4.769  1.00 59.94           N  
ATOM    569  CA  SER B  74      -9.895   5.280  -3.796  1.00 59.94           C  
ATOM    570  C   SER B  74      -8.713   6.021  -4.412  1.00 59.94           C  
ATOM    571  CB  SER B  74      -9.429   3.935  -3.237  1.00 59.94           C  
ATOM    572  O   SER B  74      -8.173   6.950  -3.808  1.00 59.94           O  
ATOM    573  OG  SER B  74      -8.263   4.095  -2.448  1.00 59.94           O  
ATOM    574  N   LYS B  75      -8.323   5.648  -5.627  1.00 63.89           N  
ATOM    575  CA  LYS B  75      -7.214   6.305  -6.313  1.00 63.89           C  
ATOM    576  C   LYS B  75      -7.565   7.746  -6.669  1.00 63.89           C  
ATOM    577  CB  LYS B  75      -6.831   5.532  -7.576  1.00 63.89           C  
ATOM    578  O   LYS B  75      -6.703   8.627  -6.639  1.00 63.89           O  
ATOM    579  CG  LYS B  75      -6.158   4.195  -7.303  1.00 63.89           C  
ATOM    580  CD  LYS B  75      -4.767   4.380  -6.710  1.00 63.89           C  
ATOM    581  CE  LYS B  75      -4.066   3.045  -6.497  1.00 63.89           C  
ATOM    582  NZ  LYS B  75      -2.747   3.213  -5.818  1.00 63.89           N  
ATOM    583  N   GLY B  76      -8.838   7.861  -7.100  1.00 67.58           N  
ATOM    584  CA  GLY B  76      -9.315   9.214  -7.337  1.00 67.58           C  
ATOM    585  C   GLY B  76      -9.237  10.098  -6.107  1.00 67.58           C  
ATOM    586  O   GLY B  76      -8.784  11.242  -6.186  1.00 67.58           O  
ATOM    587  N   VAL B  77      -9.696   9.551  -5.013  1.00 68.10           N  
ATOM    588  CA  VAL B  77      -9.667  10.275  -3.746  1.00 68.10           C  
ATOM    589  C   VAL B  77      -8.223  10.593  -3.365  1.00 68.10           C  
ATOM    590  CB  VAL B  77     -10.352   9.472  -2.618  1.00 68.10           C  
ATOM    591  O   VAL B  77      -7.925  11.698  -2.907  1.00 68.10           O  
ATOM    592  CG1 VAL B  77     -10.103  10.127  -1.261  1.00 68.10           C  
ATOM    593  CG2 VAL B  77     -11.850   9.345  -2.888  1.00 68.10           C  
ATOM    594  N   HIS B  78      -7.319   9.622  -3.602  1.00 66.74           N  
ATOM    595  CA  HIS B  78      -5.904   9.843  -3.322  1.00 66.74           C  
ATOM    596  C   HIS B  78      -5.342  10.971  -4.180  1.00 66.74           C  
ATOM    597  CB  HIS B  78      -5.106   8.559  -3.554  1.00 66.74           C  
ATOM    598  O   HIS B  78      -4.561  11.794  -3.696  1.00 66.74           O  
ATOM    599  CG  HIS B  78      -4.914   7.740  -2.317  1.00 66.74           C  
ATOM    600  CD2 HIS B  78      -5.539   6.619  -1.887  1.00 66.74           C  
ATOM    601  ND1 HIS B  78      -3.980   8.055  -1.354  1.00 66.74           N  
ATOM    602  CE1 HIS B  78      -4.039   7.159  -0.382  1.00 66.74           C  
ATOM    603  NE2 HIS B  78      -4.977   6.277  -0.681  1.00 66.74           N  
ATOM    604  N   PHE B  79      -5.716  11.042  -5.393  1.00 72.45           N  
ATOM    605  CA  PHE B  79      -5.290  12.093  -6.310  1.00 72.45           C  
ATOM    606  C   PHE B  79      -5.753  13.460  -5.820  1.00 72.45           C  
ATOM    607  CB  PHE B  79      -5.830  11.830  -7.719  1.00 72.45           C  
ATOM    608  O   PHE B  79      -4.965  14.407  -5.771  1.00 72.45           O  
ATOM    609  CG  PHE B  79      -5.437  12.878  -8.725  1.00 72.45           C  
ATOM    610  CD1 PHE B  79      -6.344  13.851  -9.127  1.00 72.45           C  
ATOM    611  CD2 PHE B  79      -4.160  12.889  -9.270  1.00 72.45           C  
ATOM    612  CE1 PHE B  79      -5.983  14.822 -10.058  1.00 72.45           C  
ATOM    613  CE2 PHE B  79      -3.792  13.856 -10.201  1.00 72.45           C  
ATOM    614  CZ  PHE B  79      -4.705  14.821 -10.594  1.00 72.45           C  
ATOM    615  N   VAL B  80      -7.021  13.528  -5.472  1.00 70.50           N  
ATOM    616  CA  VAL B  80      -7.602  14.776  -4.986  1.00 70.50           C  
ATOM    617  C   VAL B  80      -6.896  15.209  -3.703  1.00 70.50           C  
ATOM    618  CB  VAL B  80      -9.120  14.636  -4.738  1.00 70.50           C  
ATOM    619  O   VAL B  80      -6.597  16.391  -3.520  1.00 70.50           O  
ATOM    620  CG1 VAL B  80      -9.673  15.886  -4.054  1.00 70.50           C  
ATOM    621  CG2 VAL B  80      -9.853  14.374  -6.052  1.00 70.50           C  
ATOM    622  N   CYS B  81      -6.566  14.249  -2.877  1.00 68.35           N  
ATOM    623  CA  CYS B  81      -5.878  14.529  -1.622  1.00 68.35           C  
ATOM    624  C   CYS B  81      -4.488  15.098  -1.877  1.00 68.35           C  
ATOM    625  CB  CYS B  81      -5.773  13.262  -0.774  1.00 68.35           C  
ATOM    626  O   CYS B  81      -4.069  16.047  -1.212  1.00 68.35           O  
ATOM    627  SG  CYS B  81      -7.272  12.887   0.163  1.00 68.35           S  
ATOM    628  N   ASN B  82      -3.820  14.609  -2.897  1.00 72.90           N  
ATOM    629  CA  ASN B  82      -2.491  15.107  -3.236  1.00 72.90           C  
ATOM    630  C   ASN B  82      -2.548  16.528  -3.788  1.00 72.90           C  
ATOM    631  CB  ASN B  82      -1.809  14.174  -4.240  1.00 72.90           C  
ATOM    632  O   ASN B  82      -1.690  17.355  -3.476  1.00 72.90           O  
ATOM    633  CG  ASN B  82      -1.184  12.961  -3.578  1.00 72.90           C  
ATOM    634  ND2 ASN B  82      -1.192  11.834  -4.280  1.00 72.90           N  
ATOM    635  OD1 ASN B  82      -0.699  13.037  -2.446  1.00 72.90           O  
ATOM    636  N   LEU B  83      -3.586  16.775  -4.555  1.00 75.70           N  
ATOM    637  CA  LEU B  83      -3.779  18.120  -5.088  1.00 75.70           C  
ATOM    638  C   LEU B  83      -4.089  19.109  -3.969  1.00 75.70           C  
ATOM    639  CB  LEU B  83      -4.909  18.129  -6.121  1.00 75.70           C  
ATOM    640  O   LEU B  83      -3.554  20.219  -3.951  1.00 75.70           O  
ATOM    641  CG  LEU B  83      -5.027  19.385  -6.985  1.00 75.70           C  
ATOM    642  CD1 LEU B  83      -3.952  19.387  -8.067  1.00 75.70           C  
ATOM    643  CD2 LEU B  83      -6.417  19.480  -7.605  1.00 75.70           C  
ATOM    644  N   LEU B  84      -4.887  18.683  -3.091  1.00 72.60           N  
ATOM    645  CA  LEU B  84      -5.246  19.520  -1.952  1.00 72.60           C  
ATOM    646  C   LEU B  84      -4.030  19.797  -1.075  1.00 72.60           C  
ATOM    647  CB  LEU B  84      -6.346  18.852  -1.122  1.00 72.60           C  
ATOM    648  O   LEU B  84      -3.863  20.910  -0.571  1.00 72.60           O  
ATOM    649  CG  LEU B  84      -7.753  19.435  -1.266  1.00 72.60           C  
ATOM    650  CD1 LEU B  84      -8.752  18.331  -1.597  1.00 72.60           C  
ATOM    651  CD2 LEU B  84      -8.161  20.168   0.007  1.00 72.60           C  
ATOM    652  N   LEU B  85      -3.194  18.786  -0.935  1.00 73.87           N  
ATOM    653  CA  LEU B  85      -1.974  18.950  -0.152  1.00 73.87           C  
ATOM    654  C   LEU B  85      -1.046  19.971  -0.801  1.00 73.87           C  
ATOM    655  CB  LEU B  85      -1.250  17.610  -0.000  1.00 73.87           C  
ATOM    656  O   LEU B  85      -0.404  20.763  -0.106  1.00 73.87           O  
ATOM    657  CG  LEU B  85      -1.778  16.674   1.089  1.00 73.87           C  
ATOM    658  CD1 LEU B  85      -1.118  15.304   0.976  1.00 73.87           C  
ATOM    659  CD2 LEU B  85      -1.541  17.275   2.470  1.00 73.87           C  
ATOM    660  N   LEU B  86      -1.017  19.991  -2.090  1.00 76.95           N  
ATOM    661  CA  LEU B  86      -0.224  20.974  -2.820  1.00 76.95           C  
ATOM    662  C   LEU B  86      -0.763  22.382  -2.596  1.00 76.95           C  
ATOM    663  CB  LEU B  86      -0.214  20.650  -4.316  1.00 76.95           C  
ATOM    664  O   LEU B  86      -0.001  23.303  -2.294  1.00 76.95           O  
ATOM    665  CG  LEU B  86       0.586  21.599  -5.210  1.00 76.95           C  
ATOM    666  CD1 LEU B  86       2.077  21.469  -4.920  1.00 76.95           C  
ATOM    667  CD2 LEU B  86       0.296  21.320  -6.681  1.00 76.95           C  
ATOM    668  N   PHE B  87      -2.039  22.470  -2.667  1.00 72.97           N  
ATOM    669  CA  PHE B  87      -2.688  23.763  -2.485  1.00 72.97           C  
ATOM    670  C   PHE B  87      -2.475  24.281  -1.068  1.00 72.97           C  
ATOM    671  CB  PHE B  87      -4.186  23.662  -2.788  1.00 72.97           C  
ATOM    672  O   PHE B  87      -2.120  25.446  -0.874  1.00 72.97           O  
ATOM    673  CG  PHE B  87      -4.915  24.975  -2.689  1.00 72.97           C  
ATOM    674  CD1 PHE B  87      -5.613  25.313  -1.536  1.00 72.97           C  
ATOM    675  CD2 PHE B  87      -4.903  25.871  -3.750  1.00 72.97           C  
ATOM    676  CE1 PHE B  87      -6.288  26.528  -1.442  1.00 72.97           C  
ATOM    677  CE2 PHE B  87      -5.576  27.086  -3.663  1.00 72.97           C  
ATOM    678  CZ  PHE B  87      -6.269  27.412  -2.508  1.00 72.97           C  
ATOM    679  N   VAL B  88      -2.667  23.409  -0.113  1.00 68.46           N  
ATOM    680  CA  VAL B  88      -2.533  23.791   1.289  1.00 68.46           C  
ATOM    681  C   VAL B  88      -1.086  24.183   1.581  1.00 68.46           C  
ATOM    682  CB  VAL B  88      -2.977  22.651   2.233  1.00 68.46           C  
ATOM    683  O   VAL B  88      -0.831  25.117   2.345  1.00 68.46           O  
ATOM    684  CG1 VAL B  88      -2.559  22.948   3.672  1.00 68.46           C  
ATOM    685  CG2 VAL B  88      -4.488  22.445   2.144  1.00 68.46           C  
ATOM    686  N   THR B  89      -0.140  23.538   0.938  1.00 74.47           N  
ATOM    687  CA  THR B  89       1.273  23.847   1.129  1.00 74.47           C  
ATOM    688  C   THR B  89       1.603  25.231   0.578  1.00 74.47           C  
ATOM    689  CB  THR B  89       2.171  22.794   0.453  1.00 74.47           C  
ATOM    690  O   THR B  89       2.246  26.036   1.254  1.00 74.47           O  
ATOM    691  CG2 THR B  89       3.644  23.055   0.750  1.00 74.47           C  
ATOM    692  OG1 THR B  89       1.820  21.492   0.938  1.00 74.47           O  
ATOM    693  N   VAL B  90       1.094  25.511  -0.585  1.00 74.16           N  
ATOM    694  CA  VAL B  90       1.354  26.796  -1.225  1.00 74.16           C  
ATOM    695  C   VAL B  90       0.649  27.910  -0.454  1.00 74.16           C  
ATOM    696  CB  VAL B  90       0.897  26.798  -2.701  1.00 74.16           C  
ATOM    697  O   VAL B  90       1.237  28.962  -0.193  1.00 74.16           O  
ATOM    698  CG1 VAL B  90       0.995  28.202  -3.295  1.00 74.16           C  
ATOM    699  CG2 VAL B  90       1.728  25.810  -3.517  1.00 74.16           C  
ATOM    700  N   TYR B  91      -0.579  27.610  -0.025  1.00 68.07           N  
ATOM    701  CA  TYR B  91      -1.359  28.588   0.725  1.00 68.07           C  
ATOM    702  C   TYR B  91      -0.699  28.902   2.062  1.00 68.07           C  
ATOM    703  CB  TYR B  91      -2.785  28.079   0.952  1.00 68.07           C  
ATOM    704  O   TYR B  91      -0.555  30.070   2.432  1.00 68.07           O  
ATOM    705  CG  TYR B  91      -3.672  29.061   1.678  1.00 68.07           C  
ATOM    706  CD1 TYR B  91      -4.025  28.858   3.010  1.00 68.07           C  
ATOM    707  CD2 TYR B  91      -4.160  30.192   1.033  1.00 68.07           C  
ATOM    708  CE1 TYR B  91      -4.843  29.760   3.683  1.00 68.07           C  
ATOM    709  CE2 TYR B  91      -4.980  31.100   1.695  1.00 68.07           C  
ATOM    710  OH  TYR B  91      -6.126  31.772   3.679  1.00 68.07           O  
ATOM    711  CZ  TYR B  91      -5.315  30.876   3.018  1.00 68.07           C  
ATOM    712  N   SER B  92      -0.296  27.916   2.762  1.00 67.27           N  
ATOM    713  CA  SER B  92       0.371  28.111   4.045  1.00 67.27           C  
ATOM    714  C   SER B  92       1.685  28.865   3.876  1.00 67.27           C  
ATOM    715  CB  SER B  92       0.628  26.766   4.726  1.00 67.27           C  
ATOM    716  O   SER B  92       2.035  29.707   4.705  1.00 67.27           O  
ATOM    717  OG  SER B  92       1.643  26.045   4.047  1.00 67.27           O  
ATOM    718  N   HIS B  93       2.405  28.586   2.826  1.00 72.15           N  
ATOM    719  CA  HIS B  93       3.660  29.268   2.529  1.00 72.15           C  
ATOM    720  C   HIS B  93       3.437  30.758   2.296  1.00 72.15           C  
ATOM    721  CB  HIS B  93       4.335  28.640   1.308  1.00 72.15           C  
ATOM    722  O   HIS B  93       4.156  31.592   2.850  1.00 72.15           O  
ATOM    723  CG  HIS B  93       5.745  29.095   1.102  1.00 72.15           C  
ATOM    724  CD2 HIS B  93       6.486  30.018   1.757  1.00 72.15           C  
ATOM    725  ND1 HIS B  93       6.555  28.581   0.112  1.00 72.15           N  
ATOM    726  CE1 HIS B  93       7.737  29.171   0.169  1.00 72.15           C  
ATOM    727  NE2 HIS B  93       7.721  30.047   1.159  1.00 72.15           N  
ATOM    728  N   LEU B  94       2.390  31.057   1.532  1.00 69.87           N  
ATOM    729  CA  LEU B  94       2.070  32.448   1.229  1.00 69.87           C  
ATOM    730  C   LEU B  94       1.626  33.190   2.485  1.00 69.87           C  
ATOM    731  CB  LEU B  94       0.975  32.526   0.162  1.00 69.87           C  
ATOM    732  O   LEU B  94       1.970  34.359   2.675  1.00 69.87           O  
ATOM    733  CG  LEU B  94       1.380  32.121  -1.256  1.00 69.87           C  
ATOM    734  CD1 LEU B  94       0.162  32.116  -2.174  1.00 69.87           C  
ATOM    735  CD2 LEU B  94       2.457  33.058  -1.793  1.00 69.87           C  
ATOM    736  N   LEU B  95       0.916  32.545   3.416  1.00 61.39           N  
ATOM    737  CA  LEU B  95       0.461  33.139   4.668  1.00 61.39           C  
ATOM    738  C   LEU B  95       1.642  33.462   5.577  1.00 61.39           C  
ATOM    739  CB  LEU B  95      -0.509  32.198   5.387  1.00 61.39           C  
ATOM    740  O   LEU B  95       1.684  34.530   6.192  1.00 61.39           O  
ATOM    741  CG  LEU B  95      -1.954  32.200   4.885  1.00 61.39           C  
ATOM    742  CD1 LEU B  95      -2.749  31.085   5.554  1.00 61.39           C  
ATOM    743  CD2 LEU B  95      -2.606  33.555   5.137  1.00 61.39           C  
ATOM    744  N   LEU B  96       2.584  32.595   5.590  1.00 65.54           N  
ATOM    745  CA  LEU B  96       3.757  32.788   6.435  1.00 65.54           C  
ATOM    746  C   LEU B  96       4.644  33.902   5.889  1.00 65.54           C  
ATOM    747  CB  LEU B  96       4.560  31.489   6.544  1.00 65.54           C  
ATOM    748  O   LEU B  96       5.228  34.670   6.657  1.00 65.54           O  
ATOM    749  CG  LEU B  96       4.003  30.425   7.492  1.00 65.54           C  
ATOM    750  CD1 LEU B  96       4.668  29.079   7.229  1.00 65.54           C  
ATOM    751  CD2 LEU B  96       4.198  30.849   8.944  1.00 65.54           C  
ATOM    752  N   VAL B  97       4.716  33.994   4.552  1.00 65.35           N  
ATOM    753  CA  VAL B  97       5.473  35.061   3.906  1.00 65.35           C  
ATOM    754  C   VAL B  97       4.837  36.412   4.223  1.00 65.35           C  
ATOM    755  CB  VAL B  97       5.551  34.855   2.376  1.00 65.35           C  
ATOM    756  O   VAL B  97       5.536  37.371   4.558  1.00 65.35           O  
ATOM    757  CG1 VAL B  97       6.086  36.110   1.689  1.00 65.35           C  
ATOM    758  CG2 VAL B  97       6.424  33.646   2.045  1.00 65.35           C  
ATOM    759  N   ALA B  98       3.472  36.459   4.283  1.00 55.55           N  
ATOM    760  CA  ALA B  98       2.741  37.694   4.551  1.00 55.55           C  
ATOM    761  C   ALA B  98       2.899  38.121   6.008  1.00 55.55           C  
ATOM    762  CB  ALA B  98       1.263  37.522   4.207  1.00 55.55           C  
ATOM    763  O   ALA B  98       2.918  39.315   6.313  1.00 55.55           O  
ATOM    764  N   ALA B  99       3.104  37.109   6.888  1.00 53.26           N  
ATOM    765  CA  ALA B  99       3.263  37.377   8.315  1.00 53.26           C  
ATOM    766  C   ALA B  99       4.724  37.650   8.662  1.00 53.26           C  
ATOM    767  CB  ALA B  99       2.733  36.206   9.138  1.00 53.26           C  
ATOM    768  O   ALA B  99       5.044  37.990   9.804  1.00 53.26           O  
ATOM    769  N   GLY B 100       5.687  37.521   7.652  1.00 55.59           N  
ATOM    770  CA  GLY B 100       7.108  37.735   7.871  1.00 55.59           C  
ATOM    771  C   GLY B 100       7.750  36.654   8.720  1.00 55.59           C  
ATOM    772  O   GLY B 100       8.730  36.909   9.424  1.00 55.59           O  
ATOM    773  N   LEU B 101       7.094  35.428   8.803  1.00 59.15           N  
ATOM    774  CA  LEU B 101       7.545  34.325   9.644  1.00 59.15           C  
ATOM    775  C   LEU B 101       8.119  33.194   8.796  1.00 59.15           C  
ATOM    776  CB  LEU B 101       6.391  33.799  10.502  1.00 59.15           C  
ATOM    777  O   LEU B 101       8.330  32.086   9.293  1.00 59.15           O  
ATOM    778  CG  LEU B 101       5.836  34.761  11.554  1.00 59.15           C  
ATOM    779  CD1 LEU B 101       4.511  34.241  12.101  1.00 59.15           C  
ATOM    780  CD2 LEU B 101       6.844  34.961  12.681  1.00 59.15           C  
ATOM    781  N   GLU B 102       8.517  33.409   7.441  1.00 64.35           N  
ATOM    782  CA  GLU B 102       8.874  32.341   6.512  1.00 64.35           C  
ATOM    783  C   GLU B 102      10.292  31.838   6.768  1.00 64.35           C  
ATOM    784  CB  GLU B 102       8.739  32.820   5.064  1.00 64.35           C  
ATOM    785  O   GLU B 102      10.591  30.665   6.533  1.00 64.35           O  
ATOM    786  CG  GLU B 102       9.741  33.897   4.677  1.00 64.35           C  
ATOM    787  CD  GLU B 102       9.314  34.705   3.462  1.00 64.35           C  
ATOM    788  OE1 GLU B 102      10.100  35.559   2.993  1.00 64.35           O  
ATOM    789  OE2 GLU B 102       8.183  34.483   2.975  1.00 64.35           O  
ATOM    790  N   ALA B 103      11.087  32.629   7.424  1.00 69.33           N  
ATOM    791  CA  ALA B 103      12.524  32.379   7.496  1.00 69.33           C  
ATOM    792  C   ALA B 103      12.818  31.073   8.227  1.00 69.33           C  
ATOM    793  CB  ALA B 103      13.232  33.543   8.186  1.00 69.33           C  
ATOM    794  O   ALA B 103      13.555  30.223   7.721  1.00 69.33           O  
ATOM    795  N   PRO B 104      12.042  30.741   9.253  1.00 66.49           N  
ATOM    796  CA  PRO B 104      12.358  29.515   9.989  1.00 66.49           C  
ATOM    797  C   PRO B 104      11.914  28.253   9.251  1.00 66.49           C  
ATOM    798  CB  PRO B 104      11.587  29.681  11.300  1.00 66.49           C  
ATOM    799  O   PRO B 104      12.378  27.154   9.566  1.00 66.49           O  
ATOM    800  CG  PRO B 104      10.616  30.787  11.035  1.00 66.49           C  
ATOM    801  CD  PRO B 104      11.046  31.510   9.791  1.00 66.49           C  
ATOM    802  N   PHE B 105      11.094  28.414   8.196  1.00 74.24           N  
ATOM    803  CA  PHE B 105      10.465  27.247   7.590  1.00 74.24           C  
ATOM    804  C   PHE B 105      10.976  27.032   6.171  1.00 74.24           C  
ATOM    805  CB  PHE B 105       8.941  27.399   7.582  1.00 74.24           C  
ATOM    806  O   PHE B 105      10.503  26.140   5.463  1.00 74.24           O  
ATOM    807  CG  PHE B 105       8.348  27.643   8.943  1.00 74.24           C  
ATOM    808  CD1 PHE B 105       8.108  26.585   9.812  1.00 74.24           C  
ATOM    809  CD2 PHE B 105       8.030  28.931   9.354  1.00 74.24           C  
ATOM    810  CE1 PHE B 105       7.559  26.808  11.073  1.00 74.24           C  
ATOM    811  CE2 PHE B 105       7.481  29.161  10.613  1.00 74.24           C  
ATOM    812  CZ  PHE B 105       7.246  28.099  11.470  1.00 74.24           C  
ATOM    813  N   LEU B 106      11.919  27.757   5.736  1.00 77.73           N  
ATOM    814  CA  LEU B 106      12.352  27.748   4.343  1.00 77.73           C  
ATOM    815  C   LEU B 106      12.854  26.366   3.939  1.00 77.73           C  
ATOM    816  CB  LEU B 106      13.451  28.789   4.116  1.00 77.73           C  
ATOM    817  O   LEU B 106      12.496  25.858   2.874  1.00 77.73           O  
ATOM    818  CG  LEU B 106      12.984  30.208   3.787  1.00 77.73           C  
ATOM    819  CD1 LEU B 106      14.110  31.207   4.033  1.00 77.73           C  
ATOM    820  CD2 LEU B 106      12.495  30.290   2.345  1.00 77.73           C  
ATOM    821  N   TYR B 107      13.636  25.758   4.853  1.00 67.89           N  
ATOM    822  CA  TYR B 107      14.192  24.452   4.521  1.00 67.89           C  
ATOM    823  C   TYR B 107      13.103  23.386   4.490  1.00 67.89           C  
ATOM    824  CB  TYR B 107      15.279  24.058   5.526  1.00 67.89           C  
ATOM    825  O   TYR B 107      13.115  22.501   3.632  1.00 67.89           O  
ATOM    826  CG  TYR B 107      16.563  24.837   5.367  1.00 67.89           C  
ATOM    827  CD1 TYR B 107      17.424  24.589   4.301  1.00 67.89           C  
ATOM    828  CD2 TYR B 107      16.917  25.822   6.284  1.00 67.89           C  
ATOM    829  CE1 TYR B 107      18.609  25.303   4.153  1.00 67.89           C  
ATOM    830  CE2 TYR B 107      18.099  26.542   6.145  1.00 67.89           C  
ATOM    831  OH  TYR B 107      20.108  26.986   4.936  1.00 67.89           O  
ATOM    832  CZ  TYR B 107      18.937  26.276   5.078  1.00 67.89           C  
ATOM    833  N   LEU B 108      12.201  23.456   5.349  1.00 79.01           N  
ATOM    834  CA  LEU B 108      11.102  22.498   5.396  1.00 79.01           C  
ATOM    835  C   LEU B 108      10.216  22.627   4.161  1.00 79.01           C  
ATOM    836  CB  LEU B 108      10.266  22.703   6.661  1.00 79.01           C  
ATOM    837  O   LEU B 108       9.816  21.620   3.571  1.00 79.01           O  
ATOM    838  CG  LEU B 108      10.573  21.772   7.835  1.00 79.01           C  
ATOM    839  CD1 LEU B 108      10.634  22.563   9.137  1.00 79.01           C  
ATOM    840  CD2 LEU B 108       9.529  20.663   7.926  1.00 79.01           C  
ATOM    841  N   TYR B 109       9.969  23.857   3.798  1.00 80.86           N  
ATOM    842  CA  TYR B 109       9.171  24.075   2.597  1.00 80.86           C  
ATOM    843  C   TYR B 109       9.896  23.560   1.359  1.00 80.86           C  
ATOM    844  CB  TYR B 109       8.845  25.562   2.430  1.00 80.86           C  
ATOM    845  O   TYR B 109       9.278  22.971   0.470  1.00 80.86           O  
ATOM    846  CG  TYR B 109       7.521  25.964   3.033  1.00 80.86           C  
ATOM    847  CD1 TYR B 109       6.326  25.429   2.557  1.00 80.86           C  
ATOM    848  CD2 TYR B 109       7.462  26.881   4.077  1.00 80.86           C  
ATOM    849  CE1 TYR B 109       5.103  25.799   3.108  1.00 80.86           C  
ATOM    850  CE2 TYR B 109       6.245  27.258   4.636  1.00 80.86           C  
ATOM    851  OH  TYR B 109       3.866  27.081   4.695  1.00 80.86           O  
ATOM    852  CZ  TYR B 109       5.073  26.712   4.146  1.00 80.86           C  
ATOM    853  N   ALA B 110      11.178  23.794   1.352  1.00 80.02           N  
ATOM    854  CA  ALA B 110      11.963  23.279   0.233  1.00 80.02           C  
ATOM    855  C   ALA B 110      11.842  21.761   0.131  1.00 80.02           C  
ATOM    856  CB  ALA B 110      13.428  23.684   0.380  1.00 80.02           C  
ATOM    857  O   ALA B 110      11.675  21.218  -0.963  1.00 80.02           O  
ATOM    858  N   LEU B 111      11.879  21.136   1.237  1.00 80.98           N  
ATOM    859  CA  LEU B 111      11.773  19.682   1.278  1.00 80.98           C  
ATOM    860  C   LEU B 111      10.393  19.224   0.818  1.00 80.98           C  
ATOM    861  CB  LEU B 111      12.050  19.164   2.692  1.00 80.98           C  
ATOM    862  O   LEU B 111      10.278  18.285   0.027  1.00 80.98           O  
ATOM    863  CG  LEU B 111      12.032  17.645   2.873  1.00 80.98           C  
ATOM    864  CD1 LEU B 111      13.143  17.000   2.050  1.00 80.98           C  
ATOM    865  CD2 LEU B 111      12.172  17.280   4.347  1.00 80.98           C  
ATOM    866  N   VAL B 112       9.356  19.850   1.324  1.00 81.53           N  
ATOM    867  CA  VAL B 112       7.982  19.513   0.965  1.00 81.53           C  
ATOM    868  C   VAL B 112       7.789  19.669  -0.542  1.00 81.53           C  
ATOM    869  CB  VAL B 112       6.964  20.391   1.727  1.00 81.53           C  
ATOM    870  O   VAL B 112       7.255  18.774  -1.201  1.00 81.53           O  
ATOM    871  CG1 VAL B 112       5.551  20.169   1.190  1.00 81.53           C  
ATOM    872  CG2 VAL B 112       7.023  20.098   3.225  1.00 81.53           C  
ATOM    873  N   TYR B 113       8.320  20.786  -1.041  1.00 82.42           N  
ATOM    874  CA  TYR B 113       8.177  21.029  -2.472  1.00 82.42           C  
ATOM    875  C   TYR B 113       8.952  19.996  -3.281  1.00 82.42           C  
ATOM    876  CB  TYR B 113       8.658  22.439  -2.829  1.00 82.42           C  
ATOM    877  O   TYR B 113       8.489  19.545  -4.331  1.00 82.42           O  
ATOM    878  CG  TYR B 113       7.659  23.522  -2.501  1.00 82.42           C  
ATOM    879  CD1 TYR B 113       6.385  23.515  -3.064  1.00 82.42           C  
ATOM    880  CD2 TYR B 113       7.988  24.554  -1.629  1.00 82.42           C  
ATOM    881  CE1 TYR B 113       5.462  24.512  -2.766  1.00 82.42           C  
ATOM    882  CE2 TYR B 113       7.073  25.556  -1.324  1.00 82.42           C  
ATOM    883  OH  TYR B 113       4.904  26.516  -1.597  1.00 82.42           O  
ATOM    884  CZ  TYR B 113       5.814  25.527  -1.896  1.00 82.42           C  
ATOM    885  N   PHE B 114      10.077  19.687  -2.720  1.00 83.93           N  
ATOM    886  CA  PHE B 114      10.885  18.667  -3.378  1.00 83.93           C  
ATOM    887  C   PHE B 114      10.138  17.340  -3.438  1.00 83.93           C  
ATOM    888  CB  PHE B 114      12.221  18.485  -2.651  1.00 83.93           C  
ATOM    889  O   PHE B 114      10.042  16.723  -4.501  1.00 83.93           O  
ATOM    890  CG  PHE B 114      13.079  17.389  -3.223  1.00 83.93           C  
ATOM    891  CD1 PHE B 114      13.189  16.164  -2.576  1.00 83.93           C  
ATOM    892  CD2 PHE B 114      13.776  17.584  -4.408  1.00 83.93           C  
ATOM    893  CE1 PHE B 114      13.982  15.148  -3.103  1.00 83.93           C  
ATOM    894  CE2 PHE B 114      14.571  16.573  -4.941  1.00 83.93           C  
ATOM    895  CZ  PHE B 114      14.673  15.356  -4.287  1.00 83.93           C  
ATOM    896  N   LEU B 115       9.575  16.892  -2.364  1.00 81.42           N  
ATOM    897  CA  LEU B 115       8.861  15.622  -2.289  1.00 81.42           C  
ATOM    898  C   LEU B 115       7.609  15.651  -3.160  1.00 81.42           C  
ATOM    899  CB  LEU B 115       8.482  15.306  -0.840  1.00 81.42           C  
ATOM    900  O   LEU B 115       7.279  14.658  -3.812  1.00 81.42           O  
ATOM    901  CG  LEU B 115       9.633  14.939   0.097  1.00 81.42           C  
ATOM    902  CD1 LEU B 115       9.131  14.822   1.533  1.00 81.42           C  
ATOM    903  CD2 LEU B 115      10.295  13.640  -0.351  1.00 81.42           C  
ATOM    904  N   GLN B 116       6.924  16.746  -3.153  1.00 82.50           N  
ATOM    905  CA  GLN B 116       5.741  16.898  -3.993  1.00 82.50           C  
ATOM    906  C   GLN B 116       6.100  16.797  -5.473  1.00 82.50           C  
ATOM    907  CB  GLN B 116       5.050  18.233  -3.711  1.00 82.50           C  
ATOM    908  O   GLN B 116       5.338  16.239  -6.265  1.00 82.50           O  
ATOM    909  CG  GLN B 116       4.159  18.215  -2.477  1.00 82.50           C  
ATOM    910  CD  GLN B 116       3.438  19.532  -2.253  1.00 82.50           C  
ATOM    911  NE2 GLN B 116       2.418  19.512  -1.403  1.00 82.50           N  
ATOM    912  OE1 GLN B 116       3.797  20.558  -2.840  1.00 82.50           O  
ATOM    913  N   SER B 117       7.255  17.338  -5.795  1.00 80.78           N  
ATOM    914  CA  SER B 117       7.730  17.251  -7.172  1.00 80.78           C  
ATOM    915  C   SER B 117       8.006  15.805  -7.572  1.00 80.78           C  
ATOM    916  CB  SER B 117       8.996  18.089  -7.357  1.00 80.78           C  
ATOM    917  O   SER B 117       7.661  15.385  -8.679  1.00 80.78           O  
ATOM    918  OG  SER B 117      10.075  17.540  -6.621  1.00 80.78           O  
ATOM    919  N   ILE B 118       8.523  15.082  -6.658  1.00 78.01           N  
ATOM    920  CA  ILE B 118       8.811  13.676  -6.915  1.00 78.01           C  
ATOM    921  C   ILE B 118       7.506  12.913  -7.134  1.00 78.01           C  
ATOM    922  CB  ILE B 118       9.614  13.043  -5.756  1.00 78.01           C  
ATOM    923  O   ILE B 118       7.398  12.108  -8.062  1.00 78.01           O  
ATOM    924  CG1 ILE B 118      11.008  13.672  -5.666  1.00 78.01           C  
ATOM    925  CG2 ILE B 118       9.709  11.524  -5.932  1.00 78.01           C  
ATOM    926  CD1 ILE B 118      11.843  13.164  -4.499  1.00 78.01           C  
ATOM    927  N   ASN B 119       6.556  13.168  -6.314  1.00 75.18           N  
ATOM    928  CA  ASN B 119       5.251  12.531  -6.452  1.00 75.18           C  
ATOM    929  C   ASN B 119       4.592  12.885  -7.782  1.00 75.18           C  
ATOM    930  CB  ASN B 119       4.338  12.918  -5.287  1.00 75.18           C  
ATOM    931  O   ASN B 119       4.008  12.022  -8.440  1.00 75.18           O  
ATOM    932  CG  ASN B 119       4.577  12.073  -4.051  1.00 75.18           C  
ATOM    933  ND2 ASN B 119       4.343  12.655  -2.881  1.00 75.18           N  
ATOM    934  OD1 ASN B 119       4.970  10.908  -4.148  1.00 75.18           O  
ATOM    935  N   PHE B 120       4.768  14.147  -8.107  1.00 79.62           N  
ATOM    936  CA  PHE B 120       4.180  14.630  -9.351  1.00 79.62           C  
ATOM    937  C   PHE B 120       4.835  13.961 -10.554  1.00 79.62           C  
ATOM    938  CB  PHE B 120       4.318  16.152  -9.457  1.00 79.62           C  
ATOM    939  O   PHE B 120       4.148  13.527 -11.481  1.00 79.62           O  
ATOM    940  CG  PHE B 120       3.573  16.749 -10.620  1.00 79.62           C  
ATOM    941  CD1 PHE B 120       4.251  17.160 -11.761  1.00 79.62           C  
ATOM    942  CD2 PHE B 120       2.193  16.900 -10.572  1.00 79.62           C  
ATOM    943  CE1 PHE B 120       3.564  17.714 -12.839  1.00 79.62           C  
ATOM    944  CE2 PHE B 120       1.499  17.452 -11.645  1.00 79.62           C  
ATOM    945  CZ  PHE B 120       2.187  17.859 -12.777  1.00 79.62           C  
ATOM    946  N   VAL B 121       6.130  13.879 -10.491  1.00 77.96           N  
ATOM    947  CA  VAL B 121       6.878  13.248 -11.573  1.00 77.96           C  
ATOM    948  C   VAL B 121       6.460  11.785 -11.705  1.00 77.96           C  
ATOM    949  CB  VAL B 121       8.402  13.348 -11.343  1.00 77.96           C  
ATOM    950  O   VAL B 121       6.290  11.279 -12.817  1.00 77.96           O  
ATOM    951  CG1 VAL B 121       9.158  12.471 -12.339  1.00 77.96           C  
ATOM    952  CG2 VAL B 121       8.863  14.801 -11.449  1.00 77.96           C  
ATOM    953  N   ARG B 122       6.216  11.214 -10.690  1.00 73.60           N  
ATOM    954  CA  ARG B 122       5.791   9.818 -10.692  1.00 73.60           C  
ATOM    955  C   ARG B 122       4.420   9.664 -11.342  1.00 73.60           C  
ATOM    956  CB  ARG B 122       5.761   9.262  -9.267  1.00 73.60           C  
ATOM    957  O   ARG B 122       4.204   8.748 -12.138  1.00 73.60           O  
ATOM    958  CG  ARG B 122       5.464   7.773  -9.192  1.00 73.60           C  
ATOM    959  CD  ARG B 122       5.415   7.279  -7.753  1.00 73.60           C  
ATOM    960  NE  ARG B 122       5.050   5.867  -7.680  1.00 73.60           N  
ATOM    961  NH1 ARG B 122       4.891   5.814  -5.376  1.00 73.60           N  
ATOM    962  NH2 ARG B 122       4.485   3.920  -6.601  1.00 73.60           N  
ATOM    963  CZ  ARG B 122       4.810   5.203  -6.553  1.00 73.60           C  
ATOM    964  N   ILE B 123       3.557  10.485 -11.014  1.00 73.25           N  
ATOM    965  CA  ILE B 123       2.208  10.441 -11.568  1.00 73.25           C  
ATOM    966  C   ILE B 123       2.265  10.633 -13.081  1.00 73.25           C  
ATOM    967  CB  ILE B 123       1.299  11.513 -10.925  1.00 73.25           C  
ATOM    968  O   ILE B 123       1.590   9.922 -13.829  1.00 73.25           O  
ATOM    969  CG1 ILE B 123       1.002  11.155  -9.464  1.00 73.25           C  
ATOM    970  CG2 ILE B 123       0.002  11.670 -11.725  1.00 73.25           C  
ATOM    971  CD1 ILE B 123       0.333  12.274  -8.677  1.00 73.25           C  
ATOM    972  N   ILE B 124       3.134  11.593 -13.475  1.00 76.23           N  
ATOM    973  CA  ILE B 124       3.277  11.883 -14.898  1.00 76.23           C  
ATOM    974  C   ILE B 124       3.866  10.670 -15.615  1.00 76.23           C  
ATOM    975  CB  ILE B 124       4.160  13.128 -15.135  1.00 76.23           C  
ATOM    976  O   ILE B 124       3.396  10.288 -16.689  1.00 76.23           O  
ATOM    977  CG1 ILE B 124       3.463  14.386 -14.607  1.00 76.23           C  
ATOM    978  CG2 ILE B 124       4.501  13.273 -16.621  1.00 76.23           C  
ATOM    979  CD1 ILE B 124       4.222  15.677 -14.883  1.00 76.23           C  
ATOM    980  N   MET B 125       4.845  10.137 -15.045  1.00 77.96           N  
ATOM    981  CA  MET B 125       5.497   8.972 -15.636  1.00 77.96           C  
ATOM    982  C   MET B 125       4.527   7.799 -15.739  1.00 77.96           C  
ATOM    983  CB  MET B 125       6.722   8.566 -14.814  1.00 77.96           C  
ATOM    984  O   MET B 125       4.520   7.081 -16.740  1.00 77.96           O  
ATOM    985  CG  MET B 125       7.880   9.547 -14.915  1.00 77.96           C  
ATOM    986  SD  MET B 125       8.606   9.607 -16.599  1.00 77.96           S  
ATOM    987  CE  MET B 125       9.588   8.082 -16.578  1.00 77.96           C  
ATOM    988  N   ARG B 126       3.719   7.599 -14.763  1.00 70.27           N  
ATOM    989  CA  ARG B 126       2.716   6.539 -14.773  1.00 70.27           C  
ATOM    990  C   ARG B 126       1.681   6.775 -15.868  1.00 70.27           C  
ATOM    991  CB  ARG B 126       2.025   6.440 -13.411  1.00 70.27           C  
ATOM    992  O   ARG B 126       1.270   5.835 -16.552  1.00 70.27           O  
ATOM    993  CG  ARG B 126       2.770   5.579 -12.403  1.00 70.27           C  
ATOM    994  CD  ARG B 126       1.910   5.260 -11.189  1.00 70.27           C  
ATOM    995  NE  ARG B 126       2.619   4.415 -10.233  1.00 70.27           N  
ATOM    996  NH1 ARG B 126       0.861   4.271  -8.741  1.00 70.27           N  
ATOM    997  NH2 ARG B 126       2.839   3.201  -8.295  1.00 70.27           N  
ATOM    998  CZ  ARG B 126       2.104   3.964  -9.092  1.00 70.27           C  
ATOM    999  N   LEU B 127       1.251   7.997 -15.920  1.00 72.74           N  
ATOM   1000  CA  LEU B 127       0.305   8.356 -16.971  1.00 72.74           C  
ATOM   1001  C   LEU B 127       0.911   8.122 -18.351  1.00 72.74           C  
ATOM   1002  CB  LEU B 127      -0.122   9.819 -16.830  1.00 72.74           C  
ATOM   1003  O   LEU B 127       0.225   7.654 -19.263  1.00 72.74           O  
ATOM   1004  CG  LEU B 127      -1.064  10.142 -15.669  1.00 72.74           C  
ATOM   1005  CD1 LEU B 127      -1.198  11.651 -15.499  1.00 72.74           C  
ATOM   1006  CD2 LEU B 127      -2.429   9.500 -15.893  1.00 72.74           C  
ATOM   1007  N   TRP B 128       2.191   8.465 -18.413  1.00 77.25           N  
ATOM   1008  CA  TRP B 128       2.921   8.264 -19.660  1.00 77.25           C  
ATOM   1009  C   TRP B 128       2.983   6.784 -20.023  1.00 77.25           C  
ATOM   1010  CB  TRP B 128       4.338   8.836 -19.552  1.00 77.25           C  
ATOM   1011  O   TRP B 128       2.692   6.405 -21.160  1.00 77.25           O  
ATOM   1012  CG  TRP B 128       5.156   8.675 -20.798  1.00 77.25           C  
ATOM   1013  CD1 TRP B 128       5.759   7.532 -21.246  1.00 77.25           C  
ATOM   1014  CD2 TRP B 128       5.465   9.693 -21.755  1.00 77.25           C  
ATOM   1015  CE2 TRP B 128       6.260   9.096 -22.759  1.00 77.25           C  
ATOM   1016  CE3 TRP B 128       5.145  11.053 -21.862  1.00 77.25           C  
ATOM   1017  NE1 TRP B 128       6.424   7.779 -22.424  1.00 77.25           N  
ATOM   1018  CH2 TRP B 128       6.413  11.143 -23.936  1.00 77.25           C  
ATOM   1019  CZ2 TRP B 128       6.740   9.814 -23.856  1.00 77.25           C  
ATOM   1020  CZ3 TRP B 128       5.624  11.766 -22.955  1.00 77.25           C  
ATOM   1021  N   LEU B 129       3.310   5.976 -19.126  1.00 73.74           N  
ATOM   1022  CA  LEU B 129       3.388   4.538 -19.359  1.00 73.74           C  
ATOM   1023  C   LEU B 129       2.027   3.976 -19.757  1.00 73.74           C  
ATOM   1024  CB  LEU B 129       3.904   3.820 -18.109  1.00 73.74           C  
ATOM   1025  O   LEU B 129       1.936   3.135 -20.654  1.00 73.74           O  
ATOM   1026  CG  LEU B 129       5.409   3.556 -18.051  1.00 73.74           C  
ATOM   1027  CD1 LEU B 129       5.907   3.639 -16.612  1.00 73.74           C  
ATOM   1028  CD2 LEU B 129       5.738   2.196 -18.658  1.00 73.74           C  
ATOM   1029  N   CYS B 130       0.995   4.417 -19.044  1.00 66.94           N  
ATOM   1030  CA  CYS B 130      -0.361   3.972 -19.345  1.00 66.94           C  
ATOM   1031  C   CYS B 130      -0.775   4.398 -20.749  1.00 66.94           C  
ATOM   1032  CB  CYS B 130      -1.349   4.531 -18.321  1.00 66.94           C  
ATOM   1033  O   CYS B 130      -1.470   3.657 -21.447  1.00 66.94           O  
ATOM   1034  SG  CYS B 130      -1.357   3.635 -16.753  1.00 66.94           S  
ATOM   1035  N   TRP B 131      -0.403   5.557 -21.064  1.00 70.23           N  
ATOM   1036  CA  TRP B 131      -0.683   6.050 -22.409  1.00 70.23           C  
ATOM   1037  C   TRP B 131       0.003   5.184 -23.460  1.00 70.23           C  
ATOM   1038  CB  TRP B 131      -0.230   7.506 -22.554  1.00 70.23           C  
ATOM   1039  O   TRP B 131      -0.595   4.853 -24.487  1.00 70.23           O  
ATOM   1040  CG  TRP B 131      -0.477   8.088 -23.913  1.00 70.23           C  
ATOM   1041  CD1 TRP B 131      -1.689   8.343 -24.493  1.00 70.23           C  
ATOM   1042  CD2 TRP B 131       0.514   8.483 -24.866  1.00 70.23           C  
ATOM   1043  CE2 TRP B 131      -0.169   8.970 -26.002  1.00 70.23           C  
ATOM   1044  CE3 TRP B 131       1.916   8.473 -24.869  1.00 70.23           C  
ATOM   1045  NE1 TRP B 131      -1.510   8.874 -25.749  1.00 70.23           N  
ATOM   1046  CH2 TRP B 131       1.874   9.423 -27.108  1.00 70.23           C  
ATOM   1047  CZ2 TRP B 131       0.504   9.444 -27.131  1.00 70.23           C  
ATOM   1048  CZ3 TRP B 131       2.583   8.945 -25.993  1.00 70.23           C  
ATOM   1049  N   LYS B 132       1.278   4.764 -23.189  1.00 69.74           N  
ATOM   1050  CA  LYS B 132       2.033   3.922 -24.112  1.00 69.74           C  
ATOM   1051  C   LYS B 132       1.364   2.561 -24.287  1.00 69.74           C  
ATOM   1052  CB  LYS B 132       3.469   3.740 -23.620  1.00 69.74           C  
ATOM   1053  O   LYS B 132       1.386   1.989 -25.379  1.00 69.74           O  
ATOM   1054  CG  LYS B 132       4.459   4.728 -24.220  1.00 69.74           C  
ATOM   1055  CD  LYS B 132       5.896   4.357 -23.879  1.00 69.74           C  
ATOM   1056  CE  LYS B 132       6.886   5.354 -24.467  1.00 69.74           C  
ATOM   1057  NZ  LYS B 132       8.297   5.000 -24.127  1.00 69.74           N  
ATOM   1058  N   CYS B 133       0.800   2.048 -23.155  1.00 60.77           N  
ATOM   1059  CA  CYS B 133       0.179   0.728 -23.182  1.00 60.77           C  
ATOM   1060  C   CYS B 133      -1.265   0.815 -23.661  1.00 60.77           C  
ATOM   1061  CB  CYS B 133       0.228   0.084 -21.797  1.00 60.77           C  
ATOM   1062  O   CYS B 133      -1.885  -0.205 -23.966  1.00 60.77           O  
ATOM   1063  SG  CYS B 133       1.897  -0.336 -21.249  1.00 60.77           S  
ATOM   1064  N   ARG B 134      -1.733   1.963 -23.983  1.00 56.40           N  
ATOM   1065  CA  ARG B 134      -3.114   2.204 -24.388  1.00 56.40           C  
ATOM   1066  C   ARG B 134      -4.091   1.554 -23.414  1.00 56.40           C  
ATOM   1067  CB  ARG B 134      -3.359   1.679 -25.804  1.00 56.40           C  
ATOM   1068  O   ARG B 134      -5.096   0.972 -23.829  1.00 56.40           O  
ATOM   1069  CG  ARG B 134      -2.877   2.615 -26.900  1.00 56.40           C  
ATOM   1070  CD  ARG B 134      -3.336   2.155 -28.277  1.00 56.40           C  
ATOM   1071  NE  ARG B 134      -2.815   3.017 -29.334  1.00 56.40           N  
ATOM   1072  NH1 ARG B 134      -3.881   1.901 -31.053  1.00 56.40           N  
ATOM   1073  NH2 ARG B 134      -2.558   3.718 -31.506  1.00 56.40           N  
ATOM   1074  CZ  ARG B 134      -3.086   2.877 -30.629  1.00 56.40           C  
ATOM   1075  N   SER B 135      -3.683   1.445 -22.099  1.00 50.97           N  
ATOM   1076  CA  SER B 135      -4.516   0.864 -21.051  1.00 50.97           C  
ATOM   1077  C   SER B 135      -5.657   1.800 -20.669  1.00 50.97           C  
ATOM   1078  CB  SER B 135      -3.675   0.541 -19.815  1.00 50.97           C  
ATOM   1079  O   SER B 135      -5.504   3.023 -20.710  1.00 50.97           O  
ATOM   1080  OG  SER B 135      -4.140   1.262 -18.687  1.00 50.97           O  
ATOM   1081  N   LYS B 136      -6.922   1.216 -20.534  1.00 46.46           N  
ATOM   1082  CA  LYS B 136      -8.145   1.970 -20.277  1.00 46.46           C  
ATOM   1083  C   LYS B 136      -8.141   2.560 -18.869  1.00 46.46           C  
ATOM   1084  CB  LYS B 136      -9.375   1.081 -20.468  1.00 46.46           C  
ATOM   1085  O   LYS B 136      -8.825   3.551 -18.604  1.00 46.46           O  
ATOM   1086  CG  LYS B 136      -9.793   0.908 -21.921  1.00 46.46           C  
ATOM   1087  CD  LYS B 136     -11.097   0.129 -22.038  1.00 46.46           C  
ATOM   1088  CE  LYS B 136     -11.493  -0.083 -23.493  1.00 46.46           C  
ATOM   1089  NZ  LYS B 136     -12.768  -0.853 -23.613  1.00 46.46           N  
ATOM   1090  N   ASN B 137      -7.135   2.125 -17.978  1.00 47.63           N  
ATOM   1091  CA  ASN B 137      -7.240   2.643 -16.618  1.00 47.63           C  
ATOM   1092  C   ASN B 137      -5.873   3.028 -16.058  1.00 47.63           C  
ATOM   1093  CB  ASN B 137      -7.919   1.621 -15.704  1.00 47.63           C  
ATOM   1094  O   ASN B 137      -5.336   2.337 -15.191  1.00 47.63           O  
ATOM   1095  CG  ASN B 137      -9.419   1.556 -15.915  1.00 47.63           C  
ATOM   1096  ND2 ASN B 137      -9.994   0.374 -15.722  1.00 47.63           N  
ATOM   1097  OD1 ASN B 137     -10.056   2.558 -16.249  1.00 47.63           O  
ATOM   1098  N   PRO B 138      -5.229   4.169 -16.529  1.00 48.68           N  
ATOM   1099  CA  PRO B 138      -3.861   4.575 -16.196  1.00 48.68           C  
ATOM   1100  C   PRO B 138      -3.641   4.726 -14.692  1.00 48.68           C  
ATOM   1101  CB  PRO B 138      -3.709   5.921 -16.908  1.00 48.68           C  
ATOM   1102  O   PRO B 138      -2.527   4.516 -14.204  1.00 48.68           O  
ATOM   1103  CG  PRO B 138      -5.099   6.306 -17.299  1.00 48.68           C  
ATOM   1104  CD  PRO B 138      -5.980   5.096 -17.181  1.00 48.68           C  
ATOM   1105  N   LEU B 139      -4.619   5.005 -13.903  1.00 49.06           N  
ATOM   1106  CA  LEU B 139      -4.451   5.398 -12.508  1.00 49.06           C  
ATOM   1107  C   LEU B 139      -4.635   4.202 -11.581  1.00 49.06           C  
ATOM   1108  CB  LEU B 139      -5.446   6.502 -12.139  1.00 49.06           C  
ATOM   1109  O   LEU B 139      -4.312   4.277 -10.393  1.00 49.06           O  
ATOM   1110  CG  LEU B 139      -5.095   7.915 -12.608  1.00 49.06           C  
ATOM   1111  CD1 LEU B 139      -6.360   8.751 -12.766  1.00 49.06           C  
ATOM   1112  CD2 LEU B 139      -4.128   8.578 -11.632  1.00 49.06           C  
ATOM   1113  N   LEU B 140      -4.959   3.069 -12.159  1.00 50.87           N  
ATOM   1114  CA  LEU B 140      -5.334   1.957 -11.292  1.00 50.87           C  
ATOM   1115  C   LEU B 140      -4.120   1.096 -10.958  1.00 50.87           C  
ATOM   1116  CB  LEU B 140      -6.415   1.101 -11.955  1.00 50.87           C  
ATOM   1117  O   LEU B 140      -4.043   0.519  -9.871  1.00 50.87           O  
ATOM   1118  CG  LEU B 140      -7.847   1.316 -11.463  1.00 50.87           C  
ATOM   1119  CD1 LEU B 140      -8.764   1.656 -12.634  1.00 50.87           C  
ATOM   1120  CD2 LEU B 140      -8.350   0.081 -10.724  1.00 50.87           C  
ATOM   1121  N   TYR B 141      -3.050   1.216 -11.830  1.00 49.15           N  
ATOM   1122  CA  TYR B 141      -1.967   0.270 -11.587  1.00 49.15           C  
ATOM   1123  C   TYR B 141      -0.722   0.986 -11.078  1.00 49.15           C  
ATOM   1124  CB  TYR B 141      -1.636  -0.510 -12.863  1.00 49.15           C  
ATOM   1125  O   TYR B 141      -0.366   2.056 -11.577  1.00 49.15           O  
ATOM   1126  CG  TYR B 141      -2.791  -1.323 -13.394  1.00 49.15           C  
ATOM   1127  CD1 TYR B 141      -3.176  -2.510 -12.773  1.00 49.15           C  
ATOM   1128  CD2 TYR B 141      -3.498  -0.909 -14.518  1.00 49.15           C  
ATOM   1129  CE1 TYR B 141      -4.239  -3.264 -13.260  1.00 49.15           C  
ATOM   1130  CE2 TYR B 141      -4.562  -1.655 -15.013  1.00 49.15           C  
ATOM   1131  OH  TYR B 141      -5.977  -3.572 -14.865  1.00 49.15           O  
ATOM   1132  CZ  TYR B 141      -4.925  -2.829 -14.379  1.00 49.15           C  
ATOM   1133  N   ASP B 142      -0.254   0.593  -9.917  1.00 50.99           N  
ATOM   1134  CA  ASP B 142       0.997   1.104  -9.365  1.00 50.99           C  
ATOM   1135  C   ASP B 142       2.191   0.300  -9.873  1.00 50.99           C  
ATOM   1136  CB  ASP B 142       0.958   1.079  -7.835  1.00 50.99           C  
ATOM   1137  O   ASP B 142       2.716  -0.559  -9.161  1.00 50.99           O  
ATOM   1138  CG  ASP B 142       1.719   2.231  -7.204  1.00 50.99           C  
ATOM   1139  OD1 ASP B 142       2.366   3.010  -7.937  1.00 50.99           O  
ATOM   1140  OD2 ASP B 142       1.674   2.360  -5.961  1.00 50.99           O  
ATOM   1141  N   ALA B 143       2.415   0.359 -11.298  1.00 53.79           N  
ATOM   1142  CA  ALA B 143       3.486  -0.469 -11.845  1.00 53.79           C  
ATOM   1143  C   ALA B 143       4.557   0.390 -12.511  1.00 53.79           C  
ATOM   1144  CB  ALA B 143       2.922  -1.479 -12.842  1.00 53.79           C  
ATOM   1145  O   ALA B 143       4.257   1.452 -13.061  1.00 53.79           O  
ATOM   1146  N   ASN B 144       5.844  -0.036 -12.425  1.00 63.68           N  
ATOM   1147  CA  ASN B 144       6.966   0.654 -13.053  1.00 63.68           C  
ATOM   1148  C   ASN B 144       7.252   0.105 -14.448  1.00 63.68           C  
ATOM   1149  CB  ASN B 144       8.217   0.553 -12.177  1.00 63.68           C  
ATOM   1150  O   ASN B 144       7.933   0.750 -15.246  1.00 63.68           O  
ATOM   1151  CG  ASN B 144       8.067   1.288 -10.859  1.00 63.68           C  
ATOM   1152  ND2 ASN B 144       8.766   0.815  -9.834  1.00 63.68           N  
ATOM   1153  OD1 ASN B 144       7.328   2.271 -10.763  1.00 63.68           O  
ATOM   1154  N   TYR B 145       6.697  -1.022 -14.629  1.00 65.54           N  
ATOM   1155  CA  TYR B 145       6.893  -1.695 -15.908  1.00 65.54           C  
ATOM   1156  C   TYR B 145       5.595  -2.326 -16.397  1.00 65.54           C  
ATOM   1157  CB  TYR B 145       7.982  -2.766 -15.790  1.00 65.54           C  
ATOM   1158  O   TYR B 145       4.716  -2.654 -15.596  1.00 65.54           O  
ATOM   1159  CG  TYR B 145       9.284  -2.249 -15.228  1.00 65.54           C  
ATOM   1160  CD1 TYR B 145      10.254  -1.696 -16.062  1.00 65.54           C  
ATOM   1161  CD2 TYR B 145       9.548  -2.313 -13.864  1.00 65.54           C  
ATOM   1162  CE1 TYR B 145      11.456  -1.220 -15.549  1.00 65.54           C  
ATOM   1163  CE2 TYR B 145      10.746  -1.840 -13.341  1.00 65.54           C  
ATOM   1164  OH  TYR B 145      12.881  -0.826 -13.676  1.00 65.54           O  
ATOM   1165  CZ  TYR B 145      11.692  -1.295 -14.189  1.00 65.54           C  
ATOM   1166  N   PHE B 146       5.510  -2.378 -17.739  1.00 71.66           N  
ATOM   1167  CA  PHE B 146       4.375  -3.077 -18.329  1.00 71.66           C  
ATOM   1168  C   PHE B 146       4.842  -4.084 -19.373  1.00 71.66           C  
ATOM   1169  CB  PHE B 146       3.397  -2.081 -18.960  1.00 71.66           C  
ATOM   1170  O   PHE B 146       5.725  -3.785 -20.180  1.00 71.66           O  
ATOM   1171  CG  PHE B 146       2.476  -1.423 -17.968  1.00 71.66           C  
ATOM   1172  CD1 PHE B 146       1.225  -1.963 -17.696  1.00 71.66           C  
ATOM   1173  CD2 PHE B 146       2.862  -0.264 -17.308  1.00 71.66           C  
ATOM   1174  CE1 PHE B 146       0.371  -1.355 -16.778  1.00 71.66           C  
ATOM   1175  CE2 PHE B 146       2.014   0.348 -16.389  1.00 71.66           C  
ATOM   1176  CZ  PHE B 146       0.769  -0.198 -16.127  1.00 71.66           C  
ATOM   1177  N   LEU B 147       4.304  -5.266 -19.184  1.00 72.39           N  
ATOM   1178  CA  LEU B 147       4.443  -6.270 -20.234  1.00 72.39           C  
ATOM   1179  C   LEU B 147       3.171  -6.363 -21.070  1.00 72.39           C  
ATOM   1180  CB  LEU B 147       4.770  -7.637 -19.628  1.00 72.39           C  
ATOM   1181  O   LEU B 147       2.131  -6.806 -20.578  1.00 72.39           O  
ATOM   1182  CG  LEU B 147       4.952  -8.791 -20.615  1.00 72.39           C  
ATOM   1183  CD1 LEU B 147       6.311  -8.693 -21.300  1.00 72.39           C  
ATOM   1184  CD2 LEU B 147       4.800 -10.132 -19.906  1.00 72.39           C  
ATOM   1185  N   CYS B 148       3.299  -5.891 -22.306  1.00 69.86           N  
ATOM   1186  CA  CYS B 148       2.125  -5.880 -23.172  1.00 69.86           C  
ATOM   1187  C   CYS B 148       2.229  -6.957 -24.246  1.00 69.86           C  
ATOM   1188  CB  CYS B 148       1.956  -4.509 -23.827  1.00 69.86           C  
ATOM   1189  O   CYS B 148       3.188  -6.978 -25.019  1.00 69.86           O  
ATOM   1190  SG  CYS B 148       1.623  -3.178 -22.654  1.00 69.86           S  
ATOM   1191  N   TRP B 149       1.226  -7.852 -24.166  1.00 68.48           N  
ATOM   1192  CA  TRP B 149       1.123  -8.926 -25.148  1.00 68.48           C  
ATOM   1193  C   TRP B 149       0.090  -8.588 -26.218  1.00 68.48           C  
ATOM   1194  CB  TRP B 149       0.757 -10.246 -24.466  1.00 68.48           C  
ATOM   1195  O   TRP B 149      -1.106  -8.500 -25.928  1.00 68.48           O  
ATOM   1196  CG  TRP B 149       0.633 -11.405 -25.409  1.00 68.48           C  
ATOM   1197  CD1 TRP B 149       1.306 -11.587 -26.585  1.00 68.48           C  
ATOM   1198  CD2 TRP B 149      -0.223 -12.542 -25.257  1.00 68.48           C  
ATOM   1199  CE2 TRP B 149      -0.015 -13.374 -26.379  1.00 68.48           C  
ATOM   1200  CE3 TRP B 149      -1.145 -12.939 -24.279  1.00 68.48           C  
ATOM   1201  NE1 TRP B 149       0.921 -12.769 -27.173  1.00 68.48           N  
ATOM   1202  CH2 TRP B 149      -1.594 -14.946 -25.578  1.00 68.48           C  
ATOM   1203  CZ2 TRP B 149      -0.698 -14.581 -26.550  1.00 68.48           C  
ATOM   1204  CZ3 TRP B 149      -1.823 -14.140 -24.450  1.00 68.48           C  
ATOM   1205  N   HIS B 150       0.629  -8.361 -27.409  1.00 63.17           N  
ATOM   1206  CA  HIS B 150      -0.239  -8.003 -28.526  1.00 63.17           C  
ATOM   1207  C   HIS B 150      -0.475  -9.196 -29.445  1.00 63.17           C  
ATOM   1208  CB  HIS B 150       0.361  -6.840 -29.318  1.00 63.17           C  
ATOM   1209  O   HIS B 150       0.452  -9.667 -30.108  1.00 63.17           O  
ATOM   1210  CG  HIS B 150       0.567  -5.602 -28.504  1.00 63.17           C  
ATOM   1211  CD2 HIS B 150       1.696  -5.036 -28.018  1.00 63.17           C  
ATOM   1212  ND1 HIS B 150      -0.475  -4.796 -28.099  1.00 63.17           N  
ATOM   1213  CE1 HIS B 150       0.007  -3.783 -27.398  1.00 63.17           C  
ATOM   1214  NE2 HIS B 150       1.322  -3.906 -27.333  1.00 63.17           N  
ATOM   1215  N   THR B 151      -1.678  -9.746 -29.389  1.00 60.44           N  
ATOM   1216  CA  THR B 151      -2.064 -10.822 -30.295  1.00 60.44           C  
ATOM   1217  C   THR B 151      -2.839 -10.271 -31.489  1.00 60.44           C  
ATOM   1218  CB  THR B 151      -2.914 -11.883 -29.572  1.00 60.44           C  
ATOM   1219  O   THR B 151      -3.026  -9.059 -31.608  1.00 60.44           O  
ATOM   1220  CG2 THR B 151      -2.226 -12.367 -28.301  1.00 60.44           C  
ATOM   1221  OG1 THR B 151      -4.184 -11.316 -29.229  1.00 60.44           O  
ATOM   1222  N   ASN B 152      -3.257 -11.208 -32.470  1.00 56.75           N  
ATOM   1223  CA  ASN B 152      -3.995 -10.799 -33.661  1.00 56.75           C  
ATOM   1224  C   ASN B 152      -5.350 -10.195 -33.301  1.00 56.75           C  
ATOM   1225  CB  ASN B 152      -4.177 -11.983 -34.613  1.00 56.75           C  
ATOM   1226  O   ASN B 152      -5.804  -9.250 -33.948  1.00 56.75           O  
ATOM   1227  CG  ASN B 152      -3.109 -12.038 -35.687  1.00 56.75           C  
ATOM   1228  ND2 ASN B 152      -3.014 -13.171 -36.372  1.00 56.75           N  
ATOM   1229  OD1 ASN B 152      -2.374 -11.070 -35.900  1.00 56.75           O  
ATOM   1230  N   CYS B 153      -5.890 -10.714 -32.108  1.00 55.66           N  
ATOM   1231  CA  CYS B 153      -7.261 -10.327 -31.796  1.00 55.66           C  
ATOM   1232  C   CYS B 153      -7.320  -9.527 -30.499  1.00 55.66           C  
ATOM   1233  CB  CYS B 153      -8.155 -11.562 -31.685  1.00 55.66           C  
ATOM   1234  O   CYS B 153      -8.231  -8.721 -30.304  1.00 55.66           O  
ATOM   1235  SG  CYS B 153      -8.337 -12.470 -33.236  1.00 55.66           S  
ATOM   1236  N   TYR B 154      -6.247  -9.786 -29.570  1.00 54.47           N  
ATOM   1237  CA  TYR B 154      -6.376  -9.198 -28.241  1.00 54.47           C  
ATOM   1238  C   TYR B 154      -5.054  -8.596 -27.781  1.00 54.47           C  
ATOM   1239  CB  TYR B 154      -6.849 -10.249 -27.232  1.00 54.47           C  
ATOM   1240  O   TYR B 154      -3.984  -9.013 -28.232  1.00 54.47           O  
ATOM   1241  CG  TYR B 154      -8.210 -10.823 -27.547  1.00 54.47           C  
ATOM   1242  CD1 TYR B 154      -9.373 -10.140 -27.199  1.00 54.47           C  
ATOM   1243  CD2 TYR B 154      -8.334 -12.048 -28.192  1.00 54.47           C  
ATOM   1244  CE1 TYR B 154     -10.628 -10.666 -27.485  1.00 54.47           C  
ATOM   1245  CE2 TYR B 154      -9.585 -12.584 -28.484  1.00 54.47           C  
ATOM   1246  OH  TYR B 154     -11.964 -12.412 -28.413  1.00 54.47           O  
ATOM   1247  CZ  TYR B 154     -10.724 -11.886 -28.127  1.00 54.47           C  
ATOM   1248  N   ASP B 155      -5.117  -7.516 -26.934  1.00 57.80           N  
ATOM   1249  CA  ASP B 155      -3.971  -6.956 -26.224  1.00 57.80           C  
ATOM   1250  C   ASP B 155      -4.094  -7.183 -24.718  1.00 57.80           C  
ATOM   1251  CB  ASP B 155      -3.833  -5.462 -26.521  1.00 57.80           C  
ATOM   1252  O   ASP B 155      -5.169  -7.001 -24.144  1.00 57.80           O  
ATOM   1253  CG  ASP B 155      -3.428  -5.178 -27.957  1.00 57.80           C  
ATOM   1254  OD1 ASP B 155      -2.887  -6.084 -28.628  1.00 57.80           O  
ATOM   1255  OD2 ASP B 155      -3.648  -4.038 -28.420  1.00 57.80           O  
ATOM   1256  N   TYR B 156      -3.026  -7.660 -24.181  1.00 57.28           N  
ATOM   1257  CA  TYR B 156      -2.965  -7.858 -22.737  1.00 57.28           C  
ATOM   1258  C   TYR B 156      -1.793  -7.095 -22.131  1.00 57.28           C  
ATOM   1259  CB  TYR B 156      -2.847  -9.348 -22.403  1.00 57.28           C  
ATOM   1260  O   TYR B 156      -0.694  -7.087 -22.690  1.00 57.28           O  
ATOM   1261  CG  TYR B 156      -3.936 -10.196 -23.014  1.00 57.28           C  
ATOM   1262  CD1 TYR B 156      -5.140 -10.405 -22.345  1.00 57.28           C  
ATOM   1263  CD2 TYR B 156      -3.763 -10.790 -24.259  1.00 57.28           C  
ATOM   1264  CE1 TYR B 156      -6.146 -11.187 -22.903  1.00 57.28           C  
ATOM   1265  CE2 TYR B 156      -4.762 -11.574 -24.827  1.00 57.28           C  
ATOM   1266  OH  TYR B 156      -6.941 -12.541 -24.700  1.00 57.28           O  
ATOM   1267  CZ  TYR B 156      -5.948 -11.766 -24.143  1.00 57.28           C  
ATOM   1268  N   CYS B 157      -2.104  -6.416 -21.045  1.00 62.49           N  
ATOM   1269  CA  CYS B 157      -1.032  -5.691 -20.373  1.00 62.49           C  
ATOM   1270  C   CYS B 157      -0.885  -6.152 -18.927  1.00 62.49           C  
ATOM   1271  CB  CYS B 157      -1.295  -4.186 -20.414  1.00 62.49           C  
ATOM   1272  O   CYS B 157      -1.869  -6.215 -18.188  1.00 62.49           O  
ATOM   1273  SG  CYS B 157      -0.722  -3.388 -21.929  1.00 62.49           S  
ATOM   1274  N   ILE B 158       0.258  -6.581 -18.566  1.00 61.53           N  
ATOM   1275  CA  ILE B 158       0.556  -7.038 -17.214  1.00 61.53           C  
ATOM   1276  C   ILE B 158       1.474  -6.034 -16.520  1.00 61.53           C  
ATOM   1277  CB  ILE B 158       1.205  -8.441 -17.221  1.00 61.53           C  
ATOM   1278  O   ILE B 158       2.616  -5.833 -16.941  1.00 61.53           O  
ATOM   1279  CG1 ILE B 158       0.313  -9.438 -17.970  1.00 61.53           C  
ATOM   1280  CG2 ILE B 158       1.479  -8.917 -15.791  1.00 61.53           C  
ATOM   1281  CD1 ILE B 158       1.002 -10.753 -18.307  1.00 61.53           C  
ATOM   1282  N   PRO B 159       0.854  -5.329 -15.579  1.00 59.15           N  
ATOM   1283  CA  PRO B 159       1.706  -4.420 -14.809  1.00 59.15           C  
ATOM   1284  C   PRO B 159       2.611  -5.153 -13.822  1.00 59.15           C  
ATOM   1285  CB  PRO B 159       0.700  -3.533 -14.072  1.00 59.15           C  
ATOM   1286  O   PRO B 159       2.212  -6.173 -13.253  1.00 59.15           O  
ATOM   1287  CG  PRO B 159      -0.544  -4.356 -13.986  1.00 59.15           C  
ATOM   1288  CD  PRO B 159      -0.549  -5.333 -15.127  1.00 59.15           C  
ATOM   1289  N   TYR B 160       3.918  -4.668 -13.719  1.00 57.18           N  
ATOM   1290  CA  TYR B 160       4.798  -5.252 -12.713  1.00 57.18           C  
ATOM   1291  C   TYR B 160       5.815  -4.231 -12.220  1.00 57.18           C  
ATOM   1292  CB  TYR B 160       5.521  -6.479 -13.278  1.00 57.18           C  
ATOM   1293  O   TYR B 160       5.978  -3.167 -12.822  1.00 57.18           O  
ATOM   1294  CG  TYR B 160       6.470  -6.157 -14.407  1.00 57.18           C  
ATOM   1295  CD1 TYR B 160       5.998  -5.940 -15.699  1.00 57.18           C  
ATOM   1296  CD2 TYR B 160       7.840  -6.071 -14.184  1.00 57.18           C  
ATOM   1297  CE1 TYR B 160       6.869  -5.645 -16.743  1.00 57.18           C  
ATOM   1298  CE2 TYR B 160       8.721  -5.777 -15.220  1.00 57.18           C  
ATOM   1299  OH  TYR B 160       9.093  -5.274 -17.523  1.00 57.18           O  
ATOM   1300  CZ  TYR B 160       8.227  -5.566 -16.494  1.00 57.18           C  
ATOM   1301  N   ASN B 161       6.478  -4.434 -11.028  1.00 51.88           N  
ATOM   1302  CA  ASN B 161       7.287  -3.396 -10.397  1.00 51.88           C  
ATOM   1303  C   ASN B 161       8.733  -3.848 -10.212  1.00 51.88           C  
ATOM   1304  CB  ASN B 161       6.682  -2.988  -9.052  1.00 51.88           C  
ATOM   1305  O   ASN B 161       9.548  -3.118  -9.644  1.00 51.88           O  
ATOM   1306  CG  ASN B 161       5.478  -2.081  -9.205  1.00 51.88           C  
ATOM   1307  ND2 ASN B 161       4.624  -2.052  -8.188  1.00 51.88           N  
ATOM   1308  OD1 ASN B 161       5.314  -1.412 -10.229  1.00 51.88           O  
ATOM   1309  N   SER B 162       9.095  -4.998 -10.739  1.00 51.09           N  
ATOM   1310  CA  SER B 162      10.450  -5.475 -10.485  1.00 51.09           C  
ATOM   1311  C   SER B 162      11.264  -5.541 -11.773  1.00 51.09           C  
ATOM   1312  CB  SER B 162      10.418  -6.853  -9.822  1.00 51.09           C  
ATOM   1313  O   SER B 162      10.708  -5.732 -12.856  1.00 51.09           O  
ATOM   1314  OG  SER B 162       9.961  -7.839 -10.733  1.00 51.09           O  
ATOM   1315  N   VAL B 163      12.624  -5.241 -11.651  1.00 53.32           N  
ATOM   1316  CA  VAL B 163      13.532  -5.427 -12.777  1.00 53.32           C  
ATOM   1317  C   VAL B 163      13.585  -6.905 -13.159  1.00 53.32           C  
ATOM   1318  CB  VAL B 163      14.951  -4.909 -12.453  1.00 53.32           C  
ATOM   1319  O   VAL B 163      13.790  -7.767 -12.302  1.00 53.32           O  
ATOM   1320  CG1 VAL B 163      15.881  -5.097 -13.651  1.00 53.32           C  
ATOM   1321  CG2 VAL B 163      14.901  -3.440 -12.037  1.00 53.32           C  
ATOM   1322  N   THR B 164      13.225  -7.079 -14.346  1.00 55.52           N  
ATOM   1323  CA  THR B 164      13.054  -8.455 -14.799  1.00 55.52           C  
ATOM   1324  C   THR B 164      14.237  -8.892 -15.658  1.00 55.52           C  
ATOM   1325  CB  THR B 164      11.747  -8.622 -15.597  1.00 55.52           C  
ATOM   1326  O   THR B 164      14.691  -8.144 -16.526  1.00 55.52           O  
ATOM   1327  CG2 THR B 164      11.409 -10.096 -15.796  1.00 55.52           C  
ATOM   1328  OG1 THR B 164      10.676  -7.989 -14.887  1.00 55.52           O  
ATOM   1329  N   SER B 165      14.775 -10.042 -15.297  1.00 58.76           N  
ATOM   1330  CA  SER B 165      15.870 -10.602 -16.083  1.00 58.76           C  
ATOM   1331  C   SER B 165      15.346 -11.378 -17.287  1.00 58.76           C  
ATOM   1332  CB  SER B 165      16.740 -11.514 -15.218  1.00 58.76           C  
ATOM   1333  O   SER B 165      15.895 -11.274 -18.386  1.00 58.76           O  
ATOM   1334  OG  SER B 165      15.947 -12.485 -14.555  1.00 58.76           O  
ATOM   1335  N   SER B 166      14.307 -12.094 -17.037  1.00 61.84           N  
ATOM   1336  CA  SER B 166      13.774 -12.931 -18.107  1.00 61.84           C  
ATOM   1337  C   SER B 166      12.272 -13.143 -17.947  1.00 61.84           C  
ATOM   1338  CB  SER B 166      14.488 -14.282 -18.138  1.00 61.84           C  
ATOM   1339  O   SER B 166      11.754 -13.128 -16.828  1.00 61.84           O  
ATOM   1340  OG  SER B 166      14.144 -15.059 -17.004  1.00 61.84           O  
ATOM   1341  N   ILE B 167      11.590 -13.115 -18.987  1.00 64.06           N  
ATOM   1342  CA  ILE B 167      10.168 -13.440 -19.020  1.00 64.06           C  
ATOM   1343  C   ILE B 167       9.948 -14.705 -19.846  1.00 64.06           C  
ATOM   1344  CB  ILE B 167       9.335 -12.273 -19.596  1.00 64.06           C  
ATOM   1345  O   ILE B 167      10.438 -14.812 -20.973  1.00 64.06           O  
ATOM   1346  CG1 ILE B 167       9.557 -11.000 -18.770  1.00 64.06           C  
ATOM   1347  CG2 ILE B 167       7.850 -12.642 -19.644  1.00 64.06           C  
ATOM   1348  CD1 ILE B 167       9.022  -9.735 -19.426  1.00 64.06           C  
ATOM   1349  N   VAL B 168       9.343 -15.693 -19.243  1.00 63.11           N  
ATOM   1350  CA  VAL B 168       9.065 -16.945 -19.939  1.00 63.11           C  
ATOM   1351  C   VAL B 168       7.563 -17.079 -20.183  1.00 63.11           C  
ATOM   1352  CB  VAL B 168       9.586 -18.164 -19.145  1.00 63.11           C  
ATOM   1353  O   VAL B 168       6.761 -16.905 -19.263  1.00 63.11           O  
ATOM   1354  CG1 VAL B 168       9.253 -19.465 -19.872  1.00 63.11           C  
ATOM   1355  CG2 VAL B 168      11.092 -18.046 -18.916  1.00 63.11           C  
ATOM   1356  N   ILE B 169       7.261 -17.265 -21.445  1.00 62.60           N  
ATOM   1357  CA  ILE B 169       5.866 -17.420 -21.843  1.00 62.60           C  
ATOM   1358  C   ILE B 169       5.601 -18.870 -22.242  1.00 62.60           C  
ATOM   1359  CB  ILE B 169       5.501 -16.469 -23.005  1.00 62.60           C  
ATOM   1360  O   ILE B 169       6.313 -19.430 -23.079  1.00 62.60           O  
ATOM   1361  CG1 ILE B 169       5.928 -15.034 -22.675  1.00 62.60           C  
ATOM   1362  CG2 ILE B 169       4.001 -16.538 -23.309  1.00 62.60           C  
ATOM   1363  CD1 ILE B 169       5.870 -14.083 -23.862  1.00 62.60           C  
ATOM   1364  N   THR B 170       4.747 -19.506 -21.578  1.00 57.42           N  
ATOM   1365  CA  THR B 170       4.447 -20.899 -21.887  1.00 57.42           C  
ATOM   1366  C   THR B 170       2.948 -21.098 -22.093  1.00 57.42           C  
ATOM   1367  CB  THR B 170       4.943 -21.838 -20.772  1.00 57.42           C  
ATOM   1368  O   THR B 170       2.138 -20.316 -21.590  1.00 57.42           O  
ATOM   1369  CG2 THR B 170       6.238 -21.322 -20.154  1.00 57.42           C  
ATOM   1370  OG1 THR B 170       3.942 -21.928 -19.750  1.00 57.42           O  
ATOM   1371  N   SER B 171       2.632 -21.994 -23.100  1.00 51.64           N  
ATOM   1372  CA  SER B 171       1.238 -22.399 -23.245  1.00 51.64           C  
ATOM   1373  C   SER B 171       0.848 -23.428 -22.189  1.00 51.64           C  
ATOM   1374  CB  SER B 171       0.988 -22.971 -24.641  1.00 51.64           C  
ATOM   1375  O   SER B 171       1.690 -24.204 -21.730  1.00 51.64           O  
ATOM   1376  OG  SER B 171       1.426 -24.316 -24.720  1.00 51.64           O  
ATOM   1377  N   GLY B 172      -0.143 -23.220 -21.301  1.00 47.96           N  
ATOM   1378  CA  GLY B 172      -0.515 -24.195 -20.288  1.00 47.96           C  
ATOM   1379  C   GLY B 172      -1.946 -24.680 -20.425  1.00 47.96           C  
ATOM   1380  O   GLY B 172      -2.728 -24.115 -21.193  1.00 47.96           O  
ATOM   1381  N   ASP B 173      -2.325 -26.085 -20.220  1.00 41.24           N  
ATOM   1382  CA  ASP B 173      -3.702 -26.555 -20.102  1.00 41.24           C  
ATOM   1383  C   ASP B 173      -4.454 -25.786 -19.018  1.00 41.24           C  
ATOM   1384  CB  ASP B 173      -3.733 -28.055 -19.800  1.00 41.24           C  
ATOM   1385  O   ASP B 173      -5.648 -26.008 -18.807  1.00 41.24           O  
ATOM   1386  CG  ASP B 173      -3.050 -28.411 -18.492  1.00 41.24           C  
ATOM   1387  OD1 ASP B 173      -2.505 -27.507 -17.823  1.00 41.24           O  
ATOM   1388  OD2 ASP B 173      -3.053 -29.607 -18.129  1.00 41.24           O  
ATOM   1389  N   GLY B 174      -4.327 -24.627 -18.692  1.00 36.96           N  
ATOM   1390  CA  GLY B 174      -4.891 -23.818 -17.623  1.00 36.96           C  
ATOM   1391  C   GLY B 174      -4.265 -24.096 -16.270  1.00 36.96           C  
ATOM   1392  O   GLY B 174      -4.613 -23.457 -15.276  1.00 36.96           O  
ATOM   1393  N   THR B 175      -3.914 -25.520 -15.939  1.00 33.73           N  
ATOM   1394  CA  THR B 175      -3.357 -25.857 -14.634  1.00 33.73           C  
ATOM   1395  C   THR B 175      -1.835 -25.746 -14.651  1.00 33.73           C  
ATOM   1396  CB  THR B 175      -3.766 -27.277 -14.200  1.00 33.73           C  
ATOM   1397  O   THR B 175      -1.260 -24.914 -13.946  1.00 33.73           O  
ATOM   1398  CG2 THR B 175      -5.231 -27.323 -13.781  1.00 33.73           C  
ATOM   1399  OG1 THR B 175      -3.564 -28.180 -15.294  1.00 33.73           O  
ATOM   1400  N   THR B 176      -1.041 -27.180 -14.693  1.00 33.46           N  
ATOM   1401  CA  THR B 176       0.282 -27.541 -14.197  1.00 33.46           C  
ATOM   1402  C   THR B 176       1.345 -27.291 -15.263  1.00 33.46           C  
ATOM   1403  CB  THR B 176       0.331 -29.015 -13.756  1.00 33.46           C  
ATOM   1404  O   THR B 176       2.389 -26.700 -14.980  1.00 33.46           O  
ATOM   1405  CG2 THR B 176      -0.242 -29.189 -12.353  1.00 33.46           C  
ATOM   1406  OG1 THR B 176      -0.432 -29.808 -14.673  1.00 33.46           O  
ATOM   1407  N   SER B 177       1.495 -28.070 -16.436  1.00 32.87           N  
ATOM   1408  CA  SER B 177       2.739 -28.442 -17.103  1.00 32.87           C  
ATOM   1409  C   SER B 177       3.053 -27.493 -18.255  1.00 32.87           C  
ATOM   1410  CB  SER B 177       2.661 -29.878 -17.621  1.00 32.87           C  
ATOM   1411  O   SER B 177       2.245 -27.332 -19.171  1.00 32.87           O  
ATOM   1412  OG  SER B 177       1.363 -30.413 -17.429  1.00 32.87           O  
ATOM   1413  N   PRO B 178       4.000 -26.534 -17.986  1.00 37.75           N  
ATOM   1414  CA  PRO B 178       4.459 -25.815 -19.176  1.00 37.75           C  
ATOM   1415  C   PRO B 178       4.762 -26.745 -20.348  1.00 37.75           C  
ATOM   1416  CB  PRO B 178       5.731 -25.112 -18.694  1.00 37.75           C  
ATOM   1417  O   PRO B 178       5.226 -27.870 -20.144  1.00 37.75           O  
ATOM   1418  CG  PRO B 178       6.024 -25.724 -17.362  1.00 37.75           C  
ATOM   1419  CD  PRO B 178       4.858 -26.581 -16.964  1.00 37.75           C  
ATOM   1420  N   ILE B 179       4.031 -26.828 -21.426  1.00 39.77           N  
ATOM   1421  CA  ILE B 179       4.510 -27.568 -22.589  1.00 39.77           C  
ATOM   1422  C   ILE B 179       5.791 -26.927 -23.117  1.00 39.77           C  
ATOM   1423  CB  ILE B 179       3.440 -27.624 -23.702  1.00 39.77           C  
ATOM   1424  O   ILE B 179       5.779 -25.777 -23.563  1.00 39.77           O  
ATOM   1425  CG1 ILE B 179       2.141 -28.237 -23.165  1.00 39.77           C  
ATOM   1426  CG2 ILE B 179       3.957 -28.411 -24.910  1.00 39.77           C  
ATOM   1427  CD1 ILE B 179       0.961 -28.123 -24.120  1.00 39.77           C  
ATOM   1428  N   SER B 180       7.001 -27.389 -22.569  1.00 39.47           N  
ATOM   1429  CA  SER B 180       8.337 -26.846 -22.792  1.00 39.47           C  
ATOM   1430  C   SER B 180       8.679 -26.813 -24.278  1.00 39.47           C  
ATOM   1431  CB  SER B 180       9.383 -27.667 -22.038  1.00 39.47           C  
ATOM   1432  O   SER B 180       9.664 -26.191 -24.680  1.00 39.47           O  
ATOM   1433  OG  SER B 180       9.801 -28.780 -22.809  1.00 39.47           O  
ATOM   1434  N   GLU B 181       7.884 -27.537 -25.116  1.00 42.44           N  
ATOM   1435  CA  GLU B 181       8.388 -27.629 -26.483  1.00 42.44           C  
ATOM   1436  C   GLU B 181       8.323 -26.277 -27.187  1.00 42.44           C  
ATOM   1437  CB  GLU B 181       7.600 -28.674 -27.277  1.00 42.44           C  
ATOM   1438  O   GLU B 181       9.143 -25.985 -28.059  1.00 42.44           O  
ATOM   1439  CG  GLU B 181       8.026 -30.108 -26.997  1.00 42.44           C  
ATOM   1440  CD  GLU B 181       7.270 -31.132 -27.830  1.00 42.44           C  
ATOM   1441  OE1 GLU B 181       7.553 -32.345 -27.704  1.00 42.44           O  
ATOM   1442  OE2 GLU B 181       6.389 -30.717 -28.615  1.00 42.44           O  
ATOM   1443  N   HIS B 182       7.404 -25.240 -26.541  1.00 41.31           N  
ATOM   1444  CA  HIS B 182       7.306 -23.961 -27.235  1.00 41.31           C  
ATOM   1445  C   HIS B 182       7.465 -22.795 -26.265  1.00 41.31           C  
ATOM   1446  CB  HIS B 182       5.970 -23.853 -27.972  1.00 41.31           C  
ATOM   1447  O   HIS B 182       6.588 -21.932 -26.176  1.00 41.31           O  
ATOM   1448  CG  HIS B 182       5.852 -24.781 -29.139  1.00 41.31           C  
ATOM   1449  CD2 HIS B 182       5.723 -24.532 -30.463  1.00 41.31           C  
ATOM   1450  ND1 HIS B 182       5.857 -26.152 -29.002  1.00 41.31           N  
ATOM   1451  CE1 HIS B 182       5.736 -26.708 -30.196  1.00 41.31           C  
ATOM   1452  NE2 HIS B 182       5.653 -25.747 -31.100  1.00 41.31           N  
ATOM   1453  N   ASP B 183       8.405 -22.777 -25.319  1.00 48.58           N  
ATOM   1454  CA  ASP B 183       8.698 -21.685 -24.396  1.00 48.58           C  
ATOM   1455  C   ASP B 183       9.460 -20.563 -25.097  1.00 48.58           C  
ATOM   1456  CB  ASP B 183       9.499 -22.196 -23.197  1.00 48.58           C  
ATOM   1457  O   ASP B 183      10.333 -20.823 -25.928  1.00 48.58           O  
ATOM   1458  CG  ASP B 183       8.708 -23.147 -22.316  1.00 48.58           C  
ATOM   1459  OD1 ASP B 183       7.479 -23.273 -22.505  1.00 48.58           O  
ATOM   1460  OD2 ASP B 183       9.318 -23.774 -21.423  1.00 48.58           O  
ATOM   1461  N   TYR B 184       8.727 -19.395 -24.897  1.00 51.07           N  
ATOM   1462  CA  TYR B 184       9.423 -18.217 -25.405  1.00 51.07           C  
ATOM   1463  C   TYR B 184      10.015 -17.399 -24.263  1.00 51.07           C  
ATOM   1464  CB  TYR B 184       8.474 -17.347 -26.233  1.00 51.07           C  
ATOM   1465  O   TYR B 184       9.338 -17.129 -23.268  1.00 51.07           O  
ATOM   1466  CG  TYR B 184       7.943 -18.033 -27.468  1.00 51.07           C  
ATOM   1467  CD1 TYR B 184       8.622 -17.948 -28.682  1.00 51.07           C  
ATOM   1468  CD2 TYR B 184       6.762 -18.766 -27.425  1.00 51.07           C  
ATOM   1469  CE1 TYR B 184       8.137 -18.577 -29.823  1.00 51.07           C  
ATOM   1470  CE2 TYR B 184       6.267 -19.399 -28.561  1.00 51.07           C  
ATOM   1471  OH  TYR B 184       6.474 -19.924 -30.880  1.00 51.07           O  
ATOM   1472  CZ  TYR B 184       6.960 -19.299 -29.753  1.00 51.07           C  
ATOM   1473  N   GLN B 185      11.236 -17.274 -24.222  1.00 48.50           N  
ATOM   1474  CA  GLN B 185      11.910 -16.451 -23.223  1.00 48.50           C  
ATOM   1475  C   GLN B 185      12.255 -15.075 -23.785  1.00 48.50           C  
ATOM   1476  CB  GLN B 185      13.178 -17.146 -22.722  1.00 48.50           C  
ATOM   1477  O   GLN B 185      12.868 -14.968 -24.848  1.00 48.50           O  
ATOM   1478  CG  GLN B 185      13.829 -16.454 -21.532  1.00 48.50           C  
ATOM   1479  CD  GLN B 185      15.018 -17.222 -20.985  1.00 48.50           C  
ATOM   1480  NE2 GLN B 185      15.746 -16.607 -20.060  1.00 48.50           N  
ATOM   1481  OE1 GLN B 185      15.279 -18.359 -21.391  1.00 48.50           O  
ATOM   1482  N   ILE B 186      11.456 -14.048 -23.182  1.00 50.55           N  
ATOM   1483  CA  ILE B 186      11.723 -12.654 -23.521  1.00 50.55           C  
ATOM   1484  C   ILE B 186      12.676 -12.047 -22.494  1.00 50.55           C  
ATOM   1485  CB  ILE B 186      10.418 -11.830 -23.593  1.00 50.55           C  
ATOM   1486  O   ILE B 186      12.516 -12.255 -21.289  1.00 50.55           O  
ATOM   1487  CG1 ILE B 186       9.420 -12.493 -24.550  1.00 50.55           C  
ATOM   1488  CG2 ILE B 186      10.712 -10.389 -24.020  1.00 50.55           C  
ATOM   1489  CD1 ILE B 186       8.013 -11.917 -24.473  1.00 50.55           C  
ATOM   1490  N   GLY B 187      13.715 -11.260 -23.083  1.00 39.72           N  
ATOM   1491  CA  GLY B 187      14.674 -10.714 -22.136  1.00 39.72           C  
ATOM   1492  C   GLY B 187      15.781 -11.688 -21.778  1.00 39.72           C  
ATOM   1493  O   GLY B 187      15.571 -12.903 -21.783  1.00 39.72           O  
ATOM   1494  N   GLY B 188      17.006 -11.556 -22.559  1.00 37.18           N  
ATOM   1495  CA  GLY B 188      18.304 -12.157 -22.821  1.00 37.18           C  
ATOM   1496  C   GLY B 188      18.734 -12.040 -24.272  1.00 37.18           C  
ATOM   1497  O   GLY B 188      18.142 -11.280 -25.041  1.00 37.18           O  
ATOM   1498  N   TYR B 189      19.836 -12.851 -24.979  1.00 30.81           N  
ATOM   1499  CA  TYR B 189      20.437 -12.569 -26.277  1.00 30.81           C  
ATOM   1500  C   TYR B 189      19.404 -12.677 -27.392  1.00 30.81           C  
ATOM   1501  CB  TYR B 189      21.602 -13.526 -26.550  1.00 30.81           C  
ATOM   1502  O   TYR B 189      19.294 -11.783 -28.234  1.00 30.81           O  
ATOM   1503  CG  TYR B 189      22.866 -13.173 -25.805  1.00 30.81           C  
ATOM   1504  CD1 TYR B 189      23.764 -12.241 -26.320  1.00 30.81           C  
ATOM   1505  CD2 TYR B 189      23.164 -13.770 -24.585  1.00 30.81           C  
ATOM   1506  CE1 TYR B 189      24.931 -11.914 -25.637  1.00 30.81           C  
ATOM   1507  CE2 TYR B 189      24.328 -13.451 -23.893  1.00 30.81           C  
ATOM   1508  OH  TYR B 189      26.358 -12.203 -23.747  1.00 30.81           O  
ATOM   1509  CZ  TYR B 189      25.204 -12.523 -24.427  1.00 30.81           C  
ATOM   1510  N   THR B 190      18.950 -13.818 -27.924  1.00 32.34           N  
ATOM   1511  CA  THR B 190      18.957 -14.131 -29.349  1.00 32.34           C  
ATOM   1512  C   THR B 190      17.706 -13.581 -30.029  1.00 32.34           C  
ATOM   1513  CB  THR B 190      19.047 -15.650 -29.586  1.00 32.34           C  
ATOM   1514  O   THR B 190      17.725 -13.282 -31.225  1.00 32.34           O  
ATOM   1515  CG2 THR B 190      20.481 -16.146 -29.432  1.00 32.34           C  
ATOM   1516  OG1 THR B 190      18.214 -16.327 -28.637  1.00 32.34           O  
ATOM   1517  N   GLU B 191      16.303 -13.878 -29.639  1.00 37.98           N  
ATOM   1518  CA  GLU B 191      15.469 -14.140 -30.808  1.00 37.98           C  
ATOM   1519  C   GLU B 191      14.954 -12.841 -31.421  1.00 37.98           C  
ATOM   1520  CB  GLU B 191      14.293 -15.048 -30.437  1.00 37.98           C  
ATOM   1521  O   GLU B 191      14.441 -11.974 -30.711  1.00 37.98           O  
ATOM   1522  CG  GLU B 191      14.611 -16.534 -30.530  1.00 37.98           C  
ATOM   1523  CD  GLU B 191      13.418 -17.423 -30.214  1.00 37.98           C  
ATOM   1524  OE1 GLU B 191      13.551 -18.665 -30.289  1.00 37.98           O  
ATOM   1525  OE2 GLU B 191      12.342 -16.872 -29.890  1.00 37.98           O  
ATOM   1526  N   LYS B 192      15.556 -12.420 -32.619  1.00 35.14           N  
ATOM   1527  CA  LYS B 192      15.280 -11.241 -33.435  1.00 35.14           C  
ATOM   1528  C   LYS B 192      13.847 -11.259 -33.959  1.00 35.14           C  
ATOM   1529  CB  LYS B 192      16.264 -11.154 -34.603  1.00 35.14           C  
ATOM   1530  O   LYS B 192      13.281 -12.327 -34.200  1.00 35.14           O  
ATOM   1531  CG  LYS B 192      17.268 -10.018 -34.482  1.00 35.14           C  
ATOM   1532  CD  LYS B 192      18.165  -9.931 -35.710  1.00 35.14           C  
ATOM   1533  CE  LYS B 192      19.204  -8.827 -35.569  1.00 35.14           C  
ATOM   1534  NZ  LYS B 192      20.100  -8.753 -36.761  1.00 35.14           N  
ATOM   1535  N   TRP B 193      13.171 -10.100 -34.208  1.00 36.21           N  
ATOM   1536  CA  TRP B 193      11.889  -9.606 -34.700  1.00 36.21           C  
ATOM   1537  C   TRP B 193      11.671 -10.010 -36.154  1.00 36.21           C  
ATOM   1538  CB  TRP B 193      11.810  -8.083 -34.562  1.00 36.21           C  
ATOM   1539  O   TRP B 193      12.517  -9.746 -37.011  1.00 36.21           O  
ATOM   1540  CG  TRP B 193      10.517  -7.590 -33.984  1.00 36.21           C  
ATOM   1541  CD1 TRP B 193      10.131  -7.634 -32.673  1.00 36.21           C  
ATOM   1542  CD2 TRP B 193       9.438  -6.982 -34.701  1.00 36.21           C  
ATOM   1543  CE2 TRP B 193       8.429  -6.681 -33.760  1.00 36.21           C  
ATOM   1544  CE3 TRP B 193       9.227  -6.662 -36.048  1.00 36.21           C  
ATOM   1545  NE1 TRP B 193       8.876  -7.088 -32.532  1.00 36.21           N  
ATOM   1546  CH2 TRP B 193       7.044  -5.772 -35.450  1.00 36.21           C  
ATOM   1547  CZ2 TRP B 193       7.225  -6.074 -34.125  1.00 36.21           C  
ATOM   1548  CZ3 TRP B 193       8.028  -6.058 -36.410  1.00 36.21           C  
ATOM   1549  N   GLU B 194      11.056 -11.329 -36.523  1.00 33.78           N  
ATOM   1550  CA  GLU B 194      10.744 -11.453 -37.943  1.00 33.78           C  
ATOM   1551  C   GLU B 194       9.369 -10.870 -38.258  1.00 33.78           C  
ATOM   1552  CB  GLU B 194      10.807 -12.918 -38.382  1.00 33.78           C  
ATOM   1553  O   GLU B 194       8.474 -10.882 -37.410  1.00 33.78           O  
ATOM   1554  CG  GLU B 194      12.221 -13.427 -38.622  1.00 33.78           C  
ATOM   1555  CD  GLU B 194      12.264 -14.862 -39.123  1.00 33.78           C  
ATOM   1556  OE1 GLU B 194      13.367 -15.359 -39.446  1.00 33.78           O  
ATOM   1557  OE2 GLU B 194      11.187 -15.494 -39.195  1.00 33.78           O  
ATOM   1558  N   SER B 195       9.038  -9.992 -39.231  1.00 34.13           N  
ATOM   1559  CA  SER B 195       8.010  -9.075 -39.710  1.00 34.13           C  
ATOM   1560  C   SER B 195       6.634  -9.733 -39.702  1.00 34.13           C  
ATOM   1561  CB  SER B 195       8.342  -8.586 -41.121  1.00 34.13           C  
ATOM   1562  O   SER B 195       5.626  -9.081 -39.983  1.00 34.13           O  
ATOM   1563  OG  SER B 195       7.184  -8.585 -41.938  1.00 34.13           O  
ATOM   1564  N   GLY B 196       6.343 -11.085 -39.946  1.00 37.20           N  
ATOM   1565  CA  GLY B 196       4.990 -11.508 -40.272  1.00 37.20           C  
ATOM   1566  C   GLY B 196       3.981 -11.163 -39.194  1.00 37.20           C  
ATOM   1567  O   GLY B 196       4.339 -10.594 -38.160  1.00 37.20           O  
ATOM   1568  N   VAL B 197       2.533 -11.313 -39.397  1.00 40.48           N  
ATOM   1569  CA  VAL B 197       1.352 -11.022 -38.591  1.00 40.48           C  
ATOM   1570  C   VAL B 197       1.571 -11.509 -37.160  1.00 40.48           C  
ATOM   1571  CB  VAL B 197       0.083 -11.672 -39.187  1.00 40.48           C  
ATOM   1572  O   VAL B 197       1.346 -12.682 -36.856  1.00 40.48           O  
ATOM   1573  CG1 VAL B 197      -1.158 -11.252 -38.402  1.00 40.48           C  
ATOM   1574  CG2 VAL B 197      -0.062 -11.303 -40.662  1.00 40.48           C  
ATOM   1575  N   LYS B 198       2.805 -11.421 -36.364  1.00 44.15           N  
ATOM   1576  CA  LYS B 198       3.310 -12.193 -35.232  1.00 44.15           C  
ATOM   1577  C   LYS B 198       2.841 -11.598 -33.908  1.00 44.15           C  
ATOM   1578  CB  LYS B 198       4.837 -12.260 -35.266  1.00 44.15           C  
ATOM   1579  O   LYS B 198       2.606 -10.391 -33.812  1.00 44.15           O  
ATOM   1580  CG  LYS B 198       5.391 -13.289 -36.240  1.00 44.15           C  
ATOM   1581  CD  LYS B 198       6.907 -13.401 -36.134  1.00 44.15           C  
ATOM   1582  CE  LYS B 198       7.465 -14.411 -37.128  1.00 44.15           C  
ATOM   1583  NZ  LYS B 198       8.951 -14.522 -37.029  1.00 44.15           N  
ATOM   1584  N   ASP B 199       2.265 -12.404 -32.870  1.00 57.89           N  
ATOM   1585  CA  ASP B 199       2.171 -12.168 -31.432  1.00 57.89           C  
ATOM   1586  C   ASP B 199       3.448 -11.526 -30.897  1.00 57.89           C  
ATOM   1587  CB  ASP B 199       1.889 -13.476 -30.691  1.00 57.89           C  
ATOM   1588  O   ASP B 199       4.552 -11.992 -31.186  1.00 57.89           O  
ATOM   1589  CG  ASP B 199       0.452 -13.944 -30.840  1.00 57.89           C  
ATOM   1590  OD1 ASP B 199      -0.377 -13.201 -31.408  1.00 57.89           O  
ATOM   1591  OD2 ASP B 199       0.144 -15.066 -30.382  1.00 57.89           O  
ATOM   1592  N   CYS B 200       3.246 -10.232 -30.477  1.00 64.84           N  
ATOM   1593  CA  CYS B 200       4.411  -9.532 -29.946  1.00 64.84           C  
ATOM   1594  C   CYS B 200       4.200  -9.155 -28.485  1.00 64.84           C  
ATOM   1595  CB  CYS B 200       4.704  -8.278 -30.769  1.00 64.84           C  
ATOM   1596  O   CYS B 200       3.068  -8.928 -28.054  1.00 64.84           O  
ATOM   1597  SG  CYS B 200       3.543  -6.926 -30.475  1.00 64.84           S  
ATOM   1598  N   VAL B 201       5.300  -9.302 -27.725  1.00 70.44           N  
ATOM   1599  CA  VAL B 201       5.319  -8.855 -26.336  1.00 70.44           C  
ATOM   1600  C   VAL B 201       6.212  -7.624 -26.201  1.00 70.44           C  
ATOM   1601  CB  VAL B 201       5.806  -9.973 -25.386  1.00 70.44           C  
ATOM   1602  O   VAL B 201       7.331  -7.601 -26.719  1.00 70.44           O  
ATOM   1603  CG1 VAL B 201       5.928  -9.452 -23.956  1.00 70.44           C  
ATOM   1604  CG2 VAL B 201       4.858 -11.170 -25.443  1.00 70.44           C  
ATOM   1605  N   VAL B 202       5.656  -6.598 -25.730  1.00 70.21           N  
ATOM   1606  CA  VAL B 202       6.401  -5.354 -25.561  1.00 70.21           C  
ATOM   1607  C   VAL B 202       6.609  -5.074 -24.075  1.00 70.21           C  
ATOM   1608  CB  VAL B 202       5.679  -4.164 -26.232  1.00 70.21           C  
ATOM   1609  O   VAL B 202       5.657  -5.105 -23.291  1.00 70.21           O  
ATOM   1610  CG1 VAL B 202       6.520  -2.894 -26.129  1.00 70.21           C  
ATOM   1611  CG2 VAL B 202       5.367  -4.485 -27.693  1.00 70.21           C  
ATOM   1612  N   LEU B 203       7.883  -4.925 -23.716  1.00 73.24           N  
ATOM   1613  CA  LEU B 203       8.213  -4.505 -22.358  1.00 73.24           C  
ATOM   1614  C   LEU B 203       8.407  -2.995 -22.288  1.00 73.24           C  
ATOM   1615  CB  LEU B 203       9.476  -5.218 -21.868  1.00 73.24           C  
ATOM   1616  O   LEU B 203       9.337  -2.456 -22.893  1.00 73.24           O  
ATOM   1617  CG  LEU B 203       9.338  -6.037 -20.584  1.00 73.24           C  
ATOM   1618  CD1 LEU B 203       8.911  -7.465 -20.910  1.00 73.24           C  
ATOM   1619  CD2 LEU B 203      10.646  -6.030 -19.802  1.00 73.24           C  
ATOM   1620  N   HIS B 204       7.473  -2.397 -21.638  1.00 72.13           N  
ATOM   1621  CA  HIS B 204       7.543  -0.945 -21.511  1.00 72.13           C  
ATOM   1622  C   HIS B 204       8.141  -0.538 -20.168  1.00 72.13           C  
ATOM   1623  CB  HIS B 204       6.155  -0.325 -21.678  1.00 72.13           C  
ATOM   1624  O   HIS B 204       7.758  -1.073 -19.126  1.00 72.13           O  
ATOM   1625  CG  HIS B 204       5.591  -0.478 -23.055  1.00 72.13           C  
ATOM   1626  CD2 HIS B 204       4.576  -1.244 -23.520  1.00 72.13           C  
ATOM   1627  ND1 HIS B 204       6.085   0.211 -24.141  1.00 72.13           N  
ATOM   1628  CE1 HIS B 204       5.395  -0.125 -25.218  1.00 72.13           C  
ATOM   1629  NE2 HIS B 204       4.474  -1.007 -24.868  1.00 72.13           N  
ATOM   1630  N   SER B 205       9.176   0.279 -20.194  1.00 70.90           N  
ATOM   1631  CA  SER B 205       9.648   1.068 -19.061  1.00 70.90           C  
ATOM   1632  C   SER B 205       9.414   2.557 -19.288  1.00 70.90           C  
ATOM   1633  CB  SER B 205      11.134   0.809 -18.810  1.00 70.90           C  
ATOM   1634  O   SER B 205       8.788   2.950 -20.275  1.00 70.90           O  
ATOM   1635  OG  SER B 205      11.928   1.430 -19.807  1.00 70.90           O  
ATOM   1636  N   TYR B 206       9.830   3.377 -18.400  1.00 67.80           N  
ATOM   1637  CA  TYR B 206       9.571   4.807 -18.527  1.00 67.80           C  
ATOM   1638  C   TYR B 206      10.201   5.365 -19.797  1.00 67.80           C  
ATOM   1639  CB  TYR B 206      10.106   5.560 -17.305  1.00 67.80           C  
ATOM   1640  O   TYR B 206       9.586   6.170 -20.501  1.00 67.80           O  
ATOM   1641  CG  TYR B 206       9.316   5.309 -16.043  1.00 67.80           C  
ATOM   1642  CD1 TYR B 206       7.962   5.631 -15.970  1.00 67.80           C  
ATOM   1643  CD2 TYR B 206       9.921   4.750 -14.923  1.00 67.80           C  
ATOM   1644  CE1 TYR B 206       7.231   5.403 -14.809  1.00 67.80           C  
ATOM   1645  CE2 TYR B 206       9.199   4.518 -13.757  1.00 67.80           C  
ATOM   1646  OH  TYR B 206       7.137   4.619 -12.558  1.00 67.80           O  
ATOM   1647  CZ  TYR B 206       7.857   4.847 -13.710  1.00 67.80           C  
ATOM   1648  N   PHE B 207      11.249   4.849 -20.069  1.00 70.63           N  
ATOM   1649  CA  PHE B 207      11.974   5.511 -21.147  1.00 70.63           C  
ATOM   1650  C   PHE B 207      12.335   4.517 -22.245  1.00 70.63           C  
ATOM   1651  CB  PHE B 207      13.241   6.184 -20.611  1.00 70.63           C  
ATOM   1652  O   PHE B 207      12.859   4.904 -23.292  1.00 70.63           O  
ATOM   1653  CG  PHE B 207      12.984   7.163 -19.497  1.00 70.63           C  
ATOM   1654  CD1 PHE B 207      12.424   8.407 -19.762  1.00 70.63           C  
ATOM   1655  CD2 PHE B 207      13.301   6.838 -18.185  1.00 70.63           C  
ATOM   1656  CE1 PHE B 207      12.185   9.315 -18.733  1.00 70.63           C  
ATOM   1657  CE2 PHE B 207      13.065   7.741 -17.151  1.00 70.63           C  
ATOM   1658  CZ  PHE B 207      12.508   8.979 -17.428  1.00 70.63           C  
ATOM   1659  N   THR B 208      12.019   3.224 -22.021  1.00 70.14           N  
ATOM   1660  CA  THR B 208      12.433   2.231 -23.006  1.00 70.14           C  
ATOM   1661  C   THR B 208      11.278   1.296 -23.351  1.00 70.14           C  
ATOM   1662  CB  THR B 208      13.631   1.407 -22.499  1.00 70.14           C  
ATOM   1663  O   THR B 208      10.408   1.041 -22.516  1.00 70.14           O  
ATOM   1664  CG2 THR B 208      14.866   2.284 -22.319  1.00 70.14           C  
ATOM   1665  OG1 THR B 208      13.294   0.812 -21.239  1.00 70.14           O  
ATOM   1666  N   SER B 209      11.161   0.984 -24.587  1.00 73.70           N  
ATOM   1667  CA  SER B 209      10.258  -0.055 -25.070  1.00 73.70           C  
ATOM   1668  C   SER B 209      11.009  -1.106 -25.881  1.00 73.70           C  
ATOM   1669  CB  SER B 209       9.143   0.556 -25.920  1.00 73.70           C  
ATOM   1670  O   SER B 209      11.688  -0.777 -26.856  1.00 73.70           O  
ATOM   1671  OG  SER B 209       8.418   1.523 -25.179  1.00 73.70           O  
ATOM   1672  N   ASP B 210      11.036  -2.329 -25.347  1.00 71.02           N  
ATOM   1673  CA  ASP B 210      11.689  -3.435 -26.040  1.00 71.02           C  
ATOM   1674  C   ASP B 210      10.660  -4.383 -26.652  1.00 71.02           C  
ATOM   1675  CB  ASP B 210      12.608  -4.200 -25.085  1.00 71.02           C  
ATOM   1676  O   ASP B 210       9.729  -4.820 -25.972  1.00 71.02           O  
ATOM   1677  CG  ASP B 210      13.745  -3.349 -24.548  1.00 71.02           C  
ATOM   1678  OD1 ASP B 210      14.267  -2.489 -25.290  1.00 71.02           O  
ATOM   1679  OD2 ASP B 210      14.126  -3.543 -23.374  1.00 71.02           O  
ATOM   1680  N   TYR B 211      10.789  -4.626 -27.854  1.00 64.85           N  
ATOM   1681  CA  TYR B 211       9.842  -5.448 -28.599  1.00 64.85           C  
ATOM   1682  C   TYR B 211      10.389  -6.856 -28.806  1.00 64.85           C  
ATOM   1683  CB  TYR B 211       9.521  -4.808 -29.952  1.00 64.85           C  
ATOM   1684  O   TYR B 211      11.563  -7.030 -29.141  1.00 64.85           O  
ATOM   1685  CG  TYR B 211       8.860  -3.455 -29.843  1.00 64.85           C  
ATOM   1686  CD1 TYR B 211       7.482  -3.318 -29.991  1.00 64.85           C  
ATOM   1687  CD2 TYR B 211       9.612  -2.313 -29.591  1.00 64.85           C  
ATOM   1688  CE1 TYR B 211       6.869  -2.073 -29.893  1.00 64.85           C  
ATOM   1689  CE2 TYR B 211       9.009  -1.063 -29.490  1.00 64.85           C  
ATOM   1690  OH  TYR B 211       7.037   0.281 -29.544  1.00 64.85           O  
ATOM   1691  CZ  TYR B 211       7.639  -0.954 -29.642  1.00 64.85           C  
ATOM   1692  N   TYR B 212       9.568  -7.856 -28.475  1.00 65.58           N  
ATOM   1693  CA  TYR B 212       9.927  -9.254 -28.686  1.00 65.58           C  
ATOM   1694  C   TYR B 212       8.873  -9.968 -29.523  1.00 65.58           C  
ATOM   1695  CB  TYR B 212      10.103  -9.972 -27.344  1.00 65.58           C  
ATOM   1696  O   TYR B 212       7.681  -9.909 -29.214  1.00 65.58           O  
ATOM   1697  CG  TYR B 212      11.154  -9.352 -26.456  1.00 65.58           C  
ATOM   1698  CD1 TYR B 212      12.482  -9.768 -26.521  1.00 65.58           C  
ATOM   1699  CD2 TYR B 212      10.822  -8.350 -25.551  1.00 65.58           C  
ATOM   1700  CE1 TYR B 212      13.454  -9.200 -25.703  1.00 65.58           C  
ATOM   1701  CE2 TYR B 212      11.785  -7.776 -24.728  1.00 65.58           C  
ATOM   1702  OH  TYR B 212      14.054  -7.641 -24.000  1.00 65.58           O  
ATOM   1703  CZ  TYR B 212      13.096  -8.206 -24.812  1.00 65.58           C  
ATOM   1704  N   GLN B 213       9.286 -10.565 -30.569  1.00 58.84           N  
ATOM   1705  CA  GLN B 213       8.367 -11.320 -31.415  1.00 58.84           C  
ATOM   1706  C   GLN B 213       8.236 -12.763 -30.934  1.00 58.84           C  
ATOM   1707  CB  GLN B 213       8.831 -11.293 -32.871  1.00 58.84           C  
ATOM   1708  O   GLN B 213       9.238 -13.422 -30.651  1.00 58.84           O  
ATOM   1709  CG  GLN B 213       7.818 -11.870 -33.851  1.00 58.84           C  
ATOM   1710  CD  GLN B 213       8.211 -11.648 -35.300  1.00 58.84           C  
ATOM   1711  NE2 GLN B 213       7.337 -12.045 -36.218  1.00 58.84           N  
ATOM   1712  OE1 GLN B 213       9.290 -11.123 -35.591  1.00 58.84           O  
ATOM   1713  N   LEU B 214       7.019 -13.232 -30.701  1.00 56.90           N  
ATOM   1714  CA  LEU B 214       6.770 -14.613 -30.302  1.00 56.90           C  
ATOM   1715  C   LEU B 214       6.461 -15.483 -31.516  1.00 56.90           C  
ATOM   1716  CB  LEU B 214       5.613 -14.682 -29.302  1.00 56.90           C  
ATOM   1717  O   LEU B 214       5.727 -15.064 -32.414  1.00 56.90           O  
ATOM   1718  CG  LEU B 214       5.881 -14.101 -27.913  1.00 56.90           C  
ATOM   1719  CD1 LEU B 214       4.570 -13.713 -27.238  1.00 56.90           C  
ATOM   1720  CD2 LEU B 214       6.655 -15.098 -27.057  1.00 56.90           C  
ATOM   1721  N   TYR B 215       7.135 -16.497 -31.875  1.00 47.71           N  
ATOM   1722  CA  TYR B 215       6.841 -17.386 -32.993  1.00 47.71           C  
ATOM   1723  C   TYR B 215       5.656 -18.289 -32.675  1.00 47.71           C  
ATOM   1724  CB  TYR B 215       8.067 -18.236 -33.341  1.00 47.71           C  
ATOM   1725  O   TYR B 215       5.710 -19.087 -31.736  1.00 47.71           O  
ATOM   1726  CG  TYR B 215       9.081 -17.517 -34.198  1.00 47.71           C  
ATOM   1727  CD1 TYR B 215       8.931 -17.449 -35.581  1.00 47.71           C  
ATOM   1728  CD2 TYR B 215      10.191 -16.905 -33.626  1.00 47.71           C  
ATOM   1729  CE1 TYR B 215       9.864 -16.789 -36.374  1.00 47.71           C  
ATOM   1730  CE2 TYR B 215      11.130 -16.242 -34.409  1.00 47.71           C  
ATOM   1731  OH  TYR B 215      11.885 -15.535 -36.560  1.00 47.71           O  
ATOM   1732  CZ  TYR B 215      10.958 -16.190 -35.780  1.00 47.71           C  
ATOM   1733  N   SER B 216       4.441 -17.812 -32.320  1.00 48.80           N  
ATOM   1734  CA  SER B 216       3.378 -18.354 -31.481  1.00 48.80           C  
ATOM   1735  C   SER B 216       2.439 -19.246 -32.287  1.00 48.80           C  
ATOM   1736  CB  SER B 216       2.583 -17.223 -30.826  1.00 48.80           C  
ATOM   1737  O   SER B 216       1.396 -18.791 -32.762  1.00 48.80           O  
ATOM   1738  OG  SER B 216       1.216 -17.576 -30.702  1.00 48.80           O  
ATOM   1739  N   THR B 217       2.695 -19.933 -33.449  1.00 45.36           N  
ATOM   1740  CA  THR B 217       1.479 -20.572 -33.938  1.00 45.36           C  
ATOM   1741  C   THR B 217       0.752 -21.291 -32.804  1.00 45.36           C  
ATOM   1742  CB  THR B 217       1.789 -21.572 -35.068  1.00 45.36           C  
ATOM   1743  O   THR B 217      -0.478 -21.375 -32.803  1.00 45.36           O  
ATOM   1744  CG2 THR B 217       1.822 -20.875 -36.424  1.00 45.36           C  
ATOM   1745  OG1 THR B 217       3.063 -22.179 -34.823  1.00 45.36           O  
ATOM   1746  N   GLN B 218       1.474 -21.716 -31.675  1.00 43.82           N  
ATOM   1747  CA  GLN B 218       0.868 -22.659 -30.741  1.00 43.82           C  
ATOM   1748  C   GLN B 218       0.337 -21.942 -29.503  1.00 43.82           C  
ATOM   1749  CB  GLN B 218       1.876 -23.734 -30.333  1.00 43.82           C  
ATOM   1750  O   GLN B 218      -0.397 -22.530 -28.705  1.00 43.82           O  
ATOM   1751  CG  GLN B 218       2.000 -24.873 -31.336  1.00 43.82           C  
ATOM   1752  CD  GLN B 218       2.880 -26.003 -30.836  1.00 43.82           C  
ATOM   1753  NE2 GLN B 218       2.950 -27.085 -31.604  1.00 43.82           N  
ATOM   1754  OE1 GLN B 218       3.492 -25.904 -29.768  1.00 43.82           O  
ATOM   1755  N   LEU B 219       0.673 -20.638 -29.163  1.00 45.86           N  
ATOM   1756  CA  LEU B 219       0.139 -19.979 -27.976  1.00 45.86           C  
ATOM   1757  C   LEU B 219      -1.097 -19.156 -28.322  1.00 45.86           C  
ATOM   1758  CB  LEU B 219       1.202 -19.082 -27.337  1.00 45.86           C  
ATOM   1759  O   LEU B 219      -1.650 -18.468 -27.460  1.00 45.86           O  
ATOM   1760  CG  LEU B 219       2.222 -19.778 -26.433  1.00 45.86           C  
ATOM   1761  CD1 LEU B 219       3.569 -19.067 -26.508  1.00 45.86           C  
ATOM   1762  CD2 LEU B 219       1.717 -19.826 -24.995  1.00 45.86           C  
ATOM   1763  N   SER B 220      -1.699 -19.252 -29.560  1.00 46.19           N  
ATOM   1764  CA  SER B 220      -2.718 -18.311 -30.015  1.00 46.19           C  
ATOM   1765  C   SER B 220      -4.068 -18.604 -29.369  1.00 46.19           C  
ATOM   1766  CB  SER B 220      -2.851 -18.359 -31.537  1.00 46.19           C  
ATOM   1767  O   SER B 220      -4.504 -19.756 -29.324  1.00 46.19           O  
ATOM   1768  OG  SER B 220      -4.012 -17.668 -31.963  1.00 46.19           O  
ATOM   1769  N   THR B 221      -4.597 -17.694 -28.503  1.00 42.32           N  
ATOM   1770  CA  THR B 221      -5.954 -17.898 -28.008  1.00 42.32           C  
ATOM   1771  C   THR B 221      -6.911 -18.195 -29.159  1.00 42.32           C  
ATOM   1772  CB  THR B 221      -6.453 -16.669 -27.226  1.00 42.32           C  
ATOM   1773  O   THR B 221      -8.031 -18.658 -28.938  1.00 42.32           O  
ATOM   1774  CG2 THR B 221      -5.818 -16.603 -25.841  1.00 42.32           C  
ATOM   1775  OG1 THR B 221      -6.118 -15.479 -27.951  1.00 42.32           O  
ATOM   1776  N   ASP B 222      -6.557 -17.857 -30.428  1.00 41.82           N  
ATOM   1777  CA  ASP B 222      -7.406 -18.149 -31.579  1.00 41.82           C  
ATOM   1778  C   ASP B 222      -7.398 -19.641 -31.903  1.00 41.82           C  
ATOM   1779  CB  ASP B 222      -6.954 -17.343 -32.798  1.00 41.82           C  
ATOM   1780  O   ASP B 222      -8.320 -20.147 -32.546  1.00 41.82           O  
ATOM   1781  CG  ASP B 222      -7.236 -15.857 -32.665  1.00 41.82           C  
ATOM   1782  OD1 ASP B 222      -8.117 -15.473 -31.866  1.00 41.82           O  
ATOM   1783  OD2 ASP B 222      -6.574 -15.063 -33.367  1.00 41.82           O  
ATOM   1784  N   THR B 223      -6.292 -20.340 -31.599  1.00 40.10           N  
ATOM   1785  CA  THR B 223      -6.138 -21.744 -31.963  1.00 40.10           C  
ATOM   1786  C   THR B 223      -6.637 -22.651 -30.843  1.00 40.10           C  
ATOM   1787  CB  THR B 223      -4.669 -22.080 -32.284  1.00 40.10           C  
ATOM   1788  O   THR B 223      -6.436 -23.867 -30.885  1.00 40.10           O  
ATOM   1789  CG2 THR B 223      -4.271 -21.550 -33.658  1.00 40.10           C  
ATOM   1790  OG1 THR B 223      -3.822 -21.487 -31.292  1.00 40.10           O  
ATOM   1791  N   GLY B 224      -7.524 -22.242 -29.901  1.00 40.61           N  
ATOM   1792  CA  GLY B 224      -8.100 -23.064 -28.849  1.00 40.61           C  
ATOM   1793  C   GLY B 224      -7.259 -23.093 -27.587  1.00 40.61           C  
ATOM   1794  O   GLY B 224      -7.542 -23.859 -26.663  1.00 40.61           O  
ATOM   1795  N   VAL B 225      -6.061 -22.525 -27.611  1.00 43.93           N  
ATOM   1796  CA  VAL B 225      -5.352 -22.530 -26.336  1.00 43.93           C  
ATOM   1797  C   VAL B 225      -6.078 -21.631 -25.337  1.00 43.93           C  
ATOM   1798  CB  VAL B 225      -3.886 -22.069 -26.499  1.00 43.93           C  
ATOM   1799  O   VAL B 225      -6.326 -20.455 -25.616  1.00 43.93           O  
ATOM   1800  CG1 VAL B 225      -3.140 -22.161 -25.170  1.00 43.93           C  
ATOM   1801  CG2 VAL B 225      -3.183 -22.902 -27.569  1.00 43.93           C  
ATOM   1802  N   GLU B 226      -6.666 -22.221 -24.201  1.00 50.61           N  
ATOM   1803  CA  GLU B 226      -7.595 -21.593 -23.265  1.00 50.61           C  
ATOM   1804  C   GLU B 226      -6.861 -20.676 -22.291  1.00 50.61           C  
ATOM   1805  CB  GLU B 226      -8.383 -22.656 -22.496  1.00 50.61           C  
ATOM   1806  O   GLU B 226      -7.343 -19.587 -21.972  1.00 50.61           O  
ATOM   1807  CG  GLU B 226      -9.646 -23.120 -23.207  1.00 50.61           C  
ATOM   1808  CD  GLU B 226     -10.468 -24.103 -22.389  1.00 50.61           C  
ATOM   1809  OE1 GLU B 226     -11.585 -24.469 -22.823  1.00 50.61           O  
ATOM   1810  OE2 GLU B 226      -9.993 -24.511 -21.306  1.00 50.61           O  
ATOM   1811  N   HIS B 227      -5.400 -20.929 -22.111  1.00 51.64           N  
ATOM   1812  CA  HIS B 227      -4.736 -20.121 -21.095  1.00 51.64           C  
ATOM   1813  C   HIS B 227      -3.253 -19.952 -21.408  1.00 51.64           C  
ATOM   1814  CB  HIS B 227      -4.912 -20.749 -19.711  1.00 51.64           C  
ATOM   1815  O   HIS B 227      -2.614 -20.873 -21.923  1.00 51.64           O  
ATOM   1816  CG  HIS B 227      -6.341 -20.891 -19.294  1.00 51.64           C  
ATOM   1817  CD2 HIS B 227      -7.128 -21.987 -19.178  1.00 51.64           C  
ATOM   1818  ND1 HIS B 227      -7.124 -19.814 -18.941  1.00 51.64           N  
ATOM   1819  CE1 HIS B 227      -8.334 -20.242 -18.623  1.00 51.64           C  
ATOM   1820  NE2 HIS B 227      -8.363 -21.557 -18.759  1.00 51.64           N  
ATOM   1821  N   VAL B 228      -2.657 -18.691 -21.393  1.00 57.46           N  
ATOM   1822  CA  VAL B 228      -1.236 -18.387 -21.517  1.00 57.46           C  
ATOM   1823  C   VAL B 228      -0.694 -17.891 -20.178  1.00 57.46           C  
ATOM   1824  CB  VAL B 228      -0.974 -17.336 -22.619  1.00 57.46           C  
ATOM   1825  O   VAL B 228      -1.337 -17.084 -19.502  1.00 57.46           O  
ATOM   1826  CG1 VAL B 228       0.517 -17.017 -22.718  1.00 57.46           C  
ATOM   1827  CG2 VAL B 228      -1.508 -17.829 -23.963  1.00 57.46           C  
ATOM   1828  N   THR B 229       0.441 -18.490 -19.768  1.00 53.93           N  
ATOM   1829  CA  THR B 229       1.020 -18.132 -18.478  1.00 53.93           C  
ATOM   1830  C   THR B 229       2.353 -17.414 -18.664  1.00 53.93           C  
ATOM   1831  CB  THR B 229       1.222 -19.375 -17.592  1.00 53.93           C  
ATOM   1832  O   THR B 229       3.199 -17.857 -19.444  1.00 53.93           O  
ATOM   1833  CG2 THR B 229       1.625 -18.980 -16.175  1.00 53.93           C  
ATOM   1834  OG1 THR B 229       0.000 -20.121 -17.539  1.00 53.93           O  
ATOM   1835  N   PHE B 230       2.474 -16.247 -18.098  1.00 61.32           N  
ATOM   1836  CA  PHE B 230       3.702 -15.462 -18.100  1.00 61.32           C  
ATOM   1837  C   PHE B 230       4.462 -15.641 -16.791  1.00 61.32           C  
ATOM   1838  CB  PHE B 230       3.393 -13.979 -18.328  1.00 61.32           C  
ATOM   1839  O   PHE B 230       3.894 -15.471 -15.709  1.00 61.32           O  
ATOM   1840  CG  PHE B 230       2.838 -13.677 -19.694  1.00 61.32           C  
ATOM   1841  CD1 PHE B 230       3.663 -13.199 -20.704  1.00 61.32           C  
ATOM   1842  CD2 PHE B 230       1.491 -13.872 -19.967  1.00 61.32           C  
ATOM   1843  CE1 PHE B 230       3.152 -12.920 -21.970  1.00 61.32           C  
ATOM   1844  CE2 PHE B 230       0.973 -13.595 -21.229  1.00 61.32           C  
ATOM   1845  CZ  PHE B 230       1.805 -13.118 -22.229  1.00 61.32           C  
ATOM   1846  N   PHE B 231       5.692 -16.168 -16.955  1.00 56.33           N  
ATOM   1847  CA  PHE B 231       6.603 -16.202 -15.817  1.00 56.33           C  
ATOM   1848  C   PHE B 231       7.590 -15.043 -15.878  1.00 56.33           C  
ATOM   1849  CB  PHE B 231       7.359 -17.534 -15.772  1.00 56.33           C  
ATOM   1850  O   PHE B 231       8.440 -14.991 -16.769  1.00 56.33           O  
ATOM   1851  CG  PHE B 231       6.465 -18.735 -15.625  1.00 56.33           C  
ATOM   1852  CD1 PHE B 231       6.188 -19.264 -14.370  1.00 56.33           C  
ATOM   1853  CD2 PHE B 231       5.900 -19.336 -16.742  1.00 56.33           C  
ATOM   1854  CE1 PHE B 231       5.361 -20.376 -14.231  1.00 56.33           C  
ATOM   1855  CE2 PHE B 231       5.072 -20.447 -16.611  1.00 56.33           C  
ATOM   1856  CZ  PHE B 231       4.805 -20.966 -15.355  1.00 56.33           C  
ATOM   1857  N   ILE B 232       7.423 -14.101 -15.021  1.00 59.13           N  
ATOM   1858  CA  ILE B 232       8.278 -12.920 -15.005  1.00 59.13           C  
ATOM   1859  C   ILE B 232       9.314 -13.047 -13.891  1.00 59.13           C  
ATOM   1860  CB  ILE B 232       7.452 -11.627 -14.823  1.00 59.13           C  
ATOM   1861  O   ILE B 232       8.979 -12.947 -12.709  1.00 59.13           O  
ATOM   1862  CG1 ILE B 232       6.351 -11.543 -15.886  1.00 59.13           C  
ATOM   1863  CG2 ILE B 232       8.359 -10.394 -14.876  1.00 59.13           C  
ATOM   1864  CD1 ILE B 232       5.382 -10.385 -15.684  1.00 59.13           C  
ATOM   1865  N   TYR B 233      10.523 -13.345 -14.350  1.00 53.86           N  
ATOM   1866  CA  TYR B 233      11.618 -13.523 -13.403  1.00 53.86           C  
ATOM   1867  C   TYR B 233      12.250 -12.184 -13.042  1.00 53.86           C  
ATOM   1868  CB  TYR B 233      12.681 -14.463 -13.980  1.00 53.86           C  
ATOM   1869  O   TYR B 233      12.560 -11.379 -13.924  1.00 53.86           O  
ATOM   1870  CG  TYR B 233      12.211 -15.889 -14.133  1.00 53.86           C  
ATOM   1871  CD1 TYR B 233      12.374 -16.811 -13.102  1.00 53.86           C  
ATOM   1872  CD2 TYR B 233      11.604 -16.317 -15.309  1.00 53.86           C  
ATOM   1873  CE1 TYR B 233      11.945 -18.127 -13.239  1.00 53.86           C  
ATOM   1874  CE2 TYR B 233      11.170 -17.631 -15.457  1.00 53.86           C  
ATOM   1875  OH  TYR B 233      10.917 -19.828 -14.560  1.00 53.86           O  
ATOM   1876  CZ  TYR B 233      11.344 -18.527 -14.418  1.00 53.86           C  
ATOM   1877  N   ASN B 234      12.242 -11.849 -11.805  1.00 51.78           N  
ATOM   1878  CA  ASN B 234      12.790 -10.586 -11.323  1.00 51.78           C  
ATOM   1879  C   ASN B 234      14.051 -10.803 -10.491  1.00 51.78           C  
ATOM   1880  CB  ASN B 234      11.743  -9.821 -10.511  1.00 51.78           C  
ATOM   1881  O   ASN B 234      14.150 -11.783  -9.751  1.00 51.78           O  
ATOM   1882  CG  ASN B 234      10.569  -9.364 -11.354  1.00 51.78           C  
ATOM   1883  ND2 ASN B 234       9.476  -8.993 -10.698  1.00 51.78           N  
ATOM   1884  OD1 ASN B 234      10.644  -9.345 -12.586  1.00 51.78           O  
ATOM   1885  N   LYS B 235      15.208 -10.235 -10.916  1.00 47.03           N  
ATOM   1886  CA  LYS B 235      16.396 -10.200 -10.068  1.00 47.03           C  
ATOM   1887  C   LYS B 235      16.380  -8.981  -9.150  1.00 47.03           C  
ATOM   1888  CB  LYS B 235      17.665 -10.196 -10.922  1.00 47.03           C  
ATOM   1889  O   LYS B 235      16.179  -7.855  -9.608  1.00 47.03           O  
ATOM   1890  CG  LYS B 235      18.836 -10.937 -10.294  1.00 47.03           C  
ATOM   1891  CD  LYS B 235      20.046 -10.958 -11.220  1.00 47.03           C  
ATOM   1892  CE  LYS B 235      21.235 -11.652 -10.571  1.00 47.03           C  
ATOM   1893  NZ  LYS B 235      22.415 -11.702 -11.486  1.00 47.03           N  
ATOM   1894  N   ILE B 236      16.025  -9.132  -7.885  1.00 39.67           N  
ATOM   1895  CA  ILE B 236      16.165  -7.998  -6.979  1.00 39.67           C  
ATOM   1896  C   ILE B 236      17.645  -7.683  -6.769  1.00 39.67           C  
ATOM   1897  CB  ILE B 236      15.478  -8.270  -5.622  1.00 39.67           C  
ATOM   1898  O   ILE B 236      18.459  -8.592  -6.588  1.00 39.67           O  
ATOM   1899  CG1 ILE B 236      14.003  -8.633  -5.833  1.00 39.67           C  
ATOM   1900  CG2 ILE B 236      15.616  -7.059  -4.694  1.00 39.67           C  
ATOM   1901  CD1 ILE B 236      13.308  -9.151  -4.582  1.00 39.67           C  
ATOM   1902  N   VAL B 237      18.165  -6.499  -7.153  1.00 38.33           N  
ATOM   1903  CA  VAL B 237      19.528  -5.997  -7.019  1.00 38.33           C  
ATOM   1904  C   VAL B 237      20.053  -6.294  -5.616  1.00 38.33           C  
ATOM   1905  CB  VAL B 237      19.606  -4.481  -7.308  1.00 38.33           C  
ATOM   1906  O   VAL B 237      19.413  -5.947  -4.621  1.00 38.33           O  
ATOM   1907  CG1 VAL B 237      21.048  -3.987  -7.214  1.00 38.33           C  
ATOM   1908  CG2 VAL B 237      19.019  -4.170  -8.684  1.00 38.33           C  
ATOM   1909  N   ASP B 238      20.537  -7.511  -5.260  1.00 37.34           N  
ATOM   1910  CA  ASP B 238      21.326  -7.866  -4.084  1.00 37.34           C  
ATOM   1911  C   ASP B 238      20.795  -9.140  -3.430  1.00 37.34           C  
ATOM   1912  CB  ASP B 238      21.329  -6.718  -3.073  1.00 37.34           C  
ATOM   1913  O   ASP B 238      21.211  -9.497  -2.326  1.00 37.34           O  
ATOM   1914  CG  ASP B 238      22.159  -5.530  -3.527  1.00 37.34           C  
ATOM   1915  OD1 ASP B 238      23.110  -5.716  -4.317  1.00 37.34           O  
ATOM   1916  OD2 ASP B 238      21.861  -4.397  -3.089  1.00 37.34           O  
ATOM   1917  N   GLU B 239      19.643  -9.621  -3.954  1.00 42.56           N  
ATOM   1918  CA  GLU B 239      19.222 -10.921  -3.438  1.00 42.56           C  
ATOM   1919  C   GLU B 239      19.578 -12.042  -4.410  1.00 42.56           C  
ATOM   1920  CB  GLU B 239      17.717 -10.926  -3.157  1.00 42.56           C  
ATOM   1921  O   GLU B 239      19.349 -11.922  -5.615  1.00 42.56           O  
ATOM   1922  CG  GLU B 239      17.350 -10.443  -1.762  1.00 42.56           C  
ATOM   1923  CD  GLU B 239      15.868 -10.579  -1.450  1.00 42.56           C  
ATOM   1924  OE1 GLU B 239      15.442 -10.183  -0.342  1.00 42.56           O  
ATOM   1925  OE2 GLU B 239      15.127 -11.086  -2.321  1.00 42.56           O  
ATOM   1926  N   PRO B 240      20.469 -12.956  -3.962  1.00 42.03           N  
ATOM   1927  CA  PRO B 240      20.850 -14.066  -4.838  1.00 42.03           C  
ATOM   1928  C   PRO B 240      19.644 -14.826  -5.386  1.00 42.03           C  
ATOM   1929  CB  PRO B 240      21.692 -14.962  -3.927  1.00 42.03           C  
ATOM   1930  O   PRO B 240      19.726 -15.433  -6.457  1.00 42.03           O  
ATOM   1931  CG  PRO B 240      21.490 -14.407  -2.553  1.00 42.03           C  
ATOM   1932  CD  PRO B 240      20.751 -13.105  -2.669  1.00 42.03           C  
ATOM   1933  N   GLU B 241      18.512 -14.589  -4.721  1.00 46.62           N  
ATOM   1934  CA  GLU B 241      17.400 -15.469  -5.069  1.00 46.62           C  
ATOM   1935  C   GLU B 241      16.488 -14.822  -6.107  1.00 46.62           C  
ATOM   1936  CB  GLU B 241      16.597 -15.840  -3.820  1.00 46.62           C  
ATOM   1937  O   GLU B 241      16.208 -13.624  -6.033  1.00 46.62           O  
ATOM   1938  CG  GLU B 241      17.321 -16.797  -2.884  1.00 46.62           C  
ATOM   1939  CD  GLU B 241      16.419 -17.384  -1.810  1.00 46.62           C  
ATOM   1940  OE1 GLU B 241      16.885 -18.244  -1.029  1.00 46.62           O  
ATOM   1941  OE2 GLU B 241      15.236 -16.981  -1.750  1.00 46.62           O  
ATOM   1942  N   GLU B 242      16.216 -15.338  -7.306  1.00 48.29           N  
ATOM   1943  CA  GLU B 242      15.327 -14.952  -8.398  1.00 48.29           C  
ATOM   1944  C   GLU B 242      13.863 -15.110  -8.000  1.00 48.29           C  
ATOM   1945  CB  GLU B 242      15.624 -15.781  -9.651  1.00 48.29           C  
ATOM   1946  O   GLU B 242      13.512 -16.025  -7.251  1.00 48.29           O  
ATOM   1947  CG  GLU B 242      16.586 -15.108 -10.619  1.00 48.29           C  
ATOM   1948  CD  GLU B 242      16.867 -15.940 -11.860  1.00 48.29           C  
ATOM   1949  OE1 GLU B 242      17.606 -15.467 -12.754  1.00 48.29           O  
ATOM   1950  OE2 GLU B 242      16.344 -17.074 -11.940  1.00 48.29           O  
ATOM   1951  N   HIS B 243      13.019 -13.947  -8.079  1.00 46.35           N  
ATOM   1952  CA  HIS B 243      11.574 -13.988  -7.884  1.00 46.35           C  
ATOM   1953  C   HIS B 243      10.842 -14.117  -9.215  1.00 46.35           C  
ATOM   1954  CB  HIS B 243      11.098 -12.738  -7.141  1.00 46.35           C  
ATOM   1955  O   HIS B 243      11.367 -13.724 -10.258  1.00 46.35           O  
ATOM   1956  CG  HIS B 243      11.620 -12.635  -5.743  1.00 46.35           C  
ATOM   1957  CD2 HIS B 243      12.698 -11.987  -5.242  1.00 46.35           C  
ATOM   1958  ND1 HIS B 243      11.009 -13.254  -4.674  1.00 46.35           N  
ATOM   1959  CE1 HIS B 243      11.691 -12.989  -3.572  1.00 46.35           C  
ATOM   1960  NE2 HIS B 243      12.720 -12.222  -3.889  1.00 46.35           N  
ATOM   1961  N   VAL B 244       9.834 -14.977  -9.182  1.00 50.80           N  
ATOM   1962  CA  VAL B 244       9.088 -15.162 -10.422  1.00 50.80           C  
ATOM   1963  C   VAL B 244       7.635 -14.739 -10.220  1.00 50.80           C  
ATOM   1964  CB  VAL B 244       9.154 -16.626 -10.912  1.00 50.80           C  
ATOM   1965  O   VAL B 244       7.011 -15.099  -9.218  1.00 50.80           O  
ATOM   1966  CG1 VAL B 244       8.249 -16.830 -12.126  1.00 50.80           C  
ATOM   1967  CG2 VAL B 244      10.594 -17.013 -11.243  1.00 50.80           C  
ATOM   1968  N   GLN B 245       7.172 -13.754 -11.005  1.00 50.59           N  
ATOM   1969  CA  GLN B 245       5.758 -13.407 -11.089  1.00 50.59           C  
ATOM   1970  C   GLN B 245       5.059 -14.205 -12.186  1.00 50.59           C  
ATOM   1971  CB  GLN B 245       5.586 -11.908 -11.340  1.00 50.59           C  
ATOM   1972  O   GLN B 245       5.544 -14.271 -13.317  1.00 50.59           O  
ATOM   1973  CG  GLN B 245       5.828 -11.046 -10.108  1.00 50.59           C  
ATOM   1974  CD  GLN B 245       5.595  -9.570 -10.370  1.00 50.59           C  
ATOM   1975  NE2 GLN B 245       6.003  -8.729  -9.425  1.00 50.59           N  
ATOM   1976  OE1 GLN B 245       5.054  -9.188 -11.412  1.00 50.59           O  
ATOM   1977  N   ILE B 246       3.960 -14.915 -11.732  1.00 50.37           N  
ATOM   1978  CA  ILE B 246       3.261 -15.755 -12.698  1.00 50.37           C  
ATOM   1979  C   ILE B 246       1.907 -15.135 -13.037  1.00 50.37           C  
ATOM   1980  CB  ILE B 246       3.073 -17.193 -12.165  1.00 50.37           C  
ATOM   1981  O   ILE B 246       1.103 -14.857 -12.144  1.00 50.37           O  
ATOM   1982  CG1 ILE B 246       4.420 -17.782 -11.731  1.00 50.37           C  
ATOM   1983  CG2 ILE B 246       2.403 -18.077 -13.221  1.00 50.37           C  
ATOM   1984  CD1 ILE B 246       4.303 -19.073 -10.932  1.00 50.37           C  
ATOM   1985  N   HIS B 247       1.734 -14.805 -14.206  1.00 51.96           N  
ATOM   1986  CA  HIS B 247       0.473 -14.260 -14.699  1.00 51.96           C  
ATOM   1987  C   HIS B 247      -0.135 -15.160 -15.768  1.00 51.96           C  
ATOM   1988  CB  HIS B 247       0.680 -12.850 -15.254  1.00 51.96           C  
ATOM   1989  O   HIS B 247       0.537 -15.524 -16.736  1.00 51.96           O  
ATOM   1990  CG  HIS B 247       1.146 -11.864 -14.231  1.00 51.96           C  
ATOM   1991  CD2 HIS B 247       2.390 -11.558 -13.793  1.00 51.96           C  
ATOM   1992  ND1 HIS B 247       0.280 -11.057 -13.526  1.00 51.96           N  
ATOM   1993  CE1 HIS B 247       0.973 -10.295 -12.697  1.00 51.96           C  
ATOM   1994  NE2 HIS B 247       2.256 -10.580 -12.839  1.00 51.96           N  
ATOM   1995  N   THR B 248      -1.336 -15.598 -15.439  1.00 49.87           N  
ATOM   1996  CA  THR B 248      -2.011 -16.434 -16.425  1.00 49.87           C  
ATOM   1997  C   THR B 248      -3.144 -15.667 -17.100  1.00 49.87           C  
ATOM   1998  CB  THR B 248      -2.569 -17.717 -15.781  1.00 49.87           C  
ATOM   1999  O   THR B 248      -3.943 -15.011 -16.428  1.00 49.87           O  
ATOM   2000  CG2 THR B 248      -2.712 -18.832 -16.811  1.00 49.87           C  
ATOM   2001  OG1 THR B 248      -1.679 -18.150 -14.745  1.00 49.87           O  
ATOM   2002  N   ILE B 249      -3.052 -15.579 -18.379  1.00 50.98           N  
ATOM   2003  CA  ILE B 249      -4.078 -14.898 -19.161  1.00 50.98           C  
ATOM   2004  C   ILE B 249      -5.053 -15.923 -19.736  1.00 50.98           C  
ATOM   2005  CB  ILE B 249      -3.457 -14.053 -20.296  1.00 50.98           C  
ATOM   2006  O   ILE B 249      -4.636 -16.923 -20.325  1.00 50.98           O  
ATOM   2007  CG1 ILE B 249      -2.503 -13.002 -19.718  1.00 50.98           C  
ATOM   2008  CG2 ILE B 249      -4.551 -13.395 -21.141  1.00 50.98           C  
ATOM   2009  CD1 ILE B 249      -1.732 -12.219 -20.772  1.00 50.98           C  
ATOM   2010  N   ASP B 250      -6.386 -15.788 -19.362  1.00 48.32           N  
ATOM   2011  CA  ASP B 250      -7.443 -16.593 -19.966  1.00 48.32           C  
ATOM   2012  C   ASP B 250      -7.831 -16.049 -21.339  1.00 48.32           C  
ATOM   2013  CB  ASP B 250      -8.670 -16.641 -19.054  1.00 48.32           C  
ATOM   2014  O   ASP B 250      -8.270 -14.903 -21.457  1.00 48.32           O  
ATOM   2015  CG  ASP B 250      -9.732 -17.613 -19.538  1.00 48.32           C  
ATOM   2016  OD1 ASP B 250      -9.582 -18.180 -20.641  1.00 48.32           O  
ATOM   2017  OD2 ASP B 250     -10.729 -17.811 -18.810  1.00 48.32           O  
ATOM   2018  N   GLY B 251      -7.544 -16.794 -22.342  1.00 44.72           N  
ATOM   2019  CA  GLY B 251      -7.775 -16.397 -23.722  1.00 44.72           C  
ATOM   2020  C   GLY B 251      -9.214 -16.003 -23.997  1.00 44.72           C  
ATOM   2021  O   GLY B 251      -9.497 -15.313 -24.979  1.00 44.72           O  
ATOM   2022  N   SER B 252     -10.271 -16.584 -23.220  1.00 41.05           N  
ATOM   2023  CA  SER B 252     -11.675 -16.261 -23.456  1.00 41.05           C  
ATOM   2024  C   SER B 252     -11.999 -14.842 -23.000  1.00 41.05           C  
ATOM   2025  CB  SER B 252     -12.583 -17.257 -22.734  1.00 41.05           C  
ATOM   2026  O   SER B 252     -13.066 -14.312 -23.317  1.00 41.05           O  
ATOM   2027  OG  SER B 252     -12.276 -17.307 -21.351  1.00 41.05           O  
ATOM   2028  N   SER B 253     -11.224 -14.224 -22.215  1.00 37.52           N  
ATOM   2029  CA  SER B 253     -11.496 -12.923 -21.613  1.00 37.52           C  
ATOM   2030  C   SER B 253     -10.818 -11.800 -22.391  1.00 37.52           C  
ATOM   2031  CB  SER B 253     -11.031 -12.898 -20.157  1.00 37.52           C  
ATOM   2032  O   SER B 253     -10.731 -10.669 -21.910  1.00 37.52           O  
ATOM   2033  OG  SER B 253      -9.901 -13.734 -19.975  1.00 37.52           O  
ATOM   2034  N   GLY B 254     -10.261 -12.145 -23.489  1.00 36.77           N  
ATOM   2035  CA  GLY B 254      -9.549 -11.083 -24.181  1.00 36.77           C  
ATOM   2036  C   GLY B 254     -10.472 -10.057 -24.811  1.00 36.77           C  
ATOM   2037  O   GLY B 254     -11.683 -10.272 -24.893  1.00 36.77           O  
ATOM   2038  N   VAL B 255     -10.274  -8.755 -24.663  1.00 37.26           N  
ATOM   2039  CA  VAL B 255     -11.031  -7.689 -25.312  1.00 37.26           C  
ATOM   2040  C   VAL B 255     -10.854  -7.778 -26.826  1.00 37.26           C  
ATOM   2041  CB  VAL B 255     -10.596  -6.296 -24.805  1.00 37.26           C  
ATOM   2042  O   VAL B 255      -9.730  -7.900 -27.320  1.00 37.26           O  
ATOM   2043  CG1 VAL B 255     -11.454  -5.200 -25.436  1.00 37.26           C  
ATOM   2044  CG2 VAL B 255     -10.679  -6.233 -23.281  1.00 37.26           C  
ATOM   2045  N   VAL B 256     -11.960  -8.044 -27.544  1.00 35.27           N  
ATOM   2046  CA  VAL B 256     -11.946  -8.118 -29.002  1.00 35.27           C  
ATOM   2047  C   VAL B 256     -11.182  -6.925 -29.572  1.00 35.27           C  
ATOM   2048  CB  VAL B 256     -13.377  -8.160 -29.582  1.00 35.27           C  
ATOM   2049  O   VAL B 256     -11.403  -5.784 -29.161  1.00 35.27           O  
ATOM   2050  CG1 VAL B 256     -13.340  -8.282 -31.104  1.00 35.27           C  
ATOM   2051  CG2 VAL B 256     -14.166  -9.317 -28.970  1.00 35.27           C  
ATOM   2052  N   ASN B 257     -10.104  -7.017 -30.177  1.00 32.02           N  
ATOM   2053  CA  ASN B 257      -9.375  -5.924 -30.812  1.00 32.02           C  
ATOM   2054  C   ASN B 257     -10.280  -5.102 -31.724  1.00 32.02           C  
ATOM   2055  CB  ASN B 257      -8.177  -6.463 -31.597  1.00 32.02           C  
ATOM   2056  O   ASN B 257     -10.627  -5.542 -32.822  1.00 32.02           O  
ATOM   2057  CG  ASN B 257      -6.968  -5.551 -31.516  1.00 32.02           C  
ATOM   2058  ND2 ASN B 257      -5.829  -6.033 -32.000  1.00 32.02           N  
ATOM   2059  OD1 ASN B 257      -7.057  -4.424 -31.021  1.00 32.02           O  
ATOM   2060  N   PRO B 258     -11.448  -4.297 -31.385  1.00 32.30           N  
ATOM   2061  CA  PRO B 258     -11.920  -3.806 -32.682  1.00 32.30           C  
ATOM   2062  C   PRO B 258     -10.780  -3.361 -33.595  1.00 32.30           C  
ATOM   2063  CB  PRO B 258     -12.814  -2.621 -32.307  1.00 32.30           C  
ATOM   2064  O   PRO B 258     -10.539  -3.980 -34.634  1.00 32.30           O  
ATOM   2065  CG  PRO B 258     -12.500  -2.346 -30.872  1.00 32.30           C  
ATOM   2066  CD  PRO B 258     -11.628  -3.453 -30.353  1.00 32.30           C  
ATOM   2067  N   VAL B 259     -10.709  -1.872 -34.046  1.00 28.49           N  
ATOM   2068  CA  VAL B 259      -9.693  -0.825 -34.079  1.00 28.49           C  
ATOM   2069  C   VAL B 259      -8.880  -0.853 -32.786  1.00 28.49           C  
ATOM   2070  CB  VAL B 259     -10.322   0.571 -34.282  1.00 28.49           C  
ATOM   2071  O   VAL B 259      -9.303  -1.450 -31.793  1.00 28.49           O  
ATOM   2072  CG1 VAL B 259      -9.238   1.628 -34.489  1.00 28.49           C  
ATOM   2073  CG2 VAL B 259     -11.288   0.553 -35.465  1.00 28.49           C  
ATOM   2074  N   MET B 260      -7.970   0.181 -32.242  1.00 27.95           N  
ATOM   2075  CA  MET B 260      -6.920   0.568 -31.304  1.00 27.95           C  
ATOM   2076  C   MET B 260      -7.416   0.481 -29.865  1.00 27.95           C  
ATOM   2077  CB  MET B 260      -6.428   1.986 -31.602  1.00 27.95           C  
ATOM   2078  O   MET B 260      -6.741   0.940 -28.942  1.00 27.95           O  
ATOM   2079  CG  MET B 260      -5.370   2.051 -32.692  1.00 27.95           C  
ATOM   2080  SD  MET B 260      -4.288   3.525 -32.533  1.00 27.95           S  
ATOM   2081  CE  MET B 260      -5.024   4.600 -33.796  1.00 27.95           C  
ATOM   2082  N   GLU B 261      -8.692   0.413 -29.289  1.00 28.50           N  
ATOM   2083  CA  GLU B 261      -8.745   0.900 -27.914  1.00 28.50           C  
ATOM   2084  C   GLU B 261      -8.379  -0.202 -26.923  1.00 28.50           C  
ATOM   2085  CB  GLU B 261     -10.134   1.456 -27.593  1.00 28.50           C  
ATOM   2086  O   GLU B 261      -8.924  -1.306 -26.986  1.00 28.50           O  
ATOM   2087  CG  GLU B 261     -10.298   2.932 -27.927  1.00 28.50           C  
ATOM   2088  CD  GLU B 261     -11.671   3.479 -27.571  1.00 28.50           C  
ATOM   2089  OE1 GLU B 261     -11.916   4.689 -27.781  1.00 28.50           O  
ATOM   2090  OE2 GLU B 261     -12.509   2.691 -27.078  1.00 28.50           O  
ATOM   2091  N   PRO B 262      -7.377  -0.053 -26.107  1.00 29.41           N  
ATOM   2092  CA  PRO B 262      -6.685  -0.941 -25.169  1.00 29.41           C  
ATOM   2093  C   PRO B 262      -7.586  -1.415 -24.032  1.00 29.41           C  
ATOM   2094  CB  PRO B 262      -5.544  -0.071 -24.636  1.00 29.41           C  
ATOM   2095  O   PRO B 262      -8.176  -0.595 -23.323  1.00 29.41           O  
ATOM   2096  CG  PRO B 262      -5.894   1.320 -25.059  1.00 29.41           C  
ATOM   2097  CD  PRO B 262      -7.058   1.251 -26.005  1.00 29.41           C  
ATOM   2098  N   ILE B 263      -8.582  -2.220 -24.141  1.00 27.79           N  
ATOM   2099  CA  ILE B 263      -9.221  -2.487 -22.857  1.00 27.79           C  
ATOM   2100  C   ILE B 263      -8.305  -3.352 -21.995  1.00 27.79           C  
ATOM   2101  CB  ILE B 263     -10.592  -3.175 -23.040  1.00 27.79           C  
ATOM   2102  O   ILE B 263      -7.786  -4.371 -22.458  1.00 27.79           O  
ATOM   2103  CG1 ILE B 263     -11.543  -2.270 -23.832  1.00 27.79           C  
ATOM   2104  CG2 ILE B 263     -11.195  -3.548 -21.682  1.00 27.79           C  
ATOM   2105  CD1 ILE B 263     -12.816  -2.964 -24.296  1.00 27.79           C  
ATOM   2106  N   TYR B 264      -7.769  -2.866 -20.789  1.00 27.37           N  
ATOM   2107  CA  TYR B 264      -6.853  -3.349 -19.762  1.00 27.37           C  
ATOM   2108  C   TYR B 264      -7.427  -4.567 -19.048  1.00 27.37           C  
ATOM   2109  CB  TYR B 264      -6.553  -2.243 -18.746  1.00 27.37           C  
ATOM   2110  O   TYR B 264      -8.536  -4.515 -18.512  1.00 27.37           O  
ATOM   2111  CG  TYR B 264      -5.500  -1.264 -19.208  1.00 27.37           C  
ATOM   2112  CD1 TYR B 264      -4.146  -1.519 -19.002  1.00 27.37           C  
ATOM   2113  CD2 TYR B 264      -5.857  -0.082 -19.848  1.00 27.37           C  
ATOM   2114  CE1 TYR B 264      -3.173  -0.619 -19.424  1.00 27.37           C  
ATOM   2115  CE2 TYR B 264      -4.893   0.825 -20.274  1.00 27.37           C  
ATOM   2116  OH  TYR B 264      -2.596   1.442 -20.478  1.00 27.37           O  
ATOM   2117  CZ  TYR B 264      -3.555   0.548 -20.059  1.00 27.37           C  
ATOM   2118  N   ASP B 265      -7.402  -5.716 -19.640  1.00 29.04           N  
ATOM   2119  CA  ASP B 265      -7.835  -6.810 -18.776  1.00 29.04           C  
ATOM   2120  C   ASP B 265      -7.032  -6.835 -17.478  1.00 29.04           C  
ATOM   2121  CB  ASP B 265      -7.705  -8.150 -19.502  1.00 29.04           C  
ATOM   2122  O   ASP B 265      -5.864  -6.442 -17.456  1.00 29.04           O  
ATOM   2123  CG  ASP B 265      -8.965  -8.543 -20.253  1.00 29.04           C  
ATOM   2124  OD1 ASP B 265     -10.042  -7.970 -19.979  1.00 29.04           O  
ATOM   2125  OD2 ASP B 265      -8.881  -9.436 -21.123  1.00 29.04           O  
ATOM   2126  N   GLU B 266      -7.749  -6.950 -16.264  1.00 26.07           N  
ATOM   2127  CA  GLU B 266      -7.188  -6.981 -14.917  1.00 26.07           C  
ATOM   2128  C   GLU B 266      -6.086  -8.030 -14.802  1.00 26.07           C  
ATOM   2129  CB  GLU B 266      -8.284  -7.254 -13.884  1.00 26.07           C  
ATOM   2130  O   GLU B 266      -6.256  -9.168 -15.246  1.00 26.07           O  
ATOM   2131  CG  GLU B 266      -8.854  -5.996 -13.245  1.00 26.07           C  
ATOM   2132  CD  GLU B 266      -9.893  -6.286 -12.173  1.00 26.07           C  
ATOM   2133  OE1 GLU B 266     -10.405  -5.328 -11.550  1.00 26.07           O  
ATOM   2134  OE2 GLU B 266     -10.198  -7.480 -11.955  1.00 26.07           O  
ATOM   2135  N   PRO B 267      -4.841  -7.578 -14.559  1.00 27.50           N  
ATOM   2136  CA  PRO B 267      -3.756  -8.535 -14.326  1.00 27.50           C  
ATOM   2137  C   PRO B 267      -4.155  -9.658 -13.371  1.00 27.50           C  
ATOM   2138  CB  PRO B 267      -2.649  -7.670 -13.719  1.00 27.50           C  
ATOM   2139  O   PRO B 267      -4.886  -9.422 -12.406  1.00 27.50           O  
ATOM   2140  CG  PRO B 267      -3.309  -6.365 -13.409  1.00 27.50           C  
ATOM   2141  CD  PRO B 267      -4.696  -6.384 -13.984  1.00 27.50           C  
ATOM   2142  N   THR B 268      -4.405 -10.877 -13.755  1.00 26.50           N  
ATOM   2143  CA  THR B 268      -4.546 -11.936 -12.762  1.00 26.50           C  
ATOM   2144  C   THR B 268      -3.341 -11.962 -11.825  1.00 26.50           C  
ATOM   2145  CB  THR B 268      -4.709 -13.312 -13.432  1.00 26.50           C  
ATOM   2146  O   THR B 268      -2.270 -11.458 -12.168  1.00 26.50           O  
ATOM   2147  CG2 THR B 268      -6.066 -13.927 -13.105  1.00 26.50           C  
ATOM   2148  OG1 THR B 268      -4.594 -13.162 -14.852  1.00 26.50           O  
ATOM   2149  N   THR B 269      -3.338 -12.534 -10.524  1.00 25.96           N  
ATOM   2150  CA  THR B 269      -2.489 -12.539  -9.338  1.00 25.96           C  
ATOM   2151  C   THR B 269      -1.087 -13.037  -9.678  1.00 25.96           C  
ATOM   2152  CB  THR B 269      -3.091 -13.415  -8.224  1.00 25.96           C  
ATOM   2153  O   THR B 269      -0.931 -13.998 -10.435  1.00 25.96           O  
ATOM   2154  CG2 THR B 269      -3.645 -12.559  -7.090  1.00 25.96           C  
ATOM   2155  OG1 THR B 269      -4.152 -14.210  -8.770  1.00 25.96           O  
ATOM   2156  N   THR B 270      -0.051 -12.143  -9.498  1.00 26.80           N  
ATOM   2157  CA  THR B 270       1.387 -12.135  -9.739  1.00 26.80           C  
ATOM   2158  C   THR B 270       2.094 -13.137  -8.830  1.00 26.80           C  
ATOM   2159  CB  THR B 270       1.983 -10.732  -9.521  1.00 26.80           C  
ATOM   2160  O   THR B 270       1.913 -13.112  -7.611  1.00 26.80           O  
ATOM   2161  CG2 THR B 270       2.755 -10.266 -10.751  1.00 26.80           C  
ATOM   2162  OG1 THR B 270       0.923  -9.805  -9.256  1.00 26.80           O  
ATOM   2163  N   THR B 271       2.199 -14.526  -9.170  1.00 25.89           N  
ATOM   2164  CA  THR B 271       2.830 -15.528  -8.319  1.00 25.89           C  
ATOM   2165  C   THR B 271       4.349 -15.399  -8.366  1.00 25.89           C  
ATOM   2166  CB  THR B 271       2.420 -16.953  -8.735  1.00 25.89           C  
ATOM   2167  O   THR B 271       4.946 -15.424  -9.444  1.00 25.89           O  
ATOM   2168  CG2 THR B 271       2.418 -17.897  -7.537  1.00 25.89           C  
ATOM   2169  OG1 THR B 271       1.105 -16.919  -9.303  1.00 25.89           O  
ATOM   2170  N   SER B 272       5.113 -14.543  -7.559  1.00 24.76           N  
ATOM   2171  CA  SER B 272       6.571 -14.478  -7.599  1.00 24.76           C  
ATOM   2172  C   SER B 272       7.197 -15.734  -7.002  1.00 24.76           C  
ATOM   2173  CB  SER B 272       7.072 -13.243  -6.849  1.00 24.76           C  
ATOM   2174  O   SER B 272       6.810 -16.171  -5.917  1.00 24.76           O  
ATOM   2175  OG  SER B 272       6.667 -13.280  -5.491  1.00 24.76           O  
ATOM   2176  N   VAL B 273       7.688 -16.830  -7.751  1.00 23.62           N  
ATOM   2177  CA  VAL B 273       8.272 -18.089  -7.301  1.00 23.62           C  
ATOM   2178  C   VAL B 273       9.784 -17.936  -7.155  1.00 23.62           C  
ATOM   2179  CB  VAL B 273       7.944 -19.246  -8.271  1.00 23.62           C  
ATOM   2180  O   VAL B 273      10.458 -17.469  -8.076  1.00 23.62           O  
ATOM   2181  CG1 VAL B 273       8.440 -20.578  -7.712  1.00 23.62           C  
ATOM   2182  CG2 VAL B 273       6.442 -19.304  -8.544  1.00 23.62           C  
ATOM   2183  N   PRO B 274      10.486 -17.982  -5.928  1.00 23.88           N  
ATOM   2184  CA  PRO B 274      11.950 -17.988  -5.969  1.00 23.88           C  
ATOM   2185  C   PRO B 274      12.513 -19.150  -6.785  1.00 23.88           C  
ATOM   2186  CB  PRO B 274      12.344 -18.114  -4.496  1.00 23.88           C  
ATOM   2187  O   PRO B 274      11.969 -20.256  -6.746  1.00 23.88           O  
ATOM   2188  CG  PRO B 274      11.056 -18.342  -3.774  1.00 23.88           C  
ATOM   2189  CD  PRO B 274       9.932 -18.263  -4.767  1.00 23.88           C  
ATOM   2190  N   LEU B 275      13.480 -18.972  -7.784  1.00 22.25           N  
ATOM   2191  CA  LEU B 275      14.172 -20.118  -8.364  1.00 22.25           C  
ATOM   2192  C   LEU B 275      15.108 -20.760  -7.345  1.00 22.25           C  
ATOM   2193  CB  LEU B 275      14.963 -19.696  -9.605  1.00 22.25           C  
ATOM   2194  O   LEU B 275      15.859 -20.063  -6.659  1.00 22.25           O  
ATOM   2195  CG  LEU B 275      14.198 -19.698 -10.929  1.00 22.25           C  
ATOM   2196  CD1 LEU B 275      14.712 -18.588 -11.839  1.00 22.25           C  
ATOM   2197  CD2 LEU B 275      14.318 -21.056 -11.614  1.00 22.25           C  
TER    2198      LEU B 275                                                      
ATOM   2199  N   MET C   1       1.997  19.371  34.690  1.00 24.80           N  
ATOM   2200  CA  MET C   1       0.966  20.307  34.250  1.00 24.80           C  
ATOM   2201  C   MET C   1       1.561  21.685  33.978  1.00 24.80           C  
ATOM   2202  CB  MET C   1      -0.145  20.415  35.296  1.00 24.80           C  
ATOM   2203  O   MET C   1       1.002  22.466  33.207  1.00 24.80           O  
ATOM   2204  CG  MET C   1      -1.406  19.649  34.932  1.00 24.80           C  
ATOM   2205  SD  MET C   1      -2.743  19.867  36.170  1.00 24.80           S  
ATOM   2206  CE  MET C   1      -3.862  20.955  35.244  1.00 24.80           C  
ATOM   2207  N   ASP C   2       2.708  22.021  34.660  1.00 28.32           N  
ATOM   2208  CA  ASP C   2       3.444  23.278  34.560  1.00 28.32           C  
ATOM   2209  C   ASP C   2       4.326  23.301  33.313  1.00 28.32           C  
ATOM   2210  CB  ASP C   2       4.296  23.502  35.811  1.00 28.32           C  
ATOM   2211  O   ASP C   2       4.442  24.332  32.648  1.00 28.32           O  
ATOM   2212  CG  ASP C   2       3.742  24.584  36.721  1.00 28.32           C  
ATOM   2213  OD1 ASP C   2       2.970  25.444  36.245  1.00 28.32           O  
ATOM   2214  OD2 ASP C   2       4.081  24.578  37.924  1.00 28.32           O  
ATOM   2215  N   LEU C   3       4.977  22.221  32.794  1.00 25.25           N  
ATOM   2216  CA  LEU C   3       5.794  22.165  31.587  1.00 25.25           C  
ATOM   2217  C   LEU C   3       4.935  22.348  30.340  1.00 25.25           C  
ATOM   2218  CB  LEU C   3       6.547  20.834  31.511  1.00 25.25           C  
ATOM   2219  O   LEU C   3       5.325  23.060  29.412  1.00 25.25           O  
ATOM   2220  CG  LEU C   3       7.811  20.818  30.648  1.00 25.25           C  
ATOM   2221  CD1 LEU C   3       9.042  21.086  31.508  1.00 25.25           C  
ATOM   2222  CD2 LEU C   3       7.942  19.487  29.916  1.00 25.25           C  
ATOM   2223  N   PHE C   4       3.804  21.720  30.174  1.00 28.22           N  
ATOM   2224  CA  PHE C   4       2.809  21.897  29.124  1.00 28.22           C  
ATOM   2225  C   PHE C   4       2.367  23.353  29.036  1.00 28.22           C  
ATOM   2226  CB  PHE C   4       1.596  20.995  29.373  1.00 28.22           C  
ATOM   2227  O   PHE C   4       2.275  23.915  27.942  1.00 28.22           O  
ATOM   2228  CG  PHE C   4       0.854  20.616  28.120  1.00 28.22           C  
ATOM   2229  CD1 PHE C   4      -0.232  21.367  27.685  1.00 28.22           C  
ATOM   2230  CD2 PHE C   4       1.242  19.510  27.376  1.00 28.22           C  
ATOM   2231  CE1 PHE C   4      -0.922  21.019  26.526  1.00 28.22           C  
ATOM   2232  CE2 PHE C   4       0.558  19.156  26.216  1.00 28.22           C  
ATOM   2233  CZ  PHE C   4      -0.524  19.911  25.793  1.00 28.22           C  
ATOM   2234  N   MET C   5       2.124  24.139  30.066  1.00 27.84           N  
ATOM   2235  CA  MET C   5       1.727  25.543  30.105  1.00 27.84           C  
ATOM   2236  C   MET C   5       2.855  26.442  29.610  1.00 27.84           C  
ATOM   2237  CB  MET C   5       1.320  25.948  31.523  1.00 27.84           C  
ATOM   2238  O   MET C   5       2.607  27.441  28.933  1.00 27.84           O  
ATOM   2239  CG  MET C   5      -0.106  25.564  31.885  1.00 27.84           C  
ATOM   2240  SD  MET C   5      -1.353  26.579  30.999  1.00 27.84           S  
ATOM   2241  CE  MET C   5      -2.860  26.065  31.869  1.00 27.84           C  
ATOM   2242  N   ARG C   6       4.217  26.174  29.932  1.00 28.51           N  
ATOM   2243  CA  ARG C   6       5.367  26.966  29.508  1.00 28.51           C  
ATOM   2244  C   ARG C   6       5.600  26.833  28.007  1.00 28.51           C  
ATOM   2245  CB  ARG C   6       6.623  26.543  30.273  1.00 28.51           C  
ATOM   2246  O   ARG C   6       5.929  27.813  27.336  1.00 28.51           O  
ATOM   2247  CG  ARG C   6       6.953  27.436  31.458  1.00 28.51           C  
ATOM   2248  CD  ARG C   6       8.301  27.083  32.072  1.00 28.51           C  
ATOM   2249  NE  ARG C   6       8.674  28.020  33.128  1.00 28.51           N  
ATOM   2250  NH1 ARG C   6      10.783  27.135  33.453  1.00 28.51           N  
ATOM   2251  NH2 ARG C   6      10.079  28.921  34.706  1.00 28.51           N  
ATOM   2252  CZ  ARG C   6       9.844  28.023  33.760  1.00 28.51           C  
ATOM   2253  N   ILE C   7       5.642  25.660  27.464  1.00 30.21           N  
ATOM   2254  CA  ILE C   7       5.778  25.470  26.024  1.00 30.21           C  
ATOM   2255  C   ILE C   7       4.533  25.996  25.314  1.00 30.21           C  
ATOM   2256  CB  ILE C   7       6.010  23.984  25.670  1.00 30.21           C  
ATOM   2257  O   ILE C   7       4.633  26.638  24.265  1.00 30.21           O  
ATOM   2258  CG1 ILE C   7       7.357  23.506  26.225  1.00 30.21           C  
ATOM   2259  CG2 ILE C   7       5.936  23.772  24.155  1.00 30.21           C  
ATOM   2260  CD1 ILE C   7       7.561  22.000  26.144  1.00 30.21           C  
ATOM   2261  N   PHE C   8       3.309  25.711  25.877  1.00 29.95           N  
ATOM   2262  CA  PHE C   8       1.984  25.954  25.318  1.00 29.95           C  
ATOM   2263  C   PHE C   8       1.438  27.298  25.785  1.00 29.95           C  
ATOM   2264  CB  PHE C   8       1.020  24.830  25.710  1.00 29.95           C  
ATOM   2265  O   PHE C   8       0.240  27.562  25.666  1.00 29.95           O  
ATOM   2266  CG  PHE C   8       1.241  23.549  24.953  1.00 29.95           C  
ATOM   2267  CD1 PHE C   8       0.735  23.387  23.669  1.00 29.95           C  
ATOM   2268  CD2 PHE C   8       1.955  22.505  25.526  1.00 29.95           C  
ATOM   2269  CE1 PHE C   8       0.939  22.202  22.966  1.00 29.95           C  
ATOM   2270  CE2 PHE C   8       2.163  21.317  24.830  1.00 29.95           C  
ATOM   2271  CZ  PHE C   8       1.653  21.168  23.550  1.00 29.95           C  
ATOM   2272  N   THR C   9       2.131  28.106  26.551  1.00 26.67           N  
ATOM   2273  CA  THR C   9       1.551  29.402  26.885  1.00 26.67           C  
ATOM   2274  C   THR C   9       1.127  30.146  25.623  1.00 26.67           C  
ATOM   2275  CB  THR C   9       2.542  30.267  27.686  1.00 26.67           C  
ATOM   2276  O   THR C   9       1.969  30.531  24.810  1.00 26.67           O  
ATOM   2277  CG2 THR C   9       1.812  31.156  28.687  1.00 26.67           C  
ATOM   2278  OG1 THR C   9       3.449  29.413  28.395  1.00 26.67           O  
ATOM   2279  N   ILE C  10       0.106  29.527  24.948  1.00 29.75           N  
ATOM   2280  CA  ILE C  10      -0.567  30.198  23.841  1.00 29.75           C  
ATOM   2281  C   ILE C  10      -0.726  31.683  24.158  1.00 29.75           C  
ATOM   2282  CB  ILE C  10      -1.944  29.562  23.548  1.00 29.75           C  
ATOM   2283  O   ILE C  10      -1.075  32.050  25.282  1.00 29.75           O  
ATOM   2284  CG1 ILE C  10      -1.798  28.052  23.327  1.00 29.75           C  
ATOM   2285  CG2 ILE C  10      -2.601  30.231  22.337  1.00 29.75           C  
ATOM   2286  CD1 ILE C  10      -3.122  27.300  23.295  1.00 29.75           C  
ATOM   2287  N   GLY C  11       0.126  32.518  23.635  1.00 28.78           N  
ATOM   2288  CA  GLY C  11      -0.171  33.928  23.835  1.00 28.78           C  
ATOM   2289  C   GLY C  11      -1.609  34.183  24.242  1.00 28.78           C  
ATOM   2290  O   GLY C  11      -2.454  33.290  24.151  1.00 28.78           O  
ATOM   2291  N   THR C  12      -1.914  34.750  25.334  1.00 28.88           N  
ATOM   2292  CA  THR C  12      -3.243  35.159  25.772  1.00 28.88           C  
ATOM   2293  C   THR C  12      -4.036  35.754  24.612  1.00 28.88           C  
ATOM   2294  CB  THR C  12      -3.163  36.183  26.920  1.00 28.88           C  
ATOM   2295  O   THR C  12      -3.525  36.596  23.871  1.00 28.88           O  
ATOM   2296  CG2 THR C  12      -3.078  35.485  28.274  1.00 28.88           C  
ATOM   2297  OG1 THR C  12      -1.999  37.000  26.742  1.00 28.88           O  
ATOM   2298  N   VAL C  13      -4.853  34.954  23.945  1.00 31.31           N  
ATOM   2299  CA  VAL C  13      -5.798  35.535  22.996  1.00 31.31           C  
ATOM   2300  C   VAL C  13      -6.725  36.508  23.721  1.00 31.31           C  
ATOM   2301  CB  VAL C  13      -6.624  34.444  22.279  1.00 31.31           C  
ATOM   2302  O   VAL C  13      -7.375  36.141  24.703  1.00 31.31           O  
ATOM   2303  CG1 VAL C  13      -7.582  35.071  21.267  1.00 31.31           C  
ATOM   2304  CG2 VAL C  13      -5.700  33.440  21.592  1.00 31.31           C  
ATOM   2305  N   THR C  14      -6.323  37.828  23.816  1.00 29.98           N  
ATOM   2306  CA  THR C  14      -7.229  38.809  24.403  1.00 29.98           C  
ATOM   2307  C   THR C  14      -8.302  39.223  23.400  1.00 29.98           C  
ATOM   2308  CB  THR C  14      -6.464  40.056  24.885  1.00 29.98           C  
ATOM   2309  O   THR C  14      -7.992  39.558  22.255  1.00 29.98           O  
ATOM   2310  CG2 THR C  14      -5.882  39.840  26.278  1.00 29.98           C  
ATOM   2311  OG1 THR C  14      -5.397  40.338  23.972  1.00 29.98           O  
ATOM   2312  N   LEU C  15      -9.529  38.707  23.567  1.00 30.53           N  
ATOM   2313  CA  LEU C  15     -10.657  39.193  22.779  1.00 30.53           C  
ATOM   2314  C   LEU C  15     -11.002  40.631  23.153  1.00 30.53           C  
ATOM   2315  CB  LEU C  15     -11.879  38.294  22.982  1.00 30.53           C  
ATOM   2316  O   LEU C  15     -11.250  40.931  24.323  1.00 30.53           O  
ATOM   2317  CG  LEU C  15     -12.225  37.350  21.830  1.00 30.53           C  
ATOM   2318  CD1 LEU C  15     -12.540  35.956  22.362  1.00 30.53           C  
ATOM   2319  CD2 LEU C  15     -13.398  37.897  21.023  1.00 30.53           C  
ATOM   2320  N   LYS C  16     -10.388  41.713  22.567  1.00 33.49           N  
ATOM   2321  CA  LYS C  16     -10.804  43.074  22.894  1.00 33.49           C  
ATOM   2322  C   LYS C  16     -12.173  43.389  22.299  1.00 33.49           C  
ATOM   2323  CB  LYS C  16      -9.770  44.086  22.395  1.00 33.49           C  
ATOM   2324  O   LYS C  16     -12.399  43.183  21.105  1.00 33.49           O  
ATOM   2325  CG  LYS C  16      -8.750  44.498  23.446  1.00 33.49           C  
ATOM   2326  CD  LYS C  16      -7.850  45.619  22.942  1.00 33.49           C  
ATOM   2327  CE  LYS C  16      -6.808  46.010  23.980  1.00 33.49           C  
ATOM   2328  NZ  LYS C  16      -5.888  47.071  23.470  1.00 33.49           N  
ATOM   2329  N   GLN C  17     -13.269  43.389  23.169  1.00 29.72           N  
ATOM   2330  CA  GLN C  17     -14.611  43.766  22.740  1.00 29.72           C  
ATOM   2331  C   GLN C  17     -14.601  45.114  22.024  1.00 29.72           C  
ATOM   2332  CB  GLN C  17     -15.564  43.814  23.936  1.00 29.72           C  
ATOM   2333  O   GLN C  17     -13.947  46.057  22.475  1.00 29.72           O  
ATOM   2334  CG  GLN C  17     -16.764  42.887  23.803  1.00 29.72           C  
ATOM   2335  CD  GLN C  17     -17.531  42.730  25.102  1.00 29.72           C  
ATOM   2336  NE2 GLN C  17     -18.637  41.995  25.053  1.00 29.72           N  
ATOM   2337  OE1 GLN C  17     -17.133  43.264  26.142  1.00 29.72           O  
ATOM   2338  N   GLY C  18     -14.740  45.187  20.691  1.00 33.72           N  
ATOM   2339  CA  GLY C  18     -14.834  46.428  19.940  1.00 33.72           C  
ATOM   2340  C   GLY C  18     -15.659  47.490  20.643  1.00 33.72           C  
ATOM   2341  O   GLY C  18     -16.464  47.176  21.523  1.00 33.72           O  
ATOM   2342  N   GLU C  19     -15.146  48.709  20.943  1.00 33.14           N  
ATOM   2343  CA  GLU C  19     -15.917  49.823  21.487  1.00 33.14           C  
ATOM   2344  C   GLU C  19     -17.187  50.063  20.677  1.00 33.14           C  
ATOM   2345  CB  GLU C  19     -15.068  51.097  21.525  1.00 33.14           C  
ATOM   2346  O   GLU C  19     -17.155  50.051  19.445  1.00 33.14           O  
ATOM   2347  CG  GLU C  19     -15.226  51.903  22.807  1.00 33.14           C  
ATOM   2348  CD  GLU C  19     -14.416  53.190  22.809  1.00 33.14           C  
ATOM   2349  OE1 GLU C  19     -14.626  54.037  23.706  1.00 33.14           O  
ATOM   2350  OE2 GLU C  19     -13.564  53.352  21.907  1.00 33.14           O  
ATOM   2351  N   ILE C  20     -18.355  49.667  21.217  1.00 35.75           N  
ATOM   2352  CA  ILE C  20     -19.648  49.962  20.610  1.00 35.75           C  
ATOM   2353  C   ILE C  20     -19.713  51.439  20.227  1.00 35.75           C  
ATOM   2354  CB  ILE C  20     -20.813  49.603  21.560  1.00 35.75           C  
ATOM   2355  O   ILE C  20     -19.705  52.313  21.096  1.00 35.75           O  
ATOM   2356  CG1 ILE C  20     -20.711  48.138  22.000  1.00 35.75           C  
ATOM   2357  CG2 ILE C  20     -22.161  49.880  20.889  1.00 35.75           C  
ATOM   2358  CD1 ILE C  20     -21.686  47.754  23.105  1.00 35.75           C  
ATOM   2359  N   LYS C  21     -18.955  51.991  19.247  1.00 33.33           N  
ATOM   2360  CA  LYS C  21     -19.379  53.382  19.115  1.00 33.33           C  
ATOM   2361  C   LYS C  21     -20.838  53.473  18.678  1.00 33.33           C  
ATOM   2362  CB  LYS C  21     -18.486  54.123  18.119  1.00 33.33           C  
ATOM   2363  O   LYS C  21     -21.742  53.110  19.434  1.00 33.33           O  
ATOM   2364  CG  LYS C  21     -17.231  54.721  18.737  1.00 33.33           C  
ATOM   2365  CD  LYS C  21     -16.447  55.546  17.725  1.00 33.33           C  
ATOM   2366  CE  LYS C  21     -15.178  56.124  18.336  1.00 33.33           C  
ATOM   2367  NZ  LYS C  21     -14.398  56.920  17.342  1.00 33.33           N  
ATOM   2368  N   ASP C  22     -21.147  53.952  17.347  1.00 38.20           N  
ATOM   2369  CA  ASP C  22     -22.470  54.299  16.840  1.00 38.20           C  
ATOM   2370  C   ASP C  22     -23.329  53.051  16.646  1.00 38.20           C  
ATOM   2371  CB  ASP C  22     -22.355  55.068  15.522  1.00 38.20           C  
ATOM   2372  O   ASP C  22     -22.873  52.060  16.073  1.00 38.20           O  
ATOM   2373  CG  ASP C  22     -22.380  56.574  15.710  1.00 38.20           C  
ATOM   2374  OD1 ASP C  22     -22.832  57.049  16.774  1.00 38.20           O  
ATOM   2375  OD2 ASP C  22     -21.947  57.294  14.784  1.00 38.20           O  
ATOM   2376  N   ALA C  23     -24.375  52.752  17.510  1.00 36.04           N  
ATOM   2377  CA  ALA C  23     -25.328  51.661  17.697  1.00 36.04           C  
ATOM   2378  C   ALA C  23     -25.999  51.288  16.378  1.00 36.04           C  
ATOM   2379  CB  ALA C  23     -26.380  52.045  18.735  1.00 36.04           C  
ATOM   2380  O   ALA C  23     -27.061  50.662  16.370  1.00 36.04           O  
ATOM   2381  N   THR C  24     -25.624  51.708  15.116  1.00 32.69           N  
ATOM   2382  CA  THR C  24     -26.624  51.209  14.180  1.00 32.69           C  
ATOM   2383  C   THR C  24     -26.631  49.684  14.157  1.00 32.69           C  
ATOM   2384  CB  THR C  24     -26.375  51.746  12.758  1.00 32.69           C  
ATOM   2385  O   THR C  24     -25.595  49.050  14.369  1.00 32.69           O  
ATOM   2386  CG2 THR C  24     -27.488  52.693  12.324  1.00 32.69           C  
ATOM   2387  OG1 THR C  24     -25.127  52.449  12.731  1.00 32.69           O  
ATOM   2388  N   PRO C  25     -27.813  48.981  14.183  1.00 31.73           N  
ATOM   2389  CA  PRO C  25     -28.136  47.560  14.338  1.00 31.73           C  
ATOM   2390  C   PRO C  25     -27.221  46.654  13.518  1.00 31.73           C  
ATOM   2391  CB  PRO C  25     -29.581  47.470  13.842  1.00 31.73           C  
ATOM   2392  O   PRO C  25     -27.066  45.473  13.839  1.00 31.73           O  
ATOM   2393  CG  PRO C  25     -29.890  48.835  13.316  1.00 31.73           C  
ATOM   2394  CD  PRO C  25     -28.668  49.694  13.471  1.00 31.73           C  
ATOM   2395  N   SER C  26     -27.005  46.952  12.259  1.00 30.79           N  
ATOM   2396  CA  SER C  26     -26.404  45.963  11.370  1.00 30.79           C  
ATOM   2397  C   SER C  26     -24.933  45.741  11.706  1.00 30.79           C  
ATOM   2398  CB  SER C  26     -26.543  46.399   9.911  1.00 30.79           C  
ATOM   2399  O   SER C  26     -24.162  45.278  10.862  1.00 30.79           O  
ATOM   2400  OG  SER C  26     -26.268  47.782   9.771  1.00 30.79           O  
ATOM   2401  N   ASP C  27     -24.483  46.248  12.889  1.00 28.03           N  
ATOM   2402  CA  ASP C  27     -23.055  46.379  13.161  1.00 28.03           C  
ATOM   2403  C   ASP C  27     -22.415  45.015  13.403  1.00 28.03           C  
ATOM   2404  CB  ASP C  27     -22.820  47.292  14.366  1.00 28.03           C  
ATOM   2405  O   ASP C  27     -22.831  44.278  14.299  1.00 28.03           O  
ATOM   2406  CG  ASP C  27     -22.715  48.759  13.987  1.00 28.03           C  
ATOM   2407  OD1 ASP C  27     -22.467  49.067  12.801  1.00 28.03           O  
ATOM   2408  OD2 ASP C  27     -22.880  49.615  14.883  1.00 28.03           O  
ATOM   2409  N   PHE C  28     -21.968  44.305  12.320  1.00 26.65           N  
ATOM   2410  CA  PHE C  28     -21.175  43.082  12.341  1.00 26.65           C  
ATOM   2411  C   PHE C  28     -20.045  43.187  13.358  1.00 26.65           C  
ATOM   2412  CB  PHE C  28     -20.604  42.785  10.951  1.00 26.65           C  
ATOM   2413  O   PHE C  28     -19.335  44.194  13.404  1.00 26.65           O  
ATOM   2414  CG  PHE C  28     -21.486  41.904  10.108  1.00 26.65           C  
ATOM   2415  CD1 PHE C  28     -21.407  40.520  10.207  1.00 26.65           C  
ATOM   2416  CD2 PHE C  28     -22.394  42.460   9.216  1.00 26.65           C  
ATOM   2417  CE1 PHE C  28     -22.222  39.702   9.428  1.00 26.65           C  
ATOM   2418  CE2 PHE C  28     -23.211  41.649   8.435  1.00 26.65           C  
ATOM   2419  CZ  PHE C  28     -23.123  40.270   8.542  1.00 26.65           C  
ATOM   2420  N   VAL C  29     -20.221  42.683  14.614  1.00 27.87           N  
ATOM   2421  CA  VAL C  29     -19.218  42.621  15.672  1.00 27.87           C  
ATOM   2422  C   VAL C  29     -17.953  41.945  15.147  1.00 27.87           C  
ATOM   2423  CB  VAL C  29     -19.747  41.868  16.913  1.00 27.87           C  
ATOM   2424  O   VAL C  29     -17.998  40.803  14.685  1.00 27.87           O  
ATOM   2425  CG1 VAL C  29     -18.691  41.836  18.017  1.00 27.87           C  
ATOM   2426  CG2 VAL C  29     -21.035  42.515  17.420  1.00 27.87           C  
ATOM   2427  N   ARG C  30     -17.026  42.769  14.504  1.00 28.63           N  
ATOM   2428  CA  ARG C  30     -15.742  42.243  14.053  1.00 28.63           C  
ATOM   2429  C   ARG C  30     -14.876  41.821  15.236  1.00 28.63           C  
ATOM   2430  CB  ARG C  30     -15.002  43.282  13.207  1.00 28.63           C  
ATOM   2431  O   ARG C  30     -14.532  42.646  16.085  1.00 28.63           O  
ATOM   2432  CG  ARG C  30     -14.536  42.759  11.858  1.00 28.63           C  
ATOM   2433  CD  ARG C  30     -13.835  43.839  11.046  1.00 28.63           C  
ATOM   2434  NE  ARG C  30     -13.375  43.331   9.756  1.00 28.63           N  
ATOM   2435  NH1 ARG C  30     -12.742  45.395   8.935  1.00 28.63           N  
ATOM   2436  NH2 ARG C  30     -12.480  43.516   7.649  1.00 28.63           N  
ATOM   2437  CZ  ARG C  30     -12.867  44.082   8.783  1.00 28.63           C  
ATOM   2438  N   ALA C  31     -15.026  40.665  15.819  1.00 29.43           N  
ATOM   2439  CA  ALA C  31     -14.178  40.140  16.886  1.00 29.43           C  
ATOM   2440  C   ALA C  31     -12.808  39.737  16.349  1.00 29.43           C  
ATOM   2441  CB  ALA C  31     -14.852  38.950  17.564  1.00 29.43           C  
ATOM   2442  O   ALA C  31     -12.701  39.200  15.243  1.00 29.43           O  
ATOM   2443  N   THR C  32     -11.712  40.540  16.642  1.00 29.07           N  
ATOM   2444  CA  THR C  32     -10.351  40.209  16.235  1.00 29.07           C  
ATOM   2445  C   THR C  32      -9.654  39.377  17.307  1.00 29.07           C  
ATOM   2446  CB  THR C  32      -9.528  41.480  15.952  1.00 29.07           C  
ATOM   2447  O   THR C  32      -9.751  39.680  18.498  1.00 29.07           O  
ATOM   2448  CG2 THR C  32      -8.472  41.224  14.883  1.00 29.07           C  
ATOM   2449  OG1 THR C  32     -10.406  42.519  15.502  1.00 29.07           O  
ATOM   2450  N   ALA C  33      -9.411  38.096  17.087  1.00 32.17           N  
ATOM   2451  CA  ALA C  33      -8.598  37.279  17.985  1.00 32.17           C  
ATOM   2452  C   ALA C  33      -7.110  37.530  17.759  1.00 32.17           C  
ATOM   2453  CB  ALA C  33      -8.920  35.799  17.795  1.00 32.17           C  
ATOM   2454  O   ALA C  33      -6.673  37.726  16.622  1.00 32.17           O  
ATOM   2455  N   THR C  34      -6.346  38.167  18.689  1.00 34.21           N  
ATOM   2456  CA  THR C  34      -4.916  38.451  18.628  1.00 34.21           C  
ATOM   2457  C   THR C  34      -4.107  37.262  19.138  1.00 34.21           C  
ATOM   2458  CB  THR C  34      -4.560  39.706  19.446  1.00 34.21           C  
ATOM   2459  O   THR C  34      -4.334  36.781  20.251  1.00 34.21           O  
ATOM   2460  CG2 THR C  34      -3.668  40.649  18.646  1.00 34.21           C  
ATOM   2461  OG1 THR C  34      -5.765  40.395  19.802  1.00 34.21           O  
ATOM   2462  N   ILE C  35      -3.547  36.404  18.194  1.00 37.57           N  
ATOM   2463  CA  ILE C  35      -2.647  35.336  18.617  1.00 37.57           C  
ATOM   2464  C   ILE C  35      -1.236  35.892  18.799  1.00 37.57           C  
ATOM   2465  CB  ILE C  35      -2.637  34.170  17.603  1.00 37.57           C  
ATOM   2466  O   ILE C  35      -0.674  36.488  17.878  1.00 37.57           O  
ATOM   2467  CG1 ILE C  35      -4.066  33.677  17.343  1.00 37.57           C  
ATOM   2468  CG2 ILE C  35      -1.747  33.028  18.102  1.00 37.57           C  
ATOM   2469  CD1 ILE C  35      -4.175  32.670  16.206  1.00 37.57           C  
ATOM   2470  N   PRO C  36      -0.625  35.886  19.970  1.00 36.23           N  
ATOM   2471  CA  PRO C  36       0.743  36.366  20.178  1.00 36.23           C  
ATOM   2472  C   PRO C  36       1.754  35.683  19.260  1.00 36.23           C  
ATOM   2473  CB  PRO C  36       1.018  36.023  21.645  1.00 36.23           C  
ATOM   2474  O   PRO C  36       1.550  34.536  18.856  1.00 36.23           O  
ATOM   2475  CG  PRO C  36      -0.124  35.150  22.053  1.00 36.23           C  
ATOM   2476  CD  PRO C  36      -1.128  35.124  20.937  1.00 36.23           C  
ATOM   2477  N   ILE C  37       2.672  36.399  18.584  1.00 39.01           N  
ATOM   2478  CA  ILE C  37       3.719  35.896  17.700  1.00 39.01           C  
ATOM   2479  C   ILE C  37       4.320  34.621  18.287  1.00 39.01           C  
ATOM   2480  CB  ILE C  37       4.822  36.954  17.472  1.00 39.01           C  
ATOM   2481  O   ILE C  37       4.629  33.679  17.554  1.00 39.01           O  
ATOM   2482  CG1 ILE C  37       4.289  38.104  16.610  1.00 39.01           C  
ATOM   2483  CG2 ILE C  37       6.057  36.315  16.830  1.00 39.01           C  
ATOM   2484  CD1 ILE C  37       5.153  39.357  16.646  1.00 39.01           C  
ATOM   2485  N   GLN C  38       4.485  34.541  19.551  1.00 38.61           N  
ATOM   2486  CA  GLN C  38       5.083  33.387  20.215  1.00 38.61           C  
ATOM   2487  C   GLN C  38       4.243  32.132  20.001  1.00 38.61           C  
ATOM   2488  CB  GLN C  38       5.253  33.657  21.711  1.00 38.61           C  
ATOM   2489  O   GLN C  38       4.783  31.035  19.849  1.00 38.61           O  
ATOM   2490  CG  GLN C  38       6.680  34.001  22.116  1.00 38.61           C  
ATOM   2491  CD  GLN C  38       6.784  34.476  23.553  1.00 38.61           C  
ATOM   2492  NE2 GLN C  38       8.007  34.548  24.067  1.00 38.61           N  
ATOM   2493  OE1 GLN C  38       5.774  34.778  24.196  1.00 38.61           O  
ATOM   2494  N   ALA C  39       2.950  32.302  19.844  1.00 42.87           N  
ATOM   2495  CA  ALA C  39       2.031  31.192  19.609  1.00 42.87           C  
ATOM   2496  C   ALA C  39       1.952  30.851  18.123  1.00 42.87           C  
ATOM   2497  CB  ALA C  39       0.643  31.525  20.149  1.00 42.87           C  
ATOM   2498  O   ALA C  39       1.629  29.719  17.756  1.00 42.87           O  
ATOM   2499  N   SER C  40       2.418  31.873  17.330  1.00 46.00           N  
ATOM   2500  CA  SER C  40       2.330  31.700  15.883  1.00 46.00           C  
ATOM   2501  C   SER C  40       3.394  30.733  15.377  1.00 46.00           C  
ATOM   2502  CB  SER C  40       2.474  33.047  15.173  1.00 46.00           C  
ATOM   2503  O   SER C  40       3.159  29.987  14.423  1.00 46.00           O  
ATOM   2504  OG  SER C  40       3.758  33.601  15.400  1.00 46.00           O  
ATOM   2505  N   LEU C  41       4.498  30.638  16.121  1.00 55.14           N  
ATOM   2506  CA  LEU C  41       5.592  29.786  15.668  1.00 55.14           C  
ATOM   2507  C   LEU C  41       5.240  28.312  15.840  1.00 55.14           C  
ATOM   2508  CB  LEU C  41       6.876  30.109  16.437  1.00 55.14           C  
ATOM   2509  O   LEU C  41       5.388  27.521  14.905  1.00 55.14           O  
ATOM   2510  CG  LEU C  41       8.042  30.656  15.611  1.00 55.14           C  
ATOM   2511  CD1 LEU C  41       8.614  31.908  16.265  1.00 55.14           C  
ATOM   2512  CD2 LEU C  41       9.122  29.593  15.442  1.00 55.14           C  
ATOM   2513  N   PRO C  42       4.717  27.957  16.920  1.00 52.97           N  
ATOM   2514  CA  PRO C  42       4.309  26.557  17.058  1.00 52.97           C  
ATOM   2515  C   PRO C  42       3.231  26.155  16.054  1.00 52.97           C  
ATOM   2516  CB  PRO C  42       3.774  26.485  18.491  1.00 52.97           C  
ATOM   2517  O   PRO C  42       3.232  25.024  15.561  1.00 52.97           O  
ATOM   2518  CG  PRO C  42       4.332  27.695  19.168  1.00 52.97           C  
ATOM   2519  CD  PRO C  42       4.716  28.695  18.116  1.00 52.97           C  
ATOM   2520  N   PHE C  43       2.450  27.129  15.724  1.00 56.01           N  
ATOM   2521  CA  PHE C  43       1.404  26.852  14.746  1.00 56.01           C  
ATOM   2522  C   PHE C  43       2.000  26.649  13.358  1.00 56.01           C  
ATOM   2523  CB  PHE C  43       0.379  27.991  14.716  1.00 56.01           C  
ATOM   2524  O   PHE C  43       1.571  25.763  12.616  1.00 56.01           O  
ATOM   2525  CG  PHE C  43      -1.035  27.529  14.493  1.00 56.01           C  
ATOM   2526  CD1 PHE C  43      -1.569  27.473  13.211  1.00 56.01           C  
ATOM   2527  CD2 PHE C  43      -1.832  27.150  15.566  1.00 56.01           C  
ATOM   2528  CE1 PHE C  43      -2.879  27.046  13.002  1.00 56.01           C  
ATOM   2529  CE2 PHE C  43      -3.141  26.722  15.365  1.00 56.01           C  
ATOM   2530  CZ  PHE C  43      -3.663  26.671  14.082  1.00 56.01           C  
ATOM   2531  N   GLY C  44       2.972  27.507  13.061  1.00 61.06           N  
ATOM   2532  CA  GLY C  44       3.679  27.342  11.801  1.00 61.06           C  
ATOM   2533  C   GLY C  44       4.347  25.987  11.664  1.00 61.06           C  
ATOM   2534  O   GLY C  44       4.249  25.343  10.618  1.00 61.06           O  
ATOM   2535  N   TRP C  45       4.916  25.494  12.737  1.00 64.93           N  
ATOM   2536  CA  TRP C  45       5.569  24.189  12.737  1.00 64.93           C  
ATOM   2537  C   TRP C  45       4.549  23.069  12.567  1.00 64.93           C  
ATOM   2538  CB  TRP C  45       6.361  23.983  14.032  1.00 64.93           C  
ATOM   2539  O   TRP C  45       4.806  22.086  11.868  1.00 64.93           O  
ATOM   2540  CG  TRP C  45       7.726  24.603  14.016  1.00 64.93           C  
ATOM   2541  CD1 TRP C  45       8.126  25.731  14.676  1.00 64.93           C  
ATOM   2542  CD2 TRP C  45       8.870  24.131  13.298  1.00 64.93           C  
ATOM   2543  CE2 TRP C  45       9.932  25.022  13.571  1.00 64.93           C  
ATOM   2544  CE3 TRP C  45       9.101  23.039  12.451  1.00 64.93           C  
ATOM   2545  NE1 TRP C  45       9.452  25.988  14.413  1.00 64.93           N  
ATOM   2546  CH2 TRP C  45      11.406  23.777  12.200  1.00 64.93           C  
ATOM   2547  CZ2 TRP C  45      11.207  24.853  13.025  1.00 64.93           C  
ATOM   2548  CZ3 TRP C  45      10.371  22.873  11.909  1.00 64.93           C  
ATOM   2549  N   LEU C  46       3.477  23.283  13.152  1.00 60.42           N  
ATOM   2550  CA  LEU C  46       2.431  22.270  13.068  1.00 60.42           C  
ATOM   2551  C   LEU C  46       1.935  22.119  11.634  1.00 60.42           C  
ATOM   2552  CB  LEU C  46       1.262  22.629  13.989  1.00 60.42           C  
ATOM   2553  O   LEU C  46       1.827  21.001  11.124  1.00 60.42           O  
ATOM   2554  CG  LEU C  46       0.309  21.489  14.351  1.00 60.42           C  
ATOM   2555  CD1 LEU C  46       0.588  20.993  15.766  1.00 60.42           C  
ATOM   2556  CD2 LEU C  46      -1.142  21.940  14.213  1.00 60.42           C  
ATOM   2557  N   ILE C  47       1.748  23.227  10.983  1.00 60.89           N  
ATOM   2558  CA  ILE C  47       1.208  23.213   9.627  1.00 60.89           C  
ATOM   2559  C   ILE C  47       2.235  22.614   8.669  1.00 60.89           C  
ATOM   2560  CB  ILE C  47       0.806  24.631   9.164  1.00 60.89           C  
ATOM   2561  O   ILE C  47       1.914  21.718   7.885  1.00 60.89           O  
ATOM   2562  CG1 ILE C  47      -0.380  25.146   9.987  1.00 60.89           C  
ATOM   2563  CG2 ILE C  47       0.479  24.638   7.668  1.00 60.89           C  
ATOM   2564  CD1 ILE C  47      -0.696  26.618   9.764  1.00 60.89           C  
ATOM   2565  N   VAL C  48       3.402  23.081   8.816  1.00 64.78           N  
ATOM   2566  CA  VAL C  48       4.455  22.643   7.905  1.00 64.78           C  
ATOM   2567  C   VAL C  48       4.816  21.188   8.193  1.00 64.78           C  
ATOM   2568  CB  VAL C  48       5.710  23.537   8.017  1.00 64.78           C  
ATOM   2569  O   VAL C  48       5.061  20.408   7.269  1.00 64.78           O  
ATOM   2570  CG1 VAL C  48       6.827  23.015   7.115  1.00 64.78           C  
ATOM   2571  CG2 VAL C  48       5.367  24.984   7.666  1.00 64.78           C  
ATOM   2572  N   GLY C  49       4.747  20.831   9.446  1.00 68.29           N  
ATOM   2573  CA  GLY C  49       5.041  19.463   9.841  1.00 68.29           C  
ATOM   2574  C   GLY C  49       4.043  18.458   9.298  1.00 68.29           C  
ATOM   2575  O   GLY C  49       4.431  17.412   8.774  1.00 68.29           O  
ATOM   2576  N   VAL C  50       2.781  18.810   9.366  1.00 64.28           N  
ATOM   2577  CA  VAL C  50       1.720  17.925   8.894  1.00 64.28           C  
ATOM   2578  C   VAL C  50       1.804  17.782   7.376  1.00 64.28           C  
ATOM   2579  CB  VAL C  50       0.324  18.443   9.304  1.00 64.28           C  
ATOM   2580  O   VAL C  50       1.625  16.686   6.839  1.00 64.28           O  
ATOM   2581  CG1 VAL C  50      -0.776  17.591   8.674  1.00 64.28           C  
ATOM   2582  CG2 VAL C  50       0.187  18.458  10.826  1.00 64.28           C  
ATOM   2583  N   ALA C  51       2.099  18.925   6.718  1.00 67.83           N  
ATOM   2584  CA  ALA C  51       2.274  18.882   5.269  1.00 67.83           C  
ATOM   2585  C   ALA C  51       3.428  17.962   4.882  1.00 67.83           C  
ATOM   2586  CB  ALA C  51       2.510  20.287   4.719  1.00 67.83           C  
ATOM   2587  O   ALA C  51       3.309  17.167   3.947  1.00 67.83           O  
ATOM   2588  N   LEU C  52       4.470  18.070   5.634  1.00 71.66           N  
ATOM   2589  CA  LEU C  52       5.643  17.243   5.373  1.00 71.66           C  
ATOM   2590  C   LEU C  52       5.317  15.764   5.555  1.00 71.66           C  
ATOM   2591  CB  LEU C  52       6.797  17.641   6.296  1.00 71.66           C  
ATOM   2592  O   LEU C  52       5.693  14.934   4.724  1.00 71.66           O  
ATOM   2593  CG  LEU C  52       8.110  16.879   6.109  1.00 71.66           C  
ATOM   2594  CD1 LEU C  52       8.762  17.262   4.785  1.00 71.66           C  
ATOM   2595  CD2 LEU C  52       9.056  17.148   7.275  1.00 71.66           C  
ATOM   2596  N   LEU C  53       4.591  15.509   6.552  1.00 68.22           N  
ATOM   2597  CA  LEU C  53       4.233  14.125   6.841  1.00 68.22           C  
ATOM   2598  C   LEU C  53       3.363  13.545   5.731  1.00 68.22           C  
ATOM   2599  CB  LEU C  53       3.501  14.029   8.182  1.00 68.22           C  
ATOM   2600  O   LEU C  53       3.577  12.412   5.296  1.00 68.22           O  
ATOM   2601  CG  LEU C  53       3.526  12.664   8.872  1.00 68.22           C  
ATOM   2602  CD1 LEU C  53       4.903  12.399   9.473  1.00 68.22           C  
ATOM   2603  CD2 LEU C  53       2.445  12.586   9.945  1.00 68.22           C  
ATOM   2604  N   ALA C  54       2.423  14.303   5.298  1.00 66.30           N  
ATOM   2605  CA  ALA C  54       1.506  13.858   4.252  1.00 66.30           C  
ATOM   2606  C   ALA C  54       2.253  13.579   2.951  1.00 66.30           C  
ATOM   2607  CB  ALA C  54       0.414  14.899   4.023  1.00 66.30           C  
ATOM   2608  O   ALA C  54       2.015  12.560   2.297  1.00 66.30           O  
ATOM   2609  N   VAL C  55       3.212  14.463   2.607  1.00 68.08           N  
ATOM   2610  CA  VAL C  55       3.951  14.330   1.356  1.00 68.08           C  
ATOM   2611  C   VAL C  55       4.925  13.158   1.453  1.00 68.08           C  
ATOM   2612  CB  VAL C  55       4.713  15.628   1.006  1.00 68.08           C  
ATOM   2613  O   VAL C  55       5.118  12.421   0.483  1.00 68.08           O  
ATOM   2614  CG1 VAL C  55       5.601  15.420  -0.220  1.00 68.08           C  
ATOM   2615  CG2 VAL C  55       3.731  16.775   0.769  1.00 68.08           C  
ATOM   2616  N   PHE C  56       5.441  13.034   2.629  1.00 68.86           N  
ATOM   2617  CA  PHE C  56       6.366  11.928   2.847  1.00 68.86           C  
ATOM   2618  C   PHE C  56       5.652  10.589   2.701  1.00 68.86           C  
ATOM   2619  CB  PHE C  56       7.012  12.030   4.232  1.00 68.86           C  
ATOM   2620  O   PHE C  56       6.186   9.658   2.095  1.00 68.86           O  
ATOM   2621  CG  PHE C  56       8.050  10.973   4.498  1.00 68.86           C  
ATOM   2622  CD1 PHE C  56       7.730   9.833   5.226  1.00 68.86           C  
ATOM   2623  CD2 PHE C  56       9.345  11.119   4.019  1.00 68.86           C  
ATOM   2624  CE1 PHE C  56       8.688   8.853   5.473  1.00 68.86           C  
ATOM   2625  CE2 PHE C  56      10.308  10.144   4.262  1.00 68.86           C  
ATOM   2626  CZ  PHE C  56       9.978   9.012   4.990  1.00 68.86           C  
ATOM   2627  N   GLN C  57       4.492  10.495   3.270  1.00 62.09           N  
ATOM   2628  CA  GLN C  57       3.721   9.260   3.170  1.00 62.09           C  
ATOM   2629  C   GLN C  57       3.432   8.908   1.714  1.00 62.09           C  
ATOM   2630  CB  GLN C  57       2.411   9.380   3.951  1.00 62.09           C  
ATOM   2631  O   GLN C  57       3.512   7.741   1.324  1.00 62.09           O  
ATOM   2632  CG  GLN C  57       2.557   9.111   5.442  1.00 62.09           C  
ATOM   2633  CD  GLN C  57       1.232   9.159   6.180  1.00 62.09           C  
ATOM   2634  NE2 GLN C  57       1.232   8.706   7.429  1.00 62.09           N  
ATOM   2635  OE1 GLN C  57       0.218   9.602   5.632  1.00 62.09           O  
ATOM   2636  N   SER C  58       3.203   9.906   0.959  1.00 60.36           N  
ATOM   2637  CA  SER C  58       2.914   9.701  -0.457  1.00 60.36           C  
ATOM   2638  C   SER C  58       4.175   9.325  -1.229  1.00 60.36           C  
ATOM   2639  CB  SER C  58       2.291  10.959  -1.064  1.00 60.36           C  
ATOM   2640  O   SER C  58       4.146   8.431  -2.077  1.00 60.36           O  
ATOM   2641  OG  SER C  58       1.707  10.673  -2.324  1.00 60.36           O  
ATOM   2642  N   ALA C  59       5.302   9.962  -0.864  1.00 59.72           N  
ATOM   2643  CA  ALA C  59       6.564   9.746  -1.566  1.00 59.72           C  
ATOM   2644  C   ALA C  59       7.154   8.380  -1.227  1.00 59.72           C  
ATOM   2645  CB  ALA C  59       7.560  10.852  -1.224  1.00 59.72           C  
ATOM   2646  O   ALA C  59       7.833   7.767  -2.054  1.00 59.72           O  
ATOM   2647  N   SER C  60       6.897   7.963  -0.014  1.00 55.91           N  
ATOM   2648  CA  SER C  60       7.448   6.686   0.428  1.00 55.91           C  
ATOM   2649  C   SER C  60       6.872   5.527  -0.378  1.00 55.91           C  
ATOM   2650  CB  SER C  60       7.172   6.469   1.917  1.00 55.91           C  
ATOM   2651  O   SER C  60       7.514   4.484  -0.522  1.00 55.91           O  
ATOM   2652  OG  SER C  60       5.779   6.412   2.167  1.00 55.91           O  
ATOM   2653  N   LYS C  61       5.770   5.707  -0.965  1.00 53.46           N  
ATOM   2654  CA  LYS C  61       5.137   4.681  -1.787  1.00 53.46           C  
ATOM   2655  C   LYS C  61       5.881   4.496  -3.107  1.00 53.46           C  
ATOM   2656  CB  LYS C  61       3.674   5.036  -2.057  1.00 53.46           C  
ATOM   2657  O   LYS C  61       5.845   3.416  -3.700  1.00 53.46           O  
ATOM   2658  CG  LYS C  61       2.755   4.825  -0.862  1.00 53.46           C  
ATOM   2659  CD  LYS C  61       1.311   5.172  -1.199  1.00 53.46           C  
ATOM   2660  CE  LYS C  61       0.407   5.052   0.020  1.00 53.46           C  
ATOM   2661  NZ  LYS C  61      -1.002   5.437  -0.294  1.00 53.46           N  
ATOM   2662  N   ILE C  62       6.577   5.533  -3.479  1.00 48.23           N  
ATOM   2663  CA  ILE C  62       7.252   5.564  -4.772  1.00 48.23           C  
ATOM   2664  C   ILE C  62       8.616   4.888  -4.659  1.00 48.23           C  
ATOM   2665  CB  ILE C  62       7.411   7.010  -5.292  1.00 48.23           C  
ATOM   2666  O   ILE C  62       9.083   4.254  -5.608  1.00 48.23           O  
ATOM   2667  CG1 ILE C  62       6.037   7.658  -5.497  1.00 48.23           C  
ATOM   2668  CG2 ILE C  62       8.225   7.031  -6.590  1.00 48.23           C  
ATOM   2669  CD1 ILE C  62       6.088   9.167  -5.694  1.00 48.23           C  
ATOM   2670  N   ILE C  63       9.102   4.919  -3.469  1.00 41.59           N  
ATOM   2671  CA  ILE C  63      10.448   4.383  -3.302  1.00 41.59           C  
ATOM   2672  C   ILE C  63      10.373   2.891  -2.982  1.00 41.59           C  
ATOM   2673  CB  ILE C  63      11.220   5.130  -2.191  1.00 41.59           C  
ATOM   2674  O   ILE C  63       9.689   2.486  -2.039  1.00 41.59           O  
ATOM   2675  CG1 ILE C  63      11.302   6.627  -2.513  1.00 41.59           C  
ATOM   2676  CG2 ILE C  63      12.618   4.532  -2.010  1.00 41.59           C  
ATOM   2677  CD1 ILE C  63      11.769   7.486  -1.346  1.00 41.59           C  
ATOM   2678  N   THR C  64      10.543   2.073  -3.954  1.00 38.74           N  
ATOM   2679  CA  THR C  64      10.576   0.630  -3.746  1.00 38.74           C  
ATOM   2680  C   THR C  64      11.693   0.248  -2.778  1.00 38.74           C  
ATOM   2681  CB  THR C  64      10.766  -0.122  -5.076  1.00 38.74           C  
ATOM   2682  O   THR C  64      12.848   0.630  -2.974  1.00 38.74           O  
ATOM   2683  CG2 THR C  64       9.463  -0.183  -5.865  1.00 38.74           C  
ATOM   2684  OG1 THR C  64      11.756   0.553  -5.862  1.00 38.74           O  
ATOM   2685  N   LEU C  65      11.301  -0.042  -1.568  1.00 41.48           N  
ATOM   2686  CA  LEU C  65      12.263  -0.473  -0.560  1.00 41.48           C  
ATOM   2687  C   LEU C  65      12.478  -1.982  -0.624  1.00 41.48           C  
ATOM   2688  CB  LEU C  65      11.790  -0.072   0.839  1.00 41.48           C  
ATOM   2689  O   LEU C  65      11.541  -2.756  -0.417  1.00 41.48           O  
ATOM   2690  CG  LEU C  65      11.778   1.426   1.148  1.00 41.48           C  
ATOM   2691  CD1 LEU C  65      10.786   1.729   2.266  1.00 41.48           C  
ATOM   2692  CD2 LEU C  65      13.176   1.906   1.523  1.00 41.48           C  
ATOM   2693  N   LYS C  66      13.589  -2.362  -1.137  1.00 43.21           N  
ATOM   2694  CA  LYS C  66      13.847  -3.767  -1.437  1.00 43.21           C  
ATOM   2695  C   LYS C  66      14.376  -4.503  -0.210  1.00 43.21           C  
ATOM   2696  CB  LYS C  66      14.839  -3.897  -2.594  1.00 43.21           C  
ATOM   2697  O   LYS C  66      13.961  -5.629   0.073  1.00 43.21           O  
ATOM   2698  CG  LYS C  66      14.212  -3.723  -3.970  1.00 43.21           C  
ATOM   2699  CD  LYS C  66      15.224  -3.971  -5.081  1.00 43.21           C  
ATOM   2700  CE  LYS C  66      14.609  -3.754  -6.457  1.00 43.21           C  
ATOM   2701  NZ  LYS C  66      15.588  -4.030  -7.551  1.00 43.21           N  
ATOM   2702  N   LYS C  67      15.233  -3.816   0.517  1.00 42.14           N  
ATOM   2703  CA  LYS C  67      15.884  -4.469   1.650  1.00 42.14           C  
ATOM   2704  C   LYS C  67      14.990  -4.442   2.886  1.00 42.14           C  
ATOM   2705  CB  LYS C  67      17.225  -3.800   1.957  1.00 42.14           C  
ATOM   2706  O   LYS C  67      14.191  -3.520   3.061  1.00 42.14           O  
ATOM   2707  CG  LYS C  67      18.312  -4.093   0.934  1.00 42.14           C  
ATOM   2708  CD  LYS C  67      19.660  -3.538   1.375  1.00 42.14           C  
ATOM   2709  CE  LYS C  67      20.739  -3.794   0.332  1.00 42.14           C  
ATOM   2710  NZ  LYS C  67      22.065  -3.258   0.764  1.00 42.14           N  
ATOM   2711  N   ARG C  68      14.927  -5.465   3.651  1.00 47.48           N  
ATOM   2712  CA  ARG C  68      14.109  -5.633   4.848  1.00 47.48           C  
ATOM   2713  C   ARG C  68      14.255  -4.439   5.784  1.00 47.48           C  
ATOM   2714  CB  ARG C  68      14.486  -6.923   5.580  1.00 47.48           C  
ATOM   2715  O   ARG C  68      13.269  -3.963   6.351  1.00 47.48           O  
ATOM   2716  CG  ARG C  68      13.844  -8.172   4.999  1.00 47.48           C  
ATOM   2717  CD  ARG C  68      14.082  -9.390   5.881  1.00 47.48           C  
ATOM   2718  NE  ARG C  68      13.426 -10.580   5.344  1.00 47.48           N  
ATOM   2719  NH1 ARG C  68      14.255 -12.015   6.953  1.00 47.48           N  
ATOM   2720  NH2 ARG C  68      12.885 -12.811   5.297  1.00 47.48           N  
ATOM   2721  CZ  ARG C  68      13.524 -11.799   5.866  1.00 47.48           C  
ATOM   2722  N   TRP C  69      15.527  -4.031   5.960  1.00 57.04           N  
ATOM   2723  CA  TRP C  69      15.734  -2.923   6.887  1.00 57.04           C  
ATOM   2724  C   TRP C  69      15.109  -1.639   6.350  1.00 57.04           C  
ATOM   2725  CB  TRP C  69      17.228  -2.709   7.144  1.00 57.04           C  
ATOM   2726  O   TRP C  69      14.617  -0.811   7.120  1.00 57.04           O  
ATOM   2727  CG  TRP C  69      17.979  -2.173   5.963  1.00 57.04           C  
ATOM   2728  CD1 TRP C  69      18.607  -2.898   4.988  1.00 57.04           C  
ATOM   2729  CD2 TRP C  69      18.184  -0.796   5.634  1.00 57.04           C  
ATOM   2730  CE2 TRP C  69      18.946  -0.759   4.445  1.00 57.04           C  
ATOM   2731  CE3 TRP C  69      17.797   0.412   6.229  1.00 57.04           C  
ATOM   2732  NE1 TRP C  69      19.191  -2.053   4.072  1.00 57.04           N  
ATOM   2733  CH2 TRP C  69      18.936   1.608   4.443  1.00 57.04           C  
ATOM   2734  CZ2 TRP C  69      19.328   0.441   3.840  1.00 57.04           C  
ATOM   2735  CZ3 TRP C  69      18.178   1.605   5.626  1.00 57.04           C  
ATOM   2736  N   GLN C  70      15.061  -1.493   5.002  1.00 56.85           N  
ATOM   2737  CA  GLN C  70      14.433  -0.334   4.376  1.00 56.85           C  
ATOM   2738  C   GLN C  70      12.919  -0.359   4.565  1.00 56.85           C  
ATOM   2739  CB  GLN C  70      14.775  -0.277   2.886  1.00 56.85           C  
ATOM   2740  O   GLN C  70      12.303   0.678   4.820  1.00 56.85           O  
ATOM   2741  CG  GLN C  70      16.236   0.046   2.602  1.00 56.85           C  
ATOM   2742  CD  GLN C  70      16.569   0.007   1.122  1.00 56.85           C  
ATOM   2743  NE2 GLN C  70      17.713   0.575   0.757  1.00 56.85           N  
ATOM   2744  OE1 GLN C  70      15.804  -0.529   0.314  1.00 56.85           O  
ATOM   2745  N   LEU C  71      12.444  -1.572   4.432  1.00 55.11           N  
ATOM   2746  CA  LEU C  71      11.011  -1.731   4.652  1.00 55.11           C  
ATOM   2747  C   LEU C  71      10.649  -1.447   6.106  1.00 55.11           C  
ATOM   2748  CB  LEU C  71      10.563  -3.144   4.268  1.00 55.11           C  
ATOM   2749  O   LEU C  71       9.646  -0.786   6.383  1.00 55.11           O  
ATOM   2750  CG  LEU C  71       9.054  -3.391   4.235  1.00 55.11           C  
ATOM   2751  CD1 LEU C  71       8.409  -2.584   3.113  1.00 55.11           C  
ATOM   2752  CD2 LEU C  71       8.760  -4.878   4.068  1.00 55.11           C  
ATOM   2753  N   ALA C  72      11.471  -1.970   7.043  1.00 57.38           N  
ATOM   2754  CA  ALA C  72      11.255  -1.726   8.467  1.00 57.38           C  
ATOM   2755  C   ALA C  72      11.344  -0.237   8.788  1.00 57.38           C  
ATOM   2756  CB  ALA C  72      12.266  -2.509   9.300  1.00 57.38           C  
ATOM   2757  O   ALA C  72      10.539   0.287   9.562  1.00 57.38           O  
ATOM   2758  N   LEU C  73      12.322   0.395   8.128  1.00 63.94           N  
ATOM   2759  CA  LEU C  73      12.502   1.828   8.330  1.00 63.94           C  
ATOM   2760  C   LEU C  73      11.298   2.606   7.811  1.00 63.94           C  
ATOM   2761  CB  LEU C  73      13.776   2.312   7.633  1.00 63.94           C  
ATOM   2762  O   LEU C  73      10.796   3.507   8.487  1.00 63.94           O  
ATOM   2763  CG  LEU C  73      14.178   3.765   7.887  1.00 63.94           C  
ATOM   2764  CD1 LEU C  73      14.576   3.958   9.347  1.00 63.94           C  
ATOM   2765  CD2 LEU C  73      15.317   4.176   6.960  1.00 63.94           C  
ATOM   2766  N   SER C  74      10.865   2.266   6.693  1.00 59.69           N  
ATOM   2767  CA  SER C  74       9.712   2.928   6.091  1.00 59.69           C  
ATOM   2768  C   SER C  74       8.463   2.751   6.949  1.00 59.69           C  
ATOM   2769  CB  SER C  74       9.456   2.386   4.685  1.00 59.69           C  
ATOM   2770  O   SER C  74       7.721   3.708   7.179  1.00 59.69           O  
ATOM   2771  OG  SER C  74       8.223   2.867   4.177  1.00 59.69           O  
ATOM   2772  N   LYS C  75       8.239   1.548   7.452  1.00 64.12           N  
ATOM   2773  CA  LYS C  75       7.082   1.278   8.301  1.00 64.12           C  
ATOM   2774  C   LYS C  75       7.195   2.013   9.634  1.00 64.12           C  
ATOM   2775  CB  LYS C  75       6.932  -0.224   8.542  1.00 64.12           C  
ATOM   2776  O   LYS C  75       6.189   2.458  10.190  1.00 64.12           O  
ATOM   2777  CG  LYS C  75       6.489  -1.007   7.314  1.00 64.12           C  
ATOM   2778  CD  LYS C  75       5.045  -0.693   6.942  1.00 64.12           C  
ATOM   2779  CE  LYS C  75       4.577  -1.530   5.760  1.00 64.12           C  
ATOM   2780  NZ  LYS C  75       3.200  -1.151   5.324  1.00 64.12           N  
ATOM   2781  N   GLY C  76       8.454   1.991  10.116  1.00 67.49           N  
ATOM   2782  CA  GLY C  76       8.698   2.778  11.314  1.00 67.49           C  
ATOM   2783  C   GLY C  76       8.376   4.250  11.138  1.00 67.49           C  
ATOM   2784  O   GLY C  76       7.736   4.858  11.998  1.00 67.49           O  
ATOM   2785  N   VAL C  77       8.847   4.774  10.048  1.00 68.26           N  
ATOM   2786  CA  VAL C  77       8.598   6.176   9.732  1.00 68.26           C  
ATOM   2787  C   VAL C  77       7.096   6.416   9.593  1.00 68.26           C  
ATOM   2788  CB  VAL C  77       9.328   6.606   8.440  1.00 68.26           C  
ATOM   2789  O   VAL C  77       6.574   7.422  10.078  1.00 68.26           O  
ATOM   2790  CG1 VAL C  77       8.869   7.993   7.996  1.00 68.26           C  
ATOM   2791  CG2 VAL C  77      10.841   6.582   8.651  1.00 68.26           C  
ATOM   2792  N   HIS C  78       6.379   5.445   8.964  1.00 67.33           N  
ATOM   2793  CA  HIS C  78       4.932   5.552   8.822  1.00 67.33           C  
ATOM   2794  C   HIS C  78       4.243   5.557  10.183  1.00 67.33           C  
ATOM   2795  CB  HIS C  78       4.392   4.406   7.964  1.00 67.33           C  
ATOM   2796  O   HIS C  78       3.294   6.313  10.400  1.00 67.33           O  
ATOM   2797  CG  HIS C  78       4.243   4.758   6.518  1.00 67.33           C  
ATOM   2798  CD2 HIS C  78       5.014   4.457   5.446  1.00 67.33           C  
ATOM   2799  ND1 HIS C  78       3.196   5.516   6.040  1.00 67.33           N  
ATOM   2800  CE1 HIS C  78       3.329   5.664   4.733  1.00 67.33           C  
ATOM   2801  NE2 HIS C  78       4.424   5.032   4.348  1.00 67.33           N  
ATOM   2802  N   PHE C  79       4.691   4.779  11.066  1.00 72.77           N  
ATOM   2803  CA  PHE C  79       4.154   4.712  12.420  1.00 72.77           C  
ATOM   2804  C   PHE C  79       4.334   6.044  13.140  1.00 72.77           C  
ATOM   2805  CB  PHE C  79       4.831   3.591  13.214  1.00 72.77           C  
ATOM   2806  O   PHE C  79       3.392   6.561  13.744  1.00 72.77           O  
ATOM   2807  CG  PHE C  79       4.332   3.461  14.628  1.00 72.77           C  
ATOM   2808  CD1 PHE C  79       5.083   3.946  15.691  1.00 72.77           C  
ATOM   2809  CD2 PHE C  79       3.112   2.853  14.893  1.00 72.77           C  
ATOM   2810  CE1 PHE C  79       4.624   3.827  17.001  1.00 72.77           C  
ATOM   2811  CE2 PHE C  79       2.647   2.731  16.199  1.00 72.77           C  
ATOM   2812  CZ  PHE C  79       3.405   3.218  17.252  1.00 72.77           C  
ATOM   2813  N   VAL C  80       5.543   6.575  13.069  1.00 70.94           N  
ATOM   2814  CA  VAL C  80       5.856   7.847  13.711  1.00 70.94           C  
ATOM   2815  C   VAL C  80       4.991   8.955  13.114  1.00 70.94           C  
ATOM   2816  CB  VAL C  80       7.353   8.203  13.567  1.00 70.94           C  
ATOM   2817  O   VAL C  80       4.477   9.810  13.840  1.00 70.94           O  
ATOM   2818  CG1 VAL C  80       7.624   9.615  14.083  1.00 70.94           C  
ATOM   2819  CG2 VAL C  80       8.217   7.185  14.307  1.00 70.94           C  
ATOM   2820  N   CYS C  81       4.777   8.873  11.823  1.00 68.53           N  
ATOM   2821  CA  CYS C  81       3.956   9.862  11.133  1.00 68.53           C  
ATOM   2822  C   CYS C  81       2.512   9.804  11.616  1.00 68.53           C  
ATOM   2823  CB  CYS C  81       4.008   9.641   9.622  1.00 68.53           C  
ATOM   2824  O   CYS C  81       1.884  10.842  11.836  1.00 68.53           O  
ATOM   2825  SG  CYS C  81       5.466  10.354   8.831  1.00 68.53           S  
ATOM   2826  N   ASN C  82       2.024   8.612  11.886  1.00 73.08           N  
ATOM   2827  CA  ASN C  82       0.658   8.457  12.376  1.00 73.08           C  
ATOM   2828  C   ASN C  82       0.509   8.988  13.799  1.00 73.08           C  
ATOM   2829  CB  ASN C  82       0.226   6.991  12.308  1.00 73.08           C  
ATOM   2830  O   ASN C  82      -0.503   9.606  14.132  1.00 73.08           O  
ATOM   2831  CG  ASN C  82      -0.223   6.577  10.921  1.00 73.08           C  
ATOM   2832  ND2 ASN C  82       0.017   5.320  10.569  1.00 73.08           N  
ATOM   2833  OD1 ASN C  82      -0.782   7.382  10.171  1.00 73.08           O  
ATOM   2834  N   LEU C  83       1.543   8.767  14.579  1.00 75.97           N  
ATOM   2835  CA  LEU C  83       1.540   9.284  15.943  1.00 75.97           C  
ATOM   2836  C   LEU C  83       1.586  10.809  15.946  1.00 75.97           C  
ATOM   2837  CB  LEU C  83       2.727   8.725  16.731  1.00 75.97           C  
ATOM   2838  O   LEU C  83       0.865  11.454  16.710  1.00 75.97           O  
ATOM   2839  CG  LEU C  83       2.690   8.927  18.247  1.00 75.97           C  
ATOM   2840  CD1 LEU C  83       1.697   7.962  18.886  1.00 75.97           C  
ATOM   2841  CD2 LEU C  83       4.081   8.745  18.845  1.00 75.97           C  
ATOM   2842  N   LEU C  84       2.369  11.318  15.107  1.00 72.93           N  
ATOM   2843  CA  LEU C  84       2.488  12.767  14.989  1.00 72.93           C  
ATOM   2844  C   LEU C  84       1.178  13.383  14.508  1.00 72.93           C  
ATOM   2845  CB  LEU C  84       3.621  13.136  14.027  1.00 72.93           C  
ATOM   2846  O   LEU C  84       0.782  14.453  14.976  1.00 72.93           O  
ATOM   2847  CG  LEU C  84       4.948  13.546  14.668  1.00 72.93           C  
ATOM   2848  CD1 LEU C  84       6.107  12.812  14.003  1.00 72.93           C  
ATOM   2849  CD2 LEU C  84       5.142  15.056  14.578  1.00 72.93           C  
ATOM   2850  N   LEU C  85       0.527  12.677  13.602  1.00 74.18           N  
ATOM   2851  CA  LEU C  85      -0.759  13.148  13.101  1.00 74.18           C  
ATOM   2852  C   LEU C  85      -1.799  13.179  14.217  1.00 74.18           C  
ATOM   2853  CB  LEU C  85      -1.248  12.258  11.956  1.00 74.18           C  
ATOM   2854  O   LEU C  85      -2.624  14.093  14.277  1.00 74.18           O  
ATOM   2855  CG  LEU C  85      -0.652  12.540  10.576  1.00 74.18           C  
ATOM   2856  CD1 LEU C  85      -1.055  11.448   9.591  1.00 74.18           C  
ATOM   2857  CD2 LEU C  85      -1.095  13.910  10.072  1.00 74.18           C  
ATOM   2858  N   LEU C  86      -1.729  12.243  15.107  1.00 77.75           N  
ATOM   2859  CA  LEU C  86      -2.623  12.212  16.260  1.00 77.75           C  
ATOM   2860  C   LEU C  86      -2.358  13.395  17.185  1.00 77.75           C  
ATOM   2861  CB  LEU C  86      -2.458  10.899  17.030  1.00 77.75           C  
ATOM   2862  O   LEU C  86      -3.291  14.088  17.595  1.00 77.75           O  
ATOM   2863  CG  LEU C  86      -3.337  10.727  18.271  1.00 77.75           C  
ATOM   2864  CD1 LEU C  86      -4.800  10.579  17.867  1.00 77.75           C  
ATOM   2865  CD2 LEU C  86      -2.878   9.524  19.088  1.00 77.75           C  
ATOM   2866  N   PHE C  87      -1.123  13.627  17.388  1.00 73.22           N  
ATOM   2867  CA  PHE C  87      -0.729  14.721  18.267  1.00 73.22           C  
ATOM   2868  C   PHE C  87      -1.137  16.065  17.675  1.00 73.22           C  
ATOM   2869  CB  PHE C  87       0.782  14.694  18.517  1.00 73.22           C  
ATOM   2870  O   PHE C  87      -1.704  16.910  18.371  1.00 73.22           O  
ATOM   2871  CG  PHE C  87       1.256  15.746  19.483  1.00 73.22           C  
ATOM   2872  CD1 PHE C  87       1.795  16.941  19.022  1.00 73.22           C  
ATOM   2873  CD2 PHE C  87       1.163  15.540  20.853  1.00 73.22           C  
ATOM   2874  CE1 PHE C  87       2.235  17.916  19.914  1.00 73.22           C  
ATOM   2875  CE2 PHE C  87       1.600  16.510  21.751  1.00 73.22           C  
ATOM   2876  CZ  PHE C  87       2.137  17.697  21.279  1.00 73.22           C  
ATOM   2877  N   VAL C  88      -0.868  16.218  16.406  1.00 68.85           N  
ATOM   2878  CA  VAL C  88      -1.177  17.472  15.728  1.00 68.85           C  
ATOM   2879  C   VAL C  88      -2.688  17.693  15.712  1.00 68.85           C  
ATOM   2880  CB  VAL C  88      -0.620  17.491  14.287  1.00 68.85           C  
ATOM   2881  O   VAL C  88      -3.158  18.823  15.866  1.00 68.85           O  
ATOM   2882  CG1 VAL C  88      -1.199  18.665  13.499  1.00 68.85           C  
ATOM   2883  CG2 VAL C  88       0.906  17.556  14.305  1.00 68.85           C  
ATOM   2884  N   THR C  89      -3.453  16.635  15.600  1.00 74.80           N  
ATOM   2885  CA  THR C  89      -4.908  16.732  15.589  1.00 74.80           C  
ATOM   2886  C   THR C  89      -5.430  17.175  16.953  1.00 74.80           C  
ATOM   2887  CB  THR C  89      -5.555  15.390  15.200  1.00 74.80           C  
ATOM   2888  O   THR C  89      -6.254  18.087  17.042  1.00 74.80           O  
ATOM   2889  CG2 THR C  89      -7.068  15.528  15.067  1.00 74.80           C  
ATOM   2890  OG1 THR C  89      -5.014  14.951  13.949  1.00 74.80           O  
ATOM   2891  N   VAL C  90      -4.890  16.585  17.977  1.00 74.85           N  
ATOM   2892  CA  VAL C  90      -5.320  16.910  19.333  1.00 74.85           C  
ATOM   2893  C   VAL C  90      -4.882  18.329  19.688  1.00 74.85           C  
ATOM   2894  CB  VAL C  90      -4.755  15.906  20.363  1.00 74.85           C  
ATOM   2895  O   VAL C  90      -5.665  19.107  20.240  1.00 74.85           O  
ATOM   2896  CG1 VAL C  90      -5.054  16.368  21.788  1.00 74.85           C  
ATOM   2897  CG2 VAL C  90      -5.330  14.512  20.119  1.00 74.85           C  
ATOM   2898  N   TYR C  91      -3.660  18.661  19.277  1.00 68.42           N  
ATOM   2899  CA  TYR C  91      -3.125  19.990  19.550  1.00 68.42           C  
ATOM   2900  C   TYR C  91      -3.933  21.062  18.827  1.00 68.42           C  
ATOM   2901  CB  TYR C  91      -1.654  20.075  19.131  1.00 68.42           C  
ATOM   2902  O   TYR C  91      -4.307  22.074  19.425  1.00 68.42           O  
ATOM   2903  CG  TYR C  91      -1.015  21.410  19.424  1.00 68.42           C  
ATOM   2904  CD1 TYR C  91      -0.732  22.309  18.398  1.00 68.42           C  
ATOM   2905  CD2 TYR C  91      -0.692  21.775  20.726  1.00 68.42           C  
ATOM   2906  CE1 TYR C  91      -0.142  23.541  18.664  1.00 68.42           C  
ATOM   2907  CE2 TYR C  91      -0.101  23.004  21.004  1.00 68.42           C  
ATOM   2908  OH  TYR C  91       0.754  25.096  20.236  1.00 68.42           O  
ATOM   2909  CZ  TYR C  91       0.169  23.878  19.967  1.00 68.42           C  
ATOM   2910  N   SER C  92      -4.213  20.866  17.601  1.00 67.62           N  
ATOM   2911  CA  SER C  92      -5.005  21.817  16.828  1.00 67.62           C  
ATOM   2912  C   SER C  92      -6.412  21.955  17.398  1.00 67.62           C  
ATOM   2913  CB  SER C  92      -5.080  21.386  15.363  1.00 67.62           C  
ATOM   2914  O   SER C  92      -6.968  23.056  17.434  1.00 67.62           O  
ATOM   2915  OG  SER C  92      -5.897  20.238  15.217  1.00 67.62           O  
ATOM   2916  N   HIS C  93      -6.986  20.867  17.836  1.00 72.40           N  
ATOM   2917  CA  HIS C  93      -8.313  20.874  18.441  1.00 72.40           C  
ATOM   2918  C   HIS C  93      -8.335  21.715  19.713  1.00 72.40           C  
ATOM   2919  CB  HIS C  93      -8.770  19.446  18.748  1.00 72.40           C  
ATOM   2920  O   HIS C  93      -9.231  22.541  19.901  1.00 72.40           O  
ATOM   2921  CG  HIS C  93     -10.219  19.343  19.104  1.00 72.40           C  
ATOM   2922  CD2 HIS C  93     -11.161  20.299  19.281  1.00 72.40           C  
ATOM   2923  ND1 HIS C  93     -10.847  18.136  19.323  1.00 72.40           N  
ATOM   2924  CE1 HIS C  93     -12.117  18.356  19.619  1.00 72.40           C  
ATOM   2925  NE2 HIS C  93     -12.333  19.660  19.600  1.00 72.40           N  
ATOM   2926  N   LEU C  94      -7.302  21.540  20.533  1.00 70.23           N  
ATOM   2927  CA  LEU C  94      -7.205  22.283  21.784  1.00 70.23           C  
ATOM   2928  C   LEU C  94      -7.001  23.771  21.519  1.00 70.23           C  
ATOM   2929  CB  LEU C  94      -6.057  21.743  22.641  1.00 70.23           C  
ATOM   2930  O   LEU C  94      -7.558  24.614  22.225  1.00 70.23           O  
ATOM   2931  CG  LEU C  94      -6.269  20.364  23.268  1.00 70.23           C  
ATOM   2932  CD1 LEU C  94      -4.996  19.899  23.967  1.00 70.23           C  
ATOM   2933  CD2 LEU C  94      -7.441  20.394  24.243  1.00 70.23           C  
ATOM   2934  N   LEU C  95      -6.261  24.162  20.469  1.00 61.84           N  
ATOM   2935  CA  LEU C  95      -6.019  25.551  20.097  1.00 61.84           C  
ATOM   2936  C   LEU C  95      -7.307  26.223  19.634  1.00 61.84           C  
ATOM   2937  CB  LEU C  95      -4.961  25.634  18.993  1.00 61.84           C  
ATOM   2938  O   LEU C  95      -7.582  27.368  20.000  1.00 61.84           O  
ATOM   2939  CG  LEU C  95      -3.504  25.507  19.439  1.00 61.84           C  
ATOM   2940  CD1 LEU C  95      -2.584  25.420  18.226  1.00 61.84           C  
ATOM   2941  CD2 LEU C  95      -3.113  26.682  20.329  1.00 61.84           C  
ATOM   2942  N   LEU C  96      -8.079  25.504  18.920  1.00 66.21           N  
ATOM   2943  CA  LEU C  96      -9.332  26.045  18.404  1.00 66.21           C  
ATOM   2944  C   LEU C  96     -10.352  26.218  19.524  1.00 66.21           C  
ATOM   2945  CB  LEU C  96      -9.902  25.133  17.314  1.00 66.21           C  
ATOM   2946  O   LEU C  96     -11.121  27.182  19.526  1.00 66.21           O  
ATOM   2947  CG  LEU C  96      -9.250  25.236  15.935  1.00 66.21           C  
ATOM   2948  CD1 LEU C  96      -9.639  24.038  15.074  1.00 66.21           C  
ATOM   2949  CD2 LEU C  96      -9.644  26.541  15.252  1.00 66.21           C  
ATOM   2950  N   VAL C  97     -10.335  25.282  20.481  1.00 66.33           N  
ATOM   2951  CA  VAL C  97     -11.213  25.374  21.643  1.00 66.33           C  
ATOM   2952  C   VAL C  97     -10.847  26.603  22.471  1.00 66.33           C  
ATOM   2953  CB  VAL C  97     -11.135  24.101  22.515  1.00 66.33           C  
ATOM   2954  O   VAL C  97     -11.725  27.355  22.899  1.00 66.33           O  
ATOM   2955  CG1 VAL C  97     -11.827  24.323  23.858  1.00 66.33           C  
ATOM   2956  CG2 VAL C  97     -11.755  22.913  21.781  1.00 66.33           C  
ATOM   2957  N   ALA C  98      -9.519  26.912  22.577  1.00 55.87           N  
ATOM   2958  CA  ALA C  98      -9.035  28.046  23.359  1.00 55.87           C  
ATOM   2959  C   ALA C  98      -9.379  29.368  22.679  1.00 55.87           C  
ATOM   2960  CB  ALA C  98      -7.528  27.939  23.576  1.00 55.87           C  
ATOM   2961  O   ALA C  98      -9.633  30.371  23.351  1.00 55.87           O  
ATOM   2962  N   ALA C  99      -9.472  29.330  21.334  1.00 53.43           N  
ATOM   2963  CA  ALA C  99      -9.790  30.525  20.557  1.00 53.43           C  
ATOM   2964  C   ALA C  99     -11.299  30.703  20.417  1.00 53.43           C  
ATOM   2965  CB  ALA C  99      -9.135  30.454  19.180  1.00 53.43           C  
ATOM   2966  O   ALA C  99     -11.764  31.712  19.881  1.00 53.43           O  
ATOM   2967  N   GLY C 100     -12.141  29.710  20.925  1.00 55.80           N  
ATOM   2968  CA  GLY C 100     -13.591  29.760  20.829  1.00 55.80           C  
ATOM   2969  C   GLY C 100     -14.102  29.566  19.414  1.00 55.80           C  
ATOM   2970  O   GLY C 100     -15.161  30.085  19.054  1.00 55.80           O  
ATOM   2971  N   LEU C 101     -13.257  28.937  18.506  1.00 59.54           N  
ATOM   2972  CA  LEU C 101     -13.578  28.754  17.095  1.00 59.54           C  
ATOM   2973  C   LEU C 101     -13.876  27.290  16.791  1.00 59.54           C  
ATOM   2974  CB  LEU C 101     -12.426  29.246  16.215  1.00 59.54           C  
ATOM   2975  O   LEU C 101     -13.932  26.892  15.625  1.00 59.54           O  
ATOM   2976  CG  LEU C 101     -12.136  30.747  16.254  1.00 59.54           C  
ATOM   2977  CD1 LEU C 101     -10.801  31.047  15.581  1.00 59.54           C  
ATOM   2978  CD2 LEU C 101     -13.264  31.528  15.588  1.00 59.54           C  
ATOM   2979  N   GLU C 102     -14.190  26.362  17.828  1.00 64.70           N  
ATOM   2980  CA  GLU C 102     -14.281  24.918  17.640  1.00 64.70           C  
ATOM   2981  C   GLU C 102     -15.606  24.528  16.990  1.00 64.70           C  
ATOM   2982  CB  GLU C 102     -14.117  24.189  18.976  1.00 64.70           C  
ATOM   2983  O   GLU C 102     -15.678  23.537  16.261  1.00 64.70           O  
ATOM   2984  CG  GLU C 102     -15.258  24.433  19.954  1.00 64.70           C  
ATOM   2985  CD  GLU C 102     -14.888  24.126  21.396  1.00 64.70           C  
ATOM   2986  OE1 GLU C 102     -15.773  24.200  22.279  1.00 64.70           O  
ATOM   2987  OE2 GLU C 102     -13.703  23.811  21.646  1.00 64.70           O  
ATOM   2988  N   ALA C 103     -16.581  25.389  17.076  1.00 69.75           N  
ATOM   2989  CA  ALA C 103     -17.954  25.028  16.733  1.00 69.75           C  
ATOM   2990  C   ALA C 103     -18.073  24.665  15.255  1.00 69.75           C  
ATOM   2991  CB  ALA C 103     -18.907  26.170  17.075  1.00 69.75           C  
ATOM   2992  O   ALA C 103     -18.611  23.610  14.910  1.00 69.75           O  
ATOM   2993  N   PRO C 104     -17.329  25.345  14.385  1.00 66.69           N  
ATOM   2994  CA  PRO C 104     -17.482  25.034  12.962  1.00 66.69           C  
ATOM   2995  C   PRO C 104     -16.768  23.746  12.558  1.00 66.69           C  
ATOM   2996  CB  PRO C 104     -16.856  26.246  12.267  1.00 66.69           C  
ATOM   2997  O   PRO C 104     -17.055  23.183  11.499  1.00 66.69           O  
ATOM   2998  CG  PRO C 104     -16.082  26.943  13.339  1.00 66.69           C  
ATOM   2999  CD  PRO C 104     -16.530  26.415  14.671  1.00 66.69           C  
ATOM   3000  N   PHE C 105     -15.903  23.215  13.450  1.00 74.55           N  
ATOM   3001  CA  PHE C 105     -15.036  22.117  13.041  1.00 74.55           C  
ATOM   3002  C   PHE C 105     -15.389  20.840  13.794  1.00 74.55           C  
ATOM   3003  CB  PHE C 105     -13.565  22.475  13.275  1.00 74.55           C  
ATOM   3004  O   PHE C 105     -14.710  19.820  13.649  1.00 74.55           O  
ATOM   3005  CG  PHE C 105     -13.132  23.741  12.586  1.00 74.55           C  
ATOM   3006  CD1 PHE C 105     -12.782  23.732  11.241  1.00 74.55           C  
ATOM   3007  CD2 PHE C 105     -13.074  24.940  13.283  1.00 74.55           C  
ATOM   3008  CE1 PHE C 105     -12.381  24.902  10.600  1.00 74.55           C  
ATOM   3009  CE2 PHE C 105     -12.674  26.114  12.650  1.00 74.55           C  
ATOM   3010  CZ  PHE C 105     -12.326  26.092  11.309  1.00 74.55           C  
ATOM   3011  N   LEU C 106     -16.394  20.827  14.547  1.00 77.53           N  
ATOM   3012  CA  LEU C 106     -16.708  19.717  15.439  1.00 77.53           C  
ATOM   3013  C   LEU C 106     -16.928  18.431  14.650  1.00 77.53           C  
ATOM   3014  CB  LEU C 106     -17.950  20.036  16.275  1.00 77.53           C  
ATOM   3015  O   LEU C 106     -16.404  17.376  15.015  1.00 77.53           O  
ATOM   3016  CG  LEU C 106     -17.716  20.827  17.563  1.00 77.53           C  
ATOM   3017  CD1 LEU C 106     -19.027  21.424  18.064  1.00 77.53           C  
ATOM   3018  CD2 LEU C 106     -17.084  19.939  18.629  1.00 77.53           C  
ATOM   3019  N   TYR C 107     -17.671  18.571  13.530  1.00 67.79           N  
ATOM   3020  CA  TYR C 107     -17.963  17.377  12.745  1.00 67.79           C  
ATOM   3021  C   TYR C 107     -16.705  16.852  12.063  1.00 67.79           C  
ATOM   3022  CB  TYR C 107     -19.041  17.671  11.698  1.00 67.79           C  
ATOM   3023  O   TYR C 107     -16.495  15.639  11.983  1.00 67.79           O  
ATOM   3024  CG  TYR C 107     -20.424  17.834  12.279  1.00 67.79           C  
ATOM   3025  CD1 TYR C 107     -21.141  16.733  12.741  1.00 67.79           C  
ATOM   3026  CD2 TYR C 107     -21.017  19.089  12.368  1.00 67.79           C  
ATOM   3027  CE1 TYR C 107     -22.417  16.878  13.275  1.00 67.79           C  
ATOM   3028  CE2 TYR C 107     -22.292  19.246  12.901  1.00 67.79           C  
ATOM   3029  OH  TYR C 107     -24.245  18.287  13.880  1.00 67.79           O  
ATOM   3030  CZ  TYR C 107     -22.983  18.137  13.352  1.00 67.79           C  
ATOM   3031  N   LEU C 108     -15.903  17.691  11.612  1.00 79.34           N  
ATOM   3032  CA  LEU C 108     -14.661  17.294  10.958  1.00 79.34           C  
ATOM   3033  C   LEU C 108     -13.717  16.620  11.948  1.00 79.34           C  
ATOM   3034  CB  LEU C 108     -13.975  18.508  10.327  1.00 79.34           C  
ATOM   3035  O   LEU C 108     -13.102  15.600  11.630  1.00 79.34           O  
ATOM   3036  CG  LEU C 108     -14.131  18.664   8.813  1.00 79.34           C  
ATOM   3037  CD1 LEU C 108     -14.582  20.079   8.469  1.00 79.34           C  
ATOM   3038  CD2 LEU C 108     -12.824  18.326   8.104  1.00 79.34           C  
ATOM   3039  N   TYR C 109     -13.652  17.202  13.120  1.00 81.02           N  
ATOM   3040  CA  TYR C 109     -12.810  16.597  14.146  1.00 81.02           C  
ATOM   3041  C   TYR C 109     -13.334  15.222  14.540  1.00 81.02           C  
ATOM   3042  CB  TYR C 109     -12.734  17.501  15.380  1.00 81.02           C  
ATOM   3043  O   TYR C 109     -12.554  14.290  14.752  1.00 81.02           O  
ATOM   3044  CG  TYR C 109     -11.552  18.439  15.373  1.00 81.02           C  
ATOM   3045  CD1 TYR C 109     -10.248  17.949  15.386  1.00 81.02           C  
ATOM   3046  CD2 TYR C 109     -11.736  19.818  15.354  1.00 81.02           C  
ATOM   3047  CE1 TYR C 109      -9.155  18.810  15.382  1.00 81.02           C  
ATOM   3048  CE2 TYR C 109     -10.651  20.688  15.350  1.00 81.02           C  
ATOM   3049  OH  TYR C 109      -8.289  21.033  15.359  1.00 81.02           O  
ATOM   3050  CZ  TYR C 109      -9.367  20.176  15.363  1.00 81.02           C  
ATOM   3051  N   ALA C 110     -14.633  15.133  14.616  1.00 80.25           N  
ATOM   3052  CA  ALA C 110     -15.224  13.834  14.924  1.00 80.25           C  
ATOM   3053  C   ALA C 110     -14.831  12.791  13.881  1.00 80.25           C  
ATOM   3054  CB  ALA C 110     -16.744  13.948  15.010  1.00 80.25           C  
ATOM   3055  O   ALA C 110     -14.485  11.659  14.226  1.00 80.25           O  
ATOM   3056  N   LEU C 111     -14.852  13.187  12.673  1.00 81.33           N  
ATOM   3057  CA  LEU C 111     -14.494  12.289  11.580  1.00 81.33           C  
ATOM   3058  C   LEU C 111     -13.023  11.894  11.660  1.00 81.33           C  
ATOM   3059  CB  LEU C 111     -14.785  12.947  10.228  1.00 81.33           C  
ATOM   3060  O   LEU C 111     -12.682  10.719  11.509  1.00 81.33           O  
ATOM   3061  CG  LEU C 111     -14.510  12.097   8.987  1.00 81.33           C  
ATOM   3062  CD1 LEU C 111     -15.409  10.865   8.979  1.00 81.33           C  
ATOM   3063  CD2 LEU C 111     -14.712  12.921   7.719  1.00 81.33           C  
ATOM   3064  N   VAL C 112     -12.144  12.868  11.865  1.00 81.62           N  
ATOM   3065  CA  VAL C 112     -10.708  12.625  11.965  1.00 81.62           C  
ATOM   3066  C   VAL C 112     -10.428  11.649  13.105  1.00 81.62           C  
ATOM   3067  CB  VAL C 112      -9.924  13.939  12.183  1.00 81.62           C  
ATOM   3068  O   VAL C 112      -9.693  10.674  12.929  1.00 81.62           O  
ATOM   3069  CG1 VAL C 112      -8.455  13.647  12.481  1.00 81.62           C  
ATOM   3070  CG2 VAL C 112     -10.055  14.846  10.962  1.00 81.62           C  
ATOM   3071  N   TYR C 113     -11.103  11.911  14.221  1.00 82.58           N  
ATOM   3072  CA  TYR C 113     -10.893  11.039  15.371  1.00 82.58           C  
ATOM   3073  C   TYR C 113     -11.409   9.632  15.089  1.00 82.58           C  
ATOM   3074  CB  TYR C 113     -11.585  11.610  16.612  1.00 82.58           C  
ATOM   3075  O   TYR C 113     -10.793   8.645  15.498  1.00 82.58           O  
ATOM   3076  CG  TYR C 113     -10.822  12.733  17.270  1.00 82.58           C  
ATOM   3077  CD1 TYR C 113      -9.523  12.539  17.736  1.00 82.58           C  
ATOM   3078  CD2 TYR C 113     -11.396  13.990  17.427  1.00 82.58           C  
ATOM   3079  CE1 TYR C 113      -8.816  13.571  18.345  1.00 82.58           C  
ATOM   3080  CE2 TYR C 113     -10.699  15.029  18.034  1.00 82.58           C  
ATOM   3081  OH  TYR C 113      -8.716  15.835  19.090  1.00 82.58           O  
ATOM   3082  CZ  TYR C 113      -9.411  14.810  18.489  1.00 82.58           C  
ATOM   3083  N   PHE C 114     -12.510   9.643  14.395  1.00 84.03           N  
ATOM   3084  CA  PHE C 114     -13.068   8.350  14.018  1.00 84.03           C  
ATOM   3085  C   PHE C 114     -12.093   7.576  13.138  1.00 84.03           C  
ATOM   3086  CB  PHE C 114     -14.403   8.530  13.289  1.00 84.03           C  
ATOM   3087  O   PHE C 114     -11.807   6.406  13.400  1.00 84.03           O  
ATOM   3088  CG  PHE C 114     -15.004   7.242  12.795  1.00 84.03           C  
ATOM   3089  CD1 PHE C 114     -14.945   6.903  11.449  1.00 84.03           C  
ATOM   3090  CD2 PHE C 114     -15.627   6.369  13.677  1.00 84.03           C  
ATOM   3091  CE1 PHE C 114     -15.500   5.711  10.988  1.00 84.03           C  
ATOM   3092  CE2 PHE C 114     -16.184   5.177  13.225  1.00 84.03           C  
ATOM   3093  CZ  PHE C 114     -16.120   4.850  11.880  1.00 84.03           C  
ATOM   3094  N   LEU C 115     -11.545   8.182  12.133  1.00 81.92           N  
ATOM   3095  CA  LEU C 115     -10.623   7.540  11.203  1.00 81.92           C  
ATOM   3096  C   LEU C 115      -9.333   7.135  11.908  1.00 81.92           C  
ATOM   3097  CB  LEU C 115     -10.307   8.473  10.031  1.00 81.92           C  
ATOM   3098  O   LEU C 115      -8.780   6.067  11.636  1.00 81.92           O  
ATOM   3099  CG  LEU C 115     -11.443   8.726   9.040  1.00 81.92           C  
ATOM   3100  CD1 LEU C 115     -11.040   9.798   8.033  1.00 81.92           C  
ATOM   3101  CD2 LEU C 115     -11.829   7.434   8.327  1.00 81.92           C  
ATOM   3102  N   GLN C 116      -8.851   7.978  12.767  1.00 82.70           N  
ATOM   3103  CA  GLN C 116      -7.653   7.665  13.539  1.00 82.70           C  
ATOM   3104  C   GLN C 116      -7.872   6.441  14.423  1.00 82.70           C  
ATOM   3105  CB  GLN C 116      -7.236   8.863  14.394  1.00 82.70           C  
ATOM   3106  O   GLN C 116      -6.962   5.630  14.608  1.00 82.70           O  
ATOM   3107  CG  GLN C 116      -6.430   9.908  13.636  1.00 82.70           C  
ATOM   3108  CD  GLN C 116      -5.992  11.064  14.516  1.00 82.70           C  
ATOM   3109  NE2 GLN C 116      -5.065  11.873  14.016  1.00 82.70           N  
ATOM   3110  OE1 GLN C 116      -6.485  11.229  15.637  1.00 82.70           O  
ATOM   3111  N   SER C 117      -9.074   6.345  14.941  1.00 80.89           N  
ATOM   3112  CA  SER C 117      -9.419   5.183  15.753  1.00 80.89           C  
ATOM   3113  C   SER C 117      -9.393   3.902  14.926  1.00 80.89           C  
ATOM   3114  CB  SER C 117     -10.798   5.362  16.388  1.00 80.89           C  
ATOM   3115  O   SER C 117      -8.893   2.872  15.382  1.00 80.89           O  
ATOM   3116  OG  SER C 117     -11.811   5.367  15.397  1.00 80.89           O  
ATOM   3117  N   ILE C 118      -9.848   4.024  13.741  1.00 78.65           N  
ATOM   3118  CA  ILE C 118      -9.852   2.873  12.845  1.00 78.65           C  
ATOM   3119  C   ILE C 118      -8.416   2.451  12.541  1.00 78.65           C  
ATOM   3120  CB  ILE C 118     -10.609   3.180  11.533  1.00 78.65           C  
ATOM   3121  O   ILE C 118      -8.091   1.262  12.577  1.00 78.65           O  
ATOM   3122  CG1 ILE C 118     -12.096   3.418  11.819  1.00 78.65           C  
ATOM   3123  CG2 ILE C 118     -10.420   2.045  10.522  1.00 78.65           C  
ATOM   3124  CD1 ILE C 118     -12.907   3.814  10.593  1.00 78.65           C  
ATOM   3125  N   ASN C 119      -7.592   3.398  12.262  1.00 75.09           N  
ATOM   3126  CA  ASN C 119      -6.185   3.117  11.995  1.00 75.09           C  
ATOM   3127  C   ASN C 119      -5.503   2.475  13.201  1.00 75.09           C  
ATOM   3128  CB  ASN C 119      -5.449   4.395  11.588  1.00 75.09           C  
ATOM   3129  O   ASN C 119      -4.726   1.531  13.050  1.00 75.09           O  
ATOM   3130  CG  ASN C 119      -5.631   4.731  10.120  1.00 75.09           C  
ATOM   3131  ND2 ASN C 119      -5.588   6.018   9.797  1.00 75.09           N  
ATOM   3132  OD1 ASN C 119      -5.810   3.841   9.285  1.00 75.09           O  
ATOM   3133  N   PHE C 120      -5.877   3.028  14.328  1.00 79.57           N  
ATOM   3134  CA  PHE C 120      -5.297   2.522  15.566  1.00 79.57           C  
ATOM   3135  C   PHE C 120      -5.730   1.083  15.818  1.00 79.57           C  
ATOM   3136  CB  PHE C 120      -5.699   3.407  16.751  1.00 79.57           C  
ATOM   3137  O   PHE C 120      -4.908   0.235  16.170  1.00 79.57           O  
ATOM   3138  CG  PHE C 120      -5.006   3.050  18.038  1.00 79.57           C  
ATOM   3139  CD1 PHE C 120      -5.677   2.352  19.035  1.00 79.57           C  
ATOM   3140  CD2 PHE C 120      -3.682   3.412  18.251  1.00 79.57           C  
ATOM   3141  CE1 PHE C 120      -5.038   2.020  20.227  1.00 79.57           C  
ATOM   3142  CE2 PHE C 120      -3.037   3.083  19.439  1.00 79.57           C  
ATOM   3143  CZ  PHE C 120      -3.717   2.389  20.427  1.00 79.57           C  
ATOM   3144  N   VAL C 121      -6.993   0.849  15.612  1.00 78.10           N  
ATOM   3145  CA  VAL C 121      -7.534  -0.493  15.808  1.00 78.10           C  
ATOM   3146  C   VAL C 121      -6.852  -1.469  14.851  1.00 78.10           C  
ATOM   3147  CB  VAL C 121      -9.064  -0.524  15.600  1.00 78.10           C  
ATOM   3148  O   VAL C 121      -6.513  -2.590  15.237  1.00 78.10           O  
ATOM   3149  CG1 VAL C 121      -9.574  -1.963  15.554  1.00 78.10           C  
ATOM   3150  CG2 VAL C 121      -9.769   0.261  16.705  1.00 78.10           C  
ATOM   3151  N   ARG C 122      -6.603  -1.050  13.764  1.00 73.57           N  
ATOM   3152  CA  ARG C 122      -5.937  -1.889  12.773  1.00 73.57           C  
ATOM   3153  C   ARG C 122      -4.515  -2.228  13.207  1.00 73.57           C  
ATOM   3154  CB  ARG C 122      -5.917  -1.197  11.408  1.00 73.57           C  
ATOM   3155  O   ARG C 122      -4.079  -3.374  13.084  1.00 73.57           O  
ATOM   3156  CG  ARG C 122      -5.375  -2.066  10.284  1.00 73.57           C  
ATOM   3157  CD  ARG C 122      -5.347  -1.319   8.958  1.00 73.57           C  
ATOM   3158  NE  ARG C 122      -4.750  -2.127   7.898  1.00 73.57           N  
ATOM   3159  NH1 ARG C 122      -4.697  -0.418   6.343  1.00 73.57           N  
ATOM   3160  NH2 ARG C 122      -3.914  -2.501   5.792  1.00 73.57           N  
ATOM   3161  CZ  ARG C 122      -4.455  -1.680   6.680  1.00 73.57           C  
ATOM   3162  N   ILE C 123      -3.837  -1.299  13.657  1.00 73.48           N  
ATOM   3163  CA  ILE C 123      -2.463  -1.497  14.107  1.00 73.48           C  
ATOM   3164  C   ILE C 123      -2.436  -2.502  15.257  1.00 73.48           C  
ATOM   3165  CB  ILE C 123      -1.813  -0.165  14.543  1.00 73.48           C  
ATOM   3166  O   ILE C 123      -1.587  -3.395  15.288  1.00 73.48           O  
ATOM   3167  CG1 ILE C 123      -1.566   0.733  13.326  1.00 73.48           C  
ATOM   3168  CG2 ILE C 123      -0.511  -0.424  15.307  1.00 73.48           C  
ATOM   3169  CD1 ILE C 123      -1.179   2.162  13.679  1.00 73.48           C  
ATOM   3170  N   ILE C 124      -3.430  -2.314  16.150  1.00 76.24           N  
ATOM   3171  CA  ILE C 124      -3.511  -3.201  17.306  1.00 76.24           C  
ATOM   3172  C   ILE C 124      -3.818  -4.624  16.844  1.00 76.24           C  
ATOM   3173  CB  ILE C 124      -4.581  -2.722  18.312  1.00 76.24           C  
ATOM   3174  O   ILE C 124      -3.206  -5.584  17.319  1.00 76.24           O  
ATOM   3175  CG1 ILE C 124      -4.161  -1.390  18.943  1.00 76.24           C  
ATOM   3176  CG2 ILE C 124      -4.825  -3.785  19.388  1.00 76.24           C  
ATOM   3177  CD1 ILE C 124      -5.112  -0.889  20.022  1.00 76.24           C  
ATOM   3178  N   MET C 125      -4.739  -4.722  16.000  1.00 77.91           N  
ATOM   3179  CA  MET C 125      -5.126  -6.032  15.485  1.00 77.91           C  
ATOM   3180  C   MET C 125      -3.959  -6.700  14.766  1.00 77.91           C  
ATOM   3181  CB  MET C 125      -6.320  -5.907  14.538  1.00 77.91           C  
ATOM   3182  O   MET C 125      -3.745  -7.906  14.908  1.00 77.91           O  
ATOM   3183  CG  MET C 125      -7.621  -5.542  15.236  1.00 77.91           C  
ATOM   3184  SD  MET C 125      -8.213  -6.870  16.356  1.00 77.91           S  
ATOM   3185  CE  MET C 125      -8.882  -8.039  15.140  1.00 77.91           C  
ATOM   3186  N   ARG C 126      -3.200  -5.959  14.025  1.00 70.24           N  
ATOM   3187  CA  ARG C 126      -2.027  -6.479  13.330  1.00 70.24           C  
ATOM   3188  C   ARG C 126      -0.971  -6.957  14.321  1.00 70.24           C  
ATOM   3189  CB  ARG C 126      -1.434  -5.415  12.405  1.00 70.24           C  
ATOM   3190  O   ARG C 126      -0.348  -8.001  14.117  1.00 70.24           O  
ATOM   3191  CG  ARG C 126      -2.089  -5.357  11.034  1.00 70.24           C  
ATOM   3192  CD  ARG C 126      -1.275  -4.522  10.055  1.00 70.24           C  
ATOM   3193  NE  ARG C 126      -1.891  -4.491   8.731  1.00 70.24           N  
ATOM   3194  NH1 ARG C 126      -0.256  -3.168   7.775  1.00 70.24           N  
ATOM   3195  NH2 ARG C 126      -2.035  -3.886   6.520  1.00 70.24           N  
ATOM   3196  CZ  ARG C 126      -1.392  -3.848   7.678  1.00 70.24           C  
ATOM   3197  N   LEU C 127      -0.762  -6.125  15.284  1.00 72.76           N  
ATOM   3198  CA  LEU C 127       0.182  -6.504  16.329  1.00 72.76           C  
ATOM   3199  C   LEU C 127      -0.266  -7.783  17.029  1.00 72.76           C  
ATOM   3200  CB  LEU C 127       0.331  -5.374  17.352  1.00 72.76           C  
ATOM   3201  O   LEU C 127       0.558  -8.643  17.347  1.00 72.76           O  
ATOM   3202  CG  LEU C 127       1.112  -4.142  16.891  1.00 72.76           C  
ATOM   3203  CD1 LEU C 127       0.962  -3.011  17.903  1.00 72.76           C  
ATOM   3204  CD2 LEU C 127       2.582  -4.487  16.681  1.00 72.76           C  
ATOM   3205  N   TRP C 128      -1.582  -7.818  17.227  1.00 76.96           N  
ATOM   3206  CA  TRP C 128      -2.167  -8.998  17.855  1.00 76.96           C  
ATOM   3207  C   TRP C 128      -1.942 -10.239  16.999  1.00 76.96           C  
ATOM   3208  CB  TRP C 128      -3.665  -8.792  18.095  1.00 76.96           C  
ATOM   3209  O   TRP C 128      -1.508 -11.278  17.503  1.00 76.96           O  
ATOM   3210  CG  TRP C 128      -4.344  -9.958  18.748  1.00 76.96           C  
ATOM   3211  CD1 TRP C 128      -4.794 -11.097  18.140  1.00 76.96           C  
ATOM   3212  CD2 TRP C 128      -4.653 -10.097  20.138  1.00 76.96           C  
ATOM   3213  CE2 TRP C 128      -5.290 -11.347  20.302  1.00 76.96           C  
ATOM   3214  CE3 TRP C 128      -4.451  -9.286  21.263  1.00 76.96           C  
ATOM   3215  NE1 TRP C 128      -5.364 -11.936  19.069  1.00 76.96           N  
ATOM   3216  CH2 TRP C 128      -5.519 -10.991  22.631  1.00 76.96           C  
ATOM   3217  CZ2 TRP C 128      -5.728 -11.805  21.547  1.00 76.96           C  
ATOM   3218  CZ3 TRP C 128      -4.888  -9.743  22.501  1.00 76.96           C  
ATOM   3219  N   LEU C 129      -2.193 -10.168  15.773  1.00 73.64           N  
ATOM   3220  CA  LEU C 129      -1.999 -11.289  14.860  1.00 73.64           C  
ATOM   3221  C   LEU C 129      -0.535 -11.711  14.820  1.00 73.64           C  
ATOM   3222  CB  LEU C 129      -2.476 -10.922  13.452  1.00 73.64           C  
ATOM   3223  O   LEU C 129      -0.228 -12.905  14.806  1.00 73.64           O  
ATOM   3224  CG  LEU C 129      -3.917 -11.295  13.104  1.00 73.64           C  
ATOM   3225  CD1 LEU C 129      -4.517 -10.266  12.152  1.00 73.64           C  
ATOM   3226  CD2 LEU C 129      -3.976 -12.693  12.496  1.00 73.64           C  
ATOM   3227  N   CYS C 130       0.343 -10.711  14.751  1.00 66.77           N  
ATOM   3228  CA  CYS C 130       1.775 -10.988  14.733  1.00 66.77           C  
ATOM   3229  C   CYS C 130       2.213 -11.678  16.020  1.00 66.77           C  
ATOM   3230  CB  CYS C 130       2.569  -9.697  14.540  1.00 66.77           C  
ATOM   3231  O   CYS C 130       3.080 -12.554  15.995  1.00 66.77           O  
ATOM   3232  SG  CYS C 130       2.607  -9.115  12.831  1.00 66.77           S  
ATOM   3233  N   TRP C 131       1.664 -11.228  17.053  1.00 69.82           N  
ATOM   3234  CA  TRP C 131       1.955 -11.854  18.339  1.00 69.82           C  
ATOM   3235  C   TRP C 131       1.516 -13.314  18.345  1.00 69.82           C  
ATOM   3236  CB  TRP C 131       1.264 -11.095  19.475  1.00 69.82           C  
ATOM   3237  O   TRP C 131       2.241 -14.185  18.831  1.00 69.82           O  
ATOM   3238  CG  TRP C 131       1.511 -11.678  20.834  1.00 69.82           C  
ATOM   3239  CD1 TRP C 131       2.701 -11.731  21.505  1.00 69.82           C  
ATOM   3240  CD2 TRP C 131       0.542 -12.296  21.687  1.00 69.82           C  
ATOM   3241  CE2 TRP C 131       1.216 -12.700  22.861  1.00 69.82           C  
ATOM   3242  CE3 TRP C 131      -0.832 -12.547  21.573  1.00 69.82           C  
ATOM   3243  NE1 TRP C 131       2.531 -12.344  22.724  1.00 69.82           N  
ATOM   3244  CH2 TRP C 131      -0.783 -13.576  23.777  1.00 69.82           C  
ATOM   3245  CZ2 TRP C 131       0.561 -13.342  23.915  1.00 69.82           C  
ATOM   3246  CZ3 TRP C 131      -1.481 -13.186  22.623  1.00 69.82           C  
ATOM   3247  N   LYS C 132       0.313 -13.614  17.759  1.00 69.37           N  
ATOM   3248  CA  LYS C 132      -0.209 -14.976  17.694  1.00 69.37           C  
ATOM   3249  C   LYS C 132       0.699 -15.873  16.857  1.00 69.37           C  
ATOM   3250  CB  LYS C 132      -1.626 -14.980  17.118  1.00 69.37           C  
ATOM   3251  O   LYS C 132       0.863 -17.056  17.162  1.00 69.37           O  
ATOM   3252  CG  LYS C 132      -2.722 -14.945  18.172  1.00 69.37           C  
ATOM   3253  CD  LYS C 132      -4.097 -15.177  17.556  1.00 69.37           C  
ATOM   3254  CE  LYS C 132      -5.197 -15.121  18.607  1.00 69.37           C  
ATOM   3255  NZ  LYS C 132      -6.547 -15.341  18.007  1.00 69.37           N  
ATOM   3256  N   CYS C 133       1.259 -15.273  15.771  1.00 60.60           N  
ATOM   3257  CA  CYS C 133       2.097 -16.044  14.860  1.00 60.60           C  
ATOM   3258  C   CYS C 133       3.538 -16.093  15.354  1.00 60.60           C  
ATOM   3259  CB  CYS C 133       2.051 -15.447  13.454  1.00 60.60           C  
ATOM   3260  O   CYS C 133       4.347 -16.871  14.846  1.00 60.60           O  
ATOM   3261  SG  CYS C 133       0.439 -15.597  12.652  1.00 60.60           S  
ATOM   3262  N   ARG C 134       3.815 -15.520  16.462  1.00 56.42           N  
ATOM   3263  CA  ARG C 134       5.161 -15.430  17.018  1.00 56.42           C  
ATOM   3264  C   ARG C 134       6.160 -14.970  15.962  1.00 56.42           C  
ATOM   3265  CB  ARG C 134       5.594 -16.778  17.597  1.00 56.42           C  
ATOM   3266  O   ARG C 134       7.276 -15.489  15.888  1.00 56.42           O  
ATOM   3267  CG  ARG C 134       5.043 -17.058  18.986  1.00 56.42           C  
ATOM   3268  CD  ARG C 134       5.665 -18.304  19.600  1.00 56.42           C  
ATOM   3269  NE  ARG C 134       5.090 -18.606  20.908  1.00 56.42           N  
ATOM   3270  NH1 ARG C 134       6.433 -20.443  21.305  1.00 56.42           N  
ATOM   3271  NH2 ARG C 134       4.877 -19.798  22.859  1.00 56.42           N  
ATOM   3272  CZ  ARG C 134       5.468 -19.615  21.688  1.00 56.42           C  
ATOM   3273  N   SER C 135       5.675 -14.133  14.982  1.00 50.90           N  
ATOM   3274  CA  SER C 135       6.513 -13.599  13.914  1.00 50.90           C  
ATOM   3275  C   SER C 135       7.458 -12.522  14.438  1.00 50.90           C  
ATOM   3276  CB  SER C 135       5.650 -13.027  12.789  1.00 50.90           C  
ATOM   3277  O   SER C 135       7.110 -11.778  15.358  1.00 50.90           O  
ATOM   3278  OG  SER C 135       6.052 -11.707  12.467  1.00 50.90           O  
ATOM   3279  N   LYS C 136       8.787 -12.591  14.018  1.00 46.52           N  
ATOM   3280  CA  LYS C 136       9.845 -11.704  14.493  1.00 46.52           C  
ATOM   3281  C   LYS C 136       9.637 -10.279  13.989  1.00 46.52           C  
ATOM   3282  CB  LYS C 136      11.216 -12.221  14.052  1.00 46.52           C  
ATOM   3283  O   LYS C 136      10.128  -9.324  14.592  1.00 46.52           O  
ATOM   3284  CG  LYS C 136      11.763 -13.344  14.921  1.00 46.52           C  
ATOM   3285  CD  LYS C 136      13.185 -13.717  14.522  1.00 46.52           C  
ATOM   3286  CE  LYS C 136      13.718 -14.868  15.364  1.00 46.52           C  
ATOM   3287  NZ  LYS C 136      15.111 -15.241  14.974  1.00 46.52           N  
ATOM   3288  N   ASN C 137       8.648 -10.070  13.011  1.00 47.03           N  
ATOM   3289  CA  ASN C 137       8.560  -8.711  12.488  1.00 47.03           C  
ATOM   3290  C   ASN C 137       7.109  -8.275  12.301  1.00 47.03           C  
ATOM   3291  CB  ASN C 137       9.324  -8.593  11.167  1.00 47.03           C  
ATOM   3292  O   ASN C 137       6.628  -8.173  11.171  1.00 47.03           O  
ATOM   3293  CG  ASN C 137      10.827  -8.574  11.362  1.00 47.03           C  
ATOM   3294  ND2 ASN C 137      11.557  -9.118  10.396  1.00 47.03           N  
ATOM   3295  OD1 ASN C 137      11.328  -8.074  12.372  1.00 47.03           O  
ATOM   3296  N   PRO C 138       6.315  -7.996  13.413  1.00 48.59           N  
ATOM   3297  CA  PRO C 138       4.879  -7.712  13.388  1.00 48.59           C  
ATOM   3298  C   PRO C 138       4.524  -6.543  12.472  1.00 48.59           C  
ATOM   3299  CB  PRO C 138       4.560  -7.379  14.847  1.00 48.59           C  
ATOM   3300  O   PRO C 138       3.426  -6.503  11.912  1.00 48.59           O  
ATOM   3301  CG  PRO C 138       5.892  -7.172  15.492  1.00 48.59           C  
ATOM   3302  CD  PRO C 138       6.951  -7.738  14.590  1.00 48.59           C  
ATOM   3303  N   LEU C 139       5.386  -5.605  12.215  1.00 48.75           N  
ATOM   3304  CA  LEU C 139       5.051  -4.347  11.556  1.00 48.75           C  
ATOM   3305  C   LEU C 139       5.359  -4.417  10.064  1.00 48.75           C  
ATOM   3306  CB  LEU C 139       5.817  -3.186  12.194  1.00 48.75           C  
ATOM   3307  O   LEU C 139       4.952  -3.539   9.300  1.00 48.75           O  
ATOM   3308  CG  LEU C 139       5.278  -2.670  13.529  1.00 48.75           C  
ATOM   3309  CD1 LEU C 139       6.396  -2.017  14.335  1.00 48.75           C  
ATOM   3310  CD2 LEU C 139       4.133  -1.689  13.300  1.00 48.75           C  
ATOM   3311  N   LEU C 140       5.904  -5.547   9.627  1.00 50.18           N  
ATOM   3312  CA  LEU C 140       6.397  -5.570   8.254  1.00 50.18           C  
ATOM   3313  C   LEU C 140       5.320  -6.072   7.298  1.00 50.18           C  
ATOM   3314  CB  LEU C 140       7.644  -6.452   8.146  1.00 50.18           C  
ATOM   3315  O   LEU C 140       5.269  -5.654   6.139  1.00 50.18           O  
ATOM   3316  CG  LEU C 140       8.987  -5.723   8.089  1.00 50.18           C  
ATOM   3317  CD1 LEU C 140       9.913  -6.231   9.189  1.00 50.18           C  
ATOM   3318  CD2 LEU C 140       9.632  -5.896   6.718  1.00 50.18           C  
ATOM   3319  N   TYR C 141       4.314  -6.816   7.887  1.00 49.08           N  
ATOM   3320  CA  TYR C 141       3.387  -7.419   6.936  1.00 49.08           C  
ATOM   3321  C   TYR C 141       2.011  -6.771   7.031  1.00 49.08           C  
ATOM   3322  CB  TYR C 141       3.272  -8.927   7.179  1.00 49.08           C  
ATOM   3323  O   TYR C 141       1.520  -6.499   8.129  1.00 49.08           O  
ATOM   3324  CG  TYR C 141       4.573  -9.671   7.003  1.00 49.08           C  
ATOM   3325  CD1 TYR C 141       5.092  -9.916   5.734  1.00 49.08           C  
ATOM   3326  CD2 TYR C 141       5.285 -10.131   8.106  1.00 49.08           C  
ATOM   3327  CE1 TYR C 141       6.290 -10.603   5.567  1.00 49.08           C  
ATOM   3328  CE2 TYR C 141       6.484 -10.819   7.951  1.00 49.08           C  
ATOM   3329  OH  TYR C 141       8.164 -11.730   6.521  1.00 49.08           O  
ATOM   3330  CZ  TYR C 141       6.978 -11.050   6.680  1.00 49.08           C  
ATOM   3331  N   ASP C 142       1.542  -6.241   5.930  1.00 50.42           N  
ATOM   3332  CA  ASP C 142       0.189  -5.698   5.848  1.00 50.42           C  
ATOM   3333  C   ASP C 142      -0.820  -6.791   5.503  1.00 50.42           C  
ATOM   3334  CB  ASP C 142       0.123  -4.575   4.811  1.00 50.42           C  
ATOM   3335  O   ASP C 142      -1.270  -6.889   4.359  1.00 50.42           O  
ATOM   3336  CG  ASP C 142      -0.867  -3.485   5.180  1.00 50.42           C  
ATOM   3337  OD1 ASP C 142      -1.581  -3.627   6.197  1.00 50.42           O  
ATOM   3338  OD2 ASP C 142      -0.937  -2.475   4.446  1.00 50.42           O  
ATOM   3339  N   ALA C 143      -0.928  -7.854   6.437  1.00 53.34           N  
ATOM   3340  CA  ALA C 143      -1.812  -8.968   6.104  1.00 53.34           C  
ATOM   3341  C   ALA C 143      -2.960  -9.076   7.105  1.00 53.34           C  
ATOM   3342  CB  ALA C 143      -1.026 -10.276   6.059  1.00 53.34           C  
ATOM   3343  O   ALA C 143      -2.797  -8.752   8.283  1.00 53.34           O  
ATOM   3344  N   ASN C 144      -4.157  -9.487   6.634  1.00 63.82           N  
ATOM   3345  CA  ASN C 144      -5.332  -9.684   7.477  1.00 63.82           C  
ATOM   3346  C   ASN C 144      -5.425 -11.121   7.981  1.00 63.82           C  
ATOM   3347  CB  ASN C 144      -6.606  -9.303   6.721  1.00 63.82           C  
ATOM   3348  O   ASN C 144      -6.151 -11.403   8.936  1.00 63.82           O  
ATOM   3349  CG  ASN C 144      -6.681  -7.820   6.414  1.00 63.82           C  
ATOM   3350  ND2 ASN C 144      -7.352  -7.474   5.321  1.00 63.82           N  
ATOM   3351  OD1 ASN C 144      -6.140  -6.993   7.151  1.00 63.82           O  
ATOM   3352  N   TYR C 145      -4.687 -11.902   7.307  1.00 65.41           N  
ATOM   3353  CA  TYR C 145      -4.683 -13.320   7.652  1.00 65.41           C  
ATOM   3354  C   TYR C 145      -3.268 -13.885   7.614  1.00 65.41           C  
ATOM   3355  CB  TYR C 145      -5.585 -14.108   6.698  1.00 65.41           C  
ATOM   3356  O   TYR C 145      -2.402 -13.362   6.909  1.00 65.41           O  
ATOM   3357  CG  TYR C 145      -6.988 -13.560   6.598  1.00 65.41           C  
ATOM   3358  CD1 TYR C 145      -7.979 -13.962   7.492  1.00 65.41           C  
ATOM   3359  CD2 TYR C 145      -7.326 -12.642   5.611  1.00 65.41           C  
ATOM   3360  CE1 TYR C 145      -9.274 -13.461   7.403  1.00 65.41           C  
ATOM   3361  CE2 TYR C 145      -8.618 -12.134   5.512  1.00 65.41           C  
ATOM   3362  OH  TYR C 145     -10.863 -12.050   6.318  1.00 65.41           O  
ATOM   3363  CZ  TYR C 145      -9.583 -12.549   6.411  1.00 65.41           C  
ATOM   3364  N   PHE C 146      -3.077 -14.905   8.470  1.00 71.92           N  
ATOM   3365  CA  PHE C 146      -1.806 -15.618   8.432  1.00 71.92           C  
ATOM   3366  C   PHE C 146      -2.030 -17.122   8.340  1.00 71.92           C  
ATOM   3367  CB  PHE C 146      -0.966 -15.287   9.670  1.00 71.92           C  
ATOM   3368  O   PHE C 146      -2.901 -17.668   9.020  1.00 71.92           O  
ATOM   3369  CG  PHE C 146      -0.227 -13.980   9.571  1.00 71.92           C  
ATOM   3370  CD1 PHE C 146       1.071 -13.935   9.077  1.00 71.92           C  
ATOM   3371  CD2 PHE C 146      -0.831 -12.795   9.971  1.00 71.92           C  
ATOM   3372  CE1 PHE C 146       1.758 -12.727   8.984  1.00 71.92           C  
ATOM   3373  CE2 PHE C 146      -0.151 -11.584   9.882  1.00 71.92           C  
ATOM   3374  CZ  PHE C 146       1.143 -11.552   9.389  1.00 71.92           C  
ATOM   3375  N   LEU C 147      -1.311 -17.669   7.391  1.00 72.73           N  
ATOM   3376  CA  LEU C 147      -1.209 -19.123   7.338  1.00 72.73           C  
ATOM   3377  C   LEU C 147       0.116 -19.597   7.928  1.00 72.73           C  
ATOM   3378  CB  LEU C 147      -1.345 -19.619   5.896  1.00 72.73           C  
ATOM   3379  O   LEU C 147       1.179 -19.352   7.353  1.00 72.73           O  
ATOM   3380  CG  LEU C 147      -1.253 -21.131   5.688  1.00 72.73           C  
ATOM   3381  CD1 LEU C 147      -2.559 -21.803   6.099  1.00 72.73           C  
ATOM   3382  CD2 LEU C 147      -0.915 -21.451   4.235  1.00 72.73           C  
ATOM   3383  N   CYS C 148      -0.004 -20.242   9.084  1.00 70.30           N  
ATOM   3384  CA  CYS C 148       1.209 -20.687   9.761  1.00 70.30           C  
ATOM   3385  C   CYS C 148       1.357 -22.201   9.677  1.00 70.30           C  
ATOM   3386  CB  CYS C 148       1.197 -20.247  11.225  1.00 70.30           C  
ATOM   3387  O   CYS C 148       0.471 -22.941  10.108  1.00 70.30           O  
ATOM   3388  SG  CYS C 148       1.229 -18.455  11.448  1.00 70.30           S  
ATOM   3389  N   TRP C 149       2.494 -22.566   9.043  1.00 68.91           N  
ATOM   3390  CA  TRP C 149       2.839 -23.978   8.923  1.00 68.91           C  
ATOM   3391  C   TRP C 149       3.861 -24.381   9.981  1.00 68.91           C  
ATOM   3392  CB  TRP C 149       3.385 -24.282   7.525  1.00 68.91           C  
ATOM   3393  O   TRP C 149       5.002 -23.915   9.960  1.00 68.91           O  
ATOM   3394  CG  TRP C 149       3.758 -25.719   7.317  1.00 68.91           C  
ATOM   3395  CD1 TRP C 149       3.174 -26.814   7.890  1.00 68.91           C  
ATOM   3396  CD2 TRP C 149       4.806 -26.217   6.478  1.00 68.91           C  
ATOM   3397  CE2 TRP C 149       4.798 -27.624   6.590  1.00 68.91           C  
ATOM   3398  CE3 TRP C 149       5.750 -25.607   5.640  1.00 68.91           C  
ATOM   3399  NE1 TRP C 149       3.794 -27.963   7.457  1.00 68.91           N  
ATOM   3400  CH2 TRP C 149       6.614 -27.812   5.083  1.00 68.91           C  
ATOM   3401  CZ2 TRP C 149       5.700 -28.434   5.896  1.00 68.91           C  
ATOM   3402  CZ3 TRP C 149       6.647 -26.415   4.950  1.00 68.91           C  
ATOM   3403  N   HIS C 150       3.354 -25.217  10.892  1.00 63.87           N  
ATOM   3404  CA  HIS C 150       4.208 -25.669  11.985  1.00 63.87           C  
ATOM   3405  C   HIS C 150       4.713 -27.087  11.739  1.00 63.87           C  
ATOM   3406  CB  HIS C 150       3.457 -25.602  13.315  1.00 63.87           C  
ATOM   3407  O   HIS C 150       3.935 -28.043  11.778  1.00 63.87           O  
ATOM   3408  CG  HIS C 150       2.965 -24.232  13.659  1.00 63.87           C  
ATOM   3409  CD2 HIS C 150       1.723 -23.696  13.614  1.00 63.87           C  
ATOM   3410  ND1 HIS C 150       3.801 -23.233  14.110  1.00 63.87           N  
ATOM   3411  CE1 HIS C 150       3.091 -22.139  14.329  1.00 63.87           C  
ATOM   3412  NE2 HIS C 150       1.828 -22.393  14.035  1.00 63.87           N  
ATOM   3413  N   THR C 151       5.989 -27.214  11.404  1.00 61.12           N  
ATOM   3414  CA  THR C 151       6.612 -28.524  11.246  1.00 61.12           C  
ATOM   3415  C   THR C 151       7.341 -28.934  12.522  1.00 61.12           C  
ATOM   3416  CB  THR C 151       7.597 -28.535  10.063  1.00 61.12           C  
ATOM   3417  O   THR C 151       7.310 -28.212  13.521  1.00 61.12           O  
ATOM   3418  CG2 THR C 151       6.936 -28.011   8.792  1.00 61.12           C  
ATOM   3419  OG1 THR C 151       8.723 -27.707  10.378  1.00 61.12           O  
ATOM   3420  N   ASN C 152       7.972 -30.195  12.517  1.00 57.44           N  
ATOM   3421  CA  ASN C 152       8.691 -30.698  13.683  1.00 57.44           C  
ATOM   3422  C   ASN C 152       9.889 -29.817  14.026  1.00 57.44           C  
ATOM   3423  CB  ASN C 152       9.143 -32.142  13.452  1.00 57.44           C  
ATOM   3424  O   ASN C 152      10.205 -29.621  15.201  1.00 57.44           O  
ATOM   3425  CG  ASN C 152       8.156 -33.156  13.995  1.00 57.44           C  
ATOM   3426  ND2 ASN C 152       8.307 -34.409  13.583  1.00 57.44           N  
ATOM   3427  OD1 ASN C 152       7.263 -32.816  14.776  1.00 57.44           O  
ATOM   3428  N   CYS C 153      10.434 -29.164  12.901  1.00 56.81           N  
ATOM   3429  CA  CYS C 153      11.691 -28.456  13.115  1.00 56.81           C  
ATOM   3430  C   CYS C 153      11.526 -26.963  12.860  1.00 56.81           C  
ATOM   3431  CB  CYS C 153      12.784 -29.019  12.207  1.00 56.81           C  
ATOM   3432  O   CYS C 153      12.249 -26.147  13.435  1.00 56.81           O  
ATOM   3433  SG  CYS C 153      13.231 -30.729  12.580  1.00 56.81           S  
ATOM   3434  N   TYR C 154      10.477 -26.617  11.955  1.00 55.17           N  
ATOM   3435  CA  TYR C 154      10.423 -25.224  11.523  1.00 55.17           C  
ATOM   3436  C   TYR C 154       8.990 -24.704  11.538  1.00 55.17           C  
ATOM   3437  CB  TYR C 154      11.018 -25.072  10.120  1.00 55.17           C  
ATOM   3438  O   TYR C 154       8.040 -25.482  11.428  1.00 55.17           O  
ATOM   3439  CG  TYR C 154      12.478 -25.447  10.037  1.00 55.17           C  
ATOM   3440  CD1 TYR C 154      13.470 -24.553  10.434  1.00 55.17           C  
ATOM   3441  CD2 TYR C 154      12.868 -26.693   9.560  1.00 55.17           C  
ATOM   3442  CE1 TYR C 154      14.817 -24.892  10.357  1.00 55.17           C  
ATOM   3443  CE2 TYR C 154      14.212 -27.044   9.479  1.00 55.17           C  
ATOM   3444  OH  TYR C 154      16.509 -26.480   9.801  1.00 55.17           O  
ATOM   3445  CZ  TYR C 154      15.177 -26.138   9.879  1.00 55.17           C  
ATOM   3446  N   ASP C 155       8.811 -23.364  11.757  1.00 58.61           N  
ATOM   3447  CA  ASP C 155       7.546 -22.657  11.580  1.00 58.61           C  
ATOM   3448  C   ASP C 155       7.620 -21.684  10.405  1.00 58.61           C  
ATOM   3449  CB  ASP C 155       7.166 -21.908  12.860  1.00 58.61           C  
ATOM   3450  O   ASP C 155       8.614 -20.973  10.243  1.00 58.61           O  
ATOM   3451  CG  ASP C 155       6.787 -22.837  14.000  1.00 58.61           C  
ATOM   3452  OD1 ASP C 155       6.465 -24.017  13.744  1.00 58.61           O  
ATOM   3453  OD2 ASP C 155       6.807 -22.383  15.164  1.00 58.61           O  
ATOM   3454  N   TYR C 156       6.620 -21.770   9.603  1.00 57.78           N  
ATOM   3455  CA  TYR C 156       6.504 -20.848   8.479  1.00 57.78           C  
ATOM   3456  C   TYR C 156       5.186 -20.084   8.534  1.00 57.78           C  
ATOM   3457  CB  TYR C 156       6.615 -21.602   7.150  1.00 57.78           C  
ATOM   3458  O   TYR C 156       4.135 -20.665   8.814  1.00 57.78           O  
ATOM   3459  CG  TYR C 156       7.866 -22.438   7.029  1.00 57.78           C  
ATOM   3460  CD1 TYR C 156       9.043 -21.894   6.520  1.00 57.78           C  
ATOM   3461  CD2 TYR C 156       7.874 -23.771   7.423  1.00 57.78           C  
ATOM   3462  CE1 TYR C 156      10.198 -22.661   6.404  1.00 57.78           C  
ATOM   3463  CE2 TYR C 156       9.023 -24.547   7.313  1.00 57.78           C  
ATOM   3464  OH  TYR C 156      11.319 -24.747   6.692  1.00 57.78           O  
ATOM   3465  CZ  TYR C 156      10.179 -23.984   6.803  1.00 57.78           C  
ATOM   3466  N   CYS C 157       5.301 -18.779   8.313  1.00 62.77           N  
ATOM   3467  CA  CYS C 157       4.081 -17.979   8.310  1.00 62.77           C  
ATOM   3468  C   CYS C 157       3.921 -17.235   6.989  1.00 62.77           C  
ATOM   3469  CB  CYS C 157       4.090 -16.984   9.469  1.00 62.77           C  
ATOM   3470  O   CYS C 157       4.855 -16.580   6.524  1.00 62.77           O  
ATOM   3471  SG  CYS C 157       3.491 -17.675  11.027  1.00 62.77           S  
ATOM   3472  N   ILE C 158       2.840 -17.423   6.345  1.00 61.77           N  
ATOM   3473  CA  ILE C 158       2.534 -16.768   5.078  1.00 61.77           C  
ATOM   3474  C   ILE C 158       1.413 -15.751   5.279  1.00 61.77           C  
ATOM   3475  CB  ILE C 158       2.137 -17.795   3.993  1.00 61.77           C  
ATOM   3476  O   ILE C 158       0.287 -16.118   5.622  1.00 61.77           O  
ATOM   3477  CG1 ILE C 158       3.238 -18.848   3.827  1.00 61.77           C  
ATOM   3478  CG2 ILE C 158       1.847 -17.091   2.664  1.00 61.77           C  
ATOM   3479  CD1 ILE C 158       2.811 -20.069   3.024  1.00 61.77           C  
ATOM   3480  N   PRO C 159       1.822 -14.485   5.203  1.00 59.40           N  
ATOM   3481  CA  PRO C 159       0.773 -13.466   5.291  1.00 59.40           C  
ATOM   3482  C   PRO C 159      -0.063 -13.368   4.017  1.00 59.40           C  
ATOM   3483  CB  PRO C 159       1.558 -12.173   5.530  1.00 59.40           C  
ATOM   3484  O   PRO C 159       0.461 -13.549   2.915  1.00 59.40           O  
ATOM   3485  CG  PRO C 159       2.914 -12.438   4.962  1.00 59.40           C  
ATOM   3486  CD  PRO C 159       3.169 -13.918   5.007  1.00 59.40           C  
ATOM   3487  N   TYR C 160      -1.423 -13.180   4.215  1.00 57.19           N  
ATOM   3488  CA  TYR C 160      -2.258 -12.962   3.038  1.00 57.19           C  
ATOM   3489  C   TYR C 160      -3.460 -12.089   3.377  1.00 57.19           C  
ATOM   3490  CB  TYR C 160      -2.730 -14.299   2.459  1.00 57.19           C  
ATOM   3491  O   TYR C 160      -3.757 -11.859   4.552  1.00 57.19           O  
ATOM   3492  CG  TYR C 160      -3.642 -15.071   3.381  1.00 57.19           C  
ATOM   3493  CD1 TYR C 160      -3.127 -15.812   4.442  1.00 57.19           C  
ATOM   3494  CD2 TYR C 160      -5.020 -15.064   3.192  1.00 57.19           C  
ATOM   3495  CE1 TYR C 160      -3.963 -16.528   5.293  1.00 57.19           C  
ATOM   3496  CE2 TYR C 160      -5.866 -15.775   4.037  1.00 57.19           C  
ATOM   3497  OH  TYR C 160      -6.161 -17.209   5.922  1.00 57.19           O  
ATOM   3498  CZ  TYR C 160      -5.329 -16.503   5.083  1.00 57.19           C  
ATOM   3499  N   ASN C 161      -4.162 -11.451   2.362  1.00 52.28           N  
ATOM   3500  CA  ASN C 161      -5.180 -10.441   2.634  1.00 52.28           C  
ATOM   3501  C   ASN C 161      -6.529 -10.830   2.035  1.00 52.28           C  
ATOM   3502  CB  ASN C 161      -4.737  -9.076   2.103  1.00 52.28           C  
ATOM   3503  O   ASN C 161      -7.472 -10.037   2.053  1.00 52.28           O  
ATOM   3504  CG  ASN C 161      -3.711  -8.407   2.997  1.00 52.28           C  
ATOM   3505  ND2 ASN C 161      -2.938  -7.489   2.429  1.00 52.28           N  
ATOM   3506  OD1 ASN C 161      -3.612  -8.714   4.188  1.00 52.28           O  
ATOM   3507  N   SER C 162      -6.658 -12.045   1.571  1.00 51.19           N  
ATOM   3508  CA  SER C 162      -7.919 -12.399   0.928  1.00 51.19           C  
ATOM   3509  C   SER C 162      -8.633 -13.513   1.686  1.00 51.19           C  
ATOM   3510  CB  SER C 162      -7.681 -12.829  -0.520  1.00 51.19           C  
ATOM   3511  O   SER C 162      -7.990 -14.341   2.335  1.00 51.19           O  
ATOM   3512  OG  SER C 162      -7.016 -14.080  -0.571  1.00 51.19           O  
ATOM   3513  N   VAL C 163     -10.030 -13.419   1.704  1.00 53.31           N  
ATOM   3514  CA  VAL C 163     -10.820 -14.517   2.249  1.00 53.31           C  
ATOM   3515  C   VAL C 163     -10.616 -15.771   1.401  1.00 53.31           C  
ATOM   3516  CB  VAL C 163     -12.322 -14.158   2.316  1.00 53.31           C  
ATOM   3517  O   VAL C 163     -10.750 -15.728   0.176  1.00 53.31           O  
ATOM   3518  CG1 VAL C 163     -13.127 -15.311   2.912  1.00 53.31           C  
ATOM   3519  CG2 VAL C 163     -12.528 -12.882   3.129  1.00 53.31           C  
ATOM   3520  N   THR C 164     -10.126 -16.713   2.092  1.00 55.23           N  
ATOM   3521  CA  THR C 164      -9.719 -17.916   1.374  1.00 55.23           C  
ATOM   3522  C   THR C 164     -10.741 -19.033   1.567  1.00 55.23           C  
ATOM   3523  CB  THR C 164      -8.332 -18.400   1.835  1.00 55.23           C  
ATOM   3524  O   THR C 164     -11.224 -19.254   2.680  1.00 55.23           O  
ATOM   3525  CG2 THR C 164      -7.765 -19.440   0.875  1.00 55.23           C  
ATOM   3526  OG1 THR C 164      -7.438 -17.282   1.894  1.00 55.23           O  
ATOM   3527  N   SER C 165     -11.119 -19.622   0.446  1.00 58.91           N  
ATOM   3528  CA  SER C 165     -12.045 -20.749   0.503  1.00 58.91           C  
ATOM   3529  C   SER C 165     -11.309 -22.057   0.772  1.00 58.91           C  
ATOM   3530  CB  SER C 165     -12.837 -20.858  -0.801  1.00 58.91           C  
ATOM   3531  O   SER C 165     -11.781 -22.893   1.545  1.00 58.91           O  
ATOM   3532  OG  SER C 165     -11.965 -20.902  -1.917  1.00 58.91           O  
ATOM   3533  N   SER C 166     -10.183 -22.166   0.160  1.00 61.76           N  
ATOM   3534  CA  SER C 166      -9.442 -23.417   0.290  1.00 61.76           C  
ATOM   3535  C   SER C 166      -7.942 -23.190   0.136  1.00 61.76           C  
ATOM   3536  CB  SER C 166      -9.921 -24.434  -0.747  1.00 61.76           C  
ATOM   3537  O   SER C 166      -7.517 -22.268  -0.564  1.00 61.76           O  
ATOM   3538  OG  SER C 166      -9.546 -24.034  -2.054  1.00 61.76           O  
ATOM   3539  N   ILE C 167      -7.197 -23.822   0.890  1.00 64.10           N  
ATOM   3540  CA  ILE C 167      -5.742 -23.821   0.777  1.00 64.10           C  
ATOM   3541  C   ILE C 167      -5.252 -25.221   0.416  1.00 64.10           C  
ATOM   3542  CB  ILE C 167      -5.074 -23.339   2.083  1.00 64.10           C  
ATOM   3543  O   ILE C 167      -5.635 -26.204   1.055  1.00 64.10           O  
ATOM   3544  CG1 ILE C 167      -5.567 -21.934   2.449  1.00 64.10           C  
ATOM   3545  CG2 ILE C 167      -3.548 -23.366   1.951  1.00 64.10           C  
ATOM   3546  CD1 ILE C 167      -5.200 -21.497   3.861  1.00 64.10           C  
ATOM   3547  N   VAL C 168      -4.548 -25.312  -0.659  1.00 63.47           N  
ATOM   3548  CA  VAL C 168      -4.016 -26.600  -1.092  1.00 63.47           C  
ATOM   3549  C   VAL C 168      -2.501 -26.624  -0.901  1.00 63.47           C  
ATOM   3550  CB  VAL C 168      -4.372 -26.895  -2.566  1.00 63.47           C  
ATOM   3551  O   VAL C 168      -1.803 -25.692  -1.308  1.00 63.47           O  
ATOM   3552  CG1 VAL C 168      -3.772 -28.227  -3.011  1.00 63.47           C  
ATOM   3553  CG2 VAL C 168      -5.888 -26.898  -2.758  1.00 63.47           C  
ATOM   3554  N   ILE C 169      -2.088 -27.649  -0.192  1.00 63.14           N  
ATOM   3555  CA  ILE C 169      -0.664 -27.816   0.076  1.00 63.14           C  
ATOM   3556  C   ILE C 169      -0.129 -29.014  -0.705  1.00 63.14           C  
ATOM   3557  CB  ILE C 169      -0.391 -27.996   1.587  1.00 63.14           C  
ATOM   3558  O   ILE C 169      -0.684 -30.112  -0.627  1.00 63.14           O  
ATOM   3559  CG1 ILE C 169      -1.075 -26.883   2.389  1.00 63.14           C  
ATOM   3560  CG2 ILE C 169       1.115 -28.024   1.863  1.00 63.14           C  
ATOM   3561  CD1 ILE C 169      -1.096 -27.127   3.892  1.00 63.14           C  
ATOM   3562  N   THR C 170       0.777 -28.819  -1.527  1.00 58.00           N  
ATOM   3563  CA  THR C 170       1.328 -29.912  -2.320  1.00 58.00           C  
ATOM   3564  C   THR C 170       2.850 -29.946  -2.211  1.00 58.00           C  
ATOM   3565  CB  THR C 170       0.920 -29.789  -3.800  1.00 58.00           C  
ATOM   3566  O   THR C 170       3.479 -28.929  -1.909  1.00 58.00           O  
ATOM   3567  CG2 THR C 170       0.058 -28.552  -4.032  1.00 58.00           C  
ATOM   3568  OG1 THR C 170       2.099 -29.694  -4.609  1.00 58.00           O  
ATOM   3569  N   SER C 171       3.365 -31.249  -2.207  1.00 52.78           N  
ATOM   3570  CA  SER C 171       4.814 -31.391  -2.301  1.00 52.78           C  
ATOM   3571  C   SER C 171       5.302 -31.150  -3.725  1.00 52.78           C  
ATOM   3572  CB  SER C 171       5.248 -32.782  -1.834  1.00 52.78           C  
ATOM   3573  O   SER C 171       4.569 -31.388  -4.687  1.00 52.78           O  
ATOM   3574  OG  SER C 171       4.954 -33.758  -2.818  1.00 52.78           O  
ATOM   3575  N   GLY C 172       6.247 -30.236  -3.996  1.00 48.54           N  
ATOM   3576  CA  GLY C 172       6.725 -29.996  -5.348  1.00 48.54           C  
ATOM   3577  C   GLY C 172       8.217 -30.220  -5.501  1.00 48.54           C  
ATOM   3578  O   GLY C 172       8.934 -30.366  -4.509  1.00 48.54           O  
ATOM   3579  N   ASP C 173       8.800 -30.906  -6.653  1.00 42.14           N  
ATOM   3580  CA  ASP C 173      10.225 -30.961  -6.964  1.00 42.14           C  
ATOM   3581  C   ASP C 173      10.828 -29.560  -7.029  1.00 42.14           C  
ATOM   3582  CB  ASP C 173      10.458 -31.696  -8.286  1.00 42.14           C  
ATOM   3583  O   ASP C 173      12.034 -29.406  -7.235  1.00 42.14           O  
ATOM   3584  CG  ASP C 173       9.794 -31.013  -9.469  1.00 42.14           C  
ATOM   3585  OD1 ASP C 173       9.120 -29.978  -9.276  1.00 42.14           O  
ATOM   3586  OD2 ASP C 173       9.943 -31.517 -10.603  1.00 42.14           O  
ATOM   3587  N   GLY C 174      10.475 -28.605  -6.319  1.00 37.80           N  
ATOM   3588  CA  GLY C 174      10.901 -27.216  -6.381  1.00 37.80           C  
ATOM   3589  C   GLY C 174      10.369 -26.482  -7.597  1.00 37.80           C  
ATOM   3590  O   GLY C 174      10.648 -25.296  -7.784  1.00 37.80           O  
ATOM   3591  N   THR C 175      10.149 -27.285  -8.839  1.00 33.74           N  
ATOM   3592  CA  THR C 175       9.558 -26.706 -10.040  1.00 33.74           C  
ATOM   3593  C   THR C 175       8.035 -26.793  -9.988  1.00 33.74           C  
ATOM   3594  CB  THR C 175      10.071 -27.409 -11.311  1.00 33.74           C  
ATOM   3595  O   THR C 175       7.466 -27.213  -8.979  1.00 33.74           O  
ATOM   3596  CG2 THR C 175      11.543 -27.094 -11.556  1.00 33.74           C  
ATOM   3597  OG1 THR C 175       9.915 -28.825 -11.162  1.00 33.74           O  
ATOM   3598  N   THR C 176       7.270 -27.044 -11.193  1.00 33.84           N  
ATOM   3599  CA  THR C 176       5.870 -26.875 -11.564  1.00 33.84           C  
ATOM   3600  C   THR C 176       5.045 -28.083 -11.129  1.00 33.84           C  
ATOM   3601  CB  THR C 176       5.716 -26.665 -13.082  1.00 33.84           C  
ATOM   3602  O   THR C 176       3.819 -28.081 -11.252  1.00 33.84           O  
ATOM   3603  CG2 THR C 176       6.020 -25.222 -13.471  1.00 33.84           C  
ATOM   3604  OG1 THR C 176       6.621 -27.535 -13.773  1.00 33.84           O  
ATOM   3605  N   SER C 177       5.531 -29.336 -10.872  1.00 33.46           N  
ATOM   3606  CA  SER C 177       4.540 -30.405 -10.930  1.00 33.46           C  
ATOM   3607  C   SER C 177       4.072 -30.801  -9.533  1.00 33.46           C  
ATOM   3608  CB  SER C 177       5.110 -31.627 -11.651  1.00 33.46           C  
ATOM   3609  O   SER C 177       4.876 -31.229  -8.702  1.00 33.46           O  
ATOM   3610  OG  SER C 177       6.499 -31.470 -11.885  1.00 33.46           O  
ATOM   3611  N   PRO C 178       2.887 -30.231  -9.116  1.00 39.14           N  
ATOM   3612  CA  PRO C 178       2.345 -30.798  -7.879  1.00 39.14           C  
ATOM   3613  C   PRO C 178       2.311 -32.324  -7.894  1.00 39.14           C  
ATOM   3614  CB  PRO C 178       0.928 -30.221  -7.819  1.00 39.14           C  
ATOM   3615  O   PRO C 178       2.083 -32.930  -8.945  1.00 39.14           O  
ATOM   3616  CG  PRO C 178       0.710 -29.601  -9.161  1.00 39.14           C  
ATOM   3617  CD  PRO C 178       2.013 -29.613  -9.909  1.00 39.14           C  
ATOM   3618  N   ILE C 179       3.072 -33.082  -7.127  1.00 40.41           N  
ATOM   3619  CA  ILE C 179       2.830 -34.514  -6.994  1.00 40.41           C  
ATOM   3620  C   ILE C 179       1.537 -34.748  -6.216  1.00 40.41           C  
ATOM   3621  CB  ILE C 179       4.011 -35.225  -6.297  1.00 40.41           C  
ATOM   3622  O   ILE C 179       1.433 -34.374  -5.045  1.00 40.41           O  
ATOM   3623  CG1 ILE C 179       5.318 -34.952  -7.050  1.00 40.41           C  
ATOM   3624  CG2 ILE C 179       3.747 -36.730  -6.186  1.00 40.41           C  
ATOM   3625  CD1 ILE C 179       6.566 -35.415  -6.312  1.00 40.41           C  
ATOM   3626  N   SER C 180       0.375 -34.796  -6.996  1.00 40.03           N  
ATOM   3627  CA  SER C 180      -1.001 -34.819  -6.509  1.00 40.03           C  
ATOM   3628  C   SER C 180      -1.241 -36.013  -5.591  1.00 40.03           C  
ATOM   3629  CB  SER C 180      -1.984 -34.860  -7.680  1.00 40.03           C  
ATOM   3630  O   SER C 180      -2.308 -36.132  -4.985  1.00 40.03           O  
ATOM   3631  OG  SER C 180      -2.188 -36.192  -8.119  1.00 40.03           O  
ATOM   3632  N   GLU C 181      -0.259 -36.922  -5.466  1.00 43.91           N  
ATOM   3633  CA  GLU C 181      -0.660 -38.122  -4.739  1.00 43.91           C  
ATOM   3634  C   GLU C 181      -0.932 -37.813  -3.269  1.00 43.91           C  
ATOM   3635  CB  GLU C 181       0.414 -39.207  -4.858  1.00 43.91           C  
ATOM   3636  O   GLU C 181      -1.785 -38.445  -2.644  1.00 43.91           O  
ATOM   3637  CG  GLU C 181       0.374 -39.969  -6.175  1.00 43.91           C  
ATOM   3638  CD  GLU C 181       1.414 -41.075  -6.259  1.00 43.91           C  
ATOM   3639  OE1 GLU C 181       1.463 -41.785  -7.289  1.00 43.91           O  
ATOM   3640  OE2 GLU C 181       2.184 -41.235  -5.286  1.00 43.91           O  
ATOM   3641  N   HIS C 182      -0.389 -36.502  -2.759  1.00 42.97           N  
ATOM   3642  CA  HIS C 182      -0.572 -36.213  -1.341  1.00 42.97           C  
ATOM   3643  C   HIS C 182      -1.014 -34.770  -1.126  1.00 42.97           C  
ATOM   3644  CB  HIS C 182       0.719 -36.487  -0.568  1.00 42.97           C  
ATOM   3645  O   HIS C 182      -0.434 -34.053  -0.307  1.00 42.97           O  
ATOM   3646  CG  HIS C 182       1.075 -37.938  -0.489  1.00 42.97           C  
ATOM   3647  CD2 HIS C 182       1.168 -38.774   0.571  1.00 42.97           C  
ATOM   3648  ND1 HIS C 182       1.391 -38.687  -1.602  1.00 42.97           N  
ATOM   3649  CE1 HIS C 182       1.662 -39.927  -1.227  1.00 42.97           C  
ATOM   3650  NE2 HIS C 182       1.534 -40.005   0.086  1.00 42.97           N  
ATOM   3651  N   ASP C 183      -1.959 -34.224  -1.909  1.00 48.99           N  
ATOM   3652  CA  ASP C 183      -2.504 -32.880  -1.745  1.00 48.99           C  
ATOM   3653  C   ASP C 183      -3.401 -32.799  -0.512  1.00 48.99           C  
ATOM   3654  CB  ASP C 183      -3.285 -32.462  -2.992  1.00 48.99           C  
ATOM   3655  O   ASP C 183      -4.172 -33.720  -0.236  1.00 48.99           O  
ATOM   3656  CG  ASP C 183      -2.401 -32.285  -4.214  1.00 48.99           C  
ATOM   3657  OD1 ASP C 183      -1.159 -32.314  -4.078  1.00 48.99           O  
ATOM   3658  OD2 ASP C 183      -2.952 -32.111  -5.323  1.00 48.99           O  
ATOM   3659  N   TYR C 184      -2.915 -31.768   0.282  1.00 51.06           N  
ATOM   3660  CA  TYR C 184      -3.769 -31.497   1.433  1.00 51.06           C  
ATOM   3661  C   TYR C 184      -4.575 -30.220   1.225  1.00 51.06           C  
ATOM   3662  CB  TYR C 184      -2.932 -31.384   2.710  1.00 51.06           C  
ATOM   3663  O   TYR C 184      -4.026 -29.190   0.824  1.00 51.06           O  
ATOM   3664  CG  TYR C 184      -2.196 -32.652   3.068  1.00 51.06           C  
ATOM   3665  CD1 TYR C 184      -2.789 -33.620   3.876  1.00 51.06           C  
ATOM   3666  CD2 TYR C 184      -0.908 -32.886   2.599  1.00 51.06           C  
ATOM   3667  CE1 TYR C 184      -2.114 -34.789   4.210  1.00 51.06           C  
ATOM   3668  CE2 TYR C 184      -0.224 -34.052   2.927  1.00 51.06           C  
ATOM   3669  OH  TYR C 184      -0.162 -36.153   4.059  1.00 51.06           O  
ATOM   3670  CZ  TYR C 184      -0.835 -34.996   3.731  1.00 51.06           C  
ATOM   3671  N   GLN C 185      -5.793 -30.317   1.166  1.00 49.42           N  
ATOM   3672  CA  GLN C 185      -6.669 -29.156   1.051  1.00 49.42           C  
ATOM   3673  C   GLN C 185      -7.201 -28.731   2.417  1.00 49.42           C  
ATOM   3674  CB  GLN C 185      -7.833 -29.453   0.104  1.00 49.42           C  
ATOM   3675  O   GLN C 185      -7.743 -29.550   3.161  1.00 49.42           O  
ATOM   3676  CG  GLN C 185      -8.657 -28.226  -0.262  1.00 49.42           C  
ATOM   3677  CD  GLN C 185      -9.735 -28.526  -1.285  1.00 49.42           C  
ATOM   3678  NE2 GLN C 185     -10.611 -27.557  -1.526  1.00 49.42           N  
ATOM   3679  OE1 GLN C 185      -9.780 -29.621  -1.856  1.00 49.42           O  
ATOM   3680  N   ILE C 186      -6.686 -27.462   2.774  1.00 51.39           N  
ATOM   3681  CA  ILE C 186      -7.163 -26.856   4.012  1.00 51.39           C  
ATOM   3682  C   ILE C 186      -8.265 -25.845   3.701  1.00 51.39           C  
ATOM   3683  CB  ILE C 186      -6.014 -26.173   4.787  1.00 51.39           C  
ATOM   3684  O   ILE C 186      -8.160 -25.079   2.740  1.00 51.39           O  
ATOM   3685  CG1 ILE C 186      -4.862 -27.160   5.011  1.00 51.39           C  
ATOM   3686  CG2 ILE C 186      -6.519 -25.610   6.118  1.00 51.39           C  
ATOM   3687  CD1 ILE C 186      -3.580 -26.510   5.514  1.00 51.39           C  
ATOM   3688  N   GLY C 187      -9.396 -25.783   4.608  1.00 42.80           N  
ATOM   3689  CA  GLY C 187     -10.428 -24.773   4.437  1.00 42.80           C  
ATOM   3690  C   GLY C 187     -11.536 -25.205   3.495  1.00 42.80           C  
ATOM   3691  O   GLY C 187     -12.513 -24.478   3.301  1.00 42.80           O  
ATOM   3692  N   GLY C 188     -11.959 -26.551   3.523  1.00 37.43           N  
ATOM   3693  CA  GLY C 188     -13.171 -27.266   3.155  1.00 37.43           C  
ATOM   3694  C   GLY C 188     -13.682 -28.179   4.253  1.00 37.43           C  
ATOM   3695  O   GLY C 188     -13.364 -27.983   5.428  1.00 37.43           O  
ATOM   3696  N   TYR C 189     -14.357 -29.633   4.036  1.00 29.28           N  
ATOM   3697  CA  TYR C 189     -14.780 -30.533   5.103  1.00 29.28           C  
ATOM   3698  C   TYR C 189     -13.633 -30.813   6.067  1.00 29.28           C  
ATOM   3699  CB  TYR C 189     -15.305 -31.848   4.520  1.00 29.28           C  
ATOM   3700  O   TYR C 189     -12.464 -30.624   5.722  1.00 29.28           O  
ATOM   3701  CG  TYR C 189     -16.667 -31.728   3.880  1.00 29.28           C  
ATOM   3702  CD1 TYR C 189     -17.828 -31.826   4.643  1.00 29.28           C  
ATOM   3703  CD2 TYR C 189     -16.795 -31.516   2.511  1.00 29.28           C  
ATOM   3704  CE1 TYR C 189     -19.085 -31.718   4.057  1.00 29.28           C  
ATOM   3705  CE2 TYR C 189     -18.047 -31.405   1.914  1.00 29.28           C  
ATOM   3706  OH  TYR C 189     -20.426 -31.399   2.109  1.00 29.28           O  
ATOM   3707  CZ  TYR C 189     -19.184 -31.507   2.694  1.00 29.28           C  
ATOM   3708  N   THR C 190     -14.016 -31.347   7.457  1.00 34.09           N  
ATOM   3709  CA  THR C 190     -13.612 -31.316   8.858  1.00 34.09           C  
ATOM   3710  C   THR C 190     -12.328 -32.114   9.069  1.00 34.09           C  
ATOM   3711  CB  THR C 190     -14.720 -31.870   9.772  1.00 34.09           C  
ATOM   3712  O   THR C 190     -12.083 -32.629  10.162  1.00 34.09           O  
ATOM   3713  CG2 THR C 190     -15.821 -30.837   9.990  1.00 34.09           C  
ATOM   3714  OG1 THR C 190     -15.289 -33.038   9.169  1.00 34.09           O  
ATOM   3715  N   GLU C 191     -11.189 -32.312   8.268  1.00 38.68           N  
ATOM   3716  CA  GLU C 191     -10.405 -33.233   9.086  1.00 38.68           C  
ATOM   3717  C   GLU C 191      -9.802 -32.521  10.295  1.00 38.68           C  
ATOM   3718  CB  GLU C 191      -9.297 -33.883   8.253  1.00 38.68           C  
ATOM   3719  O   GLU C 191      -9.184 -31.464  10.154  1.00 38.68           O  
ATOM   3720  CG  GLU C 191      -9.723 -35.171   7.563  1.00 38.68           C  
ATOM   3721  CD  GLU C 191      -8.596 -35.837   6.789  1.00 38.68           C  
ATOM   3722  OE1 GLU C 191      -8.822 -36.918   6.199  1.00 38.68           O  
ATOM   3723  OE2 GLU C 191      -7.479 -35.273   6.772  1.00 38.68           O  
ATOM   3724  N   LYS C 192     -10.477 -32.635  11.546  1.00 37.43           N  
ATOM   3725  CA  LYS C 192     -10.159 -32.090  12.863  1.00 37.43           C  
ATOM   3726  C   LYS C 192      -8.769 -32.525  13.316  1.00 37.43           C  
ATOM   3727  CB  LYS C 192     -11.205 -32.525  13.890  1.00 37.43           C  
ATOM   3728  O   LYS C 192      -8.280 -33.582  12.912  1.00 37.43           O  
ATOM   3729  CG  LYS C 192     -12.095 -31.394  14.385  1.00 37.43           C  
ATOM   3730  CD  LYS C 192     -13.052 -31.870  15.470  1.00 37.43           C  
ATOM   3731  CE  LYS C 192     -13.976 -30.751  15.932  1.00 37.43           C  
ATOM   3732  NZ  LYS C 192     -14.931 -31.218  16.981  1.00 37.43           N  
ATOM   3733  N   TRP C 193      -8.063 -31.723  14.243  1.00 40.47           N  
ATOM   3734  CA  TRP C 193      -6.802 -31.750  14.977  1.00 40.47           C  
ATOM   3735  C   TRP C 193      -6.720 -32.981  15.873  1.00 40.47           C  
ATOM   3736  CB  TRP C 193      -6.642 -30.480  15.818  1.00 40.47           C  
ATOM   3737  O   TRP C 193      -7.636 -33.252  16.653  1.00 40.47           O  
ATOM   3738  CG  TRP C 193      -5.252 -29.920  15.816  1.00 40.47           C  
ATOM   3739  CD1 TRP C 193      -4.648 -29.217  14.810  1.00 40.47           C  
ATOM   3740  CD2 TRP C 193      -4.289 -30.019  16.869  1.00 40.47           C  
ATOM   3741  CE2 TRP C 193      -3.122 -29.353  16.434  1.00 40.47           C  
ATOM   3742  CE3 TRP C 193      -4.300 -30.607  18.141  1.00 40.47           C  
ATOM   3743  NE1 TRP C 193      -3.367 -28.873  15.175  1.00 40.47           N  
ATOM   3744  CH2 TRP C 193      -2.014 -29.843  18.467  1.00 40.47           C  
ATOM   3745  CZ2 TRP C 193      -1.976 -29.259  17.227  1.00 40.47           C  
ATOM   3746  CZ3 TRP C 193      -3.159 -30.512  18.929  1.00 40.47           C  
ATOM   3747  N   GLU C 194      -6.022 -34.162  15.437  1.00 35.04           N  
ATOM   3748  CA  GLU C 194      -5.716 -35.145  16.472  1.00 35.04           C  
ATOM   3749  C   GLU C 194      -4.384 -34.837  17.149  1.00 35.04           C  
ATOM   3750  CB  GLU C 194      -5.692 -36.558  15.882  1.00 35.04           C  
ATOM   3751  O   GLU C 194      -3.480 -34.276  16.526  1.00 35.04           O  
ATOM   3752  CG  GLU C 194      -7.073 -37.158  15.667  1.00 35.04           C  
ATOM   3753  CD  GLU C 194      -7.032 -38.587  15.148  1.00 35.04           C  
ATOM   3754  OE1 GLU C 194      -8.106 -39.218  15.023  1.00 35.04           O  
ATOM   3755  OE2 GLU C 194      -5.917 -39.079  14.866  1.00 35.04           O  
ATOM   3756  N   SER C 195      -4.166 -34.673  18.501  1.00 35.57           N  
ATOM   3757  CA  SER C 195      -3.206 -34.206  19.495  1.00 35.57           C  
ATOM   3758  C   SER C 195      -1.776 -34.534  19.080  1.00 35.57           C  
ATOM   3759  CB  SER C 195      -3.504 -34.825  20.861  1.00 35.57           C  
ATOM   3760  O   SER C 195      -0.822 -33.967  19.618  1.00 35.57           O  
ATOM   3761  OG  SER C 195      -2.304 -35.184  21.524  1.00 35.57           O  
ATOM   3762  N   GLY C 196      -1.363 -35.724  18.350  1.00 38.63           N  
ATOM   3763  CA  GLY C 196       0.014 -36.185  18.282  1.00 38.63           C  
ATOM   3764  C   GLY C 196       0.936 -35.211  17.572  1.00 38.63           C  
ATOM   3765  O   GLY C 196       0.481 -34.202  17.030  1.00 38.63           O  
ATOM   3766  N   VAL C 197       2.434 -35.227  17.788  1.00 42.02           N  
ATOM   3767  CA  VAL C 197       3.571 -34.407  17.382  1.00 42.02           C  
ATOM   3768  C   VAL C 197       3.485 -34.108  15.887  1.00 42.02           C  
ATOM   3769  CB  VAL C 197       4.914 -35.096  17.711  1.00 42.02           C  
ATOM   3770  O   VAL C 197       4.012 -34.862  15.065  1.00 42.02           O  
ATOM   3771  CG1 VAL C 197       6.087 -34.167  17.404  1.00 42.02           C  
ATOM   3772  CG2 VAL C 197       4.944 -35.533  19.175  1.00 42.02           C  
ATOM   3773  N   LYS C 198       2.316 -33.903  15.065  1.00 45.82           N  
ATOM   3774  CA  LYS C 198       2.142 -33.852  13.617  1.00 45.82           C  
ATOM   3775  C   LYS C 198       2.358 -32.438  13.086  1.00 45.82           C  
ATOM   3776  CB  LYS C 198       0.750 -34.351  13.226  1.00 45.82           C  
ATOM   3777  O   LYS C 198       2.369 -31.475  13.855  1.00 45.82           O  
ATOM   3778  CG  LYS C 198       0.608 -35.866  13.241  1.00 45.82           C  
ATOM   3779  CD  LYS C 198      -0.756 -36.305  12.726  1.00 45.82           C  
ATOM   3780  CE  LYS C 198      -0.904 -37.820  12.754  1.00 45.82           C  
ATOM   3781  NZ  LYS C 198      -2.243 -38.256  12.255  1.00 45.82           N  
ATOM   3782  N   ASP C 199       2.879 -32.184  11.767  1.00 58.93           N  
ATOM   3783  CA  ASP C 199       2.831 -31.022  10.884  1.00 58.93           C  
ATOM   3784  C   ASP C 199       1.426 -30.426  10.836  1.00 58.93           C  
ATOM   3785  CB  ASP C 199       3.291 -31.401   9.474  1.00 58.93           C  
ATOM   3786  O   ASP C 199       0.452 -31.139  10.588  1.00 58.93           O  
ATOM   3787  CG  ASP C 199       4.799 -31.525   9.356  1.00 58.93           C  
ATOM   3788  OD1 ASP C 199       5.518 -31.170  10.315  1.00 58.93           O  
ATOM   3789  OD2 ASP C 199       5.274 -31.978   8.292  1.00 58.93           O  
ATOM   3790  N   CYS C 200       1.338 -29.166  11.430  1.00 66.36           N  
ATOM   3791  CA  CYS C 200       0.025 -28.531  11.435  1.00 66.36           C  
ATOM   3792  C   CYS C 200       0.076 -27.168  10.755  1.00 66.36           C  
ATOM   3793  CB  CYS C 200      -0.491 -28.379  12.866  1.00 66.36           C  
ATOM   3794  O   CYS C 200       1.122 -26.517  10.738  1.00 66.36           O  
ATOM   3795  SG  CYS C 200       0.336 -27.075  13.803  1.00 66.36           S  
ATOM   3796  N   VAL C 201      -1.030 -26.838  10.063  1.00 71.38           N  
ATOM   3797  CA  VAL C 201      -1.213 -25.521   9.461  1.00 71.38           C  
ATOM   3798  C   VAL C 201      -2.306 -24.759  10.208  1.00 71.38           C  
ATOM   3799  CB  VAL C 201      -1.567 -25.627   7.961  1.00 71.38           C  
ATOM   3800  O   VAL C 201      -3.377 -25.306  10.479  1.00 71.38           O  
ATOM   3801  CG1 VAL C 201      -1.874 -24.248   7.380  1.00 71.38           C  
ATOM   3802  CG2 VAL C 201      -0.429 -26.293   7.190  1.00 71.38           C  
ATOM   3803  N   VAL C 202      -1.967 -23.610  10.682  1.00 70.94           N  
ATOM   3804  CA  VAL C 202      -2.918 -22.791  11.425  1.00 70.94           C  
ATOM   3805  C   VAL C 202      -3.271 -21.546  10.615  1.00 70.94           C  
ATOM   3806  CB  VAL C 202      -2.360 -22.386  12.808  1.00 70.94           C  
ATOM   3807  O   VAL C 202      -2.383 -20.832  10.144  1.00 70.94           O  
ATOM   3808  CG1 VAL C 202      -3.401 -21.598  13.601  1.00 70.94           C  
ATOM   3809  CG2 VAL C 202      -1.915 -23.623  13.586  1.00 70.94           C  
ATOM   3810  N   LEU C 203      -4.560 -21.390  10.394  1.00 73.32           N  
ATOM   3811  CA  LEU C 203      -5.048 -20.168   9.764  1.00 73.32           C  
ATOM   3812  C   LEU C 203      -5.498 -19.158  10.813  1.00 73.32           C  
ATOM   3813  CB  LEU C 203      -6.204 -20.482   8.811  1.00 73.32           C  
ATOM   3814  O   LEU C 203      -6.463 -19.401  11.542  1.00 73.32           O  
ATOM   3815  CG  LEU C 203      -6.039 -20.009   7.366  1.00 73.32           C  
ATOM   3816  CD1 LEU C 203      -5.250 -21.035   6.560  1.00 73.32           C  
ATOM   3817  CD2 LEU C 203      -7.400 -19.753   6.728  1.00 73.32           C  
ATOM   3818  N   HIS C 204      -4.737 -18.122  10.888  1.00 72.33           N  
ATOM   3819  CA  HIS C 204      -5.060 -17.091  11.868  1.00 72.33           C  
ATOM   3820  C   HIS C 204      -5.810 -15.932  11.220  1.00 72.33           C  
ATOM   3821  CB  HIS C 204      -3.789 -16.580  12.547  1.00 72.33           C  
ATOM   3822  O   HIS C 204      -5.413 -15.445  10.159  1.00 72.33           O  
ATOM   3823  CG  HIS C 204      -3.107 -17.606  13.395  1.00 72.33           C  
ATOM   3824  CD2 HIS C 204      -1.947 -18.280  13.216  1.00 72.33           C  
ATOM   3825  ND1 HIS C 204      -3.629 -18.047  14.592  1.00 72.33           N  
ATOM   3826  CE1 HIS C 204      -2.815 -18.950  15.114  1.00 72.33           C  
ATOM   3827  NE2 HIS C 204      -1.787 -19.109  14.298  1.00 72.33           N  
ATOM   3828  N   SER C 205      -6.948 -15.587  11.766  1.00 70.75           N  
ATOM   3829  CA  SER C 205      -7.626 -14.313  11.548  1.00 70.75           C  
ATOM   3830  C   SER C 205      -7.635 -13.467  12.817  1.00 70.75           C  
ATOM   3831  CB  SER C 205      -9.060 -14.543  11.069  1.00 70.75           C  
ATOM   3832  O   SER C 205      -7.014 -13.833  13.817  1.00 70.75           O  
ATOM   3833  OG  SER C 205      -9.873 -15.019  12.127  1.00 70.75           O  
ATOM   3834  N   TYR C 206      -8.253 -12.357  12.791  1.00 67.12           N  
ATOM   3835  CA  TYR C 206      -8.230 -11.469  13.948  1.00 67.12           C  
ATOM   3836  C   TYR C 206      -8.842 -12.147  15.168  1.00 67.12           C  
ATOM   3837  CB  TYR C 206      -8.978 -10.168  13.643  1.00 67.12           C  
ATOM   3838  O   TYR C 206      -8.314 -12.038  16.277  1.00 67.12           O  
ATOM   3839  CG  TYR C 206      -8.265  -9.274  12.658  1.00 67.12           C  
ATOM   3840  CD1 TYR C 206      -6.997  -8.770  12.937  1.00 67.12           C  
ATOM   3841  CD2 TYR C 206      -8.859  -8.930  11.448  1.00 67.12           C  
ATOM   3842  CE1 TYR C 206      -6.337  -7.944  12.033  1.00 67.12           C  
ATOM   3843  CE2 TYR C 206      -8.208  -8.105  10.537  1.00 67.12           C  
ATOM   3844  OH  TYR C 206      -6.300  -6.801   9.939  1.00 67.12           O  
ATOM   3845  CZ  TYR C 206      -6.949  -7.618  10.837  1.00 67.12           C  
ATOM   3846  N   PHE C 207      -9.754 -12.863  14.915  1.00 70.74           N  
ATOM   3847  CA  PHE C 207     -10.491 -13.353  16.074  1.00 70.74           C  
ATOM   3848  C   PHE C 207     -10.610 -14.871  16.037  1.00 70.74           C  
ATOM   3849  CB  PHE C 207     -11.884 -12.718  16.135  1.00 70.74           C  
ATOM   3850  O   PHE C 207     -11.128 -15.481  16.976  1.00 70.74           O  
ATOM   3851  CG  PHE C 207     -11.865 -11.213  16.136  1.00 70.74           C  
ATOM   3852  CD1 PHE C 207     -11.475 -10.509  17.269  1.00 70.74           C  
ATOM   3853  CD2 PHE C 207     -12.238 -10.501  15.003  1.00 70.74           C  
ATOM   3854  CE1 PHE C 207     -11.457  -9.117  17.273  1.00 70.74           C  
ATOM   3855  CE2 PHE C 207     -12.223  -9.109  15.000  1.00 70.74           C  
ATOM   3856  CZ  PHE C 207     -11.833  -8.419  16.136  1.00 70.74           C  
ATOM   3857  N   THR C 208     -10.094 -15.497  14.946  1.00 69.84           N  
ATOM   3858  CA  THR C 208     -10.270 -16.940  14.830  1.00 69.84           C  
ATOM   3859  C   THR C 208      -8.953 -17.618  14.463  1.00 69.84           C  
ATOM   3860  CB  THR C 208     -11.341 -17.290  13.780  1.00 69.84           C  
ATOM   3861  O   THR C 208      -8.110 -17.023  13.789  1.00 69.84           O  
ATOM   3862  CG2 THR C 208     -12.715 -16.784  14.206  1.00 69.84           C  
ATOM   3863  OG1 THR C 208     -10.989 -16.688  12.529  1.00 69.84           O  
ATOM   3864  N   SER C 209      -8.712 -18.731  15.061  1.00 74.32           N  
ATOM   3865  CA  SER C 209      -7.617 -19.619  14.687  1.00 74.32           C  
ATOM   3866  C   SER C 209      -8.122 -21.028  14.396  1.00 74.32           C  
ATOM   3867  CB  SER C 209      -6.562 -19.666  15.794  1.00 74.32           C  
ATOM   3868  O   SER C 209      -8.776 -21.645  15.239  1.00 74.32           O  
ATOM   3869  OG  SER C 209      -6.054 -18.370  16.060  1.00 74.32           O  
ATOM   3870  N   ASP C 210      -7.974 -21.442  13.146  1.00 71.32           N  
ATOM   3871  CA  ASP C 210      -8.380 -22.785  12.745  1.00 71.32           C  
ATOM   3872  C   ASP C 210      -7.166 -23.686  12.531  1.00 71.32           C  
ATOM   3873  CB  ASP C 210      -9.227 -22.732  11.472  1.00 71.32           C  
ATOM   3874  O   ASP C 210      -6.222 -23.308  11.834  1.00 71.32           O  
ATOM   3875  CG  ASP C 210     -10.525 -21.966  11.654  1.00 71.32           C  
ATOM   3876  OD1 ASP C 210     -11.130 -22.042  12.745  1.00 71.32           O  
ATOM   3877  OD2 ASP C 210     -10.949 -21.283  10.697  1.00 71.32           O  
ATOM   3878  N   TYR C 211      -7.172 -24.767  13.140  1.00 65.86           N  
ATOM   3879  CA  TYR C 211      -6.047 -25.695  13.098  1.00 65.86           C  
ATOM   3880  C   TYR C 211      -6.333 -26.856  12.154  1.00 65.86           C  
ATOM   3881  CB  TYR C 211      -5.736 -26.226  14.500  1.00 65.86           C  
ATOM   3882  O   TYR C 211      -7.437 -27.406  12.153  1.00 65.86           O  
ATOM   3883  CG  TYR C 211      -5.322 -25.153  15.478  1.00 65.86           C  
ATOM   3884  CD1 TYR C 211      -3.979 -24.933  15.773  1.00 65.86           C  
ATOM   3885  CD2 TYR C 211      -6.273 -24.359  16.109  1.00 65.86           C  
ATOM   3886  CE1 TYR C 211      -3.593 -23.946  16.675  1.00 65.86           C  
ATOM   3887  CE2 TYR C 211      -5.899 -23.370  17.013  1.00 65.86           C  
ATOM   3888  OH  TYR C 211      -4.182 -22.193  18.182  1.00 65.86           O  
ATOM   3889  CZ  TYR C 211      -4.559 -23.171  17.289  1.00 65.86           C  
ATOM   3890  N   TYR C 212      -5.383 -27.151  11.279  1.00 66.60           N  
ATOM   3891  CA  TYR C 212      -5.488 -28.281  10.363  1.00 66.60           C  
ATOM   3892  C   TYR C 212      -4.274 -29.194  10.483  1.00 66.60           C  
ATOM   3893  CB  TYR C 212      -5.632 -27.791   8.919  1.00 66.60           C  
ATOM   3894  O   TYR C 212      -3.132 -28.731  10.425  1.00 66.60           O  
ATOM   3895  CG  TYR C 212      -6.830 -26.901   8.697  1.00 66.60           C  
ATOM   3896  CD1 TYR C 212      -8.062 -27.437   8.328  1.00 66.60           C  
ATOM   3897  CD2 TYR C 212      -6.734 -25.523   8.854  1.00 66.60           C  
ATOM   3898  CE1 TYR C 212      -9.169 -26.621   8.120  1.00 66.60           C  
ATOM   3899  CE2 TYR C 212      -7.834 -24.696   8.649  1.00 66.60           C  
ATOM   3900  OH  TYR C 212     -10.137 -24.440   8.079  1.00 66.60           O  
ATOM   3901  CZ  TYR C 212      -9.045 -25.254   8.283  1.00 66.60           C  
ATOM   3902  N   GLN C 213      -4.513 -30.448  10.705  1.00 60.00           N  
ATOM   3903  CA  GLN C 213      -3.426 -31.417  10.799  1.00 60.00           C  
ATOM   3904  C   GLN C 213      -3.051 -31.957   9.422  1.00 60.00           C  
ATOM   3905  CB  GLN C 213      -3.813 -32.569  11.727  1.00 60.00           C  
ATOM   3906  O   GLN C 213      -3.925 -32.317   8.631  1.00 60.00           O  
ATOM   3907  CG  GLN C 213      -2.660 -33.509  12.053  1.00 60.00           C  
ATOM   3908  CD  GLN C 213      -3.011 -34.517  13.131  1.00 60.00           C  
ATOM   3909  NE2 GLN C 213      -2.031 -35.316  13.539  1.00 60.00           N  
ATOM   3910  OE1 GLN C 213      -4.155 -34.577  13.595  1.00 60.00           O  
ATOM   3911  N   LEU C 214      -1.771 -31.868   9.120  1.00 57.98           N  
ATOM   3912  CA  LEU C 214      -1.283 -32.434   7.867  1.00 57.98           C  
ATOM   3913  C   LEU C 214      -0.715 -33.832   8.087  1.00 57.98           C  
ATOM   3914  CB  LEU C 214      -0.214 -31.527   7.251  1.00 57.98           C  
ATOM   3915  O   LEU C 214      -0.046 -34.084   9.092  1.00 57.98           O  
ATOM   3916  CG  LEU C 214      -0.697 -30.179   6.713  1.00 57.98           C  
ATOM   3917  CD1 LEU C 214       0.459 -29.186   6.657  1.00 57.98           C  
ATOM   3918  CD2 LEU C 214      -1.331 -30.348   5.337  1.00 57.98           C  
ATOM   3919  N   TYR C 215      -1.100 -34.887   7.495  1.00 49.18           N  
ATOM   3920  CA  TYR C 215      -0.485 -36.203   7.630  1.00 49.18           C  
ATOM   3921  C   TYR C 215       0.941 -36.196   7.092  1.00 49.18           C  
ATOM   3922  CB  TYR C 215      -1.315 -37.261   6.897  1.00 49.18           C  
ATOM   3923  O   TYR C 215       1.180 -35.784   5.954  1.00 49.18           O  
ATOM   3924  CG  TYR C 215      -2.505 -37.752   7.684  1.00 49.18           C  
ATOM   3925  CD1 TYR C 215      -2.364 -38.742   8.654  1.00 49.18           C  
ATOM   3926  CD2 TYR C 215      -3.774 -37.228   7.460  1.00 49.18           C  
ATOM   3927  CE1 TYR C 215      -3.458 -39.198   9.381  1.00 49.18           C  
ATOM   3928  CE2 TYR C 215      -4.875 -37.677   8.181  1.00 49.18           C  
ATOM   3929  OH  TYR C 215      -5.795 -39.108   9.854  1.00 49.18           O  
ATOM   3930  CZ  TYR C 215      -4.708 -38.660   9.138  1.00 49.18           C  
ATOM   3931  N   SER C 216       1.983 -35.894   7.886  1.00 48.11           N  
ATOM   3932  CA  SER C 216       3.373 -35.451   7.909  1.00 48.11           C  
ATOM   3933  C   SER C 216       4.218 -36.228   6.905  1.00 48.11           C  
ATOM   3934  CB  SER C 216       3.963 -35.606   9.312  1.00 48.11           C  
ATOM   3935  O   SER C 216       5.199 -35.703   6.373  1.00 48.11           O  
ATOM   3936  OG  SER C 216       5.325 -35.989   9.245  1.00 48.11           O  
ATOM   3937  N   THR C 217       4.127 -37.679   6.789  1.00 44.10           N  
ATOM   3938  CA  THR C 217       5.185 -38.441   6.135  1.00 44.10           C  
ATOM   3939  C   THR C 217       5.426 -37.926   4.719  1.00 44.10           C  
ATOM   3940  CB  THR C 217       4.844 -39.942   6.086  1.00 44.10           C  
ATOM   3941  O   THR C 217       6.533 -38.045   4.189  1.00 44.10           O  
ATOM   3942  CG2 THR C 217       5.296 -40.650   7.359  1.00 44.10           C  
ATOM   3943  OG1 THR C 217       3.427 -40.100   5.943  1.00 44.10           O  
ATOM   3944  N   GLN C 218       4.547 -37.144   4.052  1.00 43.96           N  
ATOM   3945  CA  GLN C 218       4.712 -36.982   2.611  1.00 43.96           C  
ATOM   3946  C   GLN C 218       5.214 -35.582   2.268  1.00 43.96           C  
ATOM   3947  CB  GLN C 218       3.395 -37.260   1.885  1.00 43.96           C  
ATOM   3948  O   GLN C 218       5.787 -35.367   1.198  1.00 43.96           O  
ATOM   3949  CG  GLN C 218       3.130 -38.739   1.636  1.00 43.96           C  
ATOM   3950  CD  GLN C 218       1.900 -38.979   0.781  1.00 43.96           C  
ATOM   3951  NE2 GLN C 218       1.669 -40.235   0.413  1.00 43.96           N  
ATOM   3952  OE1 GLN C 218       1.162 -38.043   0.454  1.00 43.96           O  
ATOM   3953  N   LEU C 219       4.990 -34.471   3.078  1.00 46.12           N  
ATOM   3954  CA  LEU C 219       5.480 -33.141   2.736  1.00 46.12           C  
ATOM   3955  C   LEU C 219       6.661 -32.753   3.621  1.00 46.12           C  
ATOM   3956  CB  LEU C 219       4.362 -32.105   2.875  1.00 46.12           C  
ATOM   3957  O   LEU C 219       6.507 -32.593   4.834  1.00 46.12           O  
ATOM   3958  CG  LEU C 219       3.386 -31.999   1.702  1.00 46.12           C  
ATOM   3959  CD1 LEU C 219       1.990 -31.644   2.204  1.00 46.12           C  
ATOM   3960  CD2 LEU C 219       3.875 -30.967   0.692  1.00 46.12           C  
ATOM   3961  N   SER C 220       7.555 -33.687   4.134  1.00 45.21           N  
ATOM   3962  CA  SER C 220       8.498 -33.368   5.201  1.00 45.21           C  
ATOM   3963  C   SER C 220       9.721 -32.637   4.657  1.00 45.21           C  
ATOM   3964  CB  SER C 220       8.936 -34.641   5.927  1.00 45.21           C  
ATOM   3965  O   SER C 220      10.355 -33.099   3.706  1.00 45.21           O  
ATOM   3966  OG  SER C 220      10.034 -34.379   6.784  1.00 45.21           O  
ATOM   3967  N   THR C 221       9.923 -31.335   4.991  1.00 42.23           N  
ATOM   3968  CA  THR C 221      11.219 -30.762   4.643  1.00 42.23           C  
ATOM   3969  C   THR C 221      12.352 -31.565   5.275  1.00 42.23           C  
ATOM   3970  CB  THR C 221      11.317 -29.292   5.088  1.00 42.23           C  
ATOM   3971  O   THR C 221      13.516 -31.407   4.901  1.00 42.23           O  
ATOM   3972  CG2 THR C 221      10.502 -28.384   4.173  1.00 42.23           C  
ATOM   3973  OG1 THR C 221      10.823 -29.170   6.428  1.00 42.23           O  
ATOM   3974  N   ASP C 222      12.109 -32.393   6.337  1.00 41.60           N  
ATOM   3975  CA  ASP C 222      13.137 -33.202   6.983  1.00 41.60           C  
ATOM   3976  C   ASP C 222      13.526 -34.395   6.112  1.00 41.60           C  
ATOM   3977  CB  ASP C 222      12.657 -33.687   8.353  1.00 41.60           C  
ATOM   3978  O   ASP C 222      14.621 -34.944   6.255  1.00 41.60           O  
ATOM   3979  CG  ASP C 222      12.574 -32.571   9.380  1.00 41.60           C  
ATOM   3980  OD1 ASP C 222      13.227 -31.522   9.196  1.00 41.60           O  
ATOM   3981  OD2 ASP C 222      11.850 -32.745  10.385  1.00 41.60           O  
ATOM   3982  N   THR C 223      12.591 -34.957   5.328  1.00 39.65           N  
ATOM   3983  CA  THR C 223      12.808 -36.163   4.536  1.00 39.65           C  
ATOM   3984  C   THR C 223      13.351 -35.811   3.154  1.00 39.65           C  
ATOM   3985  CB  THR C 223      11.508 -36.975   4.389  1.00 39.65           C  
ATOM   3986  O   THR C 223      13.441 -36.675   2.279  1.00 39.65           O  
ATOM   3987  CG2 THR C 223      11.176 -37.720   5.678  1.00 39.65           C  
ATOM   3988  OG1 THR C 223      10.429 -36.087   4.072  1.00 39.65           O  
ATOM   3989  N   GLY C 224      14.043 -34.696   2.864  1.00 39.60           N  
ATOM   3990  CA  GLY C 224      14.634 -34.326   1.588  1.00 39.60           C  
ATOM   3991  C   GLY C 224      13.694 -33.529   0.704  1.00 39.60           C  
ATOM   3992  O   GLY C 224      14.003 -33.266  -0.461  1.00 39.60           O  
ATOM   3993  N   VAL C 225      12.405 -33.456   1.026  1.00 43.62           N  
ATOM   3994  CA  VAL C 225      11.616 -32.612   0.135  1.00 43.62           C  
ATOM   3995  C   VAL C 225      12.079 -31.162   0.251  1.00 43.62           C  
ATOM   3996  CB  VAL C 225      10.105 -32.715   0.444  1.00 43.62           C  
ATOM   3997  O   VAL C 225      12.114 -30.601   1.349  1.00 43.62           O  
ATOM   3998  CG1 VAL C 225       9.292 -31.896  -0.556  1.00 43.62           C  
ATOM   3999  CG2 VAL C 225       9.658 -34.176   0.434  1.00 43.62           C  
ATOM   4000  N   GLU C 226      12.712 -30.567  -0.862  1.00 50.64           N  
ATOM   4001  CA  GLU C 226      13.431 -29.297  -0.891  1.00 50.64           C  
ATOM   4002  C   GLU C 226      12.464 -28.116  -0.924  1.00 50.64           C  
ATOM   4003  CB  GLU C 226      14.372 -29.239  -2.098  1.00 50.64           C  
ATOM   4004  O   GLU C 226      12.699 -27.097  -0.271  1.00 50.64           O  
ATOM   4005  CG  GLU C 226      15.749 -29.830  -1.832  1.00 50.64           C  
ATOM   4006  CD  GLU C 226      16.703 -29.681  -3.006  1.00 50.64           C  
ATOM   4007  OE1 GLU C 226      17.899 -30.023  -2.865  1.00 50.64           O  
ATOM   4008  OE2 GLU C 226      16.250 -29.217  -4.077  1.00 50.64           O  
ATOM   4009  N   HIS C 227      11.036 -28.425  -1.343  1.00 51.81           N  
ATOM   4010  CA  HIS C 227      10.169 -27.259  -1.479  1.00 51.81           C  
ATOM   4011  C   HIS C 227       8.705 -27.635  -1.278  1.00 51.81           C  
ATOM   4012  CB  HIS C 227      10.360 -26.607  -2.850  1.00 51.81           C  
ATOM   4013  O   HIS C 227       8.275 -28.717  -1.685  1.00 51.81           O  
ATOM   4014  CG  HIS C 227      11.759 -26.144  -3.104  1.00 51.81           C  
ATOM   4015  CD2 HIS C 227      12.724 -26.635  -3.916  1.00 51.81           C  
ATOM   4016  ND1 HIS C 227      12.304 -25.044  -2.478  1.00 51.81           N  
ATOM   4017  CE1 HIS C 227      13.548 -24.878  -2.895  1.00 51.81           C  
ATOM   4018  NE2 HIS C 227      13.827 -25.831  -3.769  1.00 51.81           N  
ATOM   4019  N   VAL C 228       7.877 -26.920  -0.411  1.00 57.94           N  
ATOM   4020  CA  VAL C 228       6.434 -27.047  -0.234  1.00 57.94           C  
ATOM   4021  C   VAL C 228       5.733 -25.819  -0.809  1.00 57.94           C  
ATOM   4022  CB  VAL C 228       6.058 -27.228   1.253  1.00 57.94           C  
ATOM   4023  O   VAL C 228       6.185 -24.688  -0.610  1.00 57.94           O  
ATOM   4024  CG1 VAL C 228       4.544 -27.341   1.418  1.00 57.94           C  
ATOM   4025  CG2 VAL C 228       6.755 -28.458   1.833  1.00 57.94           C  
ATOM   4026  N   THR C 229       4.699 -26.111  -1.617  1.00 54.19           N  
ATOM   4027  CA  THR C 229       3.988 -25.015  -2.267  1.00 54.19           C  
ATOM   4028  C   THR C 229       2.565 -24.899  -1.727  1.00 54.19           C  
ATOM   4029  CB  THR C 229       3.946 -25.205  -3.795  1.00 54.19           C  
ATOM   4030  O   THR C 229       1.857 -25.901  -1.608  1.00 54.19           O  
ATOM   4031  CG2 THR C 229       3.400 -23.961  -4.488  1.00 54.19           C  
ATOM   4032  OG1 THR C 229       5.272 -25.462  -4.275  1.00 54.19           O  
ATOM   4033  N   PHE C 230       2.207 -23.736  -1.271  1.00 61.89           N  
ATOM   4034  CA  PHE C 230       0.865 -23.424  -0.794  1.00 61.89           C  
ATOM   4035  C   PHE C 230       0.065 -22.695  -1.866  1.00 61.89           C  
ATOM   4036  CB  PHE C 230       0.929 -22.576   0.480  1.00 61.89           C  
ATOM   4037  O   PHE C 230       0.527 -21.697  -2.423  1.00 61.89           O  
ATOM   4038  CG  PHE C 230       1.507 -23.304   1.665  1.00 61.89           C  
ATOM   4039  CD1 PHE C 230       0.675 -23.879   2.618  1.00 61.89           C  
ATOM   4040  CD2 PHE C 230       2.882 -23.412   1.825  1.00 61.89           C  
ATOM   4041  CE1 PHE C 230       1.207 -24.553   3.715  1.00 61.89           C  
ATOM   4042  CE2 PHE C 230       3.421 -24.083   2.919  1.00 61.89           C  
ATOM   4043  CZ  PHE C 230       2.581 -24.652   3.863  1.00 61.89           C  
ATOM   4044  N   PHE C 231      -1.045 -23.341  -2.237  1.00 56.86           N  
ATOM   4045  CA  PHE C 231      -2.009 -22.670  -3.100  1.00 56.86           C  
ATOM   4046  C   PHE C 231      -3.173 -22.117  -2.286  1.00 56.86           C  
ATOM   4047  CB  PHE C 231      -2.530 -23.629  -4.175  1.00 56.86           C  
ATOM   4048  O   PHE C 231      -3.966 -22.880  -1.730  1.00 56.86           O  
ATOM   4049  CG  PHE C 231      -1.455 -24.168  -5.080  1.00 56.86           C  
ATOM   4050  CD1 PHE C 231      -1.173 -23.549  -6.292  1.00 56.86           C  
ATOM   4051  CD2 PHE C 231      -0.727 -25.294  -4.719  1.00 56.86           C  
ATOM   4052  CE1 PHE C 231      -0.178 -24.045  -7.131  1.00 56.86           C  
ATOM   4053  CE2 PHE C 231       0.268 -25.796  -5.553  1.00 56.86           C  
ATOM   4054  CZ  PHE C 231       0.540 -25.170  -6.759  1.00 56.86           C  
ATOM   4055  N   ILE C 232      -3.229 -20.835  -2.158  1.00 59.78           N  
ATOM   4056  CA  ILE C 232      -4.269 -20.193  -1.362  1.00 59.78           C  
ATOM   4057  C   ILE C 232      -5.342 -19.618  -2.282  1.00 59.78           C  
ATOM   4058  CB  ILE C 232      -3.685 -19.083  -0.459  1.00 59.78           C  
ATOM   4059  O   ILE C 232      -5.113 -18.616  -2.964  1.00 59.78           O  
ATOM   4060  CG1 ILE C 232      -2.544 -19.638   0.400  1.00 59.78           C  
ATOM   4061  CG2 ILE C 232      -4.781 -18.468   0.416  1.00 59.78           C  
ATOM   4062  CD1 ILE C 232      -1.797 -18.578   1.197  1.00 59.78           C  
ATOM   4063  N   TYR C 233      -6.434 -20.359  -2.295  1.00 53.97           N  
ATOM   4064  CA  TYR C 233      -7.546 -19.948  -3.143  1.00 53.97           C  
ATOM   4065  C   TYR C 233      -8.406 -18.901  -2.446  1.00 53.97           C  
ATOM   4066  CB  TYR C 233      -8.405 -21.156  -3.528  1.00 53.97           C  
ATOM   4067  O   TYR C 233      -8.777 -19.068  -1.281  1.00 53.97           O  
ATOM   4068  CG  TYR C 233      -7.703 -22.134  -4.438  1.00 53.97           C  
ATOM   4069  CD1 TYR C 233      -7.773 -22.001  -5.823  1.00 53.97           C  
ATOM   4070  CD2 TYR C 233      -6.969 -23.194  -3.916  1.00 53.97           C  
ATOM   4071  CE1 TYR C 233      -7.129 -22.900  -6.666  1.00 53.97           C  
ATOM   4072  CE2 TYR C 233      -6.321 -24.100  -4.750  1.00 53.97           C  
ATOM   4073  OH  TYR C 233      -5.768 -24.839  -6.951  1.00 53.97           O  
ATOM   4074  CZ  TYR C 233      -6.407 -23.945  -6.121  1.00 53.97           C  
ATOM   4075  N   ASN C 234      -8.543 -17.778  -3.043  1.00 52.07           N  
ATOM   4076  CA  ASN C 234      -9.315 -16.678  -2.475  1.00 52.07           C  
ATOM   4077  C   ASN C 234     -10.601 -16.431  -3.259  1.00 52.07           C  
ATOM   4078  CB  ASN C 234      -8.472 -15.402  -2.422  1.00 52.07           C  
ATOM   4079  O   ASN C 234     -10.620 -16.562  -4.484  1.00 52.07           O  
ATOM   4080  CG  ASN C 234      -7.313 -15.508  -1.451  1.00 52.07           C  
ATOM   4081  ND2 ASN C 234      -6.351 -14.601  -1.574  1.00 52.07           N  
ATOM   4082  OD1 ASN C 234      -7.281 -16.399  -0.597  1.00 52.07           O  
ATOM   4083  N   LYS C 235     -11.800 -16.578  -2.614  1.00 47.13           N  
ATOM   4084  CA  LYS C 235     -13.054 -16.143  -3.221  1.00 47.13           C  
ATOM   4085  C   LYS C 235     -13.318 -14.666  -2.942  1.00 47.13           C  
ATOM   4086  CB  LYS C 235     -14.221 -16.989  -2.709  1.00 47.13           C  
ATOM   4087  O   LYS C 235     -13.259 -14.226  -1.792  1.00 47.13           O  
ATOM   4088  CG  LYS C 235     -15.305 -17.242  -3.746  1.00 47.13           C  
ATOM   4089  CD  LYS C 235     -16.403 -18.145  -3.199  1.00 47.13           C  
ATOM   4090  CE  LYS C 235     -17.518 -18.350  -4.215  1.00 47.13           C  
ATOM   4091  NZ  LYS C 235     -18.582 -19.260  -3.694  1.00 47.13           N  
ATOM   4092  N   ILE C 236     -13.052 -13.776  -3.898  1.00 39.34           N  
ATOM   4093  CA  ILE C 236     -13.478 -12.398  -3.683  1.00 39.34           C  
ATOM   4094  C   ILE C 236     -15.003 -12.321  -3.698  1.00 39.34           C  
ATOM   4095  CB  ILE C 236     -12.883 -11.450  -4.748  1.00 39.34           C  
ATOM   4096  O   ILE C 236     -15.654 -12.938  -4.545  1.00 39.34           O  
ATOM   4097  CG1 ILE C 236     -11.354 -11.562  -4.768  1.00 39.34           C  
ATOM   4098  CG2 ILE C 236     -13.323 -10.005  -4.491  1.00 39.34           C  
ATOM   4099  CD1 ILE C 236     -10.698 -10.860  -5.949  1.00 39.34           C  
ATOM   4100  N   VAL C 237     -15.677 -11.943  -2.615  1.00 36.61           N  
ATOM   4101  CA  VAL C 237     -17.119 -11.767  -2.476  1.00 36.61           C  
ATOM   4102  C   VAL C 237     -17.664 -11.001  -3.680  1.00 36.61           C  
ATOM   4103  CB  VAL C 237     -17.476 -11.027  -1.168  1.00 36.61           C  
ATOM   4104  O   VAL C 237     -17.163  -9.926  -4.019  1.00 36.61           O  
ATOM   4105  CG1 VAL C 237     -18.991 -10.900  -1.016  1.00 36.61           C  
ATOM   4106  CG2 VAL C 237     -16.874 -11.751   0.035  1.00 36.61           C  
ATOM   4107  N   ASP C 238     -18.174 -11.671  -4.799  1.00 36.99           N  
ATOM   4108  CA  ASP C 238     -18.968 -11.171  -5.917  1.00 36.99           C  
ATOM   4109  C   ASP C 238     -18.259 -11.415  -7.247  1.00 36.99           C  
ATOM   4110  CB  ASP C 238     -19.261  -9.680  -5.742  1.00 36.99           C  
ATOM   4111  O   ASP C 238     -18.682 -10.903  -8.285  1.00 36.99           O  
ATOM   4112  CG  ASP C 238     -20.242  -9.395  -4.618  1.00 36.99           C  
ATOM   4113  OD1 ASP C 238     -21.082 -10.266  -4.307  1.00 36.99           O  
ATOM   4114  OD2 ASP C 238     -20.175  -8.289  -4.040  1.00 36.99           O  
ATOM   4115  N   GLU C 239     -16.946 -11.853  -7.130  1.00 42.21           N  
ATOM   4116  CA  GLU C 239     -16.340 -12.225  -8.405  1.00 42.21           C  
ATOM   4117  C   GLU C 239     -16.382 -13.736  -8.617  1.00 42.21           C  
ATOM   4118  CB  GLU C 239     -14.895 -11.724  -8.480  1.00 42.21           C  
ATOM   4119  O   GLU C 239     -16.058 -14.504  -7.709  1.00 42.21           O  
ATOM   4120  CG  GLU C 239     -14.764 -10.302  -9.006  1.00 42.21           C  
ATOM   4121  CD  GLU C 239     -13.321  -9.862  -9.194  1.00 42.21           C  
ATOM   4122  OE1 GLU C 239     -13.087  -8.700  -9.595  1.00 42.21           O  
ATOM   4123  OE2 GLU C 239     -12.416 -10.688  -8.939  1.00 42.21           O  
ATOM   4124  N   PRO C 240     -17.101 -14.173  -9.660  1.00 41.73           N  
ATOM   4125  CA  PRO C 240     -17.178 -15.610  -9.933  1.00 41.73           C  
ATOM   4126  C   PRO C 240     -15.803 -16.262 -10.052  1.00 41.73           C  
ATOM   4127  CB  PRO C 240     -17.930 -15.676 -11.265  1.00 41.73           C  
ATOM   4128  O   PRO C 240     -15.666 -17.468  -9.831  1.00 41.73           O  
ATOM   4129  CG  PRO C 240     -17.968 -14.263 -11.753  1.00 41.73           C  
ATOM   4130  CD  PRO C 240     -17.480 -13.365 -10.652  1.00 41.73           C  
ATOM   4131  N   GLU C 241     -14.797 -15.381 -10.224  1.00 45.88           N  
ATOM   4132  CA  GLU C 241     -13.517 -15.989 -10.574  1.00 45.88           C  
ATOM   4133  C   GLU C 241     -12.650 -16.201  -9.337  1.00 45.88           C  
ATOM   4134  CB  GLU C 241     -12.773 -15.126 -11.596  1.00 45.88           C  
ATOM   4135  O   GLU C 241     -12.594 -15.340  -8.456  1.00 45.88           O  
ATOM   4136  CG  GLU C 241     -13.375 -15.169 -12.993  1.00 45.88           C  
ATOM   4137  CD  GLU C 241     -12.486 -14.535 -14.050  1.00 45.88           C  
ATOM   4138  OE1 GLU C 241     -12.839 -14.585 -15.250  1.00 45.88           O  
ATOM   4139  OE2 GLU C 241     -11.426 -13.984 -13.675  1.00 45.88           O  
ATOM   4140  N   GLU C 242     -12.177 -17.383  -8.930  1.00 48.60           N  
ATOM   4141  CA  GLU C 242     -11.291 -17.808  -7.851  1.00 48.60           C  
ATOM   4142  C   GLU C 242      -9.853 -17.365  -8.111  1.00 48.60           C  
ATOM   4143  CB  GLU C 242     -11.349 -19.327  -7.672  1.00 48.60           C  
ATOM   4144  O   GLU C 242      -9.411 -17.321  -9.261  1.00 48.60           O  
ATOM   4145  CG  GLU C 242     -12.390 -19.788  -6.662  1.00 48.60           C  
ATOM   4146  CD  GLU C 242     -12.418 -21.297  -6.476  1.00 48.60           C  
ATOM   4147  OE1 GLU C 242     -13.198 -21.789  -5.630  1.00 48.60           O  
ATOM   4148  OE2 GLU C 242     -11.653 -21.992  -7.182  1.00 48.60           O  
ATOM   4149  N   HIS C 243      -9.213 -16.525  -7.122  1.00 45.75           N  
ATOM   4150  CA  HIS C 243      -7.799 -16.171  -7.160  1.00 45.75           C  
ATOM   4151  C   HIS C 243      -6.969 -17.122  -6.305  1.00 45.75           C  
ATOM   4152  CB  HIS C 243      -7.595 -14.729  -6.691  1.00 45.75           C  
ATOM   4153  O   HIS C 243      -7.486 -17.727  -5.362  1.00 45.75           O  
ATOM   4154  CG  HIS C 243      -8.223 -13.711  -7.589  1.00 45.75           C  
ATOM   4155  CD2 HIS C 243      -9.422 -13.087  -7.522  1.00 45.75           C  
ATOM   4156  ND1 HIS C 243      -7.599 -13.230  -8.719  1.00 45.75           N  
ATOM   4157  CE1 HIS C 243      -8.390 -12.350  -9.310  1.00 45.75           C  
ATOM   4158  NE2 HIS C 243      -9.502 -12.245  -8.604  1.00 45.75           N  
ATOM   4159  N   VAL C 244      -5.825 -17.501  -6.891  1.00 50.78           N  
ATOM   4160  CA  VAL C 244      -4.981 -18.419  -6.133  1.00 50.78           C  
ATOM   4161  C   VAL C 244      -3.634 -17.761  -5.841  1.00 50.78           C  
ATOM   4162  CB  VAL C 244      -4.770 -19.751  -6.889  1.00 50.78           C  
ATOM   4163  O   VAL C 244      -3.025 -17.159  -6.728  1.00 50.78           O  
ATOM   4164  CG1 VAL C 244      -3.771 -20.639  -6.149  1.00 50.78           C  
ATOM   4165  CG2 VAL C 244      -6.102 -20.477  -7.071  1.00 50.78           C  
ATOM   4166  N   GLN C 245      -3.285 -17.609  -4.559  1.00 50.57           N  
ATOM   4167  CA  GLN C 245      -1.945 -17.215  -4.136  1.00 50.57           C  
ATOM   4168  C   GLN C 245      -1.051 -18.435  -3.936  1.00 50.57           C  
ATOM   4169  CB  GLN C 245      -2.007 -16.393  -2.848  1.00 50.57           C  
ATOM   4170  O   GLN C 245      -1.440 -19.393  -3.265  1.00 50.57           O  
ATOM   4171  CG  GLN C 245      -2.482 -14.961  -3.055  1.00 50.57           C  
ATOM   4172  CD  GLN C 245      -2.485 -14.153  -1.771  1.00 50.57           C  
ATOM   4173  NE2 GLN C 245      -3.131 -12.992  -1.803  1.00 50.57           N  
ATOM   4174  OE1 GLN C 245      -1.912 -14.568  -0.759  1.00 50.57           O  
ATOM   4175  N   ILE C 246       0.112 -18.382  -4.668  1.00 50.31           N  
ATOM   4176  CA  ILE C 246       1.005 -19.534  -4.585  1.00 50.31           C  
ATOM   4177  C   ILE C 246       2.255 -19.162  -3.791  1.00 50.31           C  
ATOM   4178  CB  ILE C 246       1.395 -20.048  -5.989  1.00 50.31           C  
ATOM   4179  O   ILE C 246       2.940 -18.190  -4.119  1.00 50.31           O  
ATOM   4180  CG1 ILE C 246       0.140 -20.328  -6.823  1.00 50.31           C  
ATOM   4181  CG2 ILE C 246       2.271 -21.300  -5.881  1.00 50.31           C  
ATOM   4182  CD1 ILE C 246       0.418 -20.555  -8.303  1.00 50.31           C  
ATOM   4183  N   HIS C 247       2.453 -19.789  -2.754  1.00 52.07           N  
ATOM   4184  CA  HIS C 247       3.634 -19.591  -1.922  1.00 52.07           C  
ATOM   4185  C   HIS C 247       4.454 -20.872  -1.814  1.00 52.07           C  
ATOM   4186  CB  HIS C 247       3.232 -19.106  -0.527  1.00 52.07           C  
ATOM   4187  O   HIS C 247       3.917 -21.931  -1.481  1.00 52.07           O  
ATOM   4188  CG  HIS C 247       2.537 -17.782  -0.530  1.00 52.07           C  
ATOM   4189  CD2 HIS C 247       1.234 -17.462  -0.706  1.00 52.07           C  
ATOM   4190  ND1 HIS C 247       3.204 -16.591  -0.336  1.00 52.07           N  
ATOM   4191  CE1 HIS C 247       2.337 -15.594  -0.392  1.00 52.07           C  
ATOM   4192  NE2 HIS C 247       1.134 -16.096  -0.615  1.00 52.07           N  
ATOM   4193  N   THR C 248       5.686 -20.730  -2.254  1.00 50.19           N  
ATOM   4194  CA  THR C 248       6.557 -21.894  -2.145  1.00 50.19           C  
ATOM   4195  C   THR C 248       7.578 -21.703  -1.027  1.00 50.19           C  
ATOM   4196  CB  THR C 248       7.290 -22.170  -3.471  1.00 50.19           C  
ATOM   4197  O   THR C 248       8.220 -20.654  -0.939  1.00 50.19           O  
ATOM   4198  CG2 THR C 248       7.695 -23.636  -3.580  1.00 50.19           C  
ATOM   4199  OG1 THR C 248       6.424 -21.843  -4.565  1.00 50.19           O  
ATOM   4200  N   ILE C 249       7.535 -22.606  -0.112  1.00 51.31           N  
ATOM   4201  CA  ILE C 249       8.469 -22.558   1.008  1.00 51.31           C  
ATOM   4202  C   ILE C 249       9.657 -23.476   0.729  1.00 51.31           C  
ATOM   4203  CB  ILE C 249       7.783 -22.958   2.334  1.00 51.31           C  
ATOM   4204  O   ILE C 249       9.478 -24.634   0.345  1.00 51.31           O  
ATOM   4205  CG1 ILE C 249       6.616 -22.010   2.638  1.00 51.31           C  
ATOM   4206  CG2 ILE C 249       8.794 -22.968   3.483  1.00 51.31           C  
ATOM   4207  CD1 ILE C 249       5.794 -22.412   3.855  1.00 51.31           C  
ATOM   4208  N   ASP C 250      10.900 -22.874   0.722  1.00 48.46           N  
ATOM   4209  CA  ASP C 250      12.132 -23.654   0.652  1.00 48.46           C  
ATOM   4210  C   ASP C 250      12.493 -24.234   2.018  1.00 48.46           C  
ATOM   4211  CB  ASP C 250      13.283 -22.795   0.124  1.00 48.46           C  
ATOM   4212  O   ASP C 250      12.710 -23.489   2.976  1.00 48.46           O  
ATOM   4213  CG  ASP C 250      14.547 -23.594  -0.139  1.00 48.46           C  
ATOM   4214  OD1 ASP C 250      14.589 -24.797   0.197  1.00 48.46           O  
ATOM   4215  OD2 ASP C 250      15.511 -23.014  -0.684  1.00 48.46           O  
ATOM   4216  N   GLY C 251      12.445 -25.518   2.122  1.00 46.12           N  
ATOM   4217  CA  GLY C 251      12.668 -26.231   3.370  1.00 46.12           C  
ATOM   4218  C   GLY C 251      13.991 -25.885   4.026  1.00 46.12           C  
ATOM   4219  O   GLY C 251      14.171 -26.105   5.226  1.00 46.12           O  
ATOM   4220  N   SER C 252      15.082 -25.451   3.202  1.00 42.19           N  
ATOM   4221  CA  SER C 252      16.389 -25.136   3.769  1.00 42.19           C  
ATOM   4222  C   SER C 252      16.361 -23.808   4.517  1.00 42.19           C  
ATOM   4223  CB  SER C 252      17.453 -25.089   2.671  1.00 42.19           C  
ATOM   4224  O   SER C 252      17.304 -23.475   5.239  1.00 42.19           O  
ATOM   4225  OG  SER C 252      17.093 -24.162   1.661  1.00 42.19           O  
ATOM   4226  N   SER C 253      15.368 -23.001   4.389  1.00 38.01           N  
ATOM   4227  CA  SER C 253      15.302 -21.652   4.942  1.00 38.01           C  
ATOM   4228  C   SER C 253      14.463 -21.617   6.215  1.00 38.01           C  
ATOM   4229  CB  SER C 253      14.725 -20.678   3.914  1.00 38.01           C  
ATOM   4230  O   SER C 253      14.078 -20.543   6.682  1.00 38.01           O  
ATOM   4231  OG  SER C 253      13.766 -21.322   3.094  1.00 38.01           O  
ATOM   4232  N   GLY C 254      14.113 -22.771   6.670  1.00 38.61           N  
ATOM   4233  CA  GLY C 254      13.264 -22.729   7.850  1.00 38.61           C  
ATOM   4234  C   GLY C 254      14.012 -22.336   9.109  1.00 38.61           C  
ATOM   4235  O   GLY C 254      15.243 -22.265   9.110  1.00 38.61           O  
ATOM   4236  N   VAL C 255      13.496 -21.502   9.998  1.00 38.33           N  
ATOM   4237  CA  VAL C 255      14.071 -21.156  11.294  1.00 38.33           C  
ATOM   4238  C   VAL C 255      14.028 -22.369  12.220  1.00 38.33           C  
ATOM   4239  CB  VAL C 255      13.332 -19.964  11.943  1.00 38.33           C  
ATOM   4240  O   VAL C 255      12.987 -23.016  12.358  1.00 38.33           O  
ATOM   4241  CG1 VAL C 255      14.003 -19.563  13.255  1.00 38.33           C  
ATOM   4242  CG2 VAL C 255      13.284 -18.779  10.980  1.00 38.33           C  
ATOM   4243  N   VAL C 256      15.233 -22.826  12.675  1.00 37.84           N  
ATOM   4244  CA  VAL C 256      15.332 -23.957  13.591  1.00 37.84           C  
ATOM   4245  C   VAL C 256      14.370 -23.760  14.761  1.00 37.84           C  
ATOM   4246  CB  VAL C 256      16.774 -24.142  14.112  1.00 37.84           C  
ATOM   4247  O   VAL C 256      14.306 -22.676  15.344  1.00 37.84           O  
ATOM   4248  CG1 VAL C 256      16.863 -25.352  15.041  1.00 37.84           C  
ATOM   4249  CG2 VAL C 256      17.748 -24.288  12.944  1.00 37.84           C  
ATOM   4250  N   ASN C 257      13.393 -24.464  15.010  1.00 33.09           N  
ATOM   4251  CA  ASN C 257      12.491 -24.358  16.152  1.00 33.09           C  
ATOM   4252  C   ASN C 257      13.256 -24.346  17.472  1.00 33.09           C  
ATOM   4253  CB  ASN C 257      11.472 -25.500  16.140  1.00 33.09           C  
ATOM   4254  O   ASN C 257      13.760 -25.380  17.912  1.00 33.09           O  
ATOM   4255  CG  ASN C 257      10.118 -25.081  16.678  1.00 33.09           C  
ATOM   4256  ND2 ASN C 257       9.119 -25.937  16.503  1.00 33.09           N  
ATOM   4257  OD1 ASN C 257       9.972 -23.995  17.247  1.00 33.09           O  
ATOM   4258  N   PRO C 258      14.125 -23.312  18.055  1.00 31.00           N  
ATOM   4259  CA  PRO C 258      14.742 -23.850  19.270  1.00 31.00           C  
ATOM   4260  C   PRO C 258      13.782 -24.712  20.087  1.00 31.00           C  
ATOM   4261  CB  PRO C 258      15.143 -22.594  20.048  1.00 31.00           C  
ATOM   4262  O   PRO C 258      12.584 -24.754  19.796  1.00 31.00           O  
ATOM   4263  CG  PRO C 258      14.389 -21.482  19.392  1.00 31.00           C  
ATOM   4264  CD  PRO C 258      13.748 -22.012  18.142  1.00 31.00           C  
ATOM   4265  N   VAL C 259      13.318 -24.060  21.581  1.00 29.71           N  
ATOM   4266  CA  VAL C 259      12.216 -23.434  22.304  1.00 29.71           C  
ATOM   4267  C   VAL C 259      11.398 -22.567  21.349  1.00 29.71           C  
ATOM   4268  CB  VAL C 259      12.724 -22.586  23.491  1.00 29.71           C  
ATOM   4269  O   VAL C 259      11.866 -22.217  20.263  1.00 29.71           O  
ATOM   4270  CG1 VAL C 259      11.555 -22.098  24.345  1.00 29.71           C  
ATOM   4271  CG2 VAL C 259      13.709 -23.390  24.338  1.00 29.71           C  
ATOM   4272  N   MET C 260      10.344 -21.491  21.709  1.00 28.03           N  
ATOM   4273  CA  MET C 260       9.200 -20.710  21.246  1.00 28.03           C  
ATOM   4274  C   MET C 260       9.629 -19.676  20.211  1.00 28.03           C  
ATOM   4275  CB  MET C 260       8.510 -20.017  22.423  1.00 28.03           C  
ATOM   4276  O   MET C 260       8.845 -18.802  19.839  1.00 28.03           O  
ATOM   4277  CG  MET C 260       7.496 -20.893  23.141  1.00 28.03           C  
ATOM   4278  SD  MET C 260       6.208 -19.912  24.006  1.00 28.03           S  
ATOM   4279  CE  MET C 260       6.792 -20.057  25.718  1.00 28.03           C  
ATOM   4280  N   GLU C 261      10.855 -19.047  19.865  1.00 29.20           N  
ATOM   4281  CA  GLU C 261      10.764 -17.716  19.271  1.00 29.20           C  
ATOM   4282  C   GLU C 261      10.541 -17.799  17.764  1.00 29.20           C  
ATOM   4283  CB  GLU C 261      12.027 -16.906  19.572  1.00 29.20           C  
ATOM   4284  O   GLU C 261      11.251 -18.524  17.064  1.00 29.20           O  
ATOM   4285  CG  GLU C 261      11.968 -16.141  20.887  1.00 29.20           C  
ATOM   4286  CD  GLU C 261      13.210 -15.303  21.150  1.00 29.20           C  
ATOM   4287  OE1 GLU C 261      13.264 -14.609  22.190  1.00 29.20           O  
ATOM   4288  OE2 GLU C 261      14.135 -15.341  20.308  1.00 29.20           O  
ATOM   4289  N   PRO C 262       9.522 -17.163  17.200  1.00 29.75           N  
ATOM   4290  CA  PRO C 262       8.909 -17.132  15.871  1.00 29.75           C  
ATOM   4291  C   PRO C 262       9.829 -16.531  14.811  1.00 29.75           C  
ATOM   4292  CB  PRO C 262       7.668 -16.258  16.075  1.00 29.75           C  
ATOM   4293  O   PRO C 262      10.311 -15.407  14.972  1.00 29.75           O  
ATOM   4294  CG  PRO C 262       7.880 -15.598  17.399  1.00 29.75           C  
ATOM   4295  CD  PRO C 262       9.067 -16.233  18.065  1.00 29.75           C  
ATOM   4296  N   ILE C 263      10.947 -17.004  14.380  1.00 28.32           N  
ATOM   4297  CA  ILE C 263      11.526 -16.124  13.371  1.00 28.32           C  
ATOM   4298  C   ILE C 263      10.739 -16.247  12.067  1.00 28.32           C  
ATOM   4299  CB  ILE C 263      13.018 -16.446  13.129  1.00 28.32           C  
ATOM   4300  O   ILE C 263      10.441 -17.355  11.617  1.00 28.32           O  
ATOM   4301  CG1 ILE C 263      13.823 -16.246  14.418  1.00 28.32           C  
ATOM   4302  CG2 ILE C 263      13.578 -15.586  11.993  1.00 28.32           C  
ATOM   4303  CD1 ILE C 263      15.244 -16.788  14.351  1.00 28.32           C  
ATOM   4304  N   TYR C 264      10.102 -15.124  11.483  1.00 27.18           N  
ATOM   4305  CA  TYR C 264       9.253 -14.852  10.329  1.00 27.18           C  
ATOM   4306  C   TYR C 264      10.017 -15.069   9.028  1.00 27.18           C  
ATOM   4307  CB  TYR C 264       8.712 -13.420  10.384  1.00 27.18           C  
ATOM   4308  O   TYR C 264      11.076 -14.473   8.815  1.00 27.18           O  
ATOM   4309  CG  TYR C 264       7.492 -13.266  11.260  1.00 27.18           C  
ATOM   4310  CD1 TYR C 264       6.214 -13.491  10.753  1.00 27.18           C  
ATOM   4311  CD2 TYR C 264       7.615 -12.894  12.594  1.00 27.18           C  
ATOM   4312  CE1 TYR C 264       5.087 -13.348  11.556  1.00 27.18           C  
ATOM   4313  CE2 TYR C 264       6.495 -12.748  13.406  1.00 27.18           C  
ATOM   4314  OH  TYR C 264       4.125 -12.834  13.678  1.00 27.18           O  
ATOM   4315  CZ  TYR C 264       5.237 -12.977  12.879  1.00 27.18           C  
ATOM   4316  N   ASP C 265      10.235 -16.273   8.630  1.00 28.91           N  
ATOM   4317  CA  ASP C 265      10.835 -16.318   7.300  1.00 28.91           C  
ATOM   4318  C   ASP C 265       9.986 -15.551   6.288  1.00 28.91           C  
ATOM   4319  CB  ASP C 265      11.019 -17.766   6.842  1.00 28.91           C  
ATOM   4320  O   ASP C 265       8.764 -15.472   6.429  1.00 28.91           O  
ATOM   4321  CG  ASP C 265      12.373 -18.340   7.220  1.00 28.91           C  
ATOM   4322  OD1 ASP C 265      13.296 -17.562   7.547  1.00 28.91           O  
ATOM   4323  OD2 ASP C 265      12.520 -19.581   7.187  1.00 28.91           O  
ATOM   4324  N   GLU C 266      10.660 -14.668   5.429  1.00 26.47           N  
ATOM   4325  CA  GLU C 266      10.061 -13.804   4.416  1.00 26.47           C  
ATOM   4326  C   GLU C 266       9.169 -14.602   3.469  1.00 26.47           C  
ATOM   4327  CB  GLU C 266      11.147 -13.071   3.624  1.00 26.47           C  
ATOM   4328  O   GLU C 266       9.569 -15.657   2.973  1.00 26.47           O  
ATOM   4329  CG  GLU C 266      11.433 -11.664   4.130  1.00 26.47           C  
ATOM   4330  CD  GLU C 266      12.467 -10.926   3.296  1.00 26.47           C  
ATOM   4331  OE1 GLU C 266      12.751  -9.742   3.590  1.00 26.47           O  
ATOM   4332  OE2 GLU C 266      12.997 -11.535   2.340  1.00 26.47           O  
ATOM   4333  N   PRO C 267       7.861 -14.342   3.506  1.00 27.70           N  
ATOM   4334  CA  PRO C 267       6.968 -14.983   2.538  1.00 27.70           C  
ATOM   4335  C   PRO C 267       7.531 -14.974   1.118  1.00 27.70           C  
ATOM   4336  CB  PRO C 267       5.692 -14.142   2.624  1.00 27.70           C  
ATOM   4337  O   PRO C 267       8.168 -13.999   0.710  1.00 27.70           O  
ATOM   4338  CG  PRO C 267       6.083 -12.935   3.413  1.00 27.70           C  
ATOM   4339  CD  PRO C 267       7.468 -13.146   3.953  1.00 27.70           C  
ATOM   4340  N   THR C 268       8.031 -16.035   0.528  1.00 26.82           N  
ATOM   4341  CA  THR C 268       8.343 -15.994  -0.896  1.00 26.82           C  
ATOM   4342  C   THR C 268       7.134 -15.527  -1.702  1.00 26.82           C  
ATOM   4343  CB  THR C 268       8.804 -17.371  -1.408  1.00 26.82           C  
ATOM   4344  O   THR C 268       5.998 -15.606  -1.229  1.00 26.82           O  
ATOM   4345  CG2 THR C 268      10.225 -17.308  -1.956  1.00 26.82           C  
ATOM   4346  OG1 THR C 268       8.761 -18.314  -0.329  1.00 26.82           O  
ATOM   4347  N   THR C 269       7.207 -15.062  -3.019  1.00 26.06           N  
ATOM   4348  CA  THR C 269       6.355 -14.353  -3.968  1.00 26.06           C  
ATOM   4349  C   THR C 269       5.061 -15.124  -4.213  1.00 26.06           C  
ATOM   4350  CB  THR C 269       7.080 -14.124  -5.307  1.00 26.06           C  
ATOM   4351  O   THR C 269       5.076 -16.350  -4.337  1.00 26.06           O  
ATOM   4352  CG2 THR C 269       7.501 -12.666  -5.462  1.00 26.06           C  
ATOM   4353  OG1 THR C 269       8.247 -14.955  -5.360  1.00 26.06           O  
ATOM   4354  N   THR C 270       3.898 -14.482  -3.866  1.00 27.27           N  
ATOM   4355  CA  THR C 270       2.481 -14.825  -3.824  1.00 27.27           C  
ATOM   4356  C   THR C 270       1.926 -15.007  -5.234  1.00 27.27           C  
ATOM   4357  CB  THR C 270       1.667 -13.747  -3.084  1.00 27.27           C  
ATOM   4358  O   THR C 270       2.068 -14.123  -6.081  1.00 27.27           O  
ATOM   4359  CG2 THR C 270       0.805 -14.364  -1.988  1.00 27.27           C  
ATOM   4360  OG1 THR C 270       2.566 -12.799  -2.494  1.00 27.27           O  
ATOM   4361  N   THR C 271       2.080 -16.244  -5.927  1.00 25.71           N  
ATOM   4362  CA  THR C 271       1.598 -16.425  -7.292  1.00 25.71           C  
ATOM   4363  C   THR C 271       0.083 -16.604  -7.311  1.00 25.71           C  
ATOM   4364  CB  THR C 271       2.270 -17.636  -7.965  1.00 25.71           C  
ATOM   4365  O   THR C 271      -0.452 -17.483  -6.632  1.00 25.71           O  
ATOM   4366  CG2 THR C 271       2.400 -17.426  -9.470  1.00 25.71           C  
ATOM   4367  OG1 THR C 271       3.575 -17.823  -7.406  1.00 25.71           O  
ATOM   4368  N   SER C 272      -0.846 -15.570  -7.330  1.00 24.73           N  
ATOM   4369  CA  SER C 272      -2.291 -15.764  -7.387  1.00 24.73           C  
ATOM   4370  C   SER C 272      -2.724 -16.289  -8.751  1.00 24.73           C  
ATOM   4371  CB  SER C 272      -3.021 -14.457  -7.079  1.00 24.73           C  
ATOM   4372  O   SER C 272      -2.306 -15.765  -9.785  1.00 24.73           O  
ATOM   4373  OG  SER C 272      -2.674 -13.454  -8.018  1.00 24.73           O  
ATOM   4374  N   VAL C 273      -3.026 -17.641  -9.025  1.00 23.57           N  
ATOM   4375  CA  VAL C 273      -3.390 -18.270 -10.291  1.00 23.57           C  
ATOM   4376  C   VAL C 273      -4.909 -18.276 -10.446  1.00 23.57           C  
ATOM   4377  CB  VAL C 273      -2.839 -19.710 -10.389  1.00 23.57           C  
ATOM   4378  O   VAL C 273      -5.631 -18.687  -9.535  1.00 23.57           O  
ATOM   4379  CG1 VAL C 273      -3.103 -20.296 -11.774  1.00 23.57           C  
ATOM   4380  CG2 VAL C 273      -1.344 -19.731 -10.072  1.00 23.57           C  
ATOM   4381  N   PRO C 274      -5.623 -17.532 -11.420  1.00 23.85           N  
ATOM   4382  CA  PRO C 274      -7.064 -17.761 -11.559  1.00 23.85           C  
ATOM   4383  C   PRO C 274      -7.405 -19.222 -11.840  1.00 23.85           C  
ATOM   4384  CB  PRO C 274      -7.449 -16.872 -12.744  1.00 23.85           C  
ATOM   4385  O   PRO C 274      -6.671 -19.904 -12.559  1.00 23.85           O  
ATOM   4386  CG  PRO C 274      -6.149 -16.366 -13.280  1.00 23.85           C  
ATOM   4387  CD  PRO C 274      -5.043 -16.856 -12.391  1.00 23.85           C  
ATOM   4388  N   LEU C 275      -8.401 -19.950 -11.093  1.00 22.53           N  
ATOM   4389  CA  LEU C 275      -8.866 -21.253 -11.559  1.00 22.53           C  
ATOM   4390  C   LEU C 275      -9.669 -21.114 -12.847  1.00 22.53           C  
ATOM   4391  CB  LEU C 275      -9.716 -21.934 -10.483  1.00 22.53           C  
ATOM   4392  O   LEU C 275     -10.550 -20.257 -12.945  1.00 22.53           O  
ATOM   4393  CG  LEU C 275      -8.962 -22.782  -9.459  1.00 22.53           C  
ATOM   4394  CD1 LEU C 275      -9.641 -22.696  -8.096  1.00 22.53           C  
ATOM   4395  CD2 LEU C 275      -8.871 -24.231  -9.926  1.00 22.53           C  
TER    4396      LEU C 275                                                      
ENDMDL                                                                          
END                                                                             
