# Supplementary material for: AI-guided pipeline for protein–protein interaction drug discovery identifies a SARS-CoV-2 inhibitor
Source: Mol Syst Biol. 2024 Mar 11;20(4):428–57. doi: 10.1038/s44320-024-00019-8 (PMC10987651; doi:10.1038/s44320-024-00019-8)
Supplement: Supplementary file 15 — Source Data Fig. 5 [file 44320_2024_19_MOESM15_ESM.zip › Source Data Figure 5/ColabFold/ORF3a-ORF3a_4d856.result/ORF3a_ORF3a_4d856_unrelaxed_rank_4_model_1.pdb]

MODEL     1                                                                     
ATOM      1  N   MET B   1     -27.146  20.707  14.193  1.00 22.25           N  
ATOM      2  CA  MET B   1     -27.753  19.450  14.621  1.00 22.25           C  
ATOM      3  C   MET B   1     -29.066  19.202  13.887  1.00 22.25           C  
ATOM      4  CB  MET B   1     -27.990  19.452  16.132  1.00 22.25           C  
ATOM      5  O   MET B   1     -29.400  18.059  13.571  1.00 22.25           O  
ATOM      6  CG  MET B   1     -27.020  18.575  16.906  1.00 22.25           C  
ATOM      7  SD  MET B   1     -27.601  18.217  18.609  1.00 22.25           S  
ATOM      8  CE  MET B   1     -27.232  16.444  18.708  1.00 22.25           C  
ATOM      9  N   ASP B   2     -29.857  20.220  13.529  1.00 26.81           N  
ATOM     10  CA  ASP B   2     -31.138  20.225  12.828  1.00 26.81           C  
ATOM     11  C   ASP B   2     -30.951  19.931  11.341  1.00 26.81           C  
ATOM     12  CB  ASP B   2     -31.846  21.568  13.013  1.00 26.81           C  
ATOM     13  O   ASP B   2     -31.729  19.181  10.748  1.00 26.81           O  
ATOM     14  CG  ASP B   2     -32.897  21.538  14.109  1.00 26.81           C  
ATOM     15  OD1 ASP B   2     -33.361  20.438  14.479  1.00 26.81           O  
ATOM     16  OD2 ASP B   2     -33.267  22.624  14.605  1.00 26.81           O  
ATOM     17  N   LEU B   3     -29.913  20.507  10.640  1.00 24.40           N  
ATOM     18  CA  LEU B   3     -29.569  20.237   9.249  1.00 24.40           C  
ATOM     19  C   LEU B   3     -29.155  18.781   9.064  1.00 24.40           C  
ATOM     20  CB  LEU B   3     -28.442  21.163   8.785  1.00 24.40           C  
ATOM     21  O   LEU B   3     -29.557  18.134   8.094  1.00 24.40           O  
ATOM     22  CG  LEU B   3     -28.238  21.280   7.274  1.00 24.40           C  
ATOM     23  CD1 LEU B   3     -29.138  22.370   6.701  1.00 24.40           C  
ATOM     24  CD2 LEU B   3     -26.775  21.563   6.952  1.00 24.40           C  
ATOM     25  N   PHE B   4     -28.450  18.268   9.941  1.00 25.44           N  
ATOM     26  CA  PHE B   4     -28.032  16.873  10.016  1.00 25.44           C  
ATOM     27  C   PHE B   4     -29.241  15.949  10.102  1.00 25.44           C  
ATOM     28  CB  PHE B   4     -27.114  16.650  11.222  1.00 25.44           C  
ATOM     29  O   PHE B   4     -29.311  14.942   9.394  1.00 25.44           O  
ATOM     30  CG  PHE B   4     -26.166  15.493  11.057  1.00 25.44           C  
ATOM     31  CD1 PHE B   4     -26.499  14.231  11.533  1.00 25.44           C  
ATOM     32  CD2 PHE B   4     -24.941  15.668  10.426  1.00 25.44           C  
ATOM     33  CE1 PHE B   4     -25.623  13.158  11.382  1.00 25.44           C  
ATOM     34  CE2 PHE B   4     -24.061  14.601  10.271  1.00 25.44           C  
ATOM     35  CZ  PHE B   4     -24.403  13.347  10.751  1.00 25.44           C  
ATOM     36  N   MET B   5     -30.207  16.263  10.873  1.00 25.03           N  
ATOM     37  CA  MET B   5     -31.436  15.497  11.060  1.00 25.03           C  
ATOM     38  C   MET B   5     -32.304  15.547   9.808  1.00 25.03           C  
ATOM     39  CB  MET B   5     -32.221  16.024  12.262  1.00 25.03           C  
ATOM     40  O   MET B   5     -32.988  14.574   9.482  1.00 25.03           O  
ATOM     41  CG  MET B   5     -31.707  15.518  13.600  1.00 25.03           C  
ATOM     42  SD  MET B   5     -32.058  13.736  13.861  1.00 25.03           S  
ATOM     43  CE  MET B   5     -32.267  13.712  15.663  1.00 25.03           C  
ATOM     44  N   ARG B   6     -32.317  16.707   9.089  1.00 26.02           N  
ATOM     45  CA  ARG B   6     -33.113  16.887   7.879  1.00 26.02           C  
ATOM     46  C   ARG B   6     -32.569  16.039   6.735  1.00 26.02           C  
ATOM     47  CB  ARG B   6     -33.143  18.361   7.470  1.00 26.02           C  
ATOM     48  O   ARG B   6     -33.339  15.474   5.954  1.00 26.02           O  
ATOM     49  CG  ARG B   6     -34.383  19.106   7.939  1.00 26.02           C  
ATOM     50  CD  ARG B   6     -34.461  20.504   7.341  1.00 26.02           C  
ATOM     51  NE  ARG B   6     -35.677  21.199   7.755  1.00 26.02           N  
ATOM     52  NH1 ARG B   6     -35.407  22.970   6.295  1.00 26.02           N  
ATOM     53  NH2 ARG B   6     -37.219  22.900   7.698  1.00 26.02           N  
ATOM     54  CZ  ARG B   6     -36.098  22.355   7.248  1.00 26.02           C  
ATOM     55  N   ILE B   7     -31.264  15.989   6.573  1.00 26.86           N  
ATOM     56  CA  ILE B   7     -30.629  15.230   5.502  1.00 26.86           C  
ATOM     57  C   ILE B   7     -30.778  13.734   5.771  1.00 26.86           C  
ATOM     58  CB  ILE B   7     -29.136  15.602   5.354  1.00 26.86           C  
ATOM     59  O   ILE B   7     -31.048  12.956   4.853  1.00 26.86           O  
ATOM     60  CG1 ILE B   7     -28.992  17.057   4.895  1.00 26.86           C  
ATOM     61  CG2 ILE B   7     -28.436  14.648   4.381  1.00 26.86           C  
ATOM     62  CD1 ILE B   7     -27.561  17.576   4.925  1.00 26.86           C  
ATOM     63  N   PHE B   8     -30.577  13.376   7.031  1.00 26.38           N  
ATOM     64  CA  PHE B   8     -30.503  11.981   7.449  1.00 26.38           C  
ATOM     65  C   PHE B   8     -31.810  11.540   8.097  1.00 26.38           C  
ATOM     66  CB  PHE B   8     -29.338  11.770   8.421  1.00 26.38           C  
ATOM     67  O   PHE B   8     -31.818  11.080   9.240  1.00 26.38           O  
ATOM     68  CG  PHE B   8     -27.986  11.785   7.760  1.00 26.38           C  
ATOM     69  CD1 PHE B   8     -27.499  10.654   7.116  1.00 26.38           C  
ATOM     70  CD2 PHE B   8     -27.202  12.931   7.783  1.00 26.38           C  
ATOM     71  CE1 PHE B   8     -26.248  10.665   6.503  1.00 26.38           C  
ATOM     72  CE2 PHE B   8     -25.951  12.949   7.173  1.00 26.38           C  
ATOM     73  CZ  PHE B   8     -25.475  11.815   6.534  1.00 26.38           C  
ATOM     74  N   THR B   9     -32.876  12.196   7.953  1.00 23.32           N  
ATOM     75  CA  THR B   9     -34.102  11.798   8.635  1.00 23.32           C  
ATOM     76  C   THR B   9     -34.416  10.328   8.370  1.00 23.32           C  
ATOM     77  CB  THR B   9     -35.295  12.667   8.194  1.00 23.32           C  
ATOM     78  O   THR B   9     -34.504   9.905   7.215  1.00 23.32           O  
ATOM     79  CG2 THR B   9     -36.281  12.870   9.340  1.00 23.32           C  
ATOM     80  OG1 THR B   9     -34.812  13.945   7.761  1.00 23.32           O  
ATOM     81  N   ILE B  10     -33.934   9.433   9.230  1.00 26.67           N  
ATOM     82  CA  ILE B  10     -34.249   8.019   9.404  1.00 26.67           C  
ATOM     83  C   ILE B  10     -35.764   7.823   9.387  1.00 26.67           C  
ATOM     84  CB  ILE B  10     -33.652   7.464  10.716  1.00 26.67           C  
ATOM     85  O   ILE B  10     -36.509   8.647   9.923  1.00 26.67           O  
ATOM     86  CG1 ILE B  10     -32.137   7.699  10.754  1.00 26.67           C  
ATOM     87  CG2 ILE B  10     -33.979   5.976  10.872  1.00 26.67           C  
ATOM     88  CD1 ILE B  10     -31.502   7.425  12.111  1.00 26.67           C  
ATOM     89  N   GLY B  11     -36.283   7.210   8.403  1.00 26.18           N  
ATOM     90  CA  GLY B  11     -37.678   6.799   8.394  1.00 26.18           C  
ATOM     91  C   GLY B  11     -38.276   6.687   9.784  1.00 26.18           C  
ATOM     92  O   GLY B  11     -37.577   6.868  10.783  1.00 26.18           O  
ATOM     93  N   THR B  12     -39.437   7.080  10.023  1.00 25.06           N  
ATOM     94  CA  THR B  12     -40.218   7.025  11.254  1.00 25.06           C  
ATOM     95  C   THR B  12     -40.435   5.580  11.694  1.00 25.06           C  
ATOM     96  CB  THR B  12     -41.581   7.722  11.082  1.00 25.06           C  
ATOM     97  O   THR B  12     -40.612   4.691  10.859  1.00 25.06           O  
ATOM     98  CG2 THR B  12     -41.454   9.231  11.268  1.00 25.06           C  
ATOM     99  OG1 THR B  12     -42.086   7.454   9.769  1.00 25.06           O  
ATOM    100  N   VAL B  13     -39.777   5.143  12.685  1.00 25.15           N  
ATOM    101  CA  VAL B  13     -40.077   3.865  13.323  1.00 25.15           C  
ATOM    102  C   VAL B  13     -41.470   3.913  13.945  1.00 25.15           C  
ATOM    103  CB  VAL B  13     -39.025   3.505  14.396  1.00 25.15           C  
ATOM    104  O   VAL B  13     -41.778   4.817  14.725  1.00 25.15           O  
ATOM    105  CG1 VAL B  13     -39.324   2.137  15.007  1.00 25.15           C  
ATOM    106  CG2 VAL B  13     -37.621   3.531  13.796  1.00 25.15           C  
ATOM    107  N   THR B  14     -42.570   3.557  13.152  1.00 25.28           N  
ATOM    108  CA  THR B  14     -43.874   3.470  13.800  1.00 25.28           C  
ATOM    109  C   THR B  14     -43.999   2.170  14.590  1.00 25.28           C  
ATOM    110  CB  THR B  14     -45.016   3.561  12.772  1.00 25.28           C  
ATOM    111  O   THR B  14     -43.708   1.091  14.069  1.00 25.28           O  
ATOM    112  CG2 THR B  14     -45.533   4.991  12.650  1.00 25.28           C  
ATOM    113  OG1 THR B  14     -44.537   3.128  11.493  1.00 25.28           O  
ATOM    114  N   LEU B  15     -43.906   2.225  15.825  1.00 23.49           N  
ATOM    115  CA  LEU B  15     -44.182   1.074  16.677  1.00 23.49           C  
ATOM    116  C   LEU B  15     -45.653   0.680  16.599  1.00 23.49           C  
ATOM    117  CB  LEU B  15     -43.799   1.377  18.129  1.00 23.49           C  
ATOM    118  O   LEU B  15     -46.535   1.512  16.822  1.00 23.49           O  
ATOM    119  CG  LEU B  15     -42.396   0.949  18.563  1.00 23.49           C  
ATOM    120  CD1 LEU B  15     -41.760   2.026  19.435  1.00 23.49           C  
ATOM    121  CD2 LEU B  15     -42.449  -0.383  19.303  1.00 23.49           C  
ATOM    122  N   LYS B  16     -46.027  -0.122  15.636  1.00 26.93           N  
ATOM    123  CA  LYS B  16     -47.417  -0.558  15.733  1.00 26.93           C  
ATOM    124  C   LYS B  16     -47.620  -1.484  16.929  1.00 26.93           C  
ATOM    125  CB  LYS B  16     -47.851  -1.262  14.446  1.00 26.93           C  
ATOM    126  O   LYS B  16     -46.864  -2.440  17.117  1.00 26.93           O  
ATOM    127  CG  LYS B  16     -48.535  -0.347  13.442  1.00 26.93           C  
ATOM    128  CD  LYS B  16     -49.069  -1.128  12.247  1.00 26.93           C  
ATOM    129  CE  LYS B  16     -49.715  -0.208  11.220  1.00 26.93           C  
ATOM    130  NZ  LYS B  16     -50.209  -0.966  10.032  1.00 26.93           N  
ATOM    131  N   GLN B  17     -48.242  -0.958  18.003  1.00 25.75           N  
ATOM    132  CA  GLN B  17     -48.610  -1.737  19.180  1.00 25.75           C  
ATOM    133  C   GLN B  17     -49.358  -3.008  18.787  1.00 25.75           C  
ATOM    134  CB  GLN B  17     -49.464  -0.900  20.134  1.00 25.75           C  
ATOM    135  O   GLN B  17     -50.318  -2.957  18.015  1.00 25.75           O  
ATOM    136  CG  GLN B  17     -48.789  -0.607  21.467  1.00 25.75           C  
ATOM    137  CD  GLN B  17     -49.551   0.406  22.301  1.00 25.75           C  
ATOM    138  NE2 GLN B  17     -49.088   0.636  23.524  1.00 25.75           N  
ATOM    139  OE1 GLN B  17     -50.549   0.977  21.848  1.00 25.75           O  
ATOM    140  N   GLY B  18     -48.609  -4.085  18.617  1.00 28.94           N  
ATOM    141  CA  GLY B  18     -49.286  -5.351  18.391  1.00 28.94           C  
ATOM    142  C   GLY B  18     -50.502  -5.544  19.277  1.00 28.94           C  
ATOM    143  O   GLY B  18     -50.581  -4.970  20.365  1.00 28.94           O  
ATOM    144  N   GLU B  19     -51.687  -5.509  18.764  1.00 27.83           N  
ATOM    145  CA  GLU B  19     -52.910  -5.840  19.490  1.00 27.83           C  
ATOM    146  C   GLU B  19     -52.754  -7.141  20.271  1.00 27.83           C  
ATOM    147  CB  GLU B  19     -54.095  -5.944  18.527  1.00 27.83           C  
ATOM    148  O   GLU B  19     -52.204  -8.117  19.758  1.00 27.83           O  
ATOM    149  CG  GLU B  19     -55.341  -5.211  19.003  1.00 27.83           C  
ATOM    150  CD  GLU B  19     -56.492  -5.278  18.013  1.00 27.83           C  
ATOM    151  OE1 GLU B  19     -57.611  -4.828  18.350  1.00 27.83           O  
ATOM    152  OE2 GLU B  19     -56.275  -5.786  16.890  1.00 27.83           O  
ATOM    153  N   ILE B  20     -52.597  -6.996  21.580  1.00 31.04           N  
ATOM    154  CA  ILE B  20     -52.581  -8.126  22.503  1.00 31.04           C  
ATOM    155  C   ILE B  20     -53.806  -9.004  22.265  1.00 31.04           C  
ATOM    156  CB  ILE B  20     -52.537  -7.654  23.973  1.00 31.04           C  
ATOM    157  O   ILE B  20     -54.941  -8.569  22.478  1.00 31.04           O  
ATOM    158  CG1 ILE B  20     -51.333  -6.732  24.203  1.00 31.04           C  
ATOM    159  CG2 ILE B  20     -52.497  -8.853  24.925  1.00 31.04           C  
ATOM    160  CD1 ILE B  20     -51.317  -6.063  25.570  1.00 31.04           C  
ATOM    161  N   LYS B  21     -53.985  -9.648  21.093  1.00 29.71           N  
ATOM    162  CA  LYS B  21     -55.186 -10.464  21.243  1.00 29.71           C  
ATOM    163  C   LYS B  21     -55.049 -11.431  22.416  1.00 29.71           C  
ATOM    164  CB  LYS B  21     -55.474 -11.238  19.956  1.00 29.71           C  
ATOM    165  O   LYS B  21     -55.831 -11.376  23.368  1.00 29.71           O  
ATOM    166  CG  LYS B  21     -56.246 -10.441  18.915  1.00 29.71           C  
ATOM    167  CD  LYS B  21     -56.619 -11.303  17.715  1.00 29.71           C  
ATOM    168  CE  LYS B  21     -57.358 -10.498  16.655  1.00 29.71           C  
ATOM    169  NZ  LYS B  21     -57.708 -11.334  15.468  1.00 29.71           N  
ATOM    170  N   ASP B  22     -55.104 -12.745  22.104  1.00 30.42           N  
ATOM    171  CA  ASP B  22     -55.370 -13.863  23.004  1.00 30.42           C  
ATOM    172  C   ASP B  22     -54.179 -14.123  23.923  1.00 30.42           C  
ATOM    173  CB  ASP B  22     -55.705 -15.125  22.207  1.00 30.42           C  
ATOM    174  O   ASP B  22     -53.245 -14.837  23.551  1.00 30.42           O  
ATOM    175  CG  ASP B  22     -57.198 -15.320  22.005  1.00 30.42           C  
ATOM    176  OD1 ASP B  22     -57.998 -14.737  22.769  1.00 30.42           O  
ATOM    177  OD2 ASP B  22     -57.577 -16.066  21.077  1.00 30.42           O  
ATOM    178  N   ALA B  23     -53.754 -13.093  24.702  1.00 32.34           N  
ATOM    179  CA  ALA B  23     -52.486 -13.159  25.425  1.00 32.34           C  
ATOM    180  C   ALA B  23     -52.518 -14.251  26.490  1.00 32.34           C  
ATOM    181  CB  ALA B  23     -52.166 -11.808  26.061  1.00 32.34           C  
ATOM    182  O   ALA B  23     -53.315 -14.187  27.430  1.00 32.34           O  
ATOM    183  N   THR B  24     -52.548 -15.578  26.095  1.00 28.80           N  
ATOM    184  CA  THR B  24     -52.265 -16.402  27.265  1.00 28.80           C  
ATOM    185  C   THR B  24     -50.948 -15.988  27.913  1.00 28.80           C  
ATOM    186  CB  THR B  24     -52.211 -17.896  26.895  1.00 28.80           C  
ATOM    187  O   THR B  24     -50.039 -15.507  27.233  1.00 28.80           O  
ATOM    188  CG2 THR B  24     -53.342 -18.670  27.565  1.00 28.80           C  
ATOM    189  OG1 THR B  24     -52.328 -18.035  25.474  1.00 28.80           O  
ATOM    190  N   PRO B  25     -50.882 -15.866  29.310  1.00 28.88           N  
ATOM    191  CA  PRO B  25     -49.788 -15.299  30.104  1.00 28.88           C  
ATOM    192  C   PRO B  25     -48.411 -15.687  29.571  1.00 28.88           C  
ATOM    193  CB  PRO B  25     -50.021 -15.889  31.497  1.00 28.88           C  
ATOM    194  O   PRO B  25     -47.440 -14.950  29.765  1.00 28.88           O  
ATOM    195  CG  PRO B  25     -51.172 -16.828  31.327  1.00 28.88           C  
ATOM    196  CD  PRO B  25     -51.590 -16.814  29.884  1.00 28.88           C  
ATOM    197  N   SER B  26     -48.099 -16.955  29.477  1.00 26.37           N  
ATOM    198  CA  SER B  26     -46.724 -17.414  29.306  1.00 26.37           C  
ATOM    199  C   SER B  26     -46.176 -17.019  27.939  1.00 26.37           C  
ATOM    200  CB  SER B  26     -46.640 -18.931  29.479  1.00 26.37           C  
ATOM    201  O   SER B  26     -45.061 -17.401  27.577  1.00 26.37           O  
ATOM    202  OG  SER B  26     -47.697 -19.576  28.788  1.00 26.37           O  
ATOM    203  N   ASP B  27     -47.024 -16.610  27.072  1.00 26.02           N  
ATOM    204  CA  ASP B  27     -46.661 -16.558  25.659  1.00 26.02           C  
ATOM    205  C   ASP B  27     -45.717 -15.392  25.377  1.00 26.02           C  
ATOM    206  CB  ASP B  27     -47.914 -16.443  24.787  1.00 26.02           C  
ATOM    207  O   ASP B  27     -45.885 -14.303  25.929  1.00 26.02           O  
ATOM    208  CG  ASP B  27     -48.447 -17.791  24.334  1.00 26.02           C  
ATOM    209  OD1 ASP B  27     -47.705 -18.794  24.403  1.00 26.02           O  
ATOM    210  OD2 ASP B  27     -49.618 -17.849  23.901  1.00 26.02           O  
ATOM    211  N   PHE B  28     -44.431 -15.676  25.077  1.00 23.42           N  
ATOM    212  CA  PHE B  28     -43.337 -14.814  24.647  1.00 23.42           C  
ATOM    213  C   PHE B  28     -43.836 -13.748  23.679  1.00 23.42           C  
ATOM    214  CB  PHE B  28     -42.226 -15.640  23.991  1.00 23.42           C  
ATOM    215  O   PHE B  28     -44.651 -14.034  22.799  1.00 23.42           O  
ATOM    216  CG  PHE B  28     -41.202 -16.161  24.962  1.00 23.42           C  
ATOM    217  CD1 PHE B  28     -40.098 -15.392  25.308  1.00 23.42           C  
ATOM    218  CD2 PHE B  28     -41.344 -17.420  25.531  1.00 23.42           C  
ATOM    219  CE1 PHE B  28     -39.148 -15.871  26.208  1.00 23.42           C  
ATOM    220  CE2 PHE B  28     -40.399 -17.906  26.430  1.00 23.42           C  
ATOM    221  CZ  PHE B  28     -39.302 -17.130  26.767  1.00 23.42           C  
ATOM    222  N   VAL B  29     -44.215 -12.602  24.190  1.00 22.05           N  
ATOM    223  CA  VAL B  29     -44.599 -11.408  23.445  1.00 22.05           C  
ATOM    224  C   VAL B  29     -43.585 -11.143  22.334  1.00 22.05           C  
ATOM    225  CB  VAL B  29     -44.712 -10.175  24.369  1.00 22.05           C  
ATOM    226  O   VAL B  29     -42.390 -10.992  22.600  1.00 22.05           O  
ATOM    227  CG1 VAL B  29     -45.101  -8.933  23.568  1.00 22.05           C  
ATOM    228  CG2 VAL B  29     -45.724 -10.434  25.483  1.00 22.05           C  
ATOM    229  N   ARG B  30     -43.716 -11.933  21.204  1.00 21.81           N  
ATOM    230  CA  ARG B  30     -42.852 -11.610  20.072  1.00 21.81           C  
ATOM    231  C   ARG B  30     -43.151 -10.214  19.537  1.00 21.81           C  
ATOM    232  CB  ARG B  30     -43.017 -12.645  18.957  1.00 21.81           C  
ATOM    233  O   ARG B  30     -44.297  -9.901  19.210  1.00 21.81           O  
ATOM    234  CG  ARG B  30     -41.961 -13.739  18.972  1.00 21.81           C  
ATOM    235  CD  ARG B  30     -42.141 -14.711  17.814  1.00 21.81           C  
ATOM    236  NE  ARG B  30     -41.116 -15.751  17.820  1.00 21.81           N  
ATOM    237  NH1 ARG B  30     -42.218 -17.135  16.335  1.00 21.81           N  
ATOM    238  NH2 ARG B  30     -40.187 -17.757  17.196  1.00 21.81           N  
ATOM    239  CZ  ARG B  30     -41.176 -16.879  17.117  1.00 21.81           C  
ATOM    240  N   ALA B  31     -42.689  -9.176  20.165  1.00 22.12           N  
ATOM    241  CA  ALA B  31     -42.796  -7.828  19.613  1.00 22.12           C  
ATOM    242  C   ALA B  31     -42.112  -7.737  18.252  1.00 22.12           C  
ATOM    243  CB  ALA B  31     -42.192  -6.809  20.577  1.00 22.12           C  
ATOM    244  O   ALA B  31     -41.024  -8.282  18.059  1.00 22.12           O  
ATOM    245  N   THR B  32     -42.887  -7.981  17.238  1.00 22.23           N  
ATOM    246  CA  THR B  32     -42.336  -7.810  15.898  1.00 22.23           C  
ATOM    247  C   THR B  32     -42.157  -6.330  15.572  1.00 22.23           C  
ATOM    248  CB  THR B  32     -43.236  -8.467  14.836  1.00 22.23           C  
ATOM    249  O   THR B  32     -43.070  -5.528  15.780  1.00 22.23           O  
ATOM    250  CG2 THR B  32     -42.404  -9.153  13.758  1.00 22.23           C  
ATOM    251  OG1 THR B  32     -44.077  -9.441  15.467  1.00 22.23           O  
ATOM    252  N   ALA B  33     -41.032  -5.771  15.942  1.00 23.11           N  
ATOM    253  CA  ALA B  33     -40.744  -4.406  15.511  1.00 23.11           C  
ATOM    254  C   ALA B  33     -40.469  -4.351  14.011  1.00 23.11           C  
ATOM    255  CB  ALA B  33     -39.557  -3.842  16.288  1.00 23.11           C  
ATOM    256  O   ALA B  33     -39.885  -5.279  13.446  1.00 23.11           O  
ATOM    257  N   THR B  34     -41.379  -3.983  13.271  1.00 24.79           N  
ATOM    258  CA  THR B  34     -41.222  -3.787  11.834  1.00 24.79           C  
ATOM    259  C   THR B  34     -40.377  -2.550  11.546  1.00 24.79           C  
ATOM    260  CB  THR B  34     -42.588  -3.653  11.137  1.00 24.79           C  
ATOM    261  O   THR B  34     -40.646  -1.470  12.077  1.00 24.79           O  
ATOM    262  CG2 THR B  34     -42.692  -4.598   9.944  1.00 24.79           C  
ATOM    263  OG1 THR B  34     -43.628  -3.965  12.071  1.00 24.79           O  
ATOM    264  N   ILE B  35     -39.109  -2.786  11.464  1.00 24.70           N  
ATOM    265  CA  ILE B  35     -38.298  -1.642  11.059  1.00 24.70           C  
ATOM    266  C   ILE B  35     -38.467  -1.393   9.562  1.00 24.70           C  
ATOM    267  CB  ILE B  35     -36.806  -1.858  11.401  1.00 24.70           C  
ATOM    268  O   ILE B  35     -38.133  -2.251   8.742  1.00 24.70           O  
ATOM    269  CG1 ILE B  35     -36.642  -2.187  12.890  1.00 24.70           C  
ATOM    270  CG2 ILE B  35     -35.981  -0.626  11.018  1.00 24.70           C  
ATOM    271  CD1 ILE B  35     -35.248  -2.669  13.267  1.00 24.70           C  
ATOM    272  N   PRO B  36     -39.416  -0.724   9.129  1.00 24.89           N  
ATOM    273  CA  PRO B  36     -39.435  -0.486   7.684  1.00 24.89           C  
ATOM    274  C   PRO B  36     -38.071  -0.068   7.138  1.00 24.89           C  
ATOM    275  CB  PRO B  36     -40.456   0.643   7.526  1.00 24.89           C  
ATOM    276  O   PRO B  36     -37.386   0.758   7.745  1.00 24.89           O  
ATOM    277  CG  PRO B  36     -40.637   1.191   8.904  1.00 24.89           C  
ATOM    278  CD  PRO B  36     -39.993   0.249   9.880  1.00 24.89           C  
ATOM    279  N   ILE B  37     -37.337  -1.021   6.751  1.00 25.60           N  
ATOM    280  CA  ILE B  37     -36.096  -0.645   6.084  1.00 25.60           C  
ATOM    281  C   ILE B  37     -36.398   0.310   4.931  1.00 25.60           C  
ATOM    282  CB  ILE B  37     -35.333  -1.885   5.566  1.00 25.60           C  
ATOM    283  O   ILE B  37     -37.016  -0.082   3.938  1.00 25.60           O  
ATOM    284  CG1 ILE B  37     -35.037  -2.849   6.720  1.00 25.60           C  
ATOM    285  CG2 ILE B  37     -34.042  -1.468   4.856  1.00 25.60           C  
ATOM    286  CD1 ILE B  37     -34.561  -4.224   6.271  1.00 25.60           C  
ATOM    287  N   GLN B  38     -37.192   1.304   5.048  1.00 25.82           N  
ATOM    288  CA  GLN B  38     -37.054   2.258   3.954  1.00 25.82           C  
ATOM    289  C   GLN B  38     -35.588   2.604   3.707  1.00 25.82           C  
ATOM    290  CB  GLN B  38     -37.852   3.530   4.246  1.00 25.82           C  
ATOM    291  O   GLN B  38     -34.899   3.087   4.609  1.00 25.82           O  
ATOM    292  CG  GLN B  38     -39.044   3.734   3.321  1.00 25.82           C  
ATOM    293  CD  GLN B  38     -39.856   4.966   3.673  1.00 25.82           C  
ATOM    294  NE2 GLN B  38     -40.698   5.407   2.745  1.00 25.82           N  
ATOM    295  OE1 GLN B  38     -39.728   5.517   4.771  1.00 25.82           O  
ATOM    296  N   ALA B  39     -34.886   1.603   3.151  1.00 29.99           N  
ATOM    297  CA  ALA B  39     -33.515   1.845   2.711  1.00 29.99           C  
ATOM    298  C   ALA B  39     -33.364   3.249   2.133  1.00 29.99           C  
ATOM    299  CB  ALA B  39     -33.095   0.800   1.680  1.00 29.99           C  
ATOM    300  O   ALA B  39     -33.945   3.564   1.092  1.00 29.99           O  
ATOM    301  N   SER B  40     -33.538   4.267   2.878  1.00 28.22           N  
ATOM    302  CA  SER B  40     -33.245   5.572   2.293  1.00 28.22           C  
ATOM    303  C   SER B  40     -31.916   5.558   1.547  1.00 28.22           C  
ATOM    304  CB  SER B  40     -33.220   6.651   3.377  1.00 28.22           C  
ATOM    305  O   SER B  40     -31.128   4.620   1.688  1.00 28.22           O  
ATOM    306  OG  SER B  40     -32.156   6.426   4.286  1.00 28.22           O  
ATOM    307  N   LEU B  41     -31.695   6.461   0.502  1.00 34.18           N  
ATOM    308  CA  LEU B  41     -30.571   6.855  -0.340  1.00 34.18           C  
ATOM    309  C   LEU B  41     -29.253   6.727   0.416  1.00 34.18           C  
ATOM    310  CB  LEU B  41     -30.751   8.293  -0.835  1.00 34.18           C  
ATOM    311  O   LEU B  41     -28.267   6.225  -0.128  1.00 34.18           O  
ATOM    312  CG  LEU B  41     -31.184   8.459  -2.293  1.00 34.18           C  
ATOM    313  CD1 LEU B  41     -32.199   9.590  -2.419  1.00 34.18           C  
ATOM    314  CD2 LEU B  41     -29.974   8.718  -3.184  1.00 34.18           C  
ATOM    315  N   PRO B  42     -29.196   6.845   1.745  1.00 39.12           N  
ATOM    316  CA  PRO B  42     -27.890   6.996   2.390  1.00 39.12           C  
ATOM    317  C   PRO B  42     -27.191   5.660   2.630  1.00 39.12           C  
ATOM    318  CB  PRO B  42     -28.229   7.681   3.717  1.00 39.12           C  
ATOM    319  O   PRO B  42     -25.972   5.559   2.470  1.00 39.12           O  
ATOM    320  CG  PRO B  42     -29.706   7.908   3.663  1.00 39.12           C  
ATOM    321  CD  PRO B  42     -30.242   7.266   2.415  1.00 39.12           C  
ATOM    322  N   PHE B  43     -27.992   4.595   2.955  1.00 39.23           N  
ATOM    323  CA  PHE B  43     -27.303   3.332   3.192  1.00 39.23           C  
ATOM    324  C   PHE B  43     -26.717   2.784   1.896  1.00 39.23           C  
ATOM    325  CB  PHE B  43     -28.255   2.306   3.813  1.00 39.23           C  
ATOM    326  O   PHE B  43     -25.592   2.280   1.881  1.00 39.23           O  
ATOM    327  CG  PHE B  43     -27.568   1.062   4.309  1.00 39.23           C  
ATOM    328  CD1 PHE B  43     -27.562  -0.098   3.544  1.00 39.23           C  
ATOM    329  CD2 PHE B  43     -26.928   1.054   5.542  1.00 39.23           C  
ATOM    330  CE1 PHE B  43     -26.926  -1.250   4.001  1.00 39.23           C  
ATOM    331  CE2 PHE B  43     -26.291  -0.094   6.005  1.00 39.23           C  
ATOM    332  CZ  PHE B  43     -26.292  -1.245   5.234  1.00 39.23           C  
ATOM    333  N   GLY B  44     -27.587   2.799   0.879  1.00 42.44           N  
ATOM    334  CA  GLY B  44     -27.079   2.424  -0.431  1.00 42.44           C  
ATOM    335  C   GLY B  44     -25.827   3.184  -0.826  1.00 42.44           C  
ATOM    336  O   GLY B  44     -24.867   2.593  -1.324  1.00 42.44           O  
ATOM    337  N   TRP B  45     -25.802   4.399  -0.446  1.00 44.73           N  
ATOM    338  CA  TRP B  45     -24.659   5.239  -0.786  1.00 44.73           C  
ATOM    339  C   TRP B  45     -23.452   4.893   0.079  1.00 44.73           C  
ATOM    340  CB  TRP B  45     -25.012   6.720  -0.623  1.00 44.73           C  
ATOM    341  O   TRP B  45     -22.310   4.957  -0.383  1.00 44.73           O  
ATOM    342  CG  TRP B  45     -25.747   7.304  -1.792  1.00 44.73           C  
ATOM    343  CD1 TRP B  45     -27.064   7.664  -1.841  1.00 44.73           C  
ATOM    344  CD2 TRP B  45     -25.204   7.590  -3.085  1.00 44.73           C  
ATOM    345  CE2 TRP B  45     -26.251   8.124  -3.869  1.00 44.73           C  
ATOM    346  CE3 TRP B  45     -23.933   7.447  -3.657  1.00 44.73           C  
ATOM    347  NE1 TRP B  45     -27.374   8.158  -3.087  1.00 44.73           N  
ATOM    348  CH2 TRP B  45     -24.811   8.365  -5.732  1.00 44.73           C  
ATOM    349  CZ2 TRP B  45     -26.064   8.516  -5.197  1.00 44.73           C  
ATOM    350  CZ3 TRP B  45     -23.749   7.838  -4.979  1.00 44.73           C  
ATOM    351  N   LEU B  46     -23.851   4.490   1.230  1.00 44.14           N  
ATOM    352  CA  LEU B  46     -22.777   4.088   2.131  1.00 44.14           C  
ATOM    353  C   LEU B  46     -22.065   2.845   1.609  1.00 44.14           C  
ATOM    354  CB  LEU B  46     -23.326   3.824   3.536  1.00 44.14           C  
ATOM    355  O   LEU B  46     -20.833   2.789   1.597  1.00 44.14           O  
ATOM    356  CG  LEU B  46     -22.325   3.934   4.687  1.00 44.14           C  
ATOM    357  CD1 LEU B  46     -22.703   5.089   5.609  1.00 44.14           C  
ATOM    358  CD2 LEU B  46     -22.256   2.624   5.464  1.00 44.14           C  
ATOM    359  N   ILE B  47     -22.827   1.858   1.276  1.00 43.89           N  
ATOM    360  CA  ILE B  47     -22.263   0.630   0.726  1.00 43.89           C  
ATOM    361  C   ILE B  47     -21.463   0.950  -0.535  1.00 43.89           C  
ATOM    362  CB  ILE B  47     -23.364  -0.408   0.414  1.00 43.89           C  
ATOM    363  O   ILE B  47     -20.349   0.452  -0.715  1.00 43.89           O  
ATOM    364  CG1 ILE B  47     -24.036  -0.879   1.708  1.00 43.89           C  
ATOM    365  CG2 ILE B  47     -22.784  -1.592  -0.365  1.00 43.89           C  
ATOM    366  CD1 ILE B  47     -25.228  -1.800   1.487  1.00 43.89           C  
ATOM    367  N   VAL B  48     -21.985   1.777  -1.250  1.00 45.02           N  
ATOM    368  CA  VAL B  48     -21.330   2.194  -2.485  1.00 45.02           C  
ATOM    369  C   VAL B  48     -20.029   2.924  -2.159  1.00 45.02           C  
ATOM    370  CB  VAL B  48     -22.249   3.098  -3.338  1.00 45.02           C  
ATOM    371  O   VAL B  48     -19.007   2.708  -2.815  1.00 45.02           O  
ATOM    372  CG1 VAL B  48     -21.480   3.690  -4.518  1.00 45.02           C  
ATOM    373  CG2 VAL B  48     -23.463   2.312  -3.828  1.00 45.02           C  
ATOM    374  N   GLY B  49     -20.109   3.704  -1.166  1.00 48.15           N  
ATOM    375  CA  GLY B  49     -18.931   4.448  -0.750  1.00 48.15           C  
ATOM    376  C   GLY B  49     -17.794   3.555  -0.288  1.00 48.15           C  
ATOM    377  O   GLY B  49     -16.643   3.753  -0.682  1.00 48.15           O  
ATOM    378  N   VAL B  50     -18.179   2.591   0.453  1.00 47.88           N  
ATOM    379  CA  VAL B  50     -17.185   1.664   0.984  1.00 47.88           C  
ATOM    380  C   VAL B  50     -16.579   0.848  -0.155  1.00 47.88           C  
ATOM    381  CB  VAL B  50     -17.797   0.723   2.046  1.00 47.88           C  
ATOM    382  O   VAL B  50     -15.366   0.624  -0.189  1.00 47.88           O  
ATOM    383  CG1 VAL B  50     -16.802  -0.367   2.440  1.00 47.88           C  
ATOM    384  CG2 VAL B  50     -18.236   1.519   3.274  1.00 47.88           C  
ATOM    385  N   ALA B  51     -17.437   0.403  -0.987  1.00 46.01           N  
ATOM    386  CA  ALA B  51     -16.964  -0.338  -2.153  1.00 46.01           C  
ATOM    387  C   ALA B  51     -16.010   0.509  -2.991  1.00 46.01           C  
ATOM    388  CB  ALA B  51     -18.144  -0.802  -3.003  1.00 46.01           C  
ATOM    389  O   ALA B  51     -14.970   0.022  -3.441  1.00 46.01           O  
ATOM    390  N   LEU B  52     -16.374   1.699  -3.122  1.00 48.44           N  
ATOM    391  CA  LEU B  52     -15.541   2.616  -3.893  1.00 48.44           C  
ATOM    392  C   LEU B  52     -14.177   2.796  -3.234  1.00 48.44           C  
ATOM    393  CB  LEU B  52     -16.233   3.974  -4.040  1.00 48.44           C  
ATOM    394  O   LEU B  52     -13.152   2.822  -3.918  1.00 48.44           O  
ATOM    395  CG  LEU B  52     -16.910   4.247  -5.384  1.00 48.44           C  
ATOM    396  CD1 LEU B  52     -18.087   5.200  -5.201  1.00 48.44           C  
ATOM    397  CD2 LEU B  52     -15.907   4.815  -6.383  1.00 48.44           C  
ATOM    398  N   LEU B  53     -14.205   2.854  -2.009  1.00 49.14           N  
ATOM    399  CA  LEU B  53     -12.967   3.023  -1.256  1.00 49.14           C  
ATOM    400  C   LEU B  53     -12.047   1.821  -1.446  1.00 49.14           C  
ATOM    401  CB  LEU B  53     -13.267   3.220   0.232  1.00 49.14           C  
ATOM    402  O   LEU B  53     -10.842   1.983  -1.649  1.00 49.14           O  
ATOM    403  CG  LEU B  53     -12.095   3.668   1.107  1.00 49.14           C  
ATOM    404  CD1 LEU B  53     -11.833   5.158   0.919  1.00 49.14           C  
ATOM    405  CD2 LEU B  53     -12.369   3.348   2.573  1.00 49.14           C  
ATOM    406  N   ALA B  54     -12.644   0.743  -1.268  1.00 48.05           N  
ATOM    407  CA  ALA B  54     -11.872  -0.489  -1.406  1.00 48.05           C  
ATOM    408  C   ALA B  54     -11.240  -0.588  -2.791  1.00 48.05           C  
ATOM    409  CB  ALA B  54     -12.757  -1.704  -1.139  1.00 48.05           C  
ATOM    410  O   ALA B  54     -10.072  -0.963  -2.923  1.00 48.05           O  
ATOM    411  N   VAL B  55     -11.980  -0.242  -3.739  1.00 44.69           N  
ATOM    412  CA  VAL B  55     -11.521  -0.322  -5.122  1.00 44.69           C  
ATOM    413  C   VAL B  55     -10.409   0.697  -5.356  1.00 44.69           C  
ATOM    414  CB  VAL B  55     -12.678  -0.087  -6.118  1.00 44.69           C  
ATOM    415  O   VAL B  55      -9.398   0.387  -5.992  1.00 44.69           O  
ATOM    416  CG1 VAL B  55     -12.144   0.051  -7.543  1.00 44.69           C  
ATOM    417  CG2 VAL B  55     -13.695  -1.224  -6.033  1.00 44.69           C  
ATOM    418  N   PHE B  56     -10.631   1.866  -4.896  1.00 47.54           N  
ATOM    419  CA  PHE B  56      -9.645   2.925  -5.078  1.00 47.54           C  
ATOM    420  C   PHE B  56      -8.334   2.567  -4.388  1.00 47.54           C  
ATOM    421  CB  PHE B  56     -10.177   4.256  -4.538  1.00 47.54           C  
ATOM    422  O   PHE B  56      -7.254   2.825  -4.924  1.00 47.54           O  
ATOM    423  CG  PHE B  56     -10.299   5.330  -5.584  1.00 47.54           C  
ATOM    424  CD1 PHE B  56      -9.207   6.122  -5.919  1.00 47.54           C  
ATOM    425  CD2 PHE B  56     -11.507   5.549  -6.233  1.00 47.54           C  
ATOM    426  CE1 PHE B  56      -9.318   7.117  -6.888  1.00 47.54           C  
ATOM    427  CE2 PHE B  56     -11.626   6.541  -7.202  1.00 47.54           C  
ATOM    428  CZ  PHE B  56     -10.530   7.325  -7.527  1.00 47.54           C  
ATOM    429  N   GLN B  57      -8.471   2.076  -3.213  1.00 46.60           N  
ATOM    430  CA  GLN B  57      -7.277   1.678  -2.475  1.00 46.60           C  
ATOM    431  C   GLN B  57      -6.486   0.618  -3.238  1.00 46.60           C  
ATOM    432  CB  GLN B  57      -7.652   1.155  -1.087  1.00 46.60           C  
ATOM    433  O   GLN B  57      -5.254   0.655  -3.264  1.00 46.60           O  
ATOM    434  CG  GLN B  57      -7.709   2.237  -0.017  1.00 46.60           C  
ATOM    435  CD  GLN B  57      -8.050   1.688   1.355  1.00 46.60           C  
ATOM    436  NE2 GLN B  57      -7.810   2.487   2.390  1.00 46.60           N  
ATOM    437  OE1 GLN B  57      -8.525   0.555   1.485  1.00 46.60           O  
ATOM    438  N   SER B  58      -7.265  -0.222  -3.804  1.00 42.41           N  
ATOM    439  CA  SER B  58      -6.633  -1.278  -4.588  1.00 42.41           C  
ATOM    440  C   SER B  58      -6.001  -0.721  -5.859  1.00 42.41           C  
ATOM    441  CB  SER B  58      -7.652  -2.361  -4.948  1.00 42.41           C  
ATOM    442  O   SER B  58      -4.913  -1.146  -6.255  1.00 42.41           O  
ATOM    443  OG  SER B  58      -7.911  -3.197  -3.834  1.00 42.41           O  
ATOM    444  N   ALA B  59      -6.714   0.178  -6.492  1.00 40.21           N  
ATOM    445  CA  ALA B  59      -6.248   0.766  -7.745  1.00 40.21           C  
ATOM    446  C   ALA B  59      -5.003   1.620  -7.521  1.00 40.21           C  
ATOM    447  CB  ALA B  59      -7.355   1.602  -8.384  1.00 40.21           C  
ATOM    448  O   ALA B  59      -4.131   1.696  -8.389  1.00 40.21           O  
ATOM    449  N   SER B  60      -4.990   2.334  -6.445  1.00 40.38           N  
ATOM    450  CA  SER B  60      -3.868   3.221  -6.155  1.00 40.38           C  
ATOM    451  C   SER B  60      -2.559   2.445  -6.066  1.00 40.38           C  
ATOM    452  CB  SER B  60      -4.109   3.982  -4.851  1.00 40.38           C  
ATOM    453  O   SER B  60      -1.486   2.996  -6.319  1.00 40.38           O  
ATOM    454  OG  SER B  60      -5.034   3.291  -4.029  1.00 40.38           O  
ATOM    455  N   LYS B  61      -2.701   1.224  -5.761  1.00 39.07           N  
ATOM    456  CA  LYS B  61      -1.516   0.375  -5.678  1.00 39.07           C  
ATOM    457  C   LYS B  61      -0.967   0.060  -7.067  1.00 39.07           C  
ATOM    458  CB  LYS B  61      -1.835  -0.922  -4.934  1.00 39.07           C  
ATOM    459  O   LYS B  61       0.236  -0.151  -7.232  1.00 39.07           O  
ATOM    460  CG  LYS B  61      -1.857  -0.778  -3.419  1.00 39.07           C  
ATOM    461  CD  LYS B  61      -2.126  -2.111  -2.734  1.00 39.07           C  
ATOM    462  CE  LYS B  61      -2.236  -1.953  -1.224  1.00 39.07           C  
ATOM    463  NZ  LYS B  61      -2.546  -3.250  -0.552  1.00 39.07           N  
ATOM    464  N   ILE B  62      -1.880   0.251  -8.055  1.00 32.75           N  
ATOM    465  CA  ILE B  62      -1.550  -0.177  -9.410  1.00 32.75           C  
ATOM    466  C   ILE B  62      -1.071   1.021 -10.227  1.00 32.75           C  
ATOM    467  CB  ILE B  62      -2.757  -0.849 -10.101  1.00 32.75           C  
ATOM    468  O   ILE B  62      -0.187   0.887 -11.076  1.00 32.75           O  
ATOM    469  CG1 ILE B  62      -3.196  -2.093  -9.320  1.00 32.75           C  
ATOM    470  CG2 ILE B  62      -2.420  -1.204 -11.552  1.00 32.75           C  
ATOM    471  CD1 ILE B  62      -4.554  -2.640  -9.738  1.00 32.75           C  
ATOM    472  N   ILE B  63      -1.566   2.164  -9.939  1.00 28.47           N  
ATOM    473  CA  ILE B  63      -1.283   3.324 -10.777  1.00 28.47           C  
ATOM    474  C   ILE B  63      -0.101   4.100 -10.202  1.00 28.47           C  
ATOM    475  CB  ILE B  63      -2.518   4.244 -10.904  1.00 28.47           C  
ATOM    476  O   ILE B  63      -0.086   4.431  -9.013  1.00 28.47           O  
ATOM    477  CG1 ILE B  63      -3.696   3.474 -11.512  1.00 28.47           C  
ATOM    478  CG2 ILE B  63      -2.184   5.483 -11.739  1.00 28.47           C  
ATOM    479  CD1 ILE B  63      -5.024   4.215 -11.436  1.00 28.47           C  
ATOM    480  N   THR B  64       1.062   3.968 -10.829  1.00 29.54           N  
ATOM    481  CA  THR B  64       2.198   4.810 -10.468  1.00 29.54           C  
ATOM    482  C   THR B  64       1.853   6.286 -10.638  1.00 29.54           C  
ATOM    483  CB  THR B  64       3.437   4.469 -11.316  1.00 29.54           C  
ATOM    484  O   THR B  64       1.446   6.714 -11.720  1.00 29.54           O  
ATOM    485  CG2 THR B  64       4.144   3.227 -10.782  1.00 29.54           C  
ATOM    486  OG1 THR B  64       3.032   4.230 -12.669  1.00 29.54           O  
ATOM    487  N   LEU B  65       1.431   6.857  -9.609  1.00 34.61           N  
ATOM    488  CA  LEU B  65       1.110   8.279  -9.657  1.00 34.61           C  
ATOM    489  C   LEU B  65       2.380   9.123  -9.680  1.00 34.61           C  
ATOM    490  CB  LEU B  65       0.243   8.674  -8.458  1.00 34.61           C  
ATOM    491  O   LEU B  65       3.064   9.251  -8.662  1.00 34.61           O  
ATOM    492  CG  LEU B  65      -1.174   8.098  -8.427  1.00 34.61           C  
ATOM    493  CD1 LEU B  65      -1.718   8.106  -7.002  1.00 34.61           C  
ATOM    494  CD2 LEU B  65      -2.090   8.882  -9.360  1.00 34.61           C  
ATOM    495  N   LYS B  66       2.805   9.344 -10.882  1.00 36.22           N  
ATOM    496  CA  LYS B  66       4.109   9.981 -11.044  1.00 36.22           C  
ATOM    497  C   LYS B  66       4.019  11.486 -10.805  1.00 36.22           C  
ATOM    498  CB  LYS B  66       4.671   9.706 -12.440  1.00 36.22           C  
ATOM    499  O   LYS B  66       4.906  12.075 -10.183  1.00 36.22           O  
ATOM    500  CG  LYS B  66       5.320   8.337 -12.586  1.00 36.22           C  
ATOM    501  CD  LYS B  66       5.934   8.154 -13.968  1.00 36.22           C  
ATOM    502  CE  LYS B  66       6.544   6.769 -14.131  1.00 36.22           C  
ATOM    503  NZ  LYS B  66       7.151   6.586 -15.484  1.00 36.22           N  
ATOM    504  N   LYS B  67       2.915  12.044 -11.215  1.00 36.22           N  
ATOM    505  CA  LYS B  67       2.790  13.496 -11.118  1.00 36.22           C  
ATOM    506  C   LYS B  67       2.269  13.912  -9.745  1.00 36.22           C  
ATOM    507  CB  LYS B  67       1.865  14.030 -12.212  1.00 36.22           C  
ATOM    508  O   LYS B  67       1.448  13.212  -9.148  1.00 36.22           O  
ATOM    509  CG  LYS B  67       2.465  13.977 -13.610  1.00 36.22           C  
ATOM    510  CD  LYS B  67       1.620  14.755 -14.611  1.00 36.22           C  
ATOM    511  CE  LYS B  67       2.202  14.675 -16.016  1.00 36.22           C  
ATOM    512  NZ  LYS B  67       1.379  15.440 -17.000  1.00 36.22           N  
ATOM    513  N   ARG B  68       2.777  14.944  -9.152  1.00 42.36           N  
ATOM    514  CA  ARG B  68       2.438  15.451  -7.826  1.00 42.36           C  
ATOM    515  C   ARG B  68       0.928  15.596  -7.665  1.00 42.36           C  
ATOM    516  CB  ARG B  68       3.123  16.796  -7.573  1.00 42.36           C  
ATOM    517  O   ARG B  68       0.374  15.243  -6.622  1.00 42.36           O  
ATOM    518  CG  ARG B  68       4.535  16.674  -7.024  1.00 42.36           C  
ATOM    519  CD  ARG B  68       5.119  18.032  -6.661  1.00 42.36           C  
ATOM    520  NE  ARG B  68       6.480  17.914  -6.146  1.00 42.36           N  
ATOM    521  NH1 ARG B  68       6.803  20.187  -5.892  1.00 42.36           N  
ATOM    522  NH2 ARG B  68       8.473  18.719  -5.336  1.00 42.36           N  
ATOM    523  CZ  ARG B  68       7.249  18.940  -5.792  1.00 42.36           C  
ATOM    524  N   TRP B  69       0.308  16.220  -8.658  1.00 50.36           N  
ATOM    525  CA  TRP B  69      -1.128  16.444  -8.535  1.00 50.36           C  
ATOM    526  C   TRP B  69      -1.884  15.120  -8.487  1.00 50.36           C  
ATOM    527  CB  TRP B  69      -1.641  17.297  -9.699  1.00 50.36           C  
ATOM    528  O   TRP B  69      -2.895  15.000  -7.792  1.00 50.36           O  
ATOM    529  CG  TRP B  69      -1.605  16.601 -11.026  1.00 50.36           C  
ATOM    530  CD1 TRP B  69      -0.590  16.624 -11.941  1.00 50.36           C  
ATOM    531  CD2 TRP B  69      -2.635  15.782 -11.589  1.00 50.36           C  
ATOM    532  CE2 TRP B  69      -2.175  15.340 -12.850  1.00 50.36           C  
ATOM    533  CE3 TRP B  69      -3.902  15.378 -11.150  1.00 50.36           C  
ATOM    534  NE1 TRP B  69      -0.926  15.868 -13.040  1.00 50.36           N  
ATOM    535  CH2 TRP B  69      -4.176  14.132 -13.222  1.00 50.36           C  
ATOM    536  CZ2 TRP B  69      -2.940  14.513 -13.676  1.00 50.36           C  
ATOM    537  CZ3 TRP B  69      -4.662  14.555 -11.973  1.00 50.36           C  
ATOM    538  N   GLN B  70      -1.318  14.088  -9.152  1.00 48.05           N  
ATOM    539  CA  GLN B  70      -1.923  12.761  -9.138  1.00 48.05           C  
ATOM    540  C   GLN B  70      -1.806  12.117  -7.759  1.00 48.05           C  
ATOM    541  CB  GLN B  70      -1.274  11.864 -10.193  1.00 48.05           C  
ATOM    542  O   GLN B  70      -2.755  11.496  -7.276  1.00 48.05           O  
ATOM    543  CG  GLN B  70      -1.597  12.266 -11.626  1.00 48.05           C  
ATOM    544  CD  GLN B  70      -0.886  11.404 -12.652  1.00 48.05           C  
ATOM    545  NE2 GLN B  70      -1.363  11.443 -13.892  1.00 48.05           N  
ATOM    546  OE1 GLN B  70       0.085  10.710 -12.334  1.00 48.05           O  
ATOM    547  N   LEU B  71      -0.649  12.368  -7.263  1.00 47.74           N  
ATOM    548  CA  LEU B  71      -0.428  11.838  -5.922  1.00 47.74           C  
ATOM    549  C   LEU B  71      -1.328  12.535  -4.907  1.00 47.74           C  
ATOM    550  CB  LEU B  71       1.039  12.001  -5.517  1.00 47.74           C  
ATOM    551  O   LEU B  71      -1.906  11.884  -4.033  1.00 47.74           O  
ATOM    552  CG  LEU B  71       1.508  11.171  -4.321  1.00 47.74           C  
ATOM    553  CD1 LEU B  71       1.837   9.748  -4.759  1.00 47.74           C  
ATOM    554  CD2 LEU B  71       2.716  11.824  -3.657  1.00 47.74           C  
ATOM    555  N   ALA B  72      -1.386  13.793  -5.017  1.00 48.90           N  
ATOM    556  CA  ALA B  72      -2.243  14.556  -4.114  1.00 48.90           C  
ATOM    557  C   ALA B  72      -3.700  14.124  -4.245  1.00 48.90           C  
ATOM    558  CB  ALA B  72      -2.108  16.052  -4.390  1.00 48.90           C  
ATOM    559  O   ALA B  72      -4.408  13.995  -3.243  1.00 48.90           O  
ATOM    560  N   LEU B  73      -4.056  13.960  -5.446  1.00 55.53           N  
ATOM    561  CA  LEU B  73      -5.421  13.515  -5.703  1.00 55.53           C  
ATOM    562  C   LEU B  73      -5.671  12.142  -5.088  1.00 55.53           C  
ATOM    563  CB  LEU B  73      -5.695  13.470  -7.209  1.00 55.53           C  
ATOM    564  O   LEU B  73      -6.695  11.926  -4.436  1.00 55.53           O  
ATOM    565  CG  LEU B  73      -7.149  13.246  -7.627  1.00 55.53           C  
ATOM    566  CD1 LEU B  73      -7.925  14.558  -7.570  1.00 55.53           C  
ATOM    567  CD2 LEU B  73      -7.217  12.639  -9.025  1.00 55.53           C  
ATOM    568  N   SER B  74      -4.785  11.307  -5.254  1.00 53.66           N  
ATOM    569  CA  SER B  74      -4.906   9.960  -4.707  1.00 53.66           C  
ATOM    570  C   SER B  74      -4.980   9.986  -3.184  1.00 53.66           C  
ATOM    571  CB  SER B  74      -3.728   9.092  -5.154  1.00 53.66           C  
ATOM    572  O   SER B  74      -5.834   9.328  -2.588  1.00 53.66           O  
ATOM    573  OG  SER B  74      -3.741   7.843  -4.484  1.00 53.66           O  
ATOM    574  N   LYS B  75      -4.099  10.789  -2.653  1.00 53.82           N  
ATOM    575  CA  LYS B  75      -4.088  10.888  -1.197  1.00 53.82           C  
ATOM    576  C   LYS B  75      -5.368  11.538  -0.680  1.00 53.82           C  
ATOM    577  CB  LYS B  75      -2.869  11.681  -0.722  1.00 53.82           C  
ATOM    578  O   LYS B  75      -5.872  11.171   0.383  1.00 53.82           O  
ATOM    579  CG  LYS B  75      -1.549  10.941  -0.879  1.00 53.82           C  
ATOM    580  CD  LYS B  75      -1.437   9.782   0.103  1.00 53.82           C  
ATOM    581  CE  LYS B  75      -0.081   9.096   0.008  1.00 53.82           C  
ATOM    582  NZ  LYS B  75      -0.017   7.874   0.864  1.00 53.82           N  
ATOM    583  N   GLY B  76      -5.756  12.524  -1.470  1.00 59.18           N  
ATOM    584  CA  GLY B  76      -7.030  13.140  -1.136  1.00 59.18           C  
ATOM    585  C   GLY B  76      -8.191  12.164  -1.164  1.00 59.18           C  
ATOM    586  O   GLY B  76      -9.017  12.147  -0.249  1.00 59.18           O  
ATOM    587  N   VAL B  77      -8.193  11.454  -2.160  1.00 59.68           N  
ATOM    588  CA  VAL B  77      -9.243  10.452  -2.318  1.00 59.68           C  
ATOM    589  C   VAL B  77      -9.174   9.446  -1.171  1.00 59.68           C  
ATOM    590  CB  VAL B  77      -9.132   9.722  -3.675  1.00 59.68           C  
ATOM    591  O   VAL B  77     -10.203   9.066  -0.607  1.00 59.68           O  
ATOM    592  CG1 VAL B  77     -10.065   8.513  -3.716  1.00 59.68           C  
ATOM    593  CG2 VAL B  77      -9.443  10.680  -4.823  1.00 59.68           C  
ATOM    594  N   HIS B  78      -7.970   9.043  -0.805  1.00 56.07           N  
ATOM    595  CA  HIS B  78      -7.785   8.127   0.315  1.00 56.07           C  
ATOM    596  C   HIS B  78      -8.329   8.722   1.609  1.00 56.07           C  
ATOM    597  CB  HIS B  78      -6.306   7.773   0.480  1.00 56.07           C  
ATOM    598  O   HIS B  78      -8.975   8.025   2.395  1.00 56.07           O  
ATOM    599  CG  HIS B  78      -6.005   6.327   0.249  1.00 56.07           C  
ATOM    600  CD2 HIS B  78      -5.565   5.675  -0.853  1.00 56.07           C  
ATOM    601  ND1 HIS B  78      -6.157   5.370   1.229  1.00 56.07           N  
ATOM    602  CE1 HIS B  78      -5.820   4.189   0.738  1.00 56.07           C  
ATOM    603  NE2 HIS B  78      -5.457   4.346  -0.523  1.00 56.07           N  
ATOM    604  N   PHE B  79      -8.058   9.945   1.763  1.00 61.05           N  
ATOM    605  CA  PHE B  79      -8.533  10.646   2.950  1.00 61.05           C  
ATOM    606  C   PHE B  79     -10.056  10.639   3.010  1.00 61.05           C  
ATOM    607  CB  PHE B  79      -8.014  12.088   2.969  1.00 61.05           C  
ATOM    608  O   PHE B  79     -10.640  10.320   4.048  1.00 61.05           O  
ATOM    609  CG  PHE B  79      -8.452  12.875   4.174  1.00 61.05           C  
ATOM    610  CD1 PHE B  79      -9.476  13.809   4.076  1.00 61.05           C  
ATOM    611  CD2 PHE B  79      -7.839  12.681   5.405  1.00 61.05           C  
ATOM    612  CE1 PHE B  79      -9.884  14.540   5.190  1.00 61.05           C  
ATOM    613  CE2 PHE B  79      -8.241  13.407   6.523  1.00 61.05           C  
ATOM    614  CZ  PHE B  79      -9.263  14.337   6.413  1.00 61.05           C  
ATOM    615  N   VAL B  80     -10.650  11.031   1.943  1.00 59.04           N  
ATOM    616  CA  VAL B  80     -12.106  11.084   1.864  1.00 59.04           C  
ATOM    617  C   VAL B  80     -12.689   9.696   2.121  1.00 59.04           C  
ATOM    618  CB  VAL B  80     -12.581  11.616   0.494  1.00 59.04           C  
ATOM    619  O   VAL B  80     -13.674   9.555   2.850  1.00 59.04           O  
ATOM    620  CG1 VAL B  80     -14.095  11.469   0.353  1.00 59.04           C  
ATOM    621  CG2 VAL B  80     -12.164  13.075   0.315  1.00 59.04           C  
ATOM    622  N   CYS B  81     -12.039   8.718   1.660  1.00 54.99           N  
ATOM    623  CA  CYS B  81     -12.496   7.344   1.834  1.00 54.99           C  
ATOM    624  C   CYS B  81     -12.420   6.926   3.298  1.00 54.99           C  
ATOM    625  CB  CYS B  81     -11.664   6.389   0.978  1.00 54.99           C  
ATOM    626  O   CYS B  81     -13.340   6.290   3.815  1.00 54.99           O  
ATOM    627  SG  CYS B  81     -12.172   6.334  -0.754  1.00 54.99           S  
ATOM    628  N   ASN B  82     -11.369   7.310   3.932  1.00 59.87           N  
ATOM    629  CA  ASN B  82     -11.234   6.985   5.348  1.00 59.87           C  
ATOM    630  C   ASN B  82     -12.300   7.685   6.187  1.00 59.87           C  
ATOM    631  CB  ASN B  82      -9.837   7.351   5.853  1.00 59.87           C  
ATOM    632  O   ASN B  82     -12.851   7.093   7.117  1.00 59.87           O  
ATOM    633  CG  ASN B  82      -8.797   6.306   5.503  1.00 59.87           C  
ATOM    634  ND2 ASN B  82      -7.539   6.723   5.425  1.00 59.87           N  
ATOM    635  OD1 ASN B  82      -9.122   5.132   5.303  1.00 59.87           O  
ATOM    636  N   LEU B  83     -12.539   8.866   5.799  1.00 63.88           N  
ATOM    637  CA  LEU B  83     -13.583   9.609   6.496  1.00 63.88           C  
ATOM    638  C   LEU B  83     -14.946   8.961   6.283  1.00 63.88           C  
ATOM    639  CB  LEU B  83     -13.616  11.063   6.018  1.00 63.88           C  
ATOM    640  O   LEU B  83     -15.733   8.835   7.225  1.00 63.88           O  
ATOM    641  CG  LEU B  83     -14.349  12.057   6.921  1.00 63.88           C  
ATOM    642  CD1 LEU B  83     -13.412  12.578   8.006  1.00 63.88           C  
ATOM    643  CD2 LEU B  83     -14.916  13.209   6.098  1.00 63.88           C  
ATOM    644  N   LEU B  84     -15.129   8.582   5.148  1.00 57.88           N  
ATOM    645  CA  LEU B  84     -16.386   7.918   4.823  1.00 57.88           C  
ATOM    646  C   LEU B  84     -16.519   6.603   5.583  1.00 57.88           C  
ATOM    647  CB  LEU B  84     -16.484   7.663   3.316  1.00 57.88           C  
ATOM    648  O   LEU B  84     -17.597   6.277   6.085  1.00 57.88           O  
ATOM    649  CG  LEU B  84     -17.890   7.449   2.755  1.00 57.88           C  
ATOM    650  CD1 LEU B  84     -18.534   8.789   2.413  1.00 57.88           C  
ATOM    651  CD2 LEU B  84     -17.845   6.544   1.528  1.00 57.88           C  
ATOM    652  N   LEU B  85     -15.465   5.930   5.698  1.00 59.58           N  
ATOM    653  CA  LEU B  85     -15.465   4.678   6.446  1.00 59.58           C  
ATOM    654  C   LEU B  85     -15.794   4.923   7.915  1.00 59.58           C  
ATOM    655  CB  LEU B  85     -14.107   3.980   6.325  1.00 59.58           C  
ATOM    656  O   LEU B  85     -16.539   4.152   8.526  1.00 59.58           O  
ATOM    657  CG  LEU B  85     -13.962   2.975   5.181  1.00 59.58           C  
ATOM    658  CD1 LEU B  85     -12.490   2.779   4.832  1.00 59.58           C  
ATOM    659  CD2 LEU B  85     -14.610   1.645   5.552  1.00 59.58           C  
ATOM    660  N   LEU B  86     -15.201   5.911   8.433  1.00 66.05           N  
ATOM    661  CA  LEU B  86     -15.510   6.275   9.811  1.00 66.05           C  
ATOM    662  C   LEU B  86     -16.994   6.586   9.972  1.00 66.05           C  
ATOM    663  CB  LEU B  86     -14.673   7.481  10.247  1.00 66.05           C  
ATOM    664  O   LEU B  86     -17.637   6.098  10.904  1.00 66.05           O  
ATOM    665  CG  LEU B  86     -14.890   7.975  11.678  1.00 66.05           C  
ATOM    666  CD1 LEU B  86     -14.387   6.939  12.678  1.00 66.05           C  
ATOM    667  CD2 LEU B  86     -14.193   9.315  11.893  1.00 66.05           C  
ATOM    668  N   PHE B  87     -17.494   7.319   9.063  1.00 59.66           N  
ATOM    669  CA  PHE B  87     -18.901   7.701   9.105  1.00 59.66           C  
ATOM    670  C   PHE B  87     -19.799   6.474   9.002  1.00 59.66           C  
ATOM    671  CB  PHE B  87     -19.226   8.685   7.977  1.00 59.66           C  
ATOM    672  O   PHE B  87     -20.741   6.321   9.782  1.00 59.66           O  
ATOM    673  CG  PHE B  87     -20.621   9.246   8.044  1.00 59.66           C  
ATOM    674  CD1 PHE B  87     -21.644   8.696   7.281  1.00 59.66           C  
ATOM    675  CD2 PHE B  87     -20.909  10.325   8.870  1.00 59.66           C  
ATOM    676  CE1 PHE B  87     -22.936   9.213   7.342  1.00 59.66           C  
ATOM    677  CE2 PHE B  87     -22.198  10.847   8.936  1.00 59.66           C  
ATOM    678  CZ  PHE B  87     -23.209  10.290   8.170  1.00 59.66           C  
ATOM    679  N   VAL B  88     -19.479   5.683   8.123  1.00 54.79           N  
ATOM    680  CA  VAL B  88     -20.281   4.485   7.900  1.00 54.79           C  
ATOM    681  C   VAL B  88     -20.214   3.581   9.129  1.00 54.79           C  
ATOM    682  CB  VAL B  88     -19.812   3.714   6.645  1.00 54.79           C  
ATOM    683  O   VAL B  88     -21.213   2.970   9.513  1.00 54.79           O  
ATOM    684  CG1 VAL B  88     -20.440   2.322   6.602  1.00 54.79           C  
ATOM    685  CG2 VAL B  88     -20.154   4.497   5.379  1.00 54.79           C  
ATOM    686  N   THR B  89     -19.109   3.500   9.691  1.00 59.78           N  
ATOM    687  CA  THR B  89     -18.945   2.682  10.888  1.00 59.78           C  
ATOM    688  C   THR B  89     -19.805   3.215  12.029  1.00 59.78           C  
ATOM    689  CB  THR B  89     -17.471   2.632  11.332  1.00 59.78           C  
ATOM    690  O   THR B  89     -20.523   2.453  12.681  1.00 59.78           O  
ATOM    691  CG2 THR B  89     -17.274   1.637  12.472  1.00 59.78           C  
ATOM    692  OG1 THR B  89     -16.656   2.236  10.222  1.00 59.78           O  
ATOM    693  N   VAL B  90     -19.697   4.517  12.247  1.00 60.22           N  
ATOM    694  CA  VAL B  90     -20.450   5.141  13.330  1.00 60.22           C  
ATOM    695  C   VAL B  90     -21.947   5.023  13.053  1.00 60.22           C  
ATOM    696  CB  VAL B  90     -20.057   6.624  13.514  1.00 60.22           C  
ATOM    697  O   VAL B  90     -22.725   4.680  13.947  1.00 60.22           O  
ATOM    698  CG1 VAL B  90     -21.002   7.315  14.495  1.00 60.22           C  
ATOM    699  CG2 VAL B  90     -18.610   6.737  13.990  1.00 60.22           C  
ATOM    700  N   TYR B  91     -22.280   5.217  11.823  1.00 52.97           N  
ATOM    701  CA  TYR B  91     -23.682   5.148  11.429  1.00 52.97           C  
ATOM    702  C   TYR B  91     -24.231   3.738  11.615  1.00 52.97           C  
ATOM    703  CB  TYR B  91     -23.854   5.588   9.972  1.00 52.97           C  
ATOM    704  O   TYR B  91     -25.301   3.554  12.200  1.00 52.97           O  
ATOM    705  CG  TYR B  91     -25.289   5.588   9.504  1.00 52.97           C  
ATOM    706  CD1 TYR B  91     -25.767   4.589   8.659  1.00 52.97           C  
ATOM    707  CD2 TYR B  91     -26.170   6.587   9.904  1.00 52.97           C  
ATOM    708  CE1 TYR B  91     -27.088   4.586   8.223  1.00 52.97           C  
ATOM    709  CE2 TYR B  91     -27.493   6.594   9.475  1.00 52.97           C  
ATOM    710  OH  TYR B  91     -29.250   5.593   8.207  1.00 52.97           O  
ATOM    711  CZ  TYR B  91     -27.942   5.591   8.636  1.00 52.97           C  
ATOM    712  N   SER B  92     -23.569   2.761  11.185  1.00 55.16           N  
ATOM    713  CA  SER B  92     -23.995   1.372  11.325  1.00 55.16           C  
ATOM    714  C   SER B  92     -24.084   0.967  12.792  1.00 55.16           C  
ATOM    715  CB  SER B  92     -23.034   0.439  10.587  1.00 55.16           C  
ATOM    716  O   SER B  92     -24.992   0.231  13.184  1.00 55.16           O  
ATOM    717  OG  SER B  92     -21.756   0.449  11.198  1.00 55.16           O  
ATOM    718  N   HIS B  93     -23.157   1.425  13.517  1.00 59.09           N  
ATOM    719  CA  HIS B  93     -23.168   1.137  14.946  1.00 59.09           C  
ATOM    720  C   HIS B  93     -24.420   1.698  15.612  1.00 59.09           C  
ATOM    721  CB  HIS B  93     -21.917   1.706  15.618  1.00 59.09           C  
ATOM    722  O   HIS B  93     -25.078   1.005  16.391  1.00 59.09           O  
ATOM    723  CG  HIS B  93     -21.724   1.235  17.024  1.00 59.09           C  
ATOM    724  CD2 HIS B  93     -22.454   0.386  17.785  1.00 59.09           C  
ATOM    725  ND1 HIS B  93     -20.671   1.650  17.810  1.00 59.09           N  
ATOM    726  CE1 HIS B  93     -20.761   1.073  18.997  1.00 59.09           C  
ATOM    727  NE2 HIS B  93     -21.834   0.302  19.008  1.00 59.09           N  
ATOM    728  N   LEU B  94     -24.751   2.945  15.289  1.00 57.38           N  
ATOM    729  CA  LEU B  94     -25.923   3.595  15.865  1.00 57.38           C  
ATOM    730  C   LEU B  94     -27.203   2.879  15.446  1.00 57.38           C  
ATOM    731  CB  LEU B  94     -25.984   5.065  15.439  1.00 57.38           C  
ATOM    732  O   LEU B  94     -28.129   2.734  16.248  1.00 57.38           O  
ATOM    733  CG  LEU B  94     -24.965   6.002  16.089  1.00 57.38           C  
ATOM    734  CD1 LEU B  94     -25.039   7.387  15.455  1.00 57.38           C  
ATOM    735  CD2 LEU B  94     -25.198   6.084  17.594  1.00 57.38           C  
ATOM    736  N   LEU B  95     -27.267   2.398  14.214  1.00 51.02           N  
ATOM    737  CA  LEU B  95     -28.422   1.656  13.720  1.00 51.02           C  
ATOM    738  C   LEU B  95     -28.601   0.353  14.491  1.00 51.02           C  
ATOM    739  CB  LEU B  95     -28.270   1.361  12.225  1.00 51.02           C  
ATOM    740  O   LEU B  95     -29.724  -0.020  14.836  1.00 51.02           O  
ATOM    741  CG  LEU B  95     -28.683   2.480  11.268  1.00 51.02           C  
ATOM    742  CD1 LEU B  95     -28.146   2.205   9.867  1.00 51.02           C  
ATOM    743  CD2 LEU B  95     -30.200   2.633  11.245  1.00 51.02           C  
ATOM    744  N   LEU B  96     -27.554  -0.262  14.743  1.00 53.46           N  
ATOM    745  CA  LEU B  96     -27.602  -1.517  15.486  1.00 53.46           C  
ATOM    746  C   LEU B  96     -28.043  -1.278  16.926  1.00 53.46           C  
ATOM    747  CB  LEU B  96     -26.235  -2.205  15.465  1.00 53.46           C  
ATOM    748  O   LEU B  96     -28.801  -2.072  17.487  1.00 53.46           O  
ATOM    749  CG  LEU B  96     -25.930  -3.071  14.241  1.00 53.46           C  
ATOM    750  CD1 LEU B  96     -24.424  -3.237  14.071  1.00 53.46           C  
ATOM    751  CD2 LEU B  96     -26.613  -4.429  14.363  1.00 53.46           C  
ATOM    752  N   VAL B  97     -27.535  -0.204  17.528  1.00 56.76           N  
ATOM    753  CA  VAL B  97     -27.914   0.159  18.890  1.00 56.76           C  
ATOM    754  C   VAL B  97     -29.413   0.442  18.951  1.00 56.76           C  
ATOM    755  CB  VAL B  97     -27.120   1.386  19.392  1.00 56.76           C  
ATOM    756  O   VAL B  97     -30.102  -0.022  19.863  1.00 56.76           O  
ATOM    757  CG1 VAL B  97     -27.719   1.923  20.691  1.00 56.76           C  
ATOM    758  CG2 VAL B  97     -25.649   1.024  19.589  1.00 56.76           C  
ATOM    759  N   ALA B  98     -29.946   1.099  17.919  1.00 49.77           N  
ATOM    760  CA  ALA B  98     -31.363   1.451  17.868  1.00 49.77           C  
ATOM    761  C   ALA B  98     -32.229   0.211  17.672  1.00 49.77           C  
ATOM    762  CB  ALA B  98     -31.621   2.458  16.750  1.00 49.77           C  
ATOM    763  O   ALA B  98     -33.353   0.145  18.176  1.00 49.77           O  
ATOM    764  N   ALA B  99     -31.637  -0.783  16.982  1.00 45.95           N  
ATOM    765  CA  ALA B  99     -32.363  -2.021  16.708  1.00 45.95           C  
ATOM    766  C   ALA B  99     -32.211  -3.012  17.859  1.00 45.95           C  
ATOM    767  CB  ALA B  99     -31.875  -2.647  15.404  1.00 45.95           C  
ATOM    768  O   ALA B  99     -32.836  -4.075  17.857  1.00 45.95           O  
ATOM    769  N   GLY B 100     -31.386  -2.621  18.911  1.00 48.58           N  
ATOM    770  CA  GLY B 100     -31.137  -3.500  20.042  1.00 48.58           C  
ATOM    771  C   GLY B 100     -30.319  -4.724  19.678  1.00 48.58           C  
ATOM    772  O   GLY B 100     -30.445  -5.773  20.313  1.00 48.58           O  
ATOM    773  N   LEU B 101     -29.655  -4.703  18.555  1.00 44.95           N  
ATOM    774  CA  LEU B 101     -28.888  -5.825  18.026  1.00 44.95           C  
ATOM    775  C   LEU B 101     -27.391  -5.596  18.211  1.00 44.95           C  
ATOM    776  CB  LEU B 101     -29.203  -6.038  16.543  1.00 44.95           C  
ATOM    777  O   LEU B 101     -26.574  -6.234  17.545  1.00 44.95           O  
ATOM    778  CG  LEU B 101     -30.599  -6.572  16.216  1.00 44.95           C  
ATOM    779  CD1 LEU B 101     -30.997  -6.181  14.797  1.00 44.95           C  
ATOM    780  CD2 LEU B 101     -30.648  -8.085  16.394  1.00 44.95           C  
ATOM    781  N   GLU B 102     -27.005  -4.739  19.170  1.00 52.08           N  
ATOM    782  CA  GLU B 102     -25.606  -4.346  19.306  1.00 52.08           C  
ATOM    783  C   GLU B 102     -24.788  -5.442  19.984  1.00 52.08           C  
ATOM    784  CB  GLU B 102     -25.488  -3.039  20.093  1.00 52.08           C  
ATOM    785  O   GLU B 102     -23.595  -5.592  19.712  1.00 52.08           O  
ATOM    786  CG  GLU B 102     -25.980  -3.139  21.529  1.00 52.08           C  
ATOM    787  CD  GLU B 102     -26.113  -1.787  22.213  1.00 52.08           C  
ATOM    788  OE1 GLU B 102     -26.474  -1.746  23.411  1.00 52.08           O  
ATOM    789  OE2 GLU B 102     -25.854  -0.761  21.546  1.00 52.08           O  
ATOM    790  N   ALA B 103     -25.387  -6.242  20.725  1.00 55.52           N  
ATOM    791  CA  ALA B 103     -24.675  -7.144  21.626  1.00 55.52           C  
ATOM    792  C   ALA B 103     -23.793  -8.115  20.847  1.00 55.52           C  
ATOM    793  CB  ALA B 103     -25.664  -7.913  22.500  1.00 55.52           C  
ATOM    794  O   ALA B 103     -22.604  -8.257  21.142  1.00 55.52           O  
ATOM    795  N   PRO B 104     -24.311  -8.629  19.712  1.00 47.06           N  
ATOM    796  CA  PRO B 104     -23.470  -9.591  18.995  1.00 47.06           C  
ATOM    797  C   PRO B 104     -22.307  -8.925  18.262  1.00 47.06           C  
ATOM    798  CB  PRO B 104     -24.440 -10.239  18.004  1.00 47.06           C  
ATOM    799  O   PRO B 104     -21.319  -9.587  17.935  1.00 47.06           O  
ATOM    800  CG  PRO B 104     -25.671  -9.393  18.066  1.00 47.06           C  
ATOM    801  CD  PRO B 104     -25.551  -8.460  19.237  1.00 47.06           C  
ATOM    802  N   PHE B 105     -22.372  -7.607  18.173  1.00 49.01           N  
ATOM    803  CA  PHE B 105     -21.396  -6.956  17.307  1.00 49.01           C  
ATOM    804  C   PHE B 105     -20.447  -6.084  18.121  1.00 49.01           C  
ATOM    805  CB  PHE B 105     -22.099  -6.112  16.240  1.00 49.01           C  
ATOM    806  O   PHE B 105     -19.593  -5.395  17.560  1.00 49.01           O  
ATOM    807  CG  PHE B 105     -22.972  -6.912  15.312  1.00 49.01           C  
ATOM    808  CD1 PHE B 105     -22.423  -7.587  14.229  1.00 49.01           C  
ATOM    809  CD2 PHE B 105     -24.343  -6.989  15.522  1.00 49.01           C  
ATOM    810  CE1 PHE B 105     -23.229  -8.329  13.367  1.00 49.01           C  
ATOM    811  CE2 PHE B 105     -25.154  -7.728  14.666  1.00 49.01           C  
ATOM    812  CZ  PHE B 105     -24.595  -8.396  13.588  1.00 49.01           C  
ATOM    813  N   LEU B 106     -20.527  -6.108  19.380  1.00 59.25           N  
ATOM    814  CA  LEU B 106     -19.801  -5.183  20.244  1.00 59.25           C  
ATOM    815  C   LEU B 106     -18.295  -5.349  20.073  1.00 59.25           C  
ATOM    816  CB  LEU B 106     -20.188  -5.402  21.709  1.00 59.25           C  
ATOM    817  O   LEU B 106     -17.563  -4.360  19.988  1.00 59.25           O  
ATOM    818  CG  LEU B 106     -20.290  -4.147  22.577  1.00 59.25           C  
ATOM    819  CD1 LEU B 106     -21.741  -3.894  22.974  1.00 59.25           C  
ATOM    820  CD2 LEU B 106     -19.408  -4.279  23.814  1.00 59.25           C  
ATOM    821  N   TYR B 107     -17.847  -6.582  20.052  1.00 47.93           N  
ATOM    822  CA  TYR B 107     -16.410  -6.814  19.954  1.00 47.93           C  
ATOM    823  C   TYR B 107     -15.875  -6.357  18.602  1.00 47.93           C  
ATOM    824  CB  TYR B 107     -16.090  -8.296  20.168  1.00 47.93           C  
ATOM    825  O   TYR B 107     -14.784  -5.789  18.520  1.00 47.93           O  
ATOM    826  CG  TYR B 107     -16.157  -8.729  21.613  1.00 47.93           C  
ATOM    827  CD1 TYR B 107     -15.140  -8.403  22.506  1.00 47.93           C  
ATOM    828  CD2 TYR B 107     -17.238  -9.466  22.086  1.00 47.93           C  
ATOM    829  CE1 TYR B 107     -15.197  -8.802  23.838  1.00 47.93           C  
ATOM    830  CE2 TYR B 107     -17.305  -9.870  23.416  1.00 47.93           C  
ATOM    831  OH  TYR B 107     -16.344  -9.930  25.600  1.00 47.93           O  
ATOM    832  CZ  TYR B 107     -16.282  -9.533  24.282  1.00 47.93           C  
ATOM    833  N   LEU B 108     -16.675  -6.632  17.657  1.00 53.99           N  
ATOM    834  CA  LEU B 108     -16.276  -6.214  16.317  1.00 53.99           C  
ATOM    835  C   LEU B 108     -16.181  -4.694  16.228  1.00 53.99           C  
ATOM    836  CB  LEU B 108     -17.268  -6.737  15.275  1.00 53.99           C  
ATOM    837  O   LEU B 108     -15.205  -4.159  15.698  1.00 53.99           O  
ATOM    838  CG  LEU B 108     -16.705  -7.004  13.878  1.00 53.99           C  
ATOM    839  CD1 LEU B 108     -16.887  -8.471  13.505  1.00 53.99           C  
ATOM    840  CD2 LEU B 108     -17.374  -6.099  12.849  1.00 53.99           C  
ATOM    841  N   TYR B 109     -17.192  -4.040  16.710  1.00 57.06           N  
ATOM    842  CA  TYR B 109     -17.171  -2.582  16.693  1.00 57.06           C  
ATOM    843  C   TYR B 109     -16.019  -2.044  17.534  1.00 57.06           C  
ATOM    844  CB  TYR B 109     -18.500  -2.019  17.208  1.00 57.06           C  
ATOM    845  O   TYR B 109     -15.391  -1.047  17.171  1.00 57.06           O  
ATOM    846  CG  TYR B 109     -19.515  -1.768  16.119  1.00 57.06           C  
ATOM    847  CD1 TYR B 109     -19.337  -0.739  15.198  1.00 57.06           C  
ATOM    848  CD2 TYR B 109     -20.653  -2.559  16.010  1.00 57.06           C  
ATOM    849  CE1 TYR B 109     -20.271  -0.502  14.195  1.00 57.06           C  
ATOM    850  CE2 TYR B 109     -21.594  -2.332  15.011  1.00 57.06           C  
ATOM    851  OH  TYR B 109     -22.322  -1.074  13.117  1.00 57.06           O  
ATOM    852  CZ  TYR B 109     -21.394  -1.304  14.109  1.00 57.06           C  
ATOM    853  N   ALA B 110     -15.812  -2.694  18.569  1.00 60.65           N  
ATOM    854  CA  ALA B 110     -14.680  -2.284  19.395  1.00 60.65           C  
ATOM    855  C   ALA B 110     -13.374  -2.349  18.609  1.00 60.65           C  
ATOM    856  CB  ALA B 110     -14.589  -3.157  20.645  1.00 60.65           C  
ATOM    857  O   ALA B 110     -12.550  -1.434  18.685  1.00 60.65           O  
ATOM    858  N   LEU B 111     -13.213  -3.412  17.925  1.00 57.28           N  
ATOM    859  CA  LEU B 111     -12.013  -3.597  17.116  1.00 57.28           C  
ATOM    860  C   LEU B 111     -11.907  -2.516  16.046  1.00 57.28           C  
ATOM    861  CB  LEU B 111     -12.015  -4.981  16.462  1.00 57.28           C  
ATOM    862  O   LEU B 111     -10.842  -1.924  15.859  1.00 57.28           O  
ATOM    863  CG  LEU B 111     -10.801  -5.324  15.597  1.00 57.28           C  
ATOM    864  CD1 LEU B 111      -9.545  -5.414  16.458  1.00 57.28           C  
ATOM    865  CD2 LEU B 111     -11.033  -6.628  14.842  1.00 57.28           C  
ATOM    866  N   VAL B 112     -12.971  -2.307  15.308  1.00 59.10           N  
ATOM    867  CA  VAL B 112     -12.999  -1.307  14.246  1.00 59.10           C  
ATOM    868  C   VAL B 112     -12.661   0.067  14.821  1.00 59.10           C  
ATOM    869  CB  VAL B 112     -14.374  -1.266  13.542  1.00 59.10           C  
ATOM    870  O   VAL B 112     -11.832   0.792  14.265  1.00 59.10           O  
ATOM    871  CG1 VAL B 112     -14.465  -0.063  12.605  1.00 59.10           C  
ATOM    872  CG2 VAL B 112     -14.618  -2.564  12.775  1.00 59.10           C  
ATOM    873  N   TYR B 113     -13.276   0.416  15.905  1.00 62.51           N  
ATOM    874  CA  TYR B 113     -12.999   1.703  16.531  1.00 62.51           C  
ATOM    875  C   TYR B 113     -11.537   1.803  16.948  1.00 62.51           C  
ATOM    876  CB  TYR B 113     -13.904   1.916  17.748  1.00 62.51           C  
ATOM    877  O   TYR B 113     -10.917   2.861  16.813  1.00 62.51           O  
ATOM    878  CG  TYR B 113     -15.286   2.412  17.397  1.00 62.51           C  
ATOM    879  CD1 TYR B 113     -15.463   3.595  16.683  1.00 62.51           C  
ATOM    880  CD2 TYR B 113     -16.418   1.699  17.780  1.00 62.51           C  
ATOM    881  CE1 TYR B 113     -16.734   4.057  16.359  1.00 62.51           C  
ATOM    882  CE2 TYR B 113     -17.694   2.152  17.461  1.00 62.51           C  
ATOM    883  OH  TYR B 113     -19.103   3.781  16.433  1.00 62.51           O  
ATOM    884  CZ  TYR B 113     -17.842   3.329  16.751  1.00 62.51           C  
ATOM    885  N   PHE B 114     -11.140   0.724  17.463  1.00 66.23           N  
ATOM    886  CA  PHE B 114      -9.738   0.693  17.861  1.00 66.23           C  
ATOM    887  C   PHE B 114      -8.830   0.972  16.669  1.00 66.23           C  
ATOM    888  CB  PHE B 114      -9.385  -0.661  18.485  1.00 66.23           C  
ATOM    889  O   PHE B 114      -7.927   1.807  16.752  1.00 66.23           O  
ATOM    890  CG  PHE B 114      -7.931  -0.801  18.848  1.00 66.23           C  
ATOM    891  CD1 PHE B 114      -7.071  -1.551  18.055  1.00 66.23           C  
ATOM    892  CD2 PHE B 114      -7.424  -0.182  19.983  1.00 66.23           C  
ATOM    893  CE1 PHE B 114      -5.725  -1.683  18.389  1.00 66.23           C  
ATOM    894  CE2 PHE B 114      -6.080  -0.309  20.323  1.00 66.23           C  
ATOM    895  CZ  PHE B 114      -5.233  -1.061  19.525  1.00 66.23           C  
ATOM    896  N   LEU B 115      -9.020   0.328  15.607  1.00 60.32           N  
ATOM    897  CA  LEU B 115      -8.198   0.486  14.412  1.00 60.32           C  
ATOM    898  C   LEU B 115      -8.322   1.897  13.849  1.00 60.32           C  
ATOM    899  CB  LEU B 115      -8.598  -0.538  13.347  1.00 60.32           C  
ATOM    900  O   LEU B 115      -7.331   2.484  13.409  1.00 60.32           O  
ATOM    901  CG  LEU B 115      -8.231  -1.995  13.635  1.00 60.32           C  
ATOM    902  CD1 LEU B 115      -8.834  -2.913  12.577  1.00 60.32           C  
ATOM    903  CD2 LEU B 115      -6.717  -2.164  13.697  1.00 60.32           C  
ATOM    904  N   GLN B 116      -9.468   2.407  13.782  1.00 64.20           N  
ATOM    905  CA  GLN B 116      -9.691   3.773  13.320  1.00 64.20           C  
ATOM    906  C   GLN B 116      -8.953   4.779  14.199  1.00 64.20           C  
ATOM    907  CB  GLN B 116     -11.186   4.095  13.297  1.00 64.20           C  
ATOM    908  O   GLN B 116      -8.432   5.780  13.704  1.00 64.20           O  
ATOM    909  CG  GLN B 116     -11.911   3.560  12.069  1.00 64.20           C  
ATOM    910  CD  GLN B 116     -13.387   3.911  12.060  1.00 64.20           C  
ATOM    911  NE2 GLN B 116     -14.029   3.746  10.908  1.00 64.20           N  
ATOM    912  OE1 GLN B 116     -13.947   4.326  13.080  1.00 64.20           O  
ATOM    913  N   SER B 117      -8.951   4.507  15.451  1.00 66.24           N  
ATOM    914  CA  SER B 117      -8.214   5.371  16.368  1.00 66.24           C  
ATOM    915  C   SER B 117      -6.723   5.370  16.051  1.00 66.24           C  
ATOM    916  CB  SER B 117      -8.437   4.931  17.816  1.00 66.24           C  
ATOM    917  O   SER B 117      -6.076   6.419  16.078  1.00 66.24           O  
ATOM    918  OG  SER B 117      -9.571   4.087  17.916  1.00 66.24           O  
ATOM    919  N   ILE B 118      -6.282   4.270  15.827  1.00 62.12           N  
ATOM    920  CA  ILE B 118      -4.868   4.154  15.488  1.00 62.12           C  
ATOM    921  C   ILE B 118      -4.571   4.965  14.228  1.00 62.12           C  
ATOM    922  CB  ILE B 118      -4.454   2.679  15.285  1.00 62.12           C  
ATOM    923  O   ILE B 118      -3.577   5.693  14.171  1.00 62.12           O  
ATOM    924  CG1 ILE B 118      -4.554   1.910  16.607  1.00 62.12           C  
ATOM    925  CG2 ILE B 118      -3.040   2.589  14.705  1.00 62.12           C  
ATOM    926  CD1 ILE B 118      -4.203   0.433  16.493  1.00 62.12           C  
ATOM    927  N   ASN B 119      -5.348   4.784  13.258  1.00 60.45           N  
ATOM    928  CA  ASN B 119      -5.190   5.551  12.027  1.00 60.45           C  
ATOM    929  C   ASN B 119      -5.267   7.052  12.289  1.00 60.45           C  
ATOM    930  CB  ASN B 119      -6.244   5.137  10.998  1.00 60.45           C  
ATOM    931  O   ASN B 119      -4.510   7.828  11.703  1.00 60.45           O  
ATOM    932  CG  ASN B 119      -5.742   4.067  10.047  1.00 60.45           C  
ATOM    933  ND2 ASN B 119      -6.596   3.096   9.744  1.00 60.45           N  
ATOM    934  OD1 ASN B 119      -4.597   4.113   9.590  1.00 60.45           O  
ATOM    935  N   PHE B 120      -6.187   7.395  13.063  1.00 67.41           N  
ATOM    936  CA  PHE B 120      -6.356   8.798  13.421  1.00 67.41           C  
ATOM    937  C   PHE B 120      -5.101   9.340  14.095  1.00 67.41           C  
ATOM    938  CB  PHE B 120      -7.566   8.978  14.342  1.00 67.41           C  
ATOM    939  O   PHE B 120      -4.638  10.435  13.769  1.00 67.41           O  
ATOM    940  CG  PHE B 120      -7.941  10.416  14.579  1.00 67.41           C  
ATOM    941  CD1 PHE B 120      -7.633  11.040  15.782  1.00 67.41           C  
ATOM    942  CD2 PHE B 120      -8.601  11.144  13.598  1.00 67.41           C  
ATOM    943  CE1 PHE B 120      -7.978  12.371  16.004  1.00 67.41           C  
ATOM    944  CE2 PHE B 120      -8.950  12.475  13.813  1.00 67.41           C  
ATOM    945  CZ  PHE B 120      -8.638  13.086  15.016  1.00 67.41           C  
ATOM    946  N   VAL B 121      -4.631   8.609  15.019  1.00 63.93           N  
ATOM    947  CA  VAL B 121      -3.415   9.009  15.718  1.00 63.93           C  
ATOM    948  C   VAL B 121      -2.273   9.173  14.717  1.00 63.93           C  
ATOM    949  CB  VAL B 121      -3.025   7.986  16.809  1.00 63.93           C  
ATOM    950  O   VAL B 121      -1.483  10.115  14.816  1.00 63.93           O  
ATOM    951  CG1 VAL B 121      -1.639   8.298  17.370  1.00 63.93           C  
ATOM    952  CG2 VAL B 121      -4.067   7.974  17.926  1.00 63.93           C  
ATOM    953  N   ARG B 122      -2.231   8.411  13.865  1.00 58.04           N  
ATOM    954  CA  ARG B 122      -1.204   8.490  12.832  1.00 58.04           C  
ATOM    955  C   ARG B 122      -1.328   9.785  12.035  1.00 58.04           C  
ATOM    956  CB  ARG B 122      -1.292   7.286  11.892  1.00 58.04           C  
ATOM    957  O   ARG B 122      -0.324  10.434  11.736  1.00 58.04           O  
ATOM    958  CG  ARG B 122       0.056   6.670  11.553  1.00 58.04           C  
ATOM    959  CD  ARG B 122      -0.077   5.551  10.529  1.00 58.04           C  
ATOM    960  NE  ARG B 122       1.135   5.407   9.727  1.00 58.04           N  
ATOM    961  NH1 ARG B 122       0.267   3.782   8.333  1.00 58.04           N  
ATOM    962  NH2 ARG B 122       2.417   4.521   8.040  1.00 58.04           N  
ATOM    963  CZ  ARG B 122       1.270   4.571   8.702  1.00 58.04           C  
ATOM    964  N   ILE B 123      -2.496  10.060  11.686  1.00 61.26           N  
ATOM    965  CA  ILE B 123      -2.749  11.281  10.928  1.00 61.26           C  
ATOM    966  C   ILE B 123      -2.346  12.497  11.758  1.00 61.26           C  
ATOM    967  CB  ILE B 123      -4.231  11.387  10.505  1.00 61.26           C  
ATOM    968  O   ILE B 123      -1.713  13.424  11.248  1.00 61.26           O  
ATOM    969  CG1 ILE B 123      -4.544  10.375   9.397  1.00 61.26           C  
ATOM    970  CG2 ILE B 123      -4.563  12.812  10.055  1.00 61.26           C  
ATOM    971  CD1 ILE B 123      -6.029  10.234   9.089  1.00 61.26           C  
ATOM    972  N   ILE B 124      -2.748  12.455  13.005  1.00 62.90           N  
ATOM    973  CA  ILE B 124      -2.414  13.563  13.893  1.00 62.90           C  
ATOM    974  C   ILE B 124      -0.897  13.699  14.001  1.00 62.90           C  
ATOM    975  CB  ILE B 124      -3.036  13.371  15.295  1.00 62.90           C  
ATOM    976  O   ILE B 124      -0.361  14.809  13.945  1.00 62.90           O  
ATOM    977  CG1 ILE B 124      -4.564  13.468  15.219  1.00 62.90           C  
ATOM    978  CG2 ILE B 124      -2.471  14.398  16.281  1.00 62.90           C  
ATOM    979  CD1 ILE B 124      -5.238  13.689  16.566  1.00 62.90           C  
ATOM    980  N   MET B 125      -0.351  12.622  14.222  1.00 59.64           N  
ATOM    981  CA  MET B 125       1.106  12.632  14.318  1.00 59.64           C  
ATOM    982  C   MET B 125       1.731  13.183  13.041  1.00 59.64           C  
ATOM    983  CB  MET B 125       1.637  11.225  14.596  1.00 59.64           C  
ATOM    984  O   MET B 125       2.691  13.954  13.098  1.00 59.64           O  
ATOM    985  CG  MET B 125       1.573  10.824  16.060  1.00 59.64           C  
ATOM    986  SD  MET B 125       2.988  11.475  17.030  1.00 59.64           S  
ATOM    987  CE  MET B 125       4.332  10.460  16.357  1.00 59.64           C  
ATOM    988  N   ARG B 126       1.229  12.846  12.004  1.00 54.23           N  
ATOM    989  CA  ARG B 126       1.693  13.352  10.716  1.00 54.23           C  
ATOM    990  C   ARG B 126       1.527  14.865  10.630  1.00 54.23           C  
ATOM    991  CB  ARG B 126       0.937  12.676   9.569  1.00 54.23           C  
ATOM    992  O   ARG B 126       2.438  15.571  10.191  1.00 54.23           O  
ATOM    993  CG  ARG B 126       1.840  11.980   8.563  1.00 54.23           C  
ATOM    994  CD  ARG B 126       1.037  11.285   7.472  1.00 54.23           C  
ATOM    995  NE  ARG B 126       1.899  10.779   6.408  1.00 54.23           N  
ATOM    996  NH1 ARG B 126       0.164  10.083   5.050  1.00 54.23           N  
ATOM    997  NH2 ARG B 126       2.337   9.793   4.380  1.00 54.23           N  
ATOM    998  CZ  ARG B 126       1.465  10.220   5.282  1.00 54.23           C  
ATOM    999  N   LEU B 127       0.375  15.255  10.916  1.00 59.95           N  
ATOM   1000  CA  LEU B 127       0.089  16.685  10.886  1.00 59.95           C  
ATOM   1001  C   LEU B 127       1.009  17.444  11.837  1.00 59.95           C  
ATOM   1002  CB  LEU B 127      -1.374  16.947  11.256  1.00 59.95           C  
ATOM   1003  O   LEU B 127       1.500  18.524  11.502  1.00 59.95           O  
ATOM   1004  CG  LEU B 127      -2.417  16.568  10.205  1.00 59.95           C  
ATOM   1005  CD1 LEU B 127      -3.821  16.664  10.793  1.00 59.95           C  
ATOM   1006  CD2 LEU B 127      -2.285  17.459   8.974  1.00 59.95           C  
ATOM   1007  N   TRP B 128       1.052  16.826  12.934  1.00 57.71           N  
ATOM   1008  CA  TRP B 128       1.921  17.437  13.935  1.00 57.71           C  
ATOM   1009  C   TRP B 128       3.348  17.563  13.413  1.00 57.71           C  
ATOM   1010  CB  TRP B 128       1.908  16.619  15.230  1.00 57.71           C  
ATOM   1011  O   TRP B 128       3.966  18.624  13.527  1.00 57.71           O  
ATOM   1012  CG  TRP B 128       2.788  17.174  16.309  1.00 57.71           C  
ATOM   1013  CD1 TRP B 128       2.543  18.270  17.089  1.00 57.71           C  
ATOM   1014  CD2 TRP B 128       4.057  16.661  16.725  1.00 57.71           C  
ATOM   1015  CE2 TRP B 128       4.526  17.496  17.763  1.00 57.71           C  
ATOM   1016  CE3 TRP B 128       4.844  15.575  16.320  1.00 57.71           C  
ATOM   1017  NE1 TRP B 128       3.585  18.469  17.966  1.00 57.71           N  
ATOM   1018  CH2 TRP B 128       6.499  16.208  17.987  1.00 57.71           C  
ATOM   1019  CZ2 TRP B 128       5.749  17.278  18.402  1.00 57.71           C  
ATOM   1020  CZ3 TRP B 128       6.061  15.359  16.957  1.00 57.71           C  
ATOM   1021  N   LEU B 129       3.862  16.580  12.930  1.00 50.14           N  
ATOM   1022  CA  LEU B 129       5.223  16.576  12.407  1.00 50.14           C  
ATOM   1023  C   LEU B 129       5.371  17.579  11.268  1.00 50.14           C  
ATOM   1024  CB  LEU B 129       5.607  15.175  11.921  1.00 50.14           C  
ATOM   1025  O   LEU B 129       6.383  18.278  11.178  1.00 50.14           O  
ATOM   1026  CG  LEU B 129       6.028  14.175  12.999  1.00 50.14           C  
ATOM   1027  CD1 LEU B 129       5.932  12.750  12.467  1.00 50.14           C  
ATOM   1028  CD2 LEU B 129       7.442  14.476  13.485  1.00 50.14           C  
ATOM   1029  N   CYS B 130       4.304  17.589  10.462  1.00 50.59           N  
ATOM   1030  CA  CYS B 130       4.321  18.529   9.347  1.00 50.59           C  
ATOM   1031  C   CYS B 130       4.266  19.968   9.846  1.00 50.59           C  
ATOM   1032  CB  CYS B 130       3.148  18.262   8.404  1.00 50.59           C  
ATOM   1033  O   CYS B 130       4.908  20.852   9.275  1.00 50.59           O  
ATOM   1034  SG  CYS B 130       3.400  16.844   7.313  1.00 50.59           S  
ATOM   1035  N   TRP B 131       3.385  20.094  10.764  1.00 55.13           N  
ATOM   1036  CA  TRP B 131       3.298  21.420  11.366  1.00 55.13           C  
ATOM   1037  C   TRP B 131       4.641  21.839  11.955  1.00 55.13           C  
ATOM   1038  CB  TRP B 131       2.219  21.449  12.452  1.00 55.13           C  
ATOM   1039  O   TRP B 131       5.078  22.978  11.772  1.00 55.13           O  
ATOM   1040  CG  TRP B 131       2.078  22.775  13.137  1.00 55.13           C  
ATOM   1041  CD1 TRP B 131       1.546  23.920  12.613  1.00 55.13           C  
ATOM   1042  CD2 TRP B 131       2.482  23.094  14.472  1.00 55.13           C  
ATOM   1043  CE2 TRP B 131       2.163  24.452  14.692  1.00 55.13           C  
ATOM   1044  CE3 TRP B 131       3.083  22.362  15.505  1.00 55.13           C  
ATOM   1045  NE1 TRP B 131       1.593  24.932  13.544  1.00 55.13           N  
ATOM   1046  CH2 TRP B 131       3.013  24.355  16.899  1.00 55.13           C  
ATOM   1047  CZ2 TRP B 131       2.425  25.094  15.905  1.00 55.13           C  
ATOM   1048  CZ3 TRP B 131       3.343  23.002  16.711  1.00 55.13           C  
ATOM   1049  N   LYS B 132       5.236  20.910  12.617  1.00 46.85           N  
ATOM   1050  CA  LYS B 132       6.523  21.196  13.245  1.00 46.85           C  
ATOM   1051  C   LYS B 132       7.591  21.497  12.198  1.00 46.85           C  
ATOM   1052  CB  LYS B 132       6.965  20.023  14.122  1.00 46.85           C  
ATOM   1053  O   LYS B 132       8.457  22.347  12.413  1.00 46.85           O  
ATOM   1054  CG  LYS B 132       7.813  20.430  15.318  1.00 46.85           C  
ATOM   1055  CD  LYS B 132       8.124  19.238  16.214  1.00 46.85           C  
ATOM   1056  CE  LYS B 132       9.022  19.632  17.379  1.00 46.85           C  
ATOM   1057  NZ  LYS B 132       9.271  18.483  18.300  1.00 46.85           N  
ATOM   1058  N   CYS B 133       7.363  20.818  11.106  1.00 43.21           N  
ATOM   1059  CA  CYS B 133       8.372  20.973  10.064  1.00 43.21           C  
ATOM   1060  C   CYS B 133       7.979  22.071   9.082  1.00 43.21           C  
ATOM   1061  CB  CYS B 133       8.574  19.656   9.315  1.00 43.21           C  
ATOM   1062  O   CYS B 133       8.721  22.364   8.143  1.00 43.21           O  
ATOM   1063  SG  CYS B 133       9.273  18.339  10.334  1.00 43.21           S  
ATOM   1064  N   ARG B 134       6.836  22.726   9.432  1.00 41.12           N  
ATOM   1065  CA  ARG B 134       6.289  23.806   8.617  1.00 41.12           C  
ATOM   1066  C   ARG B 134       6.163  23.381   7.158  1.00 41.12           C  
ATOM   1067  CB  ARG B 134       7.163  25.057   8.725  1.00 41.12           C  
ATOM   1068  O   ARG B 134       6.482  24.154   6.251  1.00 41.12           O  
ATOM   1069  CG  ARG B 134       6.901  25.885   9.974  1.00 41.12           C  
ATOM   1070  CD  ARG B 134       7.683  27.191   9.959  1.00 41.12           C  
ATOM   1071  NE  ARG B 134       7.522  27.930  11.208  1.00 41.12           N  
ATOM   1072  NH1 ARG B 134       8.694  29.790  10.499  1.00 41.12           N  
ATOM   1073  NH2 ARG B 134       7.800  29.728  12.609  1.00 41.12           N  
ATOM   1074  CZ  ARG B 134       8.006  29.148  11.436  1.00 41.12           C  
ATOM   1075  N   SER B 135       5.865  22.201   7.018  1.00 38.64           N  
ATOM   1076  CA  SER B 135       5.653  21.675   5.673  1.00 38.64           C  
ATOM   1077  C   SER B 135       4.339  22.178   5.084  1.00 38.64           C  
ATOM   1078  CB  SER B 135       5.663  20.146   5.688  1.00 38.64           C  
ATOM   1079  O   SER B 135       3.340  22.297   5.796  1.00 38.64           O  
ATOM   1080  OG  SER B 135       4.604  19.629   4.900  1.00 38.64           O  
ATOM   1081  N   LYS B 136       4.413  22.758   3.840  1.00 39.75           N  
ATOM   1082  CA  LYS B 136       3.254  23.350   3.178  1.00 39.75           C  
ATOM   1083  C   LYS B 136       2.284  22.274   2.700  1.00 39.75           C  
ATOM   1084  CB  LYS B 136       3.696  24.218   1.999  1.00 39.75           C  
ATOM   1085  O   LYS B 136       1.112  22.558   2.442  1.00 39.75           O  
ATOM   1086  CG  LYS B 136       4.316  25.547   2.406  1.00 39.75           C  
ATOM   1087  CD  LYS B 136       4.586  26.432   1.197  1.00 39.75           C  
ATOM   1088  CE  LYS B 136       5.239  27.747   1.599  1.00 39.75           C  
ATOM   1089  NZ  LYS B 136       5.520  28.613   0.415  1.00 39.75           N  
ATOM   1090  N   ASN B 137       2.669  21.010   2.585  1.00 38.24           N  
ATOM   1091  CA  ASN B 137       1.722  20.037   2.050  1.00 38.24           C  
ATOM   1092  C   ASN B 137       1.648  18.788   2.922  1.00 38.24           C  
ATOM   1093  CB  ASN B 137       2.093  19.661   0.614  1.00 38.24           C  
ATOM   1094  O   ASN B 137       2.234  17.757   2.589  1.00 38.24           O  
ATOM   1095  CG  ASN B 137       1.553  20.644  -0.406  1.00 38.24           C  
ATOM   1096  ND2 ASN B 137       2.245  20.770  -1.532  1.00 38.24           N  
ATOM   1097  OD1 ASN B 137       0.523  21.286  -0.183  1.00 38.24           O  
ATOM   1098  N   PRO B 138       0.989  18.809   4.040  1.00 43.48           N  
ATOM   1099  CA  PRO B 138       0.933  17.715   5.012  1.00 43.48           C  
ATOM   1100  C   PRO B 138       0.340  16.435   4.426  1.00 43.48           C  
ATOM   1101  CB  PRO B 138       0.037  18.274   6.121  1.00 43.48           C  
ATOM   1102  O   PRO B 138       0.650  15.336   4.894  1.00 43.48           O  
ATOM   1103  CG  PRO B 138      -0.574  19.505   5.534  1.00 43.48           C  
ATOM   1104  CD  PRO B 138       0.189  19.870   4.292  1.00 43.48           C  
ATOM   1105  N   LEU B 139      -0.481  16.594   3.377  1.00 42.56           N  
ATOM   1106  CA  LEU B 139      -1.204  15.441   2.851  1.00 42.56           C  
ATOM   1107  C   LEU B 139      -0.303  14.596   1.956  1.00 42.56           C  
ATOM   1108  CB  LEU B 139      -2.440  15.894   2.069  1.00 42.56           C  
ATOM   1109  O   LEU B 139      -0.575  13.414   1.733  1.00 42.56           O  
ATOM   1110  CG  LEU B 139      -3.645  16.335   2.902  1.00 42.56           C  
ATOM   1111  CD1 LEU B 139      -4.536  17.269   2.091  1.00 42.56           C  
ATOM   1112  CD2 LEU B 139      -4.433  15.122   3.386  1.00 42.56           C  
ATOM   1113  N   LEU B 140       0.639  15.251   1.388  1.00 39.74           N  
ATOM   1114  CA  LEU B 140       1.510  14.564   0.441  1.00 39.74           C  
ATOM   1115  C   LEU B 140       2.549  13.720   1.171  1.00 39.74           C  
ATOM   1116  CB  LEU B 140       2.207  15.573  -0.476  1.00 39.74           C  
ATOM   1117  O   LEU B 140       3.043  12.729   0.628  1.00 39.74           O  
ATOM   1118  CG  LEU B 140       1.480  15.923  -1.775  1.00 39.74           C  
ATOM   1119  CD1 LEU B 140       1.646  17.406  -2.092  1.00 39.74           C  
ATOM   1120  CD2 LEU B 140       1.995  15.065  -2.925  1.00 39.74           C  
ATOM   1121  N   TYR B 141       2.677  14.042   2.458  1.00 35.20           N  
ATOM   1122  CA  TYR B 141       3.834  13.434   3.107  1.00 35.20           C  
ATOM   1123  C   TYR B 141       3.414  12.261   3.983  1.00 35.20           C  
ATOM   1124  CB  TYR B 141       4.586  14.471   3.947  1.00 35.20           C  
ATOM   1125  O   TYR B 141       2.418  12.343   4.706  1.00 35.20           O  
ATOM   1126  CG  TYR B 141       5.257  15.546   3.127  1.00 35.20           C  
ATOM   1127  CD1 TYR B 141       6.425  15.279   2.415  1.00 35.20           C  
ATOM   1128  CD2 TYR B 141       4.727  16.829   3.063  1.00 35.20           C  
ATOM   1129  CE1 TYR B 141       7.048  16.266   1.659  1.00 35.20           C  
ATOM   1130  CE2 TYR B 141       5.341  17.825   2.310  1.00 35.20           C  
ATOM   1131  OH  TYR B 141       7.112  18.516   0.867  1.00 35.20           O  
ATOM   1132  CZ  TYR B 141       6.500  17.534   1.613  1.00 35.20           C  
ATOM   1133  N   ASP B 142       3.698  11.040   3.539  1.00 33.26           N  
ATOM   1134  CA  ASP B 142       3.398   9.844   4.321  1.00 33.26           C  
ATOM   1135  C   ASP B 142       4.254   9.784   5.584  1.00 33.26           C  
ATOM   1136  CB  ASP B 142       3.613   8.584   3.480  1.00 33.26           C  
ATOM   1137  O   ASP B 142       5.462  10.024   5.534  1.00 33.26           O  
ATOM   1138  CG  ASP B 142       2.603   7.491   3.779  1.00 33.26           C  
ATOM   1139  OD1 ASP B 142       1.883   7.588   4.797  1.00 33.26           O  
ATOM   1140  OD2 ASP B 142       2.528   6.522   2.993  1.00 33.26           O  
ATOM   1141  N   ALA B 143       3.801   9.984   6.779  1.00 34.91           N  
ATOM   1142  CA  ALA B 143       4.525   9.926   8.046  1.00 34.91           C  
ATOM   1143  C   ALA B 143       5.551   8.796   8.040  1.00 34.91           C  
ATOM   1144  CB  ALA B 143       3.552   9.750   9.208  1.00 34.91           C  
ATOM   1145  O   ALA B 143       6.562   8.863   8.744  1.00 34.91           O  
ATOM   1146  N   ASN B 144       5.207   7.705   7.396  1.00 33.85           N  
ATOM   1147  CA  ASN B 144       6.123   6.570   7.415  1.00 33.85           C  
ATOM   1148  C   ASN B 144       7.429   6.891   6.692  1.00 33.85           C  
ATOM   1149  CB  ASN B 144       5.463   5.337   6.795  1.00 33.85           C  
ATOM   1150  O   ASN B 144       8.436   6.208   6.888  1.00 33.85           O  
ATOM   1151  CG  ASN B 144       4.401   4.730   7.692  1.00 33.85           C  
ATOM   1152  ND2 ASN B 144       3.424   4.065   7.087  1.00 33.85           N  
ATOM   1153  OD1 ASN B 144       4.458   4.859   8.917  1.00 33.85           O  
ATOM   1154  N   TYR B 145       7.402   8.110   6.086  1.00 31.32           N  
ATOM   1155  CA  TYR B 145       8.599   8.276   5.269  1.00 31.32           C  
ATOM   1156  C   TYR B 145       9.201   9.663   5.458  1.00 31.32           C  
ATOM   1157  CB  TYR B 145       8.276   8.044   3.790  1.00 31.32           C  
ATOM   1158  O   TYR B 145       9.316  10.432   4.501  1.00 31.32           O  
ATOM   1159  CG  TYR B 145       7.937   6.610   3.460  1.00 31.32           C  
ATOM   1160  CD1 TYR B 145       8.940   5.678   3.204  1.00 31.32           C  
ATOM   1161  CD2 TYR B 145       6.614   6.186   3.402  1.00 31.32           C  
ATOM   1162  CE1 TYR B 145       8.632   4.356   2.898  1.00 31.32           C  
ATOM   1163  CE2 TYR B 145       6.294   4.867   3.097  1.00 31.32           C  
ATOM   1164  OH  TYR B 145       6.998   2.654   2.545  1.00 31.32           O  
ATOM   1165  CZ  TYR B 145       7.309   3.961   2.847  1.00 31.32           C  
ATOM   1166  N   PHE B 146       9.010  10.351   6.551  1.00 36.45           N  
ATOM   1167  CA  PHE B 146       9.684  11.626   6.769  1.00 36.45           C  
ATOM   1168  C   PHE B 146      11.064  11.412   7.379  1.00 36.45           C  
ATOM   1169  CB  PHE B 146       8.844  12.532   7.675  1.00 36.45           C  
ATOM   1170  O   PHE B 146      11.262  10.485   8.168  1.00 36.45           O  
ATOM   1171  CG  PHE B 146       7.514  12.916   7.084  1.00 36.45           C  
ATOM   1172  CD1 PHE B 146       7.390  14.056   6.299  1.00 36.45           C  
ATOM   1173  CD2 PHE B 146       6.388  12.137   7.314  1.00 36.45           C  
ATOM   1174  CE1 PHE B 146       6.161  14.414   5.751  1.00 36.45           C  
ATOM   1175  CE2 PHE B 146       5.156  12.489   6.770  1.00 36.45           C  
ATOM   1176  CZ  PHE B 146       5.044  13.628   5.989  1.00 36.45           C  
ATOM   1177  N   LEU B 147      12.032  11.958   6.599  1.00 37.70           N  
ATOM   1178  CA  LEU B 147      13.317  12.112   7.272  1.00 37.70           C  
ATOM   1179  C   LEU B 147      13.422  13.482   7.935  1.00 37.70           C  
ATOM   1180  CB  LEU B 147      14.468  11.923   6.280  1.00 37.70           C  
ATOM   1181  O   LEU B 147      13.246  14.510   7.277  1.00 37.70           O  
ATOM   1182  CG  LEU B 147      15.839  11.614   6.883  1.00 37.70           C  
ATOM   1183  CD1 LEU B 147      16.111  10.115   6.839  1.00 37.70           C  
ATOM   1184  CD2 LEU B 147      16.932  12.383   6.149  1.00 37.70           C  
ATOM   1185  N   CYS B 148      13.008  13.483   9.180  1.00 37.25           N  
ATOM   1186  CA  CYS B 148      13.283  14.738   9.870  1.00 37.25           C  
ATOM   1187  C   CYS B 148      14.769  14.876  10.180  1.00 37.25           C  
ATOM   1188  CB  CYS B 148      12.473  14.828  11.163  1.00 37.25           C  
ATOM   1189  O   CYS B 148      15.371  13.977  10.769  1.00 37.25           O  
ATOM   1190  SG  CYS B 148      10.791  15.442  10.927  1.00 37.25           S  
ATOM   1191  N   TRP B 149      15.313  15.882   9.457  1.00 37.42           N  
ATOM   1192  CA  TRP B 149      16.736  16.143   9.645  1.00 37.42           C  
ATOM   1193  C   TRP B 149      16.956  17.241  10.681  1.00 37.42           C  
ATOM   1194  CB  TRP B 149      17.391  16.537   8.318  1.00 37.42           C  
ATOM   1195  O   TRP B 149      16.409  18.340  10.555  1.00 37.42           O  
ATOM   1196  CG  TRP B 149      18.887  16.435   8.323  1.00 37.42           C  
ATOM   1197  CD1 TRP B 149      19.643  15.450   8.896  1.00 37.42           C  
ATOM   1198  CD2 TRP B 149      19.808  17.356   7.731  1.00 37.42           C  
ATOM   1199  CE2 TRP B 149      21.109  16.866   7.983  1.00 37.42           C  
ATOM   1200  CE3 TRP B 149      19.660  18.549   7.011  1.00 37.42           C  
ATOM   1201  NE1 TRP B 149      20.981  15.703   8.694  1.00 37.42           N  
ATOM   1202  CH2 TRP B 149      22.082  18.693   6.836  1.00 37.42           C  
ATOM   1203  CZ2 TRP B 149      22.255  17.529   7.538  1.00 37.42           C  
ATOM   1204  CZ3 TRP B 149      20.802  19.207   6.570  1.00 37.42           C  
ATOM   1205  N   HIS B 150      17.468  16.729  11.722  1.00 33.80           N  
ATOM   1206  CA  HIS B 150      17.751  17.715  12.758  1.00 33.80           C  
ATOM   1207  C   HIS B 150      19.202  18.182  12.692  1.00 33.80           C  
ATOM   1208  CB  HIS B 150      17.448  17.140  14.143  1.00 33.80           C  
ATOM   1209  O   HIS B 150      20.124  17.364  12.726  1.00 33.80           O  
ATOM   1210  CG  HIS B 150      16.002  17.211  14.518  1.00 33.80           C  
ATOM   1211  CD2 HIS B 150      15.165  16.270  15.014  1.00 33.80           C  
ATOM   1212  ND1 HIS B 150      15.256  18.364  14.393  1.00 33.80           N  
ATOM   1213  CE1 HIS B 150      14.020  18.127  14.797  1.00 33.80           C  
ATOM   1214  NE2 HIS B 150      13.938  16.864  15.179  1.00 33.80           N  
ATOM   1215  N   THR B 151      19.407  19.382  12.164  1.00 34.64           N  
ATOM   1216  CA  THR B 151      20.734  19.981  12.253  1.00 34.64           C  
ATOM   1217  C   THR B 151      20.871  20.806  13.530  1.00 34.64           C  
ATOM   1218  CB  THR B 151      21.029  20.870  11.030  1.00 34.64           C  
ATOM   1219  O   THR B 151      19.933  20.888  14.325  1.00 34.64           O  
ATOM   1220  CG2 THR B 151      20.824  20.101   9.729  1.00 34.64           C  
ATOM   1221  OG1 THR B 151      20.149  22.001  11.047  1.00 34.64           O  
ATOM   1222  N   ASN B 152      22.142  21.280  13.978  1.00 34.70           N  
ATOM   1223  CA  ASN B 152      22.417  22.049  15.187  1.00 34.70           C  
ATOM   1224  C   ASN B 152      21.466  23.234  15.326  1.00 34.70           C  
ATOM   1225  CB  ASN B 152      23.870  22.529  15.200  1.00 34.70           C  
ATOM   1226  O   ASN B 152      21.095  23.610  16.439  1.00 34.70           O  
ATOM   1227  CG  ASN B 152      24.817  21.507  15.799  1.00 34.70           C  
ATOM   1228  ND2 ASN B 152      26.110  21.683  15.555  1.00 34.70           N  
ATOM   1229  OD1 ASN B 152      24.389  20.568  16.475  1.00 34.70           O  
ATOM   1230  N   CYS B 153      21.125  23.709  14.289  1.00 34.69           N  
ATOM   1231  CA  CYS B 153      20.395  24.972  14.293  1.00 34.69           C  
ATOM   1232  C   CYS B 153      18.985  24.789  13.745  1.00 34.69           C  
ATOM   1233  CB  CYS B 153      21.140  26.024  13.472  1.00 34.69           C  
ATOM   1234  O   CYS B 153      18.115  25.634  13.963  1.00 34.69           O  
ATOM   1235  SG  CYS B 153      22.789  26.406  14.101  1.00 34.69           S  
ATOM   1236  N   TYR B 154      18.882  23.655  12.909  1.00 34.45           N  
ATOM   1237  CA  TYR B 154      17.611  23.595  12.197  1.00 34.45           C  
ATOM   1238  C   TYR B 154      17.093  22.163  12.125  1.00 34.45           C  
ATOM   1239  CB  TYR B 154      17.758  24.168  10.785  1.00 34.45           C  
ATOM   1240  O   TYR B 154      17.875  21.211  12.170  1.00 34.45           O  
ATOM   1241  CG  TYR B 154      18.161  25.623  10.759  1.00 34.45           C  
ATOM   1242  CD1 TYR B 154      17.217  26.631  10.940  1.00 34.45           C  
ATOM   1243  CD2 TYR B 154      19.486  25.991  10.553  1.00 34.45           C  
ATOM   1244  CE1 TYR B 154      17.584  27.973  10.915  1.00 34.45           C  
ATOM   1245  CE2 TYR B 154      19.865  27.330  10.526  1.00 34.45           C  
ATOM   1246  OH  TYR B 154      19.277  29.638  10.683  1.00 34.45           O  
ATOM   1247  CZ  TYR B 154      18.908  28.311  10.708  1.00 34.45           C  
ATOM   1248  N   ASP B 155      15.901  21.962  12.321  1.00 35.14           N  
ATOM   1249  CA  ASP B 155      15.246  20.696  12.007  1.00 35.14           C  
ATOM   1250  C   ASP B 155      14.633  20.726  10.609  1.00 35.14           C  
ATOM   1251  CB  ASP B 155      14.170  20.377  13.047  1.00 35.14           C  
ATOM   1252  O   ASP B 155      13.994  21.708  10.227  1.00 35.14           O  
ATOM   1253  CG  ASP B 155      14.744  20.058  14.416  1.00 35.14           C  
ATOM   1254  OD1 ASP B 155      15.907  19.608  14.500  1.00 35.14           O  
ATOM   1255  OD2 ASP B 155      14.025  20.255  15.420  1.00 35.14           O  
ATOM   1256  N   TYR B 156      15.186  19.828   9.844  1.00 38.08           N  
ATOM   1257  CA  TYR B 156      14.640  19.750   8.494  1.00 38.08           C  
ATOM   1258  C   TYR B 156      13.785  18.500   8.323  1.00 38.08           C  
ATOM   1259  CB  TYR B 156      15.767  19.757   7.456  1.00 38.08           C  
ATOM   1260  O   TYR B 156      14.071  17.458   8.918  1.00 38.08           O  
ATOM   1261  CG  TYR B 156      16.651  20.978   7.530  1.00 38.08           C  
ATOM   1262  CD1 TYR B 156      16.345  22.128   6.806  1.00 38.08           C  
ATOM   1263  CD2 TYR B 156      17.795  20.983   8.321  1.00 38.08           C  
ATOM   1264  CE1 TYR B 156      17.158  23.255   6.869  1.00 38.08           C  
ATOM   1265  CE2 TYR B 156      18.615  22.104   8.391  1.00 38.08           C  
ATOM   1266  OH  TYR B 156      19.098  24.346   7.729  1.00 38.08           O  
ATOM   1267  CZ  TYR B 156      18.289  23.234   7.663  1.00 38.08           C  
ATOM   1268  N   CYS B 157      12.678  18.693   7.853  1.00 37.72           N  
ATOM   1269  CA  CYS B 157      11.883  17.533   7.465  1.00 37.72           C  
ATOM   1270  C   CYS B 157      11.895  17.345   5.953  1.00 37.72           C  
ATOM   1271  CB  CYS B 157      10.444  17.680   7.959  1.00 37.72           C  
ATOM   1272  O   CYS B 157      11.546  18.262   5.206  1.00 37.72           O  
ATOM   1273  SG  CYS B 157      10.217  17.215   9.689  1.00 37.72           S  
ATOM   1274  N   ILE B 158      12.675  16.401   5.612  1.00 40.81           N  
ATOM   1275  CA  ILE B 158      12.698  16.132   4.179  1.00 40.81           C  
ATOM   1276  C   ILE B 158      11.652  15.074   3.836  1.00 40.81           C  
ATOM   1277  CB  ILE B 158      14.098  15.673   3.712  1.00 40.81           C  
ATOM   1278  O   ILE B 158      11.690  13.960   4.365  1.00 40.81           O  
ATOM   1279  CG1 ILE B 158      15.161  16.698   4.123  1.00 40.81           C  
ATOM   1280  CG2 ILE B 158      14.114  15.444   2.198  1.00 40.81           C  
ATOM   1281  CD1 ILE B 158      16.591  16.245   3.864  1.00 40.81           C  
ATOM   1282  N   PRO B 159      10.620  15.479   3.266  1.00 35.50           N  
ATOM   1283  CA  PRO B 159       9.614  14.477   2.904  1.00 35.50           C  
ATOM   1284  C   PRO B 159      10.201  13.313   2.109  1.00 35.50           C  
ATOM   1285  CB  PRO B 159       8.616  15.269   2.057  1.00 35.50           C  
ATOM   1286  O   PRO B 159      11.082  13.516   1.270  1.00 35.50           O  
ATOM   1287  CG  PRO B 159       9.243  16.615   1.885  1.00 35.50           C  
ATOM   1288  CD  PRO B 159      10.515  16.653   2.682  1.00 35.50           C  
ATOM   1289  N   TYR B 160       9.881  12.197   2.584  1.00 32.03           N  
ATOM   1290  CA  TYR B 160      10.181  10.982   1.834  1.00 32.03           C  
ATOM   1291  C   TYR B 160       9.572  11.038   0.439  1.00 32.03           C  
ATOM   1292  CB  TYR B 160       9.665   9.748   2.581  1.00 32.03           C  
ATOM   1293  O   TYR B 160       8.441  11.498   0.266  1.00 32.03           O  
ATOM   1294  CG  TYR B 160      10.446   8.490   2.287  1.00 32.03           C  
ATOM   1295  CD1 TYR B 160      10.008   7.585   1.322  1.00 32.03           C  
ATOM   1296  CD2 TYR B 160      11.621   8.204   2.972  1.00 32.03           C  
ATOM   1297  CE1 TYR B 160      10.723   6.423   1.049  1.00 32.03           C  
ATOM   1298  CE2 TYR B 160      12.344   7.045   2.707  1.00 32.03           C  
ATOM   1299  OH  TYR B 160      12.600   5.015   1.479  1.00 32.03           O  
ATOM   1300  CZ  TYR B 160      11.888   6.163   1.745  1.00 32.03           C  
ATOM   1301  N   ASN B 161      10.528  11.288  -0.581  1.00 32.37           N  
ATOM   1302  CA  ASN B 161      10.128  11.323  -1.984  1.00 32.37           C  
ATOM   1303  C   ASN B 161      10.088  12.751  -2.520  1.00 32.37           C  
ATOM   1304  CB  ASN B 161       8.767  10.647  -2.171  1.00 32.37           C  
ATOM   1305  O   ASN B 161       9.250  13.079  -3.362  1.00 32.37           O  
ATOM   1306  CG  ASN B 161       8.883   9.152  -2.393  1.00 32.37           C  
ATOM   1307  ND2 ASN B 161       7.765   8.446  -2.271  1.00 32.37           N  
ATOM   1308  OD1 ASN B 161       9.969   8.636  -2.671  1.00 32.37           O  
ATOM   1309  N   SER B 162      10.685  13.596  -1.777  1.00 33.62           N  
ATOM   1310  CA  SER B 162      10.777  14.925  -2.372  1.00 33.62           C  
ATOM   1311  C   SER B 162      11.546  14.890  -3.689  1.00 33.62           C  
ATOM   1312  CB  SER B 162      11.451  15.900  -1.405  1.00 33.62           C  
ATOM   1313  O   SER B 162      12.483  14.105  -3.846  1.00 33.62           O  
ATOM   1314  OG  SER B 162      12.805  15.542  -1.192  1.00 33.62           O  
ATOM   1315  N   VAL B 163      10.900  15.285  -4.800  1.00 34.26           N  
ATOM   1316  CA  VAL B 163      11.471  15.332  -6.142  1.00 34.26           C  
ATOM   1317  C   VAL B 163      12.273  16.620  -6.317  1.00 34.26           C  
ATOM   1318  CB  VAL B 163      10.377  15.234  -7.229  1.00 34.26           C  
ATOM   1319  O   VAL B 163      11.830  17.695  -5.905  1.00 34.26           O  
ATOM   1320  CG1 VAL B 163      11.001  15.214  -8.623  1.00 34.26           C  
ATOM   1321  CG2 VAL B 163       9.516  13.992  -7.007  1.00 34.26           C  
ATOM   1322  N   THR B 164      13.536  16.481  -6.405  1.00 35.19           N  
ATOM   1323  CA  THR B 164      14.317  17.650  -6.795  1.00 35.19           C  
ATOM   1324  C   THR B 164      14.672  17.592  -8.278  1.00 35.19           C  
ATOM   1325  CB  THR B 164      15.606  17.764  -5.961  1.00 35.19           C  
ATOM   1326  O   THR B 164      14.981  16.523  -8.807  1.00 35.19           O  
ATOM   1327  CG2 THR B 164      16.663  16.775  -6.442  1.00 35.19           C  
ATOM   1328  OG1 THR B 164      16.126  19.094  -6.075  1.00 35.19           O  
ATOM   1329  N   SER B 165      14.304  18.635  -8.943  1.00 36.34           N  
ATOM   1330  CA  SER B 165      14.505  18.681 -10.387  1.00 36.34           C  
ATOM   1331  C   SER B 165      15.974  18.897 -10.735  1.00 36.34           C  
ATOM   1332  CB  SER B 165      13.656  19.789 -11.012  1.00 36.34           C  
ATOM   1333  O   SER B 165      16.403  18.600 -11.852  1.00 36.34           O  
ATOM   1334  OG  SER B 165      13.660  20.946 -10.194  1.00 36.34           O  
ATOM   1335  N   SER B 166      16.707  19.415  -9.731  1.00 36.74           N  
ATOM   1336  CA  SER B 166      18.074  19.738 -10.127  1.00 36.74           C  
ATOM   1337  C   SER B 166      19.080  19.253  -9.088  1.00 36.74           C  
ATOM   1338  CB  SER B 166      18.230  21.244 -10.335  1.00 36.74           C  
ATOM   1339  O   SER B 166      18.885  19.454  -7.887  1.00 36.74           O  
ATOM   1340  OG  SER B 166      17.706  21.962  -9.231  1.00 36.74           O  
ATOM   1341  N   ILE B 167      19.890  18.334  -9.506  1.00 41.09           N  
ATOM   1342  CA  ILE B 167      20.985  17.875  -8.658  1.00 41.09           C  
ATOM   1343  C   ILE B 167      22.318  18.346  -9.237  1.00 41.09           C  
ATOM   1344  CB  ILE B 167      20.979  16.337  -8.510  1.00 41.09           C  
ATOM   1345  O   ILE B 167      22.559  18.217 -10.439  1.00 41.09           O  
ATOM   1346  CG1 ILE B 167      19.638  15.861  -7.940  1.00 41.09           C  
ATOM   1347  CG2 ILE B 167      22.143  15.875  -7.629  1.00 41.09           C  
ATOM   1348  CD1 ILE B 167      19.465  14.348  -7.945  1.00 41.09           C  
ATOM   1349  N   VAL B 168      23.107  19.142  -8.411  1.00 40.51           N  
ATOM   1350  CA  VAL B 168      24.432  19.560  -8.856  1.00 40.51           C  
ATOM   1351  C   VAL B 168      25.501  18.729  -8.150  1.00 40.51           C  
ATOM   1352  CB  VAL B 168      24.669  21.065  -8.596  1.00 40.51           C  
ATOM   1353  O   VAL B 168      25.487  18.602  -6.923  1.00 40.51           O  
ATOM   1354  CG1 VAL B 168      26.059  21.483  -9.072  1.00 40.51           C  
ATOM   1355  CG2 VAL B 168      23.591  21.901  -9.284  1.00 40.51           C  
ATOM   1356  N   ILE B 169      26.284  18.022  -8.969  1.00 39.69           N  
ATOM   1357  CA  ILE B 169      27.364  17.202  -8.432  1.00 39.69           C  
ATOM   1358  C   ILE B 169      28.676  17.981  -8.479  1.00 39.69           C  
ATOM   1359  CB  ILE B 169      27.502  15.872  -9.208  1.00 39.69           C  
ATOM   1360  O   ILE B 169      29.089  18.450  -9.542  1.00 39.69           O  
ATOM   1361  CG1 ILE B 169      26.168  15.117  -9.216  1.00 39.69           C  
ATOM   1362  CG2 ILE B 169      28.616  15.010  -8.607  1.00 39.69           C  
ATOM   1363  CD1 ILE B 169      26.171  13.864 -10.081  1.00 39.69           C  
ATOM   1364  N   THR B 170      29.149  18.369  -7.301  1.00 37.77           N  
ATOM   1365  CA  THR B 170      30.412  19.097  -7.253  1.00 37.77           C  
ATOM   1366  C   THR B 170      31.560  18.163  -6.881  1.00 37.77           C  
ATOM   1367  CB  THR B 170      30.349  20.262  -6.248  1.00 37.77           C  
ATOM   1368  O   THR B 170      31.499  17.470  -5.863  1.00 37.77           O  
ATOM   1369  CG2 THR B 170      31.451  21.281  -6.517  1.00 37.77           C  
ATOM   1370  OG1 THR B 170      29.076  20.911  -6.357  1.00 37.77           O  
ATOM   1371  N   SER B 171      32.428  17.983  -7.812  1.00 36.63           N  
ATOM   1372  CA  SER B 171      33.606  17.148  -7.599  1.00 36.63           C  
ATOM   1373  C   SER B 171      34.558  17.782  -6.590  1.00 36.63           C  
ATOM   1374  CB  SER B 171      34.337  16.906  -8.920  1.00 36.63           C  
ATOM   1375  O   SER B 171      34.438  18.968  -6.275  1.00 36.63           O  
ATOM   1376  OG  SER B 171      35.735  16.804  -8.710  1.00 36.63           O  
ATOM   1377  N   GLY B 172      35.375  16.980  -5.910  1.00 41.63           N  
ATOM   1378  CA  GLY B 172      36.384  17.407  -4.954  1.00 41.63           C  
ATOM   1379  C   GLY B 172      37.203  18.588  -5.440  1.00 41.63           C  
ATOM   1380  O   GLY B 172      37.632  19.423  -4.641  1.00 41.63           O  
ATOM   1381  N   ASP B 173      37.380  18.783  -6.714  1.00 39.81           N  
ATOM   1382  CA  ASP B 173      38.183  19.858  -7.288  1.00 39.81           C  
ATOM   1383  C   ASP B 173      37.346  21.119  -7.490  1.00 39.81           C  
ATOM   1384  CB  ASP B 173      38.799  19.417  -8.617  1.00 39.81           C  
ATOM   1385  O   ASP B 173      37.849  22.133  -7.980  1.00 39.81           O  
ATOM   1386  CG  ASP B 173      37.760  19.012  -9.647  1.00 39.81           C  
ATOM   1387  OD1 ASP B 173      36.551  19.021  -9.330  1.00 39.81           O  
ATOM   1388  OD2 ASP B 173      38.155  18.677 -10.785  1.00 39.81           O  
ATOM   1389  N   GLY B 174      36.146  21.129  -6.985  1.00 41.98           N  
ATOM   1390  CA  GLY B 174      35.278  22.294  -7.052  1.00 41.98           C  
ATOM   1391  C   GLY B 174      34.521  22.400  -8.362  1.00 41.98           C  
ATOM   1392  O   GLY B 174      33.759  23.346  -8.570  1.00 41.98           O  
ATOM   1393  N   THR B 175      34.775  21.469  -9.311  1.00 42.71           N  
ATOM   1394  CA  THR B 175      34.080  21.491 -10.593  1.00 42.71           C  
ATOM   1395  C   THR B 175      32.678  20.904 -10.458  1.00 42.71           C  
ATOM   1396  CB  THR B 175      34.864  20.714 -11.667  1.00 42.71           C  
ATOM   1397  O   THR B 175      32.480  19.909  -9.757  1.00 42.71           O  
ATOM   1398  CG2 THR B 175      36.026  21.541 -12.205  1.00 42.71           C  
ATOM   1399  OG1 THR B 175      35.377  19.505 -11.094  1.00 42.71           O  
ATOM   1400  N   THR B 176      31.785  21.735 -10.805  1.00 38.82           N  
ATOM   1401  CA  THR B 176      30.388  21.321 -10.727  1.00 38.82           C  
ATOM   1402  C   THR B 176      29.915  20.758 -12.065  1.00 38.82           C  
ATOM   1403  CB  THR B 176      29.481  22.493 -10.310  1.00 38.82           C  
ATOM   1404  O   THR B 176      30.304  21.254 -13.125  1.00 38.82           O  
ATOM   1405  CG2 THR B 176      29.618  22.792  -8.821  1.00 38.82           C  
ATOM   1406  OG1 THR B 176      29.846  23.661 -11.056  1.00 38.82           O  
ATOM   1407  N   SER B 177      29.690  19.386 -12.191  1.00 39.23           N  
ATOM   1408  CA  SER B 177      29.074  18.804 -13.379  1.00 39.23           C  
ATOM   1409  C   SER B 177      27.583  19.119 -13.440  1.00 39.23           C  
ATOM   1410  CB  SER B 177      29.284  17.289 -13.404  1.00 39.23           C  
ATOM   1411  O   SER B 177      26.980  19.492 -12.431  1.00 39.23           O  
ATOM   1412  OG  SER B 177      28.834  16.698 -12.198  1.00 39.23           O  
ATOM   1413  N   PRO B 178      26.859  18.673 -14.691  1.00 37.34           N  
ATOM   1414  CA  PRO B 178      25.522  19.092 -15.117  1.00 37.34           C  
ATOM   1415  C   PRO B 178      24.440  18.733 -14.101  1.00 37.34           C  
ATOM   1416  CB  PRO B 178      25.315  18.330 -16.428  1.00 37.34           C  
ATOM   1417  O   PRO B 178      24.619  17.809 -13.303  1.00 37.34           O  
ATOM   1418  CG  PRO B 178      26.390  17.292 -16.441  1.00 37.34           C  
ATOM   1419  CD  PRO B 178      27.382  17.619 -15.361  1.00 37.34           C  
ATOM   1420  N   ILE B 179      23.478  19.623 -14.022  1.00 41.78           N  
ATOM   1421  CA  ILE B 179      22.197  19.521 -13.330  1.00 41.78           C  
ATOM   1422  C   ILE B 179      21.377  18.380 -13.930  1.00 41.78           C  
ATOM   1423  CB  ILE B 179      21.407  20.846 -13.405  1.00 41.78           C  
ATOM   1424  O   ILE B 179      21.211  18.301 -15.149  1.00 41.78           O  
ATOM   1425  CG1 ILE B 179      22.221  21.989 -12.787  1.00 41.78           C  
ATOM   1426  CG2 ILE B 179      20.048  20.705 -12.713  1.00 41.78           C  
ATOM   1427  CD1 ILE B 179      21.635  23.372 -13.037  1.00 41.78           C  
ATOM   1428  N   SER B 180      21.591  17.231 -13.277  1.00 40.79           N  
ATOM   1429  CA  SER B 180      20.638  16.249 -13.783  1.00 40.79           C  
ATOM   1430  C   SER B 180      19.205  16.639 -13.434  1.00 40.79           C  
ATOM   1431  CB  SER B 180      20.948  14.861 -13.221  1.00 40.79           C  
ATOM   1432  O   SER B 180      18.936  17.104 -12.325  1.00 40.79           O  
ATOM   1433  OG  SER B 180      19.767  14.232 -12.753  1.00 40.79           O  
ATOM   1434  N   GLU B 181      18.465  16.982 -14.487  1.00 38.55           N  
ATOM   1435  CA  GLU B 181      17.055  17.335 -14.347  1.00 38.55           C  
ATOM   1436  C   GLU B 181      16.216  16.119 -13.966  1.00 38.55           C  
ATOM   1437  CB  GLU B 181      16.525  17.954 -15.643  1.00 38.55           C  
ATOM   1438  O   GLU B 181      15.022  16.063 -14.267  1.00 38.55           O  
ATOM   1439  CG  GLU B 181      16.993  19.384 -15.878  1.00 38.55           C  
ATOM   1440  CD  GLU B 181      16.350  20.033 -17.093  1.00 38.55           C  
ATOM   1441  OE1 GLU B 181      16.571  21.244 -17.322  1.00 38.55           O  
ATOM   1442  OE2 GLU B 181      15.617  19.326 -17.820  1.00 38.55           O  
ATOM   1443  N   HIS B 182      17.012  15.093 -13.504  1.00 35.69           N  
ATOM   1444  CA  HIS B 182      16.111  13.999 -13.159  1.00 35.69           C  
ATOM   1445  C   HIS B 182      15.565  14.161 -11.744  1.00 35.69           C  
ATOM   1446  CB  HIS B 182      16.824  12.653 -13.296  1.00 35.69           C  
ATOM   1447  O   HIS B 182      16.209  14.779 -10.893  1.00 35.69           O  
ATOM   1448  CG  HIS B 182      17.123  12.274 -14.712  1.00 35.69           C  
ATOM   1449  CD2 HIS B 182      16.783  11.177 -15.429  1.00 35.69           C  
ATOM   1450  ND1 HIS B 182      17.862  13.073 -15.556  1.00 35.69           N  
ATOM   1451  CE1 HIS B 182      17.964  12.483 -16.735  1.00 35.69           C  
ATOM   1452  NE2 HIS B 182      17.318  11.331 -16.684  1.00 35.69           N  
ATOM   1453  N   ASP B 183      14.390  13.923 -11.596  1.00 36.65           N  
ATOM   1454  CA  ASP B 183      13.708  14.000 -10.308  1.00 36.65           C  
ATOM   1455  C   ASP B 183      14.264  12.967  -9.330  1.00 36.65           C  
ATOM   1456  CB  ASP B 183      12.202  13.798 -10.486  1.00 36.65           C  
ATOM   1457  O   ASP B 183      14.360  11.782  -9.657  1.00 36.65           O  
ATOM   1458  CG  ASP B 183      11.533  14.944 -11.224  1.00 36.65           C  
ATOM   1459  OD1 ASP B 183      12.095  16.060 -11.255  1.00 36.65           O  
ATOM   1460  OD2 ASP B 183      10.433  14.730 -11.778  1.00 36.65           O  
ATOM   1461  N   TYR B 184      15.158  13.390  -8.481  1.00 35.36           N  
ATOM   1462  CA  TYR B 184      15.616  12.464  -7.451  1.00 35.36           C  
ATOM   1463  C   TYR B 184      14.703  12.509  -6.232  1.00 35.36           C  
ATOM   1464  CB  TYR B 184      17.055  12.788  -7.038  1.00 35.36           C  
ATOM   1465  O   TYR B 184      14.134  13.556  -5.913  1.00 35.36           O  
ATOM   1466  CG  TYR B 184      18.070  12.542  -8.128  1.00 35.36           C  
ATOM   1467  CD1 TYR B 184      18.678  11.297  -8.272  1.00 35.36           C  
ATOM   1468  CD2 TYR B 184      18.423  13.554  -9.014  1.00 35.36           C  
ATOM   1469  CE1 TYR B 184      19.615  11.067  -9.274  1.00 35.36           C  
ATOM   1470  CE2 TYR B 184      19.359  13.335 -10.020  1.00 35.36           C  
ATOM   1471  OH  TYR B 184      20.875  11.867 -11.136  1.00 35.36           O  
ATOM   1472  CZ  TYR B 184      19.948  12.090 -10.142  1.00 35.36           C  
ATOM   1473  N   GLN B 185      14.287  11.329  -5.901  1.00 34.87           N  
ATOM   1474  CA  GLN B 185      13.585  11.231  -4.626  1.00 34.87           C  
ATOM   1475  C   GLN B 185      14.567  11.119  -3.463  1.00 34.87           C  
ATOM   1476  CB  GLN B 185      12.635  10.032  -4.627  1.00 34.87           C  
ATOM   1477  O   GLN B 185      15.498  10.312  -3.506  1.00 34.87           O  
ATOM   1478  CG  GLN B 185      11.419  10.210  -3.727  1.00 34.87           C  
ATOM   1479  CD  GLN B 185      10.430   9.065  -3.843  1.00 34.87           C  
ATOM   1480  NE2 GLN B 185       9.305   9.180  -3.145  1.00 34.87           N  
ATOM   1481  OE1 GLN B 185      10.676   8.085  -4.553  1.00 34.87           O  
ATOM   1482  N   ILE B 186      14.577  12.113  -2.584  1.00 38.07           N  
ATOM   1483  CA  ILE B 186      15.452  12.087  -1.416  1.00 38.07           C  
ATOM   1484  C   ILE B 186      14.765  11.343  -0.273  1.00 38.07           C  
ATOM   1485  CB  ILE B 186      15.842  13.514  -0.970  1.00 38.07           C  
ATOM   1486  O   ILE B 186      13.618  11.641   0.069  1.00 38.07           O  
ATOM   1487  CG1 ILE B 186      16.528  14.264  -2.118  1.00 38.07           C  
ATOM   1488  CG2 ILE B 186      16.742  13.465   0.268  1.00 38.07           C  
ATOM   1489  CD1 ILE B 186      16.786  15.736  -1.828  1.00 38.07           C  
ATOM   1490  N   GLY B 187      15.155  10.113  -0.042  1.00 36.20           N  
ATOM   1491  CA  GLY B 187      14.627   9.380   1.098  1.00 36.20           C  
ATOM   1492  C   GLY B 187      15.610   9.278   2.249  1.00 36.20           C  
ATOM   1493  O   GLY B 187      16.795   9.578   2.089  1.00 36.20           O  
ATOM   1494  N   GLY B 188      15.250   9.558   3.559  1.00 35.66           N  
ATOM   1495  CA  GLY B 188      16.107   9.414   4.725  1.00 35.66           C  
ATOM   1496  C   GLY B 188      15.876   8.117   5.478  1.00 35.66           C  
ATOM   1497  O   GLY B 188      14.825   7.490   5.336  1.00 35.66           O  
ATOM   1498  N   TYR B 189      16.850   7.239   5.503  1.00 30.06           N  
ATOM   1499  CA  TYR B 189      16.707   6.125   6.434  1.00 30.06           C  
ATOM   1500  C   TYR B 189      17.167   6.521   7.832  1.00 30.06           C  
ATOM   1501  CB  TYR B 189      17.503   4.911   5.946  1.00 30.06           C  
ATOM   1502  O   TYR B 189      18.136   7.268   7.985  1.00 30.06           O  
ATOM   1503  CG  TYR B 189      16.745   4.037   4.977  1.00 30.06           C  
ATOM   1504  CD1 TYR B 189      15.968   2.973   5.430  1.00 30.06           C  
ATOM   1505  CD2 TYR B 189      16.803   4.273   3.608  1.00 30.06           C  
ATOM   1506  CE1 TYR B 189      15.269   2.163   4.541  1.00 30.06           C  
ATOM   1507  CE2 TYR B 189      16.108   3.470   2.709  1.00 30.06           C  
ATOM   1508  OH  TYR B 189      14.655   1.621   2.300  1.00 30.06           O  
ATOM   1509  CZ  TYR B 189      15.345   2.420   3.185  1.00 30.06           C  
ATOM   1510  N   THR B 190      16.185   6.583   8.759  1.00 27.81           N  
ATOM   1511  CA  THR B 190      16.590   6.827  10.139  1.00 27.81           C  
ATOM   1512  C   THR B 190      17.338   5.622  10.703  1.00 27.81           C  
ATOM   1513  CB  THR B 190      15.374   7.143  11.030  1.00 27.81           C  
ATOM   1514  O   THR B 190      16.841   4.495  10.650  1.00 27.81           O  
ATOM   1515  CG2 THR B 190      15.328   8.624  11.391  1.00 27.81           C  
ATOM   1516  OG1 THR B 190      14.173   6.795  10.330  1.00 27.81           O  
ATOM   1517  N   GLU B 191      18.683   5.523  10.612  1.00 28.78           N  
ATOM   1518  CA  GLU B 191      19.324   4.517  11.452  1.00 28.78           C  
ATOM   1519  C   GLU B 191      19.029   4.762  12.929  1.00 28.78           C  
ATOM   1520  CB  GLU B 191      20.836   4.500  11.214  1.00 28.78           C  
ATOM   1521  O   GLU B 191      18.601   5.854  13.309  1.00 28.78           O  
ATOM   1522  CG  GLU B 191      21.392   3.123  10.881  1.00 28.78           C  
ATOM   1523  CD  GLU B 191      22.894   3.122  10.651  1.00 28.78           C  
ATOM   1524  OE1 GLU B 191      23.468   2.039  10.394  1.00 28.78           O  
ATOM   1525  OE2 GLU B 191      23.503   4.212  10.729  1.00 28.78           O  
ATOM   1526  N   LYS B 192      19.297   3.789  13.823  1.00 28.42           N  
ATOM   1527  CA  LYS B 192      19.191   3.831  15.279  1.00 28.42           C  
ATOM   1528  C   LYS B 192      19.720   5.151  15.831  1.00 28.42           C  
ATOM   1529  CB  LYS B 192      19.948   2.660  15.906  1.00 28.42           C  
ATOM   1530  O   LYS B 192      20.799   5.605  15.444  1.00 28.42           O  
ATOM   1531  CG  LYS B 192      19.140   1.373  15.988  1.00 28.42           C  
ATOM   1532  CD  LYS B 192      19.896   0.286  16.741  1.00 28.42           C  
ATOM   1533  CE  LYS B 192      19.104  -1.014  16.793  1.00 28.42           C  
ATOM   1534  NZ  LYS B 192      19.851  -2.090  17.511  1.00 28.42           N  
ATOM   1535  N   TRP B 193      18.843   6.006  16.359  1.00 27.48           N  
ATOM   1536  CA  TRP B 193      19.160   7.256  17.041  1.00 27.48           C  
ATOM   1537  C   TRP B 193      20.490   7.152  17.779  1.00 27.48           C  
ATOM   1538  CB  TRP B 193      18.045   7.632  18.022  1.00 27.48           C  
ATOM   1539  O   TRP B 193      21.135   8.166  18.055  1.00 27.48           O  
ATOM   1540  CG  TRP B 193      16.858   8.280  17.376  1.00 27.48           C  
ATOM   1541  CD1 TRP B 193      16.146   7.815  16.306  1.00 27.48           C  
ATOM   1542  CD2 TRP B 193      16.247   9.516  17.757  1.00 27.48           C  
ATOM   1543  CE2 TRP B 193      15.168   9.739  16.874  1.00 27.48           C  
ATOM   1544  CE3 TRP B 193      16.508  10.458  18.762  1.00 27.48           C  
ATOM   1545  NE1 TRP B 193      15.128   8.688  15.999  1.00 27.48           N  
ATOM   1546  CH2 TRP B 193      14.625  11.773  17.957  1.00 27.48           C  
ATOM   1547  CZ2 TRP B 193      14.349  10.867  16.966  1.00 27.48           C  
ATOM   1548  CZ3 TRP B 193      15.691  11.580  18.852  1.00 27.48           C  
ATOM   1549  N   GLU B 194      20.805   6.045  18.338  1.00 26.94           N  
ATOM   1550  CA  GLU B 194      21.889   6.069  19.316  1.00 26.94           C  
ATOM   1551  C   GLU B 194      23.207   6.486  18.668  1.00 26.94           C  
ATOM   1552  CB  GLU B 194      22.041   4.701  19.985  1.00 26.94           C  
ATOM   1553  O   GLU B 194      24.135   6.915  19.357  1.00 26.94           O  
ATOM   1554  CG  GLU B 194      20.903   4.349  20.931  1.00 26.94           C  
ATOM   1555  CD  GLU B 194      21.000   2.937  21.487  1.00 26.94           C  
ATOM   1556  OE1 GLU B 194      20.154   2.557  22.329  1.00 26.94           O  
ATOM   1557  OE2 GLU B 194      21.929   2.206  21.078  1.00 26.94           O  
ATOM   1558  N   SER B 195      23.480   5.783  17.575  1.00 25.55           N  
ATOM   1559  CA  SER B 195      24.838   6.006  17.089  1.00 25.55           C  
ATOM   1560  C   SER B 195      24.972   7.376  16.433  1.00 25.55           C  
ATOM   1561  CB  SER B 195      25.237   4.914  16.095  1.00 25.55           C  
ATOM   1562  O   SER B 195      24.020   7.879  15.833  1.00 25.55           O  
ATOM   1563  OG  SER B 195      24.550   5.078  14.866  1.00 25.55           O  
ATOM   1564  N   GLY B 196      25.299   8.437  17.053  1.00 26.59           N  
ATOM   1565  CA  GLY B 196      25.731   9.753  16.612  1.00 26.59           C  
ATOM   1566  C   GLY B 196      25.929   9.844  15.110  1.00 26.59           C  
ATOM   1567  O   GLY B 196      26.537  10.796  14.616  1.00 26.59           O  
ATOM   1568  N   VAL B 197      26.059   8.710  14.438  1.00 27.04           N  
ATOM   1569  CA  VAL B 197      26.532   8.709  13.058  1.00 27.04           C  
ATOM   1570  C   VAL B 197      25.493   9.370  12.155  1.00 27.04           C  
ATOM   1571  CB  VAL B 197      26.834   7.277  12.562  1.00 27.04           C  
ATOM   1572  O   VAL B 197      24.298   9.360  12.461  1.00 27.04           O  
ATOM   1573  CG1 VAL B 197      27.371   7.303  11.132  1.00 27.04           C  
ATOM   1574  CG2 VAL B 197      27.828   6.589  13.497  1.00 27.04           C  
ATOM   1575  N   LYS B 198      25.946   9.828  11.001  1.00 32.15           N  
ATOM   1576  CA  LYS B 198      25.593  10.619   9.825  1.00 32.15           C  
ATOM   1577  C   LYS B 198      24.376  10.034   9.115  1.00 32.15           C  
ATOM   1578  CB  LYS B 198      26.775  10.700   8.858  1.00 32.15           C  
ATOM   1579  O   LYS B 198      24.217   8.814   9.046  1.00 32.15           O  
ATOM   1580  CG  LYS B 198      27.881  11.642   9.311  1.00 32.15           C  
ATOM   1581  CD  LYS B 198      28.963  11.785   8.248  1.00 32.15           C  
ATOM   1582  CE  LYS B 198      30.079  12.714   8.706  1.00 32.15           C  
ATOM   1583  NZ  LYS B 198      31.146  12.853   7.670  1.00 32.15           N  
ATOM   1584  N   ASP B 199      23.266  10.775   9.163  1.00 34.09           N  
ATOM   1585  CA  ASP B 199      21.996  10.696   8.449  1.00 34.09           C  
ATOM   1586  C   ASP B 199      22.217  10.395   6.968  1.00 34.09           C  
ATOM   1587  CB  ASP B 199      21.208  11.997   8.609  1.00 34.09           C  
ATOM   1588  O   ASP B 199      23.061  11.019   6.322  1.00 34.09           O  
ATOM   1589  CG  ASP B 199      20.754  12.243  10.037  1.00 34.09           C  
ATOM   1590  OD1 ASP B 199      20.648  11.274  10.819  1.00 34.09           O  
ATOM   1591  OD2 ASP B 199      20.497  13.417  10.383  1.00 34.09           O  
ATOM   1592  N   CYS B 200      22.115   9.173   6.646  1.00 33.97           N  
ATOM   1593  CA  CYS B 200      22.245   8.789   5.244  1.00 33.97           C  
ATOM   1594  C   CYS B 200      21.067   9.304   4.426  1.00 33.97           C  
ATOM   1595  CB  CYS B 200      22.343   7.269   5.112  1.00 33.97           C  
ATOM   1596  O   CYS B 200      19.933   9.324   4.908  1.00 33.97           O  
ATOM   1597  SG  CYS B 200      23.891   6.583   5.740  1.00 33.97           S  
ATOM   1598  N   VAL B 201      21.264  10.254   3.597  1.00 39.70           N  
ATOM   1599  CA  VAL B 201      20.284  10.704   2.614  1.00 39.70           C  
ATOM   1600  C   VAL B 201      20.298   9.772   1.405  1.00 39.70           C  
ATOM   1601  CB  VAL B 201      20.553  12.159   2.169  1.00 39.70           C  
ATOM   1602  O   VAL B 201      21.365   9.419   0.898  1.00 39.70           O  
ATOM   1603  CG1 VAL B 201      19.528  12.604   1.128  1.00 39.70           C  
ATOM   1604  CG2 VAL B 201      20.538  13.097   3.374  1.00 39.70           C  
ATOM   1605  N   VAL B 202      19.224   9.093   1.280  1.00 38.08           N  
ATOM   1606  CA  VAL B 202      19.106   8.253   0.092  1.00 38.08           C  
ATOM   1607  C   VAL B 202      18.446   9.043  -1.036  1.00 38.08           C  
ATOM   1608  CB  VAL B 202      18.301   6.967   0.384  1.00 38.08           C  
ATOM   1609  O   VAL B 202      17.382   9.638  -0.846  1.00 38.08           O  
ATOM   1610  CG1 VAL B 202      18.166   6.116  -0.877  1.00 38.08           C  
ATOM   1611  CG2 VAL B 202      18.963   6.167   1.504  1.00 38.08           C  
ATOM   1612  N   LEU B 203      19.201   9.370  -2.006  1.00 39.19           N  
ATOM   1613  CA  LEU B 203      18.636   9.953  -3.218  1.00 39.19           C  
ATOM   1614  C   LEU B 203      18.142   8.864  -4.165  1.00 39.19           C  
ATOM   1615  CB  LEU B 203      19.672  10.830  -3.925  1.00 39.19           C  
ATOM   1616  O   LEU B 203      18.916   7.996  -4.576  1.00 39.19           O  
ATOM   1617  CG  LEU B 203      19.823  12.259  -3.400  1.00 39.19           C  
ATOM   1618  CD1 LEU B 203      21.283  12.695  -3.461  1.00 39.19           C  
ATOM   1619  CD2 LEU B 203      18.940  13.216  -4.193  1.00 39.19           C  
ATOM   1620  N   HIS B 204      16.821   8.889  -4.211  1.00 34.98           N  
ATOM   1621  CA  HIS B 204      16.212   7.907  -5.101  1.00 34.98           C  
ATOM   1622  C   HIS B 204      15.945   8.502  -6.479  1.00 34.98           C  
ATOM   1623  CB  HIS B 204      14.912   7.371  -4.499  1.00 34.98           C  
ATOM   1624  O   HIS B 204      15.381   9.594  -6.589  1.00 34.98           O  
ATOM   1625  CG  HIS B 204      15.113   6.222  -3.563  1.00 34.98           C  
ATOM   1626  CD2 HIS B 204      15.268   6.187  -2.218  1.00 34.98           C  
ATOM   1627  ND1 HIS B 204      15.177   4.914  -3.993  1.00 34.98           N  
ATOM   1628  CE1 HIS B 204      15.361   4.123  -2.950  1.00 34.98           C  
ATOM   1629  NE2 HIS B 204      15.420   4.870  -1.861  1.00 34.98           N  
ATOM   1630  N   SER B 205      16.695   8.198  -7.512  1.00 33.53           N  
ATOM   1631  CA  SER B 205      16.266   8.500  -8.874  1.00 33.53           C  
ATOM   1632  C   SER B 205      15.438   7.360  -9.458  1.00 33.53           C  
ATOM   1633  CB  SER B 205      17.475   8.774  -9.769  1.00 33.53           C  
ATOM   1634  O   SER B 205      15.370   6.274  -8.877  1.00 33.53           O  
ATOM   1635  OG  SER B 205      17.230   8.332 -11.093  1.00 33.53           O  
ATOM   1636  N   TYR B 206      14.555   7.692 -10.521  1.00 31.78           N  
ATOM   1637  CA  TYR B 206      13.610   6.751 -11.111  1.00 31.78           C  
ATOM   1638  C   TYR B 206      14.213   5.354 -11.196  1.00 31.78           C  
ATOM   1639  CB  TYR B 206      13.183   7.221 -12.505  1.00 31.78           C  
ATOM   1640  O   TYR B 206      13.530   4.360 -10.938  1.00 31.78           O  
ATOM   1641  CG  TYR B 206      11.932   8.064 -12.505  1.00 31.78           C  
ATOM   1642  CD1 TYR B 206      10.670   7.473 -12.495  1.00 31.78           C  
ATOM   1643  CD2 TYR B 206      12.007   9.453 -12.516  1.00 31.78           C  
ATOM   1644  CE1 TYR B 206       9.514   8.246 -12.497  1.00 31.78           C  
ATOM   1645  CE2 TYR B 206      10.858  10.236 -12.518  1.00 31.78           C  
ATOM   1646  OH  TYR B 206       8.476  10.395 -12.509  1.00 31.78           O  
ATOM   1647  CZ  TYR B 206       9.617   9.624 -12.508  1.00 31.78           C  
ATOM   1648  N   PHE B 207      15.554   5.270 -11.415  1.00 31.54           N  
ATOM   1649  CA  PHE B 207      16.123   3.970 -11.750  1.00 31.54           C  
ATOM   1650  C   PHE B 207      17.307   3.648 -10.847  1.00 31.54           C  
ATOM   1651  CB  PHE B 207      16.557   3.935 -13.219  1.00 31.54           C  
ATOM   1652  O   PHE B 207      17.882   2.561 -10.933  1.00 31.54           O  
ATOM   1653  CG  PHE B 207      15.428   4.148 -14.191  1.00 31.54           C  
ATOM   1654  CD1 PHE B 207      14.521   3.131 -14.458  1.00 31.54           C  
ATOM   1655  CD2 PHE B 207      15.276   5.368 -14.838  1.00 31.54           C  
ATOM   1656  CE1 PHE B 207      13.475   3.326 -15.358  1.00 31.54           C  
ATOM   1657  CE2 PHE B 207      14.233   5.570 -15.738  1.00 31.54           C  
ATOM   1658  CZ  PHE B 207      13.335   4.548 -15.997  1.00 31.54           C  
ATOM   1659  N   THR B 208      17.712   4.710  -9.964  1.00 30.20           N  
ATOM   1660  CA  THR B 208      18.922   4.517  -9.172  1.00 30.20           C  
ATOM   1661  C   THR B 208      18.749   5.094  -7.770  1.00 30.20           C  
ATOM   1662  CB  THR B 208      20.143   5.167  -9.850  1.00 30.20           C  
ATOM   1663  O   THR B 208      18.083   6.116  -7.591  1.00 30.20           O  
ATOM   1664  CG2 THR B 208      20.770   4.225 -10.873  1.00 30.20           C  
ATOM   1665  OG1 THR B 208      19.730   6.368 -10.514  1.00 30.20           O  
ATOM   1666  N   SER B 209      18.816   4.226  -6.761  1.00 36.00           N  
ATOM   1667  CA  SER B 209      18.928   4.791  -5.421  1.00 36.00           C  
ATOM   1668  C   SER B 209      20.386   4.993  -5.025  1.00 36.00           C  
ATOM   1669  CB  SER B 209      18.234   3.889  -4.399  1.00 36.00           C  
ATOM   1670  O   SER B 209      21.207   4.085  -5.173  1.00 36.00           O  
ATOM   1671  OG  SER B 209      17.481   2.879  -5.049  1.00 36.00           O  
ATOM   1672  N   ASP B 210      20.906   6.149  -5.103  1.00 38.04           N  
ATOM   1673  CA  ASP B 210      22.232   6.497  -4.602  1.00 38.04           C  
ATOM   1674  C   ASP B 210      22.171   6.930  -3.139  1.00 38.04           C  
ATOM   1675  CB  ASP B 210      22.853   7.606  -5.454  1.00 38.04           C  
ATOM   1676  O   ASP B 210      21.260   7.657  -2.739  1.00 38.04           O  
ATOM   1677  CG  ASP B 210      23.185   7.155  -6.865  1.00 38.04           C  
ATOM   1678  OD1 ASP B 210      23.475   5.957  -7.071  1.00 38.04           O  
ATOM   1679  OD2 ASP B 210      23.158   8.007  -7.780  1.00 38.04           O  
ATOM   1680  N   TYR B 211      22.872   6.160  -2.341  1.00 34.27           N  
ATOM   1681  CA  TYR B 211      22.904   6.530  -0.930  1.00 34.27           C  
ATOM   1682  C   TYR B 211      24.018   7.533  -0.655  1.00 34.27           C  
ATOM   1683  CB  TYR B 211      23.091   5.288  -0.053  1.00 34.27           C  
ATOM   1684  O   TYR B 211      25.168   7.314  -1.042  1.00 34.27           O  
ATOM   1685  CG  TYR B 211      21.942   4.312  -0.130  1.00 34.27           C  
ATOM   1686  CD1 TYR B 211      20.860   4.410   0.742  1.00 34.27           C  
ATOM   1687  CD2 TYR B 211      21.937   3.291  -1.073  1.00 34.27           C  
ATOM   1688  CE1 TYR B 211      19.800   3.512   0.676  1.00 34.27           C  
ATOM   1689  CE2 TYR B 211      20.882   2.387  -1.148  1.00 34.27           C  
ATOM   1690  OH  TYR B 211      18.773   1.613  -0.341  1.00 34.27           O  
ATOM   1691  CZ  TYR B 211      19.820   2.505  -0.271  1.00 34.27           C  
ATOM   1692  N   TYR B 212      23.615   8.627  -0.347  1.00 39.67           N  
ATOM   1693  CA  TYR B 212      24.576   9.661   0.022  1.00 39.67           C  
ATOM   1694  C   TYR B 212      24.521   9.948   1.518  1.00 39.67           C  
ATOM   1695  CB  TYR B 212      24.311  10.947  -0.766  1.00 39.67           C  
ATOM   1696  O   TYR B 212      23.477   9.776   2.151  1.00 39.67           O  
ATOM   1697  CG  TYR B 212      24.504  10.796  -2.256  1.00 39.67           C  
ATOM   1698  CD1 TYR B 212      25.750  11.007  -2.842  1.00 39.67           C  
ATOM   1699  CD2 TYR B 212      23.441  10.444  -3.080  1.00 39.67           C  
ATOM   1700  CE1 TYR B 212      25.932  10.871  -4.214  1.00 39.67           C  
ATOM   1701  CE2 TYR B 212      23.611  10.305  -4.454  1.00 39.67           C  
ATOM   1702  OH  TYR B 212      25.032  10.384  -6.370  1.00 39.67           O  
ATOM   1703  CZ  TYR B 212      24.858  10.520  -5.011  1.00 39.67           C  
ATOM   1704  N   GLN B 213      25.716   9.871   2.104  1.00 37.23           N  
ATOM   1705  CA  GLN B 213      25.773  10.346   3.482  1.00 37.23           C  
ATOM   1706  C   GLN B 213      25.812  11.871   3.536  1.00 37.23           C  
ATOM   1707  CB  GLN B 213      26.990   9.764   4.202  1.00 37.23           C  
ATOM   1708  O   GLN B 213      26.587  12.504   2.817  1.00 37.23           O  
ATOM   1709  CG  GLN B 213      26.959   9.952   5.713  1.00 37.23           C  
ATOM   1710  CD  GLN B 213      28.052   9.177   6.423  1.00 37.23           C  
ATOM   1711  NE2 GLN B 213      28.077   9.267   7.749  1.00 37.23           N  
ATOM   1712  OE1 GLN B 213      28.867   8.501   5.787  1.00 37.23           O  
ATOM   1713  N   LEU B 214      24.875  12.320   4.244  1.00 40.59           N  
ATOM   1714  CA  LEU B 214      24.868  13.765   4.445  1.00 40.59           C  
ATOM   1715  C   LEU B 214      26.055  14.201   5.298  1.00 40.59           C  
ATOM   1716  CB  LEU B 214      23.560  14.208   5.107  1.00 40.59           C  
ATOM   1717  O   LEU B 214      26.244  13.700   6.408  1.00 40.59           O  
ATOM   1718  CG  LEU B 214      23.285  15.713   5.124  1.00 40.59           C  
ATOM   1719  CD1 LEU B 214      22.568  16.135   3.846  1.00 40.59           C  
ATOM   1720  CD2 LEU B 214      22.465  16.092   6.353  1.00 40.59           C  
ATOM   1721  N   TYR B 215      26.887  14.853   4.667  1.00 41.42           N  
ATOM   1722  CA  TYR B 215      28.065  15.343   5.374  1.00 41.42           C  
ATOM   1723  C   TYR B 215      27.759  16.644   6.107  1.00 41.42           C  
ATOM   1724  CB  TYR B 215      29.228  15.553   4.400  1.00 41.42           C  
ATOM   1725  O   TYR B 215      28.076  16.787   7.290  1.00 41.42           O  
ATOM   1726  CG  TYR B 215      30.571  15.679   5.077  1.00 41.42           C  
ATOM   1727  CD1 TYR B 215      31.156  16.926   5.283  1.00 41.42           C  
ATOM   1728  CD2 TYR B 215      31.259  14.550   5.511  1.00 41.42           C  
ATOM   1729  CE1 TYR B 215      32.394  17.047   5.904  1.00 41.42           C  
ATOM   1730  CE2 TYR B 215      32.498  14.659   6.133  1.00 41.42           C  
ATOM   1731  OH  TYR B 215      34.283  16.022   6.941  1.00 41.42           O  
ATOM   1732  CZ  TYR B 215      33.057  15.909   6.326  1.00 41.42           C  
ATOM   1733  N   SER B 216      27.275  17.559   5.338  1.00 36.63           N  
ATOM   1734  CA  SER B 216      26.987  18.861   5.931  1.00 36.63           C  
ATOM   1735  C   SER B 216      25.888  19.587   5.162  1.00 36.63           C  
ATOM   1736  CB  SER B 216      28.249  19.723   5.969  1.00 36.63           C  
ATOM   1737  O   SER B 216      25.627  19.275   3.999  1.00 36.63           O  
ATOM   1738  OG  SER B 216      28.166  20.779   5.027  1.00 36.63           O  
ATOM   1739  N   THR B 217      25.115  20.343   5.787  1.00 38.65           N  
ATOM   1740  CA  THR B 217      24.098  21.191   5.174  1.00 38.65           C  
ATOM   1741  C   THR B 217      24.476  22.665   5.300  1.00 38.65           C  
ATOM   1742  CB  THR B 217      22.716  20.956   5.811  1.00 38.65           C  
ATOM   1743  O   THR B 217      25.003  23.090   6.330  1.00 38.65           O  
ATOM   1744  CG2 THR B 217      21.903  19.949   5.005  1.00 38.65           C  
ATOM   1745  OG1 THR B 217      22.889  20.457   7.143  1.00 38.65           O  
ATOM   1746  N   GLN B 218      24.499  23.267   4.065  1.00 37.28           N  
ATOM   1747  CA  GLN B 218      24.721  24.708   4.107  1.00 37.28           C  
ATOM   1748  C   GLN B 218      23.471  25.471   3.678  1.00 37.28           C  
ATOM   1749  CB  GLN B 218      25.904  25.096   3.218  1.00 37.28           C  
ATOM   1750  O   GLN B 218      22.893  25.184   2.628  1.00 37.28           O  
ATOM   1751  CG  GLN B 218      27.001  25.857   3.951  1.00 37.28           C  
ATOM   1752  CD  GLN B 218      28.162  26.227   3.047  1.00 37.28           C  
ATOM   1753  NE2 GLN B 218      29.159  26.902   3.609  1.00 37.28           N  
ATOM   1754  OE1 GLN B 218      28.163  25.908   1.854  1.00 37.28           O  
ATOM   1755  N   LEU B 219      23.067  26.410   4.498  1.00 36.29           N  
ATOM   1756  CA  LEU B 219      21.941  27.286   4.189  1.00 36.29           C  
ATOM   1757  C   LEU B 219      22.404  28.511   3.408  1.00 36.29           C  
ATOM   1758  CB  LEU B 219      21.233  27.722   5.474  1.00 36.29           C  
ATOM   1759  O   LEU B 219      23.458  29.079   3.703  1.00 36.29           O  
ATOM   1760  CG  LEU B 219      20.046  26.866   5.919  1.00 36.29           C  
ATOM   1761  CD1 LEU B 219      20.259  26.365   7.343  1.00 36.29           C  
ATOM   1762  CD2 LEU B 219      18.747  27.657   5.813  1.00 36.29           C  
ATOM   1763  N   SER B 220      21.773  28.701   2.260  1.00 39.46           N  
ATOM   1764  CA  SER B 220      22.113  29.928   1.547  1.00 39.46           C  
ATOM   1765  C   SER B 220      21.776  31.161   2.378  1.00 39.46           C  
ATOM   1766  CB  SER B 220      21.379  29.990   0.207  1.00 39.46           C  
ATOM   1767  O   SER B 220      20.694  31.246   2.963  1.00 39.46           O  
ATOM   1768  OG  SER B 220      21.557  31.256  -0.405  1.00 39.46           O  
ATOM   1769  N   THR B 221      22.715  32.062   2.615  1.00 38.58           N  
ATOM   1770  CA  THR B 221      22.501  33.304   3.351  1.00 38.58           C  
ATOM   1771  C   THR B 221      21.464  34.176   2.650  1.00 38.58           C  
ATOM   1772  CB  THR B 221      23.814  34.091   3.511  1.00 38.58           C  
ATOM   1773  O   THR B 221      20.767  34.961   3.296  1.00 38.58           O  
ATOM   1774  CG2 THR B 221      24.707  33.462   4.576  1.00 38.58           C  
ATOM   1775  OG1 THR B 221      24.515  34.100   2.261  1.00 38.58           O  
ATOM   1776  N   ASP B 222      21.362  34.158   1.344  1.00 41.69           N  
ATOM   1777  CA  ASP B 222      20.517  35.047   0.552  1.00 41.69           C  
ATOM   1778  C   ASP B 222      19.069  34.560   0.539  1.00 41.69           C  
ATOM   1779  CB  ASP B 222      21.047  35.158  -0.879  1.00 41.69           C  
ATOM   1780  O   ASP B 222      18.138  35.363   0.632  1.00 41.69           O  
ATOM   1781  CG  ASP B 222      22.467  35.692  -0.945  1.00 41.69           C  
ATOM   1782  OD1 ASP B 222      22.907  36.375   0.005  1.00 41.69           O  
ATOM   1783  OD2 ASP B 222      23.151  35.430  -1.958  1.00 41.69           O  
ATOM   1784  N   THR B 223      18.948  33.251   0.519  1.00 39.10           N  
ATOM   1785  CA  THR B 223      17.598  32.739   0.307  1.00 39.10           C  
ATOM   1786  C   THR B 223      17.113  31.970   1.532  1.00 39.10           C  
ATOM   1787  CB  THR B 223      17.535  31.829  -0.933  1.00 39.10           C  
ATOM   1788  O   THR B 223      15.953  31.559   1.594  1.00 39.10           O  
ATOM   1789  CG2 THR B 223      17.605  32.646  -2.219  1.00 39.10           C  
ATOM   1790  OG1 THR B 223      18.635  30.912  -0.902  1.00 39.10           O  
ATOM   1791  N   GLY B 224      17.886  31.996   2.496  1.00 39.19           N  
ATOM   1792  CA  GLY B 224      17.524  31.321   3.732  1.00 39.19           C  
ATOM   1793  C   GLY B 224      17.264  29.838   3.547  1.00 39.19           C  
ATOM   1794  O   GLY B 224      17.948  29.175   2.765  1.00 39.19           O  
ATOM   1795  N   VAL B 225      16.336  29.287   4.355  1.00 37.78           N  
ATOM   1796  CA  VAL B 225      15.979  27.874   4.440  1.00 37.78           C  
ATOM   1797  C   VAL B 225      15.358  27.418   3.122  1.00 37.78           C  
ATOM   1798  CB  VAL B 225      15.007  27.603   5.610  1.00 37.78           C  
ATOM   1799  O   VAL B 225      15.229  26.217   2.872  1.00 37.78           O  
ATOM   1800  CG1 VAL B 225      15.332  26.272   6.284  1.00 37.78           C  
ATOM   1801  CG2 VAL B 225      15.060  28.746   6.622  1.00 37.78           C  
ATOM   1802  N   GLU B 226      15.043  28.388   2.253  1.00 43.49           N  
ATOM   1803  CA  GLU B 226      14.414  28.052   0.979  1.00 43.49           C  
ATOM   1804  C   GLU B 226      15.405  27.380   0.034  1.00 43.49           C  
ATOM   1805  CB  GLU B 226      13.827  29.304   0.322  1.00 43.49           C  
ATOM   1806  O   GLU B 226      15.012  26.589  -0.826  1.00 43.49           O  
ATOM   1807  CG  GLU B 226      12.584  29.839   1.018  1.00 43.49           C  
ATOM   1808  CD  GLU B 226      11.992  31.061   0.335  1.00 43.49           C  
ATOM   1809  OE1 GLU B 226      10.923  31.544   0.773  1.00 43.49           O  
ATOM   1810  OE2 GLU B 226      12.602  31.539  -0.648  1.00 43.49           O  
ATOM   1811  N   HIS B 227      16.633  27.670   0.359  1.00 39.76           N  
ATOM   1812  CA  HIS B 227      17.677  27.068  -0.463  1.00 39.76           C  
ATOM   1813  C   HIS B 227      18.747  26.409   0.402  1.00 39.76           C  
ATOM   1814  CB  HIS B 227      18.314  28.119  -1.374  1.00 39.76           C  
ATOM   1815  O   HIS B 227      19.493  27.095   1.105  1.00 39.76           O  
ATOM   1816  CG  HIS B 227      17.472  28.474  -2.559  1.00 39.76           C  
ATOM   1817  CD2 HIS B 227      16.747  29.584  -2.833  1.00 39.76           C  
ATOM   1818  ND1 HIS B 227      17.307  27.629  -3.634  1.00 39.76           N  
ATOM   1819  CE1 HIS B 227      16.515  28.206  -4.522  1.00 39.76           C  
ATOM   1820  NE2 HIS B 227      16.161  29.393  -4.060  1.00 39.76           N  
ATOM   1821  N   VAL B 228      18.512  25.086   0.572  1.00 40.97           N  
ATOM   1822  CA  VAL B 228      19.495  24.361   1.371  1.00 40.97           C  
ATOM   1823  C   VAL B 228      20.363  23.495   0.461  1.00 40.97           C  
ATOM   1824  CB  VAL B 228      18.816  23.488   2.450  1.00 40.97           C  
ATOM   1825  O   VAL B 228      19.859  22.862  -0.469  1.00 40.97           O  
ATOM   1826  CG1 VAL B 228      19.858  22.691   3.233  1.00 40.97           C  
ATOM   1827  CG2 VAL B 228      17.984  24.356   3.392  1.00 40.97           C  
ATOM   1828  N   THR B 229      21.604  23.738   0.589  1.00 41.96           N  
ATOM   1829  CA  THR B 229      22.551  22.886  -0.123  1.00 41.96           C  
ATOM   1830  C   THR B 229      23.011  21.732   0.763  1.00 41.96           C  
ATOM   1831  CB  THR B 229      23.775  23.690  -0.601  1.00 41.96           C  
ATOM   1832  O   THR B 229      23.447  21.947   1.896  1.00 41.96           O  
ATOM   1833  CG2 THR B 229      24.686  22.835  -1.476  1.00 41.96           C  
ATOM   1834  OG1 THR B 229      23.329  24.823  -1.357  1.00 41.96           O  
ATOM   1835  N   PHE B 230      22.607  20.524   0.353  1.00 46.57           N  
ATOM   1836  CA  PHE B 230      23.080  19.339   1.058  1.00 46.57           C  
ATOM   1837  C   PHE B 230      24.376  18.825   0.444  1.00 46.57           C  
ATOM   1838  CB  PHE B 230      22.015  18.237   1.034  1.00 46.57           C  
ATOM   1839  O   PHE B 230      24.486  18.706  -0.778  1.00 46.57           O  
ATOM   1840  CG  PHE B 230      20.723  18.627   1.701  1.00 46.57           C  
ATOM   1841  CD1 PHE B 230      20.537  18.419   3.062  1.00 46.57           C  
ATOM   1842  CD2 PHE B 230      19.695  19.202   0.966  1.00 46.57           C  
ATOM   1843  CE1 PHE B 230      19.342  18.779   3.682  1.00 46.57           C  
ATOM   1844  CE2 PHE B 230      18.499  19.564   1.578  1.00 46.57           C  
ATOM   1845  CZ  PHE B 230      18.324  19.351   2.936  1.00 46.57           C  
ATOM   1846  N   PHE B 231      25.367  18.777   1.356  1.00 38.65           N  
ATOM   1847  CA  PHE B 231      26.603  18.128   0.933  1.00 38.65           C  
ATOM   1848  C   PHE B 231      26.592  16.650   1.305  1.00 38.65           C  
ATOM   1849  CB  PHE B 231      27.817  18.819   1.562  1.00 38.65           C  
ATOM   1850  O   PHE B 231      26.519  16.302   2.486  1.00 38.65           O  
ATOM   1851  CG  PHE B 231      28.015  20.238   1.099  1.00 38.65           C  
ATOM   1852  CD1 PHE B 231      28.804  20.518  -0.010  1.00 38.65           C  
ATOM   1853  CD2 PHE B 231      27.410  21.291   1.773  1.00 38.65           C  
ATOM   1854  CE1 PHE B 231      28.989  21.830  -0.440  1.00 38.65           C  
ATOM   1855  CE2 PHE B 231      27.591  22.604   1.348  1.00 38.65           C  
ATOM   1856  CZ  PHE B 231      28.381  22.872   0.242  1.00 38.65           C  
ATOM   1857  N   ILE B 232      26.343  15.910   0.340  1.00 42.08           N  
ATOM   1858  CA  ILE B 232      26.222  14.480   0.599  1.00 42.08           C  
ATOM   1859  C   ILE B 232      27.434  13.748   0.027  1.00 42.08           C  
ATOM   1860  CB  ILE B 232      24.918  13.905   0.001  1.00 42.08           C  
ATOM   1861  O   ILE B 232      27.962  14.131  -1.020  1.00 42.08           O  
ATOM   1862  CG1 ILE B 232      23.731  14.815   0.336  1.00 42.08           C  
ATOM   1863  CG2 ILE B 232      24.675  12.480   0.505  1.00 42.08           C  
ATOM   1864  CD1 ILE B 232      22.451  14.464  -0.410  1.00 42.08           C  
ATOM   1865  N   TYR B 233      28.155  13.017   0.820  1.00 36.73           N  
ATOM   1866  CA  TYR B 233      29.272  12.229   0.311  1.00 36.73           C  
ATOM   1867  C   TYR B 233      28.883  10.762   0.166  1.00 36.73           C  
ATOM   1868  CB  TYR B 233      30.487  12.358   1.235  1.00 36.73           C  
ATOM   1869  O   TYR B 233      28.034  10.263   0.908  1.00 36.73           O  
ATOM   1870  CG  TYR B 233      30.196  13.095   2.520  1.00 36.73           C  
ATOM   1871  CD1 TYR B 233      30.321  14.481   2.594  1.00 36.73           C  
ATOM   1872  CD2 TYR B 233      29.798  12.408   3.662  1.00 36.73           C  
ATOM   1873  CE1 TYR B 233      30.056  15.164   3.776  1.00 36.73           C  
ATOM   1874  CE2 TYR B 233      29.530  13.082   4.849  1.00 36.73           C  
ATOM   1875  OH  TYR B 233      29.399  15.129   6.070  1.00 36.73           O  
ATOM   1876  CZ  TYR B 233      29.662  14.457   4.897  1.00 36.73           C  
ATOM   1877  N   ASN B 234      29.241  10.307  -1.007  1.00 37.12           N  
ATOM   1878  CA  ASN B 234      29.025   8.885  -1.253  1.00 37.12           C  
ATOM   1879  C   ASN B 234      29.784   8.021  -0.250  1.00 37.12           C  
ATOM   1880  CB  ASN B 234      29.431   8.520  -2.683  1.00 37.12           C  
ATOM   1881  O   ASN B 234      31.004   8.137  -0.122  1.00 37.12           O  
ATOM   1882  CG  ASN B 234      28.871   7.183  -3.126  1.00 37.12           C  
ATOM   1883  ND2 ASN B 234      28.587   7.057  -4.417  1.00 37.12           N  
ATOM   1884  OD1 ASN B 234      28.693   6.271  -2.314  1.00 37.12           O  
ATOM   1885  N   LYS B 235      29.111   7.428   0.694  1.00 37.65           N  
ATOM   1886  CA  LYS B 235      29.783   6.539   1.638  1.00 37.65           C  
ATOM   1887  C   LYS B 235      30.549   5.440   0.909  1.00 37.65           C  
ATOM   1888  CB  LYS B 235      28.772   5.921   2.605  1.00 37.65           C  
ATOM   1889  O   LYS B 235      31.575   4.961   1.398  1.00 37.65           O  
ATOM   1890  CG  LYS B 235      29.277   5.801   4.036  1.00 37.65           C  
ATOM   1891  CD  LYS B 235      28.210   5.225   4.958  1.00 37.65           C  
ATOM   1892  CE  LYS B 235      28.739   5.032   6.373  1.00 37.65           C  
ATOM   1893  NZ  LYS B 235      27.686   4.502   7.291  1.00 37.65           N  
ATOM   1894  N   ILE B 236      30.089   4.923  -0.115  1.00 33.24           N  
ATOM   1895  CA  ILE B 236      30.760   3.769  -0.701  1.00 33.24           C  
ATOM   1896  C   ILE B 236      32.116   4.190  -1.263  1.00 33.24           C  
ATOM   1897  CB  ILE B 236      29.901   3.117  -1.808  1.00 33.24           C  
ATOM   1898  O   ILE B 236      33.083   3.427  -1.207  1.00 33.24           O  
ATOM   1899  CG1 ILE B 236      28.558   2.650  -1.235  1.00 33.24           C  
ATOM   1900  CG2 ILE B 236      30.653   1.953  -2.460  1.00 33.24           C  
ATOM   1901  CD1 ILE B 236      27.555   2.207  -2.291  1.00 33.24           C  
ATOM   1902  N   VAL B 237      32.216   5.405  -1.859  1.00 31.16           N  
ATOM   1903  CA  VAL B 237      33.507   5.776  -2.429  1.00 31.16           C  
ATOM   1904  C   VAL B 237      34.338   6.520  -1.386  1.00 31.16           C  
ATOM   1905  CB  VAL B 237      33.340   6.644  -3.696  1.00 31.16           C  
ATOM   1906  O   VAL B 237      33.863   7.480  -0.775  1.00 31.16           O  
ATOM   1907  CG1 VAL B 237      34.686   6.859  -4.385  1.00 31.16           C  
ATOM   1908  CG2 VAL B 237      32.342   5.999  -4.656  1.00 31.16           C  
ATOM   1909  N   ASP B 238      35.030   5.737  -0.543  1.00 33.46           N  
ATOM   1910  CA  ASP B 238      35.980   6.236   0.446  1.00 33.46           C  
ATOM   1911  C   ASP B 238      36.629   7.536  -0.024  1.00 33.46           C  
ATOM   1912  CB  ASP B 238      37.055   5.187   0.736  1.00 33.46           C  
ATOM   1913  O   ASP B 238      37.710   7.901   0.443  1.00 33.46           O  
ATOM   1914  CG  ASP B 238      36.651   4.210   1.826  1.00 33.46           C  
ATOM   1915  OD1 ASP B 238      35.741   4.526   2.622  1.00 33.46           O  
ATOM   1916  OD2 ASP B 238      37.250   3.114   1.891  1.00 33.46           O  
ATOM   1917  N   GLU B 239      36.387   7.918  -1.204  1.00 32.86           N  
ATOM   1918  CA  GLU B 239      37.145   9.117  -1.551  1.00 32.86           C  
ATOM   1919  C   GLU B 239      36.422  10.380  -1.093  1.00 32.86           C  
ATOM   1920  CB  GLU B 239      37.399   9.174  -3.060  1.00 32.86           C  
ATOM   1921  O   GLU B 239      35.401  10.761  -1.669  1.00 32.86           O  
ATOM   1922  CG  GLU B 239      38.564   8.310  -3.521  1.00 32.86           C  
ATOM   1923  CD  GLU B 239      38.918   8.513  -4.985  1.00 32.86           C  
ATOM   1924  OE1 GLU B 239      39.867   7.860  -5.476  1.00 32.86           O  
ATOM   1925  OE2 GLU B 239      38.242   9.332  -5.647  1.00 32.86           O  
ATOM   1926  N   PRO B 240      36.709  10.798   0.151  1.00 36.62           N  
ATOM   1927  CA  PRO B 240      36.129  11.987   0.780  1.00 36.62           C  
ATOM   1928  C   PRO B 240      36.109  13.197  -0.151  1.00 36.62           C  
ATOM   1929  CB  PRO B 240      37.048  12.235   1.979  1.00 36.62           C  
ATOM   1930  O   PRO B 240      35.435  14.189   0.135  1.00 36.62           O  
ATOM   1931  CG  PRO B 240      38.224  11.341   1.751  1.00 36.62           C  
ATOM   1932  CD  PRO B 240      37.914  10.431   0.597  1.00 36.62           C  
ATOM   1933  N   GLU B 241      36.800  13.108  -1.212  1.00 36.92           N  
ATOM   1934  CA  GLU B 241      37.026  14.354  -1.938  1.00 36.92           C  
ATOM   1935  C   GLU B 241      35.912  14.614  -2.949  1.00 36.92           C  
ATOM   1936  CB  GLU B 241      38.382  14.324  -2.647  1.00 36.92           C  
ATOM   1937  O   GLU B 241      35.818  15.708  -3.509  1.00 36.92           O  
ATOM   1938  CG  GLU B 241      39.572  14.293  -1.698  1.00 36.92           C  
ATOM   1939  CD  GLU B 241      40.899  14.560  -2.391  1.00 36.92           C  
ATOM   1940  OE1 GLU B 241      41.944  14.606  -1.702  1.00 36.92           O  
ATOM   1941  OE2 GLU B 241      40.894  14.724  -3.631  1.00 36.92           O  
ATOM   1942  N   GLU B 242      35.111  13.571  -3.168  1.00 34.09           N  
ATOM   1943  CA  GLU B 242      34.057  13.814  -4.148  1.00 34.09           C  
ATOM   1944  C   GLU B 242      32.727  14.118  -3.464  1.00 34.09           C  
ATOM   1945  CB  GLU B 242      33.905  12.613  -5.085  1.00 34.09           C  
ATOM   1946  O   GLU B 242      32.222  13.304  -2.688  1.00 34.09           O  
ATOM   1947  CG  GLU B 242      34.640  12.767  -6.408  1.00 34.09           C  
ATOM   1948  CD  GLU B 242      34.478  11.567  -7.328  1.00 34.09           C  
ATOM   1949  OE1 GLU B 242      35.037  11.582  -8.448  1.00 34.09           O  
ATOM   1950  OE2 GLU B 242      33.786  10.606  -6.925  1.00 34.09           O  
ATOM   1951  N   HIS B 243      32.463  15.394  -3.136  1.00 31.85           N  
ATOM   1952  CA  HIS B 243      31.237  15.843  -2.484  1.00 31.85           C  
ATOM   1953  C   HIS B 243      30.158  16.174  -3.510  1.00 31.85           C  
ATOM   1954  CB  HIS B 243      31.515  17.061  -1.602  1.00 31.85           C  
ATOM   1955  O   HIS B 243      30.467  16.549  -4.643  1.00 31.85           O  
ATOM   1956  CG  HIS B 243      32.898  17.089  -1.035  1.00 31.85           C  
ATOM   1957  CD2 HIS B 243      34.011  17.746  -1.438  1.00 31.85           C  
ATOM   1958  ND1 HIS B 243      33.257  16.371   0.086  1.00 31.85           N  
ATOM   1959  CE1 HIS B 243      34.535  16.588   0.349  1.00 31.85           C  
ATOM   1960  NE2 HIS B 243      35.016  17.418  -0.561  1.00 31.85           N  
ATOM   1961  N   VAL B 244      29.035  15.486  -3.444  1.00 33.94           N  
ATOM   1962  CA  VAL B 244      27.891  15.851  -4.273  1.00 33.94           C  
ATOM   1963  C   VAL B 244      27.066  16.927  -3.570  1.00 33.94           C  
ATOM   1964  CB  VAL B 244      27.007  14.625  -4.592  1.00 33.94           C  
ATOM   1965  O   VAL B 244      26.806  16.832  -2.368  1.00 33.94           O  
ATOM   1966  CG1 VAL B 244      25.799  15.035  -5.434  1.00 33.94           C  
ATOM   1967  CG2 VAL B 244      27.823  13.552  -5.310  1.00 33.94           C  
ATOM   1968  N   GLN B 245      26.879  18.026  -4.256  1.00 30.91           N  
ATOM   1969  CA  GLN B 245      25.998  19.061  -3.726  1.00 30.91           C  
ATOM   1970  C   GLN B 245      24.578  18.902  -4.262  1.00 30.91           C  
ATOM   1971  CB  GLN B 245      26.535  20.451  -4.069  1.00 30.91           C  
ATOM   1972  O   GLN B 245      24.377  18.749  -5.469  1.00 30.91           O  
ATOM   1973  CG  GLN B 245      27.682  20.905  -3.176  1.00 30.91           C  
ATOM   1974  CD  GLN B 245      28.174  22.300  -3.516  1.00 30.91           C  
ATOM   1975  NE2 GLN B 245      29.175  22.771  -2.779  1.00 30.91           N  
ATOM   1976  OE1 GLN B 245      27.660  22.948  -4.433  1.00 30.91           O  
ATOM   1977  N   ILE B 246      23.722  18.603  -3.463  1.00 35.49           N  
ATOM   1978  CA  ILE B 246      22.325  18.537  -3.879  1.00 35.49           C  
ATOM   1979  C   ILE B 246      21.608  19.827  -3.484  1.00 35.49           C  
ATOM   1980  CB  ILE B 246      21.608  17.315  -3.262  1.00 35.49           C  
ATOM   1981  O   ILE B 246      21.664  20.246  -2.326  1.00 35.49           O  
ATOM   1982  CG1 ILE B 246      22.347  16.023  -3.628  1.00 35.49           C  
ATOM   1983  CG2 ILE B 246      20.147  17.259  -3.718  1.00 35.49           C  
ATOM   1984  CD1 ILE B 246      21.806  14.782  -2.931  1.00 35.49           C  
ATOM   1985  N   HIS B 247      21.158  20.592  -4.567  1.00 30.32           N  
ATOM   1986  CA  HIS B 247      20.385  21.806  -4.331  1.00 30.32           C  
ATOM   1987  C   HIS B 247      18.888  21.519  -4.357  1.00 30.32           C  
ATOM   1988  CB  HIS B 247      20.733  22.873  -5.371  1.00 30.32           C  
ATOM   1989  O   HIS B 247      18.380  20.934  -5.316  1.00 30.32           O  
ATOM   1990  CG  HIS B 247      22.082  23.487  -5.172  1.00 30.32           C  
ATOM   1991  CD2 HIS B 247      23.277  23.213  -5.746  1.00 30.32           C  
ATOM   1992  ND1 HIS B 247      22.308  24.516  -4.284  1.00 30.32           N  
ATOM   1993  CE1 HIS B 247      23.587  24.850  -4.321  1.00 30.32           C  
ATOM   1994  NE2 HIS B 247      24.197  24.074  -5.200  1.00 30.32           N  
ATOM   1995  N   THR B 248      18.327  21.425  -3.271  1.00 36.94           N  
ATOM   1996  CA  THR B 248      16.879  21.253  -3.302  1.00 36.94           C  
ATOM   1997  C   THR B 248      16.185  22.565  -3.656  1.00 36.94           C  
ATOM   1998  CB  THR B 248      16.349  20.737  -1.951  1.00 36.94           C  
ATOM   1999  O   THR B 248      16.588  23.632  -3.187  1.00 36.94           O  
ATOM   2000  CG2 THR B 248      16.514  19.225  -1.837  1.00 36.94           C  
ATOM   2001  OG1 THR B 248      17.074  21.367  -0.888  1.00 36.94           O  
ATOM   2002  N   ILE B 249      15.590  22.600  -4.856  1.00 30.38           N  
ATOM   2003  CA  ILE B 249      14.866  23.834  -5.138  1.00 30.38           C  
ATOM   2004  C   ILE B 249      13.764  24.034  -4.099  1.00 30.38           C  
ATOM   2005  CB  ILE B 249      14.265  23.824  -6.561  1.00 30.38           C  
ATOM   2006  O   ILE B 249      13.574  25.143  -3.593  1.00 30.38           O  
ATOM   2007  CG1 ILE B 249      15.376  23.685  -7.609  1.00 30.38           C  
ATOM   2008  CG2 ILE B 249      13.436  25.089  -6.807  1.00 30.38           C  
ATOM   2009  CD1 ILE B 249      14.866  23.486  -9.029  1.00 30.38           C  
ATOM   2010  N   ASP B 250      12.700  23.282  -4.414  1.00 30.59           N  
ATOM   2011  CA  ASP B 250      11.451  23.601  -3.728  1.00 30.59           C  
ATOM   2012  C   ASP B 250      11.547  23.283  -2.237  1.00 30.59           C  
ATOM   2013  CB  ASP B 250      10.284  22.836  -4.355  1.00 30.59           C  
ATOM   2014  O   ASP B 250      11.727  22.125  -1.854  1.00 30.59           O  
ATOM   2015  CG  ASP B 250       8.947  23.529  -4.157  1.00 30.59           C  
ATOM   2016  OD1 ASP B 250       8.899  24.582  -3.486  1.00 30.59           O  
ATOM   2017  OD2 ASP B 250       7.932  23.014  -4.674  1.00 30.59           O  
ATOM   2018  N   GLY B 251      12.261  24.168  -1.593  1.00 31.57           N  
ATOM   2019  CA  GLY B 251      12.612  24.141  -0.183  1.00 31.57           C  
ATOM   2020  C   GLY B 251      11.446  23.775   0.716  1.00 31.57           C  
ATOM   2021  O   GLY B 251      10.411  24.445   0.703  1.00 31.57           O  
ATOM   2022  N   SER B 252      11.010  22.557   0.734  1.00 29.26           N  
ATOM   2023  CA  SER B 252      10.099  22.509   1.872  1.00 29.26           C  
ATOM   2024  C   SER B 252      10.671  23.260   3.070  1.00 29.26           C  
ATOM   2025  CB  SER B 252       9.802  21.061   2.262  1.00 29.26           C  
ATOM   2026  O   SER B 252      11.888  23.410   3.192  1.00 29.26           O  
ATOM   2027  OG  SER B 252      11.002  20.358   2.537  1.00 29.26           O  
ATOM   2028  N   SER B 253       9.910  24.322   3.513  1.00 27.72           N  
ATOM   2029  CA  SER B 253      10.201  25.256   4.597  1.00 27.72           C  
ATOM   2030  C   SER B 253      10.866  24.549   5.772  1.00 27.72           C  
ATOM   2031  CB  SER B 253       8.921  25.949   5.066  1.00 27.72           C  
ATOM   2032  O   SER B 253      10.314  23.594   6.322  1.00 27.72           O  
ATOM   2033  OG  SER B 253       7.775  25.250   4.611  1.00 27.72           O  
ATOM   2034  N   GLY B 254      12.019  24.082   5.563  1.00 31.04           N  
ATOM   2035  CA  GLY B 254      12.730  23.654   6.757  1.00 31.04           C  
ATOM   2036  C   GLY B 254      12.496  24.564   7.948  1.00 31.04           C  
ATOM   2037  O   GLY B 254      12.253  25.761   7.784  1.00 31.04           O  
ATOM   2038  N   VAL B 255      11.562  24.242   8.747  1.00 25.95           N  
ATOM   2039  CA  VAL B 255      11.217  25.029   9.926  1.00 25.95           C  
ATOM   2040  C   VAL B 255      12.431  25.145  10.844  1.00 25.95           C  
ATOM   2041  CB  VAL B 255      10.026  24.410  10.692  1.00 25.95           C  
ATOM   2042  O   VAL B 255      13.073  24.141  11.164  1.00 25.95           O  
ATOM   2043  CG1 VAL B 255       9.645  25.279  11.890  1.00 25.95           C  
ATOM   2044  CG2 VAL B 255       8.830  24.226   9.760  1.00 25.95           C  
ATOM   2045  N   VAL B 256      13.080  26.311  10.750  1.00 26.80           N  
ATOM   2046  CA  VAL B 256      14.142  26.675  11.683  1.00 26.80           C  
ATOM   2047  C   VAL B 256      13.552  26.911  13.071  1.00 26.80           C  
ATOM   2048  CB  VAL B 256      14.908  27.930  11.209  1.00 26.80           C  
ATOM   2049  O   VAL B 256      12.644  27.728  13.236  1.00 26.80           O  
ATOM   2050  CG1 VAL B 256      16.044  28.266  12.173  1.00 26.80           C  
ATOM   2051  CG2 VAL B 256      15.447  27.724   9.794  1.00 26.80           C  
ATOM   2052  N   ASN B 257      13.382  25.851  13.797  1.00 24.46           N  
ATOM   2053  CA  ASN B 257      12.956  26.143  15.161  1.00 24.46           C  
ATOM   2054  C   ASN B 257      14.085  26.759  15.982  1.00 24.46           C  
ATOM   2055  CB  ASN B 257      12.433  24.877  15.843  1.00 24.46           C  
ATOM   2056  O   ASN B 257      15.041  26.071  16.345  1.00 24.46           O  
ATOM   2057  CG  ASN B 257      11.532  25.180  17.024  1.00 24.46           C  
ATOM   2058  ND2 ASN B 257      10.809  24.169  17.493  1.00 24.46           N  
ATOM   2059  OD1 ASN B 257      11.485  26.313  17.510  1.00 24.46           O  
ATOM   2060  N   PRO B 258      14.244  28.111  15.997  1.00 26.88           N  
ATOM   2061  CA  PRO B 258      15.323  28.815  16.694  1.00 26.88           C  
ATOM   2062  C   PRO B 258      15.419  28.433  18.170  1.00 26.88           C  
ATOM   2063  CB  PRO B 258      14.943  30.289  16.535  1.00 26.88           C  
ATOM   2064  O   PRO B 258      16.425  28.725  18.823  1.00 26.88           O  
ATOM   2065  CG  PRO B 258      13.529  30.269  16.052  1.00 26.88           C  
ATOM   2066  CD  PRO B 258      13.186  28.867  15.638  1.00 26.88           C  
ATOM   2067  N   VAL B 259      14.371  28.053  18.774  1.00 27.13           N  
ATOM   2068  CA  VAL B 259      14.345  28.045  20.233  1.00 27.13           C  
ATOM   2069  C   VAL B 259      15.112  26.833  20.758  1.00 27.13           C  
ATOM   2070  CB  VAL B 259      12.898  28.035  20.775  1.00 27.13           C  
ATOM   2071  O   VAL B 259      15.310  26.692  21.967  1.00 27.13           O  
ATOM   2072  CG1 VAL B 259      12.892  28.134  22.300  1.00 27.13           C  
ATOM   2073  CG2 VAL B 259      12.091  29.176  20.159  1.00 27.13           C  
ATOM   2074  N   MET B 260      15.408  25.918  19.874  1.00 25.95           N  
ATOM   2075  CA  MET B 260      16.017  24.778  20.553  1.00 25.95           C  
ATOM   2076  C   MET B 260      17.532  24.932  20.622  1.00 25.95           C  
ATOM   2077  CB  MET B 260      15.656  23.473  19.842  1.00 25.95           C  
ATOM   2078  O   MET B 260      18.154  25.426  19.680  1.00 25.95           O  
ATOM   2079  CG  MET B 260      14.610  22.646  20.572  1.00 25.95           C  
ATOM   2080  SD  MET B 260      14.508  20.925  19.942  1.00 25.95           S  
ATOM   2081  CE  MET B 260      12.739  20.833  19.548  1.00 25.95           C  
ATOM   2082  N   GLU B 261      18.092  24.936  21.817  1.00 25.33           N  
ATOM   2083  CA  GLU B 261      19.511  24.955  22.161  1.00 25.33           C  
ATOM   2084  C   GLU B 261      20.296  23.948  21.325  1.00 25.33           C  
ATOM   2085  CB  GLU B 261      19.707  24.668  23.652  1.00 25.33           C  
ATOM   2086  O   GLU B 261      19.805  22.853  21.042  1.00 25.33           O  
ATOM   2087  CG  GLU B 261      19.704  25.916  24.524  1.00 25.33           C  
ATOM   2088  CD  GLU B 261      19.905  25.616  26.001  1.00 25.33           C  
ATOM   2089  OE1 GLU B 261      19.897  26.563  26.819  1.00 25.33           O  
ATOM   2090  OE2 GLU B 261      20.072  24.423  26.342  1.00 25.33           O  
ATOM   2091  N   PRO B 262      21.313  24.515  20.568  1.00 23.76           N  
ATOM   2092  CA  PRO B 262      22.117  23.600  19.754  1.00 23.76           C  
ATOM   2093  C   PRO B 262      22.421  22.286  20.470  1.00 23.76           C  
ATOM   2094  CB  PRO B 262      23.401  24.392  19.497  1.00 23.76           C  
ATOM   2095  O   PRO B 262      22.711  22.285  21.670  1.00 23.76           O  
ATOM   2096  CG  PRO B 262      23.288  25.598  20.372  1.00 23.76           C  
ATOM   2097  CD  PRO B 262      21.938  25.585  21.031  1.00 23.76           C  
ATOM   2098  N   ILE B 263      21.858  21.291  20.042  1.00 22.99           N  
ATOM   2099  CA  ILE B 263      22.127  20.047  20.755  1.00 22.99           C  
ATOM   2100  C   ILE B 263      23.620  19.733  20.699  1.00 22.99           C  
ATOM   2101  CB  ILE B 263      21.309  18.873  20.172  1.00 22.99           C  
ATOM   2102  O   ILE B 263      24.154  19.066  21.589  1.00 22.99           O  
ATOM   2103  CG1 ILE B 263      19.808  19.168  20.267  1.00 22.99           C  
ATOM   2104  CG2 ILE B 263      21.657  17.564  20.888  1.00 22.99           C  
ATOM   2105  CD1 ILE B 263      18.935  18.194  19.487  1.00 22.99           C  
ATOM   2106  N   TYR B 264      24.357  19.919  19.515  1.00 22.42           N  
ATOM   2107  CA  TYR B 264      25.740  19.471  19.410  1.00 22.42           C  
ATOM   2108  C   TYR B 264      26.703  20.650  19.483  1.00 22.42           C  
ATOM   2109  CB  TYR B 264      25.958  18.699  18.105  1.00 22.42           C  
ATOM   2110  O   TYR B 264      26.322  21.789  19.203  1.00 22.42           O  
ATOM   2111  CG  TYR B 264      25.174  17.412  18.023  1.00 22.42           C  
ATOM   2112  CD1 TYR B 264      25.641  16.249  18.631  1.00 22.42           C  
ATOM   2113  CD2 TYR B 264      23.966  17.356  17.336  1.00 22.42           C  
ATOM   2114  CE1 TYR B 264      24.922  15.060  18.556  1.00 22.42           C  
ATOM   2115  CE2 TYR B 264      23.239  16.173  17.255  1.00 22.42           C  
ATOM   2116  OH  TYR B 264      23.009  13.858  17.790  1.00 22.42           O  
ATOM   2117  CZ  TYR B 264      23.724  15.032  17.867  1.00 22.42           C  
ATOM   2118  N   ASP B 265      27.882  20.477  20.169  1.00 21.68           N  
ATOM   2119  CA  ASP B 265      28.962  21.445  20.331  1.00 21.68           C  
ATOM   2120  C   ASP B 265      29.524  21.872  18.977  1.00 21.68           C  
ATOM   2121  CB  ASP B 265      30.077  20.865  21.203  1.00 21.68           C  
ATOM   2122  O   ASP B 265      29.559  21.078  18.035  1.00 21.68           O  
ATOM   2123  CG  ASP B 265      29.741  20.882  22.684  1.00 21.68           C  
ATOM   2124  OD1 ASP B 265      28.856  21.660  23.100  1.00 21.68           O  
ATOM   2125  OD2 ASP B 265      30.369  20.112  23.443  1.00 21.68           O  
ATOM   2126  N   GLU B 266      29.565  23.098  18.606  1.00 21.73           N  
ATOM   2127  CA  GLU B 266      30.122  23.679  17.388  1.00 21.73           C  
ATOM   2128  C   GLU B 266      31.514  23.124  17.098  1.00 21.73           C  
ATOM   2129  CB  GLU B 266      30.177  25.205  17.496  1.00 21.73           C  
ATOM   2130  O   GLU B 266      32.356  23.048  17.995  1.00 21.73           O  
ATOM   2131  CG  GLU B 266      28.953  25.907  16.924  1.00 21.73           C  
ATOM   2132  CD  GLU B 266      29.058  27.423  16.963  1.00 21.73           C  
ATOM   2133  OE1 GLU B 266      28.126  28.108  16.485  1.00 21.73           O  
ATOM   2134  OE2 GLU B 266      30.082  27.930  17.474  1.00 21.73           O  
ATOM   2135  N   PRO B 267      31.782  22.372  16.012  1.00 20.53           N  
ATOM   2136  CA  PRO B 267      33.159  21.940  15.765  1.00 20.53           C  
ATOM   2137  C   PRO B 267      34.165  23.084  15.872  1.00 20.53           C  
ATOM   2138  CB  PRO B 267      33.106  21.391  14.337  1.00 20.53           C  
ATOM   2139  O   PRO B 267      33.832  24.233  15.568  1.00 20.53           O  
ATOM   2140  CG  PRO B 267      31.785  21.841  13.804  1.00 20.53           C  
ATOM   2141  CD  PRO B 267      31.000  22.453  14.928  1.00 20.53           C  
ATOM   2142  N   THR B 268      35.092  23.122  16.873  1.00 19.72           N  
ATOM   2143  CA  THR B 268      36.195  24.063  17.035  1.00 19.72           C  
ATOM   2144  C   THR B 268      37.029  24.144  15.760  1.00 19.72           C  
ATOM   2145  CB  THR B 268      37.099  23.666  18.217  1.00 19.72           C  
ATOM   2146  O   THR B 268      37.351  23.119  15.156  1.00 19.72           O  
ATOM   2147  CG2 THR B 268      37.391  24.866  19.113  1.00 19.72           C  
ATOM   2148  OG1 THR B 268      36.445  22.654  18.992  1.00 19.72           O  
ATOM   2149  N   THR B 269      36.920  25.223  14.938  1.00 18.59           N  
ATOM   2150  CA  THR B 269      37.714  25.538  13.756  1.00 18.59           C  
ATOM   2151  C   THR B 269      39.201  25.340  14.035  1.00 18.59           C  
ATOM   2152  CB  THR B 269      37.465  26.983  13.284  1.00 18.59           C  
ATOM   2153  O   THR B 269      39.739  25.904  14.990  1.00 18.59           O  
ATOM   2154  CG2 THR B 269      36.312  27.045  12.287  1.00 18.59           C  
ATOM   2155  OG1 THR B 269      37.147  27.801  14.417  1.00 18.59           O  
ATOM   2156  N   THR B 270      39.735  24.119  14.088  1.00 18.41           N  
ATOM   2157  CA  THR B 270      41.173  23.919  14.225  1.00 18.41           C  
ATOM   2158  C   THR B 270      41.936  24.758  13.203  1.00 18.41           C  
ATOM   2159  CB  THR B 270      41.550  22.435  14.059  1.00 18.41           C  
ATOM   2160  O   THR B 270      41.592  24.766  12.019  1.00 18.41           O  
ATOM   2161  CG2 THR B 270      42.050  21.844  15.373  1.00 18.41           C  
ATOM   2162  OG1 THR B 270      40.398  21.702  13.625  1.00 18.41           O  
ATOM   2163  N   THR B 271      42.341  26.019  13.567  1.00 17.24           N  
ATOM   2164  CA  THR B 271      43.238  26.901  12.829  1.00 17.24           C  
ATOM   2165  C   THR B 271      44.513  26.164  12.430  1.00 17.24           C  
ATOM   2166  CB  THR B 271      43.600  28.149  13.656  1.00 17.24           C  
ATOM   2167  O   THR B 271      45.221  25.630  13.286  1.00 17.24           O  
ATOM   2168  CG2 THR B 271      43.361  29.426  12.857  1.00 17.24           C  
ATOM   2169  OG1 THR B 271      42.794  28.181  14.840  1.00 17.24           O  
ATOM   2170  N   SER B 272      44.509  25.344  11.413  1.00 16.91           N  
ATOM   2171  CA  SER B 272      45.733  24.762  10.873  1.00 16.91           C  
ATOM   2172  C   SER B 272      46.791  25.832  10.624  1.00 16.91           C  
ATOM   2173  CB  SER B 272      45.441  24.009   9.574  1.00 16.91           C  
ATOM   2174  O   SER B 272      46.493  26.887  10.060  1.00 16.91           O  
ATOM   2175  OG  SER B 272      44.806  24.857   8.633  1.00 16.91           O  
ATOM   2176  N   VAL B 273      47.669  26.138  11.594  1.00 16.34           N  
ATOM   2177  CA  VAL B 273      48.847  26.992  11.498  1.00 16.34           C  
ATOM   2178  C   VAL B 273      49.708  26.556  10.314  1.00 16.34           C  
ATOM   2179  CB  VAL B 273      49.678  26.962  12.801  1.00 16.34           C  
ATOM   2180  O   VAL B 273      49.948  25.361  10.121  1.00 16.34           O  
ATOM   2181  CG1 VAL B 273      50.783  28.016  12.761  1.00 16.34           C  
ATOM   2182  CG2 VAL B 273      48.775  27.175  14.014  1.00 16.34           C  
ATOM   2183  N   PRO B 274      49.754  27.438   9.291  1.00 17.64           N  
ATOM   2184  CA  PRO B 274      50.669  27.158   8.182  1.00 17.64           C  
ATOM   2185  C   PRO B 274      52.079  26.811   8.653  1.00 17.64           C  
ATOM   2186  CB  PRO B 274      50.666  28.464   7.383  1.00 17.64           C  
ATOM   2187  O   PRO B 274      52.622  27.482   9.535  1.00 17.64           O  
ATOM   2188  CG  PRO B 274      49.872  29.419   8.215  1.00 17.64           C  
ATOM   2189  CD  PRO B 274      49.383  28.694   9.436  1.00 17.64           C  
ATOM   2190  N   LEU B 275      52.567  25.523   8.610  1.00 17.71           N  
ATOM   2191  CA  LEU B 275      54.020  25.399   8.655  1.00 17.71           C  
ATOM   2192  C   LEU B 275      54.665  26.144   7.491  1.00 17.71           C  
ATOM   2193  CB  LEU B 275      54.434  23.925   8.623  1.00 17.71           C  
ATOM   2194  O   LEU B 275      54.198  26.053   6.354  1.00 17.71           O  
ATOM   2195  CG  LEU B 275      54.558  23.226   9.978  1.00 17.71           C  
ATOM   2196  CD1 LEU B 275      54.052  21.791   9.883  1.00 17.71           C  
ATOM   2197  CD2 LEU B 275      56.002  23.258  10.466  1.00 17.71           C  
TER    2198      LEU B 275                                                      
ATOM   2199  N   MET C   1     -25.164 -27.194  -4.396  1.00 22.39           N  
ATOM   2200  CA  MET C   1     -26.148 -26.125  -4.534  1.00 22.39           C  
ATOM   2201  C   MET C   1     -27.139 -26.144  -3.375  1.00 22.39           C  
ATOM   2202  CB  MET C   1     -26.896 -26.250  -5.863  1.00 22.39           C  
ATOM   2203  O   MET C   1     -27.589 -25.090  -2.920  1.00 22.39           O  
ATOM   2204  CG  MET C   1     -26.480 -25.219  -6.900  1.00 22.39           C  
ATOM   2205  SD  MET C   1     -27.689 -25.075  -8.272  1.00 22.39           S  
ATOM   2206  CE  MET C   1     -27.862 -23.271  -8.358  1.00 22.39           C  
ATOM   2207  N   ASP C   2     -27.517 -27.295  -2.797  1.00 26.80           N  
ATOM   2208  CA  ASP C   2     -28.422 -27.551  -1.681  1.00 26.80           C  
ATOM   2209  C   ASP C   2     -27.784 -27.151  -0.353  1.00 26.80           C  
ATOM   2210  CB  ASP C   2     -28.828 -29.026  -1.647  1.00 26.80           C  
ATOM   2211  O   ASP C   2     -28.444 -26.566   0.508  1.00 26.80           O  
ATOM   2212  CG  ASP C   2     -30.187 -29.281  -2.274  1.00 26.80           C  
ATOM   2213  OD1 ASP C   2     -30.975 -28.324  -2.435  1.00 26.80           O  
ATOM   2214  OD2 ASP C   2     -30.475 -30.451  -2.608  1.00 26.80           O  
ATOM   2215  N   LEU C   3     -26.458 -27.431  -0.098  1.00 24.54           N  
ATOM   2216  CA  LEU C   3     -25.711 -27.022   1.086  1.00 24.54           C  
ATOM   2217  C   LEU C   3     -25.614 -25.502   1.170  1.00 24.54           C  
ATOM   2218  CB  LEU C   3     -24.308 -27.634   1.073  1.00 24.54           C  
ATOM   2219  O   LEU C   3     -25.785 -24.923   2.246  1.00 24.54           O  
ATOM   2220  CG  LEU C   3     -23.552 -27.627   2.403  1.00 24.54           C  
ATOM   2221  CD1 LEU C   3     -23.917 -28.858   3.226  1.00 24.54           C  
ATOM   2222  CD2 LEU C   3     -22.048 -27.564   2.163  1.00 24.54           C  
ATOM   2223  N   PHE C   4     -25.411 -24.879   0.119  1.00 25.51           N  
ATOM   2224  CA  PHE C   4     -25.386 -23.431  -0.044  1.00 25.51           C  
ATOM   2225  C   PHE C   4     -26.724 -22.818   0.351  1.00 25.51           C  
ATOM   2226  CB  PHE C   4     -25.043 -23.057  -1.489  1.00 25.51           C  
ATOM   2227  O   PHE C   4     -26.768 -21.825   1.081  1.00 25.51           O  
ATOM   2228  CG  PHE C   4     -24.431 -21.689  -1.634  1.00 25.51           C  
ATOM   2229  CD1 PHE C   4     -25.224 -20.584  -1.920  1.00 25.51           C  
ATOM   2230  CD2 PHE C   4     -23.062 -21.509  -1.483  1.00 25.51           C  
ATOM   2231  CE1 PHE C   4     -24.660 -19.318  -2.054  1.00 25.51           C  
ATOM   2232  CE2 PHE C   4     -22.492 -20.246  -1.615  1.00 25.51           C  
ATOM   2233  CZ  PHE C   4     -23.292 -19.152  -1.902  1.00 25.51           C  
ATOM   2234  N   MET C   5     -27.803 -23.377  -0.036  1.00 25.22           N  
ATOM   2235  CA  MET C   5     -29.159 -22.922   0.260  1.00 25.22           C  
ATOM   2236  C   MET C   5     -29.486 -23.115   1.737  1.00 25.22           C  
ATOM   2237  CB  MET C   5     -30.178 -23.667  -0.603  1.00 25.22           C  
ATOM   2238  O   MET C   5     -30.215 -22.314   2.326  1.00 25.22           O  
ATOM   2239  CG  MET C   5     -30.295 -23.126  -2.018  1.00 25.22           C  
ATOM   2240  SD  MET C   5     -31.101 -21.478  -2.077  1.00 25.22           S  
ATOM   2241  CE  MET C   5     -31.939 -21.589  -3.682  1.00 25.22           C  
ATOM   2242  N   ARG C   6     -28.976 -24.209   2.381  1.00 26.18           N  
ATOM   2243  CA  ARG C   6     -29.219 -24.513   3.787  1.00 26.18           C  
ATOM   2244  C   ARG C   6     -28.511 -23.512   4.694  1.00 26.18           C  
ATOM   2245  CB  ARG C   6     -28.761 -25.935   4.117  1.00 26.18           C  
ATOM   2246  O   ARG C   6     -29.053 -23.107   5.724  1.00 26.18           O  
ATOM   2247  CG  ARG C   6     -29.880 -26.963   4.098  1.00 26.18           C  
ATOM   2248  CD  ARG C   6     -29.417 -28.312   4.632  1.00 26.18           C  
ATOM   2249  NE  ARG C   6     -30.504 -29.287   4.649  1.00 26.18           N  
ATOM   2250  NH1 ARG C   6     -29.335 -30.877   5.850  1.00 26.18           N  
ATOM   2251  NH2 ARG C   6     -31.488 -31.292   5.183  1.00 26.18           N  
ATOM   2252  CZ  ARG C   6     -30.440 -30.483   5.228  1.00 26.18           C  
ATOM   2253  N   ILE C   7     -27.295 -23.150   4.368  1.00 26.82           N  
ATOM   2254  CA  ILE C   7     -26.512 -22.220   5.175  1.00 26.82           C  
ATOM   2255  C   ILE C   7     -27.090 -20.813   5.048  1.00 26.82           C  
ATOM   2256  CB  ILE C   7     -25.023 -22.228   4.760  1.00 26.82           C  
ATOM   2257  O   ILE C   7     -27.185 -20.082   6.037  1.00 26.82           O  
ATOM   2258  CG1 ILE C   7     -24.391 -23.590   5.064  1.00 26.82           C  
ATOM   2259  CG2 ILE C   7     -24.261 -21.101   5.464  1.00 26.82           C  
ATOM   2260  CD1 ILE C   7     -22.984 -23.758   4.506  1.00 26.82           C  
ATOM   2261  N   PHE C   8     -27.469 -20.464   3.819  1.00 26.35           N  
ATOM   2262  CA  PHE C   8     -27.862 -19.105   3.466  1.00 26.35           C  
ATOM   2263  C   PHE C   8     -29.379 -18.984   3.381  1.00 26.35           C  
ATOM   2264  CB  PHE C   8     -27.227 -18.688   2.135  1.00 26.35           C  
ATOM   2265  O   PHE C   8     -29.910 -18.432   2.416  1.00 26.35           O  
ATOM   2266  CG  PHE C   8     -25.753 -18.401   2.230  1.00 26.35           C  
ATOM   2267  CD1 PHE C   8     -25.299 -17.173   2.697  1.00 26.35           C  
ATOM   2268  CD2 PHE C   8     -24.821 -19.358   1.851  1.00 26.35           C  
ATOM   2269  CE1 PHE C   8     -23.935 -16.904   2.785  1.00 26.35           C  
ATOM   2270  CE2 PHE C   8     -23.457 -19.096   1.937  1.00 26.35           C  
ATOM   2271  CZ  PHE C   8     -23.016 -17.869   2.403  1.00 26.35           C  
ATOM   2272  N   THR C   9     -30.154 -19.838   3.879  1.00 23.31           N  
ATOM   2273  CA  THR C   9     -31.600 -19.731   3.725  1.00 23.31           C  
ATOM   2274  C   THR C   9     -32.091 -18.355   4.167  1.00 23.31           C  
ATOM   2275  CB  THR C   9     -32.330 -20.822   4.530  1.00 23.31           C  
ATOM   2276  O   THR C   9     -31.831 -17.930   5.295  1.00 23.31           O  
ATOM   2277  CG2 THR C   9     -33.612 -21.259   3.828  1.00 23.31           C  
ATOM   2278  OG1 THR C   9     -31.468 -21.958   4.675  1.00 23.31           O  
ATOM   2279  N   ILE C  10     -32.131 -17.382   3.245  1.00 26.42           N  
ATOM   2280  CA  ILE C  10     -32.767 -16.069   3.294  1.00 26.42           C  
ATOM   2281  C   ILE C  10     -34.189 -16.205   3.831  1.00 26.42           C  
ATOM   2282  CB  ILE C  10     -32.781 -15.396   1.903  1.00 26.42           C  
ATOM   2283  O   ILE C  10     -34.899 -17.155   3.494  1.00 26.42           O  
ATOM   2284  CG1 ILE C  10     -31.359 -15.310   1.337  1.00 26.42           C  
ATOM   2285  CG2 ILE C  10     -33.424 -14.008   1.982  1.00 26.42           C  
ATOM   2286  CD1 ILE C  10     -31.299 -14.899  -0.128  1.00 26.42           C  
ATOM   2287  N   GLY C  11     -34.446 -15.747   5.005  1.00 26.17           N  
ATOM   2288  CA  GLY C  11     -35.788 -15.659   5.559  1.00 26.17           C  
ATOM   2289  C   GLY C  11     -36.874 -15.684   4.499  1.00 26.17           C  
ATOM   2290  O   GLY C  11     -36.580 -15.719   3.303  1.00 26.17           O  
ATOM   2291  N   THR C  12     -37.946 -16.302   4.682  1.00 25.09           N  
ATOM   2292  CA  THR C  12     -39.128 -16.441   3.838  1.00 25.09           C  
ATOM   2293  C   THR C  12     -39.784 -15.084   3.599  1.00 25.09           C  
ATOM   2294  CB  THR C  12     -40.151 -17.406   4.465  1.00 25.09           C  
ATOM   2295  O   THR C  12     -39.817 -14.239   4.496  1.00 25.09           O  
ATOM   2296  CG2 THR C  12     -39.763 -18.859   4.213  1.00 25.09           C  
ATOM   2297  OG1 THR C  12     -40.211 -17.178   5.879  1.00 25.09           O  
ATOM   2298  N   VAL C  13     -39.661 -14.551   2.461  1.00 25.10           N  
ATOM   2299  CA  VAL C  13     -40.422 -13.375   2.053  1.00 25.10           C  
ATOM   2300  C   VAL C  13     -41.908 -13.719   1.980  1.00 25.10           C  
ATOM   2301  CB  VAL C  13     -39.934 -12.828   0.692  1.00 25.10           C  
ATOM   2302  O   VAL C  13     -42.297 -14.680   1.312  1.00 25.10           O  
ATOM   2303  CG1 VAL C  13     -40.703 -11.564   0.311  1.00 25.10           C  
ATOM   2304  CG2 VAL C  13     -38.433 -12.551   0.736  1.00 25.10           C  
ATOM   2305  N   THR C  14     -42.686 -13.590   3.143  1.00 25.21           N  
ATOM   2306  CA  THR C  14     -44.128 -13.776   3.026  1.00 25.21           C  
ATOM   2307  C   THR C  14     -44.785 -12.541   2.417  1.00 25.21           C  
ATOM   2308  CB  THR C  14     -44.765 -14.078   4.395  1.00 25.21           C  
ATOM   2309  O   THR C  14     -44.529 -11.416   2.853  1.00 25.21           O  
ATOM   2310  CG2 THR C  14     -44.868 -15.581   4.634  1.00 25.21           C  
ATOM   2311  OG1 THR C  14     -43.962 -13.495   5.428  1.00 25.21           O  
ATOM   2312  N   LEU C  15     -45.171 -12.596   1.240  1.00 23.36           N  
ATOM   2313  CA  LEU C  15     -45.954 -11.542   0.604  1.00 23.36           C  
ATOM   2314  C   LEU C  15     -47.329 -11.421   1.251  1.00 23.36           C  
ATOM   2315  CB  LEU C  15     -46.104 -11.814  -0.895  1.00 23.36           C  
ATOM   2316  O   LEU C  15     -48.065 -12.407   1.344  1.00 23.36           O  
ATOM   2317  CG  LEU C  15     -45.109 -11.106  -1.815  1.00 23.36           C  
ATOM   2318  CD1 LEU C  15     -44.599 -12.067  -2.884  1.00 23.36           C  
ATOM   2319  CD2 LEU C  15     -45.750  -9.879  -2.454  1.00 23.36           C  
ATOM   2320  N   LYS C  16     -47.432 -10.679   2.321  1.00 26.71           N  
ATOM   2321  CA  LYS C  16     -48.808 -10.507   2.776  1.00 26.71           C  
ATOM   2322  C   LYS C  16     -49.613  -9.668   1.787  1.00 26.71           C  
ATOM   2323  CB  LYS C  16     -48.840  -9.859   4.161  1.00 26.71           C  
ATOM   2324  O   LYS C  16     -49.178  -8.588   1.383  1.00 26.71           O  
ATOM   2325  CG  LYS C  16     -48.926 -10.854   5.308  1.00 26.71           C  
ATOM   2326  CD  LYS C  16     -49.103 -10.150   6.647  1.00 26.71           C  
ATOM   2327  CE  LYS C  16     -49.148 -11.142   7.801  1.00 26.71           C  
ATOM   2328  NZ  LYS C  16     -49.283 -10.454   9.119  1.00 26.71           N  
ATOM   2329  N   GLN C  17     -50.476 -10.328   0.998  1.00 25.70           N  
ATOM   2330  CA  GLN C  17     -51.400  -9.677   0.075  1.00 25.70           C  
ATOM   2331  C   GLN C  17     -52.172  -8.557   0.767  1.00 25.70           C  
ATOM   2332  CB  GLN C  17     -52.374 -10.696  -0.519  1.00 25.70           C  
ATOM   2333  O   GLN C  17     -52.740  -8.760   1.842  1.00 25.70           O  
ATOM   2334  CG  GLN C  17     -52.280 -10.826  -2.033  1.00 25.70           C  
ATOM   2335  CD  GLN C  17     -53.053 -12.017  -2.569  1.00 25.70           C  
ATOM   2336  NE2 GLN C  17     -53.107 -12.142  -3.891  1.00 25.70           N  
ATOM   2337  OE1 GLN C  17     -53.595 -12.818  -1.801  1.00 25.70           O  
ATOM   2338  N   GLY C  18     -51.616  -7.349   0.678  1.00 28.79           N  
ATOM   2339  CA  GLY C  18     -52.369  -6.214   1.187  1.00 28.79           C  
ATOM   2340  C   GLY C  18     -53.845  -6.273   0.842  1.00 28.79           C  
ATOM   2341  O   GLY C  18     -54.232  -6.906  -0.143  1.00 28.79           O  
ATOM   2342  N   GLU C  19     -54.717  -6.497   1.787  1.00 27.97           N  
ATOM   2343  CA  GLU C  19     -56.164  -6.433   1.610  1.00 27.97           C  
ATOM   2344  C   GLU C  19     -56.574  -5.160   0.874  1.00 27.97           C  
ATOM   2345  CB  GLU C  19     -56.876  -6.511   2.963  1.00 27.97           C  
ATOM   2346  O   GLU C  19     -56.055  -4.079   1.157  1.00 27.97           O  
ATOM   2347  CG  GLU C  19     -57.964  -7.574   3.025  1.00 27.97           C  
ATOM   2348  CD  GLU C  19     -58.634  -7.667   4.387  1.00 27.97           C  
ATOM   2349  OE1 GLU C  19     -59.633  -8.409   4.522  1.00 27.97           O  
ATOM   2350  OE2 GLU C  19     -58.157  -6.991   5.326  1.00 27.97           O  
ATOM   2351  N   ILE C  20     -56.943  -5.345  -0.369  1.00 30.90           N  
ATOM   2352  CA  ILE C  20     -57.496  -4.284  -1.204  1.00 30.90           C  
ATOM   2353  C   ILE C  20     -58.653  -3.604  -0.476  1.00 30.90           C  
ATOM   2354  CB  ILE C  20     -57.968  -4.828  -2.571  1.00 30.90           C  
ATOM   2355  O   ILE C  20     -59.691  -4.224  -0.232  1.00 30.90           O  
ATOM   2356  CG1 ILE C  20     -56.816  -5.540  -3.289  1.00 30.90           C  
ATOM   2357  CG2 ILE C  20     -58.538  -3.699  -3.434  1.00 30.90           C  
ATOM   2358  CD1 ILE C  20     -57.240  -6.296  -4.541  1.00 30.90           C  
ATOM   2359  N   LYS C  21     -58.457  -2.924   0.676  1.00 29.38           N  
ATOM   2360  CA  LYS C  21     -59.749  -2.350   1.041  1.00 29.38           C  
ATOM   2361  C   LYS C  21     -60.259  -1.408  -0.046  1.00 29.38           C  
ATOM   2362  CB  LYS C  21     -59.648  -1.606   2.374  1.00 29.38           C  
ATOM   2363  O   LYS C  21     -61.385  -1.557  -0.525  1.00 29.38           O  
ATOM   2364  CG  LYS C  21     -59.809  -2.500   3.595  1.00 29.38           C  
ATOM   2365  CD  LYS C  21     -59.851  -1.686   4.882  1.00 29.38           C  
ATOM   2366  CE  LYS C  21     -59.972  -2.581   6.108  1.00 29.38           C  
ATOM   2367  NZ  LYS C  21     -59.993  -1.788   7.373  1.00 29.38           N  
ATOM   2368  N   ASP C  22     -60.335  -0.084   0.318  1.00 30.26           N  
ATOM   2369  CA  ASP C  22     -61.118   0.935  -0.374  1.00 30.26           C  
ATOM   2370  C   ASP C  22     -60.500   1.277  -1.728  1.00 30.26           C  
ATOM   2371  CB  ASP C  22     -61.235   2.196   0.484  1.00 30.26           C  
ATOM   2372  O   ASP C  22     -59.460   1.936  -1.793  1.00 30.26           O  
ATOM   2373  CG  ASP C  22     -62.522   2.248   1.289  1.00 30.26           C  
ATOM   2374  OD1 ASP C  22     -63.486   1.532   0.944  1.00 30.26           O  
ATOM   2375  OD2 ASP C  22     -62.572   3.013   2.276  1.00 30.26           O  
ATOM   2376  N   ALA C  23     -60.663   0.373  -2.737  1.00 32.53           N  
ATOM   2377  CA  ALA C  23     -60.049   0.366  -4.062  1.00 32.53           C  
ATOM   2378  C   ALA C  23     -60.433   1.615  -4.851  1.00 32.53           C  
ATOM   2379  CB  ALA C  23     -60.455  -0.890  -4.830  1.00 32.53           C  
ATOM   2380  O   ALA C  23     -61.539   1.700  -5.391  1.00 32.53           O  
ATOM   2381  N   THR C  24     -60.445   2.885  -4.301  1.00 28.76           N  
ATOM   2382  CA  THR C  24     -60.689   3.773  -5.433  1.00 28.76           C  
ATOM   2383  C   THR C  24     -59.616   3.593  -6.503  1.00 28.76           C  
ATOM   2384  CB  THR C  24     -60.731   5.247  -4.988  1.00 28.76           C  
ATOM   2385  O   THR C  24     -58.469   3.266  -6.191  1.00 28.76           O  
ATOM   2386  CG2 THR C  24     -62.113   5.851  -5.214  1.00 28.76           C  
ATOM   2387  OG1 THR C  24     -60.408   5.328  -3.594  1.00 28.76           O  
ATOM   2388  N   PRO C  25     -60.005   3.498  -7.853  1.00 28.24           N  
ATOM   2389  CA  PRO C  25     -59.192   3.119  -9.010  1.00 28.24           C  
ATOM   2390  C   PRO C  25     -57.785   3.711  -8.963  1.00 28.24           C  
ATOM   2391  CB  PRO C  25     -59.982   3.682 -10.195  1.00 28.24           C  
ATOM   2392  O   PRO C  25     -56.850   3.135  -9.525  1.00 28.24           O  
ATOM   2393  CG  PRO C  25     -61.118   4.430  -9.576  1.00 28.24           C  
ATOM   2394  CD  PRO C  25     -60.995   4.334  -8.082  1.00 28.24           C  
ATOM   2395  N   SER C  26     -57.654   5.002  -8.957  1.00 26.23           N  
ATOM   2396  CA  SER C  26     -56.389   5.656  -9.272  1.00 26.23           C  
ATOM   2397  C   SER C  26     -55.338   5.370  -8.205  1.00 26.23           C  
ATOM   2398  CB  SER C  26     -56.586   7.166  -9.413  1.00 26.23           C  
ATOM   2399  O   SER C  26     -54.247   5.945  -8.230  1.00 26.23           O  
ATOM   2400  OG  SER C  26     -57.406   7.666  -8.370  1.00 26.23           O  
ATOM   2401  N   ASP C  27     -55.752   4.775  -7.150  1.00 25.25           N  
ATOM   2402  CA  ASP C  27     -54.932   4.790  -5.943  1.00 25.25           C  
ATOM   2403  C   ASP C  27     -53.737   3.849  -6.079  1.00 25.25           C  
ATOM   2404  CB  ASP C  27     -55.769   4.404  -4.721  1.00 25.25           C  
ATOM   2405  O   ASP C  27     -53.869   2.741  -6.603  1.00 25.25           O  
ATOM   2406  CG  ASP C  27     -56.360   5.606  -4.004  1.00 25.25           C  
ATOM   2407  OD1 ASP C  27     -55.900   6.744  -4.240  1.00 25.25           O  
ATOM   2408  OD2 ASP C  27     -57.292   5.412  -3.194  1.00 25.25           O  
ATOM   2409  N   PHE C  28     -52.520   4.410  -6.254  1.00 22.66           N  
ATOM   2410  CA  PHE C  28     -51.199   3.794  -6.286  1.00 22.66           C  
ATOM   2411  C   PHE C  28     -51.093   2.687  -5.244  1.00 22.66           C  
ATOM   2412  CB  PHE C  28     -50.109   4.844  -6.049  1.00 22.66           C  
ATOM   2413  O   PHE C  28     -51.584   2.833  -4.123  1.00 22.66           O  
ATOM   2414  CG  PHE C  28     -49.635   5.521  -7.306  1.00 22.66           C  
ATOM   2415  CD1 PHE C  28     -48.608   4.971  -8.063  1.00 22.66           C  
ATOM   2416  CD2 PHE C  28     -50.216   6.708  -7.731  1.00 22.66           C  
ATOM   2417  CE1 PHE C  28     -48.167   5.596  -9.228  1.00 22.66           C  
ATOM   2418  CE2 PHE C  28     -49.781   7.338  -8.893  1.00 22.66           C  
ATOM   2419  CZ  PHE C  28     -48.755   6.781  -9.640  1.00 22.66           C  
ATOM   2420  N   VAL C  29     -51.392   1.468  -5.626  1.00 21.69           N  
ATOM   2421  CA  VAL C  29     -51.227   0.250  -4.840  1.00 21.69           C  
ATOM   2422  C   VAL C  29     -49.839   0.229  -4.203  1.00 21.69           C  
ATOM   2423  CB  VAL C  29     -51.436  -1.015  -5.704  1.00 21.69           C  
ATOM   2424  O   VAL C  29     -48.827   0.304  -4.904  1.00 21.69           O  
ATOM   2425  CG1 VAL C  29     -51.247  -2.278  -4.866  1.00 21.69           C  
ATOM   2426  CG2 VAL C  29     -52.822  -0.998  -6.346  1.00 21.69           C  
ATOM   2427  N   ARG C  30     -49.705   1.014  -3.070  1.00 21.78           N  
ATOM   2428  CA  ARG C  30     -48.437   0.903  -2.356  1.00 21.78           C  
ATOM   2429  C   ARG C  30     -48.231  -0.511  -1.822  1.00 21.78           C  
ATOM   2430  CB  ARG C  30     -48.378   1.911  -1.206  1.00 21.78           C  
ATOM   2431  O   ARG C  30     -49.084  -1.040  -1.107  1.00 21.78           O  
ATOM   2432  CG  ARG C  30     -47.612   3.181  -1.539  1.00 21.78           C  
ATOM   2433  CD  ARG C  30     -47.550   4.131  -0.351  1.00 21.78           C  
ATOM   2434  NE  ARG C  30     -46.788   5.336  -0.663  1.00 21.78           N  
ATOM   2435  NH1 ARG C  30     -47.462   6.499   1.216  1.00 21.78           N  
ATOM   2436  NH2 ARG C  30     -46.036   7.474  -0.291  1.00 21.78           N  
ATOM   2437  CZ  ARG C  30     -46.764   6.434   0.088  1.00 21.78           C  
ATOM   2438  N   ALA C  31     -47.853  -1.447  -2.633  1.00 21.84           N  
ATOM   2439  CA  ALA C  31     -47.479  -2.775  -2.156  1.00 21.84           C  
ATOM   2440  C   ALA C  31     -46.319  -2.697  -1.168  1.00 21.84           C  
ATOM   2441  CB  ALA C  31     -47.112  -3.679  -3.331  1.00 21.84           C  
ATOM   2442  O   ALA C  31     -45.362  -1.949  -1.382  1.00 21.84           O  
ATOM   2443  N   THR C  32     -46.667  -2.594   0.084  1.00 21.99           N  
ATOM   2444  CA  THR C  32     -45.623  -2.617   1.101  1.00 21.99           C  
ATOM   2445  C   THR C  32     -45.045  -4.021   1.252  1.00 21.99           C  
ATOM   2446  CB  THR C  32     -46.156  -2.130   2.461  1.00 21.99           C  
ATOM   2447  O   THR C  32     -45.791  -4.996   1.370  1.00 21.99           O  
ATOM   2448  CG2 THR C  32     -45.125  -1.266   3.179  1.00 21.99           C  
ATOM   2449  OG1 THR C  32     -47.346  -1.359   2.252  1.00 21.99           O  
ATOM   2450  N   ALA C  33     -44.065  -4.352   0.450  1.00 22.88           N  
ATOM   2451  CA  ALA C  33     -43.373  -5.621   0.659  1.00 22.88           C  
ATOM   2452  C   ALA C  33     -42.540  -5.589   1.937  1.00 22.88           C  
ATOM   2453  CB  ALA C  33     -42.488  -5.948  -0.542  1.00 22.88           C  
ATOM   2454  O   ALA C  33     -41.971  -4.552   2.288  1.00 22.88           O  
ATOM   2455  N   THR C  34     -43.004  -6.125   2.957  1.00 24.76           N  
ATOM   2456  CA  THR C  34     -42.281  -6.250   4.218  1.00 24.76           C  
ATOM   2457  C   THR C  34     -41.159  -7.278   4.098  1.00 24.76           C  
ATOM   2458  CB  THR C  34     -43.226  -6.649   5.367  1.00 24.76           C  
ATOM   2459  O   THR C  34     -41.386  -8.402   3.645  1.00 24.76           O  
ATOM   2460  CG2 THR C  34     -43.041  -5.735   6.573  1.00 24.76           C  
ATOM   2461  OG1 THR C  34     -44.582  -6.557   4.915  1.00 24.76           O  
ATOM   2462  N   ILE C  35     -40.024  -6.785   3.713  1.00 24.78           N  
ATOM   2463  CA  ILE C  35     -38.910  -7.727   3.721  1.00 24.78           C  
ATOM   2464  C   ILE C  35     -38.453  -7.973   5.157  1.00 24.78           C  
ATOM   2465  CB  ILE C  35     -37.731  -7.216   2.863  1.00 24.78           C  
ATOM   2466  O   ILE C  35     -38.012  -7.048   5.842  1.00 24.78           O  
ATOM   2467  CG1 ILE C  35     -38.205  -6.898   1.440  1.00 24.78           C  
ATOM   2468  CG2 ILE C  35     -36.593  -8.240   2.845  1.00 24.78           C  
ATOM   2469  CD1 ILE C  35     -37.182  -6.144   0.601  1.00 24.78           C  
ATOM   2470  N   PRO C  36     -39.025  -8.805   5.874  1.00 25.00           N  
ATOM   2471  CA  PRO C  36     -38.460  -9.007   7.210  1.00 25.00           C  
ATOM   2472  C   PRO C  36     -36.940  -9.146   7.193  1.00 25.00           C  
ATOM   2473  CB  PRO C  36     -39.122 -10.304   7.680  1.00 25.00           C  
ATOM   2474  O   PRO C  36     -36.390  -9.847   6.339  1.00 25.00           O  
ATOM   2475  CG  PRO C  36     -39.689 -10.916   6.439  1.00 25.00           C  
ATOM   2476  CD  PRO C  36     -39.648  -9.891   5.342  1.00 25.00           C  
ATOM   2477  N   ILE C  37     -36.300  -8.061   7.309  1.00 25.46           N  
ATOM   2478  CA  ILE C  37     -34.853  -8.181   7.456  1.00 25.46           C  
ATOM   2479  C   ILE C  37     -34.528  -9.123   8.613  1.00 25.46           C  
ATOM   2480  CB  ILE C  37     -34.192  -6.803   7.684  1.00 25.46           C  
ATOM   2481  O   ILE C  37     -34.833  -8.823   9.770  1.00 25.46           O  
ATOM   2482  CG1 ILE C  37     -34.525  -5.853   6.528  1.00 25.46           C  
ATOM   2483  CG2 ILE C  37     -32.677  -6.952   7.852  1.00 25.46           C  
ATOM   2484  CD1 ILE C  37     -34.175  -4.396   6.804  1.00 25.46           C  
ATOM   2485  N   GLN C  38     -35.067 -10.265   8.724  1.00 25.90           N  
ATOM   2486  CA  GLN C  38     -34.366 -11.128   9.669  1.00 25.90           C  
ATOM   2487  C   GLN C  38     -32.867 -11.150   9.386  1.00 25.90           C  
ATOM   2488  CB  GLN C  38     -34.931 -12.549   9.620  1.00 25.90           C  
ATOM   2489  O   GLN C  38     -32.443 -11.491   8.280  1.00 25.90           O  
ATOM   2490  CG  GLN C  38     -35.642 -12.972  10.898  1.00 25.90           C  
ATOM   2491  CD  GLN C  38     -36.250 -14.359  10.800  1.00 25.90           C  
ATOM   2492  NE2 GLN C  38     -36.615 -14.928  11.943  1.00 25.90           N  
ATOM   2493  OE1 GLN C  38     -36.390 -14.913   9.705  1.00 25.90           O  
ATOM   2494  N   ALA C  39     -32.239 -10.015   9.767  1.00 29.22           N  
ATOM   2495  CA  ALA C  39     -30.781  -9.951   9.718  1.00 29.22           C  
ATOM   2496  C   ALA C  39     -30.160 -11.288  10.115  1.00 29.22           C  
ATOM   2497  CB  ALA C  39     -30.267  -8.838  10.628  1.00 29.22           C  
ATOM   2498  O   ALA C  39     -30.270 -11.713  11.267  1.00 29.22           O  
ATOM   2499  N   SER C  40     -30.387 -12.338   9.415  1.00 28.40           N  
ATOM   2500  CA  SER C  40     -29.644 -13.539   9.782  1.00 28.40           C  
ATOM   2501  C   SER C  40     -28.162 -13.235   9.975  1.00 28.40           C  
ATOM   2502  CB  SER C  40     -29.815 -14.623   8.717  1.00 28.40           C  
ATOM   2503  O   SER C  40     -27.691 -12.157   9.607  1.00 28.40           O  
ATOM   2504  OG  SER C  40     -29.222 -14.223   7.493  1.00 28.40           O  
ATOM   2505  N   LEU C  41     -27.375 -14.042  10.798  1.00 33.44           N  
ATOM   2506  CA  LEU C  41     -25.961 -14.158  11.140  1.00 33.44           C  
ATOM   2507  C   LEU C  41     -25.082 -13.746   9.964  1.00 33.44           C  
ATOM   2508  CB  LEU C  41     -25.628 -15.590  11.565  1.00 33.44           C  
ATOM   2509  O   LEU C  41     -24.082 -13.048  10.146  1.00 33.44           O  
ATOM   2510  CG  LEU C  41     -25.400 -15.819  13.060  1.00 33.44           C  
ATOM   2511  CD1 LEU C  41     -26.086 -17.105  13.510  1.00 33.44           C  
ATOM   2512  CD2 LEU C  41     -23.909 -15.864  13.373  1.00 33.44           C  
ATOM   2513  N   PRO C  42     -25.470 -13.857   8.702  1.00 39.56           N  
ATOM   2514  CA  PRO C  42     -24.498 -13.712   7.616  1.00 39.56           C  
ATOM   2515  C   PRO C  42     -24.252 -12.254   7.236  1.00 39.56           C  
ATOM   2516  CB  PRO C  42     -25.147 -14.476   6.459  1.00 39.56           C  
ATOM   2517  O   PRO C  42     -23.115 -11.871   6.949  1.00 39.56           O  
ATOM   2518  CG  PRO C  42     -26.400 -15.051   7.035  1.00 39.56           C  
ATOM   2519  CD  PRO C  42     -26.584 -14.501   8.420  1.00 39.56           C  
ATOM   2520  N   PHE C  43     -25.319 -11.401   7.307  1.00 39.61           N  
ATOM   2521  CA  PHE C  43     -25.067 -10.017   6.924  1.00 39.61           C  
ATOM   2522  C   PHE C  43     -24.175  -9.326   7.948  1.00 39.61           C  
ATOM   2523  CB  PHE C  43     -26.385  -9.251   6.773  1.00 39.61           C  
ATOM   2524  O   PHE C  43     -23.269  -8.573   7.583  1.00 39.61           O  
ATOM   2525  CG  PHE C  43     -26.230  -7.897   6.136  1.00 39.61           C  
ATOM   2526  CD1 PHE C  43     -26.191  -6.747   6.915  1.00 39.61           C  
ATOM   2527  CD2 PHE C  43     -26.124  -7.773   4.757  1.00 39.61           C  
ATOM   2528  CE1 PHE C  43     -26.048  -5.492   6.328  1.00 39.61           C  
ATOM   2529  CE2 PHE C  43     -25.981  -6.522   4.163  1.00 39.61           C  
ATOM   2530  CZ  PHE C  43     -25.944  -5.383   4.950  1.00 39.61           C  
ATOM   2531  N   GLY C  44     -24.572  -9.528   9.206  1.00 42.06           N  
ATOM   2532  CA  GLY C  44     -23.707  -9.019  10.259  1.00 42.06           C  
ATOM   2533  C   GLY C  44     -22.264  -9.460  10.110  1.00 42.06           C  
ATOM   2534  O   GLY C  44     -21.344  -8.653  10.256  1.00 42.06           O  
ATOM   2535  N   TRP C  45     -22.113 -10.641   9.671  1.00 44.68           N  
ATOM   2536  CA  TRP C  45     -20.769 -11.184   9.508  1.00 44.68           C  
ATOM   2537  C   TRP C  45     -20.085 -10.586   8.283  1.00 44.68           C  
ATOM   2538  CB  TRP C  45     -20.815 -12.709   9.390  1.00 44.68           C  
ATOM   2539  O   TRP C  45     -18.871 -10.373   8.284  1.00 44.68           O  
ATOM   2540  CG  TRP C  45     -20.904 -13.420  10.707  1.00 44.68           C  
ATOM   2541  CD1 TRP C  45     -21.990 -14.076  11.217  1.00 44.68           C  
ATOM   2542  CD2 TRP C  45     -19.866 -13.542  11.683  1.00 44.68           C  
ATOM   2543  CE2 TRP C  45     -20.392 -14.286  12.762  1.00 44.68           C  
ATOM   2544  CE3 TRP C  45     -18.539 -13.095  11.750  1.00 44.68           C  
ATOM   2545  NE1 TRP C  45     -21.688 -14.599  12.454  1.00 44.68           N  
ATOM   2546  CH2 TRP C  45     -18.342 -14.143  13.937  1.00 44.68           C  
ATOM   2547  CZ2 TRP C  45     -19.637 -14.593  13.897  1.00 44.68           C  
ATOM   2548  CZ3 TRP C  45     -17.789 -13.401  12.880  1.00 44.68           C  
ATOM   2549  N   LEU C  46     -20.957 -10.315   7.389  1.00 44.19           N  
ATOM   2550  CA  LEU C  46     -20.421  -9.687   6.187  1.00 44.19           C  
ATOM   2551  C   LEU C  46     -19.863  -8.303   6.500  1.00 44.19           C  
ATOM   2552  CB  LEU C  46     -21.502  -9.582   5.108  1.00 44.19           C  
ATOM   2553  O   LEU C  46     -18.764  -7.957   6.059  1.00 44.19           O  
ATOM   2554  CG  LEU C  46     -21.011  -9.475   3.664  1.00 44.19           C  
ATOM   2555  CD1 LEU C  46     -21.461 -10.691   2.860  1.00 44.19           C  
ATOM   2556  CD2 LEU C  46     -21.513  -8.187   3.021  1.00 44.19           C  
ATOM   2557  N   ILE C  47     -20.647  -7.527   7.156  1.00 43.78           N  
ATOM   2558  CA  ILE C  47     -20.207  -6.192   7.548  1.00 43.78           C  
ATOM   2559  C   ILE C  47     -18.942  -6.295   8.397  1.00 43.78           C  
ATOM   2560  CB  ILE C  47     -21.311  -5.437   8.322  1.00 43.78           C  
ATOM   2561  O   ILE C  47     -17.983  -5.548   8.188  1.00 43.78           O  
ATOM   2562  CG1 ILE C  47     -22.508  -5.158   7.406  1.00 43.78           C  
ATOM   2563  CG2 ILE C  47     -20.761  -4.138   8.917  1.00 43.78           C  
ATOM   2564  CD1 ILE C  47     -23.701  -4.536   8.119  1.00 43.78           C  
ATOM   2565  N   VAL C  48     -18.953  -7.211   9.195  1.00 44.93           N  
ATOM   2566  CA  VAL C  48     -17.804  -7.440  10.065  1.00 44.93           C  
ATOM   2567  C   VAL C  48     -16.594  -7.848   9.228  1.00 44.93           C  
ATOM   2568  CB  VAL C  48     -18.104  -8.519  11.129  1.00 44.93           C  
ATOM   2569  O   VAL C  48     -15.478  -7.382   9.470  1.00 44.93           O  
ATOM   2570  CG1 VAL C  48     -16.835  -8.893  11.892  1.00 44.93           C  
ATOM   2571  CG2 VAL C  48     -19.186  -8.033  12.092  1.00 44.93           C  
ATOM   2572  N   GLY C  49     -16.864  -8.645   8.284  1.00 48.29           N  
ATOM   2573  CA  GLY C  49     -15.794  -9.098   7.409  1.00 48.29           C  
ATOM   2574  C   GLY C  49     -15.151  -7.972   6.621  1.00 48.29           C  
ATOM   2575  O   GLY C  49     -13.924  -7.883   6.545  1.00 48.29           O  
ATOM   2576  N   VAL C  50     -16.005  -7.144   6.148  1.00 48.22           N  
ATOM   2577  CA  VAL C  50     -15.524  -6.020   5.351  1.00 48.22           C  
ATOM   2578  C   VAL C  50     -14.732  -5.061   6.237  1.00 48.22           C  
ATOM   2579  CB  VAL C  50     -16.687  -5.273   4.663  1.00 48.22           C  
ATOM   2580  O   VAL C  50     -13.682  -4.556   5.832  1.00 48.22           O  
ATOM   2581  CG1 VAL C  50     -16.189  -3.989   4.002  1.00 48.22           C  
ATOM   2582  CG2 VAL C  50     -17.368  -6.177   3.636  1.00 48.22           C  
ATOM   2583  N   ALA C  51     -15.282  -4.817   7.360  1.00 45.70           N  
ATOM   2584  CA  ALA C  51     -14.583  -3.962   8.315  1.00 45.70           C  
ATOM   2585  C   ALA C  51     -13.218  -4.542   8.674  1.00 45.70           C  
ATOM   2586  CB  ALA C  51     -15.425  -3.772   9.575  1.00 45.70           C  
ATOM   2587  O   ALA C  51     -12.224  -3.814   8.737  1.00 45.70           O  
ATOM   2588  N   LEU C  52     -13.220  -5.778   8.860  1.00 48.03           N  
ATOM   2589  CA  LEU C  52     -11.973  -6.454   9.198  1.00 48.03           C  
ATOM   2590  C   LEU C  52     -10.958  -6.321   8.068  1.00 48.03           C  
ATOM   2591  CB  LEU C  52     -12.230  -7.934   9.497  1.00 48.03           C  
ATOM   2592  O   LEU C  52      -9.773  -6.085   8.317  1.00 48.03           O  
ATOM   2593  CG  LEU C  52     -12.256  -8.333  10.973  1.00 48.03           C  
ATOM   2594  CD1 LEU C  52     -13.165  -9.539  11.180  1.00 48.03           C  
ATOM   2595  CD2 LEU C  52     -10.846  -8.628  11.472  1.00 48.03           C  
ATOM   2596  N   LEU C  53     -11.431  -6.391   6.949  1.00 48.96           N  
ATOM   2597  CA  LEU C  53     -10.569  -6.276   5.778  1.00 48.96           C  
ATOM   2598  C   LEU C  53      -9.942  -4.888   5.698  1.00 48.96           C  
ATOM   2599  CB  LEU C  53     -11.359  -6.566   4.499  1.00 48.96           C  
ATOM   2600  O   LEU C  53      -8.748  -4.757   5.421  1.00 48.96           O  
ATOM   2601  CG  LEU C  53     -10.538  -6.758   3.223  1.00 48.96           C  
ATOM   2602  CD1 LEU C  53      -9.898  -8.142   3.207  1.00 48.96           C  
ATOM   2603  CD2 LEU C  53     -11.411  -6.552   1.989  1.00 48.96           C  
ATOM   2604  N   ALA C  54     -10.789  -3.992   5.827  1.00 48.18           N  
ATOM   2605  CA  ALA C  54     -10.324  -2.610   5.756  1.00 48.18           C  
ATOM   2606  C   ALA C  54      -9.252  -2.337   6.808  1.00 48.18           C  
ATOM   2607  CB  ALA C  54     -11.494  -1.645   5.930  1.00 48.18           C  
ATOM   2608  O   ALA C  54      -8.237  -1.700   6.517  1.00 48.18           O  
ATOM   2609  N   VAL C  55      -9.482  -2.831   7.941  1.00 44.21           N  
ATOM   2610  CA  VAL C  55      -8.564  -2.615   9.055  1.00 44.21           C  
ATOM   2611  C   VAL C  55      -7.246  -3.337   8.786  1.00 44.21           C  
ATOM   2612  CB  VAL C  55      -9.172  -3.096  10.392  1.00 44.21           C  
ATOM   2613  O   VAL C  55      -6.169  -2.782   9.016  1.00 44.21           O  
ATOM   2614  CG1 VAL C  55      -8.123  -3.073  11.502  1.00 44.21           C  
ATOM   2615  CG2 VAL C  55     -10.375  -2.234  10.771  1.00 44.21           C  
ATOM   2616  N   PHE C  56      -7.348  -4.536   8.370  1.00 47.11           N  
ATOM   2617  CA  PHE C  56      -6.154  -5.330   8.104  1.00 47.11           C  
ATOM   2618  C   PHE C  56      -5.317  -4.696   7.000  1.00 47.11           C  
ATOM   2619  CB  PHE C  56      -6.534  -6.763   7.718  1.00 47.11           C  
ATOM   2620  O   PHE C  56      -4.087  -4.682   7.076  1.00 47.11           O  
ATOM   2621  CG  PHE C  56      -6.082  -7.799   8.711  1.00 47.11           C  
ATOM   2622  CD1 PHE C  56      -4.792  -8.313   8.663  1.00 47.11           C  
ATOM   2623  CD2 PHE C  56      -6.949  -8.260   9.694  1.00 47.11           C  
ATOM   2624  CE1 PHE C  56      -4.371  -9.272   9.580  1.00 47.11           C  
ATOM   2625  CE2 PHE C  56      -6.535  -9.219  10.615  1.00 47.11           C  
ATOM   2626  CZ  PHE C  56      -5.247  -9.724  10.556  1.00 47.11           C  
ATOM   2627  N   GLN C  57      -6.003  -4.283   6.000  1.00 46.87           N  
ATOM   2628  CA  GLN C  57      -5.300  -3.635   4.897  1.00 46.87           C  
ATOM   2629  C   GLN C  57      -4.536  -2.405   5.379  1.00 46.87           C  
ATOM   2630  CB  GLN C  57      -6.280  -3.244   3.790  1.00 46.87           C  
ATOM   2631  O   GLN C  57      -3.411  -2.155   4.942  1.00 46.87           O  
ATOM   2632  CG  GLN C  57      -6.472  -4.321   2.730  1.00 46.87           C  
ATOM   2633  CD  GLN C  57      -7.451  -3.910   1.647  1.00 46.87           C  
ATOM   2634  NE2 GLN C  57      -7.461  -4.652   0.545  1.00 46.87           N  
ATOM   2635  OE1 GLN C  57      -8.193  -2.934   1.799  1.00 46.87           O  
ATOM   2636  N   SER C  58      -5.195  -1.747   6.248  1.00 42.04           N  
ATOM   2637  CA  SER C  58      -4.568  -0.554   6.808  1.00 42.04           C  
ATOM   2638  C   SER C  58      -3.393  -0.919   7.709  1.00 42.04           C  
ATOM   2639  CB  SER C  58      -5.588   0.270   7.594  1.00 42.04           C  
ATOM   2640  O   SER C  58      -2.362  -0.244   7.698  1.00 42.04           O  
ATOM   2641  OG  SER C  58      -6.413   1.018   6.718  1.00 42.04           O  
ATOM   2642  N   ALA C  59      -3.582  -1.949   8.495  1.00 39.73           N  
ATOM   2643  CA  ALA C  59      -2.557  -2.381   9.442  1.00 39.73           C  
ATOM   2644  C   ALA C  59      -1.333  -2.928   8.713  1.00 39.73           C  
ATOM   2645  CB  ALA C  59      -3.122  -3.434  10.392  1.00 39.73           C  
ATOM   2646  O   ALA C  59      -0.204  -2.779   9.186  1.00 39.73           O  
ATOM   2647  N   SER C  60      -1.561  -3.629   7.664  1.00 40.24           N  
ATOM   2648  CA  SER C  60      -0.462  -4.236   6.921  1.00 40.24           C  
ATOM   2649  C   SER C  60       0.508  -3.177   6.407  1.00 40.24           C  
ATOM   2650  CB  SER C  60      -0.996  -5.061   5.750  1.00 40.24           C  
ATOM   2651  O   SER C  60       1.693  -3.456   6.210  1.00 40.24           O  
ATOM   2652  OG  SER C  60      -2.138  -4.446   5.181  1.00 40.24           O  
ATOM   2653  N   LYS C  61      -0.003  -2.032   6.255  1.00 39.11           N  
ATOM   2654  CA  LYS C  61       0.839  -0.933   5.791  1.00 39.11           C  
ATOM   2655  C   LYS C  61       1.778  -0.456   6.895  1.00 39.11           C  
ATOM   2656  CB  LYS C  61      -0.021   0.230   5.295  1.00 39.11           C  
ATOM   2657  O   LYS C  61       2.873   0.038   6.615  1.00 39.11           O  
ATOM   2658  CG  LYS C  61      -0.566   0.041   3.887  1.00 39.11           C  
ATOM   2659  CD  LYS C  61      -1.366   1.255   3.430  1.00 39.11           C  
ATOM   2660  CE  LYS C  61      -1.986   1.032   2.057  1.00 39.11           C  
ATOM   2661  NZ  LYS C  61      -2.813   2.199   1.627  1.00 39.11           N  
ATOM   2662  N   ILE C  62       1.389  -0.810   8.137  1.00 32.39           N  
ATOM   2663  CA  ILE C  62       2.097  -0.276   9.295  1.00 32.39           C  
ATOM   2664  C   ILE C  62       3.106  -1.303   9.804  1.00 32.39           C  
ATOM   2665  CB  ILE C  62       1.118   0.118  10.424  1.00 32.39           C  
ATOM   2666  O   ILE C  62       4.190  -0.941  10.267  1.00 32.39           O  
ATOM   2667  CG1 ILE C  62       0.152   1.204   9.938  1.00 32.39           C  
ATOM   2668  CG2 ILE C  62       1.884   0.582  11.666  1.00 32.39           C  
ATOM   2669  CD1 ILE C  62      -1.035   1.436  10.864  1.00 32.39           C  
ATOM   2670  N   ILE C  63       2.822  -2.543   9.646  1.00 28.46           N  
ATOM   2671  CA  ILE C  63       3.655  -3.577  10.252  1.00 28.46           C  
ATOM   2672  C   ILE C  63       4.679  -4.075   9.235  1.00 28.46           C  
ATOM   2673  CB  ILE C  63       2.802  -4.754  10.775  1.00 28.46           C  
ATOM   2674  O   ILE C  63       4.322  -4.437   8.111  1.00 28.46           O  
ATOM   2675  CG1 ILE C  63       1.796  -4.262  11.822  1.00 28.46           C  
ATOM   2676  CG2 ILE C  63       3.698  -5.855  11.352  1.00 28.46           C  
ATOM   2677  CD1 ILE C  63       0.746  -5.295  12.205  1.00 28.46           C  
ATOM   2678  N   THR C  64       5.925  -3.652   9.379  1.00 29.94           N  
ATOM   2679  CA  THR C  64       7.004  -4.215   8.575  1.00 29.94           C  
ATOM   2680  C   THR C  64       7.111  -5.722   8.794  1.00 29.94           C  
ATOM   2681  CB  THR C  64       8.352  -3.549   8.905  1.00 29.94           C  
ATOM   2682  O   THR C  64       7.268  -6.181   9.927  1.00 29.94           O  
ATOM   2683  CG2 THR C  64       8.477  -2.191   8.221  1.00 29.94           C  
ATOM   2684  OG1 THR C  64       8.456  -3.368  10.323  1.00 29.94           O  
ATOM   2685  N   LEU C  65       6.483  -6.434   7.983  1.00 34.85           N  
ATOM   2686  CA  LEU C  65       6.546  -7.887   8.093  1.00 34.85           C  
ATOM   2687  C   LEU C  65       7.883  -8.413   7.581  1.00 34.85           C  
ATOM   2688  CB  LEU C  65       5.398  -8.534   7.315  1.00 34.85           C  
ATOM   2689  O   LEU C  65       8.135  -8.408   6.374  1.00 34.85           O  
ATOM   2690  CG  LEU C  65       3.991  -8.310   7.871  1.00 34.85           C  
ATOM   2691  CD1 LEU C  65       2.949  -8.514   6.776  1.00 34.85           C  
ATOM   2692  CD2 LEU C  65       3.726  -9.242   9.049  1.00 34.85           C  
ATOM   2693  N   LYS C  66       8.777  -8.503   8.505  1.00 36.92           N  
ATOM   2694  CA  LYS C  66      10.149  -8.825   8.121  1.00 36.92           C  
ATOM   2695  C   LYS C  66      10.308 -10.318   7.850  1.00 36.92           C  
ATOM   2696  CB  LYS C  66      11.129  -8.382   9.209  1.00 36.92           C  
ATOM   2697  O   LYS C  66      10.993 -10.713   6.904  1.00 36.92           O  
ATOM   2698  CG  LYS C  66      11.464  -6.898   9.173  1.00 36.92           C  
ATOM   2699  CD  LYS C  66      12.504  -6.535  10.225  1.00 36.92           C  
ATOM   2700  CE  LYS C  66      12.806  -5.043  10.223  1.00 36.92           C  
ATOM   2701  NZ  LYS C  66      13.831  -4.683  11.247  1.00 36.92           N  
ATOM   2702  N   LYS C  67       9.617 -11.106   8.623  1.00 36.88           N  
ATOM   2703  CA  LYS C  67       9.789 -12.551   8.501  1.00 36.88           C  
ATOM   2704  C   LYS C  67       8.894 -13.121   7.404  1.00 36.88           C  
ATOM   2705  CB  LYS C  67       9.490 -13.242   9.832  1.00 36.88           C  
ATOM   2706  O   LYS C  67       7.776 -12.643   7.197  1.00 36.88           O  
ATOM   2707  CG  LYS C  67      10.547 -13.009  10.901  1.00 36.88           C  
ATOM   2708  CD  LYS C  67      10.345 -13.931  12.098  1.00 36.88           C  
ATOM   2709  CE  LYS C  67      11.384 -13.678  13.181  1.00 36.88           C  
ATOM   2710  NZ  LYS C  67      11.195 -14.585  14.353  1.00 36.88           N  
ATOM   2711  N   ARG C  68       9.355 -14.035   6.620  1.00 42.19           N  
ATOM   2712  CA  ARG C  68       8.664 -14.648   5.491  1.00 42.19           C  
ATOM   2713  C   ARG C  68       7.276 -15.133   5.896  1.00 42.19           C  
ATOM   2714  CB  ARG C  68       9.482 -15.812   4.927  1.00 42.19           C  
ATOM   2715  O   ARG C  68       6.307 -14.947   5.157  1.00 42.19           O  
ATOM   2716  CG  ARG C  68      10.520 -15.394   3.898  1.00 42.19           C  
ATOM   2717  CD  ARG C  68      11.211 -16.598   3.273  1.00 42.19           C  
ATOM   2718  NE  ARG C  68      12.221 -16.194   2.299  1.00 42.19           N  
ATOM   2719  NH1 ARG C  68      12.923 -18.343   1.826  1.00 42.19           N  
ATOM   2720  NH2 ARG C  68      13.896 -16.557   0.770  1.00 42.19           N  
ATOM   2721  CZ  ARG C  68      13.011 -17.032   1.634  1.00 42.19           C  
ATOM   2722  N   TRP C  69       7.232 -15.834   7.018  1.00 50.24           N  
ATOM   2723  CA  TRP C  69       5.942 -16.382   7.425  1.00 50.24           C  
ATOM   2724  C   TRP C  69       4.951 -15.266   7.738  1.00 50.24           C  
ATOM   2725  CB  TRP C  69       6.105 -17.294   8.644  1.00 50.24           C  
ATOM   2726  O   TRP C  69       3.753 -15.400   7.477  1.00 50.24           O  
ATOM   2727  CG  TRP C  69       6.480 -16.569   9.901  1.00 50.24           C  
ATOM   2728  CD1 TRP C  69       7.742 -16.331  10.370  1.00 50.24           C  
ATOM   2729  CD2 TRP C  69       5.582 -15.992  10.854  1.00 50.24           C  
ATOM   2730  CE2 TRP C  69       6.369 -15.418  11.877  1.00 50.24           C  
ATOM   2731  CE3 TRP C  69       4.186 -15.902  10.942  1.00 50.24           C  
ATOM   2732  NE1 TRP C  69       7.682 -15.639  11.558  1.00 50.24           N  
ATOM   2733  CH2 TRP C  69       4.439 -14.691  13.036  1.00 50.24           C  
ATOM   2734  CZ2 TRP C  69       5.806 -14.764  12.975  1.00 50.24           C  
ATOM   2735  CZ3 TRP C  69       3.628 -15.251  12.035  1.00 50.24           C  
ATOM   2736  N   GLN C  70       5.478 -14.126   8.202  1.00 48.34           N  
ATOM   2737  CA  GLN C  70       4.634 -12.971   8.490  1.00 48.34           C  
ATOM   2738  C   GLN C  70       4.084 -12.357   7.206  1.00 48.34           C  
ATOM   2739  CB  GLN C  70       5.414 -11.920   9.282  1.00 48.34           C  
ATOM   2740  O   GLN C  70       2.911 -11.983   7.144  1.00 48.34           O  
ATOM   2741  CG  GLN C  70       5.737 -12.339  10.710  1.00 48.34           C  
ATOM   2742  CD  GLN C  70       6.572 -11.311  11.449  1.00 48.34           C  
ATOM   2743  NE2 GLN C  70       6.615 -11.422  12.772  1.00 48.34           N  
ATOM   2744  OE1 GLN C  70       7.175 -10.425  10.836  1.00 48.34           O  
ATOM   2745  N   LEU C  71       4.997 -12.378   6.299  1.00 48.04           N  
ATOM   2746  CA  LEU C  71       4.577 -11.856   5.003  1.00 48.04           C  
ATOM   2747  C   LEU C  71       3.540 -12.769   4.359  1.00 48.04           C  
ATOM   2748  CB  LEU C  71       5.782 -11.697   4.073  1.00 48.04           C  
ATOM   2749  O   LEU C  71       2.549 -12.293   3.799  1.00 48.04           O  
ATOM   2750  CG  LEU C  71       5.565 -10.847   2.820  1.00 48.04           C  
ATOM   2751  CD1 LEU C  71       5.634  -9.364   3.168  1.00 48.04           C  
ATOM   2752  CD2 LEU C  71       6.593 -11.198   1.750  1.00 48.04           C  
ATOM   2753  N   ALA C  72       3.806 -13.991   4.404  1.00 48.97           N  
ATOM   2754  CA  ALA C  72       2.863 -14.956   3.844  1.00 48.97           C  
ATOM   2755  C   ALA C  72       1.503 -14.855   4.530  1.00 48.97           C  
ATOM   2756  CB  ALA C  72       3.415 -16.374   3.968  1.00 48.97           C  
ATOM   2757  O   ALA C  72       0.462 -14.921   3.872  1.00 48.97           O  
ATOM   2758  N   LEU C  73       1.590 -14.742   5.792  1.00 55.66           N  
ATOM   2759  CA  LEU C  73       0.358 -14.607   6.561  1.00 55.66           C  
ATOM   2760  C   LEU C  73      -0.396 -13.343   6.161  1.00 55.66           C  
ATOM   2761  CB  LEU C  73       0.663 -14.579   8.061  1.00 55.66           C  
ATOM   2762  O   LEU C  73      -1.610 -13.382   5.948  1.00 55.66           O  
ATOM   2763  CG  LEU C  73      -0.541 -14.674   9.000  1.00 55.66           C  
ATOM   2764  CD1 LEU C  73      -0.972 -16.128   9.162  1.00 55.66           C  
ATOM   2765  CD2 LEU C  73      -0.214 -14.054  10.354  1.00 55.66           C  
ATOM   2766  N   SER C  74       0.279 -12.329   6.030  1.00 54.17           N  
ATOM   2767  CA  SER C  74      -0.328 -11.060   5.643  1.00 54.17           C  
ATOM   2768  C   SER C  74      -0.961 -11.149   4.259  1.00 54.17           C  
ATOM   2769  CB  SER C  74       0.711  -9.939   5.667  1.00 54.17           C  
ATOM   2770  O   SER C  74      -2.097 -10.713   4.060  1.00 54.17           O  
ATOM   2771  OG  SER C  74       0.179  -8.748   5.112  1.00 54.17           O  
ATOM   2772  N   LYS C  75      -0.195 -11.755   3.407  1.00 53.97           N  
ATOM   2773  CA  LYS C  75      -0.711 -11.896   2.048  1.00 53.97           C  
ATOM   2774  C   LYS C  75      -1.918 -12.830   2.012  1.00 53.97           C  
ATOM   2775  CB  LYS C  75       0.381 -12.415   1.111  1.00 53.97           C  
ATOM   2776  O   LYS C  75      -2.850 -12.619   1.234  1.00 53.97           O  
ATOM   2777  CG  LYS C  75       1.468 -11.396   0.802  1.00 53.97           C  
ATOM   2778  CD  LYS C  75       0.947 -10.276  -0.089  1.00 53.97           C  
ATOM   2779  CE  LYS C  75       2.056  -9.306  -0.475  1.00 53.97           C  
ATOM   2780  NZ  LYS C  75       1.528  -8.135  -1.236  1.00 53.97           N  
ATOM   2781  N   GLY C  76      -1.757 -13.845   2.836  1.00 58.89           N  
ATOM   2782  CA  GLY C  76      -2.898 -14.736   2.969  1.00 58.89           C  
ATOM   2783  C   GLY C  76      -4.144 -14.038   3.480  1.00 58.89           C  
ATOM   2784  O   GLY C  76      -5.237 -14.237   2.944  1.00 58.89           O  
ATOM   2785  N   VAL C  77      -3.914 -13.308   4.423  1.00 59.67           N  
ATOM   2786  CA  VAL C  77      -5.019 -12.557   5.009  1.00 59.67           C  
ATOM   2787  C   VAL C  77      -5.603 -11.602   3.970  1.00 59.67           C  
ATOM   2788  CB  VAL C  77      -4.572 -11.773   6.262  1.00 59.67           C  
ATOM   2789  O   VAL C  77      -6.824 -11.477   3.849  1.00 59.67           O  
ATOM   2790  CG1 VAL C  77      -5.660 -10.797   6.706  1.00 59.67           C  
ATOM   2791  CG2 VAL C  77      -4.218 -12.735   7.395  1.00 59.67           C  
ATOM   2792  N   HIS C  78      -4.758 -10.974   3.181  1.00 56.84           N  
ATOM   2793  CA  HIS C  78      -5.205 -10.081   2.119  1.00 56.84           C  
ATOM   2794  C   HIS C  78      -6.045 -10.828   1.088  1.00 56.84           C  
ATOM   2795  CB  HIS C  78      -4.008  -9.416   1.438  1.00 56.84           C  
ATOM   2796  O   HIS C  78      -7.074 -10.321   0.634  1.00 56.84           O  
ATOM   2797  CG  HIS C  78      -3.978  -7.929   1.593  1.00 56.84           C  
ATOM   2798  CD2 HIS C  78      -3.328  -7.141   2.482  1.00 56.84           C  
ATOM   2799  ND1 HIS C  78      -4.685  -7.080   0.769  1.00 56.84           N  
ATOM   2800  CE1 HIS C  78      -4.469  -5.831   1.145  1.00 56.84           C  
ATOM   2801  NE2 HIS C  78      -3.650  -5.840   2.182  1.00 56.84           N  
ATOM   2802  N   PHE C  79      -5.598 -11.941   0.795  1.00 61.96           N  
ATOM   2803  CA  PHE C  79      -6.312 -12.770  -0.170  1.00 61.96           C  
ATOM   2804  C   PHE C  79      -7.711 -13.103   0.333  1.00 61.96           C  
ATOM   2805  CB  PHE C  79      -5.534 -14.059  -0.452  1.00 61.96           C  
ATOM   2806  O   PHE C  79      -8.691 -12.958  -0.401  1.00 61.96           O  
ATOM   2807  CG  PHE C  79      -6.204 -14.966  -1.449  1.00 61.96           C  
ATOM   2808  CD1 PHE C  79      -6.880 -16.105  -1.029  1.00 61.96           C  
ATOM   2809  CD2 PHE C  79      -6.157 -14.680  -2.807  1.00 61.96           C  
ATOM   2810  CE1 PHE C  79      -7.501 -16.946  -1.949  1.00 61.96           C  
ATOM   2811  CE2 PHE C  79      -6.775 -15.516  -3.733  1.00 61.96           C  
ATOM   2812  CZ  PHE C  79      -7.446 -16.649  -3.302  1.00 61.96           C  
ATOM   2813  N   VAL C  80      -7.767 -13.595   1.541  1.00 58.91           N  
ATOM   2814  CA  VAL C  80      -9.041 -13.963   2.150  1.00 58.91           C  
ATOM   2815  C   VAL C  80      -9.962 -12.746   2.196  1.00 58.91           C  
ATOM   2816  CB  VAL C  80      -8.846 -14.538   3.570  1.00 58.91           C  
ATOM   2817  O   VAL C  80     -11.152 -12.848   1.890  1.00 58.91           O  
ATOM   2818  CG1 VAL C  80     -10.192 -14.714   4.271  1.00 58.91           C  
ATOM   2819  CG2 VAL C  80      -8.095 -15.867   3.508  1.00 58.91           C  
ATOM   2820  N   CYS C  81      -9.411 -11.635   2.427  1.00 54.87           N  
ATOM   2821  CA  CYS C  81     -10.184 -10.400   2.500  1.00 54.87           C  
ATOM   2822  C   CYS C  81     -10.749 -10.029   1.134  1.00 54.87           C  
ATOM   2823  CB  CYS C  81      -9.320  -9.257   3.032  1.00 54.87           C  
ATOM   2824  O   CYS C  81     -11.909  -9.627   1.025  1.00 54.87           O  
ATOM   2825  SG  CYS C  81      -9.142  -9.256   4.830  1.00 54.87           S  
ATOM   2826  N   ASN C  82      -9.964 -10.199   0.141  1.00 59.48           N  
ATOM   2827  CA  ASN C  82     -10.437  -9.908  -1.208  1.00 59.48           C  
ATOM   2828  C   ASN C  82     -11.559 -10.854  -1.626  1.00 59.48           C  
ATOM   2829  CB  ASN C  82      -9.281  -9.980  -2.209  1.00 59.48           C  
ATOM   2830  O   ASN C  82     -12.526 -10.433  -2.262  1.00 59.48           O  
ATOM   2831  CG  ASN C  82      -8.440  -8.719  -2.222  1.00 59.48           C  
ATOM   2832  ND2 ASN C  82      -7.177  -8.852  -2.610  1.00 59.48           N  
ATOM   2833  OD1 ASN C  82      -8.921  -7.634  -1.885  1.00 59.48           O  
ATOM   2834  N   LEU C  83     -11.374 -12.039  -1.223  1.00 63.29           N  
ATOM   2835  CA  LEU C  83     -12.414 -13.019  -1.520  1.00 63.29           C  
ATOM   2836  C   LEU C  83     -13.708 -12.675  -0.790  1.00 63.29           C  
ATOM   2837  CB  LEU C  83     -11.952 -14.425  -1.129  1.00 63.29           C  
ATOM   2838  O   LEU C  83     -14.793 -12.762  -1.369  1.00 63.29           O  
ATOM   2839  CG  LEU C  83     -12.728 -15.589  -1.747  1.00 63.29           C  
ATOM   2840  CD1 LEU C  83     -12.150 -15.945  -3.113  1.00 63.29           C  
ATOM   2841  CD2 LEU C  83     -12.705 -16.800  -0.820  1.00 63.29           C  
ATOM   2842  N   LEU C  84     -13.542 -12.295   0.350  1.00 57.89           N  
ATOM   2843  CA  LEU C  84     -14.703 -11.909   1.144  1.00 57.89           C  
ATOM   2844  C   LEU C  84     -15.387 -10.683   0.548  1.00 57.89           C  
ATOM   2845  CB  LEU C  84     -14.293 -11.626   2.591  1.00 57.89           C  
ATOM   2846  O   LEU C  84     -16.617 -10.618   0.494  1.00 57.89           O  
ATOM   2847  CG  LEU C  84     -15.396 -11.746   3.644  1.00 57.89           C  
ATOM   2848  CD1 LEU C  84     -15.489 -13.180   4.155  1.00 57.89           C  
ATOM   2849  CD2 LEU C  84     -15.143 -10.778   4.796  1.00 57.89           C  
ATOM   2850  N   LEU C  85     -14.635  -9.806   0.085  1.00 59.05           N  
ATOM   2851  CA  LEU C  85     -15.180  -8.614  -0.555  1.00 59.05           C  
ATOM   2852  C   LEU C  85     -15.968  -8.982  -1.808  1.00 59.05           C  
ATOM   2853  CB  LEU C  85     -14.058  -7.636  -0.912  1.00 59.05           C  
ATOM   2854  O   LEU C  85     -17.031  -8.413  -2.067  1.00 59.05           O  
ATOM   2855  CG  LEU C  85     -13.722  -6.576   0.138  1.00 59.05           C  
ATOM   2856  CD1 LEU C  85     -12.309  -6.044  -0.080  1.00 59.05           C  
ATOM   2857  CD2 LEU C  85     -14.739  -5.441   0.096  1.00 59.05           C  
ATOM   2858  N   LEU C  86     -15.413  -9.840  -2.548  1.00 65.43           N  
ATOM   2859  CA  LEU C  86     -16.122 -10.318  -3.729  1.00 65.43           C  
ATOM   2860  C   LEU C  86     -17.456 -10.950  -3.344  1.00 65.43           C  
ATOM   2861  CB  LEU C  86     -15.267 -11.330  -4.495  1.00 65.43           C  
ATOM   2862  O   LEU C  86     -18.487 -10.652  -3.951  1.00 65.43           O  
ATOM   2863  CG  LEU C  86     -15.885 -11.918  -5.765  1.00 65.43           C  
ATOM   2864  CD1 LEU C  86     -16.049 -10.835  -6.825  1.00 65.43           C  
ATOM   2865  CD2 LEU C  86     -15.033 -13.067  -6.293  1.00 65.43           C  
ATOM   2866  N   PHE C  87     -17.398 -11.731  -2.355  1.00 59.44           N  
ATOM   2867  CA  PHE C  87     -18.602 -12.409  -1.893  1.00 59.44           C  
ATOM   2868  C   PHE C  87     -19.639 -11.403  -1.409  1.00 59.44           C  
ATOM   2869  CB  PHE C  87     -18.267 -13.398  -0.772  1.00 59.44           C  
ATOM   2870  O   PHE C  87     -20.813 -11.488  -1.774  1.00 59.44           O  
ATOM   2871  CG  PHE C  87     -19.431 -14.254  -0.349  1.00 59.44           C  
ATOM   2872  CD1 PHE C  87     -20.197 -13.912   0.758  1.00 59.44           C  
ATOM   2873  CD2 PHE C  87     -19.758 -15.401  -1.060  1.00 59.44           C  
ATOM   2874  CE1 PHE C  87     -21.274 -14.703   1.152  1.00 59.44           C  
ATOM   2875  CE2 PHE C  87     -20.833 -16.196  -0.673  1.00 59.44           C  
ATOM   2876  CZ  PHE C  87     -21.589 -15.846   0.433  1.00 59.44           C  
ATOM   2877  N   VAL C  88     -19.212 -10.521  -0.677  1.00 54.76           N  
ATOM   2878  CA  VAL C  88     -20.112  -9.515  -0.121  1.00 54.76           C  
ATOM   2879  C   VAL C  88     -20.701  -8.670  -1.248  1.00 54.76           C  
ATOM   2880  CB  VAL C  88     -19.389  -8.610   0.902  1.00 54.76           C  
ATOM   2881  O   VAL C  88     -21.879  -8.306  -1.209  1.00 54.76           O  
ATOM   2882  CG1 VAL C  88     -20.237  -7.383   1.232  1.00 54.76           C  
ATOM   2883  CG2 VAL C  88     -19.062  -9.395   2.171  1.00 54.76           C  
ATOM   2884  N   THR C  89     -19.924  -8.377  -2.172  1.00 59.46           N  
ATOM   2885  CA  THR C  89     -20.394  -7.591  -3.308  1.00 59.46           C  
ATOM   2886  C   THR C  89     -21.477  -8.344  -4.075  1.00 59.46           C  
ATOM   2887  CB  THR C  89     -19.236  -7.240  -4.261  1.00 59.46           C  
ATOM   2888  O   THR C  89     -22.530  -7.782  -4.385  1.00 59.46           O  
ATOM   2889  CG2 THR C  89     -19.692  -6.268  -5.345  1.00 59.46           C  
ATOM   2890  OG1 THR C  89     -18.174  -6.638  -3.511  1.00 59.46           O  
ATOM   2891  N   VAL C  90     -21.184  -9.590  -4.369  1.00 60.30           N  
ATOM   2892  CA  VAL C  90     -22.128 -10.406  -5.125  1.00 60.30           C  
ATOM   2893  C   VAL C  90     -23.405 -10.608  -4.313  1.00 60.30           C  
ATOM   2894  CB  VAL C  90     -21.517 -11.774  -5.506  1.00 60.30           C  
ATOM   2895  O   VAL C  90     -24.511 -10.481  -4.843  1.00 60.30           O  
ATOM   2896  CG1 VAL C  90     -22.581 -12.693  -6.103  1.00 60.30           C  
ATOM   2897  CG2 VAL C  90     -20.359 -11.586  -6.484  1.00 60.30           C  
ATOM   2898  N   TYR C  91     -23.209 -10.814  -3.067  1.00 52.85           N  
ATOM   2899  CA  TYR C  91     -24.347 -11.034  -2.181  1.00 52.85           C  
ATOM   2900  C   TYR C  91     -25.214  -9.784  -2.087  1.00 52.85           C  
ATOM   2901  CB  TYR C  91     -23.870 -11.445  -0.785  1.00 52.85           C  
ATOM   2902  O   TYR C  91     -26.438  -9.859  -2.221  1.00 52.85           O  
ATOM   2903  CG  TYR C  91     -24.995 -11.735   0.180  1.00 52.85           C  
ATOM   2904  CD1 TYR C  91     -25.327 -10.830   1.185  1.00 52.85           C  
ATOM   2905  CD2 TYR C  91     -25.726 -12.915   0.088  1.00 52.85           C  
ATOM   2906  CE1 TYR C  91     -26.361 -11.094   2.077  1.00 52.85           C  
ATOM   2907  CE2 TYR C  91     -26.762 -13.189   0.975  1.00 52.85           C  
ATOM   2908  OH  TYR C  91     -28.097 -12.541   2.844  1.00 52.85           O  
ATOM   2909  CZ  TYR C  91     -27.072 -12.274   1.964  1.00 52.85           C  
ATOM   2910  N   SER C  92     -24.664  -8.686  -1.878  1.00 54.43           N  
ATOM   2911  CA  SER C  92     -25.398  -7.427  -1.791  1.00 54.43           C  
ATOM   2912  C   SER C  92     -26.111  -7.111  -3.101  1.00 54.43           C  
ATOM   2913  CB  SER C  92     -24.454  -6.281  -1.424  1.00 54.43           C  
ATOM   2914  O   SER C  92     -27.234  -6.604  -3.096  1.00 54.43           O  
ATOM   2915  OG  SER C  92     -23.505  -6.062  -2.454  1.00 54.43           O  
ATOM   2916  N   HIS C  93     -25.443  -7.387  -4.148  1.00 58.79           N  
ATOM   2917  CA  HIS C  93     -26.046  -7.170  -5.458  1.00 58.79           C  
ATOM   2918  C   HIS C  93     -27.301  -8.018  -5.635  1.00 58.79           C  
ATOM   2919  CB  HIS C  93     -25.041  -7.481  -6.569  1.00 58.79           C  
ATOM   2920  O   HIS C  93     -28.334  -7.519  -6.086  1.00 58.79           O  
ATOM   2921  CG  HIS C  93     -25.489  -7.036  -7.925  1.00 58.79           C  
ATOM   2922  CD2 HIS C  93     -26.614  -6.398  -8.325  1.00 58.79           C  
ATOM   2923  ND1 HIS C  93     -24.738  -7.243  -9.062  1.00 58.79           N  
ATOM   2924  CE1 HIS C  93     -25.383  -6.749 -10.105  1.00 58.79           C  
ATOM   2925  NE2 HIS C  93     -26.524  -6.230  -9.685  1.00 58.79           N  
ATOM   2926  N   LEU C  94     -27.207  -9.276  -5.264  1.00 57.64           N  
ATOM   2927  CA  LEU C  94     -28.336 -10.191  -5.391  1.00 57.64           C  
ATOM   2928  C   LEU C  94     -29.494  -9.752  -4.501  1.00 57.64           C  
ATOM   2929  CB  LEU C  94     -27.913 -11.618  -5.032  1.00 57.64           C  
ATOM   2930  O   LEU C  94     -30.658  -9.849  -4.896  1.00 57.64           O  
ATOM   2931  CG  LEU C  94     -27.031 -12.340  -6.052  1.00 57.64           C  
ATOM   2932  CD1 LEU C  94     -26.554 -13.675  -5.489  1.00 57.64           C  
ATOM   2933  CD2 LEU C  94     -27.786 -12.545  -7.361  1.00 57.64           C  
ATOM   2934  N   LEU C  95     -29.205  -9.243  -3.314  1.00 51.15           N  
ATOM   2935  CA  LEU C  95     -30.226  -8.747  -2.397  1.00 51.15           C  
ATOM   2936  C   LEU C  95     -30.955  -7.547  -2.993  1.00 51.15           C  
ATOM   2937  CB  LEU C  95     -29.601  -8.363  -1.054  1.00 51.15           C  
ATOM   2938  O   LEU C  95     -32.178  -7.437  -2.878  1.00 51.15           O  
ATOM   2939  CG  LEU C  95     -29.371  -9.505  -0.062  1.00 51.15           C  
ATOM   2940  CD1 LEU C  95     -28.435  -9.056   1.055  1.00 51.15           C  
ATOM   2941  CD2 LEU C  95     -30.698  -9.994   0.508  1.00 51.15           C  
ATOM   2942  N   LEU C  96     -30.232  -6.734  -3.588  1.00 53.46           N  
ATOM   2943  CA  LEU C  96     -30.820  -5.552  -4.208  1.00 53.46           C  
ATOM   2944  C   LEU C  96     -31.698  -5.939  -5.393  1.00 53.46           C  
ATOM   2945  CB  LEU C  96     -29.725  -4.584  -4.663  1.00 53.46           C  
ATOM   2946  O   LEU C  96     -32.759  -5.348  -5.604  1.00 53.46           O  
ATOM   2947  CG  LEU C  96     -29.180  -3.628  -3.601  1.00 53.46           C  
ATOM   2948  CD1 LEU C  96     -27.794  -3.130  -3.998  1.00 53.46           C  
ATOM   2949  CD2 LEU C  96     -30.136  -2.458  -3.394  1.00 53.46           C  
ATOM   2950  N   VAL C  97     -31.232  -6.896  -6.186  1.00 56.64           N  
ATOM   2951  CA  VAL C  97     -32.000  -7.391  -7.324  1.00 56.64           C  
ATOM   2952  C   VAL C  97     -33.316  -7.992  -6.837  1.00 56.64           C  
ATOM   2953  CB  VAL C  97     -31.203  -8.437  -8.135  1.00 56.64           C  
ATOM   2954  O   VAL C  97     -34.376  -7.730  -7.411  1.00 56.64           O  
ATOM   2955  CG1 VAL C  97     -32.109  -9.146  -9.139  1.00 56.64           C  
ATOM   2956  CG2 VAL C  97     -30.025  -7.775  -8.847  1.00 56.64           C  
ATOM   2957  N   ALA C  98     -33.277  -8.698  -5.714  1.00 49.85           N  
ATOM   2958  CA  ALA C  98     -34.463  -9.343  -5.155  1.00 49.85           C  
ATOM   2959  C   ALA C  98     -35.440  -8.310  -4.602  1.00 49.85           C  
ATOM   2960  CB  ALA C  98     -34.065 -10.333  -4.063  1.00 49.85           C  
ATOM   2961  O   ALA C  98     -36.657  -8.509  -4.652  1.00 49.85           O  
ATOM   2962  N   ALA C  99     -34.870  -7.175  -4.147  1.00 45.46           N  
ATOM   2963  CA  ALA C  99     -35.690  -6.109  -3.576  1.00 45.46           C  
ATOM   2964  C   ALA C  99     -36.191  -5.161  -4.662  1.00 45.46           C  
ATOM   2965  CB  ALA C  99     -34.900  -5.336  -2.523  1.00 45.46           C  
ATOM   2966  O   ALA C  99     -36.987  -4.260  -4.389  1.00 45.46           O  
ATOM   2967  N   GLY C 100     -35.729  -5.417  -5.962  1.00 48.84           N  
ATOM   2968  CA  GLY C 100     -36.112  -4.557  -7.071  1.00 48.84           C  
ATOM   2969  C   GLY C 100     -35.504  -3.170  -6.989  1.00 48.84           C  
ATOM   2970  O   GLY C 100     -36.080  -2.203  -7.490  1.00 48.84           O  
ATOM   2971  N   LEU C 101     -34.500  -3.000  -6.189  1.00 45.18           N  
ATOM   2972  CA  LEU C 101     -33.852  -1.718  -5.936  1.00 45.18           C  
ATOM   2973  C   LEU C 101     -32.518  -1.628  -6.669  1.00 45.18           C  
ATOM   2974  CB  LEU C 101     -33.637  -1.512  -4.434  1.00 45.18           C  
ATOM   2975  O   LEU C 101     -31.670  -0.802  -6.325  1.00 45.18           O  
ATOM   2976  CG  LEU C 101     -34.895  -1.284  -3.594  1.00 45.18           C  
ATOM   2977  CD1 LEU C 101     -34.632  -1.647  -2.137  1.00 45.18           C  
ATOM   2978  CD2 LEU C 101     -35.364   0.162  -3.715  1.00 45.18           C  
ATOM   2979  N   GLU C 102     -32.338  -2.425  -7.746  1.00 52.18           N  
ATOM   2980  CA  GLU C 102     -31.038  -2.513  -8.403  1.00 52.18           C  
ATOM   2981  C   GLU C 102     -30.784  -1.297  -9.290  1.00 52.18           C  
ATOM   2982  CB  GLU C 102     -30.939  -3.797  -9.230  1.00 52.18           C  
ATOM   2983  O   GLU C 102     -29.637  -0.884  -9.472  1.00 52.18           O  
ATOM   2984  CG  GLU C 102     -31.946  -3.875 -10.369  1.00 52.18           C  
ATOM   2985  CD  GLU C 102     -32.017  -5.249 -11.014  1.00 52.18           C  
ATOM   2986  OE1 GLU C 102     -32.782  -5.423 -11.990  1.00 52.18           O  
ATOM   2987  OE2 GLU C 102     -31.303  -6.161 -10.539  1.00 52.18           O  
ATOM   2988  N   ALA C 103     -31.776  -0.680  -9.723  1.00 55.98           N  
ATOM   2989  CA  ALA C 103     -31.660   0.317 -10.784  1.00 55.98           C  
ATOM   2990  C   ALA C 103     -30.790   1.490 -10.341  1.00 55.98           C  
ATOM   2991  CB  ALA C 103     -33.042   0.813 -11.202  1.00 55.98           C  
ATOM   2992  O   ALA C 103     -29.858   1.881 -11.048  1.00 55.98           O  
ATOM   2993  N   PRO C 104     -30.951   1.910  -9.065  1.00 47.23           N  
ATOM   2994  CA  PRO C 104     -30.138   3.061  -8.664  1.00 47.23           C  
ATOM   2995  C   PRO C 104     -28.671   2.700  -8.443  1.00 47.23           C  
ATOM   2996  CB  PRO C 104     -30.791   3.515  -7.355  1.00 47.23           C  
ATOM   2997  O   PRO C 104     -27.804   3.577  -8.474  1.00 47.23           O  
ATOM   2998  CG  PRO C 104     -31.730   2.410  -6.994  1.00 47.23           C  
ATOM   2999  CD  PRO C 104     -31.858   1.488  -8.172  1.00 47.23           C  
ATOM   3000  N   PHE C 105     -28.417   1.405  -8.387  1.00 49.14           N  
ATOM   3001  CA  PHE C 105     -27.071   1.022  -7.974  1.00 49.14           C  
ATOM   3002  C   PHE C 105     -26.326   0.345  -9.119  1.00 49.14           C  
ATOM   3003  CB  PHE C 105     -27.125   0.091  -6.759  1.00 49.14           C  
ATOM   3004  O   PHE C 105     -25.198  -0.118  -8.943  1.00 49.14           O  
ATOM   3005  CG  PHE C 105     -27.743   0.719  -5.540  1.00 49.14           C  
ATOM   3006  CD1 PHE C 105     -26.994   1.547  -4.711  1.00 49.14           C  
ATOM   3007  CD2 PHE C 105     -29.074   0.483  -5.221  1.00 49.14           C  
ATOM   3008  CE1 PHE C 105     -27.563   2.130  -3.582  1.00 49.14           C  
ATOM   3009  CE2 PHE C 105     -29.650   1.062  -4.094  1.00 49.14           C  
ATOM   3010  CZ  PHE C 105     -28.893   1.884  -3.275  1.00 49.14           C  
ATOM   3011  N   LEU C 106     -26.875   0.305 -10.261  1.00 59.17           N  
ATOM   3012  CA  LEU C 106     -26.341  -0.473 -11.373  1.00 59.17           C  
ATOM   3013  C   LEU C 106     -24.954   0.024 -11.767  1.00 59.17           C  
ATOM   3014  CB  LEU C 106     -27.283  -0.402 -12.578  1.00 59.17           C  
ATOM   3015  O   LEU C 106     -24.048  -0.778 -12.006  1.00 59.17           O  
ATOM   3016  CG  LEU C 106     -27.437  -1.686 -13.394  1.00 59.17           C  
ATOM   3017  CD1 LEU C 106     -28.861  -2.219 -13.278  1.00 59.17           C  
ATOM   3018  CD2 LEU C 106     -27.071  -1.440 -14.854  1.00 59.17           C  
ATOM   3019  N   TYR C 107     -24.818   1.329 -11.856  1.00 48.14           N  
ATOM   3020  CA  TYR C 107     -23.537   1.876 -12.289  1.00 48.14           C  
ATOM   3021  C   TYR C 107     -22.450   1.602 -11.256  1.00 48.14           C  
ATOM   3022  CB  TYR C 107     -23.651   3.382 -12.540  1.00 48.14           C  
ATOM   3023  O   TYR C 107     -21.311   1.293 -11.611  1.00 48.14           O  
ATOM   3024  CG  TYR C 107     -24.353   3.731 -13.830  1.00 48.14           C  
ATOM   3025  CD1 TYR C 107     -23.705   3.599 -15.056  1.00 48.14           C  
ATOM   3026  CD2 TYR C 107     -25.664   4.195 -13.825  1.00 48.14           C  
ATOM   3027  CE1 TYR C 107     -24.347   3.921 -16.247  1.00 48.14           C  
ATOM   3028  CE2 TYR C 107     -26.316   4.520 -15.010  1.00 48.14           C  
ATOM   3029  OH  TYR C 107     -26.291   4.700 -17.390  1.00 48.14           O  
ATOM   3030  CZ  TYR C 107     -25.651   4.380 -16.214  1.00 48.14           C  
ATOM   3031  N   LEU C 108     -22.890   1.728 -10.058  1.00 54.02           N  
ATOM   3032  CA  LEU C 108     -21.939   1.466  -8.982  1.00 54.02           C  
ATOM   3033  C   LEU C 108     -21.489   0.009  -8.999  1.00 54.02           C  
ATOM   3034  CB  LEU C 108     -22.560   1.805  -7.624  1.00 54.02           C  
ATOM   3035  O   LEU C 108     -20.294  -0.277  -8.892  1.00 54.02           O  
ATOM   3036  CG  LEU C 108     -21.583   2.167  -6.505  1.00 54.02           C  
ATOM   3037  CD1 LEU C 108     -21.725   3.640  -6.133  1.00 54.02           C  
ATOM   3038  CD2 LEU C 108     -21.812   1.279  -5.286  1.00 54.02           C  
ATOM   3039  N   TYR C 109     -22.430  -0.875  -9.100  1.00 57.24           N  
ATOM   3040  CA  TYR C 109     -22.089  -2.292  -9.156  1.00 57.24           C  
ATOM   3041  C   TYR C 109     -21.243  -2.602 -10.385  1.00 57.24           C  
ATOM   3042  CB  TYR C 109     -23.358  -3.150  -9.165  1.00 57.24           C  
ATOM   3043  O   TYR C 109     -20.327  -3.425 -10.324  1.00 57.24           O  
ATOM   3044  CG  TYR C 109     -23.818  -3.569  -7.790  1.00 57.24           C  
ATOM   3045  CD1 TYR C 109     -23.095  -4.498  -7.046  1.00 57.24           C  
ATOM   3046  CD2 TYR C 109     -24.977  -3.039  -7.234  1.00 57.24           C  
ATOM   3047  CE1 TYR C 109     -23.516  -4.889  -5.779  1.00 57.24           C  
ATOM   3048  CE2 TYR C 109     -25.407  -3.422  -5.968  1.00 57.24           C  
ATOM   3049  OH  TYR C 109     -25.092  -4.729  -3.995  1.00 57.24           O  
ATOM   3050  CZ  TYR C 109     -24.671  -4.346  -5.249  1.00 57.24           C  
ATOM   3051  N   ALA C 110     -21.587  -1.959 -11.400  1.00 60.82           N  
ATOM   3052  CA  ALA C 110     -20.786  -2.146 -12.607  1.00 60.82           C  
ATOM   3053  C   ALA C 110     -19.328  -1.766 -12.363  1.00 60.82           C  
ATOM   3054  CB  ALA C 110     -21.360  -1.326 -13.760  1.00 60.82           C  
ATOM   3055  O   ALA C 110     -18.415  -2.480 -12.784  1.00 60.82           O  
ATOM   3056  N   LEU C 111     -19.161  -0.672 -11.726  1.00 57.40           N  
ATOM   3057  CA  LEU C 111     -17.818  -0.196 -11.414  1.00 57.40           C  
ATOM   3058  C   LEU C 111     -17.088  -1.183 -10.509  1.00 57.40           C  
ATOM   3059  CB  LEU C 111     -17.879   1.179 -10.744  1.00 57.40           C  
ATOM   3060  O   LEU C 111     -15.928  -1.520 -10.760  1.00 57.40           O  
ATOM   3061  CG  LEU C 111     -16.537   1.812 -10.371  1.00 57.40           C  
ATOM   3062  CD1 LEU C 111     -15.733   2.129 -11.627  1.00 57.40           C  
ATOM   3063  CD2 LEU C 111     -16.753   3.070  -9.536  1.00 57.40           C  
ATOM   3064  N   VAL C 112     -17.736  -1.588  -9.448  1.00 58.92           N  
ATOM   3065  CA  VAL C 112     -17.149  -2.525  -8.496  1.00 58.92           C  
ATOM   3066  C   VAL C 112     -16.759  -3.815  -9.214  1.00 58.92           C  
ATOM   3067  CB  VAL C 112     -18.118  -2.834  -7.333  1.00 58.92           C  
ATOM   3068  O   VAL C 112     -15.649  -4.321  -9.035  1.00 58.92           O  
ATOM   3069  CG1 VAL C 112     -17.590  -3.987  -6.481  1.00 58.92           C  
ATOM   3070  CG2 VAL C 112     -18.337  -1.589  -6.476  1.00 58.92           C  
ATOM   3071  N   TYR C 113     -17.632  -4.342 -10.007  1.00 62.59           N  
ATOM   3072  CA  TYR C 113     -17.338  -5.565 -10.746  1.00 62.59           C  
ATOM   3073  C   TYR C 113     -16.151  -5.365 -11.682  1.00 62.59           C  
ATOM   3074  CB  TYR C 113     -18.563  -6.018 -11.546  1.00 62.59           C  
ATOM   3075  O   TYR C 113     -15.316  -6.260 -11.835  1.00 62.59           O  
ATOM   3076  CG  TYR C 113     -19.573  -6.785 -10.728  1.00 62.59           C  
ATOM   3077  CD1 TYR C 113     -19.212  -7.949 -10.054  1.00 62.59           C  
ATOM   3078  CD2 TYR C 113     -20.889  -6.348 -10.628  1.00 62.59           C  
ATOM   3079  CE1 TYR C 113     -20.140  -8.661  -9.300  1.00 62.59           C  
ATOM   3080  CE2 TYR C 113     -21.826  -7.051  -9.877  1.00 62.59           C  
ATOM   3081  OH  TYR C 113     -22.365  -8.904  -8.473  1.00 62.59           O  
ATOM   3082  CZ  TYR C 113     -21.442  -8.204  -9.217  1.00 62.59           C  
ATOM   3083  N   PHE C 114     -16.210  -4.251 -12.263  1.00 65.68           N  
ATOM   3084  CA  PHE C 114     -15.098  -3.935 -13.152  1.00 65.68           C  
ATOM   3085  C   PHE C 114     -13.775  -3.959 -12.394  1.00 65.68           C  
ATOM   3086  CB  PHE C 114     -15.303  -2.565 -13.806  1.00 65.68           C  
ATOM   3087  O   PHE C 114     -12.809  -4.580 -12.841  1.00 65.68           O  
ATOM   3088  CG  PHE C 114     -14.153  -2.127 -14.673  1.00 65.68           C  
ATOM   3089  CD1 PHE C 114     -13.245  -1.179 -14.219  1.00 65.68           C  
ATOM   3090  CD2 PHE C 114     -13.982  -2.665 -15.942  1.00 65.68           C  
ATOM   3091  CE1 PHE C 114     -12.179  -0.772 -15.020  1.00 65.68           C  
ATOM   3092  CE2 PHE C 114     -12.920  -2.263 -16.747  1.00 65.68           C  
ATOM   3093  CZ  PHE C 114     -12.020  -1.316 -16.285  1.00 65.68           C  
ATOM   3094  N   LEU C 115     -13.719  -3.319 -11.310  1.00 60.41           N  
ATOM   3095  CA  LEU C 115     -12.499  -3.242 -10.513  1.00 60.41           C  
ATOM   3096  C   LEU C 115     -12.092  -4.622 -10.007  1.00 60.41           C  
ATOM   3097  CB  LEU C 115     -12.690  -2.288  -9.331  1.00 60.41           C  
ATOM   3098  O   LEU C 115     -10.905  -4.956  -9.990  1.00 60.41           O  
ATOM   3099  CG  LEU C 115     -12.785  -0.799  -9.670  1.00 60.41           C  
ATOM   3100  CD1 LEU C 115     -13.136   0.007  -8.424  1.00 60.41           C  
ATOM   3101  CD2 LEU C 115     -11.478  -0.306 -10.282  1.00 60.41           C  
ATOM   3102  N   GLN C 116     -12.986  -5.365  -9.543  1.00 63.69           N  
ATOM   3103  CA  GLN C 116     -12.719  -6.727  -9.092  1.00 63.69           C  
ATOM   3104  C   GLN C 116     -12.163  -7.583 -10.227  1.00 63.69           C  
ATOM   3105  CB  GLN C 116     -13.989  -7.366  -8.527  1.00 63.69           C  
ATOM   3106  O   GLN C 116     -11.293  -8.428 -10.005  1.00 63.69           O  
ATOM   3107  CG  GLN C 116     -14.292  -6.964  -7.090  1.00 63.69           C  
ATOM   3108  CD  GLN C 116     -15.548  -7.622  -6.550  1.00 63.69           C  
ATOM   3109  NE2 GLN C 116     -15.752  -7.524  -5.241  1.00 63.69           N  
ATOM   3110  OE1 GLN C 116     -16.329  -8.213  -7.303  1.00 63.69           O  
ATOM   3111  N   SER C 117     -12.685  -7.372 -11.380  1.00 65.42           N  
ATOM   3112  CA  SER C 117     -12.177  -8.090 -12.544  1.00 65.42           C  
ATOM   3113  C   SER C 117     -10.714  -7.750 -12.808  1.00 65.42           C  
ATOM   3114  CB  SER C 117     -13.015  -7.768 -13.782  1.00 65.42           C  
ATOM   3115  O   SER C 117      -9.913  -8.634 -13.120  1.00 65.42           O  
ATOM   3116  OG  SER C 117     -14.399  -7.875 -13.494  1.00 65.42           O  
ATOM   3117  N   ILE C 118     -10.478  -6.570 -12.715  1.00 61.68           N  
ATOM   3118  CA  ILE C 118      -9.102  -6.132 -12.919  1.00 61.68           C  
ATOM   3119  C   ILE C 118      -8.188  -6.809 -11.900  1.00 61.68           C  
ATOM   3120  CB  ILE C 118      -8.976  -4.595 -12.814  1.00 61.68           C  
ATOM   3121  O   ILE C 118      -7.111  -7.298 -12.250  1.00 61.68           O  
ATOM   3122  CG1 ILE C 118      -9.719  -3.919 -13.972  1.00 61.68           C  
ATOM   3123  CG2 ILE C 118      -7.504  -4.174 -12.788  1.00 61.68           C  
ATOM   3124  CD1 ILE C 118      -9.689  -2.397 -13.922  1.00 61.68           C  
ATOM   3125  N   ASN C 119      -8.574  -6.770 -10.697  1.00 60.05           N  
ATOM   3126  CA  ASN C 119      -7.808  -7.434  -9.648  1.00 60.05           C  
ATOM   3127  C   ASN C 119      -7.645  -8.925  -9.930  1.00 60.05           C  
ATOM   3128  CB  ASN C 119      -8.468  -7.221  -8.284  1.00 60.05           C  
ATOM   3129  O   ASN C 119      -6.574  -9.491  -9.703  1.00 60.05           O  
ATOM   3130  CG  ASN C 119      -7.918  -6.013  -7.552  1.00 60.05           C  
ATOM   3131  ND2 ASN C 119      -8.800  -5.262  -6.902  1.00 60.05           N  
ATOM   3132  OD1 ASN C 119      -6.712  -5.755  -7.571  1.00 60.05           O  
ATOM   3133  N   PHE C 120      -8.682  -9.489 -10.329  1.00 66.56           N  
ATOM   3134  CA  PHE C 120      -8.661 -10.908 -10.664  1.00 66.56           C  
ATOM   3135  C   PHE C 120      -7.662 -11.186 -11.781  1.00 66.56           C  
ATOM   3136  CB  PHE C 120     -10.057 -11.385 -11.078  1.00 66.56           C  
ATOM   3137  O   PHE C 120      -6.885 -12.140 -11.703  1.00 66.56           O  
ATOM   3138  CG  PHE C 120     -10.168 -12.878 -11.231  1.00 66.56           C  
ATOM   3139  CD1 PHE C 120     -10.207 -13.460 -12.492  1.00 66.56           C  
ATOM   3140  CD2 PHE C 120     -10.234 -13.699 -10.113  1.00 66.56           C  
ATOM   3141  CE1 PHE C 120     -10.310 -14.841 -12.637  1.00 66.56           C  
ATOM   3142  CE2 PHE C 120     -10.336 -15.081 -10.250  1.00 66.56           C  
ATOM   3143  CZ  PHE C 120     -10.375 -15.650 -11.513  1.00 66.56           C  
ATOM   3144  N   VAL C 121      -7.738 -10.400 -12.782  1.00 63.60           N  
ATOM   3145  CA  VAL C 121      -6.816 -10.548 -13.903  1.00 63.60           C  
ATOM   3146  C   VAL C 121      -5.377 -10.419 -13.410  1.00 63.60           C  
ATOM   3147  CB  VAL C 121      -7.096  -9.506 -15.010  1.00 63.60           C  
ATOM   3148  O   VAL C 121      -4.496 -11.165 -13.844  1.00 63.60           O  
ATOM   3149  CG1 VAL C 121      -5.988  -9.525 -16.062  1.00 63.60           C  
ATOM   3150  CG2 VAL C 121      -8.455  -9.766 -15.656  1.00 63.60           C  
ATOM   3151  N   ARG C 122      -5.194  -9.628 -12.598  1.00 57.37           N  
ATOM   3152  CA  ARG C 122      -3.865  -9.441 -12.024  1.00 57.37           C  
ATOM   3153  C   ARG C 122      -3.398 -10.701 -11.302  1.00 57.37           C  
ATOM   3154  CB  ARG C 122      -3.857  -8.252 -11.062  1.00 57.37           C  
ATOM   3155  O   ARG C 122      -2.239 -11.101 -11.427  1.00 57.37           O  
ATOM   3156  CG  ARG C 122      -2.716  -7.275 -11.299  1.00 57.37           C  
ATOM   3157  CD  ARG C 122      -2.681  -6.181 -10.241  1.00 57.37           C  
ATOM   3158  NE  ARG C 122      -1.315  -5.751  -9.955  1.00 57.37           N  
ATOM   3159  NH1 ARG C 122      -1.898  -4.366  -8.201  1.00 57.37           N  
ATOM   3160  NH2 ARG C 122       0.299  -4.576  -8.821  1.00 57.37           N  
ATOM   3161  CZ  ARG C 122      -0.974  -4.899  -8.993  1.00 57.37           C  
ATOM   3162  N   ILE C 123      -4.252 -11.219 -10.557  1.00 60.93           N  
ATOM   3163  CA  ILE C 123      -3.934 -12.435  -9.817  1.00 60.93           C  
ATOM   3164  C   ILE C 123      -3.615 -13.564 -10.794  1.00 60.93           C  
ATOM   3165  CB  ILE C 123      -5.093 -12.847  -8.882  1.00 60.93           C  
ATOM   3166  O   ILE C 123      -2.652 -14.310 -10.597  1.00 60.93           O  
ATOM   3167  CG1 ILE C 123      -5.191 -11.881  -7.696  1.00 60.93           C  
ATOM   3168  CG2 ILE C 123      -4.912 -14.290  -8.401  1.00 60.93           C  
ATOM   3169  CD1 ILE C 123      -6.451 -12.055  -6.858  1.00 60.93           C  
ATOM   3170  N   ILE C 124      -4.439 -13.662 -11.812  1.00 62.48           N  
ATOM   3171  CA  ILE C 124      -4.227 -14.702 -12.813  1.00 62.48           C  
ATOM   3172  C   ILE C 124      -2.868 -14.504 -13.482  1.00 62.48           C  
ATOM   3173  CB  ILE C 124      -5.350 -14.703 -13.874  1.00 62.48           C  
ATOM   3174  O   ILE C 124      -2.124 -15.467 -13.686  1.00 62.48           O  
ATOM   3175  CG1 ILE C 124      -6.678 -15.141 -13.245  1.00 62.48           C  
ATOM   3176  CG2 ILE C 124      -4.978 -15.607 -15.053  1.00 62.48           C  
ATOM   3177  CD1 ILE C 124      -7.790 -15.386 -14.255  1.00 62.48           C  
ATOM   3178  N   MET C 125      -2.700 -13.338 -13.836  1.00 58.77           N  
ATOM   3179  CA  MET C 125      -1.419 -13.029 -14.464  1.00 58.77           C  
ATOM   3180  C   MET C 125      -0.260 -13.377 -13.537  1.00 58.77           C  
ATOM   3181  CB  MET C 125      -1.353 -11.551 -14.852  1.00 58.77           C  
ATOM   3182  O   MET C 125       0.756 -13.915 -13.981  1.00 58.77           O  
ATOM   3183  CG  MET C 125      -2.038 -11.232 -16.171  1.00 58.77           C  
ATOM   3184  SD  MET C 125      -0.954 -11.540 -17.619  1.00 58.77           S  
ATOM   3185  CE  MET C 125       0.284 -10.236 -17.376  1.00 58.77           C  
ATOM   3186  N   ARG C 126      -0.407 -13.123 -12.364  1.00 53.97           N  
ATOM   3187  CA  ARG C 126       0.598 -13.463 -11.362  1.00 53.97           C  
ATOM   3188  C   ARG C 126       0.816 -14.971 -11.296  1.00 53.97           C  
ATOM   3189  CB  ARG C 126       0.187 -12.932  -9.987  1.00 53.97           C  
ATOM   3190  O   ARG C 126       1.957 -15.437 -11.256  1.00 53.97           O  
ATOM   3191  CG  ARG C 126       1.224 -12.027  -9.342  1.00 53.97           C  
ATOM   3192  CD  ARG C 126       0.749 -11.495  -7.997  1.00 53.97           C  
ATOM   3193  NE  ARG C 126       1.798 -10.741  -7.315  1.00 53.97           N  
ATOM   3194  NH1 ARG C 126       0.588 -10.415  -5.374  1.00 53.97           N  
ATOM   3195  NH2 ARG C 126       2.713  -9.576  -5.560  1.00 53.97           N  
ATOM   3196  CZ  ARG C 126       1.697 -10.246  -6.084  1.00 53.97           C  
ATOM   3197  N   LEU C 127      -0.230 -15.619 -11.153  1.00 59.45           N  
ATOM   3198  CA  LEU C 127      -0.163 -17.075 -11.092  1.00 59.45           C  
ATOM   3199  C   LEU C 127       0.487 -17.643 -12.349  1.00 59.45           C  
ATOM   3200  CB  LEU C 127      -1.563 -17.669 -10.914  1.00 59.45           C  
ATOM   3201  O   LEU C 127       1.291 -18.575 -12.270  1.00 59.45           O  
ATOM   3202  CG  LEU C 127      -2.200 -17.504  -9.533  1.00 59.45           C  
ATOM   3203  CD1 LEU C 127      -3.667 -17.919  -9.573  1.00 59.45           C  
ATOM   3204  CD2 LEU C 127      -1.437 -18.317  -8.492  1.00 59.45           C  
ATOM   3205  N   TRP C 128      -0.013 -17.069 -13.354  1.00 57.42           N  
ATOM   3206  CA  TRP C 128       0.537 -17.505 -14.633  1.00 57.42           C  
ATOM   3207  C   TRP C 128       2.046 -17.289 -14.679  1.00 57.42           C  
ATOM   3208  CB  TRP C 128      -0.133 -16.759 -15.790  1.00 57.42           C  
ATOM   3209  O   TRP C 128       2.797 -18.187 -15.066  1.00 57.42           O  
ATOM   3210  CG  TRP C 128       0.384 -17.142 -17.143  1.00 57.42           C  
ATOM   3211  CD1 TRP C 128       0.121 -18.294 -17.831  1.00 57.42           C  
ATOM   3212  CD2 TRP C 128       1.260 -16.372 -17.972  1.00 57.42           C  
ATOM   3213  CE2 TRP C 128       1.486 -17.118 -19.150  1.00 57.42           C  
ATOM   3214  CE3 TRP C 128       1.876 -15.121 -17.834  1.00 57.42           C  
ATOM   3215  NE1 TRP C 128       0.780 -18.286 -19.038  1.00 57.42           N  
ATOM   3216  CH2 TRP C 128       2.893 -15.427 -20.023  1.00 57.42           C  
ATOM   3217  CZ2 TRP C 128       2.302 -16.654 -20.184  1.00 57.42           C  
ATOM   3218  CZ3 TRP C 128       2.689 -14.660 -18.864  1.00 57.42           C  
ATOM   3219  N   LEU C 129       2.473 -16.189 -14.377  1.00 49.76           N  
ATOM   3220  CA  LEU C 129       3.894 -15.860 -14.391  1.00 49.76           C  
ATOM   3221  C   LEU C 129       4.671 -16.761 -13.437  1.00 49.76           C  
ATOM   3222  CB  LEU C 129       4.108 -14.392 -14.014  1.00 49.76           C  
ATOM   3223  O   LEU C 129       5.773 -17.210 -13.759  1.00 49.76           O  
ATOM   3224  CG  LEU C 129       3.873 -13.365 -15.123  1.00 49.76           C  
ATOM   3225  CD1 LEU C 129       3.654 -11.980 -14.525  1.00 49.76           C  
ATOM   3226  CD2 LEU C 129       5.046 -13.353 -16.098  1.00 49.76           C  
ATOM   3227  N   CYS C 130       4.008 -16.976 -12.291  1.00 50.11           N  
ATOM   3228  CA  CYS C 130       4.642 -17.845 -11.307  1.00 50.11           C  
ATOM   3229  C   CYS C 130       4.729 -19.277 -11.819  1.00 50.11           C  
ATOM   3230  CB  CYS C 130       3.872 -17.811  -9.987  1.00 50.11           C  
ATOM   3231  O   CYS C 130       5.713 -19.974 -11.564  1.00 50.11           O  
ATOM   3232  SG  CYS C 130       4.188 -16.333  -8.997  1.00 50.11           S  
ATOM   3233  N   TRP C 131       3.632 -19.639 -12.357  1.00 54.80           N  
ATOM   3234  CA  TRP C 131       3.627 -20.973 -12.949  1.00 54.80           C  
ATOM   3235  C   TRP C 131       4.716 -21.102 -14.008  1.00 54.80           C  
ATOM   3236  CB  TRP C 131       2.259 -21.283 -13.564  1.00 54.80           C  
ATOM   3237  O   TRP C 131       5.430 -22.107 -14.054  1.00 54.80           O  
ATOM   3238  CG  TRP C 131       2.174 -22.633 -14.211  1.00 54.80           C  
ATOM   3239  CD1 TRP C 131       2.135 -23.846 -13.583  1.00 54.80           C  
ATOM   3240  CD2 TRP C 131       2.124 -22.906 -15.615  1.00 54.80           C  
ATOM   3241  CE2 TRP C 131       2.053 -24.308 -15.765  1.00 54.80           C  
ATOM   3242  CE3 TRP C 131       2.130 -22.099 -16.761  1.00 54.80           C  
ATOM   3243  NE1 TRP C 131       2.062 -24.858 -14.512  1.00 54.80           N  
ATOM   3244  CH2 TRP C 131       1.998 -24.111 -18.123  1.00 54.80           C  
ATOM   3245  CZ2 TRP C 131       1.990 -24.922 -17.018  1.00 54.80           C  
ATOM   3246  CZ3 TRP C 131       2.067 -22.713 -18.007  1.00 54.80           C  
ATOM   3247  N   LYS C 132       4.799 -20.088 -14.800  1.00 46.60           N  
ATOM   3248  CA  LYS C 132       5.792 -20.102 -15.870  1.00 46.60           C  
ATOM   3249  C   LYS C 132       7.210 -20.111 -15.305  1.00 46.60           C  
ATOM   3250  CB  LYS C 132       5.604 -18.896 -16.792  1.00 46.60           C  
ATOM   3251  O   LYS C 132       8.103 -20.749 -15.867  1.00 46.60           O  
ATOM   3252  CG  LYS C 132       6.000 -19.155 -18.239  1.00 46.60           C  
ATOM   3253  CD  LYS C 132       5.680 -17.961 -19.128  1.00 46.60           C  
ATOM   3254  CE  LYS C 132       6.124 -18.198 -20.565  1.00 46.60           C  
ATOM   3255  NZ  LYS C 132       5.746 -17.061 -21.457  1.00 46.60           N  
ATOM   3256  N   CYS C 133       7.252 -19.456 -14.172  1.00 43.19           N  
ATOM   3257  CA  CYS C 133       8.580 -19.338 -13.581  1.00 43.19           C  
ATOM   3258  C   CYS C 133       8.830 -20.456 -12.576  1.00 43.19           C  
ATOM   3259  CB  CYS C 133       8.746 -17.980 -12.900  1.00 43.19           C  
ATOM   3260  O   CYS C 133       9.907 -20.532 -11.982  1.00 43.19           O  
ATOM   3261  SG  CYS C 133       8.713 -16.583 -14.045  1.00 43.19           S  
ATOM   3262  N   ARG C 134       7.812 -21.367 -12.515  1.00 40.88           N  
ATOM   3263  CA  ARG C 134       7.859 -22.512 -11.611  1.00 40.88           C  
ATOM   3264  C   ARG C 134       8.197 -22.073 -10.190  1.00 40.88           C  
ATOM   3265  CB  ARG C 134       8.881 -23.541 -12.099  1.00 40.88           C  
ATOM   3266  O   ARG C 134       8.987 -22.726  -9.505  1.00 40.88           O  
ATOM   3267  CG  ARG C 134       8.354 -24.466 -13.184  1.00 40.88           C  
ATOM   3268  CD  ARG C 134       9.360 -25.553 -13.536  1.00 40.88           C  
ATOM   3269  NE  ARG C 134       8.911 -26.355 -14.671  1.00 40.88           N  
ATOM   3270  NH1 ARG C 134      10.653 -27.868 -14.556  1.00 40.88           N  
ATOM   3271  NH2 ARG C 134       9.040 -28.092 -16.168  1.00 40.88           N  
ATOM   3272  CZ  ARG C 134       9.536 -27.437 -15.129  1.00 40.88           C  
ATOM   3273  N   SER C 135       7.714 -20.982  -9.894  1.00 38.43           N  
ATOM   3274  CA  SER C 135       7.910 -20.468  -8.542  1.00 38.43           C  
ATOM   3275  C   SER C 135       7.054 -21.226  -7.532  1.00 38.43           C  
ATOM   3276  CB  SER C 135       7.581 -18.976  -8.483  1.00 38.43           C  
ATOM   3277  O   SER C 135       5.910 -21.581  -7.823  1.00 38.43           O  
ATOM   3278  OG  SER C 135       6.902 -18.657  -7.281  1.00 38.43           O  
ATOM   3279  N   LYS C 136       7.706 -21.738  -6.442  1.00 39.63           N  
ATOM   3280  CA  LYS C 136       7.043 -22.551  -5.426  1.00 39.63           C  
ATOM   3281  C   LYS C 136       6.104 -21.705  -4.571  1.00 39.63           C  
ATOM   3282  CB  LYS C 136       8.076 -23.247  -4.537  1.00 39.63           C  
ATOM   3283  O   LYS C 136       5.198 -22.236  -3.924  1.00 39.63           O  
ATOM   3284  CG  LYS C 136       8.774 -24.423  -5.204  1.00 39.63           C  
ATOM   3285  CD  LYS C 136       9.660 -25.177  -4.221  1.00 39.63           C  
ATOM   3286  CE  LYS C 136      10.388 -26.333  -4.896  1.00 39.63           C  
ATOM   3287  NZ  LYS C 136      11.271 -27.065  -3.940  1.00 39.63           N  
ATOM   3288  N   ASN C 137       6.223 -20.389  -4.535  1.00 38.18           N  
ATOM   3289  CA  ASN C 137       5.351 -19.635  -3.640  1.00 38.18           C  
ATOM   3290  C   ASN C 137       4.695 -18.458  -4.356  1.00 38.18           C  
ATOM   3291  CB  ASN C 137       6.130 -19.145  -2.418  1.00 38.18           C  
ATOM   3292  O   ASN C 137       5.122 -17.313  -4.198  1.00 38.18           O  
ATOM   3293  CG  ASN C 137       6.238 -20.199  -1.333  1.00 38.18           C  
ATOM   3294  ND2 ASN C 137       7.301 -20.128  -0.540  1.00 38.18           N  
ATOM   3295  OD1 ASN C 137       5.373 -21.069  -1.208  1.00 38.18           O  
ATOM   3296  N   PRO C 138       3.703 -18.664  -5.156  1.00 43.49           N  
ATOM   3297  CA  PRO C 138       3.060 -17.637  -5.979  1.00 43.49           C  
ATOM   3298  C   PRO C 138       2.466 -16.502  -5.148  1.00 43.49           C  
ATOM   3299  CB  PRO C 138       1.960 -18.410  -6.711  1.00 43.49           C  
ATOM   3300  O   PRO C 138       2.341 -15.375  -5.635  1.00 43.49           O  
ATOM   3301  CG  PRO C 138       1.897 -19.733  -6.018  1.00 43.49           C  
ATOM   3302  CD  PRO C 138       3.118 -19.879  -5.156  1.00 43.49           C  
ATOM   3303  N   LEU C 139       2.150 -16.812  -3.870  1.00 42.29           N  
ATOM   3304  CA  LEU C 139       1.441 -15.833  -3.052  1.00 42.29           C  
ATOM   3305  C   LEU C 139       2.406 -14.792  -2.493  1.00 42.29           C  
ATOM   3306  CB  LEU C 139       0.701 -16.527  -1.906  1.00 42.29           C  
ATOM   3307  O   LEU C 139       1.989 -13.697  -2.109  1.00 42.29           O  
ATOM   3308  CG  LEU C 139      -0.601 -17.241  -2.274  1.00 42.29           C  
ATOM   3309  CD1 LEU C 139      -0.917 -18.328  -1.252  1.00 42.29           C  
ATOM   3310  CD2 LEU C 139      -1.749 -16.242  -2.372  1.00 42.29           C  
ATOM   3311  N   LEU C 140       3.624 -15.217  -2.331  1.00 39.47           N  
ATOM   3312  CA  LEU C 140       4.611 -14.331  -1.722  1.00 39.47           C  
ATOM   3313  C   LEU C 140       5.085 -13.279  -2.720  1.00 39.47           C  
ATOM   3314  CB  LEU C 140       5.806 -15.136  -1.205  1.00 39.47           C  
ATOM   3315  O   LEU C 140       5.507 -12.190  -2.326  1.00 39.47           O  
ATOM   3316  CG  LEU C 140       5.713 -15.637   0.237  1.00 39.47           C  
ATOM   3317  CD1 LEU C 140       6.329 -17.027   0.357  1.00 39.47           C  
ATOM   3318  CD2 LEU C 140       6.395 -14.660   1.189  1.00 39.47           C  
ATOM   3319  N   TYR C 141       4.823 -13.613  -3.969  1.00 35.12           N  
ATOM   3320  CA  TYR C 141       5.479 -12.765  -4.958  1.00 35.12           C  
ATOM   3321  C   TYR C 141       4.509 -11.731  -5.518  1.00 35.12           C  
ATOM   3322  CB  TYR C 141       6.054 -13.612  -6.097  1.00 35.12           C  
ATOM   3323  O   TYR C 141       3.357 -12.050  -5.819  1.00 35.12           O  
ATOM   3324  CG  TYR C 141       7.216 -14.480  -5.680  1.00 35.12           C  
ATOM   3325  CD1 TYR C 141       8.475 -13.929  -5.451  1.00 35.12           C  
ATOM   3326  CD2 TYR C 141       7.059 -15.852  -5.516  1.00 35.12           C  
ATOM   3327  CE1 TYR C 141       9.550 -14.725  -5.069  1.00 35.12           C  
ATOM   3328  CE2 TYR C 141       8.127 -16.658  -5.135  1.00 35.12           C  
ATOM   3329  OH  TYR C 141      10.427 -16.878  -4.535  1.00 35.12           O  
ATOM   3330  CZ  TYR C 141       9.367 -16.086  -4.913  1.00 35.12           C  
ATOM   3331  N   ASP C 142       4.673 -10.483  -5.091  1.00 32.99           N  
ATOM   3332  CA  ASP C 142       3.833  -9.404  -5.602  1.00 32.99           C  
ATOM   3333  C   ASP C 142       4.067  -9.185  -7.095  1.00 32.99           C  
ATOM   3334  CB  ASP C 142       4.097  -8.108  -4.832  1.00 32.99           C  
ATOM   3335  O   ASP C 142       5.212  -9.132  -7.548  1.00 32.99           O  
ATOM   3336  CG  ASP C 142       2.844  -7.276  -4.625  1.00 32.99           C  
ATOM   3337  OD1 ASP C 142       1.810  -7.560  -5.267  1.00 32.99           O  
ATOM   3338  OD2 ASP C 142       2.892  -6.326  -3.814  1.00 32.99           O  
ATOM   3339  N   ALA C 143       3.240  -9.561  -8.014  1.00 35.69           N  
ATOM   3340  CA  ALA C 143       3.352  -9.376  -9.459  1.00 35.69           C  
ATOM   3341  C   ALA C 143       3.990  -8.030  -9.792  1.00 35.69           C  
ATOM   3342  CB  ALA C 143       1.980  -9.489 -10.118  1.00 35.69           C  
ATOM   3343  O   ALA C 143       4.590  -7.867 -10.857  1.00 35.69           O  
ATOM   3344  N   ASN C 144       3.713  -7.072  -8.954  1.00 34.38           N  
ATOM   3345  CA  ASN C 144       4.212  -5.741  -9.284  1.00 34.38           C  
ATOM   3346  C   ASN C 144       5.736  -5.689  -9.248  1.00 34.38           C  
ATOM   3347  CB  ASN C 144       3.622  -4.696  -8.334  1.00 34.38           C  
ATOM   3348  O   ASN C 144       6.347  -4.817  -9.869  1.00 34.38           O  
ATOM   3349  CG  ASN C 144       2.165  -4.396  -8.628  1.00 34.38           C  
ATOM   3350  ND2 ASN C 144       1.432  -3.963  -7.610  1.00 34.38           N  
ATOM   3351  OD1 ASN C 144       1.703  -4.552  -9.761  1.00 34.38           O  
ATOM   3352  N   TYR C 145       6.304  -6.829  -8.727  1.00 30.97           N  
ATOM   3353  CA  TYR C 145       7.740  -6.612  -8.591  1.00 30.97           C  
ATOM   3354  C   TYR C 145       8.521  -7.846  -9.029  1.00 30.97           C  
ATOM   3355  CB  TYR C 145       8.096  -6.255  -7.145  1.00 30.97           C  
ATOM   3356  O   TYR C 145       8.949  -8.646  -8.193  1.00 30.97           O  
ATOM   3357  CG  TYR C 145       7.587  -4.901  -6.712  1.00 30.97           C  
ATOM   3358  CD1 TYR C 145       8.308  -3.743  -6.991  1.00 30.97           C  
ATOM   3359  CD2 TYR C 145       6.386  -4.779  -6.022  1.00 30.97           C  
ATOM   3360  CE1 TYR C 145       7.845  -2.493  -6.592  1.00 30.97           C  
ATOM   3361  CE2 TYR C 145       5.913  -3.535  -5.618  1.00 30.97           C  
ATOM   3362  OH  TYR C 145       6.184  -1.165  -5.510  1.00 30.97           O  
ATOM   3363  CZ  TYR C 145       6.648  -2.400  -5.907  1.00 30.97           C  
ATOM   3364  N   PHE C 146       8.095  -8.619  -9.991  1.00 36.61           N  
ATOM   3365  CA  PHE C 146       8.925  -9.711 -10.484  1.00 36.61           C  
ATOM   3366  C   PHE C 146       9.885  -9.218 -11.560  1.00 36.61           C  
ATOM   3367  CB  PHE C 146       8.054 -10.844 -11.035  1.00 36.61           C  
ATOM   3368  O   PHE C 146       9.552  -8.314 -12.329  1.00 36.61           O  
ATOM   3369  CG  PHE C 146       7.156 -11.475 -10.006  1.00 36.61           C  
ATOM   3370  CD1 PHE C 146       7.592 -12.558  -9.252  1.00 36.61           C  
ATOM   3371  CD2 PHE C 146       5.874 -10.985  -9.792  1.00 36.61           C  
ATOM   3372  CE1 PHE C 146       6.763 -13.144  -8.299  1.00 36.61           C  
ATOM   3373  CE2 PHE C 146       5.039 -11.566  -8.841  1.00 36.61           C  
ATOM   3374  CZ  PHE C 146       5.485 -12.646  -8.097  1.00 36.61           C  
ATOM   3375  N   LEU C 147      11.187  -9.518 -11.222  1.00 38.44           N  
ATOM   3376  CA  LEU C 147      12.120  -9.401 -12.338  1.00 38.44           C  
ATOM   3377  C   LEU C 147      12.266 -10.733 -13.066  1.00 38.44           C  
ATOM   3378  CB  LEU C 147      13.488  -8.924 -11.844  1.00 38.44           C  
ATOM   3379  O   LEU C 147      12.596 -11.749 -12.451  1.00 38.44           O  
ATOM   3380  CG  LEU C 147      14.429  -8.350 -12.905  1.00 38.44           C  
ATOM   3381  CD1 LEU C 147      14.353  -6.827 -12.914  1.00 38.44           C  
ATOM   3382  CD2 LEU C 147      15.860  -8.818 -12.659  1.00 38.44           C  
ATOM   3383  N   CYS C 148      11.440 -10.861 -14.068  1.00 38.41           N  
ATOM   3384  CA  CYS C 148      11.682 -12.053 -14.873  1.00 38.41           C  
ATOM   3385  C   CYS C 148      12.907 -11.871 -15.762  1.00 38.41           C  
ATOM   3386  CB  CYS C 148      10.461 -12.377 -15.732  1.00 38.41           C  
ATOM   3387  O   CYS C 148      13.017 -10.873 -16.477  1.00 38.41           O  
ATOM   3388  SG  CYS C 148       9.192 -13.327 -14.865  1.00 38.41           S  
ATOM   3389  N   TRP C 149      13.913 -12.726 -15.406  1.00 37.62           N  
ATOM   3390  CA  TRP C 149      15.155 -12.687 -16.171  1.00 37.62           C  
ATOM   3391  C   TRP C 149      15.170 -13.772 -17.242  1.00 37.62           C  
ATOM   3392  CB  TRP C 149      16.363 -12.850 -15.244  1.00 37.62           C  
ATOM   3393  O   TRP C 149      14.997 -14.955 -16.938  1.00 37.62           O  
ATOM   3394  CG  TRP C 149      17.659 -12.398 -15.848  1.00 37.62           C  
ATOM   3395  CD1 TRP C 149      17.869 -11.281 -16.608  1.00 37.62           C  
ATOM   3396  CD2 TRP C 149      18.925 -13.057 -15.745  1.00 37.62           C  
ATOM   3397  CE2 TRP C 149      19.859 -12.282 -16.467  1.00 37.62           C  
ATOM   3398  CE3 TRP C 149      19.360 -14.228 -15.110  1.00 37.62           C  
ATOM   3399  NE1 TRP C 149      19.190 -11.206 -16.984  1.00 37.62           N  
ATOM   3400  CH2 TRP C 149      21.605 -13.792 -15.942  1.00 37.62           C  
ATOM   3401  CZ2 TRP C 149      21.205 -12.642 -16.573  1.00 37.62           C  
ATOM   3402  CZ3 TRP C 149      20.700 -14.584 -15.216  1.00 37.62           C  
ATOM   3403  N   HIS C 150      15.083 -13.220 -18.360  1.00 34.66           N  
ATOM   3404  CA  HIS C 150      15.126 -14.177 -19.460  1.00 34.66           C  
ATOM   3405  C   HIS C 150      16.540 -14.315 -20.015  1.00 34.66           C  
ATOM   3406  CB  HIS C 150      14.164 -13.759 -20.573  1.00 34.66           C  
ATOM   3407  O   HIS C 150      17.162 -13.321 -20.396  1.00 34.66           O  
ATOM   3408  CG  HIS C 150      12.739 -14.123 -20.302  1.00 34.66           C  
ATOM   3409  CD2 HIS C 150      11.617 -13.365 -20.276  1.00 34.66           C  
ATOM   3410  ND1 HIS C 150      12.342 -15.410 -20.010  1.00 34.66           N  
ATOM   3411  CE1 HIS C 150      11.034 -15.428 -19.817  1.00 34.66           C  
ATOM   3412  NE2 HIS C 150      10.570 -14.199 -19.972  1.00 34.66           N  
ATOM   3413  N   THR C 151      17.210 -15.408 -19.688  1.00 34.90           N  
ATOM   3414  CA  THR C 151      18.482 -15.709 -20.334  1.00 34.90           C  
ATOM   3415  C   THR C 151      18.266 -16.547 -21.590  1.00 34.90           C  
ATOM   3416  CB  THR C 151      19.433 -16.450 -19.376  1.00 34.90           C  
ATOM   3417  O   THR C 151      17.129 -16.871 -21.939  1.00 34.90           O  
ATOM   3418  CG2 THR C 151      19.609 -15.680 -18.071  1.00 34.90           C  
ATOM   3419  OG1 THR C 151      18.895 -17.746 -19.085  1.00 34.90           O  
ATOM   3420  N   ASN C 152      19.342 -16.746 -22.531  1.00 35.25           N  
ATOM   3421  CA  ASN C 152      19.262 -17.499 -23.778  1.00 35.25           C  
ATOM   3422  C   ASN C 152      18.625 -18.870 -23.565  1.00 35.25           C  
ATOM   3423  CB  ASN C 152      20.650 -17.651 -24.403  1.00 35.25           C  
ATOM   3424  O   ASN C 152      17.923 -19.375 -24.443  1.00 35.25           O  
ATOM   3425  CG  ASN C 152      21.015 -16.488 -25.305  1.00 35.25           C  
ATOM   3426  ND2 ASN C 152      22.299 -16.361 -25.619  1.00 35.25           N  
ATOM   3427  OD1 ASN C 152      20.150 -15.709 -25.714  1.00 35.25           O  
ATOM   3428  N   CYS C 153      18.881 -19.364 -22.481  1.00 34.77           N  
ATOM   3429  CA  CYS C 153      18.513 -20.753 -22.232  1.00 34.77           C  
ATOM   3430  C   CYS C 153      17.447 -20.849 -21.147  1.00 34.77           C  
ATOM   3431  CB  CYS C 153      19.741 -21.568 -21.826  1.00 34.77           C  
ATOM   3432  O   CYS C 153      16.769 -21.871 -21.025  1.00 34.77           O  
ATOM   3433  SG  CYS C 153      21.023 -21.634 -23.098  1.00 34.77           S  
ATOM   3434  N   TYR C 154      17.433 -19.710 -20.301  1.00 34.60           N  
ATOM   3435  CA  TYR C 154      16.597 -19.888 -19.120  1.00 34.60           C  
ATOM   3436  C   TYR C 154      15.822 -18.614 -18.803  1.00 34.60           C  
ATOM   3437  CB  TYR C 154      17.450 -20.293 -17.913  1.00 34.60           C  
ATOM   3438  O   TYR C 154      16.263 -17.512 -19.141  1.00 34.60           O  
ATOM   3439  CG  TYR C 154      18.173 -21.605 -18.095  1.00 34.60           C  
ATOM   3440  CD1 TYR C 154      17.517 -22.818 -17.898  1.00 34.60           C  
ATOM   3441  CD2 TYR C 154      19.514 -21.635 -18.463  1.00 34.60           C  
ATOM   3442  CE1 TYR C 154      18.180 -24.030 -18.062  1.00 34.60           C  
ATOM   3443  CE2 TYR C 154      20.187 -22.841 -18.631  1.00 34.60           C  
ATOM   3444  OH  TYR C 154      20.174 -25.228 -18.593  1.00 34.60           O  
ATOM   3445  CZ  TYR C 154      19.512 -24.031 -18.429  1.00 34.60           C  
ATOM   3446  N   ASP C 155      14.634 -18.707 -18.493  1.00 35.58           N  
ATOM   3447  CA  ASP C 155      13.877 -17.608 -17.902  1.00 35.58           C  
ATOM   3448  C   ASP C 155      13.889 -17.692 -16.377  1.00 35.58           C  
ATOM   3449  CB  ASP C 155      12.437 -17.609 -18.418  1.00 35.58           C  
ATOM   3450  O   ASP C 155      13.694 -18.768 -15.807  1.00 35.58           O  
ATOM   3451  CG  ASP C 155      12.335 -17.261 -19.892  1.00 35.58           C  
ATOM   3452  OD1 ASP C 155      13.228 -16.562 -20.417  1.00 35.58           O  
ATOM   3453  OD2 ASP C 155      11.351 -17.688 -20.535  1.00 35.58           O  
ATOM   3454  N   TYR C 156      14.473 -16.642 -15.861  1.00 39.05           N  
ATOM   3455  CA  TYR C 156      14.499 -16.617 -14.402  1.00 39.05           C  
ATOM   3456  C   TYR C 156      13.533 -15.572 -13.858  1.00 39.05           C  
ATOM   3457  CB  TYR C 156      15.916 -16.334 -13.895  1.00 39.05           C  
ATOM   3458  O   TYR C 156      13.314 -14.533 -14.485  1.00 39.05           O  
ATOM   3459  CG  TYR C 156      16.939 -17.344 -14.354  1.00 39.05           C  
ATOM   3460  CD1 TYR C 156      17.189 -18.497 -13.613  1.00 39.05           C  
ATOM   3461  CD2 TYR C 156      17.658 -17.148 -15.528  1.00 39.05           C  
ATOM   3462  CE1 TYR C 156      18.132 -19.430 -14.031  1.00 39.05           C  
ATOM   3463  CE2 TYR C 156      18.603 -18.075 -15.956  1.00 39.05           C  
ATOM   3464  OH  TYR C 156      19.767 -20.131 -15.621  1.00 39.05           O  
ATOM   3465  CZ  TYR C 156      18.833 -19.211 -15.202  1.00 39.05           C  
ATOM   3466  N   CYS C 157      12.775 -15.968 -12.978  1.00 38.46           N  
ATOM   3467  CA  CYS C 157      11.961 -14.992 -12.262  1.00 38.46           C  
ATOM   3468  C   CYS C 157      12.513 -14.742 -10.863  1.00 38.46           C  
ATOM   3469  CB  CYS C 157      10.511 -15.468 -12.170  1.00 38.46           C  
ATOM   3470  O   CYS C 157      12.706 -15.682 -10.090  1.00 38.46           O  
ATOM   3471  SG  CYS C 157       9.539 -15.133 -13.655  1.00 38.46           S  
ATOM   3472  N   ILE C 158      13.110 -13.617 -10.827  1.00 41.61           N  
ATOM   3473  CA  ILE C 158      13.628 -13.282  -9.505  1.00 41.61           C  
ATOM   3474  C   ILE C 158      12.577 -12.497  -8.723  1.00 41.61           C  
ATOM   3475  CB  ILE C 158      14.940 -12.472  -9.601  1.00 41.61           C  
ATOM   3476  O   ILE C 158      12.133 -11.434  -9.163  1.00 41.61           O  
ATOM   3477  CG1 ILE C 158      15.971 -13.225 -10.450  1.00 41.61           C  
ATOM   3478  CG2 ILE C 158      15.494 -12.174  -8.205  1.00 41.61           C  
ATOM   3479  CD1 ILE C 158      17.230 -12.423 -10.751  1.00 41.61           C  
ATOM   3480  N   PRO C 159      11.986 -13.120  -7.789  1.00 35.99           N  
ATOM   3481  CA  PRO C 159      10.991 -12.380  -7.009  1.00 35.99           C  
ATOM   3482  C   PRO C 159      11.534 -11.065  -6.456  1.00 35.99           C  
ATOM   3483  CB  PRO C 159      10.642 -13.347  -5.874  1.00 35.99           C  
ATOM   3484  O   PRO C 159      12.700 -10.993  -6.056  1.00 35.99           O  
ATOM   3485  CG  PRO C 159      11.601 -14.483  -6.032  1.00 35.99           C  
ATOM   3486  CD  PRO C 159      12.418 -14.249  -7.270  1.00 35.99           C  
ATOM   3487  N   TYR C 160      10.766 -10.120  -6.705  1.00 31.92           N  
ATOM   3488  CA  TYR C 160      11.023  -8.827  -6.080  1.00 31.92           C  
ATOM   3489  C   TYR C 160      11.063  -8.953  -4.562  1.00 31.92           C  
ATOM   3490  CB  TYR C 160       9.956  -7.809  -6.492  1.00 31.92           C  
ATOM   3491  O   TYR C 160      10.255  -9.674  -3.971  1.00 31.92           O  
ATOM   3492  CG  TYR C 160      10.440  -6.379  -6.471  1.00 31.92           C  
ATOM   3493  CD1 TYR C 160      10.210  -5.561  -5.367  1.00 31.92           C  
ATOM   3494  CD2 TYR C 160      11.128  -5.843  -7.555  1.00 31.92           C  
ATOM   3495  CE1 TYR C 160      10.653  -4.243  -5.344  1.00 31.92           C  
ATOM   3496  CE2 TYR C 160      11.575  -4.526  -7.543  1.00 31.92           C  
ATOM   3497  OH  TYR C 160      11.774  -2.431  -6.417  1.00 31.92           O  
ATOM   3498  CZ  TYR C 160      11.334  -3.735  -6.434  1.00 31.92           C  
ATOM   3499  N   ASN C 161      12.392  -8.943  -4.025  1.00 32.87           N  
ATOM   3500  CA  ASN C 161      12.614  -8.996  -2.584  1.00 32.87           C  
ATOM   3501  C   ASN C 161      13.152 -10.356  -2.149  1.00 32.87           C  
ATOM   3502  CB  ASN C 161      11.324  -8.670  -1.829  1.00 32.87           C  
ATOM   3503  O   ASN C 161      12.821 -10.843  -1.067  1.00 32.87           O  
ATOM   3504  CG  ASN C 161      11.134  -7.181  -1.613  1.00 32.87           C  
ATOM   3505  ND2 ASN C 161       9.924  -6.786  -1.236  1.00 32.87           N  
ATOM   3506  OD1 ASN C 161      12.068  -6.393  -1.784  1.00 32.87           O  
ATOM   3507  N   SER C 162      13.623 -11.063  -3.105  1.00 34.53           N  
ATOM   3508  CA  SER C 162      14.274 -12.299  -2.682  1.00 34.53           C  
ATOM   3509  C   SER C 162      15.453 -12.014  -1.757  1.00 34.53           C  
ATOM   3510  CB  SER C 162      14.750 -13.098  -3.896  1.00 34.53           C  
ATOM   3511  O   SER C 162      16.125 -10.991  -1.896  1.00 34.53           O  
ATOM   3512  OG  SER C 162      15.795 -12.416  -4.568  1.00 34.53           O  
ATOM   3513  N   VAL C 163      15.467 -12.601  -0.523  1.00 35.13           N  
ATOM   3514  CA  VAL C 163      16.507 -12.452   0.489  1.00 35.13           C  
ATOM   3515  C   VAL C 163      17.648 -13.426   0.205  1.00 35.13           C  
ATOM   3516  CB  VAL C 163      15.951 -12.681   1.912  1.00 35.13           C  
ATOM   3517  O   VAL C 163      17.411 -14.589  -0.129  1.00 35.13           O  
ATOM   3518  CG1 VAL C 163      17.038 -12.447   2.960  1.00 35.13           C  
ATOM   3519  CG2 VAL C 163      14.752 -11.771   2.169  1.00 35.13           C  
ATOM   3520  N   THR C 164      18.759 -12.916  -0.192  1.00 36.26           N  
ATOM   3521  CA  THR C 164      19.923 -13.789  -0.290  1.00 36.26           C  
ATOM   3522  C   THR C 164      20.818 -13.637   0.936  1.00 36.26           C  
ATOM   3523  CB  THR C 164      20.738 -13.492  -1.563  1.00 36.26           C  
ATOM   3524  O   THR C 164      21.020 -12.526   1.430  1.00 36.26           O  
ATOM   3525  CG2 THR C 164      21.582 -12.233  -1.394  1.00 36.26           C  
ATOM   3526  OG1 THR C 164      21.602 -14.601  -1.840  1.00 36.26           O  
ATOM   3527  N   SER C 165      21.054 -14.768   1.497  1.00 36.83           N  
ATOM   3528  CA  SER C 165      21.835 -14.754   2.730  1.00 36.83           C  
ATOM   3529  C   SER C 165      23.324 -14.595   2.440  1.00 36.83           C  
ATOM   3530  CB  SER C 165      21.597 -16.035   3.530  1.00 36.83           C  
ATOM   3531  O   SER C 165      24.100 -14.234   3.327  1.00 36.83           O  
ATOM   3532  OG  SER C 165      21.577 -17.165   2.675  1.00 36.83           O  
ATOM   3533  N   SER C 166      23.703 -14.840   1.129  1.00 39.39           N  
ATOM   3534  CA  SER C 166      25.147 -14.819   0.921  1.00 39.39           C  
ATOM   3535  C   SER C 166      25.513 -14.046  -0.342  1.00 39.39           C  
ATOM   3536  CB  SER C 166      25.698 -16.243   0.835  1.00 39.39           C  
ATOM   3537  O   SER C 166      24.949 -14.291  -1.410  1.00 39.39           O  
ATOM   3538  OG  SER C 166      24.825 -17.075   0.090  1.00 39.39           O  
ATOM   3539  N   ILE C 167      26.140 -12.954  -0.190  1.00 43.63           N  
ATOM   3540  CA  ILE C 167      26.660 -12.178  -1.311  1.00 43.63           C  
ATOM   3541  C   ILE C 167      28.186 -12.226  -1.308  1.00 43.63           C  
ATOM   3542  CB  ILE C 167      26.170 -10.714  -1.260  1.00 43.63           C  
ATOM   3543  O   ILE C 167      28.818 -12.024  -0.268  1.00 43.63           O  
ATOM   3544  CG1 ILE C 167      24.638 -10.663  -1.254  1.00 43.63           C  
ATOM   3545  CG2 ILE C 167      26.740  -9.912  -2.434  1.00 43.63           C  
ATOM   3546  CD1 ILE C 167      24.065  -9.273  -1.012  1.00 43.63           C  
ATOM   3547  N   VAL C 168      28.781 -12.720  -2.444  1.00 44.27           N  
ATOM   3548  CA  VAL C 168      30.234 -12.717  -2.576  1.00 44.27           C  
ATOM   3549  C   VAL C 168      30.662 -11.624  -3.554  1.00 44.27           C  
ATOM   3550  CB  VAL C 168      30.764 -14.090  -3.046  1.00 44.27           C  
ATOM   3551  O   VAL C 168      30.153 -11.552  -4.675  1.00 44.27           O  
ATOM   3552  CG1 VAL C 168      32.284 -14.059  -3.197  1.00 44.27           C  
ATOM   3553  CG2 VAL C 168      30.344 -15.186  -2.069  1.00 44.27           C  
ATOM   3554  N   ILE C 169      31.511 -10.703  -3.038  1.00 42.77           N  
ATOM   3555  CA  ILE C 169      32.018  -9.616  -3.869  1.00 42.77           C  
ATOM   3556  C   ILE C 169      33.401  -9.979  -4.406  1.00 42.77           C  
ATOM   3557  CB  ILE C 169      32.078  -8.286  -3.085  1.00 42.77           C  
ATOM   3558  O   ILE C 169      34.312 -10.285  -3.634  1.00 42.77           O  
ATOM   3559  CG1 ILE C 169      30.703  -7.949  -2.499  1.00 42.77           C  
ATOM   3560  CG2 ILE C 169      32.584  -7.153  -3.983  1.00 42.77           C  
ATOM   3561  CD1 ILE C 169      30.700  -6.726  -1.591  1.00 42.77           C  
ATOM   3562  N   THR C 170      33.471 -10.209  -5.701  1.00 40.76           N  
ATOM   3563  CA  THR C 170      34.751 -10.540  -6.319  1.00 40.76           C  
ATOM   3564  C   THR C 170      35.355  -9.315  -7.000  1.00 40.76           C  
ATOM   3565  CB  THR C 170      34.598 -11.678  -7.345  1.00 40.76           C  
ATOM   3566  O   THR C 170      34.708  -8.679  -7.834  1.00 40.76           O  
ATOM   3567  CG2 THR C 170      35.950 -12.296  -7.686  1.00 40.76           C  
ATOM   3568  OG1 THR C 170      33.745 -12.692  -6.802  1.00 40.76           O  
ATOM   3569  N   SER C 171      36.475  -8.920  -6.481  1.00 39.41           N  
ATOM   3570  CA  SER C 171      37.187  -7.777  -7.044  1.00 39.41           C  
ATOM   3571  C   SER C 171      37.787  -8.116  -8.405  1.00 39.41           C  
ATOM   3572  CB  SER C 171      38.289  -7.310  -6.093  1.00 39.41           C  
ATOM   3573  O   SER C 171      37.887  -9.289  -8.771  1.00 39.41           O  
ATOM   3574  OG  SER C 171      39.508  -7.119  -6.791  1.00 39.41           O  
ATOM   3575  N   GLY C 172      38.034  -7.107  -9.253  1.00 44.49           N  
ATOM   3576  CA  GLY C 172      38.653  -7.229 -10.563  1.00 44.49           C  
ATOM   3577  C   GLY C 172      39.889  -8.110 -10.559  1.00 44.49           C  
ATOM   3578  O   GLY C 172      40.169  -8.800 -11.542  1.00 44.49           O  
ATOM   3579  N   ASP C 173      40.607  -8.235  -9.482  1.00 41.43           N  
ATOM   3580  CA  ASP C 173      41.834  -9.020  -9.374  1.00 41.43           C  
ATOM   3581  C   ASP C 173      41.528 -10.466  -8.992  1.00 41.43           C  
ATOM   3582  CB  ASP C 173      42.783  -8.394  -8.351  1.00 41.43           C  
ATOM   3583  O   ASP C 173      42.442 -11.279  -8.838  1.00 41.43           O  
ATOM   3584  CG  ASP C 173      42.176  -8.293  -6.963  1.00 41.43           C  
ATOM   3585  OD1 ASP C 173      40.994  -8.658  -6.786  1.00 41.43           O  
ATOM   3586  OD2 ASP C 173      42.886  -7.841  -6.038  1.00 41.43           O  
ATOM   3587  N   GLY C 174      40.275 -10.826  -8.975  1.00 44.08           N  
ATOM   3588  CA  GLY C 174      39.861 -12.192  -8.695  1.00 44.08           C  
ATOM   3589  C   GLY C 174      39.739 -12.485  -7.211  1.00 44.08           C  
ATOM   3590  O   GLY C 174      39.389 -13.601  -6.821  1.00 44.08           O  
ATOM   3591  N   THR C 175      40.065 -11.500  -6.345  1.00 45.85           N  
ATOM   3592  CA  THR C 175      39.968 -11.699  -4.903  1.00 45.85           C  
ATOM   3593  C   THR C 175      38.526 -11.541  -4.431  1.00 45.85           C  
ATOM   3594  CB  THR C 175      40.871 -10.711  -4.141  1.00 45.85           C  
ATOM   3595  O   THR C 175      37.809 -10.652  -4.895  1.00 45.85           O  
ATOM   3596  CG2 THR C 175      42.328 -11.162  -4.172  1.00 45.85           C  
ATOM   3597  OG1 THR C 175      40.770  -9.416  -4.746  1.00 45.85           O  
ATOM   3598  N   THR C 176      38.106 -12.589  -3.827  1.00 41.92           N  
ATOM   3599  CA  THR C 176      36.734 -12.591  -3.331  1.00 41.92           C  
ATOM   3600  C   THR C 176      36.688 -12.175  -1.864  1.00 41.92           C  
ATOM   3601  CB  THR C 176      36.083 -13.977  -3.496  1.00 41.92           C  
ATOM   3602  O   THR C 176      37.583 -12.518  -1.088  1.00 41.92           O  
ATOM   3603  CG2 THR C 176      35.729 -14.249  -4.954  1.00 41.92           C  
ATOM   3604  OG1 THR C 176      36.995 -14.984  -3.041  1.00 41.92           O  
ATOM   3605  N   SER C 177      36.077 -10.970  -1.545  1.00 42.40           N  
ATOM   3606  CA  SER C 177      35.829 -10.589  -0.159  1.00 42.40           C  
ATOM   3607  C   SER C 177      34.679 -11.393   0.438  1.00 42.40           C  
ATOM   3608  CB  SER C 177      35.522  -9.094  -0.060  1.00 42.40           C  
ATOM   3609  O   SER C 177      33.847 -11.934  -0.293  1.00 42.40           O  
ATOM   3610  OG  SER C 177      34.469  -8.737  -0.940  1.00 42.40           O  
ATOM   3611  N   PRO C 178      34.614 -11.454   1.889  1.00 40.10           N  
ATOM   3612  CA  PRO C 178      33.707 -12.316   2.650  1.00 40.10           C  
ATOM   3613  C   PRO C 178      32.241 -12.096   2.287  1.00 40.10           C  
ATOM   3614  CB  PRO C 178      33.976 -11.916   4.103  1.00 40.10           C  
ATOM   3615  O   PRO C 178      31.877 -11.027   1.792  1.00 40.10           O  
ATOM   3616  CG  PRO C 178      34.743 -10.636   4.011  1.00 40.10           C  
ATOM   3617  CD  PRO C 178      35.201 -10.455   2.592  1.00 40.10           C  
ATOM   3618  N   ILE C 179      31.422 -13.143   2.446  1.00 43.06           N  
ATOM   3619  CA  ILE C 179      29.979 -13.296   2.297  1.00 43.06           C  
ATOM   3620  C   ILE C 179      29.258 -12.394   3.297  1.00 43.06           C  
ATOM   3621  CB  ILE C 179      29.543 -14.766   2.491  1.00 43.06           C  
ATOM   3622  O   ILE C 179      29.603 -12.369   4.480  1.00 43.06           O  
ATOM   3623  CG1 ILE C 179      30.251 -15.671   1.476  1.00 43.06           C  
ATOM   3624  CG2 ILE C 179      28.022 -14.899   2.375  1.00 43.06           C  
ATOM   3625  CD1 ILE C 179      30.084 -17.159   1.751  1.00 43.06           C  
ATOM   3626  N   SER C 180      28.833 -11.252   2.719  1.00 42.42           N  
ATOM   3627  CA  SER C 180      27.980 -10.530   3.657  1.00 42.42           C  
ATOM   3628  C   SER C 180      26.688 -11.292   3.930  1.00 42.42           C  
ATOM   3629  CB  SER C 180      27.655  -9.135   3.121  1.00 42.42           C  
ATOM   3630  O   SER C 180      26.092 -11.863   3.014  1.00 42.42           O  
ATOM   3631  OG  SER C 180      26.415  -8.676   3.631  1.00 42.42           O  
ATOM   3632  N   GLU C 181      26.562 -11.757   5.170  1.00 40.17           N  
ATOM   3633  CA  GLU C 181      25.378 -12.488   5.612  1.00 40.17           C  
ATOM   3634  C   GLU C 181      24.165 -11.567   5.705  1.00 40.17           C  
ATOM   3635  CB  GLU C 181      25.634 -13.159   6.964  1.00 40.17           C  
ATOM   3636  O   GLU C 181      23.190 -11.884   6.389  1.00 40.17           O  
ATOM   3637  CG  GLU C 181      26.535 -14.382   6.882  1.00 40.17           C  
ATOM   3638  CD  GLU C 181      26.656 -15.128   8.202  1.00 40.17           C  
ATOM   3639  OE1 GLU C 181      27.268 -16.219   8.229  1.00 40.17           O  
ATOM   3640  OE2 GLU C 181      26.132 -14.616   9.217  1.00 40.17           O  
ATOM   3641  N   HIS C 182      24.355 -10.364   5.069  1.00 37.74           N  
ATOM   3642  CA  HIS C 182      23.143  -9.567   5.221  1.00 37.74           C  
ATOM   3643  C   HIS C 182      22.104  -9.938   4.168  1.00 37.74           C  
ATOM   3644  CB  HIS C 182      23.469  -8.074   5.134  1.00 37.74           C  
ATOM   3645  O   HIS C 182      22.449 -10.473   3.112  1.00 37.74           O  
ATOM   3646  CG  HIS C 182      24.230  -7.557   6.313  1.00 37.74           C  
ATOM   3647  CD2 HIS C 182      23.958  -6.548   7.174  1.00 37.74           C  
ATOM   3648  ND1 HIS C 182      25.433  -8.094   6.716  1.00 37.74           N  
ATOM   3649  CE1 HIS C 182      25.869  -7.436   7.778  1.00 37.74           C  
ATOM   3650  NE2 HIS C 182      24.992  -6.493   8.076  1.00 37.74           N  
ATOM   3651  N   ASP C 183      20.953  -9.944   4.544  1.00 37.17           N  
ATOM   3652  CA  ASP C 183      19.830 -10.251   3.663  1.00 37.17           C  
ATOM   3653  C   ASP C 183      19.661  -9.174   2.594  1.00 37.17           C  
ATOM   3654  CB  ASP C 183      18.539 -10.398   4.471  1.00 37.17           C  
ATOM   3655  O   ASP C 183      19.594  -7.984   2.909  1.00 37.17           O  
ATOM   3656  CG  ASP C 183      18.537 -11.622   5.369  1.00 37.17           C  
ATOM   3657  OD1 ASP C 183      19.311 -12.569   5.111  1.00 37.17           O  
ATOM   3658  OD2 ASP C 183      17.753 -11.641   6.343  1.00 37.17           O  
ATOM   3659  N   TYR C 184      20.169  -9.403   1.408  1.00 35.98           N  
ATOM   3660  CA  TYR C 184      19.917  -8.459   0.325  1.00 35.98           C  
ATOM   3661  C   TYR C 184      18.626  -8.802  -0.408  1.00 35.98           C  
ATOM   3662  CB  TYR C 184      21.090  -8.447  -0.661  1.00 35.98           C  
ATOM   3663  O   TYR C 184      18.261  -9.974  -0.521  1.00 35.98           O  
ATOM   3664  CG  TYR C 184      22.368  -7.895  -0.077  1.00 35.98           C  
ATOM   3665  CD1 TYR C 184      22.654  -6.534  -0.138  1.00 35.98           C  
ATOM   3666  CD2 TYR C 184      23.292  -8.735   0.537  1.00 35.98           C  
ATOM   3667  CE1 TYR C 184      23.831  -6.021   0.397  1.00 35.98           C  
ATOM   3668  CE2 TYR C 184      24.472  -8.233   1.075  1.00 35.98           C  
ATOM   3669  OH  TYR C 184      25.900  -6.376   1.532  1.00 35.98           O  
ATOM   3670  CZ  TYR C 184      24.733  -6.877   1.001  1.00 35.98           C  
ATOM   3671  N   GLN C 185      17.842  -7.758  -0.512  1.00 35.43           N  
ATOM   3672  CA  GLN C 185      16.690  -7.917  -1.393  1.00 35.43           C  
ATOM   3673  C   GLN C 185      17.064  -7.627  -2.844  1.00 35.43           C  
ATOM   3674  CB  GLN C 185      15.547  -7.001  -0.952  1.00 35.43           C  
ATOM   3675  O   GLN C 185      17.707  -6.616  -3.135  1.00 35.43           O  
ATOM   3676  CG  GLN C 185      14.163  -7.539  -1.292  1.00 35.43           C  
ATOM   3677  CD  GLN C 185      13.046  -6.673  -0.741  1.00 35.43           C  
ATOM   3678  NE2 GLN C 185      11.806  -7.105  -0.944  1.00 35.43           N  
ATOM   3679  OE1 GLN C 185      13.295  -5.625  -0.136  1.00 35.43           O  
ATOM   3680  N   ILE C 186      16.960  -8.636  -3.725  1.00 39.26           N  
ATOM   3681  CA  ILE C 186      17.273  -8.459  -5.138  1.00 39.26           C  
ATOM   3682  C   ILE C 186      16.032  -7.976  -5.885  1.00 39.26           C  
ATOM   3683  CB  ILE C 186      17.802  -9.767  -5.768  1.00 39.26           C  
ATOM   3684  O   ILE C 186      14.952  -8.555  -5.748  1.00 39.26           O  
ATOM   3685  CG1 ILE C 186      19.049 -10.254  -5.020  1.00 39.26           C  
ATOM   3686  CG2 ILE C 186      18.099  -9.568  -7.257  1.00 39.26           C  
ATOM   3687  CD1 ILE C 186      19.532 -11.631  -5.454  1.00 39.26           C  
ATOM   3688  N   GLY C 187      16.041  -6.712  -6.238  1.00 36.87           N  
ATOM   3689  CA  GLY C 187      14.955  -6.207  -7.063  1.00 36.87           C  
ATOM   3690  C   GLY C 187      15.346  -6.022  -8.517  1.00 36.87           C  
ATOM   3691  O   GLY C 187      16.526  -6.106  -8.863  1.00 36.87           O  
ATOM   3692  N   GLY C 188      14.534  -6.400  -9.536  1.00 36.06           N  
ATOM   3693  CA  GLY C 188      14.812  -6.196 -10.948  1.00 36.06           C  
ATOM   3694  C   GLY C 188      14.096  -4.991 -11.529  1.00 36.06           C  
ATOM   3695  O   GLY C 188      13.089  -4.538 -10.982  1.00 36.06           O  
ATOM   3696  N   TYR C 189      14.884  -3.993 -11.964  1.00 29.99           N  
ATOM   3697  CA  TYR C 189      14.214  -2.963 -12.749  1.00 29.99           C  
ATOM   3698  C   TYR C 189      14.206  -3.325 -14.230  1.00 29.99           C  
ATOM   3699  CB  TYR C 189      14.892  -1.605 -12.547  1.00 29.99           C  
ATOM   3700  O   TYR C 189      15.188  -3.862 -14.749  1.00 29.99           O  
ATOM   3701  CG  TYR C 189      14.263  -0.767 -11.461  1.00 29.99           C  
ATOM   3702  CD1 TYR C 189      13.240   0.133 -11.752  1.00 29.99           C  
ATOM   3703  CD2 TYR C 189      14.690  -0.874 -10.141  1.00 29.99           C  
ATOM   3704  CE1 TYR C 189      12.659   0.908 -10.755  1.00 29.99           C  
ATOM   3705  CE2 TYR C 189      14.115  -0.103  -9.136  1.00 29.99           C  
ATOM   3706  OH  TYR C 189      12.529   1.548  -8.460  1.00 29.99           O  
ATOM   3707  CZ  TYR C 189      13.102   0.783  -9.451  1.00 29.99           C  
ATOM   3708  N   THR C 190      12.980  -3.623 -14.727  1.00 28.33           N  
ATOM   3709  CA  THR C 190      12.899  -3.833 -16.168  1.00 28.33           C  
ATOM   3710  C   THR C 190      13.043  -2.512 -16.917  1.00 28.33           C  
ATOM   3711  CB  THR C 190      11.570  -4.506 -16.560  1.00 28.33           C  
ATOM   3712  O   THR C 190      12.352  -1.538 -16.608  1.00 28.33           O  
ATOM   3713  CG2 THR C 190      11.801  -5.928 -17.060  1.00 28.33           C  
ATOM   3714  OG1 THR C 190      10.707  -4.547 -15.417  1.00 28.33           O  
ATOM   3715  N   GLU C 191      14.255  -2.161 -17.433  1.00 29.01           N  
ATOM   3716  CA  GLU C 191      14.260  -1.071 -18.404  1.00 29.01           C  
ATOM   3717  C   GLU C 191      13.465  -1.440 -19.653  1.00 29.01           C  
ATOM   3718  CB  GLU C 191      15.695  -0.696 -18.784  1.00 29.01           C  
ATOM   3719  O   GLU C 191      13.194  -2.618 -19.897  1.00 29.01           O  
ATOM   3720  CG  GLU C 191      15.989   0.794 -18.684  1.00 29.01           C  
ATOM   3721  CD  GLU C 191      17.414   1.151 -19.071  1.00 29.01           C  
ATOM   3722  OE1 GLU C 191      17.766   2.353 -19.051  1.00 29.01           O  
ATOM   3723  OE2 GLU C 191      18.187   0.223 -19.399  1.00 29.01           O  
ATOM   3724  N   LYS C 192      13.130  -0.451 -20.503  1.00 28.43           N  
ATOM   3725  CA  LYS C 192      12.409  -0.550 -21.768  1.00 28.43           C  
ATOM   3726  C   LYS C 192      12.907  -1.733 -22.594  1.00 28.43           C  
ATOM   3727  CB  LYS C 192      12.549   0.745 -22.570  1.00 28.43           C  
ATOM   3728  O   LYS C 192      14.115  -1.927 -22.744  1.00 28.43           O  
ATOM   3729  CG  LYS C 192      11.544   1.821 -22.188  1.00 28.43           C  
ATOM   3730  CD  LYS C 192      11.639   3.028 -23.112  1.00 28.43           C  
ATOM   3731  CE  LYS C 192      10.656   4.120 -22.711  1.00 28.43           C  
ATOM   3732  NZ  LYS C 192      10.759   5.313 -23.604  1.00 28.43           N  
ATOM   3733  N   TRP C 193      12.124  -2.782 -22.787  1.00 28.43           N  
ATOM   3734  CA  TRP C 193      12.344  -3.965 -23.612  1.00 28.43           C  
ATOM   3735  C   TRP C 193      13.154  -3.619 -24.856  1.00 28.43           C  
ATOM   3736  CB  TRP C 193      11.008  -4.595 -24.016  1.00 28.43           C  
ATOM   3737  O   TRP C 193      13.868  -4.468 -25.396  1.00 28.43           O  
ATOM   3738  CG  TRP C 193       9.947  -4.503 -22.961  1.00 28.43           C  
ATOM   3739  CD1 TRP C 193      10.102  -4.697 -21.617  1.00 28.43           C  
ATOM   3740  CD2 TRP C 193       8.564  -4.196 -23.165  1.00 28.43           C  
ATOM   3741  CE2 TRP C 193       7.939  -4.222 -21.899  1.00 28.43           C  
ATOM   3742  CE3 TRP C 193       7.792  -3.901 -24.297  1.00 28.43           C  
ATOM   3743  NE1 TRP C 193       8.898  -4.530 -20.972  1.00 28.43           N  
ATOM   3744  CH2 TRP C 193       5.844  -3.678 -22.857  1.00 28.43           C  
ATOM   3745  CZ2 TRP C 193       6.576  -3.963 -21.733  1.00 28.43           C  
ATOM   3746  CZ3 TRP C 193       6.436  -3.644 -24.130  1.00 28.43           C  
ATOM   3747  N   GLU C 194      12.903  -2.494 -25.442  1.00 27.84           N  
ATOM   3748  CA  GLU C 194      13.434  -2.304 -26.789  1.00 27.84           C  
ATOM   3749  C   GLU C 194      14.958  -2.377 -26.796  1.00 27.84           C  
ATOM   3750  CB  GLU C 194      12.968  -0.965 -27.367  1.00 27.84           C  
ATOM   3751  O   GLU C 194      15.565  -2.690 -27.823  1.00 27.84           O  
ATOM   3752  CG  GLU C 194      11.484  -0.922 -27.698  1.00 27.84           C  
ATOM   3753  CD  GLU C 194      10.988   0.472 -28.051  1.00 27.84           C  
ATOM   3754  OE1 GLU C 194       9.792   0.624 -28.387  1.00 27.84           O  
ATOM   3755  OE2 GLU C 194      11.804   1.419 -27.992  1.00 27.84           O  
ATOM   3756  N   SER C 195      15.523  -1.574 -25.926  1.00 26.50           N  
ATOM   3757  CA  SER C 195      16.950  -1.321 -26.103  1.00 26.50           C  
ATOM   3758  C   SER C 195      17.784  -2.507 -25.630  1.00 26.50           C  
ATOM   3759  CB  SER C 195      17.368  -0.059 -25.348  1.00 26.50           C  
ATOM   3760  O   SER C 195      17.528  -3.066 -24.562  1.00 26.50           O  
ATOM   3761  OG  SER C 195      17.383  -0.291 -23.950  1.00 26.50           O  
ATOM   3762  N   GLY C 196      17.721  -3.688 -26.124  1.00 27.59           N  
ATOM   3763  CA  GLY C 196      18.616  -4.810 -25.894  1.00 27.59           C  
ATOM   3764  C   GLY C 196      19.319  -4.747 -24.550  1.00 27.59           C  
ATOM   3765  O   GLY C 196      20.345  -5.400 -24.350  1.00 27.59           O  
ATOM   3766  N   VAL C 197      19.337  -3.558 -23.949  1.00 28.08           N  
ATOM   3767  CA  VAL C 197      20.237  -3.239 -22.845  1.00 28.08           C  
ATOM   3768  C   VAL C 197      19.939  -4.150 -21.656  1.00 28.08           C  
ATOM   3769  CB  VAL C 197      20.116  -1.757 -22.425  1.00 28.08           C  
ATOM   3770  O   VAL C 197      18.819  -4.644 -21.509  1.00 28.08           O  
ATOM   3771  CG1 VAL C 197      21.097  -1.433 -21.299  1.00 28.08           C  
ATOM   3772  CG2 VAL C 197      20.353  -0.842 -23.624  1.00 28.08           C  
ATOM   3773  N   LYS C 198      20.948  -4.264 -20.798  1.00 32.56           N  
ATOM   3774  CA  LYS C 198      21.457  -4.980 -19.631  1.00 32.56           C  
ATOM   3775  C   LYS C 198      20.540  -4.789 -18.426  1.00 32.56           C  
ATOM   3776  CB  LYS C 198      22.873  -4.514 -19.291  1.00 32.56           C  
ATOM   3777  O   LYS C 198      20.096  -3.673 -18.149  1.00 32.56           O  
ATOM   3778  CG  LYS C 198      23.938  -5.012 -20.258  1.00 32.56           C  
ATOM   3779  CD  LYS C 198      25.336  -4.616 -19.801  1.00 32.56           C  
ATOM   3780  CE  LYS C 198      26.401  -5.096 -20.779  1.00 32.56           C  
ATOM   3781  NZ  LYS C 198      27.774  -4.705 -20.338  1.00 32.56           N  
ATOM   3782  N   ASP C 199      19.748  -5.773 -18.176  1.00 35.10           N  
ATOM   3783  CA  ASP C 199      18.892  -5.968 -17.009  1.00 35.10           C  
ATOM   3784  C   ASP C 199      19.640  -5.643 -15.719  1.00 35.10           C  
ATOM   3785  CB  ASP C 199      18.364  -7.403 -16.964  1.00 35.10           C  
ATOM   3786  O   ASP C 199      20.802  -6.022 -15.556  1.00 35.10           O  
ATOM   3787  CG  ASP C 199      17.398  -7.716 -18.094  1.00 35.10           C  
ATOM   3788  OD1 ASP C 199      16.799  -6.777 -18.662  1.00 35.10           O  
ATOM   3789  OD2 ASP C 199      17.232  -8.912 -18.417  1.00 35.10           O  
ATOM   3790  N   CYS C 200      19.337  -4.541 -15.165  1.00 34.53           N  
ATOM   3791  CA  CYS C 200      19.962  -4.144 -13.908  1.00 34.53           C  
ATOM   3792  C   CYS C 200      19.304  -4.845 -12.726  1.00 34.53           C  
ATOM   3793  CB  CYS C 200      19.879  -2.629 -13.725  1.00 34.53           C  
ATOM   3794  O   CYS C 200      18.098  -5.099 -12.742  1.00 34.53           O  
ATOM   3795  SG  CYS C 200      20.920  -1.698 -14.870  1.00 34.53           S  
ATOM   3796  N   VAL C 201      20.024  -5.699 -12.084  1.00 40.68           N  
ATOM   3797  CA  VAL C 201      19.598  -6.275 -10.812  1.00 40.68           C  
ATOM   3798  C   VAL C 201      19.892  -5.296  -9.677  1.00 40.68           C  
ATOM   3799  CB  VAL C 201      20.291  -7.629 -10.542  1.00 40.68           C  
ATOM   3800  O   VAL C 201      20.975  -4.710  -9.620  1.00 40.68           O  
ATOM   3801  CG1 VAL C 201      19.844  -8.206  -9.200  1.00 40.68           C  
ATOM   3802  CG2 VAL C 201      20.001  -8.612 -11.674  1.00 40.68           C  
ATOM   3803  N   VAL C 202      18.821  -4.874  -9.092  1.00 38.43           N  
ATOM   3804  CA  VAL C 202      19.005  -4.009  -7.932  1.00 38.43           C  
ATOM   3805  C   VAL C 202      19.056  -4.853  -6.660  1.00 38.43           C  
ATOM   3806  CB  VAL C 202      17.882  -2.954  -7.827  1.00 38.43           C  
ATOM   3807  O   VAL C 202      18.172  -5.679  -6.420  1.00 38.43           O  
ATOM   3808  CG1 VAL C 202      18.075  -2.080  -6.588  1.00 38.43           C  
ATOM   3809  CG2 VAL C 202      17.837  -2.095  -9.089  1.00 38.43           C  
ATOM   3810  N   LEU C 203      20.179  -4.923  -6.060  1.00 40.47           N  
ATOM   3811  CA  LEU C 203      20.296  -5.544  -4.745  1.00 40.47           C  
ATOM   3812  C   LEU C 203      19.992  -4.539  -3.640  1.00 40.47           C  
ATOM   3813  CB  LEU C 203      21.699  -6.126  -4.550  1.00 40.47           C  
ATOM   3814  O   LEU C 203      20.633  -3.488  -3.557  1.00 40.47           O  
ATOM   3815  CG  LEU C 203      21.943  -7.519  -5.133  1.00 40.47           C  
ATOM   3816  CD1 LEU C 203      23.345  -7.608  -5.725  1.00 40.47           C  
ATOM   3817  CD2 LEU C 203      21.739  -8.588  -4.065  1.00 40.47           C  
ATOM   3818  N   HIS C 204      18.839  -4.890  -3.037  1.00 35.39           N  
ATOM   3819  CA  HIS C 204      18.446  -4.031  -1.925  1.00 35.39           C  
ATOM   3820  C   HIS C 204      18.945  -4.588  -0.596  1.00 35.39           C  
ATOM   3821  CB  HIS C 204      16.926  -3.866  -1.887  1.00 35.39           C  
ATOM   3822  O   HIS C 204      18.744  -5.768  -0.297  1.00 35.39           O  
ATOM   3823  CG  HIS C 204      16.414  -2.810  -2.814  1.00 35.39           C  
ATOM   3824  CD2 HIS C 204      15.951  -2.889  -4.084  1.00 35.39           C  
ATOM   3825  ND1 HIS C 204      16.344  -1.480  -2.460  1.00 35.39           N  
ATOM   3826  CE1 HIS C 204      15.856  -0.785  -3.475  1.00 35.39           C  
ATOM   3827  NE2 HIS C 204      15.610  -1.617  -4.472  1.00 35.39           N  
ATOM   3828  N   SER C 205      19.944  -4.052   0.034  1.00 34.34           N  
ATOM   3829  CA  SER C 205      20.227  -4.359   1.432  1.00 34.34           C  
ATOM   3830  C   SER C 205      19.497  -3.402   2.368  1.00 34.34           C  
ATOM   3831  CB  SER C 205      21.731  -4.299   1.700  1.00 34.34           C  
ATOM   3832  O   SER C 205      18.928  -2.403   1.922  1.00 34.34           O  
ATOM   3833  OG  SER C 205      21.990  -4.172   3.087  1.00 34.34           O  
ATOM   3834  N   TYR C 206      19.265  -3.848   3.700  1.00 31.16           N  
ATOM   3835  CA  TYR C 206      18.468  -3.121   4.683  1.00 31.16           C  
ATOM   3836  C   TYR C 206      18.661  -1.617   4.537  1.00 31.16           C  
ATOM   3837  CB  TYR C 206      18.835  -3.560   6.104  1.00 31.16           C  
ATOM   3838  O   TYR C 206      17.702  -0.849   4.637  1.00 31.16           O  
ATOM   3839  CG  TYR C 206      17.946  -4.649   6.652  1.00 31.16           C  
ATOM   3840  CD1 TYR C 206      16.720  -4.344   7.240  1.00 31.16           C  
ATOM   3841  CD2 TYR C 206      18.329  -5.984   6.585  1.00 31.16           C  
ATOM   3842  CE1 TYR C 206      15.898  -5.344   7.749  1.00 31.16           C  
ATOM   3843  CE2 TYR C 206      17.515  -6.993   7.090  1.00 31.16           C  
ATOM   3844  OH  TYR C 206      15.493  -7.658   8.170  1.00 31.16           O  
ATOM   3845  CZ  TYR C 206      16.303  -6.663   7.669  1.00 31.16           C  
ATOM   3846  N   PHE C 207      19.870  -1.186   4.189  1.00 30.11           N  
ATOM   3847  CA  PHE C 207      20.142   0.244   4.265  1.00 30.11           C  
ATOM   3848  C   PHE C 207      20.781   0.743   2.974  1.00 30.11           C  
ATOM   3849  CB  PHE C 207      21.053   0.557   5.457  1.00 30.11           C  
ATOM   3850  O   PHE C 207      21.155   1.913   2.872  1.00 30.11           O  
ATOM   3851  CG  PHE C 207      20.465   0.174   6.788  1.00 30.11           C  
ATOM   3852  CD1 PHE C 207      19.480   0.957   7.379  1.00 30.11           C  
ATOM   3853  CD2 PHE C 207      20.896  -0.969   7.448  1.00 30.11           C  
ATOM   3854  CE1 PHE C 207      18.934   0.605   8.611  1.00 30.11           C  
ATOM   3855  CE2 PHE C 207      20.354  -1.327   8.679  1.00 30.11           C  
ATOM   3856  CZ  PHE C 207      19.374  -0.539   9.259  1.00 30.11           C  
ATOM   3857  N   THR C 208      21.028  -0.229   1.957  1.00 29.39           N  
ATOM   3858  CA  THR C 208      21.726   0.169   0.739  1.00 29.39           C  
ATOM   3859  C   THR C 208      21.136  -0.538  -0.478  1.00 29.39           C  
ATOM   3860  CB  THR C 208      23.232  -0.138   0.834  1.00 29.39           C  
ATOM   3861  O   THR C 208      20.724  -1.697  -0.390  1.00 29.39           O  
ATOM   3862  CG2 THR C 208      24.002   1.054   1.392  1.00 29.39           C  
ATOM   3863  OG1 THR C 208      23.431  -1.266   1.695  1.00 29.39           O  
ATOM   3864  N   SER C 209      20.566   0.268  -1.410  1.00 36.20           N  
ATOM   3865  CA  SER C 209      20.261  -0.359  -2.692  1.00 36.20           C  
ATOM   3866  C   SER C 209      21.437  -0.249  -3.656  1.00 36.20           C  
ATOM   3867  CB  SER C 209      19.018   0.276  -3.316  1.00 36.20           C  
ATOM   3868  O   SER C 209      22.007   0.831  -3.827  1.00 36.20           O  
ATOM   3869  OG  SER C 209      18.273   0.987  -2.342  1.00 36.20           O  
ATOM   3870  N   ASP C 210      22.228  -1.233  -3.826  1.00 38.12           N  
ATOM   3871  CA  ASP C 210      23.275  -1.281  -4.842  1.00 38.12           C  
ATOM   3872  C   ASP C 210      22.731  -1.813  -6.166  1.00 38.12           C  
ATOM   3873  CB  ASP C 210      24.444  -2.147  -4.368  1.00 38.12           C  
ATOM   3874  O   ASP C 210      21.954  -2.770  -6.184  1.00 38.12           O  
ATOM   3875  CG  ASP C 210      25.215  -1.524  -3.218  1.00 38.12           C  
ATOM   3876  OD1 ASP C 210      25.259  -0.279  -3.116  1.00 38.12           O  
ATOM   3877  OD2 ASP C 210      25.785  -2.285  -2.406  1.00 38.12           O  
ATOM   3878  N   TYR C 211      22.827  -0.949  -7.158  1.00 34.25           N  
ATOM   3879  CA  TYR C 211      22.377  -1.388  -8.474  1.00 34.25           C  
ATOM   3880  C   TYR C 211      23.483  -2.136  -9.208  1.00 34.25           C  
ATOM   3881  CB  TYR C 211      21.913  -0.192  -9.310  1.00 34.25           C  
ATOM   3882  O   TYR C 211      24.608  -1.641  -9.319  1.00 34.25           O  
ATOM   3883  CG  TYR C 211      20.706   0.514  -8.742  1.00 34.25           C  
ATOM   3884  CD1 TYR C 211      19.416   0.130  -9.101  1.00 34.25           C  
ATOM   3885  CD2 TYR C 211      20.852   1.567  -7.845  1.00 34.25           C  
ATOM   3886  CE1 TYR C 211      18.301   0.779  -8.582  1.00 34.25           C  
ATOM   3887  CE2 TYR C 211      19.744   2.223  -7.319  1.00 34.25           C  
ATOM   3888  OH  TYR C 211      17.374   2.468  -7.175  1.00 34.25           O  
ATOM   3889  CZ  TYR C 211      18.474   1.822  -7.692  1.00 34.25           C  
ATOM   3890  N   TYR C 212      23.267  -3.292  -9.336  1.00 39.62           N  
ATOM   3891  CA  TYR C 212      24.220  -4.103 -10.086  1.00 39.62           C  
ATOM   3892  C   TYR C 212      23.652  -4.492 -11.446  1.00 39.62           C  
ATOM   3893  CB  TYR C 212      24.594  -5.361  -9.297  1.00 39.62           C  
ATOM   3894  O   TYR C 212      22.437  -4.632 -11.601  1.00 39.62           O  
ATOM   3895  CG  TYR C 212      25.311  -5.073  -8.000  1.00 39.62           C  
ATOM   3896  CD1 TYR C 212      26.699  -4.960  -7.960  1.00 39.62           C  
ATOM   3897  CD2 TYR C 212      24.604  -4.916  -6.814  1.00 39.62           C  
ATOM   3898  CE1 TYR C 212      27.365  -4.696  -6.767  1.00 39.62           C  
ATOM   3899  CE2 TYR C 212      25.258  -4.652  -5.615  1.00 39.62           C  
ATOM   3900  OH  TYR C 212      27.290  -4.283  -4.418  1.00 39.62           O  
ATOM   3901  CZ  TYR C 212      26.637  -4.544  -5.602  1.00 39.62           C  
ATOM   3902  N   GLN C 213      24.442  -4.129 -12.445  1.00 38.03           N  
ATOM   3903  CA  GLN C 213      24.067  -4.671 -13.746  1.00 38.03           C  
ATOM   3904  C   GLN C 213      24.399  -6.157 -13.840  1.00 38.03           C  
ATOM   3905  CB  GLN C 213      24.767  -3.905 -14.870  1.00 38.03           C  
ATOM   3906  O   GLN C 213      25.500  -6.577 -13.477  1.00 38.03           O  
ATOM   3907  CG  GLN C 213      24.207  -4.197 -16.255  1.00 38.03           C  
ATOM   3908  CD  GLN C 213      24.754  -3.263 -17.319  1.00 38.03           C  
ATOM   3909  NE2 GLN C 213      24.280  -3.423 -18.549  1.00 38.03           N  
ATOM   3910  OE1 GLN C 213      25.596  -2.405 -17.036  1.00 38.03           O  
ATOM   3911  N   LEU C 214      23.364  -6.819 -14.131  1.00 40.83           N  
ATOM   3912  CA  LEU C 214      23.598  -8.243 -14.342  1.00 40.83           C  
ATOM   3913  C   LEU C 214      24.489  -8.474 -15.558  1.00 40.83           C  
ATOM   3914  CB  LEU C 214      22.270  -8.984 -14.519  1.00 40.83           C  
ATOM   3915  O   LEU C 214      24.178  -8.010 -16.657  1.00 40.83           O  
ATOM   3916  CG  LEU C 214      22.335 -10.512 -14.470  1.00 40.83           C  
ATOM   3917  CD1 LEU C 214      22.217 -11.001 -13.030  1.00 40.83           C  
ATOM   3918  CD2 LEU C 214      21.240 -11.121 -15.339  1.00 40.83           C  
ATOM   3919  N   TYR C 215      25.616  -8.908 -15.269  1.00 41.80           N  
ATOM   3920  CA  TYR C 215      26.554  -9.174 -16.353  1.00 41.80           C  
ATOM   3921  C   TYR C 215      26.314 -10.553 -16.956  1.00 41.80           C  
ATOM   3922  CB  TYR C 215      27.998  -9.068 -15.852  1.00 41.80           C  
ATOM   3923  O   TYR C 215      26.196 -10.691 -18.176  1.00 41.80           O  
ATOM   3924  CG  TYR C 215      29.016  -8.938 -16.959  1.00 41.80           C  
ATOM   3925  CD1 TYR C 215      29.762 -10.038 -17.378  1.00 41.80           C  
ATOM   3926  CD2 TYR C 215      29.236  -7.717 -17.586  1.00 41.80           C  
ATOM   3927  CE1 TYR C 215      30.702  -9.923 -18.397  1.00 41.80           C  
ATOM   3928  CE2 TYR C 215      30.174  -7.590 -18.606  1.00 41.80           C  
ATOM   3929  OH  TYR C 215      31.831  -8.578 -20.012  1.00 41.80           O  
ATOM   3930  CZ  TYR C 215      30.901  -8.697 -19.003  1.00 41.80           C  
ATOM   3931  N   SER C 216      26.397 -11.524 -16.121  1.00 36.92           N  
ATOM   3932  CA  SER C 216      26.224 -12.892 -16.596  1.00 36.92           C  
ATOM   3933  C   SER C 216      25.678 -13.795 -15.495  1.00 36.92           C  
ATOM   3934  CB  SER C 216      27.550 -13.452 -17.115  1.00 36.92           C  
ATOM   3935  O   SER C 216      25.796 -13.478 -14.310  1.00 36.92           O  
ATOM   3936  OG  SER C 216      28.112 -14.359 -16.182  1.00 36.92           O  
ATOM   3937  N   THR C 217      24.908 -14.720 -15.809  1.00 39.68           N  
ATOM   3938  CA  THR C 217      24.404 -15.733 -14.888  1.00 39.68           C  
ATOM   3939  C   THR C 217      25.044 -17.089 -15.173  1.00 39.68           C  
ATOM   3940  CB  THR C 217      22.872 -15.857 -14.977  1.00 39.68           C  
ATOM   3941  O   THR C 217      25.245 -17.455 -16.333  1.00 39.68           O  
ATOM   3942  CG2 THR C 217      22.192 -15.114 -13.832  1.00 39.68           C  
ATOM   3943  OG1 THR C 217      22.425 -15.304 -16.222  1.00 39.68           O  
ATOM   3944  N   GLN C 218      25.689 -17.621 -14.061  1.00 37.67           N  
ATOM   3945  CA  GLN C 218      26.216 -18.973 -14.210  1.00 37.67           C  
ATOM   3946  C   GLN C 218      25.414 -19.971 -13.380  1.00 37.67           C  
ATOM   3947  CB  GLN C 218      27.691 -19.021 -13.809  1.00 37.67           C  
ATOM   3948  O   GLN C 218      25.168 -19.743 -12.194  1.00 37.67           O  
ATOM   3949  CG  GLN C 218      28.616 -19.497 -14.921  1.00 37.67           C  
ATOM   3950  CD  GLN C 218      30.073 -19.527 -14.501  1.00 37.67           C  
ATOM   3951  NE2 GLN C 218      30.947 -19.930 -15.417  1.00 37.67           N  
ATOM   3952  OE1 GLN C 218      30.412 -19.190 -13.361  1.00 37.67           O  
ATOM   3953  N   LEU C 219      24.985 -21.050 -14.006  1.00 36.48           N  
ATOM   3954  CA  LEU C 219      24.285 -22.139 -13.333  1.00 36.48           C  
ATOM   3955  C   LEU C 219      25.272 -23.171 -12.799  1.00 36.48           C  
ATOM   3956  CB  LEU C 219      23.294 -22.810 -14.288  1.00 36.48           C  
ATOM   3957  O   LEU C 219      26.260 -23.493 -13.462  1.00 36.48           O  
ATOM   3958  CG  LEU C 219      21.855 -22.294 -14.245  1.00 36.48           C  
ATOM   3959  CD1 LEU C 219      21.421 -21.818 -15.628  1.00 36.48           C  
ATOM   3960  CD2 LEU C 219      20.914 -23.376 -13.726  1.00 36.48           C  
ATOM   3961  N   SER C 220      25.157 -23.406 -11.487  1.00 39.96           N  
ATOM   3962  CA  SER C 220      26.011 -24.468 -10.966  1.00 39.96           C  
ATOM   3963  C   SER C 220      25.691 -25.807 -11.622  1.00 39.96           C  
ATOM   3964  CB  SER C 220      25.856 -24.585  -9.449  1.00 39.96           C  
ATOM   3965  O   SER C 220      24.522 -26.175 -11.756  1.00 39.96           O  
ATOM   3966  OG  SER C 220      26.556 -25.716  -8.958  1.00 39.96           O  
ATOM   3967  N   THR C 221      26.694 -26.490 -12.204  1.00 38.83           N  
ATOM   3968  CA  THR C 221      26.530 -27.798 -12.829  1.00 38.83           C  
ATOM   3969  C   THR C 221      26.035 -28.825 -11.814  1.00 38.83           C  
ATOM   3970  CB  THR C 221      27.849 -28.286 -13.456  1.00 38.83           C  
ATOM   3971  O   THR C 221      25.352 -29.785 -12.178  1.00 38.83           O  
ATOM   3972  CG2 THR C 221      28.137 -27.562 -14.767  1.00 38.83           C  
ATOM   3973  OG1 THR C 221      28.925 -28.041 -12.542  1.00 38.83           O  
ATOM   3974  N   ASP C 222      26.417 -28.723 -10.554  1.00 42.17           N  
ATOM   3975  CA  ASP C 222      26.142 -29.723  -9.526  1.00 42.17           C  
ATOM   3976  C   ASP C 222      24.714 -29.593  -9.002  1.00 42.17           C  
ATOM   3977  CB  ASP C 222      27.140 -29.595  -8.373  1.00 42.17           C  
ATOM   3978  O   ASP C 222      24.037 -30.598  -8.775  1.00 42.17           O  
ATOM   3979  CG  ASP C 222      28.580 -29.793  -8.810  1.00 42.17           C  
ATOM   3980  OD1 ASP C 222      28.818 -30.440  -9.853  1.00 42.17           O  
ATOM   3981  OD2 ASP C 222      29.486 -29.301  -8.103  1.00 42.17           O  
ATOM   3982  N   THR C 223      24.294 -28.359  -8.912  1.00 39.75           N  
ATOM   3983  CA  THR C 223      23.016 -28.168  -8.236  1.00 39.75           C  
ATOM   3984  C   THR C 223      21.963 -27.645  -9.209  1.00 39.75           C  
ATOM   3985  CB  THR C 223      23.151 -27.195  -7.050  1.00 39.75           C  
ATOM   3986  O   THR C 223      20.783 -27.549  -8.863  1.00 39.75           O  
ATOM   3987  CG2 THR C 223      23.861 -27.857  -5.874  1.00 39.75           C  
ATOM   3988  OG1 THR C 223      23.904 -26.048  -7.464  1.00 39.75           O  
ATOM   3989  N   GLY C 224      22.327 -27.569 -10.389  1.00 40.10           N  
ATOM   3990  CA  GLY C 224      21.408 -27.098 -11.412  1.00 40.10           C  
ATOM   3991  C   GLY C 224      20.867 -25.708 -11.135  1.00 40.10           C  
ATOM   3992  O   GLY C 224      21.594 -24.839 -10.649  1.00 40.10           O  
ATOM   3993  N   VAL C 225      19.598 -25.454 -11.545  1.00 38.29           N  
ATOM   3994  CA  VAL C 225      18.900 -24.174 -11.483  1.00 38.29           C  
ATOM   3995  C   VAL C 225      18.660 -23.786 -10.026  1.00 38.29           C  
ATOM   3996  CB  VAL C 225      17.560 -24.220 -12.250  1.00 38.29           C  
ATOM   3997  O   VAL C 225      18.314 -22.640  -9.731  1.00 38.29           O  
ATOM   3998  CG1 VAL C 225      17.363 -22.948 -13.072  1.00 38.29           C  
ATOM   3999  CG2 VAL C 225      17.502 -25.455 -13.148  1.00 38.29           C  
ATOM   4000  N   GLU C 226      18.910 -24.716  -9.087  1.00 43.86           N  
ATOM   4001  CA  GLU C 226      18.675 -24.455  -7.670  1.00 43.86           C  
ATOM   4002  C   GLU C 226      19.726 -23.504  -7.103  1.00 43.86           C  
ATOM   4003  CB  GLU C 226      18.666 -25.763  -6.876  1.00 43.86           C  
ATOM   4004  O   GLU C 226      19.458 -22.773  -6.148  1.00 43.86           O  
ATOM   4005  CG  GLU C 226      17.429 -26.617  -7.111  1.00 43.86           C  
ATOM   4006  CD  GLU C 226      17.427 -27.906  -6.305  1.00 43.86           C  
ATOM   4007  OE1 GLU C 226      16.424 -28.654  -6.358  1.00 43.86           O  
ATOM   4008  OE2 GLU C 226      18.436 -28.170  -5.614  1.00 43.86           O  
ATOM   4009  N   HIS C 227      20.827 -23.506  -7.804  1.00 40.25           N  
ATOM   4010  CA  HIS C 227      21.904 -22.616  -7.386  1.00 40.25           C  
ATOM   4011  C   HIS C 227      22.429 -21.797  -8.561  1.00 40.25           C  
ATOM   4012  CB  HIS C 227      23.044 -23.416  -6.753  1.00 40.25           C  
ATOM   4013  O   HIS C 227      22.982 -22.353  -9.513  1.00 40.25           O  
ATOM   4014  CG  HIS C 227      22.757 -23.867  -5.356  1.00 40.25           C  
ATOM   4015  CD2 HIS C 227      22.413 -25.081  -4.867  1.00 40.25           C  
ATOM   4016  ND1 HIS C 227      22.809 -23.015  -4.274  1.00 40.25           N  
ATOM   4017  CE1 HIS C 227      22.508 -23.689  -3.176  1.00 40.25           C  
ATOM   4018  NE2 HIS C 227      22.263 -24.945  -3.509  1.00 40.25           N  
ATOM   4019  N   VAL C 228      21.880 -20.565  -8.612  1.00 41.70           N  
ATOM   4020  CA  VAL C 228      22.339 -19.702  -9.695  1.00 41.70           C  
ATOM   4021  C   VAL C 228      23.258 -18.617  -9.138  1.00 41.70           C  
ATOM   4022  CB  VAL C 228      21.154 -19.061 -10.452  1.00 41.70           C  
ATOM   4023  O   VAL C 228      22.989 -18.053  -8.075  1.00 41.70           O  
ATOM   4024  CG1 VAL C 228      21.657 -18.117 -11.543  1.00 41.70           C  
ATOM   4025  CG2 VAL C 228      20.255 -20.142 -11.048  1.00 41.70           C  
ATOM   4026  N   THR C 229      24.399 -18.559  -9.707  1.00 43.22           N  
ATOM   4027  CA  THR C 229      25.320 -17.478  -9.377  1.00 43.22           C  
ATOM   4028  C   THR C 229      25.171 -16.321 -10.361  1.00 43.22           C  
ATOM   4029  CB  THR C 229      26.780 -17.969  -9.375  1.00 43.22           C  
ATOM   4030  O   THR C 229      25.206 -16.525 -11.576  1.00 43.22           O  
ATOM   4031  CG2 THR C 229      27.726 -16.878  -8.885  1.00 43.22           C  
ATOM   4032  OG1 THR C 229      26.893 -19.108  -8.512  1.00 43.22           O  
ATOM   4033  N   PHE C 230      24.696 -15.198  -9.805  1.00 47.99           N  
ATOM   4034  CA  PHE C 230      24.610 -13.995 -10.625  1.00 47.99           C  
ATOM   4035  C   PHE C 230      25.885 -13.168 -10.508  1.00 47.99           C  
ATOM   4036  CB  PHE C 230      23.398 -13.152 -10.219  1.00 47.99           C  
ATOM   4037  O   PHE C 230      26.399 -12.963  -9.407  1.00 47.99           O  
ATOM   4038  CG  PHE C 230      22.081 -13.861 -10.385  1.00 47.99           C  
ATOM   4039  CD1 PHE C 230      21.391 -13.804 -11.589  1.00 47.99           C  
ATOM   4040  CD2 PHE C 230      21.533 -14.586  -9.335  1.00 47.99           C  
ATOM   4041  CE1 PHE C 230      20.172 -14.460 -11.746  1.00 47.99           C  
ATOM   4042  CE2 PHE C 230      20.315 -15.245  -9.483  1.00 47.99           C  
ATOM   4043  CZ  PHE C 230      19.636 -15.179 -10.689  1.00 47.99           C  
ATOM   4044  N   PHE C 231      26.432 -12.940 -11.734  1.00 40.49           N  
ATOM   4045  CA  PHE C 231      27.540 -11.994 -11.767  1.00 40.49           C  
ATOM   4046  C   PHE C 231      27.045 -10.592 -12.102  1.00 40.49           C  
ATOM   4047  CB  PHE C 231      28.595 -12.435 -12.786  1.00 40.49           C  
ATOM   4048  O   PHE C 231      26.465 -10.370 -13.167  1.00 40.49           O  
ATOM   4049  CG  PHE C 231      29.289 -13.720 -12.423  1.00 40.49           C  
ATOM   4050  CD1 PHE C 231      30.457 -13.708 -11.670  1.00 40.49           C  
ATOM   4051  CD2 PHE C 231      28.773 -14.942 -12.836  1.00 40.49           C  
ATOM   4052  CE1 PHE C 231      31.101 -14.896 -11.333  1.00 40.49           C  
ATOM   4053  CE2 PHE C 231      29.411 -16.133 -12.503  1.00 40.49           C  
ATOM   4054  CZ  PHE C 231      30.575 -16.108 -11.752  1.00 40.49           C  
ATOM   4055  N   ILE C 232      27.026  -9.860 -11.123  1.00 45.13           N  
ATOM   4056  CA  ILE C 232      26.502  -8.513 -11.320  1.00 45.13           C  
ATOM   4057  C   ILE C 232      27.636  -7.497 -11.211  1.00 45.13           C  
ATOM   4058  CB  ILE C 232      25.388  -8.185 -10.301  1.00 45.13           C  
ATOM   4059  O   ILE C 232      28.570  -7.682 -10.427  1.00 45.13           O  
ATOM   4060  CG1 ILE C 232      24.357  -9.319 -10.254  1.00 45.13           C  
ATOM   4061  CG2 ILE C 232      24.719  -6.851 -10.643  1.00 45.13           C  
ATOM   4062  CD1 ILE C 232      23.364  -9.205  -9.105  1.00 45.13           C  
ATOM   4063  N   TYR C 233      27.818  -6.661 -12.208  1.00 39.33           N  
ATOM   4064  CA  TYR C 233      28.828  -5.612 -12.118  1.00 39.33           C  
ATOM   4065  C   TYR C 233      28.192  -4.269 -11.779  1.00 39.33           C  
ATOM   4066  CB  TYR C 233      29.609  -5.503 -13.432  1.00 39.33           C  
ATOM   4067  O   TYR C 233      27.031  -4.023 -12.117  1.00 39.33           O  
ATOM   4068  CG  TYR C 233      29.064  -6.377 -14.536  1.00 39.33           C  
ATOM   4069  CD1 TYR C 233      29.509  -7.686 -14.698  1.00 39.33           C  
ATOM   4070  CD2 TYR C 233      28.104  -5.894 -15.419  1.00 39.33           C  
ATOM   4071  CE1 TYR C 233      29.012  -8.495 -15.715  1.00 39.33           C  
ATOM   4072  CE2 TYR C 233      27.600  -6.693 -16.439  1.00 39.33           C  
ATOM   4073  OH  TYR C 233      27.562  -8.785 -17.588  1.00 39.33           O  
ATOM   4074  CZ  TYR C 233      28.058  -7.990 -16.579  1.00 39.33           C  
ATOM   4075  N   ASN C 234      28.865  -3.657 -10.858  1.00 39.30           N  
ATOM   4076  CA  ASN C 234      28.415  -2.324 -10.473  1.00 39.30           C  
ATOM   4077  C   ASN C 234      28.436  -1.361 -11.657  1.00 39.30           C  
ATOM   4078  CB  ASN C 234      29.272  -1.777  -9.329  1.00 39.30           C  
ATOM   4079  O   ASN C 234      29.475  -1.178 -12.295  1.00 39.30           O  
ATOM   4080  CG  ASN C 234      28.629  -0.594  -8.632  1.00 39.30           C  
ATOM   4081  ND2 ASN C 234      28.870  -0.470  -7.332  1.00 39.30           N  
ATOM   4082  OD1 ASN C 234      27.922   0.201  -9.256  1.00 39.30           O  
ATOM   4083  N   LYS C 235      27.295  -0.986 -12.177  1.00 39.00           N  
ATOM   4084  CA  LYS C 235      27.234  -0.032 -13.281  1.00 39.00           C  
ATOM   4085  C   LYS C 235      27.878   1.296 -12.896  1.00 39.00           C  
ATOM   4086  CB  LYS C 235      25.785   0.194 -13.715  1.00 39.00           C  
ATOM   4087  O   LYS C 235      28.475   1.970 -13.739  1.00 39.00           O  
ATOM   4088  CG  LYS C 235      25.603   0.332 -15.219  1.00 39.00           C  
ATOM   4089  CD  LYS C 235      24.136   0.496 -15.593  1.00 39.00           C  
ATOM   4090  CE  LYS C 235      23.959   0.710 -17.090  1.00 39.00           C  
ATOM   4091  NZ  LYS C 235      22.519   0.836 -17.466  1.00 39.00           N  
ATOM   4092  N   ILE C 236      27.681   1.745 -11.751  1.00 34.47           N  
ATOM   4093  CA  ILE C 236      28.111   3.103 -11.439  1.00 34.47           C  
ATOM   4094  C   ILE C 236      29.636   3.174 -11.437  1.00 34.47           C  
ATOM   4095  CB  ILE C 236      27.551   3.575 -10.079  1.00 34.47           C  
ATOM   4096  O   ILE C 236      30.218   4.179 -11.851  1.00 34.47           O  
ATOM   4097  CG1 ILE C 236      26.018   3.561 -10.099  1.00 34.47           C  
ATOM   4098  CG2 ILE C 236      28.081   4.969  -9.731  1.00 34.47           C  
ATOM   4099  CD1 ILE C 236      25.379   3.786  -8.735  1.00 34.47           C  
ATOM   4100  N   VAL C 237      30.324   2.115 -10.966  1.00 32.51           N  
ATOM   4101  CA  VAL C 237      31.781   2.203 -10.963  1.00 32.51           C  
ATOM   4102  C   VAL C 237      32.338   1.590 -12.246  1.00 32.51           C  
ATOM   4103  CB  VAL C 237      32.389   1.501  -9.728  1.00 32.51           C  
ATOM   4104  O   VAL C 237      31.979   0.468 -12.611  1.00 32.51           O  
ATOM   4105  CG1 VAL C 237      33.894   1.753  -9.651  1.00 32.51           C  
ATOM   4106  CG2 VAL C 237      31.698   1.975  -8.451  1.00 32.51           C  
ATOM   4107  N   ASP C 238      32.389   2.416 -13.303  1.00 34.95           N  
ATOM   4108  CA  ASP C 238      33.009   2.047 -14.572  1.00 34.95           C  
ATOM   4109  C   ASP C 238      34.116   1.015 -14.363  1.00 34.95           C  
ATOM   4110  CB  ASP C 238      33.570   3.284 -15.275  1.00 34.95           C  
ATOM   4111  O   ASP C 238      35.059   0.940 -15.154  1.00 34.95           O  
ATOM   4112  CG  ASP C 238      32.538   3.999 -16.130  1.00 34.95           C  
ATOM   4113  OD1 ASP C 238      31.519   3.378 -16.503  1.00 34.95           O  
ATOM   4114  OD2 ASP C 238      32.747   5.193 -16.437  1.00 34.95           O  
ATOM   4115  N   GLU C 239      34.361   0.634 -13.191  1.00 34.37           N  
ATOM   4116  CA  GLU C 239      35.465  -0.320 -13.127  1.00 34.37           C  
ATOM   4117  C   GLU C 239      34.970  -1.750 -13.328  1.00 34.37           C  
ATOM   4118  CB  GLU C 239      36.202  -0.202 -11.791  1.00 34.37           C  
ATOM   4119  O   GLU C 239      34.391  -2.346 -12.418  1.00 34.37           O  
ATOM   4120  CG  GLU C 239      37.186   0.958 -11.732  1.00 34.37           C  
ATOM   4121  CD  GLU C 239      38.024   0.970 -10.464  1.00 34.37           C  
ATOM   4122  OE1 GLU C 239      38.867   1.882 -10.302  1.00 34.37           O  
ATOM   4123  OE2 GLU C 239      37.837   0.060  -9.626  1.00 34.37           O  
ATOM   4124  N   PRO C 240      34.872  -2.154 -14.612  1.00 37.96           N  
ATOM   4125  CA  PRO C 240      34.440  -3.497 -15.010  1.00 37.96           C  
ATOM   4126  C   PRO C 240      35.093  -4.597 -14.176  1.00 37.96           C  
ATOM   4127  CB  PRO C 240      34.878  -3.588 -16.474  1.00 37.96           C  
ATOM   4128  O   PRO C 240      34.642  -5.745 -14.201  1.00 37.96           O  
ATOM   4129  CG  PRO C 240      35.765  -2.404 -16.682  1.00 37.96           C  
ATOM   4130  CD  PRO C 240      35.673  -1.520 -15.472  1.00 37.96           C  
ATOM   4131  N   GLU C 241      36.034  -4.238 -13.425  1.00 39.23           N  
ATOM   4132  CA  GLU C 241      36.845  -5.318 -12.870  1.00 39.23           C  
ATOM   4133  C   GLU C 241      36.308  -5.771 -11.515  1.00 39.23           C  
ATOM   4134  CB  GLU C 241      38.306  -4.881 -12.738  1.00 39.23           C  
ATOM   4135  O   GLU C 241      36.722  -6.808 -10.993  1.00 39.23           O  
ATOM   4136  CG  GLU C 241      39.001  -4.647 -14.072  1.00 39.23           C  
ATOM   4137  CD  GLU C 241      40.506  -4.476 -13.942  1.00 39.23           C  
ATOM   4138  OE1 GLU C 241      41.190  -4.322 -14.979  1.00 39.23           O  
ATOM   4139  OE2 GLU C 241      41.004  -4.498 -12.795  1.00 39.23           O  
ATOM   4140  N   GLU C 242      35.345  -4.965 -11.016  1.00 37.70           N  
ATOM   4141  CA  GLU C 242      34.816  -5.430  -9.737  1.00 37.70           C  
ATOM   4142  C   GLU C 242      33.464  -6.117  -9.916  1.00 37.70           C  
ATOM   4143  CB  GLU C 242      34.687  -4.265  -8.753  1.00 37.70           C  
ATOM   4144  O   GLU C 242      32.525  -5.521 -10.446  1.00 37.70           O  
ATOM   4145  CG  GLU C 242      35.834  -4.173  -7.756  1.00 37.70           C  
ATOM   4146  CD  GLU C 242      35.697  -3.007  -6.790  1.00 37.70           C  
ATOM   4147  OE1 GLU C 242      36.585  -2.827  -5.926  1.00 37.70           O  
ATOM   4148  OE2 GLU C 242      34.693  -2.268  -6.897  1.00 37.70           O  
ATOM   4149  N   HIS C 243      33.430  -7.485  -9.977  1.00 36.26           N  
ATOM   4150  CA  HIS C 243      32.225  -8.288 -10.152  1.00 36.26           C  
ATOM   4151  C   HIS C 243      31.703  -8.797  -8.813  1.00 36.26           C  
ATOM   4152  CB  HIS C 243      32.497  -9.465 -11.091  1.00 36.26           C  
ATOM   4153  O   HIS C 243      32.472  -8.954  -7.861  1.00 36.26           O  
ATOM   4154  CG  HIS C 243      33.376  -9.117 -12.250  1.00 36.26           C  
ATOM   4155  CD2 HIS C 243      34.705  -9.290 -12.442  1.00 36.26           C  
ATOM   4156  ND1 HIS C 243      32.897  -8.509 -13.391  1.00 36.26           N  
ATOM   4157  CE1 HIS C 243      33.897  -8.323 -14.236  1.00 36.26           C  
ATOM   4158  NE2 HIS C 243      35.005  -8.788 -13.685  1.00 36.26           N  
ATOM   4159  N   VAL C 244      30.456  -8.477  -8.483  1.00 39.57           N  
ATOM   4160  CA  VAL C 244      29.822  -9.093  -7.322  1.00 39.57           C  
ATOM   4161  C   VAL C 244      29.118 -10.382  -7.741  1.00 39.57           C  
ATOM   4162  CB  VAL C 244      28.817  -8.132  -6.648  1.00 39.57           C  
ATOM   4163  O   VAL C 244      28.440 -10.421  -8.770  1.00 39.57           O  
ATOM   4164  CG1 VAL C 244      28.132  -8.811  -5.464  1.00 39.57           C  
ATOM   4165  CG2 VAL C 244      29.521  -6.853  -6.201  1.00 39.57           C  
ATOM   4166  N   GLN C 245      29.461 -11.476  -7.085  1.00 34.95           N  
ATOM   4167  CA  GLN C 245      28.750 -12.732  -7.299  1.00 34.95           C  
ATOM   4168  C   GLN C 245      27.640 -12.918  -6.268  1.00 34.95           C  
ATOM   4169  CB  GLN C 245      29.719 -13.914  -7.246  1.00 34.95           C  
ATOM   4170  O   GLN C 245      27.876 -12.792  -5.064  1.00 34.95           O  
ATOM   4171  CG  GLN C 245      30.492 -14.134  -8.539  1.00 34.95           C  
ATOM   4172  CD  GLN C 245      31.427 -15.326  -8.468  1.00 34.95           C  
ATOM   4173  NE2 GLN C 245      32.148 -15.580  -9.555  1.00 34.95           N  
ATOM   4174  OE1 GLN C 245      31.502 -16.014  -7.445  1.00 34.95           O  
ATOM   4175  N   ILE C 246      26.490 -12.920  -6.723  1.00 39.21           N  
ATOM   4176  CA  ILE C 246      25.356 -13.151  -5.835  1.00 39.21           C  
ATOM   4177  C   ILE C 246      24.859 -14.586  -5.996  1.00 39.21           C  
ATOM   4178  CB  ILE C 246      24.210 -12.153  -6.110  1.00 39.21           C  
ATOM   4179  O   ILE C 246      24.594 -15.036  -7.113  1.00 39.21           O  
ATOM   4180  CG1 ILE C 246      24.713 -10.711  -5.975  1.00 39.21           C  
ATOM   4181  CG2 ILE C 246      23.030 -12.411  -5.168  1.00 39.21           C  
ATOM   4182  CD1 ILE C 246      23.697  -9.658  -6.397  1.00 39.21           C  
ATOM   4183  N   HIS C 247      24.935 -15.384  -4.840  1.00 32.34           N  
ATOM   4184  CA  HIS C 247      24.413 -16.746  -4.841  1.00 32.34           C  
ATOM   4185  C   HIS C 247      22.996 -16.794  -4.280  1.00 32.34           C  
ATOM   4186  CB  HIS C 247      25.328 -17.670  -4.035  1.00 32.34           C  
ATOM   4187  O   HIS C 247      22.736 -16.275  -3.193  1.00 32.34           O  
ATOM   4188  CG  HIS C 247      26.644 -17.937  -4.694  1.00 32.34           C  
ATOM   4189  CD2 HIS C 247      27.842 -17.319  -4.570  1.00 32.34           C  
ATOM   4190  ND1 HIS C 247      26.824 -18.949  -5.612  1.00 32.34           N  
ATOM   4191  CE1 HIS C 247      28.081 -18.942  -6.024  1.00 32.34           C  
ATOM   4192  NE2 HIS C 247      28.720 -17.963  -5.407  1.00 32.34           N  
ATOM   4193  N   THR C 248      22.081 -16.956  -5.115  1.00 38.19           N  
ATOM   4194  CA  THR C 248      20.728 -17.080  -4.584  1.00 38.19           C  
ATOM   4195  C   THR C 248      20.495 -18.478  -4.019  1.00 38.19           C  
ATOM   4196  CB  THR C 248      19.674 -16.778  -5.665  1.00 38.19           C  
ATOM   4197  O   THR C 248      20.966 -19.468  -4.584  1.00 38.19           O  
ATOM   4198  CG2 THR C 248      19.378 -15.283  -5.742  1.00 38.19           C  
ATOM   4199  OG1 THR C 248      20.161 -17.223  -6.937  1.00 38.19           O  
ATOM   4200  N   ILE C 249      20.172 -18.559  -2.706  1.00 31.68           N  
ATOM   4201  CA  ILE C 249      19.874 -19.877  -2.157  1.00 31.68           C  
ATOM   4202  C   ILE C 249      18.631 -20.450  -2.834  1.00 31.68           C  
ATOM   4203  CB  ILE C 249      19.671 -19.819  -0.626  1.00 31.68           C  
ATOM   4204  O   ILE C 249      18.604 -21.626  -3.204  1.00 31.68           O  
ATOM   4205  CG1 ILE C 249      20.941 -19.305   0.062  1.00 31.68           C  
ATOM   4206  CG2 ILE C 249      19.271 -21.193  -0.081  1.00 31.68           C  
ATOM   4207  CD1 ILE C 249      20.779 -19.057   1.555  1.00 31.68           C  
ATOM   4208  N   ASP C 250      17.532 -19.939  -2.327  1.00 31.44           N  
ATOM   4209  CA  ASP C 250      16.264 -20.594  -2.635  1.00 31.44           C  
ATOM   4210  C   ASP C 250      15.852 -20.340  -4.083  1.00 31.44           C  
ATOM   4211  CB  ASP C 250      15.167 -20.112  -1.683  1.00 31.44           C  
ATOM   4212  O   ASP C 250      15.517 -19.211  -4.450  1.00 31.44           O  
ATOM   4213  CG  ASP C 250      14.038 -21.116  -1.523  1.00 31.44           C  
ATOM   4214  OD1 ASP C 250      14.062 -22.172  -2.192  1.00 31.44           O  
ATOM   4215  OD2 ASP C 250      13.116 -20.847  -0.723  1.00 31.44           O  
ATOM   4216  N   GLY C 251      16.674 -20.870  -4.922  1.00 32.07           N  
ATOM   4217  CA  GLY C 251      16.534 -20.727  -6.362  1.00 32.07           C  
ATOM   4218  C   GLY C 251      15.129 -21.015  -6.857  1.00 32.07           C  
ATOM   4219  O   GLY C 251      14.559 -22.064  -6.549  1.00 32.07           O  
ATOM   4220  N   SER C 252      14.261 -20.083  -6.696  1.00 29.82           N  
ATOM   4221  CA  SER C 252      13.064 -20.479  -7.430  1.00 29.82           C  
ATOM   4222  C   SER C 252      13.422 -21.123  -8.765  1.00 29.82           C  
ATOM   4223  CB  SER C 252      12.154 -19.273  -7.664  1.00 29.82           C  
ATOM   4224  O   SER C 252      14.522 -20.920  -9.283  1.00 29.82           O  
ATOM   4225  OG  SER C 252      12.834 -18.262  -8.387  1.00 29.82           O  
ATOM   4226  N   SER C 253      12.859 -22.376  -8.985  1.00 27.82           N  
ATOM   4227  CA  SER C 253      13.046 -23.258 -10.132  1.00 27.82           C  
ATOM   4228  C   SER C 253      13.129 -22.465 -11.432  1.00 27.82           C  
ATOM   4229  CB  SER C 253      11.908 -24.276 -10.218  1.00 27.82           C  
ATOM   4230  O   SER C 253      12.235 -21.676 -11.742  1.00 27.82           O  
ATOM   4231  OG  SER C 253      10.767 -23.815  -9.515  1.00 27.82           O  
ATOM   4232  N   GLY C 254      14.180 -21.780 -11.606  1.00 30.83           N  
ATOM   4233  CA  GLY C 254      14.342 -21.262 -12.955  1.00 30.83           C  
ATOM   4234  C   GLY C 254      13.888 -22.235 -14.027  1.00 30.83           C  
ATOM   4235  O   GLY C 254      13.897 -23.449 -13.815  1.00 30.83           O  
ATOM   4236  N   VAL C 255      12.722 -22.094 -14.519  1.00 26.21           N  
ATOM   4237  CA  VAL C 255      12.170 -22.979 -15.540  1.00 26.21           C  
ATOM   4238  C   VAL C 255      13.028 -22.911 -16.801  1.00 26.21           C  
ATOM   4239  CB  VAL C 255      10.705 -22.619 -15.871  1.00 26.21           C  
ATOM   4240  O   VAL C 255      13.347 -21.823 -17.285  1.00 26.21           O  
ATOM   4241  CG1 VAL C 255      10.130 -23.588 -16.903  1.00 26.21           C  
ATOM   4242  CG2 VAL C 255       9.855 -22.620 -14.601  1.00 26.21           C  
ATOM   4243  N   VAL C 256      13.879 -23.954 -16.952  1.00 26.91           N  
ATOM   4244  CA  VAL C 256      14.627 -24.150 -18.189  1.00 26.91           C  
ATOM   4245  C   VAL C 256      13.666 -24.498 -19.324  1.00 26.91           C  
ATOM   4246  CB  VAL C 256      15.695 -25.256 -18.037  1.00 26.91           C  
ATOM   4247  O   VAL C 256      12.908 -25.466 -19.229  1.00 26.91           O  
ATOM   4248  CG1 VAL C 256      16.493 -25.418 -19.330  1.00 26.91           C  
ATOM   4249  CG2 VAL C 256      16.626 -24.941 -16.868  1.00 26.91           C  
ATOM   4250  N   ASN C 257      13.056 -23.501 -19.868  1.00 24.38           N  
ATOM   4251  CA  ASN C 257      12.247 -23.881 -21.020  1.00 24.38           C  
ATOM   4252  C   ASN C 257      13.113 -24.180 -22.240  1.00 24.38           C  
ATOM   4253  CB  ASN C 257      11.230 -22.785 -21.347  1.00 24.38           C  
ATOM   4254  O   ASN C 257      13.666 -23.265 -22.853  1.00 24.38           O  
ATOM   4255  CG  ASN C 257      10.082 -23.289 -22.199  1.00 24.38           C  
ATOM   4256  ND2 ASN C 257       9.015 -22.503 -22.283  1.00 24.38           N  
ATOM   4257  OD1 ASN C 257      10.153 -24.377 -22.777  1.00 24.38           O  
ATOM   4258  N   PRO C 258      13.593 -25.435 -22.421  1.00 26.60           N  
ATOM   4259  CA  PRO C 258      14.484 -25.833 -23.513  1.00 26.60           C  
ATOM   4260  C   PRO C 258      13.938 -25.455 -24.888  1.00 26.60           C  
ATOM   4261  CB  PRO C 258      14.572 -27.354 -23.360  1.00 26.60           C  
ATOM   4262  O   PRO C 258      14.679 -25.463 -25.875  1.00 26.60           O  
ATOM   4263  CG  PRO C 258      13.476 -27.706 -22.407  1.00 26.60           C  
ATOM   4264  CD  PRO C 258      12.967 -26.441 -21.778  1.00 26.60           C  
ATOM   4265  N   VAL C 259      12.677 -25.380 -25.050  1.00 26.88           N  
ATOM   4266  CA  VAL C 259      12.107 -25.360 -26.393  1.00 26.88           C  
ATOM   4267  C   VAL C 259      12.272 -23.971 -27.004  1.00 26.88           C  
ATOM   4268  CB  VAL C 259      10.616 -25.765 -26.384  1.00 26.88           C  
ATOM   4269  O   VAL C 259      11.961 -23.761 -28.179  1.00 26.88           O  
ATOM   4270  CG1 VAL C 259      10.071 -25.853 -27.808  1.00 26.88           C  
ATOM   4271  CG2 VAL C 259      10.429 -27.094 -25.654  1.00 26.88           C  
ATOM   4272  N   MET C 260      12.603 -23.025 -26.165  1.00 25.22           N  
ATOM   4273  CA  MET C 260      12.597 -21.743 -26.863  1.00 25.22           C  
ATOM   4274  C   MET C 260      13.961 -21.454 -27.481  1.00 25.22           C  
ATOM   4275  CB  MET C 260      12.204 -20.613 -25.910  1.00 25.22           C  
ATOM   4276  O   MET C 260      14.995 -21.758 -26.884  1.00 25.22           O  
ATOM   4277  CG  MET C 260      10.781 -20.115 -26.103  1.00 25.22           C  
ATOM   4278  SD  MET C 260      10.477 -18.512 -25.263  1.00 25.22           S  
ATOM   4279  CE  MET C 260       9.107 -18.979 -24.169  1.00 25.22           C  
ATOM   4280  N   GLU C 261      14.028 -21.295 -28.792  1.00 25.19           N  
ATOM   4281  CA  GLU C 261      15.170 -20.916 -29.619  1.00 25.19           C  
ATOM   4282  C   GLU C 261      15.910 -19.722 -29.023  1.00 25.19           C  
ATOM   4283  CB  GLU C 261      14.718 -20.596 -31.046  1.00 25.19           C  
ATOM   4284  O   GLU C 261      15.289 -18.815 -28.464  1.00 25.19           O  
ATOM   4285  CG  GLU C 261      14.739 -21.796 -31.981  1.00 25.19           C  
ATOM   4286  CD  GLU C 261      14.302 -21.461 -33.398  1.00 25.19           C  
ATOM   4287  OE1 GLU C 261      14.259 -22.375 -34.253  1.00 25.19           O  
ATOM   4288  OE2 GLU C 261      14.001 -20.274 -33.656  1.00 25.19           O  
ATOM   4289  N   PRO C 262      17.237 -19.964 -28.758  1.00 23.52           N  
ATOM   4290  CA  PRO C 262      18.015 -18.854 -28.203  1.00 23.52           C  
ATOM   4291  C   PRO C 262      17.667 -17.511 -28.843  1.00 23.52           C  
ATOM   4292  CB  PRO C 262      19.462 -19.248 -28.512  1.00 23.52           C  
ATOM   4293  O   PRO C 262      17.470 -17.435 -30.058  1.00 23.52           O  
ATOM   4294  CG  PRO C 262      19.350 -20.424 -29.427  1.00 23.52           C  
ATOM   4295  CD  PRO C 262      17.901 -20.804 -29.540  1.00 23.52           C  
ATOM   4296  N   ILE C 263      17.037 -16.728 -28.145  1.00 22.74           N  
ATOM   4297  CA  ILE C 263      16.681 -15.462 -28.775  1.00 22.74           C  
ATOM   4298  C   ILE C 263      17.947 -14.731 -29.216  1.00 22.74           C  
ATOM   4299  CB  ILE C 263      15.851 -14.571 -27.824  1.00 22.74           C  
ATOM   4300  O   ILE C 263      17.930 -13.981 -30.195  1.00 22.74           O  
ATOM   4301  CG1 ILE C 263      14.563 -15.290 -27.406  1.00 22.74           C  
ATOM   4302  CG2 ILE C 263      15.537 -13.224 -28.483  1.00 22.74           C  
ATOM   4303  CD1 ILE C 263      13.806 -14.600 -26.280  1.00 22.74           C  
ATOM   4304  N   TYR C 264      19.076 -14.674 -28.381  1.00 22.33           N  
ATOM   4305  CA  TYR C 264      20.213 -13.825 -28.721  1.00 22.33           C  
ATOM   4306  C   TYR C 264      21.379 -14.658 -29.240  1.00 22.33           C  
ATOM   4307  CB  TYR C 264      20.655 -13.006 -27.505  1.00 22.33           C  
ATOM   4308  O   TYR C 264      21.469 -15.855 -28.957  1.00 22.33           O  
ATOM   4309  CG  TYR C 264      19.627 -12.003 -27.042  1.00 22.33           C  
ATOM   4310  CD1 TYR C 264      19.508 -10.761 -27.660  1.00 22.33           C  
ATOM   4311  CD2 TYR C 264      18.772 -12.296 -25.985  1.00 22.33           C  
ATOM   4312  CE1 TYR C 264      18.563  -9.833 -27.234  1.00 22.33           C  
ATOM   4313  CE2 TYR C 264      17.823 -11.376 -25.551  1.00 22.33           C  
ATOM   4314  OH  TYR C 264      16.788  -9.235 -25.756  1.00 22.33           O  
ATOM   4315  CZ  TYR C 264      17.726 -10.150 -26.181  1.00 22.33           C  
ATOM   4316  N   ASP C 265      22.109 -14.151 -30.267  1.00 21.66           N  
ATOM   4317  CA  ASP C 265      23.282 -14.751 -30.894  1.00 21.66           C  
ATOM   4318  C   ASP C 265      24.401 -14.963 -29.877  1.00 21.66           C  
ATOM   4319  CB  ASP C 265      23.779 -13.878 -32.048  1.00 21.66           C  
ATOM   4320  O   ASP C 265      24.539 -14.189 -28.928  1.00 21.66           O  
ATOM   4321  CG  ASP C 265      22.935 -14.016 -33.303  1.00 21.66           C  
ATOM   4322  OD1 ASP C 265      22.219 -15.031 -33.448  1.00 21.66           O  
ATOM   4323  OD2 ASP C 265      22.988 -13.104 -34.156  1.00 21.66           O  
ATOM   4324  N   GLU C 266      24.924 -16.124 -29.686  1.00 21.65           N  
ATOM   4325  CA  GLU C 266      26.026 -16.518 -28.813  1.00 21.65           C  
ATOM   4326  C   GLU C 266      27.212 -15.568 -28.959  1.00 21.65           C  
ATOM   4327  CB  GLU C 266      26.463 -17.954 -29.113  1.00 21.65           C  
ATOM   4328  O   GLU C 266      27.608 -15.229 -30.075  1.00 21.65           O  
ATOM   4329  CG  GLU C 266      25.784 -18.999 -28.239  1.00 21.65           C  
ATOM   4330  CD  GLU C 266      26.300 -20.408 -28.479  1.00 21.65           C  
ATOM   4331  OE1 GLU C 266      25.850 -21.346 -27.781  1.00 21.65           O  
ATOM   4332  OE2 GLU C 266      27.161 -20.577 -29.371  1.00 21.65           O  
ATOM   4333  N   PRO C 267      27.612 -14.775 -27.949  1.00 20.54           N  
ATOM   4334  CA  PRO C 267      28.803 -13.940 -28.122  1.00 20.54           C  
ATOM   4335  C   PRO C 267      29.991 -14.715 -28.688  1.00 20.54           C  
ATOM   4336  CB  PRO C 267      29.098 -13.448 -26.703  1.00 20.54           C  
ATOM   4337  O   PRO C 267      30.121 -15.917 -28.441  1.00 20.54           O  
ATOM   4338  CG  PRO C 267      28.240 -14.294 -25.819  1.00 20.54           C  
ATOM   4339  CD  PRO C 267      27.322 -15.109 -26.684  1.00 20.54           C  
ATOM   4340  N   THR C 268      30.467 -14.444 -29.945  1.00 19.90           N  
ATOM   4341  CA  THR C 268      31.661 -14.990 -30.581  1.00 19.90           C  
ATOM   4342  C   THR C 268      32.882 -14.812 -29.683  1.00 19.90           C  
ATOM   4343  CB  THR C 268      31.921 -14.324 -31.945  1.00 19.90           C  
ATOM   4344  O   THR C 268      33.097 -13.734 -29.126  1.00 19.90           O  
ATOM   4345  CG2 THR C 268      32.253 -15.363 -33.010  1.00 19.90           C  
ATOM   4346  OG1 THR C 268      30.752 -13.599 -32.347  1.00 19.90           O  
ATOM   4347  N   THR C 269      33.331 -15.864 -28.957  1.00 18.59           N  
ATOM   4348  CA  THR C 269      34.538 -15.918 -28.140  1.00 18.59           C  
ATOM   4349  C   THR C 269      35.725 -15.318 -28.888  1.00 18.59           C  
ATOM   4350  CB  THR C 269      34.867 -17.364 -27.725  1.00 18.59           C  
ATOM   4351  O   THR C 269      36.026 -15.723 -30.013  1.00 18.59           O  
ATOM   4352  CG2 THR C 269      34.143 -17.745 -26.438  1.00 18.59           C  
ATOM   4353  OG1 THR C 269      34.464 -18.258 -28.769  1.00 18.59           O  
ATOM   4354  N   THR C 270      35.832 -13.996 -29.039  1.00 18.60           N  
ATOM   4355  CA  THR C 270      37.022 -13.403 -29.638  1.00 18.60           C  
ATOM   4356  C   THR C 270      38.288 -13.962 -28.993  1.00 18.60           C  
ATOM   4357  CB  THR C 270      37.010 -11.869 -29.504  1.00 18.60           C  
ATOM   4358  O   THR C 270      38.379 -14.050 -27.767  1.00 18.60           O  
ATOM   4359  CG2 THR C 270      36.858 -11.200 -30.866  1.00 18.60           C  
ATOM   4360  OG1 THR C 270      35.915 -11.477 -28.667  1.00 18.60           O  
ATOM   4361  N   THR C 271      38.865 -15.078 -29.561  1.00 17.46           N  
ATOM   4362  CA  THR C 271      40.159 -15.664 -29.232  1.00 17.46           C  
ATOM   4363  C   THR C 271      41.244 -14.591 -29.187  1.00 17.46           C  
ATOM   4364  CB  THR C 271      40.554 -16.754 -30.246  1.00 17.46           C  
ATOM   4365  O   THR C 271      41.456 -13.875 -30.167  1.00 17.46           O  
ATOM   4366  CG2 THR C 271      40.949 -18.046 -29.539  1.00 17.46           C  
ATOM   4367  OG1 THR C 271      39.443 -17.017 -31.112  1.00 17.46           O  
ATOM   4368  N   SER C 272      41.304 -13.791 -28.154  1.00 16.88           N  
ATOM   4369  CA  SER C 272      42.423 -12.870 -27.984  1.00 16.88           C  
ATOM   4370  C   SER C 272      43.759 -13.588 -28.147  1.00 16.88           C  
ATOM   4371  CB  SER C 272      42.361 -12.197 -26.613  1.00 16.88           C  
ATOM   4372  O   SER C 272      43.941 -14.694 -27.635  1.00 16.88           O  
ATOM   4373  OG  SER C 272      42.309 -13.165 -25.579  1.00 16.88           O  
ATOM   4374  N   VAL C 273      44.324 -13.636 -29.359  1.00 16.49           N  
ATOM   4375  CA  VAL C 273      45.665 -14.106 -29.693  1.00 16.49           C  
ATOM   4376  C   VAL C 273      46.685 -13.469 -28.753  1.00 16.49           C  
ATOM   4377  CB  VAL C 273      46.026 -13.794 -31.163  1.00 16.49           C  
ATOM   4378  O   VAL C 273      46.632 -12.264 -28.494  1.00 16.49           O  
ATOM   4379  CG1 VAL C 273      47.302 -14.526 -31.573  1.00 16.49           C  
ATOM   4380  CG2 VAL C 273      44.870 -14.170 -32.087  1.00 16.49           C  
ATOM   4381  N   PRO C 274      47.224 -14.320 -27.843  1.00 17.46           N  
ATOM   4382  CA  PRO C 274      48.309 -13.819 -26.996  1.00 17.46           C  
ATOM   4383  C   PRO C 274      49.385 -13.081 -27.789  1.00 17.46           C  
ATOM   4384  CB  PRO C 274      48.875 -15.090 -26.359  1.00 17.46           C  
ATOM   4385  O   PRO C 274      49.803 -13.548 -28.852  1.00 17.46           O  
ATOM   4386  CG  PRO C 274      48.158 -16.211 -27.041  1.00 17.46           C  
ATOM   4387  CD  PRO C 274      47.169 -15.626 -28.008  1.00 17.46           C  
ATOM   4388  N   LEU C 275      49.497 -11.711 -27.749  1.00 17.68           N  
ATOM   4389  CA  LEU C 275      50.777 -11.156 -28.176  1.00 17.68           C  
ATOM   4390  C   LEU C 275      51.921 -11.726 -27.345  1.00 17.68           C  
ATOM   4391  CB  LEU C 275      50.762  -9.629 -28.066  1.00 17.68           C  
ATOM   4392  O   LEU C 275      51.810 -11.838 -26.122  1.00 17.68           O  
ATOM   4393  CG  LEU C 275      50.316  -8.863 -29.312  1.00 17.68           C  
ATOM   4394  CD1 LEU C 275      49.440  -7.678 -28.920  1.00 17.68           C  
ATOM   4395  CD2 LEU C 275      51.525  -8.398 -30.116  1.00 17.68           C  
TER    4396      LEU C 275                                                      
ENDMDL                                                                          
END                                                                             
