# Supplementary material for: AI-guided pipeline for protein–protein interaction drug discovery identifies a SARS-CoV-2 inhibitor
Source: Mol Syst Biol. 2024 Mar 11;20(4):428–57. doi: 10.1038/s44320-024-00019-8 (PMC10987651; doi:10.1038/s44320-024-00019-8)
Supplement: Supplementary file 15 — Source Data Fig. 5 [file 44320_2024_19_MOESM15_ESM.zip › Source Data Figure 5/ColabFold/ORF3a-ORF3a_4d856.result/ORF3a_ORF3a_4d856_unrelaxed_rank_2_model_5.pdb]

MODEL     1                                                                     
ATOM      1  N   MET B   1       2.171  32.175 -10.787  1.00 25.31           N  
ATOM      2  CA  MET B   1       2.634  32.636  -9.481  1.00 25.31           C  
ATOM      3  C   MET B   1       1.626  33.593  -8.853  1.00 25.31           C  
ATOM      4  CB  MET B   1       3.997  33.319  -9.604  1.00 25.31           C  
ATOM      5  O   MET B   1       1.383  33.541  -7.647  1.00 25.31           O  
ATOM      6  CG  MET B   1       5.139  32.523  -8.993  1.00 25.31           C  
ATOM      7  SD  MET B   1       6.662  33.524  -8.785  1.00 25.31           S  
ATOM      8  CE  MET B   1       7.019  33.204  -7.035  1.00 25.31           C  
ATOM      9  N   ASP B   2       0.928  34.394  -9.666  1.00 28.65           N  
ATOM     10  CA  ASP B   2      -0.099  35.356  -9.278  1.00 28.65           C  
ATOM     11  C   ASP B   2      -1.414  34.653  -8.951  1.00 28.65           C  
ATOM     12  CB  ASP B   2      -0.315  36.386 -10.389  1.00 28.65           C  
ATOM     13  O   ASP B   2      -2.087  35.005  -7.979  1.00 28.65           O  
ATOM     14  CG  ASP B   2       0.303  37.737 -10.073  1.00 28.65           C  
ATOM     15  OD1 ASP B   2       0.650  37.990  -8.899  1.00 28.65           O  
ATOM     16  OD2 ASP B   2       0.441  38.557 -11.007  1.00 28.65           O  
ATOM     17  N   LEU B   3      -1.898  33.668  -9.735  1.00 28.37           N  
ATOM     18  CA  LEU B   3      -3.086  32.864  -9.471  1.00 28.37           C  
ATOM     19  C   LEU B   3      -2.945  32.101  -8.158  1.00 28.37           C  
ATOM     20  CB  LEU B   3      -3.336  31.883 -10.620  1.00 28.37           C  
ATOM     21  O   LEU B   3      -3.883  32.055  -7.358  1.00 28.37           O  
ATOM     22  CG  LEU B   3      -4.776  31.400 -10.798  1.00 28.37           C  
ATOM     23  CD1 LEU B   3      -5.463  32.184 -11.911  1.00 28.37           C  
ATOM     24  CD2 LEU B   3      -4.806  29.905 -11.093  1.00 28.37           C  
ATOM     25  N   PHE B   4      -1.826  31.603  -7.880  1.00 28.49           N  
ATOM     26  CA  PHE B   4      -1.420  30.920  -6.658  1.00 28.49           C  
ATOM     27  C   PHE B   4      -1.480  31.866  -5.464  1.00 28.49           C  
ATOM     28  CB  PHE B   4      -0.006  30.348  -6.804  1.00 28.49           C  
ATOM     29  O   PHE B   4      -2.025  31.516  -4.415  1.00 28.49           O  
ATOM     30  CG  PHE B   4       0.282  29.199  -5.876  1.00 28.49           C  
ATOM     31  CD1 PHE B   4       0.902  29.414  -4.652  1.00 28.49           C  
ATOM     32  CD2 PHE B   4      -0.067  27.902  -6.230  1.00 28.49           C  
ATOM     33  CE1 PHE B   4       1.170  28.352  -3.791  1.00 28.49           C  
ATOM     34  CE2 PHE B   4       0.198  26.835  -5.376  1.00 28.49           C  
ATOM     35  CZ  PHE B   4       0.817  27.062  -4.157  1.00 28.49           C  
ATOM     36  N   MET B   5      -1.049  33.045  -5.561  1.00 30.27           N  
ATOM     37  CA  MET B   5      -1.077  34.074  -4.526  1.00 30.27           C  
ATOM     38  C   MET B   5      -2.507  34.521  -4.240  1.00 30.27           C  
ATOM     39  CB  MET B   5      -0.226  35.277  -4.939  1.00 30.27           C  
ATOM     40  O   MET B   5      -2.862  34.785  -3.090  1.00 30.27           O  
ATOM     41  CG  MET B   5       1.261  35.091  -4.685  1.00 30.27           C  
ATOM     42  SD  MET B   5       1.675  35.097  -2.898  1.00 30.27           S  
ATOM     43  CE  MET B   5       3.417  35.602  -2.975  1.00 30.27           C  
ATOM     44  N   ARG B   6      -3.311  34.605  -5.286  1.00 29.36           N  
ATOM     45  CA  ARG B   6      -4.702  35.028  -5.163  1.00 29.36           C  
ATOM     46  C   ARG B   6      -5.524  33.992  -4.404  1.00 29.36           C  
ATOM     47  CB  ARG B   6      -5.314  35.273  -6.544  1.00 29.36           C  
ATOM     48  O   ARG B   6      -6.375  34.346  -3.585  1.00 29.36           O  
ATOM     49  CG  ARG B   6      -5.244  36.721  -7.000  1.00 29.36           C  
ATOM     50  CD  ARG B   6      -6.047  36.951  -8.274  1.00 29.36           C  
ATOM     51  NE  ARG B   6      -6.019  38.352  -8.683  1.00 29.36           N  
ATOM     52  NH1 ARG B   6      -7.452  38.072 -10.473  1.00 29.36           N  
ATOM     53  NH2 ARG B   6      -6.591  40.143 -10.002  1.00 29.36           N  
ATOM     54  CZ  ARG B   6      -6.688  38.853  -9.718  1.00 29.36           C  
ATOM     55  N   ILE B   7      -5.322  32.800  -4.791  1.00 27.80           N  
ATOM     56  CA  ILE B   7      -6.019  31.724  -4.095  1.00 27.80           C  
ATOM     57  C   ILE B   7      -5.525  31.636  -2.653  1.00 27.80           C  
ATOM     58  CB  ILE B   7      -5.825  30.369  -4.812  1.00 27.80           C  
ATOM     59  O   ILE B   7      -6.324  31.500  -1.724  1.00 27.80           O  
ATOM     60  CG1 ILE B   7      -6.481  30.399  -6.197  1.00 27.80           C  
ATOM     61  CG2 ILE B   7      -6.387  29.224  -3.964  1.00 27.80           C  
ATOM     62  CD1 ILE B   7      -6.160  29.185  -7.059  1.00 27.80           C  
ATOM     63  N   PHE B   8      -4.186  31.586  -2.562  1.00 28.28           N  
ATOM     64  CA  PHE B   8      -3.517  31.307  -1.296  1.00 28.28           C  
ATOM     65  C   PHE B   8      -3.157  32.602  -0.578  1.00 28.28           C  
ATOM     66  CB  PHE B   8      -2.257  30.467  -1.526  1.00 28.28           C  
ATOM     67  O   PHE B   8      -2.475  32.580   0.449  1.00 28.28           O  
ATOM     68  CG  PHE B   8      -2.538  29.013  -1.797  1.00 28.28           C  
ATOM     69  CD1 PHE B   8      -2.807  28.137  -0.753  1.00 28.28           C  
ATOM     70  CD2 PHE B   8      -2.534  28.523  -3.096  1.00 28.28           C  
ATOM     71  CE1 PHE B   8      -3.067  26.791  -1.000  1.00 28.28           C  
ATOM     72  CE2 PHE B   8      -2.793  27.180  -3.351  1.00 28.28           C  
ATOM     73  CZ  PHE B   8      -3.058  26.315  -2.302  1.00 28.28           C  
ATOM     74  N   THR B   9      -3.238  33.776  -1.189  1.00 28.48           N  
ATOM     75  CA  THR B   9      -3.012  35.015  -0.454  1.00 28.48           C  
ATOM     76  C   THR B   9      -3.946  35.108   0.750  1.00 28.48           C  
ATOM     77  CB  THR B   9      -3.211  36.246  -1.357  1.00 28.48           C  
ATOM     78  O   THR B   9      -5.139  35.378   0.597  1.00 28.48           O  
ATOM     79  CG2 THR B   9      -2.041  37.216  -1.232  1.00 28.48           C  
ATOM     80  OG1 THR B   9      -3.319  35.818  -2.721  1.00 28.48           O  
ATOM     81  N   ILE B  10      -4.049  34.006   1.407  1.00 28.36           N  
ATOM     82  CA  ILE B  10      -4.888  33.937   2.598  1.00 28.36           C  
ATOM     83  C   ILE B  10      -4.530  35.078   3.548  1.00 28.36           C  
ATOM     84  CB  ILE B  10      -4.740  32.576   3.316  1.00 28.36           C  
ATOM     85  O   ILE B  10      -3.524  35.764   3.353  1.00 28.36           O  
ATOM     86  CG1 ILE B  10      -4.925  31.425   2.321  1.00 28.36           C  
ATOM     87  CG2 ILE B  10      -5.737  32.465   4.473  1.00 28.36           C  
ATOM     88  CD1 ILE B  10      -4.518  30.063   2.867  1.00 28.36           C  
ATOM     89  N   GLY B  11      -4.605  34.755   5.039  1.00 27.92           N  
ATOM     90  CA  GLY B  11      -4.575  35.576   6.239  1.00 27.92           C  
ATOM     91  C   GLY B  11      -3.260  36.308   6.428  1.00 27.92           C  
ATOM     92  O   GLY B  11      -2.256  35.965   5.800  1.00 27.92           O  
ATOM     93  N   THR B  12      -3.206  37.526   6.228  1.00 25.72           N  
ATOM     94  CA  THR B  12      -2.059  38.376   6.525  1.00 25.72           C  
ATOM     95  C   THR B  12      -1.557  38.132   7.945  1.00 25.72           C  
ATOM     96  CB  THR B  12      -2.407  39.866   6.350  1.00 25.72           C  
ATOM     97  O   THR B  12      -2.354  38.014   8.878  1.00 25.72           O  
ATOM     98  CG2 THR B  12      -2.277  40.294   4.892  1.00 25.72           C  
ATOM     99  OG1 THR B  12      -3.755  40.090   6.783  1.00 25.72           O  
ATOM    100  N   VAL B  13      -0.568  37.326   8.072  1.00 27.49           N  
ATOM    101  CA  VAL B  13       0.046  37.245   9.394  1.00 27.49           C  
ATOM    102  C   VAL B  13       0.627  38.604   9.778  1.00 27.49           C  
ATOM    103  CB  VAL B  13       1.146  36.161   9.443  1.00 27.49           C  
ATOM    104  O   VAL B  13       1.428  39.176   9.035  1.00 27.49           O  
ATOM    105  CG1 VAL B  13       1.737  36.055  10.848  1.00 27.49           C  
ATOM    106  CG2 VAL B  13       0.587  34.813   8.992  1.00 27.49           C  
ATOM    107  N   THR B  14      -0.209  39.469  10.413  1.00 25.80           N  
ATOM    108  CA  THR B  14       0.353  40.721  10.907  1.00 25.80           C  
ATOM    109  C   THR B  14       1.229  40.474  12.132  1.00 25.80           C  
ATOM    110  CB  THR B  14      -0.755  41.730  11.261  1.00 25.80           C  
ATOM    111  O   THR B  14       0.822  39.776  13.063  1.00 25.80           O  
ATOM    112  CG2 THR B  14      -1.176  42.536  10.037  1.00 25.80           C  
ATOM    113  OG1 THR B  14      -1.893  41.022  11.768  1.00 25.80           O  
ATOM    114  N   LEU B  15       2.457  40.478  11.931  1.00 27.15           N  
ATOM    115  CA  LEU B  15       3.411  40.383  13.030  1.00 27.15           C  
ATOM    116  C   LEU B  15       3.297  41.590  13.955  1.00 27.15           C  
ATOM    117  CB  LEU B  15       4.840  40.270  12.492  1.00 27.15           C  
ATOM    118  O   LEU B  15       3.429  42.732  13.511  1.00 27.15           O  
ATOM    119  CG  LEU B  15       5.375  38.854  12.279  1.00 27.15           C  
ATOM    120  CD1 LEU B  15       6.254  38.801  11.034  1.00 27.15           C  
ATOM    121  CD2 LEU B  15       6.149  38.384  13.506  1.00 27.15           C  
ATOM    122  N   LYS B  16       2.392  41.615  14.866  1.00 28.42           N  
ATOM    123  CA  LYS B  16       2.504  42.726  15.807  1.00 28.42           C  
ATOM    124  C   LYS B  16       3.737  42.575  16.692  1.00 28.42           C  
ATOM    125  CB  LYS B  16       1.247  42.826  16.672  1.00 28.42           C  
ATOM    126  O   LYS B  16       3.977  41.504  17.254  1.00 28.42           O  
ATOM    127  CG  LYS B  16       0.214  43.815  16.152  1.00 28.42           C  
ATOM    128  CD  LYS B  16      -0.952  43.967  17.121  1.00 28.42           C  
ATOM    129  CE  LYS B  16      -2.010  44.918  16.579  1.00 28.42           C  
ATOM    130  NZ  LYS B  16      -3.172  45.043  17.509  1.00 28.42           N  
ATOM    131  N   GLN B  17       4.841  43.355  16.460  1.00 31.06           N  
ATOM    132  CA  GLN B  17       6.091  43.363  17.212  1.00 31.06           C  
ATOM    133  C   GLN B  17       5.829  43.426  18.714  1.00 31.06           C  
ATOM    134  CB  GLN B  17       6.969  44.540  16.783  1.00 31.06           C  
ATOM    135  O   GLN B  17       5.133  44.325  19.191  1.00 31.06           O  
ATOM    136  CG  GLN B  17       8.305  44.124  16.183  1.00 31.06           C  
ATOM    137  CD  GLN B  17       9.076  45.293  15.600  1.00 31.06           C  
ATOM    138  NE2 GLN B  17      10.302  45.033  15.156  1.00 31.06           N  
ATOM    139  OE1 GLN B  17       8.575  46.421  15.548  1.00 31.06           O  
ATOM    140  N   GLY B  18       5.754  42.432  19.415  1.00 31.16           N  
ATOM    141  CA  GLY B  18       5.652  42.486  20.864  1.00 31.16           C  
ATOM    142  C   GLY B  18       6.752  43.307  21.510  1.00 31.16           C  
ATOM    143  O   GLY B  18       7.761  43.614  20.872  1.00 31.16           O  
ATOM    144  N   GLU B  19       6.493  44.269  22.448  1.00 29.09           N  
ATOM    145  CA  GLU B  19       7.409  45.108  23.216  1.00 29.09           C  
ATOM    146  C   GLU B  19       8.413  44.260  23.992  1.00 29.09           C  
ATOM    147  CB  GLU B  19       6.633  46.014  24.175  1.00 29.09           C  
ATOM    148  O   GLU B  19       8.033  43.302  24.668  1.00 29.09           O  
ATOM    149  CG  GLU B  19       6.986  47.489  24.048  1.00 29.09           C  
ATOM    150  CD  GLU B  19       6.282  48.365  25.072  1.00 29.09           C  
ATOM    151  OE1 GLU B  19       6.609  49.569  25.169  1.00 29.09           O  
ATOM    152  OE2 GLU B  19       5.395  47.842  25.784  1.00 29.09           O  
ATOM    153  N   ILE B  20       9.632  44.088  23.487  1.00 29.35           N  
ATOM    154  CA  ILE B  20      10.678  43.411  24.245  1.00 29.35           C  
ATOM    155  C   ILE B  20      10.913  44.140  25.566  1.00 29.35           C  
ATOM    156  CB  ILE B  20      11.994  43.325  23.439  1.00 29.35           C  
ATOM    157  O   ILE B  20      11.272  45.320  25.576  1.00 29.35           O  
ATOM    158  CG1 ILE B  20      11.752  42.626  22.096  1.00 29.35           C  
ATOM    159  CG2 ILE B  20      13.075  42.600  24.246  1.00 29.35           C  
ATOM    160  CD1 ILE B  20      12.955  42.647  21.163  1.00 29.35           C  
ATOM    161  N   LYS B  21      10.226  43.896  26.684  1.00 29.88           N  
ATOM    162  CA  LYS B  21      10.633  44.453  27.971  1.00 29.88           C  
ATOM    163  C   LYS B  21      12.039  43.995  28.349  1.00 29.88           C  
ATOM    164  CB  LYS B  21       9.641  44.056  29.066  1.00 29.88           C  
ATOM    165  O   LYS B  21      12.513  42.965  27.864  1.00 29.88           O  
ATOM    166  CG  LYS B  21       8.472  45.017  29.220  1.00 29.88           C  
ATOM    167  CD  LYS B  21       7.588  44.638  30.401  1.00 29.88           C  
ATOM    168  CE  LYS B  21       6.383  45.561  30.518  1.00 29.88           C  
ATOM    169  NZ  LYS B  21       5.488  45.163  31.645  1.00 29.88           N  
ATOM    170  N   ASP B  22      12.898  44.811  28.949  1.00 29.43           N  
ATOM    171  CA  ASP B  22      14.298  44.727  29.352  1.00 29.43           C  
ATOM    172  C   ASP B  22      14.574  43.433  30.114  1.00 29.43           C  
ATOM    173  CB  ASP B  22      14.683  45.935  30.209  1.00 29.43           C  
ATOM    174  O   ASP B  22      14.204  43.304  31.283  1.00 29.43           O  
ATOM    175  CG  ASP B  22      15.283  47.071  29.399  1.00 29.43           C  
ATOM    176  OD1 ASP B  22      15.766  46.827  28.272  1.00 29.43           O  
ATOM    177  OD2 ASP B  22      15.275  48.219  29.893  1.00 29.43           O  
ATOM    178  N   ALA B  23      14.466  42.222  29.620  1.00 30.60           N  
ATOM    179  CA  ALA B  23      14.695  41.005  30.394  1.00 30.60           C  
ATOM    180  C   ALA B  23      16.165  40.866  30.776  1.00 30.60           C  
ATOM    181  CB  ALA B  23      14.234  39.780  29.608  1.00 30.60           C  
ATOM    182  O   ALA B  23      17.048  41.338  30.055  1.00 30.60           O  
ATOM    183  N   THR B  24      16.472  40.863  32.050  1.00 27.82           N  
ATOM    184  CA  THR B  24      17.790  40.552  32.592  1.00 27.82           C  
ATOM    185  C   THR B  24      18.347  39.279  31.961  1.00 27.82           C  
ATOM    186  CB  THR B  24      17.741  40.390  34.123  1.00 27.82           C  
ATOM    187  O   THR B  24      17.588  38.393  31.564  1.00 27.82           O  
ATOM    188  CG2 THR B  24      18.371  41.589  34.823  1.00 27.82           C  
ATOM    189  OG1 THR B  24      16.375  40.270  34.541  1.00 27.82           O  
ATOM    190  N   PRO B  25      19.697  39.155  31.646  1.00 26.33           N  
ATOM    191  CA  PRO B  25      20.417  38.156  30.853  1.00 26.33           C  
ATOM    192  C   PRO B  25      20.110  36.725  31.287  1.00 26.33           C  
ATOM    193  CB  PRO B  25      21.887  38.500  31.103  1.00 26.33           C  
ATOM    194  O   PRO B  25      20.330  35.783  30.522  1.00 26.33           O  
ATOM    195  CG  PRO B  25      21.857  39.581  32.134  1.00 26.33           C  
ATOM    196  CD  PRO B  25      20.425  39.857  32.494  1.00 26.33           C  
ATOM    197  N   SER B  26      20.198  36.417  32.584  1.00 25.37           N  
ATOM    198  CA  SER B  26      20.368  35.017  32.962  1.00 25.37           C  
ATOM    199  C   SER B  26      19.126  34.199  32.622  1.00 25.37           C  
ATOM    200  CB  SER B  26      20.674  34.898  34.455  1.00 25.37           C  
ATOM    201  O   SER B  26      19.111  32.980  32.803  1.00 25.37           O  
ATOM    202  OG  SER B  26      19.745  35.646  35.220  1.00 25.37           O  
ATOM    203  N   ASP B  27      17.907  34.718  32.828  1.00 25.14           N  
ATOM    204  CA  ASP B  27      16.673  33.938  32.813  1.00 25.14           C  
ATOM    205  C   ASP B  27      16.361  33.430  31.408  1.00 25.14           C  
ATOM    206  CB  ASP B  27      15.505  34.773  33.343  1.00 25.14           C  
ATOM    207  O   ASP B  27      16.505  34.167  30.429  1.00 25.14           O  
ATOM    208  CG  ASP B  27      15.326  34.656  34.846  1.00 25.14           C  
ATOM    209  OD1 ASP B  27      15.839  33.688  35.448  1.00 25.14           O  
ATOM    210  OD2 ASP B  27      14.663  35.537  35.434  1.00 25.14           O  
ATOM    211  N   PHE B  28      16.461  32.033  31.188  1.00 22.03           N  
ATOM    212  CA  PHE B  28      16.069  31.316  29.980  1.00 22.03           C  
ATOM    213  C   PHE B  28      14.805  31.919  29.379  1.00 22.03           C  
ATOM    214  CB  PHE B  28      15.848  29.830  30.284  1.00 22.03           C  
ATOM    215  O   PHE B  28      13.760  31.963  30.032  1.00 22.03           O  
ATOM    216  CG  PHE B  28      17.010  28.954  29.903  1.00 22.03           C  
ATOM    217  CD1 PHE B  28      17.103  28.415  28.625  1.00 22.03           C  
ATOM    218  CD2 PHE B  28      18.010  28.668  30.823  1.00 22.03           C  
ATOM    219  CE1 PHE B  28      18.178  27.603  28.270  1.00 22.03           C  
ATOM    220  CE2 PHE B  28      19.087  27.857  30.475  1.00 22.03           C  
ATOM    221  CZ  PHE B  28      19.168  27.325  29.199  1.00 22.03           C  
ATOM    222  N   VAL B  29      14.818  33.061  28.697  1.00 23.89           N  
ATOM    223  CA  VAL B  29      13.769  33.904  28.135  1.00 23.89           C  
ATOM    224  C   VAL B  29      12.872  33.072  27.220  1.00 23.89           C  
ATOM    225  CB  VAL B  29      14.359  35.102  27.358  1.00 23.89           C  
ATOM    226  O   VAL B  29      13.342  32.497  26.236  1.00 23.89           O  
ATOM    227  CG1 VAL B  29      13.244  36.000  26.823  1.00 23.89           C  
ATOM    228  CG2 VAL B  29      15.310  35.899  28.248  1.00 23.89           C  
ATOM    229  N   ARG B  30      11.937  32.296  27.902  1.00 23.55           N  
ATOM    230  CA  ARG B  30      10.889  31.676  27.097  1.00 23.55           C  
ATOM    231  C   ARG B  30      10.234  32.696  26.172  1.00 23.55           C  
ATOM    232  CB  ARG B  30       9.832  31.029  27.996  1.00 23.55           C  
ATOM    233  O   ARG B  30       9.584  33.636  26.636  1.00 23.55           O  
ATOM    234  CG  ARG B  30       9.667  29.534  27.775  1.00 23.55           C  
ATOM    235  CD  ARG B  30       8.656  28.930  28.739  1.00 23.55           C  
ATOM    236  NE  ARG B  30       8.485  27.497  28.512  1.00 23.55           N  
ATOM    237  NH1 ARG B  30       7.575  27.067  30.592  1.00 23.55           N  
ATOM    238  NH2 ARG B  30       7.865  25.362  29.088  1.00 23.55           N  
ATOM    239  CZ  ARG B  30       7.975  26.646  29.398  1.00 23.55           C  
ATOM    240  N   ALA B  31      10.888  33.235  25.239  1.00 22.88           N  
ATOM    241  CA  ALA B  31      10.339  34.173  24.264  1.00 22.88           C  
ATOM    242  C   ALA B  31       9.093  33.602  23.594  1.00 22.88           C  
ATOM    243  CB  ALA B  31      11.390  34.525  23.214  1.00 22.88           C  
ATOM    244  O   ALA B  31       9.118  32.484  23.073  1.00 22.88           O  
ATOM    245  N   THR B  32       7.996  33.652  24.320  1.00 23.31           N  
ATOM    246  CA  THR B  32       6.748  33.233  23.693  1.00 23.31           C  
ATOM    247  C   THR B  32       6.343  34.207  22.590  1.00 23.31           C  
ATOM    248  CB  THR B  32       5.612  33.124  24.728  1.00 23.31           C  
ATOM    249  O   THR B  32       6.271  35.417  22.819  1.00 23.31           O  
ATOM    250  CG2 THR B  32       4.558  32.116  24.283  1.00 23.31           C  
ATOM    251  OG1 THR B  32       6.158  32.704  25.985  1.00 23.31           O  
ATOM    252  N   ALA B  33       6.885  34.127  21.450  1.00 24.32           N  
ATOM    253  CA  ALA B  33       6.369  34.944  20.354  1.00 24.32           C  
ATOM    254  C   ALA B  33       4.944  34.537  19.990  1.00 24.32           C  
ATOM    255  CB  ALA B  33       7.280  34.832  19.133  1.00 24.32           C  
ATOM    256  O   ALA B  33       4.617  33.348  19.970  1.00 24.32           O  
ATOM    257  N   THR B  34       4.039  35.321  20.450  1.00 26.14           N  
ATOM    258  CA  THR B  34       2.652  35.127  20.041  1.00 26.14           C  
ATOM    259  C   THR B  34       2.453  35.545  18.587  1.00 26.14           C  
ATOM    260  CB  THR B  34       1.688  35.921  20.942  1.00 26.14           C  
ATOM    261  O   THR B  34       2.787  36.670  18.208  1.00 26.14           O  
ATOM    262  CG2 THR B  34       0.621  35.011  21.542  1.00 26.14           C  
ATOM    263  OG1 THR B  34       2.430  36.532  22.005  1.00 26.14           O  
ATOM    264  N   ILE B  35       2.736  34.618  17.752  1.00 26.82           N  
ATOM    265  CA  ILE B  35       2.432  34.936  16.361  1.00 26.82           C  
ATOM    266  C   ILE B  35       0.932  34.794  16.114  1.00 26.82           C  
ATOM    267  CB  ILE B  35       3.223  34.032  15.389  1.00 26.82           C  
ATOM    268  O   ILE B  35       0.369  33.709  16.283  1.00 26.82           O  
ATOM    269  CG1 ILE B  35       4.722  34.091  15.706  1.00 26.82           C  
ATOM    270  CG2 ILE B  35       2.954  34.436  13.936  1.00 26.82           C  
ATOM    271  CD1 ILE B  35       5.547  33.026  14.996  1.00 26.82           C  
ATOM    272  N   PRO B  36       0.230  35.840  16.120  1.00 26.85           N  
ATOM    273  CA  PRO B  36      -1.202  35.718  15.838  1.00 26.85           C  
ATOM    274  C   PRO B  36      -1.485  35.002  14.519  1.00 26.85           C  
ATOM    275  CB  PRO B  36      -1.676  37.172  15.782  1.00 26.85           C  
ATOM    276  O   PRO B  36      -0.873  35.320  13.496  1.00 26.85           O  
ATOM    277  CG  PRO B  36      -0.428  37.974  15.600  1.00 26.85           C  
ATOM    278  CD  PRO B  36       0.753  37.088  15.878  1.00 26.85           C  
ATOM    279  N   ILE B  37      -1.546  33.764  14.565  1.00 29.42           N  
ATOM    280  CA  ILE B  37      -1.980  33.107  13.336  1.00 29.42           C  
ATOM    281  C   ILE B  37      -3.470  33.355  13.117  1.00 29.42           C  
ATOM    282  CB  ILE B  37      -1.689  31.590  13.374  1.00 29.42           C  
ATOM    283  O   ILE B  37      -4.286  33.100  14.006  1.00 29.42           O  
ATOM    284  CG1 ILE B  37      -0.194  31.338  13.598  1.00 29.42           C  
ATOM    285  CG2 ILE B  37      -2.171  30.916  12.086  1.00 29.42           C  
ATOM    286  CD1 ILE B  37       0.144  29.900  13.965  1.00 29.42           C  
ATOM    287  N   GLN B  38      -3.849  34.344  12.414  1.00 29.37           N  
ATOM    288  CA  GLN B  38      -5.214  34.468  11.913  1.00 29.37           C  
ATOM    289  C   GLN B  38      -5.577  33.294  11.009  1.00 29.37           C  
ATOM    290  CB  GLN B  38      -5.391  35.786  11.157  1.00 29.37           C  
ATOM    291  O   GLN B  38      -4.893  33.033  10.016  1.00 29.37           O  
ATOM    292  CG  GLN B  38      -6.375  36.745  11.814  1.00 29.37           C  
ATOM    293  CD  GLN B  38      -6.503  38.059  11.067  1.00 29.37           C  
ATOM    294  NE2 GLN B  38      -7.483  38.868  11.454  1.00 29.37           N  
ATOM    295  OE1 GLN B  38      -5.727  38.344  10.149  1.00 29.37           O  
ATOM    296  N   ALA B  39      -5.883  32.190  11.592  1.00 34.34           N  
ATOM    297  CA  ALA B  39      -6.314  31.062  10.770  1.00 34.34           C  
ATOM    298  C   ALA B  39      -7.537  31.429   9.934  1.00 34.34           C  
ATOM    299  CB  ALA B  39      -6.616  29.849  11.646  1.00 34.34           C  
ATOM    300  O   ALA B  39      -8.549  31.886  10.471  1.00 34.34           O  
ATOM    301  N   SER B  40      -7.318  31.902   8.758  1.00 33.32           N  
ATOM    302  CA  SER B  40      -8.407  32.095   7.807  1.00 33.32           C  
ATOM    303  C   SER B  40      -9.028  30.763   7.399  1.00 33.32           C  
ATOM    304  CB  SER B  40      -7.910  32.836   6.565  1.00 33.32           C  
ATOM    305  O   SER B  40      -8.465  29.701   7.672  1.00 33.32           O  
ATOM    306  OG  SER B  40      -6.958  32.057   5.862  1.00 33.32           O  
ATOM    307  N   LEU B  41     -10.260  30.673   7.064  1.00 39.13           N  
ATOM    308  CA  LEU B  41     -11.028  29.573   6.490  1.00 39.13           C  
ATOM    309  C   LEU B  41     -10.134  28.669   5.647  1.00 39.13           C  
ATOM    310  CB  LEU B  41     -12.179  30.111   5.637  1.00 39.13           C  
ATOM    311  O   LEU B  41     -10.229  27.443   5.731  1.00 39.13           O  
ATOM    312  CG  LEU B  41     -13.591  29.736   6.089  1.00 39.13           C  
ATOM    313  CD1 LEU B  41     -14.468  30.980   6.177  1.00 39.13           C  
ATOM    314  CD2 LEU B  41     -14.203  28.711   5.140  1.00 39.13           C  
ATOM    315  N   PRO B  42      -9.121  29.146   5.128  1.00 44.06           N  
ATOM    316  CA  PRO B  42      -8.272  28.310   4.277  1.00 44.06           C  
ATOM    317  C   PRO B  42      -7.386  27.359   5.079  1.00 44.06           C  
ATOM    318  CB  PRO B  42      -7.425  29.331   3.513  1.00 44.06           C  
ATOM    319  O   PRO B  42      -7.150  26.225   4.655  1.00 44.06           O  
ATOM    320  CG  PRO B  42      -7.923  30.662   3.973  1.00 44.06           C  
ATOM    321  CD  PRO B  42      -8.968  30.441   5.030  1.00 44.06           C  
ATOM    322  N   PHE B  43      -7.134  27.764   6.273  1.00 48.17           N  
ATOM    323  CA  PHE B  43      -6.283  26.912   7.095  1.00 48.17           C  
ATOM    324  C   PHE B  43      -7.064  25.716   7.626  1.00 48.17           C  
ATOM    325  CB  PHE B  43      -5.687  27.709   8.260  1.00 48.17           C  
ATOM    326  O   PHE B  43      -6.554  24.594   7.647  1.00 48.17           O  
ATOM    327  CG  PHE B  43      -4.622  26.967   9.021  1.00 48.17           C  
ATOM    328  CD1 PHE B  43      -4.922  26.323  10.215  1.00 48.17           C  
ATOM    329  CD2 PHE B  43      -3.320  26.913   8.542  1.00 48.17           C  
ATOM    330  CE1 PHE B  43      -3.938  25.635  10.922  1.00 48.17           C  
ATOM    331  CE2 PHE B  43      -2.331  26.228   9.243  1.00 48.17           C  
ATOM    332  CZ  PHE B  43      -2.642  25.591  10.433  1.00 48.17           C  
ATOM    333  N   GLY B  44      -8.284  26.012   8.058  1.00 51.55           N  
ATOM    334  CA  GLY B  44      -9.162  24.937   8.493  1.00 51.55           C  
ATOM    335  C   GLY B  44      -9.369  23.871   7.433  1.00 51.55           C  
ATOM    336  O   GLY B  44      -9.315  22.676   7.728  1.00 51.55           O  
ATOM    337  N   TRP B  45      -9.391  24.257   6.271  1.00 53.85           N  
ATOM    338  CA  TRP B  45      -9.591  23.336   5.157  1.00 53.85           C  
ATOM    339  C   TRP B  45      -8.337  22.504   4.907  1.00 53.85           C  
ATOM    340  CB  TRP B  45      -9.972  24.101   3.887  1.00 53.85           C  
ATOM    341  O   TRP B  45      -8.427  21.323   4.563  1.00 53.85           O  
ATOM    342  CG  TRP B  45     -11.434  24.420   3.784  1.00 53.85           C  
ATOM    343  CD1 TRP B  45     -12.030  25.631   3.998  1.00 53.85           C  
ATOM    344  CD2 TRP B  45     -12.484  23.509   3.444  1.00 53.85           C  
ATOM    345  CE2 TRP B  45     -13.694  24.238   3.471  1.00 53.85           C  
ATOM    346  CE3 TRP B  45     -12.519  22.147   3.119  1.00 53.85           C  
ATOM    347  NE1 TRP B  45     -13.389  25.528   3.811  1.00 53.85           N  
ATOM    348  CH2 TRP B  45     -14.934  22.314   2.869  1.00 53.85           C  
ATOM    349  CZ2 TRP B  45     -14.927  23.648   3.184  1.00 53.85           C  
ATOM    350  CZ3 TRP B  45     -13.748  21.562   2.834  1.00 53.85           C  
ATOM    351  N   LEU B  46      -7.332  23.158   5.184  1.00 52.31           N  
ATOM    352  CA  LEU B  46      -6.069  22.451   5.005  1.00 52.31           C  
ATOM    353  C   LEU B  46      -5.937  21.310   6.007  1.00 52.31           C  
ATOM    354  CB  LEU B  46      -4.889  23.416   5.154  1.00 52.31           C  
ATOM    355  O   LEU B  46      -5.584  20.188   5.635  1.00 52.31           O  
ATOM    356  CG  LEU B  46      -3.538  22.921   4.635  1.00 52.31           C  
ATOM    357  CD1 LEU B  46      -3.123  23.713   3.400  1.00 52.31           C  
ATOM    358  CD2 LEU B  46      -2.476  23.023   5.724  1.00 52.31           C  
ATOM    359  N   ILE B  47      -6.243  21.579   7.191  1.00 51.65           N  
ATOM    360  CA  ILE B  47      -6.125  20.584   8.251  1.00 51.65           C  
ATOM    361  C   ILE B  47      -7.102  19.439   7.994  1.00 51.65           C  
ATOM    362  CB  ILE B  47      -6.383  21.206   9.642  1.00 51.65           C  
ATOM    363  O   ILE B  47      -6.728  18.266   8.074  1.00 51.65           O  
ATOM    364  CG1 ILE B  47      -5.287  22.222   9.984  1.00 51.65           C  
ATOM    365  CG2 ILE B  47      -6.472  20.115  10.713  1.00 51.65           C  
ATOM    366  CD1 ILE B  47      -5.545  23.004  11.264  1.00 51.65           C  
ATOM    367  N   VAL B  48      -8.224  19.840   7.637  1.00 54.64           N  
ATOM    368  CA  VAL B  48      -9.266  18.847   7.397  1.00 54.64           C  
ATOM    369  C   VAL B  48      -8.927  18.033   6.150  1.00 54.64           C  
ATOM    370  CB  VAL B  48     -10.654  19.507   7.242  1.00 54.64           C  
ATOM    371  O   VAL B  48      -9.125  16.816   6.123  1.00 54.64           O  
ATOM    372  CG1 VAL B  48     -11.699  18.475   6.822  1.00 54.64           C  
ATOM    373  CG2 VAL B  48     -11.067  20.192   8.543  1.00 54.64           C  
ATOM    374  N   GLY B  49      -8.414  18.704   5.248  1.00 59.05           N  
ATOM    375  CA  GLY B  49      -8.027  18.042   4.012  1.00 59.05           C  
ATOM    376  C   GLY B  49      -6.943  17.000   4.207  1.00 59.05           C  
ATOM    377  O   GLY B  49      -7.048  15.884   3.694  1.00 59.05           O  
ATOM    378  N   VAL B  50      -5.999  17.358   4.988  1.00 56.26           N  
ATOM    379  CA  VAL B  50      -4.882  16.459   5.259  1.00 56.26           C  
ATOM    380  C   VAL B  50      -5.374  15.244   6.042  1.00 56.26           C  
ATOM    381  CB  VAL B  50      -3.755  17.175   6.038  1.00 56.26           C  
ATOM    382  O   VAL B  50      -4.974  14.112   5.759  1.00 56.26           O  
ATOM    383  CG1 VAL B  50      -2.695  16.174   6.495  1.00 56.26           C  
ATOM    384  CG2 VAL B  50      -3.126  18.270   5.180  1.00 56.26           C  
ATOM    385  N   ALA B  51      -6.200  15.509   6.952  1.00 57.46           N  
ATOM    386  CA  ALA B  51      -6.776  14.419   7.736  1.00 57.46           C  
ATOM    387  C   ALA B  51      -7.571  13.466   6.848  1.00 57.46           C  
ATOM    388  CB  ALA B  51      -7.665  14.974   8.846  1.00 57.46           C  
ATOM    389  O   ALA B  51      -7.450  12.245   6.974  1.00 57.46           O  
ATOM    390  N   LEU B  52      -8.305  14.080   6.022  1.00 61.09           N  
ATOM    391  CA  LEU B  52      -9.126  13.289   5.112  1.00 61.09           C  
ATOM    392  C   LEU B  52      -8.254  12.434   4.199  1.00 61.09           C  
ATOM    393  CB  LEU B  52     -10.025  14.201   4.272  1.00 61.09           C  
ATOM    394  O   LEU B  52      -8.542  11.254   3.987  1.00 61.09           O  
ATOM    395  CG  LEU B  52     -11.348  13.597   3.798  1.00 61.09           C  
ATOM    396  CD1 LEU B  52     -12.521  14.431   4.300  1.00 61.09           C  
ATOM    397  CD2 LEU B  52     -11.372  13.490   2.277  1.00 61.09           C  
ATOM    398  N   LEU B  53      -7.270  13.018   3.800  1.00 58.92           N  
ATOM    399  CA  LEU B  53      -6.365  12.315   2.898  1.00 58.92           C  
ATOM    400  C   LEU B  53      -5.713  11.127   3.598  1.00 58.92           C  
ATOM    401  CB  LEU B  53      -5.286  13.266   2.372  1.00 58.92           C  
ATOM    402  O   LEU B  53      -5.609  10.042   3.022  1.00 58.92           O  
ATOM    403  CG  LEU B  53      -4.697  12.932   1.001  1.00 58.92           C  
ATOM    404  CD1 LEU B  53      -5.513  13.597  -0.103  1.00 58.92           C  
ATOM    405  CD2 LEU B  53      -3.237  13.362   0.926  1.00 58.92           C  
ATOM    406  N   ALA B  54      -5.281  11.338   4.723  1.00 57.85           N  
ATOM    407  CA  ALA B  54      -4.616  10.291   5.495  1.00 57.85           C  
ATOM    408  C   ALA B  54      -5.553   9.111   5.740  1.00 57.85           C  
ATOM    409  CB  ALA B  54      -4.108  10.848   6.822  1.00 57.85           C  
ATOM    410  O   ALA B  54      -5.154   7.953   5.596  1.00 57.85           O  
ATOM    411  N   VAL B  55      -6.741   9.423   6.011  1.00 56.83           N  
ATOM    412  CA  VAL B  55      -7.733   8.396   6.314  1.00 56.83           C  
ATOM    413  C   VAL B  55      -8.074   7.617   5.046  1.00 56.83           C  
ATOM    414  CB  VAL B  55      -9.014   9.006   6.926  1.00 56.83           C  
ATOM    415  O   VAL B  55      -8.186   6.389   5.075  1.00 56.83           O  
ATOM    416  CG1 VAL B  55     -10.113   7.952   7.039  1.00 56.83           C  
ATOM    417  CG2 VAL B  55      -8.712   9.618   8.292  1.00 56.83           C  
ATOM    418  N   PHE B  56      -8.187   8.345   4.052  1.00 61.13           N  
ATOM    419  CA  PHE B  56      -8.503   7.717   2.774  1.00 61.13           C  
ATOM    420  C   PHE B  56      -7.386   6.772   2.345  1.00 61.13           C  
ATOM    421  CB  PHE B  56      -8.736   8.779   1.695  1.00 61.13           C  
ATOM    422  O   PHE B  56      -7.651   5.666   1.871  1.00 61.13           O  
ATOM    423  CG  PHE B  56      -9.385   8.243   0.447  1.00 61.13           C  
ATOM    424  CD1 PHE B  56      -8.617   7.880  -0.652  1.00 61.13           C  
ATOM    425  CD2 PHE B  56     -10.765   8.103   0.374  1.00 61.13           C  
ATOM    426  CE1 PHE B  56      -9.215   7.384  -1.808  1.00 61.13           C  
ATOM    427  CE2 PHE B  56     -11.370   7.608  -0.778  1.00 61.13           C  
ATOM    428  CZ  PHE B  56     -10.593   7.251  -1.868  1.00 61.13           C  
ATOM    429  N   GLN B  57      -6.204   7.220   2.440  1.00 54.43           N  
ATOM    430  CA  GLN B  57      -5.062   6.388   2.080  1.00 54.43           C  
ATOM    431  C   GLN B  57      -5.046   5.094   2.889  1.00 54.43           C  
ATOM    432  CB  GLN B  57      -3.753   7.152   2.287  1.00 54.43           C  
ATOM    433  O   GLN B  57      -4.758   4.023   2.351  1.00 54.43           O  
ATOM    434  CG  GLN B  57      -3.282   7.912   1.055  1.00 54.43           C  
ATOM    435  CD  GLN B  57      -1.941   8.591   1.260  1.00 54.43           C  
ATOM    436  NE2 GLN B  57      -1.302   8.985   0.164  1.00 54.43           N  
ATOM    437  OE1 GLN B  57      -1.485   8.762   2.395  1.00 54.43           O  
ATOM    438  N   SER B  58      -5.383   5.191   4.055  1.00 52.81           N  
ATOM    439  CA  SER B  58      -5.413   4.025   4.931  1.00 52.81           C  
ATOM    440  C   SER B  58      -6.567   3.094   4.574  1.00 52.81           C  
ATOM    441  CB  SER B  58      -5.528   4.455   6.394  1.00 52.81           C  
ATOM    442  O   SER B  58      -6.403   1.873   4.551  1.00 52.81           O  
ATOM    443  OG  SER B  58      -4.248   4.530   6.998  1.00 52.81           O  
ATOM    444  N   ALA B  59      -7.725   3.642   4.282  1.00 51.79           N  
ATOM    445  CA  ALA B  59      -8.928   2.874   3.973  1.00 51.79           C  
ATOM    446  C   ALA B  59      -8.786   2.144   2.640  1.00 51.79           C  
ATOM    447  CB  ALA B  59     -10.151   3.787   3.948  1.00 51.79           C  
ATOM    448  O   ALA B  59      -9.320   1.045   2.467  1.00 51.79           O  
ATOM    449  N   SER B  60      -8.135   2.813   1.742  1.00 50.14           N  
ATOM    450  CA  SER B  60      -7.987   2.248   0.404  1.00 50.14           C  
ATOM    451  C   SER B  60      -7.175   0.957   0.436  1.00 50.14           C  
ATOM    452  CB  SER B  60      -7.320   3.256  -0.533  1.00 50.14           C  
ATOM    453  O   SER B  60      -7.313   0.108  -0.447  1.00 50.14           O  
ATOM    454  OG  SER B  60      -6.044   3.630  -0.044  1.00 50.14           O  
ATOM    455  N   LYS B  61      -6.410   0.831   1.362  1.00 46.21           N  
ATOM    456  CA  LYS B  61      -5.603  -0.377   1.505  1.00 46.21           C  
ATOM    457  C   LYS B  61      -6.467  -1.572   1.898  1.00 46.21           C  
ATOM    458  CB  LYS B  61      -4.498  -0.166   2.541  1.00 46.21           C  
ATOM    459  O   LYS B  61      -6.108  -2.720   1.626  1.00 46.21           O  
ATOM    460  CG  LYS B  61      -3.305   0.623   2.022  1.00 46.21           C  
ATOM    461  CD  LYS B  61      -2.209   0.737   3.074  1.00 46.21           C  
ATOM    462  CE  LYS B  61      -1.052   1.598   2.587  1.00 46.21           C  
ATOM    463  NZ  LYS B  61       0.013   1.734   3.625  1.00 46.21           N  
ATOM    464  N   ILE B  62      -7.638  -1.227   2.347  1.00 42.19           N  
ATOM    465  CA  ILE B  62      -8.506  -2.253   2.915  1.00 42.19           C  
ATOM    466  C   ILE B  62      -9.504  -2.726   1.861  1.00 42.19           C  
ATOM    467  CB  ILE B  62      -9.251  -1.734   4.165  1.00 42.19           C  
ATOM    468  O   ILE B  62      -9.943  -3.879   1.886  1.00 42.19           O  
ATOM    469  CG1 ILE B  62      -8.251  -1.300   5.242  1.00 42.19           C  
ATOM    470  CG2 ILE B  62     -10.209  -2.800   4.704  1.00 42.19           C  
ATOM    471  CD1 ILE B  62      -8.875  -0.509   6.384  1.00 42.19           C  
ATOM    472  N   ILE B  63      -9.683  -1.983   0.910  1.00 35.56           N  
ATOM    473  CA  ILE B  63     -10.724  -2.334  -0.049  1.00 35.56           C  
ATOM    474  C   ILE B  63     -10.106  -3.075  -1.233  1.00 35.56           C  
ATOM    475  CB  ILE B  63     -11.486  -1.082  -0.540  1.00 35.56           C  
ATOM    476  O   ILE B  63      -9.167  -2.581  -1.861  1.00 35.56           O  
ATOM    477  CG1 ILE B  63     -12.110  -0.338   0.647  1.00 35.56           C  
ATOM    478  CG2 ILE B  63     -12.554  -1.469  -1.567  1.00 35.56           C  
ATOM    479  CD1 ILE B  63     -12.662   1.036   0.294  1.00 35.56           C  
ATOM    480  N   THR B  64     -10.260  -4.411  -1.205  1.00 34.24           N  
ATOM    481  CA  THR B  64      -9.849  -5.202  -2.360  1.00 34.24           C  
ATOM    482  C   THR B  64     -10.596  -4.757  -3.614  1.00 34.24           C  
ATOM    483  CB  THR B  64     -10.090  -6.704  -2.122  1.00 34.24           C  
ATOM    484  O   THR B  64     -11.828  -4.789  -3.654  1.00 34.24           O  
ATOM    485  CG2 THR B  64      -9.026  -7.293  -1.201  1.00 34.24           C  
ATOM    486  OG1 THR B  64     -11.379  -6.887  -1.523  1.00 34.24           O  
ATOM    487  N   LEU B  65      -9.907  -3.940  -4.330  1.00 36.37           N  
ATOM    488  CA  LEU B  65     -10.512  -3.489  -5.578  1.00 36.37           C  
ATOM    489  C   LEU B  65     -10.240  -4.482  -6.703  1.00 36.37           C  
ATOM    490  CB  LEU B  65      -9.980  -2.106  -5.963  1.00 36.37           C  
ATOM    491  O   LEU B  65      -9.087  -4.698  -7.081  1.00 36.37           O  
ATOM    492  CG  LEU B  65     -10.438  -0.936  -5.090  1.00 36.37           C  
ATOM    493  CD1 LEU B  65      -9.423   0.201  -5.153  1.00 36.37           C  
ATOM    494  CD2 LEU B  65     -11.817  -0.454  -5.524  1.00 36.37           C  
ATOM    495  N   LYS B  66     -11.210  -5.277  -6.958  1.00 39.11           N  
ATOM    496  CA  LYS B  66     -11.004  -6.374  -7.900  1.00 39.11           C  
ATOM    497  C   LYS B  66     -11.129  -5.890  -9.342  1.00 39.11           C  
ATOM    498  CB  LYS B  66     -12.002  -7.502  -7.638  1.00 39.11           C  
ATOM    499  O   LYS B  66     -10.331  -6.270 -10.201  1.00 39.11           O  
ATOM    500  CG  LYS B  66     -11.496  -8.563  -6.671  1.00 39.11           C  
ATOM    501  CD  LYS B  66     -12.512  -9.684  -6.490  1.00 39.11           C  
ATOM    502  CE  LYS B  66     -12.031 -10.718  -5.481  1.00 39.11           C  
ATOM    503  NZ  LYS B  66     -13.026 -11.816  -5.296  1.00 39.11           N  
ATOM    504  N   LYS B  67     -12.015  -4.967  -9.480  1.00 39.98           N  
ATOM    505  CA  LYS B  67     -12.252  -4.531 -10.853  1.00 39.98           C  
ATOM    506  C   LYS B  67     -11.229  -3.482 -11.281  1.00 39.98           C  
ATOM    507  CB  LYS B  67     -13.668  -3.972 -11.002  1.00 39.98           C  
ATOM    508  O   LYS B  67     -10.771  -2.684 -10.461  1.00 39.98           O  
ATOM    509  CG  LYS B  67     -14.761  -5.029 -10.929  1.00 39.98           C  
ATOM    510  CD  LYS B  67     -16.106  -4.473 -11.377  1.00 39.98           C  
ATOM    511  CE  LYS B  67     -17.204  -5.525 -11.290  1.00 39.98           C  
ATOM    512  NZ  LYS B  67     -18.523  -4.988 -11.740  1.00 39.98           N  
ATOM    513  N   ARG B  68     -10.808  -3.509 -12.450  1.00 43.20           N  
ATOM    514  CA  ARG B  68      -9.772  -2.652 -13.020  1.00 43.20           C  
ATOM    515  C   ARG B  68     -10.096  -1.179 -12.797  1.00 43.20           C  
ATOM    516  CB  ARG B  68      -9.606  -2.932 -14.515  1.00 43.20           C  
ATOM    517  O   ARG B  68      -9.220  -0.395 -12.427  1.00 43.20           O  
ATOM    518  CG  ARG B  68      -8.668  -4.088 -14.825  1.00 43.20           C  
ATOM    519  CD  ARG B  68      -8.366  -4.186 -16.314  1.00 43.20           C  
ATOM    520  NE  ARG B  68      -7.453  -5.287 -16.608  1.00 43.20           N  
ATOM    521  NH1 ARG B  68      -7.438  -4.939 -18.891  1.00 43.20           N  
ATOM    522  NH2 ARG B  68      -6.202  -6.640 -17.978  1.00 43.20           N  
ATOM    523  CZ  ARG B  68      -7.033  -5.619 -17.825  1.00 43.20           C  
ATOM    524  N   TRP B  69     -11.337  -0.771 -13.123  1.00 53.05           N  
ATOM    525  CA  TRP B  69     -11.704   0.635 -12.980  1.00 53.05           C  
ATOM    526  C   TRP B  69     -11.630   1.071 -11.521  1.00 53.05           C  
ATOM    527  CB  TRP B  69     -13.112   0.882 -13.530  1.00 53.05           C  
ATOM    528  O   TRP B  69     -11.270   2.213 -11.226  1.00 53.05           O  
ATOM    529  CG  TRP B  69     -14.207   0.314 -12.677  1.00 53.05           C  
ATOM    530  CD1 TRP B  69     -14.781  -0.921 -12.788  1.00 53.05           C  
ATOM    531  CD2 TRP B  69     -14.862   0.965 -11.584  1.00 53.05           C  
ATOM    532  CE2 TRP B  69     -15.825   0.063 -11.078  1.00 53.05           C  
ATOM    533  CE3 TRP B  69     -14.729   2.223 -10.982  1.00 53.05           C  
ATOM    534  NE1 TRP B  69     -15.755  -1.079 -11.829  1.00 53.05           N  
ATOM    535  CH2 TRP B  69     -16.499   1.619  -9.426  1.00 53.05           C  
ATOM    536  CZ2 TRP B  69     -16.650   0.382  -9.996  1.00 53.05           C  
ATOM    537  CZ3 TRP B  69     -15.551   2.538  -9.907  1.00 53.05           C  
ATOM    538  N   GLN B  70     -11.912   0.148 -10.621  1.00 50.94           N  
ATOM    539  CA  GLN B  70     -11.831   0.436  -9.193  1.00 50.94           C  
ATOM    540  C   GLN B  70     -10.383   0.631  -8.753  1.00 50.94           C  
ATOM    541  CB  GLN B  70     -12.480  -0.687  -8.381  1.00 50.94           C  
ATOM    542  O   GLN B  70     -10.085   1.525  -7.958  1.00 50.94           O  
ATOM    543  CG  GLN B  70     -13.994  -0.756  -8.529  1.00 50.94           C  
ATOM    544  CD  GLN B  70     -14.602  -1.931  -7.787  1.00 50.94           C  
ATOM    545  NE2 GLN B  70     -15.910  -1.875  -7.559  1.00 50.94           N  
ATOM    546  OE1 GLN B  70     -13.903  -2.882  -7.422  1.00 50.94           O  
ATOM    547  N   LEU B  71      -9.647  -0.193  -9.351  1.00 48.78           N  
ATOM    548  CA  LEU B  71      -8.223  -0.067  -9.059  1.00 48.78           C  
ATOM    549  C   LEU B  71      -7.673   1.251  -9.593  1.00 48.78           C  
ATOM    550  CB  LEU B  71      -7.446  -1.240  -9.663  1.00 48.78           C  
ATOM    551  O   LEU B  71      -6.899   1.928  -8.912  1.00 48.78           O  
ATOM    552  CG  LEU B  71      -6.039  -1.476  -9.112  1.00 48.78           C  
ATOM    553  CD1 LEU B  71      -6.108  -2.220  -7.782  1.00 48.78           C  
ATOM    554  CD2 LEU B  71      -5.193  -2.248 -10.119  1.00 48.78           C  
ATOM    555  N   ALA B  72      -8.000   1.556 -10.797  1.00 53.34           N  
ATOM    556  CA  ALA B  72      -7.573   2.817 -11.400  1.00 53.34           C  
ATOM    557  C   ALA B  72      -8.057   4.009 -10.579  1.00 53.34           C  
ATOM    558  CB  ALA B  72      -8.083   2.921 -12.835  1.00 53.34           C  
ATOM    559  O   ALA B  72      -7.312   4.969 -10.369  1.00 53.34           O  
ATOM    560  N   LEU B  73      -9.272   3.956 -10.192  1.00 58.88           N  
ATOM    561  CA  LEU B  73      -9.841   5.017  -9.367  1.00 58.88           C  
ATOM    562  C   LEU B  73      -9.084   5.146  -8.049  1.00 58.88           C  
ATOM    563  CB  LEU B  73     -11.323   4.747  -9.095  1.00 58.88           C  
ATOM    564  O   LEU B  73      -8.759   6.256  -7.621  1.00 58.88           O  
ATOM    565  CG  LEU B  73     -12.144   5.931  -8.583  1.00 58.88           C  
ATOM    566  CD1 LEU B  73     -12.663   6.762  -9.752  1.00 58.88           C  
ATOM    567  CD2 LEU B  73     -13.298   5.445  -7.712  1.00 58.88           C  
ATOM    568  N   SER B  74      -8.847   4.045  -7.496  1.00 56.70           N  
ATOM    569  CA  SER B  74      -8.108   4.038  -6.238  1.00 56.70           C  
ATOM    570  C   SER B  74      -6.716   4.637  -6.411  1.00 56.70           C  
ATOM    571  CB  SER B  74      -7.995   2.615  -5.690  1.00 56.70           C  
ATOM    572  O   SER B  74      -6.282   5.457  -5.599  1.00 56.70           O  
ATOM    573  OG  SER B  74      -6.991   2.538  -4.692  1.00 56.70           O  
ATOM    574  N   LYS B  75      -6.090   4.275  -7.432  1.00 58.32           N  
ATOM    575  CA  LYS B  75      -4.755   4.800  -7.702  1.00 58.32           C  
ATOM    576  C   LYS B  75      -4.804   6.292  -8.018  1.00 58.32           C  
ATOM    577  CB  LYS B  75      -4.103   4.040  -8.858  1.00 58.32           C  
ATOM    578  O   LYS B  75      -3.889   7.038  -7.663  1.00 58.32           O  
ATOM    579  CG  LYS B  75      -3.684   2.620  -8.508  1.00 58.32           C  
ATOM    580  CD  LYS B  75      -2.485   2.606  -7.568  1.00 58.32           C  
ATOM    581  CE  LYS B  75      -2.005   1.187  -7.293  1.00 58.32           C  
ATOM    582  NZ  LYS B  75      -0.938   1.156  -6.250  1.00 58.32           N  
ATOM    583  N   GLY B  76      -5.833   6.589  -8.758  1.00 62.79           N  
ATOM    584  CA  GLY B  76      -6.052   8.004  -9.014  1.00 62.79           C  
ATOM    585  C   GLY B  76      -6.225   8.820  -7.747  1.00 62.79           C  
ATOM    586  O   GLY B  76      -5.626   9.887  -7.603  1.00 62.79           O  
ATOM    587  N   VAL B  77      -7.001   8.351  -6.899  1.00 63.16           N  
ATOM    588  CA  VAL B  77      -7.247   9.014  -5.623  1.00 63.16           C  
ATOM    589  C   VAL B  77      -5.944   9.112  -4.832  1.00 63.16           C  
ATOM    590  CB  VAL B  77      -8.319   8.271  -4.794  1.00 63.16           C  
ATOM    591  O   VAL B  77      -5.650  10.150  -4.234  1.00 63.16           O  
ATOM    592  CG1 VAL B  77      -8.393   8.835  -3.377  1.00 63.16           C  
ATOM    593  CG2 VAL B  77      -9.681   8.363  -5.481  1.00 63.16           C  
ATOM    594  N   HIS B  78      -5.156   8.080  -4.872  1.00 61.53           N  
ATOM    595  CA  HIS B  78      -3.861   8.092  -4.201  1.00 61.53           C  
ATOM    596  C   HIS B  78      -2.954   9.176  -4.774  1.00 61.53           C  
ATOM    597  CB  HIS B  78      -3.185   6.725  -4.320  1.00 61.53           C  
ATOM    598  O   HIS B  78      -2.265   9.873  -4.026  1.00 61.53           O  
ATOM    599  CG  HIS B  78      -2.999   6.032  -3.007  1.00 61.53           C  
ATOM    600  CD2 HIS B  78      -3.737   5.077  -2.394  1.00 61.53           C  
ATOM    601  ND1 HIS B  78      -1.945   6.306  -2.164  1.00 61.53           N  
ATOM    602  CE1 HIS B  78      -2.042   5.547  -1.085  1.00 61.53           C  
ATOM    603  NE2 HIS B  78      -3.121   4.792  -1.200  1.00 61.53           N  
ATOM    604  N   PHE B  79      -2.954   9.282  -6.013  1.00 67.13           N  
ATOM    605  CA  PHE B  79      -2.157  10.298  -6.690  1.00 67.13           C  
ATOM    606  C   PHE B  79      -2.557  11.695  -6.230  1.00 67.13           C  
ATOM    607  CB  PHE B  79      -2.313  10.180  -8.209  1.00 67.13           C  
ATOM    608  O   PHE B  79      -1.698  12.511  -5.889  1.00 67.13           O  
ATOM    609  CG  PHE B  79      -1.563  11.234  -8.979  1.00 67.13           C  
ATOM    610  CD1 PHE B  79      -2.232  12.320  -9.530  1.00 67.13           C  
ATOM    611  CD2 PHE B  79      -0.189  11.137  -9.153  1.00 67.13           C  
ATOM    612  CE1 PHE B  79      -1.541  13.297 -10.243  1.00 67.13           C  
ATOM    613  CE2 PHE B  79       0.509  12.109  -9.865  1.00 67.13           C  
ATOM    614  CZ  PHE B  79      -0.169  13.188 -10.410  1.00 67.13           C  
ATOM    615  N   VAL B  80      -3.795  11.961  -6.278  1.00 62.95           N  
ATOM    616  CA  VAL B  80      -4.311  13.262  -5.862  1.00 62.95           C  
ATOM    617  C   VAL B  80      -3.929  13.529  -4.408  1.00 62.95           C  
ATOM    618  CB  VAL B  80      -5.844  13.346  -6.035  1.00 62.95           C  
ATOM    619  O   VAL B  80      -3.515  14.638  -4.063  1.00 62.95           O  
ATOM    620  CG1 VAL B  80      -6.387  14.634  -5.419  1.00 62.95           C  
ATOM    621  CG2 VAL B  80      -6.220  13.256  -7.513  1.00 62.95           C  
ATOM    622  N   CYS B  81      -3.983  12.565  -3.630  1.00 62.30           N  
ATOM    623  CA  CYS B  81      -3.633  12.684  -2.220  1.00 62.30           C  
ATOM    624  C   CYS B  81      -2.157  13.024  -2.051  1.00 62.30           C  
ATOM    625  CB  CYS B  81      -3.956  11.389  -1.475  1.00 62.30           C  
ATOM    626  O   CYS B  81      -1.801  13.877  -1.236  1.00 62.30           O  
ATOM    627  SG  CYS B  81      -5.684  11.252  -0.969  1.00 62.30           S  
ATOM    628  N   ASN B  82      -1.342  12.433  -2.816  1.00 66.08           N  
ATOM    629  CA  ASN B  82       0.088  12.718  -2.751  1.00 66.08           C  
ATOM    630  C   ASN B  82       0.395  14.148  -3.188  1.00 66.08           C  
ATOM    631  CB  ASN B  82       0.874  11.721  -3.605  1.00 66.08           C  
ATOM    632  O   ASN B  82       1.245  14.813  -2.595  1.00 66.08           O  
ATOM    633  CG  ASN B  82       1.119  10.406  -2.892  1.00 66.08           C  
ATOM    634  ND2 ASN B  82       1.312   9.341  -3.661  1.00 66.08           N  
ATOM    635  OD1 ASN B  82       1.133  10.348  -1.659  1.00 66.08           O  
ATOM    636  N   LEU B  83      -0.300  14.559  -4.193  1.00 68.47           N  
ATOM    637  CA  LEU B  83      -0.133  15.932  -4.657  1.00 68.47           C  
ATOM    638  C   LEU B  83      -0.567  16.925  -3.584  1.00 68.47           C  
ATOM    639  CB  LEU B  83      -0.935  16.166  -5.940  1.00 68.47           C  
ATOM    640  O   LEU B  83       0.113  17.926  -3.346  1.00 68.47           O  
ATOM    641  CG  LEU B  83      -0.534  17.381  -6.778  1.00 68.47           C  
ATOM    642  CD1 LEU B  83       0.517  16.989  -7.811  1.00 68.47           C  
ATOM    643  CD2 LEU B  83      -1.757  17.991  -7.456  1.00 68.47           C  
ATOM    644  N   LEU B  84      -1.599  16.615  -3.026  1.00 64.30           N  
ATOM    645  CA  LEU B  84      -2.105  17.466  -1.955  1.00 64.30           C  
ATOM    646  C   LEU B  84      -1.131  17.501  -0.782  1.00 64.30           C  
ATOM    647  CB  LEU B  84      -3.475  16.974  -1.481  1.00 64.30           C  
ATOM    648  O   LEU B  84      -0.901  18.559  -0.192  1.00 64.30           O  
ATOM    649  CG  LEU B  84      -4.442  18.045  -0.972  1.00 64.30           C  
ATOM    650  CD1 LEU B  84      -5.419  18.443  -2.073  1.00 64.30           C  
ATOM    651  CD2 LEU B  84      -5.190  17.548   0.261  1.00 64.30           C  
ATOM    652  N   LEU B  85      -0.591  16.453  -0.472  1.00 66.60           N  
ATOM    653  CA  LEU B  85       0.400  16.376   0.596  1.00 66.60           C  
ATOM    654  C   LEU B  85       1.620  17.229   0.267  1.00 66.60           C  
ATOM    655  CB  LEU B  85       0.825  14.924   0.828  1.00 66.60           C  
ATOM    656  O   LEU B  85       2.174  17.892   1.147  1.00 66.60           O  
ATOM    657  CG  LEU B  85      -0.050  14.105   1.778  1.00 66.60           C  
ATOM    658  CD1 LEU B  85       0.312  12.626   1.690  1.00 66.60           C  
ATOM    659  CD2 LEU B  85       0.094  14.611   3.209  1.00 66.60           C  
ATOM    660  N   LEU B  86       2.007  17.178  -0.926  1.00 69.04           N  
ATOM    661  CA  LEU B  86       3.116  18.015  -1.368  1.00 69.04           C  
ATOM    662  C   LEU B  86       2.786  19.493  -1.192  1.00 69.04           C  
ATOM    663  CB  LEU B  86       3.454  17.726  -2.833  1.00 69.04           C  
ATOM    664  O   LEU B  86       3.599  20.257  -0.668  1.00 69.04           O  
ATOM    665  CG  LEU B  86       4.632  18.504  -3.423  1.00 69.04           C  
ATOM    666  CD1 LEU B  86       5.952  17.903  -2.955  1.00 69.04           C  
ATOM    667  CD2 LEU B  86       4.554  18.518  -4.946  1.00 69.04           C  
ATOM    668  N   PHE B  87       1.659  19.781  -1.561  1.00 65.90           N  
ATOM    669  CA  PHE B  87       1.219  21.167  -1.450  1.00 65.90           C  
ATOM    670  C   PHE B  87       1.169  21.604   0.009  1.00 65.90           C  
ATOM    671  CB  PHE B  87      -0.156  21.350  -2.101  1.00 65.90           C  
ATOM    672  O   PHE B  87       1.659  22.680   0.357  1.00 65.90           O  
ATOM    673  CG  PHE B  87      -0.607  22.783  -2.173  1.00 65.90           C  
ATOM    674  CD1 PHE B  87      -1.459  23.308  -1.209  1.00 65.90           C  
ATOM    675  CD2 PHE B  87      -0.179  23.607  -3.207  1.00 65.90           C  
ATOM    676  CE1 PHE B  87      -1.879  24.635  -1.274  1.00 65.90           C  
ATOM    677  CE2 PHE B  87      -0.595  24.933  -3.278  1.00 65.90           C  
ATOM    678  CZ  PHE B  87      -1.445  25.445  -2.311  1.00 65.90           C  
ATOM    679  N   VAL B  88       0.647  20.840   0.788  1.00 62.33           N  
ATOM    680  CA  VAL B  88       0.508  21.154   2.206  1.00 62.33           C  
ATOM    681  C   VAL B  88       1.888  21.267   2.849  1.00 62.33           C  
ATOM    682  CB  VAL B  88      -0.338  20.091   2.943  1.00 62.33           C  
ATOM    683  O   VAL B  88       2.109  22.117   3.714  1.00 62.33           O  
ATOM    684  CG1 VAL B  88      -0.243  20.279   4.456  1.00 62.33           C  
ATOM    685  CG2 VAL B  88      -1.793  20.154   2.483  1.00 62.33           C  
ATOM    686  N   THR B  89       2.742  20.467   2.476  1.00 67.47           N  
ATOM    687  CA  THR B  89       4.104  20.510   2.997  1.00 67.47           C  
ATOM    688  C   THR B  89       4.780  21.829   2.635  1.00 67.47           C  
ATOM    689  CB  THR B  89       4.944  19.335   2.462  1.00 67.47           C  
ATOM    690  O   THR B  89       5.386  22.477   3.491  1.00 67.47           O  
ATOM    691  CG2 THR B  89       6.323  19.304   3.114  1.00 67.47           C  
ATOM    692  OG1 THR B  89       4.267  18.104   2.743  1.00 67.47           O  
ATOM    693  N   VAL B  90       4.663  22.188   1.397  1.00 66.95           N  
ATOM    694  CA  VAL B  90       5.277  23.424   0.924  1.00 66.95           C  
ATOM    695  C   VAL B  90       4.629  24.621   1.616  1.00 66.95           C  
ATOM    696  CB  VAL B  90       5.157  23.567  -0.610  1.00 66.95           C  
ATOM    697  O   VAL B  90       5.323  25.534   2.069  1.00 66.95           O  
ATOM    698  CG1 VAL B  90       5.622  24.950  -1.062  1.00 66.95           C  
ATOM    699  CG2 VAL B  90       5.961  22.473  -1.311  1.00 66.95           C  
ATOM    700  N   TYR B  91       3.344  24.535   1.751  1.00 60.09           N  
ATOM    701  CA  TYR B  91       2.602  25.619   2.385  1.00 60.09           C  
ATOM    702  C   TYR B  91       2.993  25.762   3.851  1.00 60.09           C  
ATOM    703  CB  TYR B  91       1.094  25.377   2.268  1.00 60.09           C  
ATOM    704  O   TYR B  91       3.255  26.871   4.324  1.00 60.09           O  
ATOM    705  CG  TYR B  91       0.254  26.495   2.839  1.00 60.09           C  
ATOM    706  CD1 TYR B  91      -0.416  26.339   4.050  1.00 60.09           C  
ATOM    707  CD2 TYR B  91       0.129  27.707   2.168  1.00 60.09           C  
ATOM    708  CE1 TYR B  91      -1.192  27.365   4.579  1.00 60.09           C  
ATOM    709  CE2 TYR B  91      -0.645  28.739   2.688  1.00 60.09           C  
ATOM    710  OH  TYR B  91      -2.067  29.579   4.411  1.00 60.09           O  
ATOM    711  CZ  TYR B  91      -1.300  28.560   3.892  1.00 60.09           C  
ATOM    712  N   SER B  92       3.008  24.766   4.520  1.00 60.94           N  
ATOM    713  CA  SER B  92       3.393  24.787   5.927  1.00 60.94           C  
ATOM    714  C   SER B  92       4.820  25.297   6.102  1.00 60.94           C  
ATOM    715  CB  SER B  92       3.263  23.392   6.540  1.00 60.94           C  
ATOM    716  O   SER B  92       5.113  26.021   7.056  1.00 60.94           O  
ATOM    717  OG  SER B  92       4.337  22.561   6.132  1.00 60.94           O  
ATOM    718  N   HIS B  93       5.700  24.887   5.291  1.00 64.88           N  
ATOM    719  CA  HIS B  93       7.082  25.352   5.323  1.00 64.88           C  
ATOM    720  C   HIS B  93       7.158  26.866   5.158  1.00 64.88           C  
ATOM    721  CB  HIS B  93       7.905  24.662   4.233  1.00 64.88           C  
ATOM    722  O   HIS B  93       7.879  27.540   5.897  1.00 64.88           O  
ATOM    723  CG  HIS B  93       9.375  24.916   4.340  1.00 64.88           C  
ATOM    724  CD2 HIS B  93      10.079  25.726   5.165  1.00 64.88           C  
ATOM    725  ND1 HIS B  93      10.298  24.297   3.525  1.00 64.88           N  
ATOM    726  CE1 HIS B  93      11.511  24.716   3.847  1.00 64.88           C  
ATOM    727  NE2 HIS B  93      11.406  25.583   4.839  1.00 64.88           N  
ATOM    728  N   LEU B  94       6.418  27.377   4.203  1.00 63.84           N  
ATOM    729  CA  LEU B  94       6.407  28.813   3.944  1.00 63.84           C  
ATOM    730  C   LEU B  94       5.838  29.577   5.135  1.00 63.84           C  
ATOM    731  CB  LEU B  94       5.591  29.124   2.686  1.00 63.84           C  
ATOM    732  O   LEU B  94       6.321  30.661   5.470  1.00 63.84           O  
ATOM    733  CG  LEU B  94       6.220  28.721   1.352  1.00 63.84           C  
ATOM    734  CD1 LEU B  94       5.238  28.958   0.209  1.00 63.84           C  
ATOM    735  CD2 LEU B  94       7.516  29.490   1.118  1.00 63.84           C  
ATOM    736  N   LEU B  95       4.859  29.006   5.803  1.00 55.42           N  
ATOM    737  CA  LEU B  95       4.261  29.620   6.983  1.00 55.42           C  
ATOM    738  C   LEU B  95       5.270  29.698   8.125  1.00 55.42           C  
ATOM    739  CB  LEU B  95       3.027  28.833   7.431  1.00 55.42           C  
ATOM    740  O   LEU B  95       5.346  30.711   8.824  1.00 55.42           O  
ATOM    741  CG  LEU B  95       1.707  29.199   6.750  1.00 55.42           C  
ATOM    742  CD1 LEU B  95       0.683  28.086   6.947  1.00 55.42           C  
ATOM    743  CD2 LEU B  95       1.175  30.522   7.290  1.00 55.42           C  
ATOM    744  N   LEU B  96       5.989  28.714   8.287  1.00 58.97           N  
ATOM    745  CA  LEU B  96       6.998  28.678   9.340  1.00 58.97           C  
ATOM    746  C   LEU B  96       8.107  29.688   9.065  1.00 58.97           C  
ATOM    747  CB  LEU B  96       7.591  27.273   9.467  1.00 58.97           C  
ATOM    748  O   LEU B  96       8.603  30.339   9.988  1.00 58.97           O  
ATOM    749  CG  LEU B  96       6.880  26.321  10.430  1.00 58.97           C  
ATOM    750  CD1 LEU B  96       6.963  24.887   9.916  1.00 58.97           C  
ATOM    751  CD2 LEU B  96       7.479  26.428  11.828  1.00 58.97           C  
ATOM    752  N   VAL B  97       8.483  29.745   7.789  1.00 59.75           N  
ATOM    753  CA  VAL B  97       9.497  30.716   7.391  1.00 59.75           C  
ATOM    754  C   VAL B  97       8.994  32.132   7.667  1.00 59.75           C  
ATOM    755  CB  VAL B  97       9.872  30.566   5.899  1.00 59.75           C  
ATOM    756  O   VAL B  97       9.727  32.964   8.206  1.00 59.75           O  
ATOM    757  CG1 VAL B  97      10.733  31.740   5.438  1.00 59.75           C  
ATOM    758  CG2 VAL B  97      10.597  29.242   5.663  1.00 59.75           C  
ATOM    759  N   ALA B  98       7.744  32.329   7.428  1.00 53.61           N  
ATOM    760  CA  ALA B  98       7.144  33.644   7.634  1.00 53.61           C  
ATOM    761  C   ALA B  98       7.052  33.978   9.121  1.00 53.61           C  
ATOM    762  CB  ALA B  98       5.760  33.704   6.992  1.00 53.61           C  
ATOM    763  O   ALA B  98       7.164  35.143   9.510  1.00 53.61           O  
ATOM    764  N   ALA B  99       6.951  32.908   9.910  1.00 50.69           N  
ATOM    765  CA  ALA B  99       6.835  33.086  11.355  1.00 50.69           C  
ATOM    766  C   ALA B  99       8.210  33.126  12.015  1.00 50.69           C  
ATOM    767  CB  ALA B  99       5.988  31.970  11.962  1.00 50.69           C  
ATOM    768  O   ALA B  99       8.318  33.340  13.225  1.00 50.69           O  
ATOM    769  N   GLY B 100       9.289  32.973  11.204  1.00 52.79           N  
ATOM    770  CA  GLY B 100      10.644  32.970  11.732  1.00 52.79           C  
ATOM    771  C   GLY B 100      10.941  31.767  12.606  1.00 52.79           C  
ATOM    772  O   GLY B 100      11.783  31.838  13.504  1.00 52.79           O  
ATOM    773  N   LEU B 101      10.075  30.735  12.454  1.00 52.05           N  
ATOM    774  CA  LEU B 101      10.174  29.544  13.291  1.00 52.05           C  
ATOM    775  C   LEU B 101      10.749  28.372  12.504  1.00 52.05           C  
ATOM    776  CB  LEU B 101       8.802  29.170  13.857  1.00 52.05           C  
ATOM    777  O   LEU B 101      10.610  27.217  12.912  1.00 52.05           O  
ATOM    778  CG  LEU B 101       8.211  30.129  14.892  1.00 52.05           C  
ATOM    779  CD1 LEU B 101       6.700  29.946  14.982  1.00 52.05           C  
ATOM    780  CD2 LEU B 101       8.863  29.915  16.254  1.00 52.05           C  
ATOM    781  N   GLU B 102      11.462  28.581  11.423  1.00 61.06           N  
ATOM    782  CA  GLU B 102      11.883  27.511  10.524  1.00 61.06           C  
ATOM    783  C   GLU B 102      13.106  26.780  11.071  1.00 61.06           C  
ATOM    784  CB  GLU B 102      12.182  28.066   9.129  1.00 61.06           C  
ATOM    785  O   GLU B 102      13.294  25.590  10.808  1.00 61.06           O  
ATOM    786  CG  GLU B 102      13.266  29.134   9.112  1.00 61.06           C  
ATOM    787  CD  GLU B 102      13.091  30.149   7.994  1.00 61.06           C  
ATOM    788  OE1 GLU B 102      13.985  31.005   7.805  1.00 61.06           O  
ATOM    789  OE2 GLU B 102      12.050  30.089   7.302  1.00 61.06           O  
ATOM    790  N   ALA B 103      13.811  27.384  11.902  1.00 61.38           N  
ATOM    791  CA  ALA B 103      15.130  26.888  12.286  1.00 61.38           C  
ATOM    792  C   ALA B 103      15.025  25.538  12.989  1.00 61.38           C  
ATOM    793  CB  ALA B 103      15.838  27.899  13.185  1.00 61.38           C  
ATOM    794  O   ALA B 103      15.706  24.580  12.615  1.00 61.38           O  
ATOM    795  N   PRO B 104      14.000  25.375  13.853  1.00 57.35           N  
ATOM    796  CA  PRO B 104      13.919  24.093  14.558  1.00 57.35           C  
ATOM    797  C   PRO B 104      13.431  22.957  13.662  1.00 57.35           C  
ATOM    798  CB  PRO B 104      12.918  24.371  15.682  1.00 57.35           C  
ATOM    799  O   PRO B 104      13.631  21.783  13.984  1.00 57.35           O  
ATOM    800  CG  PRO B 104      12.263  25.659  15.299  1.00 57.35           C  
ATOM    801  CD  PRO B 104      13.100  26.327  14.247  1.00 57.35           C  
ATOM    802  N   PHE B 105      12.934  23.373  12.485  1.00 60.95           N  
ATOM    803  CA  PHE B 105      12.279  22.353  11.674  1.00 60.95           C  
ATOM    804  C   PHE B 105      13.065  22.091  10.395  1.00 60.95           C  
ATOM    805  CB  PHE B 105      10.846  22.775  11.332  1.00 60.95           C  
ATOM    806  O   PHE B 105      12.621  21.331   9.532  1.00 60.95           O  
ATOM    807  CG  PHE B 105       9.964  22.961  12.537  1.00 60.95           C  
ATOM    808  CD1 PHE B 105       9.337  21.873  13.132  1.00 60.95           C  
ATOM    809  CD2 PHE B 105       9.763  24.225  13.076  1.00 60.95           C  
ATOM    810  CE1 PHE B 105       8.521  22.042  14.248  1.00 60.95           C  
ATOM    811  CE2 PHE B 105       8.948  24.402  14.191  1.00 60.95           C  
ATOM    812  CZ  PHE B 105       8.327  23.310  14.774  1.00 60.95           C  
ATOM    813  N   LEU B 106      14.145  22.674  10.278  1.00 68.97           N  
ATOM    814  CA  LEU B 106      14.899  22.640   9.029  1.00 68.97           C  
ATOM    815  C   LEU B 106      15.277  21.209   8.661  1.00 68.97           C  
ATOM    816  CB  LEU B 106      16.160  23.500   9.142  1.00 68.97           C  
ATOM    817  O   LEU B 106      15.109  20.795   7.512  1.00 68.97           O  
ATOM    818  CG  LEU B 106      16.250  24.699   8.197  1.00 68.97           C  
ATOM    819  CD1 LEU B 106      16.599  25.963   8.975  1.00 68.97           C  
ATOM    820  CD2 LEU B 106      17.278  24.440   7.100  1.00 68.97           C  
ATOM    821  N   TYR B 107      15.747  20.504   9.618  1.00 62.91           N  
ATOM    822  CA  TYR B 107      16.188  19.143   9.337  1.00 62.91           C  
ATOM    823  C   TYR B 107      15.006  18.249   8.983  1.00 62.91           C  
ATOM    824  CB  TYR B 107      16.939  18.562  10.539  1.00 62.91           C  
ATOM    825  O   TYR B 107      15.099  17.414   8.079  1.00 62.91           O  
ATOM    826  CG  TYR B 107      18.311  19.159  10.744  1.00 62.91           C  
ATOM    827  CD1 TYR B 107      19.355  18.869   9.869  1.00 62.91           C  
ATOM    828  CD2 TYR B 107      18.565  20.012  11.812  1.00 62.91           C  
ATOM    829  CE1 TYR B 107      20.621  19.415  10.054  1.00 62.91           C  
ATOM    830  CE2 TYR B 107      19.827  20.563  12.008  1.00 62.91           C  
ATOM    831  OH  TYR B 107      22.098  20.803  11.313  1.00 62.91           O  
ATOM    832  CZ  TYR B 107      20.847  20.260  11.125  1.00 62.91           C  
ATOM    833  N   LEU B 108      13.974  18.477   9.651  1.00 66.81           N  
ATOM    834  CA  LEU B 108      12.771  17.697   9.377  1.00 66.81           C  
ATOM    835  C   LEU B 108      12.237  17.994   7.980  1.00 66.81           C  
ATOM    836  CB  LEU B 108      11.692  17.991  10.423  1.00 66.81           C  
ATOM    837  O   LEU B 108      11.886  17.075   7.237  1.00 66.81           O  
ATOM    838  CG  LEU B 108      10.893  16.789  10.929  1.00 66.81           C  
ATOM    839  CD1 LEU B 108      11.255  16.484  12.378  1.00 66.81           C  
ATOM    840  CD2 LEU B 108       9.396  17.045  10.789  1.00 66.81           C  
ATOM    841  N   TYR B 109      12.202  19.208   7.670  1.00 69.86           N  
ATOM    842  CA  TYR B 109      11.731  19.579   6.340  1.00 69.86           C  
ATOM    843  C   TYR B 109      12.671  19.053   5.263  1.00 69.86           C  
ATOM    844  CB  TYR B 109      11.600  21.100   6.221  1.00 69.86           C  
ATOM    845  O   TYR B 109      12.226  18.636   4.191  1.00 69.86           O  
ATOM    846  CG  TYR B 109      10.206  21.612   6.491  1.00 69.86           C  
ATOM    847  CD1 TYR B 109       9.144  21.271   5.657  1.00 69.86           C  
ATOM    848  CD2 TYR B 109       9.948  22.440   7.579  1.00 69.86           C  
ATOM    849  CE1 TYR B 109       7.858  21.742   5.900  1.00 69.86           C  
ATOM    850  CE2 TYR B 109       8.666  22.917   7.831  1.00 69.86           C  
ATOM    851  OH  TYR B 109       6.358  23.032   7.234  1.00 69.86           O  
ATOM    852  CZ  TYR B 109       7.629  22.562   6.988  1.00 69.86           C  
ATOM    853  N   ALA B 110      13.878  19.074   5.531  1.00 71.21           N  
ATOM    854  CA  ALA B 110      14.847  18.518   4.590  1.00 71.21           C  
ATOM    855  C   ALA B 110      14.571  17.040   4.327  1.00 71.21           C  
ATOM    856  CB  ALA B 110      16.268  18.706   5.116  1.00 71.21           C  
ATOM    857  O   ALA B 110      14.615  16.588   3.181  1.00 71.21           O  
ATOM    858  N   LEU B 111      14.299  16.440   5.396  1.00 70.59           N  
ATOM    859  CA  LEU B 111      13.993  15.018   5.277  1.00 70.59           C  
ATOM    860  C   LEU B 111      12.719  14.802   4.468  1.00 70.59           C  
ATOM    861  CB  LEU B 111      13.846  14.383   6.662  1.00 70.59           C  
ATOM    862  O   LEU B 111      12.675  13.938   3.589  1.00 70.59           O  
ATOM    863  CG  LEU B 111      13.538  12.886   6.692  1.00 70.59           C  
ATOM    864  CD1 LEU B 111      14.682  12.096   6.066  1.00 70.59           C  
ATOM    865  CD2 LEU B 111      13.280  12.421   8.122  1.00 70.59           C  
ATOM    866  N   VAL B 112      11.694  15.491   4.708  1.00 71.74           N  
ATOM    867  CA  VAL B 112      10.419  15.397   4.004  1.00 71.74           C  
ATOM    868  C   VAL B 112      10.631  15.651   2.514  1.00 71.74           C  
ATOM    869  CB  VAL B 112       9.382  16.392   4.573  1.00 71.74           C  
ATOM    870  O   VAL B 112      10.156  14.884   1.673  1.00 71.74           O  
ATOM    871  CG1 VAL B 112       8.149  16.459   3.673  1.00 71.74           C  
ATOM    872  CG2 VAL B 112       8.989  15.998   5.995  1.00 71.74           C  
ATOM    873  N   TYR B 113      11.343  16.684   2.204  1.00 74.12           N  
ATOM    874  CA  TYR B 113      11.601  17.016   0.808  1.00 74.12           C  
ATOM    875  C   TYR B 113      12.409  15.918   0.126  1.00 74.12           C  
ATOM    876  CB  TYR B 113      12.342  18.352   0.701  1.00 74.12           C  
ATOM    877  O   TYR B 113      12.181  15.607  -1.045  1.00 74.12           O  
ATOM    878  CG  TYR B 113      11.446  19.557   0.852  1.00 74.12           C  
ATOM    879  CD1 TYR B 113      10.379  19.769  -0.017  1.00 74.12           C  
ATOM    880  CD2 TYR B 113      11.665  20.486   1.864  1.00 74.12           C  
ATOM    881  CE1 TYR B 113       9.551  20.879   0.117  1.00 74.12           C  
ATOM    882  CE2 TYR B 113      10.844  21.600   2.008  1.00 74.12           C  
ATOM    883  OH  TYR B 113       8.976  22.888   1.269  1.00 74.12           O  
ATOM    884  CZ  TYR B 113       9.791  21.787   1.131  1.00 74.12           C  
ATOM    885  N   PHE B 114      13.302  15.449   0.876  1.00 77.27           N  
ATOM    886  CA  PHE B 114      14.103  14.350   0.350  1.00 77.27           C  
ATOM    887  C   PHE B 114      13.221  13.161  -0.009  1.00 77.27           C  
ATOM    888  CB  PHE B 114      15.170  13.926   1.365  1.00 77.27           C  
ATOM    889  O   PHE B 114      13.328  12.611  -1.107  1.00 77.27           O  
ATOM    890  CG  PHE B 114      15.964  12.720   0.943  1.00 77.27           C  
ATOM    891  CD1 PHE B 114      15.714  11.474   1.505  1.00 77.27           C  
ATOM    892  CD2 PHE B 114      16.961  12.831  -0.018  1.00 77.27           C  
ATOM    893  CE1 PHE B 114      16.447  10.356   1.116  1.00 77.27           C  
ATOM    894  CE2 PHE B 114      17.698  11.718  -0.412  1.00 77.27           C  
ATOM    895  CZ  PHE B 114      17.440  10.481   0.157  1.00 77.27           C  
ATOM    896  N   LEU B 115      12.347  12.808   0.870  1.00 71.62           N  
ATOM    897  CA  LEU B 115      11.464  11.669   0.646  1.00 71.62           C  
ATOM    898  C   LEU B 115      10.489  11.952  -0.492  1.00 71.62           C  
ATOM    899  CB  LEU B 115      10.691  11.329   1.923  1.00 71.62           C  
ATOM    900  O   LEU B 115      10.190  11.065  -1.294  1.00 71.62           O  
ATOM    901  CG  LEU B 115      11.506  10.723   3.067  1.00 71.62           C  
ATOM    902  CD1 LEU B 115      10.651  10.612   4.326  1.00 71.62           C  
ATOM    903  CD2 LEU B 115      12.057   9.359   2.667  1.00 71.62           C  
ATOM    904  N   GLN B 116      10.005  13.062  -0.565  1.00 73.74           N  
ATOM    905  CA  GLN B 116       9.123  13.464  -1.655  1.00 73.74           C  
ATOM    906  C   GLN B 116       9.836  13.375  -3.002  1.00 73.74           C  
ATOM    907  CB  GLN B 116       8.603  14.885  -1.430  1.00 73.74           C  
ATOM    908  O   GLN B 116       9.225  13.015  -4.011  1.00 73.74           O  
ATOM    909  CG  GLN B 116       7.378  14.956  -0.529  1.00 73.74           C  
ATOM    910  CD  GLN B 116       6.846  16.368  -0.370  1.00 73.74           C  
ATOM    911  NE2 GLN B 116       5.639  16.490   0.172  1.00 73.74           N  
ATOM    912  OE1 GLN B 116       7.516  17.341  -0.731  1.00 73.74           O  
ATOM    913  N   SER B 117      11.076  13.720  -3.049  1.00 72.76           N  
ATOM    914  CA  SER B 117      11.877  13.614  -4.264  1.00 72.76           C  
ATOM    915  C   SER B 117      12.004  12.163  -4.718  1.00 72.76           C  
ATOM    916  CB  SER B 117      13.268  14.210  -4.043  1.00 72.76           C  
ATOM    917  O   SER B 117      11.911  11.871  -5.912  1.00 72.76           O  
ATOM    918  OG  SER B 117      13.179  15.588  -3.721  1.00 72.76           O  
ATOM    919  N   ILE B 118      12.152  11.377  -3.804  1.00 68.75           N  
ATOM    920  CA  ILE B 118      12.252   9.955  -4.116  1.00 68.75           C  
ATOM    921  C   ILE B 118      10.939   9.468  -4.726  1.00 68.75           C  
ATOM    922  CB  ILE B 118      12.601   9.124  -2.861  1.00 68.75           C  
ATOM    923  O   ILE B 118      10.942   8.747  -5.726  1.00 68.75           O  
ATOM    924  CG1 ILE B 118      14.010   9.471  -2.367  1.00 68.75           C  
ATOM    925  CG2 ILE B 118      12.476   7.626  -3.154  1.00 68.75           C  
ATOM    926  CD1 ILE B 118      14.400   8.773  -1.071  1.00 68.75           C  
ATOM    927  N   ASN B 119       9.897   9.845  -4.113  1.00 67.83           N  
ATOM    928  CA  ASN B 119       8.583   9.488  -4.636  1.00 67.83           C  
ATOM    929  C   ASN B 119       8.372  10.036  -6.045  1.00 67.83           C  
ATOM    930  CB  ASN B 119       7.479   9.988  -3.702  1.00 67.83           C  
ATOM    931  O   ASN B 119       7.816   9.351  -6.905  1.00 67.83           O  
ATOM    932  CG  ASN B 119       7.132   8.986  -2.619  1.00 67.83           C  
ATOM    933  ND2 ASN B 119       6.625   9.479  -1.495  1.00 67.83           N  
ATOM    934  OD1 ASN B 119       7.320   7.779  -2.790  1.00 67.83           O  
ATOM    935  N   PHE B 120       8.787  11.200  -6.208  1.00 71.53           N  
ATOM    936  CA  PHE B 120       8.654  11.857  -7.503  1.00 71.53           C  
ATOM    937  C   PHE B 120       9.453  11.117  -8.570  1.00 71.53           C  
ATOM    938  CB  PHE B 120       9.116  13.315  -7.418  1.00 71.53           C  
ATOM    939  O   PHE B 120       8.967  10.907  -9.683  1.00 71.53           O  
ATOM    940  CG  PHE B 120       8.768  14.134  -8.632  1.00 71.53           C  
ATOM    941  CD1 PHE B 120       9.737  14.450  -9.576  1.00 71.53           C  
ATOM    942  CD2 PHE B 120       7.470  14.588  -8.828  1.00 71.53           C  
ATOM    943  CE1 PHE B 120       9.417  15.208 -10.700  1.00 71.53           C  
ATOM    944  CE2 PHE B 120       7.143  15.346  -9.949  1.00 71.53           C  
ATOM    945  CZ  PHE B 120       8.118  15.656 -10.883  1.00 71.53           C  
ATOM    946  N   VAL B 121      10.641  10.757  -8.285  1.00 69.31           N  
ATOM    947  CA  VAL B 121      11.497  10.013  -9.203  1.00 69.31           C  
ATOM    948  C   VAL B 121      10.829   8.691  -9.576  1.00 69.31           C  
ATOM    949  CB  VAL B 121      12.892   9.751  -8.593  1.00 69.31           C  
ATOM    950  O   VAL B 121      10.872   8.272 -10.735  1.00 69.31           O  
ATOM    951  CG1 VAL B 121      13.694   8.792  -9.470  1.00 69.31           C  
ATOM    952  CG2 VAL B 121      13.647  11.066  -8.404  1.00 69.31           C  
ATOM    953  N   ARG B 122      10.210   8.203  -8.777  1.00 63.55           N  
ATOM    954  CA  ARG B 122       9.506   6.946  -9.011  1.00 63.55           C  
ATOM    955  C   ARG B 122       8.361   7.136 -10.000  1.00 63.55           C  
ATOM    956  CB  ARG B 122       8.973   6.375  -7.695  1.00 63.55           C  
ATOM    957  O   ARG B 122       8.175   6.321 -10.906  1.00 63.55           O  
ATOM    958  CG  ARG B 122       8.671   4.886  -7.748  1.00 63.55           C  
ATOM    959  CD  ARG B 122       8.151   4.368  -6.414  1.00 63.55           C  
ATOM    960  NE  ARG B 122       7.703   2.982  -6.512  1.00 63.55           N  
ATOM    961  NH1 ARG B 122       6.759   2.922  -4.404  1.00 63.55           N  
ATOM    962  NH2 ARG B 122       6.691   1.067  -5.748  1.00 63.55           N  
ATOM    963  CZ  ARG B 122       7.052   2.327  -5.554  1.00 63.55           C  
ATOM    964  N   ILE B 123       7.663   8.102  -9.754  1.00 65.06           N  
ATOM    965  CA  ILE B 123       6.547   8.410 -10.642  1.00 65.06           C  
ATOM    966  C   ILE B 123       7.066   8.655 -12.057  1.00 65.06           C  
ATOM    967  CB  ILE B 123       5.750   9.636 -10.144  1.00 65.06           C  
ATOM    968  O   ILE B 123       6.474   8.187 -13.032  1.00 65.06           O  
ATOM    969  CG1 ILE B 123       4.973   9.286  -8.870  1.00 65.06           C  
ATOM    970  CG2 ILE B 123       4.807  10.148 -11.237  1.00 65.06           C  
ATOM    971  CD1 ILE B 123       4.350  10.489  -8.175  1.00 65.06           C  
ATOM    972  N   ILE B 124       8.146   9.395 -12.137  1.00 65.89           N  
ATOM    973  CA  ILE B 124       8.744   9.688 -13.435  1.00 65.89           C  
ATOM    974  C   ILE B 124       9.194   8.389 -14.101  1.00 65.89           C  
ATOM    975  CB  ILE B 124       9.935  10.663 -13.302  1.00 65.89           C  
ATOM    976  O   ILE B 124       8.974   8.189 -15.298  1.00 65.89           O  
ATOM    977  CG1 ILE B 124       9.447  12.041 -12.840  1.00 65.89           C  
ATOM    978  CG2 ILE B 124      10.697  10.768 -14.626  1.00 65.89           C  
ATOM    979  CD1 ILE B 124      10.562  13.059 -12.646  1.00 65.89           C  
ATOM    980  N   MET B 125       9.770   7.597 -13.335  1.00 60.31           N  
ATOM    981  CA  MET B 125      10.228   6.310 -13.849  1.00 60.31           C  
ATOM    982  C   MET B 125       9.053   5.469 -14.338  1.00 60.31           C  
ATOM    983  CB  MET B 125      11.006   5.547 -12.775  1.00 60.31           C  
ATOM    984  O   MET B 125       9.135   4.834 -15.391  1.00 60.31           O  
ATOM    985  CG  MET B 125      12.500   5.829 -12.784  1.00 60.31           C  
ATOM    986  SD  MET B 125      13.480   4.409 -13.408  1.00 60.31           S  
ATOM    987  CE  MET B 125      13.617   3.423 -11.890  1.00 60.31           C  
ATOM    988  N   ARG B 126       8.024   5.487 -13.630  1.00 56.08           N  
ATOM    989  CA  ARG B 126       6.811   4.772 -14.014  1.00 56.08           C  
ATOM    990  C   ARG B 126       6.245   5.316 -15.322  1.00 56.08           C  
ATOM    991  CB  ARG B 126       5.758   4.865 -12.908  1.00 56.08           C  
ATOM    992  O   ARG B 126       5.862   4.548 -16.206  1.00 56.08           O  
ATOM    993  CG  ARG B 126       5.955   3.860 -11.784  1.00 56.08           C  
ATOM    994  CD  ARG B 126       4.854   3.961 -10.738  1.00 56.08           C  
ATOM    995  NE  ARG B 126       5.073   3.031  -9.633  1.00 56.08           N  
ATOM    996  NH1 ARG B 126       3.154   3.616  -8.488  1.00 56.08           N  
ATOM    997  NH2 ARG B 126       4.556   2.013  -7.641  1.00 56.08           N  
ATOM    998  CZ  ARG B 126       4.260   2.889  -8.590  1.00 56.08           C  
ATOM    999  N   LEU B 127       6.157   6.544 -15.325  1.00 62.93           N  
ATOM   1000  CA  LEU B 127       5.649   7.197 -16.527  1.00 62.93           C  
ATOM   1001  C   LEU B 127       6.541   6.896 -17.727  1.00 62.93           C  
ATOM   1002  CB  LEU B 127       5.552   8.710 -16.315  1.00 62.93           C  
ATOM   1003  O   LEU B 127       6.045   6.640 -18.826  1.00 62.93           O  
ATOM   1004  CG  LEU B 127       4.434   9.195 -15.391  1.00 62.93           C  
ATOM   1005  CD1 LEU B 127       4.609  10.678 -15.080  1.00 62.93           C  
ATOM   1006  CD2 LEU B 127       3.069   8.931 -16.018  1.00 62.93           C  
ATOM   1007  N   TRP B 128       7.799   7.028 -17.415  1.00 61.09           N  
ATOM   1008  CA  TRP B 128       8.774   6.738 -18.461  1.00 61.09           C  
ATOM   1009  C   TRP B 128       8.618   5.309 -18.970  1.00 61.09           C  
ATOM   1010  CB  TRP B 128      10.198   6.957 -17.944  1.00 61.09           C  
ATOM   1011  O   TRP B 128       8.583   5.075 -20.181  1.00 61.09           O  
ATOM   1012  CG  TRP B 128      11.265   6.661 -18.956  1.00 61.09           C  
ATOM   1013  CD1 TRP B 128      11.613   7.426 -20.034  1.00 61.09           C  
ATOM   1014  CD2 TRP B 128      12.120   5.514 -18.984  1.00 61.09           C  
ATOM   1015  CE2 TRP B 128      12.964   5.650 -20.109  1.00 61.09           C  
ATOM   1016  CE3 TRP B 128      12.255   4.384 -18.167  1.00 61.09           C  
ATOM   1017  NE1 TRP B 128      12.635   6.824 -20.732  1.00 61.09           N  
ATOM   1018  CH2 TRP B 128      14.042   3.600 -19.621  1.00 61.09           C  
ATOM   1019  CZ2 TRP B 128      13.931   4.696 -20.437  1.00 61.09           C  
ATOM   1020  CZ3 TRP B 128      13.218   3.436 -18.495  1.00 61.09           C  
ATOM   1021  N   LEU B 129       8.497   4.407 -18.158  1.00 49.82           N  
ATOM   1022  CA  LEU B 129       8.342   3.003 -18.523  1.00 49.82           C  
ATOM   1023  C   LEU B 129       7.034   2.776 -19.272  1.00 49.82           C  
ATOM   1024  CB  LEU B 129       8.390   2.116 -17.276  1.00 49.82           C  
ATOM   1025  O   LEU B 129       6.991   2.010 -20.238  1.00 49.82           O  
ATOM   1026  CG  LEU B 129       9.781   1.721 -16.777  1.00 49.82           C  
ATOM   1027  CD1 LEU B 129       9.723   1.320 -15.307  1.00 49.82           C  
ATOM   1028  CD2 LEU B 129      10.350   0.587 -17.624  1.00 49.82           C  
ATOM   1029  N   CYS B 130       6.074   3.416 -18.757  1.00 52.48           N  
ATOM   1030  CA  CYS B 130       4.780   3.329 -19.426  1.00 52.48           C  
ATOM   1031  C   CYS B 130       4.859   3.889 -20.841  1.00 52.48           C  
ATOM   1032  CB  CYS B 130       3.714   4.080 -18.629  1.00 52.48           C  
ATOM   1033  O   CYS B 130       4.273   3.327 -21.768  1.00 52.48           O  
ATOM   1034  SG  CYS B 130       2.795   3.035 -17.477  1.00 52.48           S  
ATOM   1035  N   TRP B 131       5.486   5.008 -20.859  1.00 56.32           N  
ATOM   1036  CA  TRP B 131       5.664   5.628 -22.168  1.00 56.32           C  
ATOM   1037  C   TRP B 131       6.464   4.720 -23.096  1.00 56.32           C  
ATOM   1038  CB  TRP B 131       6.364   6.983 -22.032  1.00 56.32           C  
ATOM   1039  O   TRP B 131       6.097   4.530 -24.258  1.00 56.32           O  
ATOM   1040  CG  TRP B 131       6.601   7.681 -23.337  1.00 56.32           C  
ATOM   1041  CD1 TRP B 131       5.659   8.242 -24.154  1.00 56.32           C  
ATOM   1042  CD2 TRP B 131       7.863   7.887 -23.979  1.00 56.32           C  
ATOM   1043  CE2 TRP B 131       7.611   8.582 -25.183  1.00 56.32           C  
ATOM   1044  CE3 TRP B 131       9.184   7.552 -23.652  1.00 56.32           C  
ATOM   1045  NE1 TRP B 131       6.260   8.785 -25.266  1.00 56.32           N  
ATOM   1046  CH2 TRP B 131       9.917   8.608 -25.717  1.00 56.32           C  
ATOM   1047  CZ2 TRP B 131       8.634   8.948 -26.061  1.00 56.32           C  
ATOM   1048  CZ3 TRP B 131      10.200   7.918 -24.527  1.00 56.32           C  
ATOM   1049  N   LYS B 132       7.475   4.114 -22.551  1.00 48.05           N  
ATOM   1050  CA  LYS B 132       8.346   3.245 -23.337  1.00 48.05           C  
ATOM   1051  C   LYS B 132       7.614   1.977 -23.769  1.00 48.05           C  
ATOM   1052  CB  LYS B 132       9.601   2.881 -22.541  1.00 48.05           C  
ATOM   1053  O   LYS B 132       7.817   1.486 -24.881  1.00 48.05           O  
ATOM   1054  CG  LYS B 132      10.844   2.691 -23.398  1.00 48.05           C  
ATOM   1055  CD  LYS B 132      12.085   2.477 -22.542  1.00 48.05           C  
ATOM   1056  CE  LYS B 132      13.324   2.251 -23.399  1.00 48.05           C  
ATOM   1057  NZ  LYS B 132      14.555   2.109 -22.566  1.00 48.05           N  
ATOM   1058  N   CYS B 133       6.697   1.619 -22.806  1.00 44.19           N  
ATOM   1059  CA  CYS B 133       6.001   0.362 -23.059  1.00 44.19           C  
ATOM   1060  C   CYS B 133       4.668   0.607 -23.754  1.00 44.19           C  
ATOM   1061  CB  CYS B 133       5.774  -0.397 -21.752  1.00 44.19           C  
ATOM   1062  O   CYS B 133       3.930  -0.337 -24.043  1.00 44.19           O  
ATOM   1063  SG  CYS B 133       7.298  -0.943 -20.953  1.00 44.19           S  
ATOM   1064  N   ARG B 134       4.424   1.816 -24.152  1.00 41.00           N  
ATOM   1065  CA  ARG B 134       3.189   2.221 -24.815  1.00 41.00           C  
ATOM   1066  C   ARG B 134       1.968   1.684 -24.075  1.00 41.00           C  
ATOM   1067  CB  ARG B 134       3.175   1.739 -26.267  1.00 41.00           C  
ATOM   1068  O   ARG B 134       1.017   1.208 -24.699  1.00 41.00           O  
ATOM   1069  CG  ARG B 134       3.748   2.743 -27.255  1.00 41.00           C  
ATOM   1070  CD  ARG B 134       3.624   2.255 -28.692  1.00 41.00           C  
ATOM   1071  NE  ARG B 134       4.380   3.097 -29.614  1.00 41.00           N  
ATOM   1072  NH1 ARG B 134       3.651   2.019 -31.522  1.00 41.00           N  
ATOM   1073  NH2 ARG B 134       5.100   3.787 -31.683  1.00 41.00           N  
ATOM   1074  CZ  ARG B 134       4.375   2.966 -30.938  1.00 41.00           C  
ATOM   1075  N   SER B 135       2.140   1.645 -22.858  1.00 40.54           N  
ATOM   1076  CA  SER B 135       1.025   1.215 -22.019  1.00 40.54           C  
ATOM   1077  C   SER B 135       0.011   2.338 -21.830  1.00 40.54           C  
ATOM   1078  CB  SER B 135       1.531   0.739 -20.657  1.00 40.54           C  
ATOM   1079  O   SER B 135       0.383   3.510 -21.744  1.00 40.54           O  
ATOM   1080  OG  SER B 135       0.563   0.977 -19.650  1.00 40.54           O  
ATOM   1081  N   LYS B 136      -1.316   1.948 -21.870  1.00 41.31           N  
ATOM   1082  CA  LYS B 136      -2.397   2.929 -21.899  1.00 41.31           C  
ATOM   1083  C   LYS B 136      -2.783   3.363 -20.487  1.00 41.31           C  
ATOM   1084  CB  LYS B 136      -3.618   2.362 -22.625  1.00 41.31           C  
ATOM   1085  O   LYS B 136      -3.467   4.374 -20.308  1.00 41.31           O  
ATOM   1086  CG  LYS B 136      -3.475   2.325 -24.139  1.00 41.31           C  
ATOM   1087  CD  LYS B 136      -4.768   1.881 -24.812  1.00 41.31           C  
ATOM   1088  CE  LYS B 136      -4.610   1.790 -26.324  1.00 41.31           C  
ATOM   1089  NZ  LYS B 136      -5.874   1.352 -26.987  1.00 41.31           N  
ATOM   1090  N   ASN B 137      -2.180   2.709 -19.404  1.00 41.10           N  
ATOM   1091  CA  ASN B 137      -2.667   3.150 -18.101  1.00 41.10           C  
ATOM   1092  C   ASN B 137      -1.538   3.232 -17.078  1.00 41.10           C  
ATOM   1093  CB  ASN B 137      -3.772   2.219 -17.598  1.00 41.10           C  
ATOM   1094  O   ASN B 137      -1.342   2.308 -16.287  1.00 41.10           O  
ATOM   1095  CG  ASN B 137      -5.162   2.739 -17.912  1.00 41.10           C  
ATOM   1096  ND2 ASN B 137      -6.097   1.826 -18.148  1.00 41.10           N  
ATOM   1097  OD1 ASN B 137      -5.392   3.950 -17.943  1.00 41.10           O  
ATOM   1098  N   PRO B 138      -0.802   4.344 -17.074  1.00 45.91           N  
ATOM   1099  CA  PRO B 138       0.364   4.522 -16.206  1.00 45.91           C  
ATOM   1100  C   PRO B 138       0.015   4.427 -14.722  1.00 45.91           C  
ATOM   1101  CB  PRO B 138       0.857   5.927 -16.561  1.00 45.91           C  
ATOM   1102  O   PRO B 138       0.879   4.111 -13.900  1.00 45.91           O  
ATOM   1103  CG  PRO B 138      -0.258   6.535 -17.350  1.00 45.91           C  
ATOM   1104  CD  PRO B 138      -1.189   5.438 -17.782  1.00 45.91           C  
ATOM   1105  N   LEU B 139      -1.216   4.640 -14.398  1.00 45.69           N  
ATOM   1106  CA  LEU B 139      -1.628   4.684 -13.000  1.00 45.69           C  
ATOM   1107  C   LEU B 139      -1.756   3.276 -12.427  1.00 45.69           C  
ATOM   1108  CB  LEU B 139      -2.957   5.429 -12.855  1.00 45.69           C  
ATOM   1109  O   LEU B 139      -1.628   3.080 -11.216  1.00 45.69           O  
ATOM   1110  CG  LEU B 139      -2.890   6.955 -12.929  1.00 45.69           C  
ATOM   1111  CD1 LEU B 139      -4.233   7.524 -13.375  1.00 45.69           C  
ATOM   1112  CD2 LEU B 139      -2.478   7.539 -11.582  1.00 45.69           C  
ATOM   1113  N   LEU B 140      -2.080   2.415 -13.340  1.00 41.33           N  
ATOM   1114  CA  LEU B 140      -2.335   1.047 -12.905  1.00 41.33           C  
ATOM   1115  C   LEU B 140      -1.031   0.266 -12.775  1.00 41.33           C  
ATOM   1116  CB  LEU B 140      -3.272   0.338 -13.886  1.00 41.33           C  
ATOM   1117  O   LEU B 140      -0.943  -0.675 -11.983  1.00 41.33           O  
ATOM   1118  CG  LEU B 140      -4.757   0.330 -13.520  1.00 41.33           C  
ATOM   1119  CD1 LEU B 140      -5.602   0.726 -14.726  1.00 41.33           C  
ATOM   1120  CD2 LEU B 140      -5.172  -1.040 -12.996  1.00 41.33           C  
ATOM   1121  N   TYR B 141      -0.001   0.759 -13.481  1.00 39.19           N  
ATOM   1122  CA  TYR B 141       1.188  -0.081 -13.574  1.00 39.19           C  
ATOM   1123  C   TYR B 141       2.252   0.370 -12.580  1.00 39.19           C  
ATOM   1124  CB  TYR B 141       1.756  -0.055 -14.996  1.00 39.19           C  
ATOM   1125  O   TYR B 141       2.555   1.562 -12.484  1.00 39.19           O  
ATOM   1126  CG  TYR B 141       0.930  -0.829 -15.994  1.00 39.19           C  
ATOM   1127  CD1 TYR B 141       0.995  -2.219 -16.052  1.00 39.19           C  
ATOM   1128  CD2 TYR B 141       0.084  -0.172 -16.881  1.00 39.19           C  
ATOM   1129  CE1 TYR B 141       0.238  -2.937 -16.972  1.00 39.19           C  
ATOM   1130  CE2 TYR B 141      -0.678  -0.880 -17.805  1.00 39.19           C  
ATOM   1131  OH  TYR B 141      -1.348  -2.965 -18.755  1.00 39.19           O  
ATOM   1132  CZ  TYR B 141      -0.595  -2.259 -17.842  1.00 39.19           C  
ATOM   1133  N   ASP B 142       2.378  -0.360 -11.480  1.00 37.38           N  
ATOM   1134  CA  ASP B 142       3.459  -0.109 -10.532  1.00 37.38           C  
ATOM   1135  C   ASP B 142       4.810  -0.508 -11.121  1.00 37.38           C  
ATOM   1136  CB  ASP B 142       3.212  -0.865  -9.224  1.00 37.38           C  
ATOM   1137  O   ASP B 142       4.914  -1.513 -11.826  1.00 37.38           O  
ATOM   1138  CG  ASP B 142       3.625  -0.074  -7.995  1.00 37.38           C  
ATOM   1139  OD1 ASP B 142       4.306   0.964  -8.138  1.00 37.38           O  
ATOM   1140  OD2 ASP B 142       3.268  -0.495  -6.873  1.00 37.38           O  
ATOM   1141  N   ALA B 143       5.815   0.373 -11.337  1.00 39.02           N  
ATOM   1142  CA  ALA B 143       7.152   0.096 -11.855  1.00 39.02           C  
ATOM   1143  C   ALA B 143       7.622  -1.297 -11.443  1.00 39.02           C  
ATOM   1144  CB  ALA B 143       8.141   1.153 -11.369  1.00 39.02           C  
ATOM   1145  O   ALA B 143       8.352  -1.957 -12.186  1.00 39.02           O  
ATOM   1146  N   ASN B 144       7.230  -1.726 -10.291  1.00 36.84           N  
ATOM   1147  CA  ASN B 144       7.624  -3.042  -9.801  1.00 36.84           C  
ATOM   1148  C   ASN B 144       6.841  -4.155 -10.491  1.00 36.84           C  
ATOM   1149  CB  ASN B 144       7.443  -3.128  -8.284  1.00 36.84           C  
ATOM   1150  O   ASN B 144       7.130  -5.337 -10.296  1.00 36.84           O  
ATOM   1151  CG  ASN B 144       8.495  -2.344  -7.525  1.00 36.84           C  
ATOM   1152  ND2 ASN B 144       8.138  -1.867  -6.338  1.00 36.84           N  
ATOM   1153  OD1 ASN B 144       9.619  -2.167  -8.002  1.00 36.84           O  
ATOM   1154  N   TYR B 145       6.088  -3.596 -11.485  1.00 37.01           N  
ATOM   1155  CA  TYR B 145       5.159  -4.595 -12.000  1.00 37.01           C  
ATOM   1156  C   TYR B 145       5.322  -4.767 -13.506  1.00 37.01           C  
ATOM   1157  CB  TYR B 145       3.714  -4.206 -11.673  1.00 37.01           C  
ATOM   1158  O   TYR B 145       4.350  -5.041 -14.214  1.00 37.01           O  
ATOM   1159  CG  TYR B 145       3.340  -4.421 -10.226  1.00 37.01           C  
ATOM   1160  CD1 TYR B 145       2.884  -5.660  -9.782  1.00 37.01           C  
ATOM   1161  CD2 TYR B 145       3.442  -3.387  -9.302  1.00 37.01           C  
ATOM   1162  CE1 TYR B 145       2.536  -5.863  -8.450  1.00 37.01           C  
ATOM   1163  CE2 TYR B 145       3.097  -3.579  -7.968  1.00 37.01           C  
ATOM   1164  OH  TYR B 145       2.304  -5.013  -6.233  1.00 37.01           O  
ATOM   1165  CZ  TYR B 145       2.646  -4.818  -7.552  1.00 37.01           C  
ATOM   1166  N   PHE B 146       6.398  -4.318 -13.909  1.00 39.10           N  
ATOM   1167  CA  PHE B 146       6.630  -4.555 -15.328  1.00 39.10           C  
ATOM   1168  C   PHE B 146       7.687  -5.635 -15.531  1.00 39.10           C  
ATOM   1169  CB  PHE B 146       7.060  -3.262 -16.028  1.00 39.10           C  
ATOM   1170  O   PHE B 146       8.593  -5.786 -14.709  1.00 39.10           O  
ATOM   1171  CG  PHE B 146       5.972  -2.226 -16.110  1.00 39.10           C  
ATOM   1172  CD1 PHE B 146       5.111  -2.186 -17.199  1.00 39.10           C  
ATOM   1173  CD2 PHE B 146       5.811  -1.290 -15.096  1.00 39.10           C  
ATOM   1174  CE1 PHE B 146       4.103  -1.228 -17.278  1.00 39.10           C  
ATOM   1175  CE2 PHE B 146       4.806  -0.329 -15.168  1.00 39.10           C  
ATOM   1176  CZ  PHE B 146       3.954  -0.299 -16.260  1.00 39.10           C  
ATOM   1177  N   LEU B 147       7.321  -6.524 -16.381  1.00 39.78           N  
ATOM   1178  CA  LEU B 147       8.344  -7.420 -16.909  1.00 39.78           C  
ATOM   1179  C   LEU B 147       8.902  -6.891 -18.225  1.00 39.78           C  
ATOM   1180  CB  LEU B 147       7.772  -8.826 -17.111  1.00 39.78           C  
ATOM   1181  O   LEU B 147       8.163  -6.732 -19.199  1.00 39.78           O  
ATOM   1182  CG  LEU B 147       8.774  -9.980 -17.046  1.00 39.78           C  
ATOM   1183  CD1 LEU B 147       8.769 -10.609 -15.657  1.00 39.78           C  
ATOM   1184  CD2 LEU B 147       8.457 -11.023 -18.112  1.00 39.78           C  
ATOM   1185  N   CYS B 148      10.099  -6.307 -18.025  1.00 39.46           N  
ATOM   1186  CA  CYS B 148      10.700  -5.776 -19.243  1.00 39.46           C  
ATOM   1187  C   CYS B 148      11.833  -6.672 -19.728  1.00 39.46           C  
ATOM   1188  CB  CYS B 148      11.223  -4.359 -19.009  1.00 39.46           C  
ATOM   1189  O   CYS B 148      12.597  -7.205 -18.921  1.00 39.46           O  
ATOM   1190  SG  CYS B 148       9.937  -3.172 -18.563  1.00 39.46           S  
ATOM   1191  N   TRP B 149      11.702  -7.175 -20.887  1.00 36.57           N  
ATOM   1192  CA  TRP B 149      12.831  -7.939 -21.407  1.00 36.57           C  
ATOM   1193  C   TRP B 149      13.372  -7.308 -22.686  1.00 36.57           C  
ATOM   1194  CB  TRP B 149      12.422  -9.390 -21.673  1.00 36.57           C  
ATOM   1195  O   TRP B 149      12.652  -6.591 -23.385  1.00 36.57           O  
ATOM   1196  CG  TRP B 149      11.325  -9.539 -22.683  1.00 36.57           C  
ATOM   1197  CD1 TRP B 149      11.462  -9.643 -24.040  1.00 36.57           C  
ATOM   1198  CD2 TRP B 149       9.920  -9.595 -22.417  1.00 36.57           C  
ATOM   1199  CE2 TRP B 149       9.264  -9.735 -23.660  1.00 36.57           C  
ATOM   1200  CE3 TRP B 149       9.152  -9.542 -21.246  1.00 36.57           C  
ATOM   1201  NE1 TRP B 149      10.226  -9.761 -24.633  1.00 36.57           N  
ATOM   1202  CH2 TRP B 149       7.146  -9.767 -22.604  1.00 36.57           C  
ATOM   1203  CZ2 TRP B 149       7.874  -9.821 -23.765  1.00 36.57           C  
ATOM   1204  CZ3 TRP B 149       7.768  -9.628 -21.353  1.00 36.57           C  
ATOM   1205  N   HIS B 150      14.652  -7.275 -22.719  1.00 35.25           N  
ATOM   1206  CA  HIS B 150      15.381  -6.679 -23.833  1.00 35.25           C  
ATOM   1207  C   HIS B 150      15.878  -7.748 -24.800  1.00 35.25           C  
ATOM   1208  CB  HIS B 150      16.558  -5.847 -23.319  1.00 35.25           C  
ATOM   1209  O   HIS B 150      16.447  -8.757 -24.378  1.00 35.25           O  
ATOM   1210  CG  HIS B 150      16.629  -4.477 -23.915  1.00 35.25           C  
ATOM   1211  CD2 HIS B 150      17.685  -3.749 -24.347  1.00 35.25           C  
ATOM   1212  ND1 HIS B 150      15.512  -3.696 -24.118  1.00 35.25           N  
ATOM   1213  CE1 HIS B 150      15.880  -2.543 -24.653  1.00 35.25           C  
ATOM   1214  NE2 HIS B 150      17.194  -2.550 -24.802  1.00 35.25           N  
ATOM   1215  N   THR B 151      15.340  -7.614 -26.009  1.00 33.76           N  
ATOM   1216  CA  THR B 151      15.924  -8.444 -27.057  1.00 33.76           C  
ATOM   1217  C   THR B 151      16.920  -7.643 -27.890  1.00 33.76           C  
ATOM   1218  CB  THR B 151      14.836  -9.030 -27.976  1.00 33.76           C  
ATOM   1219  O   THR B 151      17.162  -6.466 -27.616  1.00 33.76           O  
ATOM   1220  CG2 THR B 151      13.764  -9.754 -27.168  1.00 33.76           C  
ATOM   1221  OG1 THR B 151      14.223  -7.968 -28.718  1.00 33.76           O  
ATOM   1222  N   ASN B 152      17.831  -8.282 -28.670  1.00 33.64           N  
ATOM   1223  CA  ASN B 152      18.832  -7.620 -29.499  1.00 33.64           C  
ATOM   1224  C   ASN B 152      18.232  -6.452 -30.276  1.00 33.64           C  
ATOM   1225  CB  ASN B 152      19.481  -8.619 -30.459  1.00 33.64           C  
ATOM   1226  O   ASN B 152      18.908  -5.450 -30.519  1.00 33.64           O  
ATOM   1227  CG  ASN B 152      20.624  -9.383 -29.821  1.00 33.64           C  
ATOM   1228  ND2 ASN B 152      20.998 -10.505 -30.425  1.00 33.64           N  
ATOM   1229  OD1 ASN B 152      21.167  -8.970 -28.793  1.00 33.64           O  
ATOM   1230  N   CYS B 153      17.031  -6.568 -30.581  1.00 33.03           N  
ATOM   1231  CA  CYS B 153      16.439  -5.598 -31.495  1.00 33.03           C  
ATOM   1232  C   CYS B 153      15.314  -4.826 -30.816  1.00 33.03           C  
ATOM   1233  CB  CYS B 153      15.908  -6.296 -32.746  1.00 33.03           C  
ATOM   1234  O   CYS B 153      14.917  -3.758 -31.286  1.00 33.03           O  
ATOM   1235  SG  CYS B 153      17.199  -7.027 -33.775  1.00 33.03           S  
ATOM   1236  N   TYR B 154      14.744  -5.453 -29.687  1.00 32.78           N  
ATOM   1237  CA  TYR B 154      13.532  -4.830 -29.166  1.00 32.78           C  
ATOM   1238  C   TYR B 154      13.486  -4.915 -27.645  1.00 32.78           C  
ATOM   1239  CB  TYR B 154      12.287  -5.492 -29.764  1.00 32.78           C  
ATOM   1240  O   TYR B 154      14.083  -5.814 -27.049  1.00 32.78           O  
ATOM   1241  CG  TYR B 154      12.182  -5.345 -31.263  1.00 32.78           C  
ATOM   1242  CD1 TYR B 154      11.665  -4.184 -31.834  1.00 32.78           C  
ATOM   1243  CD2 TYR B 154      12.598  -6.366 -32.110  1.00 32.78           C  
ATOM   1244  CE1 TYR B 154      11.564  -4.045 -33.214  1.00 32.78           C  
ATOM   1245  CE2 TYR B 154      12.502  -6.238 -33.492  1.00 32.78           C  
ATOM   1246  OH  TYR B 154      11.887  -4.943 -35.401  1.00 32.78           O  
ATOM   1247  CZ  TYR B 154      11.985  -5.075 -34.034  1.00 32.78           C  
ATOM   1248  N   ASP B 155      13.048  -3.928 -27.053  1.00 35.89           N  
ATOM   1249  CA  ASP B 155      12.707  -3.950 -25.634  1.00 35.89           C  
ATOM   1250  C   ASP B 155      11.213  -4.190 -25.432  1.00 35.89           C  
ATOM   1251  CB  ASP B 155      13.125  -2.640 -24.962  1.00 35.89           C  
ATOM   1252  O   ASP B 155      10.384  -3.588 -26.117  1.00 35.89           O  
ATOM   1253  CG  ASP B 155      14.630  -2.441 -24.936  1.00 35.89           C  
ATOM   1254  OD1 ASP B 155      15.379  -3.442 -24.971  1.00 35.89           O  
ATOM   1255  OD2 ASP B 155      15.072  -1.273 -24.877  1.00 35.89           O  
ATOM   1256  N   TYR B 156      10.961  -5.211 -24.688  1.00 37.43           N  
ATOM   1257  CA  TYR B 156       9.565  -5.504 -24.381  1.00 37.43           C  
ATOM   1258  C   TYR B 156       9.273  -5.278 -22.902  1.00 37.43           C  
ATOM   1259  CB  TYR B 156       9.222  -6.946 -24.767  1.00 37.43           C  
ATOM   1260  O   TYR B 156      10.111  -5.572 -22.046  1.00 37.43           O  
ATOM   1261  CG  TYR B 156       9.360  -7.229 -26.243  1.00 37.43           C  
ATOM   1262  CD1 TYR B 156       8.283  -7.055 -27.109  1.00 37.43           C  
ATOM   1263  CD2 TYR B 156      10.566  -7.672 -26.774  1.00 37.43           C  
ATOM   1264  CE1 TYR B 156       8.404  -7.317 -28.470  1.00 37.43           C  
ATOM   1265  CE2 TYR B 156      10.700  -7.936 -28.133  1.00 37.43           C  
ATOM   1266  OH  TYR B 156       9.741  -8.016 -30.318  1.00 37.43           O  
ATOM   1267  CZ  TYR B 156       9.615  -7.756 -28.972  1.00 37.43           C  
ATOM   1268  N   CYS B 157       8.304  -4.518 -22.692  1.00 39.33           N  
ATOM   1269  CA  CYS B 157       7.869  -4.368 -21.308  1.00 39.33           C  
ATOM   1270  C   CYS B 157       6.411  -4.779 -21.147  1.00 39.33           C  
ATOM   1271  CB  CYS B 157       8.057  -2.925 -20.840  1.00 39.33           C  
ATOM   1272  O   CYS B 157       5.542  -4.300 -21.878  1.00 39.33           O  
ATOM   1273  SG  CYS B 157       9.606  -2.641 -19.957  1.00 39.33           S  
ATOM   1274  N   ILE B 158       6.193  -5.793 -20.399  1.00 41.18           N  
ATOM   1275  CA  ILE B 158       4.818  -6.219 -20.162  1.00 41.18           C  
ATOM   1276  C   ILE B 158       4.404  -5.859 -18.737  1.00 41.18           C  
ATOM   1277  CB  ILE B 158       4.647  -7.736 -20.403  1.00 41.18           C  
ATOM   1278  O   ILE B 158       5.124  -6.157 -17.781  1.00 41.18           O  
ATOM   1279  CG1 ILE B 158       5.134  -8.112 -21.807  1.00 41.18           C  
ATOM   1280  CG2 ILE B 158       3.188  -8.154 -20.198  1.00 41.18           C  
ATOM   1281  CD1 ILE B 158       5.191  -9.611 -22.062  1.00 41.18           C  
ATOM   1282  N   PRO B 159       3.377  -5.125 -18.625  1.00 36.41           N  
ATOM   1283  CA  PRO B 159       2.904  -4.842 -17.268  1.00 36.41           C  
ATOM   1284  C   PRO B 159       2.578  -6.109 -16.480  1.00 36.41           C  
ATOM   1285  CB  PRO B 159       1.643  -4.005 -17.502  1.00 36.41           C  
ATOM   1286  O   PRO B 159       2.162  -7.113 -17.063  1.00 36.41           O  
ATOM   1287  CG  PRO B 159       1.470  -3.982 -18.986  1.00 36.41           C  
ATOM   1288  CD  PRO B 159       2.595  -4.756 -19.610  1.00 36.41           C  
ATOM   1289  N   TYR B 160       2.814  -6.144 -15.263  1.00 35.09           N  
ATOM   1290  CA  TYR B 160       2.494  -7.179 -14.288  1.00 35.09           C  
ATOM   1291  C   TYR B 160       0.986  -7.345 -14.143  1.00 35.09           C  
ATOM   1292  CB  TYR B 160       3.115  -6.848 -12.928  1.00 35.09           C  
ATOM   1293  O   TYR B 160       0.242  -6.361 -14.162  1.00 35.09           O  
ATOM   1294  CG  TYR B 160       3.404  -8.063 -12.080  1.00 35.09           C  
ATOM   1295  CD1 TYR B 160       2.511  -8.477 -11.095  1.00 35.09           C  
ATOM   1296  CD2 TYR B 160       4.571  -8.798 -12.262  1.00 35.09           C  
ATOM   1297  CE1 TYR B 160       2.774  -9.595 -10.310  1.00 35.09           C  
ATOM   1298  CE2 TYR B 160       4.844  -9.917 -11.483  1.00 35.09           C  
ATOM   1299  OH  TYR B 160       4.207 -11.415  -9.737  1.00 35.09           O  
ATOM   1300  CZ  TYR B 160       3.941 -10.308 -10.511  1.00 35.09           C  
ATOM   1301  N   ASN B 161       0.424  -8.660 -14.739  1.00 33.73           N  
ATOM   1302  CA  ASN B 161      -0.988  -9.026 -14.702  1.00 33.73           C  
ATOM   1303  C   ASN B 161      -1.687  -8.699 -16.018  1.00 33.73           C  
ATOM   1304  CB  ASN B 161      -1.693  -8.327 -13.538  1.00 33.73           C  
ATOM   1305  O   ASN B 161      -2.855  -8.304 -16.025  1.00 33.73           O  
ATOM   1306  CG  ASN B 161      -1.505  -9.052 -12.220  1.00 33.73           C  
ATOM   1307  ND2 ASN B 161      -1.812  -8.374 -11.121  1.00 33.73           N  
ATOM   1308  OD1 ASN B 161      -1.086 -10.212 -12.191  1.00 33.73           O  
ATOM   1309  N   SER B 162      -0.897  -8.521 -16.944  1.00 33.96           N  
ATOM   1310  CA  SER B 162      -1.527  -8.296 -18.241  1.00 33.96           C  
ATOM   1311  C   SER B 162      -2.312  -9.523 -18.694  1.00 33.96           C  
ATOM   1312  CB  SER B 162      -0.478  -7.936 -19.293  1.00 33.96           C  
ATOM   1313  O   SER B 162      -1.900 -10.658 -18.443  1.00 33.96           O  
ATOM   1314  OG  SER B 162       0.486  -8.968 -19.416  1.00 33.96           O  
ATOM   1315  N   VAL B 163      -3.637  -9.423 -18.857  1.00 33.24           N  
ATOM   1316  CA  VAL B 163      -4.535 -10.454 -19.368  1.00 33.24           C  
ATOM   1317  C   VAL B 163      -4.263 -10.687 -20.852  1.00 33.24           C  
ATOM   1318  CB  VAL B 163      -6.017 -10.075 -19.151  1.00 33.24           C  
ATOM   1319  O   VAL B 163      -4.145  -9.733 -21.626  1.00 33.24           O  
ATOM   1320  CG1 VAL B 163      -6.937 -11.203 -19.616  1.00 33.24           C  
ATOM   1321  CG2 VAL B 163      -6.273  -9.744 -17.682  1.00 33.24           C  
ATOM   1322  N   THR B 164      -3.655 -11.797 -21.152  1.00 34.73           N  
ATOM   1323  CA  THR B 164      -3.512 -12.140 -22.563  1.00 34.73           C  
ATOM   1324  C   THR B 164      -4.746 -12.884 -23.067  1.00 34.73           C  
ATOM   1325  CB  THR B 164      -2.257 -13.000 -22.804  1.00 34.73           C  
ATOM   1326  O   THR B 164      -5.379 -13.628 -22.315  1.00 34.73           O  
ATOM   1327  CG2 THR B 164      -0.986 -12.216 -22.497  1.00 34.73           C  
ATOM   1328  OG1 THR B 164      -2.308 -14.156 -21.960  1.00 34.73           O  
ATOM   1329  N   SER B 165      -5.305 -12.457 -24.156  1.00 37.10           N  
ATOM   1330  CA  SER B 165      -6.542 -12.998 -24.709  1.00 37.10           C  
ATOM   1331  C   SER B 165      -6.340 -14.416 -25.232  1.00 37.10           C  
ATOM   1332  CB  SER B 165      -7.064 -12.101 -25.832  1.00 37.10           C  
ATOM   1333  O   SER B 165      -7.265 -15.231 -25.205  1.00 37.10           O  
ATOM   1334  OG  SER B 165      -6.160 -11.041 -26.091  1.00 37.10           O  
ATOM   1335  N   SER B 166      -5.134 -14.685 -25.796  1.00 34.87           N  
ATOM   1336  CA  SER B 166      -5.015 -15.999 -26.420  1.00 34.87           C  
ATOM   1337  C   SER B 166      -3.657 -16.628 -26.128  1.00 34.87           C  
ATOM   1338  CB  SER B 166      -5.225 -15.896 -27.931  1.00 34.87           C  
ATOM   1339  O   SER B 166      -2.628 -15.953 -26.191  1.00 34.87           O  
ATOM   1340  OG  SER B 166      -4.283 -15.008 -28.510  1.00 34.87           O  
ATOM   1341  N   ILE B 167      -3.644 -17.713 -25.460  1.00 39.31           N  
ATOM   1342  CA  ILE B 167      -2.444 -18.503 -25.208  1.00 39.31           C  
ATOM   1343  C   ILE B 167      -2.503 -19.802 -26.009  1.00 39.31           C  
ATOM   1344  CB  ILE B 167      -2.273 -18.807 -23.703  1.00 39.31           C  
ATOM   1345  O   ILE B 167      -3.510 -20.514 -25.974  1.00 39.31           O  
ATOM   1346  CG1 ILE B 167      -2.207 -17.504 -22.899  1.00 39.31           C  
ATOM   1347  CG2 ILE B 167      -1.025 -19.663 -23.464  1.00 39.31           C  
ATOM   1348  CD1 ILE B 167      -2.348 -17.697 -21.395  1.00 39.31           C  
ATOM   1349  N   VAL B 168      -1.472 -19.936 -26.932  1.00 38.30           N  
ATOM   1350  CA  VAL B 168      -1.421 -21.185 -27.685  1.00 38.30           C  
ATOM   1351  C   VAL B 168      -0.220 -22.012 -27.231  1.00 38.30           C  
ATOM   1352  CB  VAL B 168      -1.347 -20.928 -29.206  1.00 38.30           C  
ATOM   1353  O   VAL B 168       0.881 -21.482 -27.066  1.00 38.30           O  
ATOM   1354  CG1 VAL B 168      -1.582 -22.221 -29.985  1.00 38.30           C  
ATOM   1355  CG2 VAL B 168      -2.361 -19.861 -29.617  1.00 38.30           C  
ATOM   1356  N   ILE B 169      -0.481 -23.324 -26.854  1.00 36.45           N  
ATOM   1357  CA  ILE B 169       0.586 -24.243 -26.472  1.00 36.45           C  
ATOM   1358  C   ILE B 169       0.933 -25.149 -27.651  1.00 36.45           C  
ATOM   1359  CB  ILE B 169       0.189 -25.091 -25.243  1.00 36.45           C  
ATOM   1360  O   ILE B 169       0.052 -25.792 -28.228  1.00 36.45           O  
ATOM   1361  CG1 ILE B 169      -0.201 -24.183 -24.071  1.00 36.45           C  
ATOM   1362  CG2 ILE B 169       1.327 -26.037 -24.849  1.00 36.45           C  
ATOM   1363  CD1 ILE B 169      -0.775 -24.929 -22.875  1.00 36.45           C  
ATOM   1364  N   THR B 170       2.165 -24.950 -28.133  1.00 36.48           N  
ATOM   1365  CA  THR B 170       2.602 -25.820 -29.219  1.00 36.48           C  
ATOM   1366  C   THR B 170       3.544 -26.902 -28.700  1.00 36.48           C  
ATOM   1367  CB  THR B 170       3.303 -25.016 -30.331  1.00 36.48           C  
ATOM   1368  O   THR B 170       4.536 -26.602 -28.033  1.00 36.48           O  
ATOM   1369  CG2 THR B 170       3.327 -25.796 -31.641  1.00 36.48           C  
ATOM   1370  OG1 THR B 170       2.603 -23.783 -30.534  1.00 36.48           O  
ATOM   1371  N   SER B 171       3.170 -28.109 -28.827  1.00 34.81           N  
ATOM   1372  CA  SER B 171       3.981 -29.246 -28.407  1.00 34.81           C  
ATOM   1373  C   SER B 171       5.148 -29.477 -29.362  1.00 34.81           C  
ATOM   1374  CB  SER B 171       3.127 -30.511 -28.318  1.00 34.81           C  
ATOM   1375  O   SER B 171       5.189 -28.898 -30.450  1.00 34.81           O  
ATOM   1376  OG  SER B 171       3.943 -31.670 -28.318  1.00 34.81           O  
ATOM   1377  N   GLY B 172       6.187 -30.105 -28.960  1.00 40.23           N  
ATOM   1378  CA  GLY B 172       7.354 -30.453 -29.755  1.00 40.23           C  
ATOM   1379  C   GLY B 172       7.001 -31.017 -31.118  1.00 40.23           C  
ATOM   1380  O   GLY B 172       7.738 -30.820 -32.087  1.00 40.23           O  
ATOM   1381  N   ASP B 173       5.894 -31.622 -31.236  1.00 40.28           N  
ATOM   1382  CA  ASP B 173       5.491 -32.261 -32.485  1.00 40.28           C  
ATOM   1383  C   ASP B 173       4.739 -31.283 -33.385  1.00 40.28           C  
ATOM   1384  CB  ASP B 173       4.625 -33.490 -32.204  1.00 40.28           C  
ATOM   1385  O   ASP B 173       4.297 -31.650 -34.476  1.00 40.28           O  
ATOM   1386  CG  ASP B 173       3.366 -33.162 -31.420  1.00 40.28           C  
ATOM   1387  OD1 ASP B 173       3.177 -31.989 -31.033  1.00 40.28           O  
ATOM   1388  OD2 ASP B 173       2.557 -34.086 -31.186  1.00 40.28           O  
ATOM   1389  N   GLY B 174       4.664 -30.008 -33.001  1.00 40.48           N  
ATOM   1390  CA  GLY B 174       4.058 -28.975 -33.825  1.00 40.48           C  
ATOM   1391  C   GLY B 174       2.566 -28.825 -33.593  1.00 40.48           C  
ATOM   1392  O   GLY B 174       1.910 -28.008 -34.243  1.00 40.48           O  
ATOM   1393  N   THR B 175       1.968 -29.622 -32.786  1.00 40.87           N  
ATOM   1394  CA  THR B 175       0.539 -29.538 -32.504  1.00 40.87           C  
ATOM   1395  C   THR B 175       0.244 -28.386 -31.548  1.00 40.87           C  
ATOM   1396  CB  THR B 175       0.009 -30.854 -31.905  1.00 40.87           C  
ATOM   1397  O   THR B 175       0.966 -28.184 -30.569  1.00 40.87           O  
ATOM   1398  CG2 THR B 175      -0.469 -31.803 -32.999  1.00 40.87           C  
ATOM   1399  OG1 THR B 175       1.056 -31.489 -31.161  1.00 40.87           O  
ATOM   1400  N   THR B 176      -0.646 -27.586 -32.066  1.00 37.66           N  
ATOM   1401  CA  THR B 176      -1.025 -26.412 -31.287  1.00 37.66           C  
ATOM   1402  C   THR B 176      -2.394 -26.609 -30.643  1.00 37.66           C  
ATOM   1403  CB  THR B 176      -1.043 -25.144 -32.161  1.00 37.66           C  
ATOM   1404  O   THR B 176      -3.293 -27.195 -31.251  1.00 37.66           O  
ATOM   1405  CG2 THR B 176       0.373 -24.676 -32.480  1.00 37.66           C  
ATOM   1406  OG1 THR B 176      -1.729 -25.426 -33.387  1.00 37.66           O  
ATOM   1407  N   SER B 177      -2.489 -26.644 -29.328  1.00 40.04           N  
ATOM   1408  CA  SER B 177      -3.779 -26.687 -28.647  1.00 40.04           C  
ATOM   1409  C   SER B 177      -4.116 -25.340 -28.016  1.00 40.04           C  
ATOM   1410  CB  SER B 177      -3.782 -27.777 -27.574  1.00 40.04           C  
ATOM   1411  O   SER B 177      -3.285 -24.747 -27.326  1.00 40.04           O  
ATOM   1412  OG  SER B 177      -2.612 -27.703 -26.778  1.00 40.04           O  
ATOM   1413  N   PRO B 178      -5.225 -24.705 -28.520  1.00 35.74           N  
ATOM   1414  CA  PRO B 178      -5.633 -23.446 -27.895  1.00 35.74           C  
ATOM   1415  C   PRO B 178      -5.957 -23.601 -26.411  1.00 35.74           C  
ATOM   1416  CB  PRO B 178      -6.881 -23.047 -28.687  1.00 35.74           C  
ATOM   1417  O   PRO B 178      -6.476 -24.640 -25.994  1.00 35.74           O  
ATOM   1418  CG  PRO B 178      -7.275 -24.284 -29.428  1.00 35.74           C  
ATOM   1419  CD  PRO B 178      -6.136 -25.261 -29.363  1.00 35.74           C  
ATOM   1420  N   ILE B 179      -5.332 -22.945 -25.535  1.00 38.96           N  
ATOM   1421  CA  ILE B 179      -5.711 -22.979 -24.127  1.00 38.96           C  
ATOM   1422  C   ILE B 179      -6.940 -22.101 -23.902  1.00 38.96           C  
ATOM   1423  CB  ILE B 179      -4.550 -22.518 -23.217  1.00 38.96           C  
ATOM   1424  O   ILE B 179      -7.154 -21.125 -24.625  1.00 38.96           O  
ATOM   1425  CG1 ILE B 179      -3.375 -23.499 -23.314  1.00 38.96           C  
ATOM   1426  CG2 ILE B 179      -5.024 -22.373 -21.768  1.00 38.96           C  
ATOM   1427  CD1 ILE B 179      -2.102 -23.008 -22.638  1.00 38.96           C  
ATOM   1428  N   SER B 180      -7.961 -22.610 -23.212  1.00 34.93           N  
ATOM   1429  CA  SER B 180      -9.176 -21.877 -22.873  1.00 34.93           C  
ATOM   1430  C   SER B 180      -8.852 -20.487 -22.337  1.00 34.93           C  
ATOM   1431  CB  SER B 180     -10.001 -22.650 -21.844  1.00 34.93           C  
ATOM   1432  O   SER B 180      -7.780 -20.270 -21.767  1.00 34.93           O  
ATOM   1433  OG  SER B 180      -9.565 -22.357 -20.527  1.00 34.93           O  
ATOM   1434  N   GLU B 181      -9.527 -19.475 -22.908  1.00 32.91           N  
ATOM   1435  CA  GLU B 181      -9.492 -18.061 -22.546  1.00 32.91           C  
ATOM   1436  C   GLU B 181      -9.441 -17.880 -21.031  1.00 32.91           C  
ATOM   1437  CB  GLU B 181     -10.707 -17.329 -23.122  1.00 32.91           C  
ATOM   1438  O   GLU B 181     -10.482 -17.781 -20.377  1.00 32.91           O  
ATOM   1439  CG  GLU B 181     -10.529 -16.886 -24.567  1.00 32.91           C  
ATOM   1440  CD  GLU B 181     -11.710 -16.091 -25.101  1.00 32.91           C  
ATOM   1441  OE1 GLU B 181     -11.676 -15.672 -26.280  1.00 32.91           O  
ATOM   1442  OE2 GLU B 181     -12.677 -15.885 -24.333  1.00 32.91           O  
ATOM   1443  N   HIS B 182      -8.869 -18.863 -20.301  1.00 32.10           N  
ATOM   1444  CA  HIS B 182      -8.877 -18.548 -18.877  1.00 32.10           C  
ATOM   1445  C   HIS B 182      -7.881 -17.440 -18.552  1.00 32.10           C  
ATOM   1446  CB  HIS B 182      -8.561 -19.796 -18.051  1.00 32.10           C  
ATOM   1447  O   HIS B 182      -6.883 -17.270 -19.257  1.00 32.10           O  
ATOM   1448  CG  HIS B 182      -9.656 -20.815 -18.061  1.00 32.10           C  
ATOM   1449  CD2 HIS B 182      -9.683 -22.095 -17.621  1.00 32.10           C  
ATOM   1450  ND1 HIS B 182     -10.909 -20.556 -18.574  1.00 32.10           N  
ATOM   1451  CE1 HIS B 182     -11.661 -21.637 -18.449  1.00 32.10           C  
ATOM   1452  NE2 HIS B 182     -10.941 -22.585 -17.874  1.00 32.10           N  
ATOM   1453  N   ASP B 183      -8.284 -16.330 -17.904  1.00 30.91           N  
ATOM   1454  CA  ASP B 183      -7.539 -15.155 -17.463  1.00 30.91           C  
ATOM   1455  C   ASP B 183      -6.169 -15.548 -16.916  1.00 30.91           C  
ATOM   1456  CB  ASP B 183      -8.328 -14.385 -16.402  1.00 30.91           C  
ATOM   1457  O   ASP B 183      -6.075 -16.309 -15.951  1.00 30.91           O  
ATOM   1458  CG  ASP B 183      -9.492 -13.601 -16.982  1.00 30.91           C  
ATOM   1459  OD1 ASP B 183      -9.490 -13.317 -18.200  1.00 30.91           O  
ATOM   1460  OD2 ASP B 183     -10.419 -13.262 -16.215  1.00 30.91           O  
ATOM   1461  N   TYR B 184      -5.244 -15.765 -17.773  1.00 33.97           N  
ATOM   1462  CA  TYR B 184      -3.897 -15.997 -17.262  1.00 33.97           C  
ATOM   1463  C   TYR B 184      -3.220 -14.682 -16.892  1.00 33.97           C  
ATOM   1464  CB  TYR B 184      -3.051 -16.747 -18.295  1.00 33.97           C  
ATOM   1465  O   TYR B 184      -3.529 -13.635 -17.466  1.00 33.97           O  
ATOM   1466  CG  TYR B 184      -3.606 -18.101 -18.666  1.00 33.97           C  
ATOM   1467  CD1 TYR B 184      -3.254 -19.241 -17.946  1.00 33.97           C  
ATOM   1468  CD2 TYR B 184      -4.482 -18.244 -19.736  1.00 33.97           C  
ATOM   1469  CE1 TYR B 184      -3.761 -20.491 -18.285  1.00 33.97           C  
ATOM   1470  CE2 TYR B 184      -4.995 -19.489 -20.084  1.00 33.97           C  
ATOM   1471  OH  TYR B 184      -5.135 -21.840 -19.693  1.00 33.97           O  
ATOM   1472  CZ  TYR B 184      -4.630 -20.605 -19.353  1.00 33.97           C  
ATOM   1473  N   GLN B 185      -2.821 -14.658 -15.617  1.00 32.17           N  
ATOM   1474  CA  GLN B 185      -2.062 -13.496 -15.168  1.00 32.17           C  
ATOM   1475  C   GLN B 185      -0.561 -13.765 -15.218  1.00 32.17           C  
ATOM   1476  CB  GLN B 185      -2.478 -13.098 -13.751  1.00 32.17           C  
ATOM   1477  O   GLN B 185      -0.105 -14.842 -14.827  1.00 32.17           O  
ATOM   1478  CG  GLN B 185      -2.377 -11.603 -13.477  1.00 32.17           C  
ATOM   1479  CD  GLN B 185      -2.888 -11.223 -12.100  1.00 32.17           C  
ATOM   1480  NE2 GLN B 185      -2.838  -9.934 -11.784  1.00 32.17           N  
ATOM   1481  OE1 GLN B 185      -3.324 -12.082 -11.327  1.00 32.17           O  
ATOM   1482  N   ILE B 186       0.189 -13.075 -16.000  1.00 36.50           N  
ATOM   1483  CA  ILE B 186       1.646 -13.156 -16.015  1.00 36.50           C  
ATOM   1484  C   ILE B 186       2.203 -12.677 -14.677  1.00 36.50           C  
ATOM   1485  CB  ILE B 186       2.246 -12.329 -17.173  1.00 36.50           C  
ATOM   1486  O   ILE B 186       1.903 -11.565 -14.235  1.00 36.50           O  
ATOM   1487  CG1 ILE B 186       1.702 -12.821 -18.520  1.00 36.50           C  
ATOM   1488  CG2 ILE B 186       3.776 -12.391 -17.145  1.00 36.50           C  
ATOM   1489  CD1 ILE B 186       2.102 -11.952 -19.704  1.00 36.50           C  
ATOM   1490  N   GLY B 187       2.465 -13.637 -13.704  1.00 33.34           N  
ATOM   1491  CA  GLY B 187       2.986 -13.344 -12.378  1.00 33.34           C  
ATOM   1492  C   GLY B 187       4.351 -12.681 -12.407  1.00 33.34           C  
ATOM   1493  O   GLY B 187       4.909 -12.444 -13.480  1.00 33.34           O  
ATOM   1494  N   GLY B 188       4.930 -12.241 -11.202  1.00 32.51           N  
ATOM   1495  CA  GLY B 188       6.104 -11.456 -10.853  1.00 32.51           C  
ATOM   1496  C   GLY B 188       7.407 -12.125 -11.246  1.00 32.51           C  
ATOM   1497  O   GLY B 188       7.420 -13.299 -11.623  1.00 32.51           O  
ATOM   1498  N   TYR B 189       8.440 -11.290 -11.672  1.00 32.86           N  
ATOM   1499  CA  TYR B 189       9.803 -11.648 -12.049  1.00 32.86           C  
ATOM   1500  C   TYR B 189      10.697 -11.765 -10.820  1.00 32.86           C  
ATOM   1501  CB  TYR B 189      10.382 -10.613 -13.018  1.00 32.86           C  
ATOM   1502  O   TYR B 189      10.551 -11.000  -9.863  1.00 32.86           O  
ATOM   1503  CG  TYR B 189      11.308 -11.203 -14.055  1.00 32.86           C  
ATOM   1504  CD1 TYR B 189      12.683 -11.259 -13.838  1.00 32.86           C  
ATOM   1505  CD2 TYR B 189      10.810 -11.705 -15.252  1.00 32.86           C  
ATOM   1506  CE1 TYR B 189      13.540 -11.800 -14.790  1.00 32.86           C  
ATOM   1507  CE2 TYR B 189      11.657 -12.248 -16.212  1.00 32.86           C  
ATOM   1508  OH  TYR B 189      13.862 -12.829 -16.919  1.00 32.86           O  
ATOM   1509  CZ  TYR B 189      13.018 -12.292 -15.972  1.00 32.86           C  
ATOM   1510  N   THR B 190      11.031 -13.075 -10.447  1.00 28.55           N  
ATOM   1511  CA  THR B 190      12.177 -13.056  -9.545  1.00 28.55           C  
ATOM   1512  C   THR B 190      13.485 -13.088 -10.331  1.00 28.55           C  
ATOM   1513  CB  THR B 190      12.136 -14.242  -8.564  1.00 28.55           C  
ATOM   1514  O   THR B 190      13.620 -13.851 -11.290  1.00 28.55           O  
ATOM   1515  CG2 THR B 190      11.687 -13.794  -7.177  1.00 28.55           C  
ATOM   1516  OG1 THR B 190      11.220 -15.229  -9.054  1.00 28.55           O  
ATOM   1517  N   GLU B 191      14.223 -11.937 -10.396  1.00 29.37           N  
ATOM   1518  CA  GLU B 191      15.501 -11.812 -11.092  1.00 29.37           C  
ATOM   1519  C   GLU B 191      16.611 -12.541 -10.340  1.00 29.37           C  
ATOM   1520  CB  GLU B 191      15.870 -10.338 -11.277  1.00 29.37           C  
ATOM   1521  O   GLU B 191      16.831 -12.293  -9.153  1.00 29.37           O  
ATOM   1522  CG  GLU B 191      15.379  -9.742 -12.588  1.00 29.37           C  
ATOM   1523  CD  GLU B 191      15.782  -8.287 -12.774  1.00 29.37           C  
ATOM   1524  OE1 GLU B 191      15.433  -7.689 -13.816  1.00 29.37           O  
ATOM   1525  OE2 GLU B 191      16.453  -7.742 -11.869  1.00 29.37           O  
ATOM   1526  N   LYS B 192      16.838 -13.918 -10.543  1.00 28.82           N  
ATOM   1527  CA  LYS B 192      18.083 -14.460 -10.007  1.00 28.82           C  
ATOM   1528  C   LYS B 192      19.238 -14.253 -10.982  1.00 28.82           C  
ATOM   1529  CB  LYS B 192      17.927 -15.947  -9.687  1.00 28.82           C  
ATOM   1530  O   LYS B 192      19.136 -14.610 -12.158  1.00 28.82           O  
ATOM   1531  CG  LYS B 192      17.602 -16.236  -8.229  1.00 28.82           C  
ATOM   1532  CD  LYS B 192      17.592 -17.733  -7.944  1.00 28.82           C  
ATOM   1533  CE  LYS B 192      17.244 -18.024  -6.490  1.00 28.82           C  
ATOM   1534  NZ  LYS B 192      17.218 -19.491  -6.210  1.00 28.82           N  
ATOM   1535  N   TRP B 193      20.079 -13.223 -10.779  1.00 26.91           N  
ATOM   1536  CA  TRP B 193      21.210 -12.848 -11.621  1.00 26.91           C  
ATOM   1537  C   TRP B 193      22.263 -13.951 -11.641  1.00 26.91           C  
ATOM   1538  CB  TRP B 193      21.834 -11.538 -11.132  1.00 26.91           C  
ATOM   1539  O   TRP B 193      23.422 -13.706 -11.983  1.00 26.91           O  
ATOM   1540  CG  TRP B 193      20.943 -10.343 -11.288  1.00 26.91           C  
ATOM   1541  CD1 TRP B 193      19.960  -9.930 -10.432  1.00 26.91           C  
ATOM   1542  CD2 TRP B 193      20.949  -9.409 -12.372  1.00 26.91           C  
ATOM   1543  CE2 TRP B 193      19.943  -8.453 -12.106  1.00 26.91           C  
ATOM   1544  CE3 TRP B 193      21.709  -9.286 -13.543  1.00 26.91           C  
ATOM   1545  NE1 TRP B 193      19.356  -8.794 -10.917  1.00 26.91           N  
ATOM   1546  CH2 TRP B 193      20.436  -7.291 -14.108  1.00 26.91           C  
ATOM   1547  CZ2 TRP B 193      19.678  -7.388 -12.970  1.00 26.91           C  
ATOM   1548  CZ3 TRP B 193      21.443  -8.225 -14.401  1.00 26.91           C  
ATOM   1549  N   GLU B 194      21.984 -15.275 -11.407  1.00 28.26           N  
ATOM   1550  CA  GLU B 194      23.270 -15.964 -11.354  1.00 28.26           C  
ATOM   1551  C   GLU B 194      23.986 -15.900 -12.700  1.00 28.26           C  
ATOM   1552  CB  GLU B 194      23.082 -17.422 -10.928  1.00 28.26           C  
ATOM   1553  O   GLU B 194      25.169 -15.557 -12.765  1.00 28.26           O  
ATOM   1554  CG  GLU B 194      22.793 -17.597  -9.444  1.00 28.26           C  
ATOM   1555  CD  GLU B 194      22.656 -19.052  -9.026  1.00 28.26           C  
ATOM   1556  OE1 GLU B 194      22.504 -19.324  -7.813  1.00 28.26           O  
ATOM   1557  OE2 GLU B 194      22.703 -19.928  -9.918  1.00 28.26           O  
ATOM   1558  N   SER B 195      23.941 -17.020 -13.535  1.00 26.61           N  
ATOM   1559  CA  SER B 195      24.684 -17.421 -14.725  1.00 26.61           C  
ATOM   1560  C   SER B 195      24.212 -16.654 -15.956  1.00 26.61           C  
ATOM   1561  CB  SER B 195      24.541 -18.925 -14.965  1.00 26.61           C  
ATOM   1562  O   SER B 195      23.009 -16.551 -16.206  1.00 26.61           O  
ATOM   1563  OG  SER B 195      23.186 -19.271 -15.197  1.00 26.61           O  
ATOM   1564  N   GLY B 196      24.890 -15.498 -16.412  1.00 25.85           N  
ATOM   1565  CA  GLY B 196      24.949 -14.625 -17.573  1.00 25.85           C  
ATOM   1566  C   GLY B 196      23.665 -14.619 -18.381  1.00 25.85           C  
ATOM   1567  O   GLY B 196      23.600 -14.007 -19.449  1.00 25.85           O  
ATOM   1568  N   VAL B 197      22.989 -15.744 -18.491  1.00 26.07           N  
ATOM   1569  CA  VAL B 197      21.809 -15.890 -19.337  1.00 26.07           C  
ATOM   1570  C   VAL B 197      20.589 -15.308 -18.628  1.00 26.07           C  
ATOM   1571  CB  VAL B 197      21.556 -17.369 -19.707  1.00 26.07           C  
ATOM   1572  O   VAL B 197      20.395 -15.529 -17.430  1.00 26.07           O  
ATOM   1573  CG1 VAL B 197      20.384 -17.490 -20.679  1.00 26.07           C  
ATOM   1574  CG2 VAL B 197      22.816 -17.993 -20.304  1.00 26.07           C  
ATOM   1575  N   LYS B 198      19.888 -14.367 -19.227  1.00 29.32           N  
ATOM   1576  CA  LYS B 198      18.763 -13.520 -18.839  1.00 29.32           C  
ATOM   1577  C   LYS B 198      17.710 -14.320 -18.077  1.00 29.32           C  
ATOM   1578  CB  LYS B 198      18.135 -12.865 -20.069  1.00 29.32           C  
ATOM   1579  O   LYS B 198      17.689 -15.551 -18.145  1.00 29.32           O  
ATOM   1580  CG  LYS B 198      18.790 -11.553 -20.475  1.00 29.32           C  
ATOM   1581  CD  LYS B 198      18.070 -10.909 -21.652  1.00 29.32           C  
ATOM   1582  CE  LYS B 198      18.767  -9.633 -22.105  1.00 29.32           C  
ATOM   1583  NZ  LYS B 198      18.071  -9.003 -23.267  1.00 29.32           N  
ATOM   1584  N   ASP B 199      16.549 -13.586 -17.542  1.00 31.19           N  
ATOM   1585  CA  ASP B 199      15.520 -13.416 -16.521  1.00 31.19           C  
ATOM   1586  C   ASP B 199      14.366 -14.392 -16.737  1.00 31.19           C  
ATOM   1587  CB  ASP B 199      14.998 -11.977 -16.520  1.00 31.19           C  
ATOM   1588  O   ASP B 199      13.907 -14.579 -17.866  1.00 31.19           O  
ATOM   1589  CG  ASP B 199      15.987 -10.989 -15.926  1.00 31.19           C  
ATOM   1590  OD1 ASP B 199      16.914 -11.413 -15.204  1.00 31.19           O  
ATOM   1591  OD2 ASP B 199      15.834  -9.775 -16.180  1.00 31.19           O  
ATOM   1592  N   CYS B 200      14.220 -15.429 -15.980  1.00 29.72           N  
ATOM   1593  CA  CYS B 200      13.107 -16.372 -15.955  1.00 29.72           C  
ATOM   1594  C   CYS B 200      11.784 -15.648 -15.737  1.00 29.72           C  
ATOM   1595  CB  CYS B 200      13.314 -17.416 -14.859  1.00 29.72           C  
ATOM   1596  O   CYS B 200      11.704 -14.721 -14.930  1.00 29.72           O  
ATOM   1597  SG  CYS B 200      14.635 -18.595 -15.217  1.00 29.72           S  
ATOM   1598  N   VAL B 201      11.058 -15.432 -16.783  1.00 33.29           N  
ATOM   1599  CA  VAL B 201       9.699 -14.914 -16.661  1.00 33.29           C  
ATOM   1600  C   VAL B 201       8.762 -16.025 -16.194  1.00 33.29           C  
ATOM   1601  CB  VAL B 201       9.197 -14.317 -17.994  1.00 33.29           C  
ATOM   1602  O   VAL B 201       8.769 -17.126 -16.750  1.00 33.29           O  
ATOM   1603  CG1 VAL B 201       7.767 -13.799 -17.850  1.00 33.29           C  
ATOM   1604  CG2 VAL B 201      10.129 -13.202 -18.464  1.00 33.29           C  
ATOM   1605  N   VAL B 202       8.299 -16.007 -14.984  1.00 32.30           N  
ATOM   1606  CA  VAL B 202       7.308 -16.959 -14.492  1.00 32.30           C  
ATOM   1607  C   VAL B 202       5.903 -16.449 -14.802  1.00 32.30           C  
ATOM   1608  CB  VAL B 202       7.463 -17.205 -12.974  1.00 32.30           C  
ATOM   1609  O   VAL B 202       5.567 -15.305 -14.486  1.00 32.30           O  
ATOM   1610  CG1 VAL B 202       6.388 -18.166 -12.471  1.00 32.30           C  
ATOM   1611  CG2 VAL B 202       8.857 -17.747 -12.661  1.00 32.30           C  
ATOM   1612  N   LEU B 203       5.309 -17.142 -15.782  1.00 33.76           N  
ATOM   1613  CA  LEU B 203       3.899 -16.871 -16.042  1.00 33.76           C  
ATOM   1614  C   LEU B 203       3.010 -17.632 -15.065  1.00 33.76           C  
ATOM   1615  CB  LEU B 203       3.537 -17.249 -17.481  1.00 33.76           C  
ATOM   1616  O   LEU B 203       3.133 -18.851 -14.927  1.00 33.76           O  
ATOM   1617  CG  LEU B 203       3.482 -16.101 -18.490  1.00 33.76           C  
ATOM   1618  CD1 LEU B 203       4.412 -16.383 -19.665  1.00 33.76           C  
ATOM   1619  CD2 LEU B 203       2.053 -15.881 -18.973  1.00 33.76           C  
ATOM   1620  N   HIS B 204       2.377 -16.954 -14.175  1.00 30.50           N  
ATOM   1621  CA  HIS B 204       1.453 -17.561 -13.223  1.00 30.50           C  
ATOM   1622  C   HIS B 204       0.022 -17.529 -13.749  1.00 30.50           C  
ATOM   1623  CB  HIS B 204       1.531 -16.848 -11.872  1.00 30.50           C  
ATOM   1624  O   HIS B 204      -0.471 -16.475 -14.157  1.00 30.50           O  
ATOM   1625  CG  HIS B 204       2.583 -17.401 -10.963  1.00 30.50           C  
ATOM   1626  CD2 HIS B 204       3.932 -17.290 -10.993  1.00 30.50           C  
ATOM   1627  ND1 HIS B 204       2.283 -18.177  -9.864  1.00 30.50           N  
ATOM   1628  CE1 HIS B 204       3.407 -18.520  -9.256  1.00 30.50           C  
ATOM   1629  NE2 HIS B 204       4.421 -17.994  -9.921  1.00 30.50           N  
ATOM   1630  N   SER B 205      -0.400 -18.620 -14.377  1.00 32.87           N  
ATOM   1631  CA  SER B 205      -1.821 -18.679 -14.705  1.00 32.87           C  
ATOM   1632  C   SER B 205      -2.666 -18.928 -13.460  1.00 32.87           C  
ATOM   1633  CB  SER B 205      -2.088 -19.773 -15.740  1.00 32.87           C  
ATOM   1634  O   SER B 205      -2.333 -19.784 -12.638  1.00 32.87           O  
ATOM   1635  OG  SER B 205      -3.251 -20.510 -15.404  1.00 32.87           O  
ATOM   1636  N   TYR B 206      -3.397 -17.955 -13.040  1.00 30.57           N  
ATOM   1637  CA  TYR B 206      -4.185 -18.046 -11.816  1.00 30.57           C  
ATOM   1638  C   TYR B 206      -4.982 -19.345 -11.776  1.00 30.57           C  
ATOM   1639  CB  TYR B 206      -5.132 -16.849 -11.696  1.00 30.57           C  
ATOM   1640  O   TYR B 206      -5.133 -19.955 -10.715  1.00 30.57           O  
ATOM   1641  CG  TYR B 206      -4.602 -15.742 -10.817  1.00 30.57           C  
ATOM   1642  CD1 TYR B 206      -4.797 -15.766  -9.438  1.00 30.57           C  
ATOM   1643  CD2 TYR B 206      -3.906 -14.669 -11.364  1.00 30.57           C  
ATOM   1644  CE1 TYR B 206      -4.312 -14.747  -8.625  1.00 30.57           C  
ATOM   1645  CE2 TYR B 206      -3.416 -13.645 -10.560  1.00 30.57           C  
ATOM   1646  OH  TYR B 206      -3.142 -12.681  -8.394  1.00 30.57           O  
ATOM   1647  CZ  TYR B 206      -3.624 -13.693  -9.194  1.00 30.57           C  
ATOM   1648  N   PHE B 207      -5.570 -19.787 -12.977  1.00 28.89           N  
ATOM   1649  CA  PHE B 207      -6.580 -20.839 -12.972  1.00 28.89           C  
ATOM   1650  C   PHE B 207      -5.976 -22.171 -13.397  1.00 28.89           C  
ATOM   1651  CB  PHE B 207      -7.745 -20.471 -13.896  1.00 28.89           C  
ATOM   1652  O   PHE B 207      -6.659 -23.198 -13.395  1.00 28.89           O  
ATOM   1653  CG  PHE B 207      -8.513 -19.256 -13.451  1.00 28.89           C  
ATOM   1654  CD1 PHE B 207      -9.438 -19.340 -12.418  1.00 28.89           C  
ATOM   1655  CD2 PHE B 207      -8.308 -18.028 -14.067  1.00 28.89           C  
ATOM   1656  CE1 PHE B 207     -10.150 -18.216 -12.004  1.00 28.89           C  
ATOM   1657  CE2 PHE B 207      -9.016 -16.900 -13.659  1.00 28.89           C  
ATOM   1658  CZ  PHE B 207      -9.937 -16.997 -12.628  1.00 28.89           C  
ATOM   1659  N   THR B 208      -4.758 -22.172 -14.048  1.00 30.12           N  
ATOM   1660  CA  THR B 208      -4.141 -23.426 -14.465  1.00 30.12           C  
ATOM   1661  C   THR B 208      -2.847 -23.674 -13.695  1.00 30.12           C  
ATOM   1662  CB  THR B 208      -3.850 -23.429 -15.977  1.00 30.12           C  
ATOM   1663  O   THR B 208      -2.211 -22.732 -13.220  1.00 30.12           O  
ATOM   1664  CG2 THR B 208      -5.093 -23.051 -16.777  1.00 30.12           C  
ATOM   1665  OG1 THR B 208      -2.809 -22.486 -16.260  1.00 30.12           O  
ATOM   1666  N   SER B 209      -2.707 -24.777 -12.927  1.00 31.00           N  
ATOM   1667  CA  SER B 209      -1.576 -25.258 -12.140  1.00 31.00           C  
ATOM   1668  C   SER B 209      -0.306 -25.327 -12.981  1.00 31.00           C  
ATOM   1669  CB  SER B 209      -1.881 -26.635 -11.548  1.00 31.00           C  
ATOM   1670  O   SER B 209       0.723 -25.824 -12.521  1.00 31.00           O  
ATOM   1671  OG  SER B 209      -2.659 -27.407 -12.446  1.00 31.00           O  
ATOM   1672  N   ASP B 210      -0.336 -25.047 -14.191  1.00 32.41           N  
ATOM   1673  CA  ASP B 210       0.835 -25.284 -15.029  1.00 32.41           C  
ATOM   1674  C   ASP B 210       1.813 -24.114 -14.950  1.00 32.41           C  
ATOM   1675  CB  ASP B 210       0.417 -25.523 -16.481  1.00 32.41           C  
ATOM   1676  O   ASP B 210       1.408 -22.953 -15.033  1.00 32.41           O  
ATOM   1677  CG  ASP B 210      -0.405 -26.787 -16.662  1.00 32.41           C  
ATOM   1678  OD1 ASP B 210      -0.230 -27.745 -15.878  1.00 32.41           O  
ATOM   1679  OD2 ASP B 210      -1.233 -26.826 -17.598  1.00 32.41           O  
ATOM   1680  N   TYR B 211       2.818 -24.364 -14.250  1.00 31.87           N  
ATOM   1681  CA  TYR B 211       3.891 -23.377 -14.203  1.00 31.87           C  
ATOM   1682  C   TYR B 211       4.798 -23.500 -15.421  1.00 31.87           C  
ATOM   1683  CB  TYR B 211       4.714 -23.537 -12.921  1.00 31.87           C  
ATOM   1684  O   TYR B 211       5.191 -24.606 -15.801  1.00 31.87           O  
ATOM   1685  CG  TYR B 211       3.947 -23.208 -11.663  1.00 31.87           C  
ATOM   1686  CD1 TYR B 211       3.883 -21.901 -11.185  1.00 31.87           C  
ATOM   1687  CD2 TYR B 211       3.287 -24.203 -10.950  1.00 31.87           C  
ATOM   1688  CE1 TYR B 211       3.179 -21.594 -10.025  1.00 31.87           C  
ATOM   1689  CE2 TYR B 211       2.581 -23.907  -9.788  1.00 31.87           C  
ATOM   1690  OH  TYR B 211       1.835 -22.303  -8.186  1.00 31.87           O  
ATOM   1691  CZ  TYR B 211       2.532 -22.601  -9.335  1.00 31.87           C  
ATOM   1692  N   TYR B 212       4.701 -22.504 -16.223  1.00 34.12           N  
ATOM   1693  CA  TYR B 212       5.608 -22.540 -17.365  1.00 34.12           C  
ATOM   1694  C   TYR B 212       6.871 -21.736 -17.083  1.00 34.12           C  
ATOM   1695  CB  TYR B 212       4.915 -22.002 -18.620  1.00 34.12           C  
ATOM   1696  O   TYR B 212       6.811 -20.668 -16.468  1.00 34.12           O  
ATOM   1697  CG  TYR B 212       3.705 -22.802 -19.036  1.00 34.12           C  
ATOM   1698  CD1 TYR B 212       3.829 -23.897 -19.888  1.00 34.12           C  
ATOM   1699  CD2 TYR B 212       2.436 -22.464 -18.579  1.00 34.12           C  
ATOM   1700  CE1 TYR B 212       2.716 -24.636 -20.275  1.00 34.12           C  
ATOM   1701  CE2 TYR B 212       1.316 -23.196 -18.960  1.00 34.12           C  
ATOM   1702  OH  TYR B 212       0.361 -25.007 -20.187  1.00 34.12           O  
ATOM   1703  CZ  TYR B 212       1.466 -24.279 -19.807  1.00 34.12           C  
ATOM   1704  N   GLN B 213       7.954 -22.426 -16.948  1.00 31.02           N  
ATOM   1705  CA  GLN B 213       9.233 -21.727 -16.886  1.00 31.02           C  
ATOM   1706  C   GLN B 213       9.643 -21.207 -18.261  1.00 31.02           C  
ATOM   1707  CB  GLN B 213      10.321 -22.647 -16.327  1.00 31.02           C  
ATOM   1708  O   GLN B 213       9.662 -21.961 -19.236  1.00 31.02           O  
ATOM   1709  CG  GLN B 213      11.587 -21.915 -15.904  1.00 31.02           C  
ATOM   1710  CD  GLN B 213      12.570 -22.814 -15.178  1.00 31.02           C  
ATOM   1711  NE2 GLN B 213      13.624 -22.219 -14.630  1.00 31.02           N  
ATOM   1712  OE1 GLN B 213      12.383 -24.033 -15.109  1.00 31.02           O  
ATOM   1713  N   LEU B 214       9.746 -19.964 -18.316  1.00 35.30           N  
ATOM   1714  CA  LEU B 214      10.142 -19.332 -19.570  1.00 35.30           C  
ATOM   1715  C   LEU B 214      11.645 -19.463 -19.794  1.00 35.30           C  
ATOM   1716  CB  LEU B 214       9.740 -17.855 -19.577  1.00 35.30           C  
ATOM   1717  O   LEU B 214      12.441 -19.026 -18.961  1.00 35.30           O  
ATOM   1718  CG  LEU B 214       9.207 -17.304 -20.900  1.00 35.30           C  
ATOM   1719  CD1 LEU B 214       7.704 -17.061 -20.806  1.00 35.30           C  
ATOM   1720  CD2 LEU B 214       9.938 -16.020 -21.278  1.00 35.30           C  
ATOM   1721  N   TYR B 215      12.065 -20.312 -20.715  1.00 35.68           N  
ATOM   1722  CA  TYR B 215      13.493 -20.466 -20.971  1.00 35.68           C  
ATOM   1723  C   TYR B 215      14.005 -19.359 -21.884  1.00 35.68           C  
ATOM   1724  CB  TYR B 215      13.783 -21.834 -21.595  1.00 35.68           C  
ATOM   1725  O   TYR B 215      15.003 -18.703 -21.575  1.00 35.68           O  
ATOM   1726  CG  TYR B 215      14.146 -22.897 -20.587  1.00 35.68           C  
ATOM   1727  CD1 TYR B 215      15.468 -23.087 -20.191  1.00 35.68           C  
ATOM   1728  CD2 TYR B 215      13.169 -23.714 -20.029  1.00 35.68           C  
ATOM   1729  CE1 TYR B 215      15.808 -24.066 -19.264  1.00 35.68           C  
ATOM   1730  CE2 TYR B 215      13.497 -24.697 -19.101  1.00 35.68           C  
ATOM   1731  OH  TYR B 215      15.148 -25.836 -17.806  1.00 35.68           O  
ATOM   1732  CZ  TYR B 215      14.817 -24.865 -18.725  1.00 35.68           C  
ATOM   1733  N   SER B 216      13.351 -19.323 -23.111  1.00 32.07           N  
ATOM   1734  CA  SER B 216      13.744 -18.344 -24.119  1.00 32.07           C  
ATOM   1735  C   SER B 216      12.524 -17.729 -24.798  1.00 32.07           C  
ATOM   1736  CB  SER B 216      14.650 -18.989 -25.169  1.00 32.07           C  
ATOM   1737  O   SER B 216      11.463 -18.353 -24.862  1.00 32.07           O  
ATOM   1738  OG  SER B 216      14.168 -18.732 -26.476  1.00 32.07           O  
ATOM   1739  N   THR B 217      12.490 -16.454 -24.809  1.00 33.07           N  
ATOM   1740  CA  THR B 217      11.445 -15.782 -25.573  1.00 33.07           C  
ATOM   1741  C   THR B 217      11.945 -15.418 -26.968  1.00 33.07           C  
ATOM   1742  CB  THR B 217      10.955 -14.512 -24.853  1.00 33.07           C  
ATOM   1743  O   THR B 217      13.074 -14.947 -27.126  1.00 33.07           O  
ATOM   1744  CG2 THR B 217       9.596 -14.741 -24.200  1.00 33.07           C  
ATOM   1745  OG1 THR B 217      11.903 -14.147 -23.843  1.00 33.07           O  
ATOM   1746  N   GLN B 218      11.420 -16.184 -27.963  1.00 32.51           N  
ATOM   1747  CA  GLN B 218      11.692 -15.710 -29.316  1.00 32.51           C  
ATOM   1748  C   GLN B 218      10.553 -14.837 -29.833  1.00 32.51           C  
ATOM   1749  CB  GLN B 218      11.921 -16.889 -30.263  1.00 32.51           C  
ATOM   1750  O   GLN B 218       9.379 -15.163 -29.643  1.00 32.51           O  
ATOM   1751  CG  GLN B 218      13.388 -17.151 -30.576  1.00 32.51           C  
ATOM   1752  CD  GLN B 218      13.587 -18.323 -31.519  1.00 32.51           C  
ATOM   1753  NE2 GLN B 218      14.840 -18.603 -31.860  1.00 32.51           N  
ATOM   1754  OE1 GLN B 218      12.622 -18.972 -31.936  1.00 32.51           O  
ATOM   1755  N   LEU B 219      10.898 -13.631 -30.218  1.00 33.06           N  
ATOM   1756  CA  LEU B 219       9.948 -12.695 -30.809  1.00 33.06           C  
ATOM   1757  C   LEU B 219       9.907 -12.848 -32.326  1.00 33.06           C  
ATOM   1758  CB  LEU B 219      10.313 -11.255 -30.440  1.00 33.06           C  
ATOM   1759  O   LEU B 219      10.952 -12.927 -32.975  1.00 33.06           O  
ATOM   1760  CG  LEU B 219       9.484 -10.609 -29.329  1.00 33.06           C  
ATOM   1761  CD1 LEU B 219      10.397 -10.039 -28.248  1.00 33.06           C  
ATOM   1762  CD2 LEU B 219       8.579  -9.522 -29.899  1.00 33.06           C  
ATOM   1763  N   SER B 220       8.818 -13.415 -32.862  1.00 34.15           N  
ATOM   1764  CA  SER B 220       8.716 -13.385 -34.317  1.00 34.15           C  
ATOM   1765  C   SER B 220       7.952 -12.153 -34.792  1.00 34.15           C  
ATOM   1766  CB  SER B 220       8.029 -14.650 -34.833  1.00 34.15           C  
ATOM   1767  O   SER B 220       6.882 -11.839 -34.266  1.00 34.15           O  
ATOM   1768  OG  SER B 220       7.790 -14.560 -36.227  1.00 34.15           O  
ATOM   1769  N   THR B 221       8.625 -11.250 -35.480  1.00 33.19           N  
ATOM   1770  CA  THR B 221       8.036 -10.048 -36.060  1.00 33.19           C  
ATOM   1771  C   THR B 221       7.189 -10.396 -37.281  1.00 33.19           C  
ATOM   1772  CB  THR B 221       9.121  -9.031 -36.458  1.00 33.19           C  
ATOM   1773  O   THR B 221       6.660  -9.505 -37.949  1.00 33.19           O  
ATOM   1774  CG2 THR B 221       9.809  -8.451 -35.226  1.00 33.19           C  
ATOM   1775  OG1 THR B 221      10.101  -9.681 -37.277  1.00 33.19           O  
ATOM   1776  N   ASP B 222       7.115 -11.584 -37.712  1.00 36.87           N  
ATOM   1777  CA  ASP B 222       6.423 -11.893 -38.960  1.00 36.87           C  
ATOM   1778  C   ASP B 222       4.917 -11.686 -38.818  1.00 36.87           C  
ATOM   1779  CB  ASP B 222       6.718 -13.329 -39.396  1.00 36.87           C  
ATOM   1780  O   ASP B 222       4.178 -11.775 -39.801  1.00 36.87           O  
ATOM   1781  CG  ASP B 222       8.109 -13.497 -39.982  1.00 36.87           C  
ATOM   1782  OD1 ASP B 222       8.740 -12.485 -40.356  1.00 36.87           O  
ATOM   1783  OD2 ASP B 222       8.578 -14.653 -40.072  1.00 36.87           O  
ATOM   1784  N   THR B 223       4.467 -11.696 -37.597  1.00 35.02           N  
ATOM   1785  CA  THR B 223       3.021 -11.558 -37.458  1.00 35.02           C  
ATOM   1786  C   THR B 223       2.625 -10.087 -37.361  1.00 35.02           C  
ATOM   1787  CB  THR B 223       2.504 -12.314 -36.221  1.00 35.02           C  
ATOM   1788  O   THR B 223       1.565  -9.758 -36.824  1.00 35.02           O  
ATOM   1789  CG2 THR B 223       2.358 -13.805 -36.508  1.00 35.02           C  
ATOM   1790  OG1 THR B 223       3.426 -12.135 -35.138  1.00 35.02           O  
ATOM   1791  N   GLY B 224       2.947  -9.316 -38.234  1.00 35.50           N  
ATOM   1792  CA  GLY B 224       2.640  -7.898 -38.321  1.00 35.50           C  
ATOM   1793  C   GLY B 224       3.011  -7.129 -37.068  1.00 35.50           C  
ATOM   1794  O   GLY B 224       3.417  -7.722 -36.066  1.00 35.50           O  
ATOM   1795  N   VAL B 225       3.492  -5.862 -37.253  1.00 36.49           N  
ATOM   1796  CA  VAL B 225       3.995  -4.884 -36.294  1.00 36.49           C  
ATOM   1797  C   VAL B 225       3.071  -4.827 -35.080  1.00 36.49           C  
ATOM   1798  CB  VAL B 225       4.126  -3.482 -36.930  1.00 36.49           C  
ATOM   1799  O   VAL B 225       3.482  -4.401 -33.998  1.00 36.49           O  
ATOM   1800  CG1 VAL B 225       5.101  -2.616 -36.134  1.00 36.49           C  
ATOM   1801  CG2 VAL B 225       4.575  -3.596 -38.386  1.00 36.49           C  
ATOM   1802  N   GLU B 226       1.826  -5.215 -35.190  1.00 38.59           N  
ATOM   1803  CA  GLU B 226       0.799  -4.998 -34.175  1.00 38.59           C  
ATOM   1804  C   GLU B 226       0.746  -6.159 -33.186  1.00 38.59           C  
ATOM   1805  CB  GLU B 226      -0.571  -4.802 -34.830  1.00 38.59           C  
ATOM   1806  O   GLU B 226       0.177  -6.030 -32.100  1.00 38.59           O  
ATOM   1807  CG  GLU B 226      -0.757  -3.434 -35.470  1.00 38.59           C  
ATOM   1808  CD  GLU B 226      -2.149  -3.224 -36.044  1.00 38.59           C  
ATOM   1809  OE1 GLU B 226      -2.450  -2.102 -36.511  1.00 38.59           O  
ATOM   1810  OE2 GLU B 226      -2.946  -4.188 -36.025  1.00 38.59           O  
ATOM   1811  N   HIS B 227       1.218  -7.188 -33.578  1.00 36.56           N  
ATOM   1812  CA  HIS B 227       1.125  -8.345 -32.694  1.00 36.56           C  
ATOM   1813  C   HIS B 227       2.495  -8.975 -32.465  1.00 36.56           C  
ATOM   1814  CB  HIS B 227       0.159  -9.383 -33.269  1.00 36.56           C  
ATOM   1815  O   HIS B 227       3.326  -9.010 -33.375  1.00 36.56           O  
ATOM   1816  CG  HIS B 227      -1.228  -8.863 -33.475  1.00 36.56           C  
ATOM   1817  CD2 HIS B 227      -1.904  -8.556 -34.607  1.00 36.56           C  
ATOM   1818  ND1 HIS B 227      -2.086  -8.598 -32.430  1.00 36.56           N  
ATOM   1819  CE1 HIS B 227      -3.233  -8.150 -32.912  1.00 36.56           C  
ATOM   1820  NE2 HIS B 227      -3.148  -8.115 -34.231  1.00 36.56           N  
ATOM   1821  N   VAL B 228       2.984  -8.989 -31.228  1.00 39.35           N  
ATOM   1822  CA  VAL B 228       4.232  -9.666 -30.893  1.00 39.35           C  
ATOM   1823  C   VAL B 228       3.933 -11.055 -30.333  1.00 39.35           C  
ATOM   1824  CB  VAL B 228       5.066  -8.851 -29.880  1.00 39.35           C  
ATOM   1825  O   VAL B 228       3.082 -11.206 -29.453  1.00 39.35           O  
ATOM   1826  CG1 VAL B 228       6.355  -9.590 -29.523  1.00 39.35           C  
ATOM   1827  CG2 VAL B 228       5.379  -7.465 -30.440  1.00 39.35           C  
ATOM   1828  N   THR B 229       4.444 -11.966 -30.982  1.00 40.88           N  
ATOM   1829  CA  THR B 229       4.280 -13.340 -30.520  1.00 40.88           C  
ATOM   1830  C   THR B 229       5.493 -13.785 -29.708  1.00 40.88           C  
ATOM   1831  CB  THR B 229       4.067 -14.305 -31.701  1.00 40.88           C  
ATOM   1832  O   THR B 229       6.635 -13.587 -30.128  1.00 40.88           O  
ATOM   1833  CG2 THR B 229       3.722 -15.707 -31.210  1.00 40.88           C  
ATOM   1834  OG1 THR B 229       2.996 -13.820 -32.519  1.00 40.88           O  
ATOM   1835  N   PHE B 230       5.205 -14.108 -28.478  1.00 41.43           N  
ATOM   1836  CA  PHE B 230       6.260 -14.607 -27.603  1.00 41.43           C  
ATOM   1837  C   PHE B 230       6.223 -16.128 -27.523  1.00 41.43           C  
ATOM   1838  CB  PHE B 230       6.127 -14.004 -26.201  1.00 41.43           C  
ATOM   1839  O   PHE B 230       5.147 -16.725 -27.452  1.00 41.43           O  
ATOM   1840  CG  PHE B 230       6.153 -12.499 -26.182  1.00 41.43           C  
ATOM   1841  CD1 PHE B 230       7.350 -11.813 -26.020  1.00 41.43           C  
ATOM   1842  CD2 PHE B 230       4.979 -11.771 -26.328  1.00 41.43           C  
ATOM   1843  CE1 PHE B 230       7.376 -10.420 -26.002  1.00 41.43           C  
ATOM   1844  CE2 PHE B 230       4.998 -10.380 -26.311  1.00 41.43           C  
ATOM   1845  CZ  PHE B 230       6.197  -9.706 -26.147  1.00 41.43           C  
ATOM   1846  N   PHE B 231       7.385 -16.627 -27.771  1.00 38.84           N  
ATOM   1847  CA  PHE B 231       7.521 -18.065 -27.566  1.00 38.84           C  
ATOM   1848  C   PHE B 231       8.127 -18.362 -26.199  1.00 38.84           C  
ATOM   1849  CB  PHE B 231       8.382 -18.687 -28.669  1.00 38.84           C  
ATOM   1850  O   PHE B 231       9.206 -17.863 -25.871  1.00 38.84           O  
ATOM   1851  CG  PHE B 231       7.820 -18.507 -30.053  1.00 38.84           C  
ATOM   1852  CD1 PHE B 231       7.001 -19.477 -30.618  1.00 38.84           C  
ATOM   1853  CD2 PHE B 231       8.110 -17.366 -30.790  1.00 38.84           C  
ATOM   1854  CE1 PHE B 231       6.479 -19.313 -31.898  1.00 38.84           C  
ATOM   1855  CE2 PHE B 231       7.592 -17.195 -32.070  1.00 38.84           C  
ATOM   1856  CZ  PHE B 231       6.777 -18.170 -32.623  1.00 38.84           C  
ATOM   1857  N   ILE B 232       7.287 -18.838 -25.446  1.00 40.27           N  
ATOM   1858  CA  ILE B 232       7.770 -19.215 -24.122  1.00 40.27           C  
ATOM   1859  C   ILE B 232       8.082 -20.709 -24.092  1.00 40.27           C  
ATOM   1860  CB  ILE B 232       6.743 -18.859 -23.023  1.00 40.27           C  
ATOM   1861  O   ILE B 232       7.200 -21.539 -24.326  1.00 40.27           O  
ATOM   1862  CG1 ILE B 232       6.357 -17.378 -23.112  1.00 40.27           C  
ATOM   1863  CG2 ILE B 232       7.296 -19.199 -21.636  1.00 40.27           C  
ATOM   1864  CD1 ILE B 232       5.202 -16.984 -22.202  1.00 40.27           C  
ATOM   1865  N   TYR B 233       9.300 -20.954 -24.067  1.00 37.13           N  
ATOM   1866  CA  TYR B 233       9.725 -22.344 -23.946  1.00 37.13           C  
ATOM   1867  C   TYR B 233       9.711 -22.793 -22.489  1.00 37.13           C  
ATOM   1868  CB  TYR B 233      11.125 -22.532 -24.537  1.00 37.13           C  
ATOM   1869  O   TYR B 233      10.299 -22.138 -21.626  1.00 37.13           O  
ATOM   1870  CG  TYR B 233      11.199 -22.263 -26.021  1.00 37.13           C  
ATOM   1871  CD1 TYR B 233      11.054 -23.296 -26.944  1.00 37.13           C  
ATOM   1872  CD2 TYR B 233      11.414 -20.976 -26.502  1.00 37.13           C  
ATOM   1873  CE1 TYR B 233      11.123 -23.053 -28.312  1.00 37.13           C  
ATOM   1874  CE2 TYR B 233      11.485 -20.721 -27.867  1.00 37.13           C  
ATOM   1875  OH  TYR B 233      11.407 -21.518 -30.116  1.00 37.13           O  
ATOM   1876  CZ  TYR B 233      11.338 -21.765 -28.763  1.00 37.13           C  
ATOM   1877  N   ASN B 234       8.706 -23.561 -22.216  1.00 38.26           N  
ATOM   1878  CA  ASN B 234       8.591 -24.018 -20.835  1.00 38.26           C  
ATOM   1879  C   ASN B 234       8.950 -25.496 -20.702  1.00 38.26           C  
ATOM   1880  CB  ASN B 234       7.180 -23.765 -20.302  1.00 38.26           C  
ATOM   1881  O   ASN B 234       8.708 -26.283 -21.619  1.00 38.26           O  
ATOM   1882  CG  ASN B 234       7.175 -22.930 -19.036  1.00 38.26           C  
ATOM   1883  ND2 ASN B 234       5.987 -22.564 -18.571  1.00 38.26           N  
ATOM   1884  OD1 ASN B 234       8.232 -22.616 -18.481  1.00 38.26           O  
ATOM   1885  N   LYS B 235       9.877 -25.746 -19.929  1.00 36.99           N  
ATOM   1886  CA  LYS B 235      10.112 -27.125 -19.512  1.00 36.99           C  
ATOM   1887  C   LYS B 235       9.337 -27.455 -18.239  1.00 36.99           C  
ATOM   1888  CB  LYS B 235      11.606 -27.373 -19.295  1.00 36.99           C  
ATOM   1889  O   LYS B 235       9.336 -26.672 -17.286  1.00 36.99           O  
ATOM   1890  CG  LYS B 235      12.012 -28.835 -19.399  1.00 36.99           C  
ATOM   1891  CD  LYS B 235      13.514 -29.013 -19.216  1.00 36.99           C  
ATOM   1892  CE  LYS B 235      13.914 -30.481 -19.260  1.00 36.99           C  
ATOM   1893  NZ  LYS B 235      15.390 -30.658 -19.108  1.00 36.99           N  
ATOM   1894  N   ILE B 236       8.195 -28.192 -18.349  1.00 36.58           N  
ATOM   1895  CA  ILE B 236       7.632 -28.679 -17.094  1.00 36.58           C  
ATOM   1896  C   ILE B 236       8.722 -29.361 -16.270  1.00 36.58           C  
ATOM   1897  CB  ILE B 236       6.458 -29.652 -17.341  1.00 36.58           C  
ATOM   1898  O   ILE B 236       9.490 -30.171 -16.794  1.00 36.58           O  
ATOM   1899  CG1 ILE B 236       5.357 -28.965 -18.156  1.00 36.58           C  
ATOM   1900  CG2 ILE B 236       5.908 -30.182 -16.014  1.00 36.58           C  
ATOM   1901  CD1 ILE B 236       4.253 -29.904 -18.622  1.00 36.58           C  
ATOM   1902  N   VAL B 237       8.895 -28.855 -15.102  1.00 36.50           N  
ATOM   1903  CA  VAL B 237       9.861 -29.427 -14.169  1.00 36.50           C  
ATOM   1904  C   VAL B 237       9.596 -30.921 -14.001  1.00 36.50           C  
ATOM   1905  CB  VAL B 237       9.811 -28.719 -12.796  1.00 36.50           C  
ATOM   1906  O   VAL B 237       8.471 -31.329 -13.701  1.00 36.50           O  
ATOM   1907  CG1 VAL B 237      10.873 -29.288 -11.857  1.00 36.50           C  
ATOM   1908  CG2 VAL B 237       9.995 -27.212 -12.966  1.00 36.50           C  
ATOM   1909  N   ASP B 238      10.151 -31.892 -15.024  1.00 37.44           N  
ATOM   1910  CA  ASP B 238      10.227 -33.348 -14.954  1.00 37.44           C  
ATOM   1911  C   ASP B 238       9.767 -33.986 -16.263  1.00 37.44           C  
ATOM   1912  CB  ASP B 238       9.386 -33.874 -13.789  1.00 37.44           C  
ATOM   1913  O   ASP B 238       9.565 -35.200 -16.331  1.00 37.44           O  
ATOM   1914  CG  ASP B 238       9.935 -33.470 -12.432  1.00 37.44           C  
ATOM   1915  OD1 ASP B 238      11.168 -33.316 -12.293  1.00 37.44           O  
ATOM   1916  OD2 ASP B 238       9.128 -33.307 -11.491  1.00 37.44           O  
ATOM   1917  N   GLU B 239       9.372 -33.174 -17.159  1.00 40.79           N  
ATOM   1918  CA  GLU B 239       9.070 -33.743 -18.469  1.00 40.79           C  
ATOM   1919  C   GLU B 239      10.152 -33.391 -19.486  1.00 40.79           C  
ATOM   1920  CB  GLU B 239       7.705 -33.258 -18.964  1.00 40.79           C  
ATOM   1921  O   GLU B 239      10.654 -32.265 -19.502  1.00 40.79           O  
ATOM   1922  CG  GLU B 239       6.532 -34.059 -18.417  1.00 40.79           C  
ATOM   1923  CD  GLU B 239       5.221 -33.768 -19.130  1.00 40.79           C  
ATOM   1924  OE1 GLU B 239       4.172 -34.313 -18.718  1.00 40.79           O  
ATOM   1925  OE2 GLU B 239       5.244 -32.989 -20.109  1.00 40.79           O  
ATOM   1926  N   PRO B 240      10.795 -34.386 -20.071  1.00 40.74           N  
ATOM   1927  CA  PRO B 240      11.892 -34.198 -21.023  1.00 40.74           C  
ATOM   1928  C   PRO B 240      11.493 -33.341 -22.222  1.00 40.74           C  
ATOM   1929  CB  PRO B 240      12.228 -35.626 -21.460  1.00 40.74           C  
ATOM   1930  O   PRO B 240      12.360 -32.802 -22.916  1.00 40.74           O  
ATOM   1931  CG  PRO B 240      11.088 -36.455 -20.964  1.00 40.74           C  
ATOM   1932  CD  PRO B 240      10.268 -35.623 -20.020  1.00 40.74           C  
ATOM   1933  N   GLU B 241      10.229 -33.283 -22.395  1.00 42.67           N  
ATOM   1934  CA  GLU B 241       9.843 -32.666 -23.660  1.00 42.67           C  
ATOM   1935  C   GLU B 241       9.632 -31.163 -23.499  1.00 42.67           C  
ATOM   1936  CB  GLU B 241       8.573 -33.319 -24.212  1.00 42.67           C  
ATOM   1937  O   GLU B 241       9.025 -30.717 -22.524  1.00 42.67           O  
ATOM   1938  CG  GLU B 241       8.802 -34.700 -24.810  1.00 42.67           C  
ATOM   1939  CD  GLU B 241       7.622 -35.203 -25.627  1.00 42.67           C  
ATOM   1940  OE1 GLU B 241       7.729 -36.287 -26.243  1.00 42.67           O  
ATOM   1941  OE2 GLU B 241       6.583 -34.506 -25.652  1.00 42.67           O  
ATOM   1942  N   GLU B 242      10.275 -30.404 -24.249  1.00 39.81           N  
ATOM   1943  CA  GLU B 242      10.165 -28.950 -24.326  1.00 39.81           C  
ATOM   1944  C   GLU B 242       8.802 -28.528 -24.866  1.00 39.81           C  
ATOM   1945  CB  GLU B 242      11.280 -28.371 -25.200  1.00 39.81           C  
ATOM   1946  O   GLU B 242       8.281 -29.141 -25.800  1.00 39.81           O  
ATOM   1947  CG  GLU B 242      12.599 -28.175 -24.466  1.00 39.81           C  
ATOM   1948  CD  GLU B 242      13.686 -27.568 -25.338  1.00 39.81           C  
ATOM   1949  OE1 GLU B 242      14.803 -27.319 -24.830  1.00 39.81           O  
ATOM   1950  OE2 GLU B 242      13.419 -27.337 -26.539  1.00 39.81           O  
ATOM   1951  N   HIS B 243       8.010 -27.861 -23.959  1.00 41.15           N  
ATOM   1952  CA  HIS B 243       6.756 -27.292 -24.440  1.00 41.15           C  
ATOM   1953  C   HIS B 243       6.933 -25.832 -24.844  1.00 41.15           C  
ATOM   1954  CB  HIS B 243       5.668 -27.414 -23.372  1.00 41.15           C  
ATOM   1955  O   HIS B 243       7.739 -25.112 -24.249  1.00 41.15           O  
ATOM   1956  CG  HIS B 243       5.282 -28.826 -23.068  1.00 41.15           C  
ATOM   1957  CD2 HIS B 243       5.765 -29.703 -22.156  1.00 41.15           C  
ATOM   1958  ND1 HIS B 243       4.282 -29.487 -23.748  1.00 41.15           N  
ATOM   1959  CE1 HIS B 243       4.167 -30.714 -23.266  1.00 41.15           C  
ATOM   1960  NE2 HIS B 243       5.055 -30.869 -22.299  1.00 41.15           N  
ATOM   1961  N   VAL B 244       6.655 -25.543 -25.984  1.00 40.31           N  
ATOM   1962  CA  VAL B 244       6.731 -24.155 -26.426  1.00 40.31           C  
ATOM   1963  C   VAL B 244       5.350 -23.510 -26.343  1.00 40.31           C  
ATOM   1964  CB  VAL B 244       7.285 -24.046 -27.865  1.00 40.31           C  
ATOM   1965  O   VAL B 244       4.374 -24.048 -26.871  1.00 40.31           O  
ATOM   1966  CG1 VAL B 244       7.281 -22.594 -28.337  1.00 40.31           C  
ATOM   1967  CG2 VAL B 244       8.693 -24.632 -27.940  1.00 40.31           C  
ATOM   1968  N   GLN B 245       5.264 -22.594 -25.409  1.00 41.05           N  
ATOM   1969  CA  GLN B 245       4.046 -21.792 -25.365  1.00 41.05           C  
ATOM   1970  C   GLN B 245       4.197 -20.517 -26.189  1.00 41.05           C  
ATOM   1971  CB  GLN B 245       3.684 -21.444 -23.920  1.00 41.05           C  
ATOM   1972  O   GLN B 245       5.220 -19.835 -26.105  1.00 41.05           O  
ATOM   1973  CG  GLN B 245       3.071 -22.602 -23.144  1.00 41.05           C  
ATOM   1974  CD  GLN B 245       2.647 -22.209 -21.741  1.00 41.05           C  
ATOM   1975  NE2 GLN B 245       2.258 -23.196 -20.941  1.00 41.05           N  
ATOM   1976  OE1 GLN B 245       2.671 -21.029 -21.379  1.00 41.05           O  
ATOM   1977  N   ILE B 246       3.213 -20.321 -27.030  1.00 38.21           N  
ATOM   1978  CA  ILE B 246       3.230 -19.151 -27.901  1.00 38.21           C  
ATOM   1979  C   ILE B 246       2.209 -18.127 -27.409  1.00 38.21           C  
ATOM   1980  CB  ILE B 246       2.941 -19.534 -29.369  1.00 38.21           C  
ATOM   1981  O   ILE B 246       1.036 -18.454 -27.218  1.00 38.21           O  
ATOM   1982  CG1 ILE B 246       3.936 -20.597 -29.850  1.00 38.21           C  
ATOM   1983  CG2 ILE B 246       2.985 -18.295 -30.269  1.00 38.21           C  
ATOM   1984  CD1 ILE B 246       3.582 -21.212 -31.197  1.00 38.21           C  
ATOM   1985  N   HIS B 247       2.754 -17.016 -27.053  1.00 39.82           N  
ATOM   1986  CA  HIS B 247       1.894 -15.901 -26.673  1.00 39.82           C  
ATOM   1987  C   HIS B 247       1.936 -14.791 -27.719  1.00 39.82           C  
ATOM   1988  CB  HIS B 247       2.304 -15.350 -25.306  1.00 39.82           C  
ATOM   1989  O   HIS B 247       3.014 -14.402 -28.174  1.00 39.82           O  
ATOM   1990  CG  HIS B 247       2.080 -16.308 -24.181  1.00 39.82           C  
ATOM   1991  CD2 HIS B 247       2.867 -17.287 -23.676  1.00 39.82           C  
ATOM   1992  ND1 HIS B 247       0.920 -16.324 -23.437  1.00 39.82           N  
ATOM   1993  CE1 HIS B 247       1.005 -17.273 -22.519  1.00 39.82           C  
ATOM   1994  NE2 HIS B 247       2.177 -17.872 -22.643  1.00 39.82           N  
ATOM   1995  N   THR B 248       0.715 -14.432 -28.177  1.00 37.31           N  
ATOM   1996  CA  THR B 248       0.652 -13.272 -29.059  1.00 37.31           C  
ATOM   1997  C   THR B 248       0.051 -12.072 -28.332  1.00 37.31           C  
ATOM   1998  CB  THR B 248      -0.173 -13.576 -30.323  1.00 37.31           C  
ATOM   1999  O   THR B 248      -1.038 -12.167 -27.762  1.00 37.31           O  
ATOM   2000  CG2 THR B 248       0.124 -12.568 -31.429  1.00 37.31           C  
ATOM   2001  OG1 THR B 248       0.148 -14.891 -30.792  1.00 37.31           O  
ATOM   2002  N   ILE B 249       0.848 -11.147 -28.044  1.00 36.49           N  
ATOM   2003  CA  ILE B 249       0.374  -9.919 -27.414  1.00 36.49           C  
ATOM   2004  C   ILE B 249       0.111  -8.860 -28.482  1.00 36.49           C  
ATOM   2005  CB  ILE B 249       1.386  -9.391 -26.372  1.00 36.49           C  
ATOM   2006  O   ILE B 249       0.886  -8.721 -29.432  1.00 36.49           O  
ATOM   2007  CG1 ILE B 249       1.687 -10.470 -25.326  1.00 36.49           C  
ATOM   2008  CG2 ILE B 249       0.860  -8.116 -25.708  1.00 36.49           C  
ATOM   2009  CD1 ILE B 249       2.837 -10.122 -24.391  1.00 36.49           C  
ATOM   2010  N   ASP B 250      -1.092  -8.225 -28.523  1.00 36.77           N  
ATOM   2011  CA  ASP B 250      -1.364  -7.081 -29.387  1.00 36.77           C  
ATOM   2012  C   ASP B 250      -0.373  -5.949 -29.128  1.00 36.77           C  
ATOM   2013  CB  ASP B 250      -2.796  -6.583 -29.184  1.00 36.77           C  
ATOM   2014  O   ASP B 250      -0.281  -5.441 -28.009  1.00 36.77           O  
ATOM   2015  CG  ASP B 250      -3.278  -5.687 -30.312  1.00 36.77           C  
ATOM   2016  OD1 ASP B 250      -2.465  -5.315 -31.185  1.00 36.77           O  
ATOM   2017  OD2 ASP B 250      -4.482  -5.348 -30.325  1.00 36.77           O  
ATOM   2018  N   GLY B 251       0.631  -5.990 -29.921  1.00 34.63           N  
ATOM   2019  CA  GLY B 251       1.705  -5.011 -29.858  1.00 34.63           C  
ATOM   2020  C   GLY B 251       1.212  -3.578 -29.941  1.00 34.63           C  
ATOM   2021  O   GLY B 251       2.012  -2.641 -29.951  1.00 34.63           O  
ATOM   2022  N   SER B 252       0.016  -3.418 -30.358  1.00 32.60           N  
ATOM   2023  CA  SER B 252      -0.374  -2.019 -30.503  1.00 32.60           C  
ATOM   2024  C   SER B 252      -0.175  -1.251 -29.200  1.00 32.60           C  
ATOM   2025  CB  SER B 252      -1.833  -1.913 -30.949  1.00 32.60           C  
ATOM   2026  O   SER B 252       0.121  -0.055 -29.218  1.00 32.60           O  
ATOM   2027  OG  SER B 252      -2.676  -2.669 -30.097  1.00 32.60           O  
ATOM   2028  N   SER B 253      -0.493  -1.773 -28.071  1.00 30.24           N  
ATOM   2029  CA  SER B 253      -0.521  -1.126 -26.763  1.00 30.24           C  
ATOM   2030  C   SER B 253       0.748  -1.423 -25.972  1.00 30.24           C  
ATOM   2031  CB  SER B 253      -1.746  -1.578 -25.966  1.00 30.24           C  
ATOM   2032  O   SER B 253       1.064  -2.585 -25.708  1.00 30.24           O  
ATOM   2033  OG  SER B 253      -2.438  -2.608 -26.651  1.00 30.24           O  
ATOM   2034  N   GLY B 254       2.083  -1.015 -26.394  1.00 31.36           N  
ATOM   2035  CA  GLY B 254       3.336  -0.710 -25.722  1.00 31.36           C  
ATOM   2036  C   GLY B 254       4.557  -1.153 -26.506  1.00 31.36           C  
ATOM   2037  O   GLY B 254       5.656  -1.242 -25.954  1.00 31.36           O  
ATOM   2038  N   VAL B 255       4.426  -1.868 -27.576  1.00 31.62           N  
ATOM   2039  CA  VAL B 255       5.668  -2.269 -28.228  1.00 31.62           C  
ATOM   2040  C   VAL B 255       6.308  -1.061 -28.908  1.00 31.62           C  
ATOM   2041  CB  VAL B 255       5.430  -3.396 -29.258  1.00 31.62           C  
ATOM   2042  O   VAL B 255       5.709  -0.451 -29.798  1.00 31.62           O  
ATOM   2043  CG1 VAL B 255       6.752  -3.857 -29.869  1.00 31.62           C  
ATOM   2044  CG2 VAL B 255       4.701  -4.569 -28.606  1.00 31.62           C  
ATOM   2045  N   VAL B 256       6.980  -0.213 -28.062  1.00 29.43           N  
ATOM   2046  CA  VAL B 256       7.625   0.962 -28.638  1.00 29.43           C  
ATOM   2047  C   VAL B 256       8.568   0.536 -29.762  1.00 29.43           C  
ATOM   2048  CB  VAL B 256       8.399   1.766 -27.569  1.00 29.43           C  
ATOM   2049  O   VAL B 256       9.022  -0.610 -29.798  1.00 29.43           O  
ATOM   2050  CG1 VAL B 256       8.834   3.121 -28.123  1.00 29.43           C  
ATOM   2051  CG2 VAL B 256       7.545   1.946 -26.316  1.00 29.43           C  
ATOM   2052  N   ASN B 257       8.953   1.578 -30.636  1.00 27.97           N  
ATOM   2053  CA  ASN B 257       9.658   1.773 -31.898  1.00 27.97           C  
ATOM   2054  C   ASN B 257      11.098   1.274 -31.820  1.00 27.97           C  
ATOM   2055  CB  ASN B 257       9.629   3.248 -32.307  1.00 27.97           C  
ATOM   2056  O   ASN B 257      11.747   1.401 -30.780  1.00 27.97           O  
ATOM   2057  CG  ASN B 257       9.531   3.436 -33.808  1.00 27.97           C  
ATOM   2058  ND2 ASN B 257       9.234   4.658 -34.234  1.00 27.97           N  
ATOM   2059  OD1 ASN B 257       9.719   2.491 -34.578  1.00 27.97           O  
ATOM   2060  N   PRO B 258      11.749   0.686 -32.914  1.00 27.42           N  
ATOM   2061  CA  PRO B 258      13.014   0.053 -33.293  1.00 27.42           C  
ATOM   2062  C   PRO B 258      14.229   0.911 -32.948  1.00 27.42           C  
ATOM   2063  CB  PRO B 258      12.881  -0.122 -34.808  1.00 27.42           C  
ATOM   2064  O   PRO B 258      15.361   0.420 -32.962  1.00 27.42           O  
ATOM   2065  CG  PRO B 258      11.682   0.687 -35.182  1.00 27.42           C  
ATOM   2066  CD  PRO B 258      11.006   1.149 -33.923  1.00 27.42           C  
ATOM   2067  N   VAL B 259      14.204   2.161 -33.008  1.00 27.41           N  
ATOM   2068  CA  VAL B 259      15.442   2.881 -33.288  1.00 27.41           C  
ATOM   2069  C   VAL B 259      16.254   3.032 -32.003  1.00 27.41           C  
ATOM   2070  CB  VAL B 259      15.164   4.268 -33.909  1.00 27.41           C  
ATOM   2071  O   VAL B 259      17.178   3.845 -31.938  1.00 27.41           O  
ATOM   2072  CG1 VAL B 259      16.463   4.922 -34.375  1.00 27.41           C  
ATOM   2073  CG2 VAL B 259      14.178   4.145 -35.070  1.00 27.41           C  
ATOM   2074  N   MET B 260      15.821   2.552 -30.965  1.00 26.31           N  
ATOM   2075  CA  MET B 260      16.664   2.974 -29.851  1.00 26.31           C  
ATOM   2076  C   MET B 260      17.958   2.168 -29.811  1.00 26.31           C  
ATOM   2077  CB  MET B 260      15.916   2.828 -28.524  1.00 26.31           C  
ATOM   2078  O   MET B 260      17.978   0.999 -30.200  1.00 26.31           O  
ATOM   2079  CG  MET B 260      15.107   4.055 -28.139  1.00 26.31           C  
ATOM   2080  SD  MET B 260      14.577   4.025 -26.382  1.00 26.31           S  
ATOM   2081  CE  MET B 260      12.847   4.544 -26.561  1.00 26.31           C  
ATOM   2082  N   GLU B 261      19.143   2.808 -29.673  1.00 25.89           N  
ATOM   2083  CA  GLU B 261      20.513   2.311 -29.590  1.00 25.89           C  
ATOM   2084  C   GLU B 261      20.655   1.262 -28.492  1.00 25.89           C  
ATOM   2085  CB  GLU B 261      21.490   3.464 -29.345  1.00 25.89           C  
ATOM   2086  O   GLU B 261      20.084   1.408 -27.409  1.00 25.89           O  
ATOM   2087  CG  GLU B 261      21.982   4.135 -30.619  1.00 25.89           C  
ATOM   2088  CD  GLU B 261      22.986   5.248 -30.362  1.00 25.89           C  
ATOM   2089  OE1 GLU B 261      23.455   5.880 -31.336  1.00 25.89           O  
ATOM   2090  OE2 GLU B 261      23.306   5.490 -29.177  1.00 25.89           O  
ATOM   2091  N   PRO B 262      21.011   0.032 -28.861  1.00 24.72           N  
ATOM   2092  CA  PRO B 262      21.213  -1.026 -27.868  1.00 24.72           C  
ATOM   2093  C   PRO B 262      22.027  -0.557 -26.664  1.00 24.72           C  
ATOM   2094  CB  PRO B 262      21.968  -2.104 -28.651  1.00 24.72           C  
ATOM   2095  O   PRO B 262      22.977   0.215 -26.819  1.00 24.72           O  
ATOM   2096  CG  PRO B 262      22.333  -1.452 -29.945  1.00 24.72           C  
ATOM   2097  CD  PRO B 262      21.697  -0.092 -29.990  1.00 24.72           C  
ATOM   2098  N   ILE B 263      21.526  -0.456 -25.542  1.00 24.46           N  
ATOM   2099  CA  ILE B 263      22.303   0.040 -24.412  1.00 24.46           C  
ATOM   2100  C   ILE B 263      23.594  -0.765 -24.280  1.00 24.46           C  
ATOM   2101  CB  ILE B 263      21.494  -0.025 -23.097  1.00 24.46           C  
ATOM   2102  O   ILE B 263      24.647  -0.213 -23.953  1.00 24.46           O  
ATOM   2103  CG1 ILE B 263      20.266   0.888 -23.180  1.00 24.46           C  
ATOM   2104  CG2 ILE B 263      22.375   0.348 -21.902  1.00 24.46           C  
ATOM   2105  CD1 ILE B 263      19.262   0.680 -22.055  1.00 24.46           C  
ATOM   2106  N   TYR B 264      23.534  -2.187 -24.019  1.00 23.30           N  
ATOM   2107  CA  TYR B 264      24.728  -2.932 -23.635  1.00 23.30           C  
ATOM   2108  C   TYR B 264      25.409  -3.537 -24.857  1.00 23.30           C  
ATOM   2109  CB  TYR B 264      24.374  -4.035 -22.634  1.00 23.30           C  
ATOM   2110  O   TYR B 264      24.776  -3.726 -25.898  1.00 23.30           O  
ATOM   2111  CG  TYR B 264      23.918  -3.515 -21.293  1.00 23.30           C  
ATOM   2112  CD1 TYR B 264      24.841  -3.137 -20.320  1.00 23.30           C  
ATOM   2113  CD2 TYR B 264      22.564  -3.401 -20.995  1.00 23.30           C  
ATOM   2114  CE1 TYR B 264      24.425  -2.658 -19.082  1.00 23.30           C  
ATOM   2115  CE2 TYR B 264      22.137  -2.924 -19.760  1.00 23.30           C  
ATOM   2116  OH  TYR B 264      22.656  -2.082 -17.587  1.00 23.30           O  
ATOM   2117  CZ  TYR B 264      23.073  -2.555 -18.812  1.00 23.30           C  
ATOM   2118  N   ASP B 265      26.806  -3.551 -24.955  1.00 24.15           N  
ATOM   2119  CA  ASP B 265      27.700  -4.072 -25.985  1.00 24.15           C  
ATOM   2120  C   ASP B 265      27.457  -5.561 -26.220  1.00 24.15           C  
ATOM   2121  CB  ASP B 265      29.161  -3.831 -25.599  1.00 24.15           C  
ATOM   2122  O   ASP B 265      27.161  -6.303 -25.281  1.00 24.15           O  
ATOM   2123  CG  ASP B 265      29.597  -2.390 -25.796  1.00 24.15           C  
ATOM   2124  OD1 ASP B 265      28.980  -1.672 -26.613  1.00 24.15           O  
ATOM   2125  OD2 ASP B 265      30.568  -1.969 -25.131  1.00 24.15           O  
ATOM   2126  N   GLU B 266      27.069  -6.088 -27.390  1.00 22.97           N  
ATOM   2127  CA  GLU B 266      26.848  -7.475 -27.788  1.00 22.97           C  
ATOM   2128  C   GLU B 266      28.019  -8.362 -27.373  1.00 22.97           C  
ATOM   2129  CB  GLU B 266      26.625  -7.572 -29.299  1.00 22.97           C  
ATOM   2130  O   GLU B 266      29.180  -8.004 -27.582  1.00 22.97           O  
ATOM   2131  CG  GLU B 266      25.169  -7.772 -29.694  1.00 22.97           C  
ATOM   2132  CD  GLU B 266      24.973  -7.948 -31.192  1.00 22.97           C  
ATOM   2133  OE1 GLU B 266      23.821  -8.168 -31.631  1.00 22.97           O  
ATOM   2134  OE2 GLU B 266      25.979  -7.866 -31.931  1.00 22.97           O  
ATOM   2135  N   PRO B 267      27.903  -9.424 -26.502  1.00 22.12           N  
ATOM   2136  CA  PRO B 267      29.061 -10.246 -26.144  1.00 22.12           C  
ATOM   2137  C   PRO B 267      29.844 -10.726 -27.365  1.00 22.12           C  
ATOM   2138  CB  PRO B 267      28.438 -11.428 -25.397  1.00 22.12           C  
ATOM   2139  O   PRO B 267      29.259 -10.956 -28.426  1.00 22.12           O  
ATOM   2140  CG  PRO B 267      26.970 -11.312 -25.657  1.00 22.12           C  
ATOM   2141  CD  PRO B 267      26.713 -10.019 -26.375  1.00 22.12           C  
ATOM   2142  N   THR B 268      31.095 -10.270 -27.665  1.00 21.53           N  
ATOM   2143  CA  THR B 268      31.972 -10.719 -28.740  1.00 21.53           C  
ATOM   2144  C   THR B 268      32.178 -12.230 -28.674  1.00 21.53           C  
ATOM   2145  CB  THR B 268      33.338 -10.010 -28.680  1.00 21.53           C  
ATOM   2146  O   THR B 268      32.404 -12.785 -27.597  1.00 21.53           O  
ATOM   2147  CG2 THR B 268      33.558  -9.136 -29.910  1.00 21.53           C  
ATOM   2148  OG1 THR B 268      33.392  -9.189 -27.507  1.00 21.53           O  
ATOM   2149  N   THR B 269      31.595 -13.088 -29.597  1.00 19.74           N  
ATOM   2150  CA  THR B 269      31.722 -14.535 -29.735  1.00 19.74           C  
ATOM   2151  C   THR B 269      33.189 -14.954 -29.708  1.00 19.74           C  
ATOM   2152  CB  THR B 269      31.067 -15.031 -31.037  1.00 19.74           C  
ATOM   2153  O   THR B 269      34.003 -14.435 -30.475  1.00 19.74           O  
ATOM   2154  CG2 THR B 269      29.645 -15.522 -30.786  1.00 19.74           C  
ATOM   2155  OG1 THR B 269      31.030 -13.957 -31.986  1.00 19.74           O  
ATOM   2156  N   THR B 270      33.826 -15.161 -28.553  1.00 20.37           N  
ATOM   2157  CA  THR B 270      35.192 -15.663 -28.467  1.00 20.37           C  
ATOM   2158  C   THR B 270      35.352 -16.938 -29.291  1.00 20.37           C  
ATOM   2159  CB  THR B 270      35.596 -15.939 -27.007  1.00 20.37           C  
ATOM   2160  O   THR B 270      34.498 -17.826 -29.243  1.00 20.37           O  
ATOM   2161  CG2 THR B 270      36.640 -14.938 -26.526  1.00 20.37           C  
ATOM   2162  OG1 THR B 270      34.436 -15.842 -26.170  1.00 20.37           O  
ATOM   2163  N   THR B 271      36.046 -16.885 -30.474  1.00 19.51           N  
ATOM   2164  CA  THR B 271      36.431 -17.952 -31.391  1.00 19.51           C  
ATOM   2165  C   THR B 271      37.113 -19.091 -30.638  1.00 19.51           C  
ATOM   2166  CB  THR B 271      37.368 -17.430 -32.495  1.00 19.51           C  
ATOM   2167  O   THR B 271      38.099 -18.873 -29.931  1.00 19.51           O  
ATOM   2168  CG2 THR B 271      36.976 -17.988 -33.859  1.00 19.51           C  
ATOM   2169  OG1 THR B 271      37.295 -15.999 -32.538  1.00 19.51           O  
ATOM   2170  N   SER B 272      36.456 -20.188 -30.213  1.00 19.08           N  
ATOM   2171  CA  SER B 272      36.974 -21.396 -29.579  1.00 19.08           C  
ATOM   2172  C   SER B 272      38.084 -22.026 -30.413  1.00 19.08           C  
ATOM   2173  CB  SER B 272      35.851 -22.411 -29.359  1.00 19.08           C  
ATOM   2174  O   SER B 272      38.005 -22.050 -31.643  1.00 19.08           O  
ATOM   2175  OG  SER B 272      35.175 -22.684 -30.574  1.00 19.08           O  
ATOM   2176  N   VAL B 273      39.345 -22.010 -29.987  1.00 19.84           N  
ATOM   2177  CA  VAL B 273      40.501 -22.688 -30.563  1.00 19.84           C  
ATOM   2178  C   VAL B 273      40.209 -24.181 -30.702  1.00 19.84           C  
ATOM   2179  CB  VAL B 273      41.770 -22.472 -29.707  1.00 19.84           C  
ATOM   2180  O   VAL B 273      39.537 -24.770 -29.853  1.00 19.84           O  
ATOM   2181  CG1 VAL B 273      43.020 -22.889 -30.480  1.00 19.84           C  
ATOM   2182  CG2 VAL B 273      41.872 -21.013 -29.266  1.00 19.84           C  
ATOM   2183  N   PRO B 274      40.407 -24.742 -31.880  1.00 19.83           N  
ATOM   2184  CA  PRO B 274      40.228 -26.174 -32.129  1.00 19.83           C  
ATOM   2185  C   PRO B 274      40.900 -27.046 -31.071  1.00 19.83           C  
ATOM   2186  CB  PRO B 274      40.880 -26.377 -33.499  1.00 19.83           C  
ATOM   2187  O   PRO B 274      42.069 -26.831 -30.741  1.00 19.83           O  
ATOM   2188  CG  PRO B 274      41.533 -25.069 -33.809  1.00 19.83           C  
ATOM   2189  CD  PRO B 274      41.235 -24.110 -32.693  1.00 19.83           C  
ATOM   2190  N   LEU B 275      40.231 -27.503 -29.994  1.00 19.67           N  
ATOM   2191  CA  LEU B 275      40.857 -28.712 -29.470  1.00 19.67           C  
ATOM   2192  C   LEU B 275      40.739 -29.861 -30.466  1.00 19.67           C  
ATOM   2193  CB  LEU B 275      40.220 -29.110 -28.136  1.00 19.67           C  
ATOM   2194  O   LEU B 275      39.685 -30.053 -31.077  1.00 19.67           O  
ATOM   2195  CG  LEU B 275      40.772 -28.419 -26.888  1.00 19.67           C  
ATOM   2196  CD1 LEU B 275      39.681 -28.284 -25.830  1.00 19.67           C  
ATOM   2197  CD2 LEU B 275      41.967 -29.188 -26.336  1.00 19.67           C  
TER    2198      LEU B 275                                                      
ATOM   2199  N   MET C   1      -5.931  11.148  31.607  1.00 25.53           N  
ATOM   2200  CA  MET C   1      -6.582  12.365  31.131  1.00 25.53           C  
ATOM   2201  C   MET C   1      -5.782  13.601  31.529  1.00 25.53           C  
ATOM   2202  CB  MET C   1      -8.006  12.465  31.682  1.00 25.53           C  
ATOM   2203  O   MET C   1      -5.652  14.541  30.743  1.00 25.53           O  
ATOM   2204  CG  MET C   1      -9.085  12.230  30.637  1.00 25.53           C  
ATOM   2205  SD  MET C   1     -10.751  12.723  31.225  1.00 25.53           S  
ATOM   2206  CE  MET C   1     -11.201  13.923  29.941  1.00 25.53           C  
ATOM   2207  N   ASP C   2      -5.080  13.590  32.695  1.00 29.24           N  
ATOM   2208  CA  ASP C   2      -4.231  14.647  33.237  1.00 29.24           C  
ATOM   2209  C   ASP C   2      -2.875  14.675  32.537  1.00 29.24           C  
ATOM   2210  CB  ASP C   2      -4.042  14.464  34.744  1.00 29.24           C  
ATOM   2211  O   ASP C   2      -2.358  15.748  32.217  1.00 29.24           O  
ATOM   2212  CG  ASP C   2      -4.874  15.430  35.568  1.00 29.24           C  
ATOM   2213  OD1 ASP C   2      -5.399  16.416  35.007  1.00 29.24           O  
ATOM   2214  OD2 ASP C   2      -5.004  15.206  36.791  1.00 29.24           O  
ATOM   2215  N   LEU C   3      -2.188  13.528  32.272  1.00 29.10           N  
ATOM   2216  CA  LEU C   3      -0.935  13.427  31.532  1.00 29.10           C  
ATOM   2217  C   LEU C   3      -1.103  13.941  30.106  1.00 29.10           C  
ATOM   2218  CB  LEU C   3      -0.441  11.978  31.510  1.00 29.10           C  
ATOM   2219  O   LEU C   3      -0.251  14.677  29.603  1.00 29.10           O  
ATOM   2220  CG  LEU C   3       1.060  11.777  31.292  1.00 29.10           C  
ATOM   2221  CD1 LEU C   3       1.765  11.556  32.626  1.00 29.10           C  
ATOM   2222  CD2 LEU C   3       1.311  10.606  30.347  1.00 29.10           C  
ATOM   2223  N   PHE C   4      -2.131  13.645  29.487  1.00 28.11           N  
ATOM   2224  CA  PHE C   4      -2.555  14.102  28.169  1.00 28.11           C  
ATOM   2225  C   PHE C   4      -2.735  15.616  28.153  1.00 28.11           C  
ATOM   2226  CB  PHE C   4      -3.860  13.414  27.754  1.00 28.11           C  
ATOM   2227  O   PHE C   4      -2.249  16.294  27.247  1.00 28.11           O  
ATOM   2228  CG  PHE C   4      -4.090  13.397  26.267  1.00 28.11           C  
ATOM   2229  CD1 PHE C   4      -4.851  14.385  25.656  1.00 28.11           C  
ATOM   2230  CD2 PHE C   4      -3.545  12.390  25.480  1.00 28.11           C  
ATOM   2231  CE1 PHE C   4      -5.066  14.372  24.280  1.00 28.11           C  
ATOM   2232  CE2 PHE C   4      -3.756  12.370  24.104  1.00 28.11           C  
ATOM   2233  CZ  PHE C   4      -4.517  13.361  23.506  1.00 28.11           C  
ATOM   2234  N   MET C   5      -3.354  16.207  29.097  1.00 30.44           N  
ATOM   2235  CA  MET C   5      -3.557  17.646  29.235  1.00 30.44           C  
ATOM   2236  C   MET C   5      -2.231  18.363  29.466  1.00 30.44           C  
ATOM   2237  CB  MET C   5      -4.521  17.946  30.384  1.00 30.44           C  
ATOM   2238  O   MET C   5      -2.019  19.465  28.957  1.00 30.44           O  
ATOM   2239  CG  MET C   5      -5.986  17.787  30.012  1.00 30.44           C  
ATOM   2240  SD  MET C   5      -6.565  19.095  28.863  1.00 30.44           S  
ATOM   2241  CE  MET C   5      -8.337  19.101  29.251  1.00 30.44           C  
ATOM   2242  N   ARG C   6      -1.329  17.749  30.252  1.00 29.73           N  
ATOM   2243  CA  ARG C   6      -0.026  18.326  30.564  1.00 29.73           C  
ATOM   2244  C   ARG C   6       0.856  18.392  29.322  1.00 29.73           C  
ATOM   2245  CB  ARG C   6       0.672  17.518  31.660  1.00 29.73           C  
ATOM   2246  O   ARG C   6       1.571  19.374  29.113  1.00 29.73           O  
ATOM   2247  CG  ARG C   6       0.460  18.069  33.061  1.00 29.73           C  
ATOM   2248  CD  ARG C   6       1.324  17.349  34.087  1.00 29.73           C  
ATOM   2249  NE  ARG C   6       1.151  17.908  35.425  1.00 29.73           N  
ATOM   2250  NH1 ARG C   6       2.729  16.547  36.422  1.00 29.73           N  
ATOM   2251  NH2 ARG C   6       1.586  18.091  37.673  1.00 29.73           N  
ATOM   2252  CZ  ARG C   6       1.823  17.514  36.504  1.00 29.73           C  
ATOM   2253  N   ILE C   7       0.891  17.296  28.649  1.00 27.85           N  
ATOM   2254  CA  ILE C   7       1.675  17.263  27.419  1.00 27.85           C  
ATOM   2255  C   ILE C   7       1.068  18.220  26.395  1.00 27.85           C  
ATOM   2256  CB  ILE C   7       1.752  15.834  26.836  1.00 27.85           C  
ATOM   2257  O   ILE C   7       1.789  18.974  25.737  1.00 27.85           O  
ATOM   2258  CG1 ILE C   7       2.532  14.914  27.783  1.00 27.85           C  
ATOM   2259  CG2 ILE C   7       2.389  15.852  25.443  1.00 27.85           C  
ATOM   2260  CD1 ILE C   7       2.470  13.440  27.403  1.00 27.85           C  
ATOM   2261  N   PHE C   8      -0.251  17.999  26.218  1.00 28.14           N  
ATOM   2262  CA  PHE C   8      -0.980  18.694  25.164  1.00 28.14           C  
ATOM   2263  C   PHE C   8      -1.605  19.979  25.696  1.00 28.14           C  
ATOM   2264  CB  PHE C   8      -2.065  17.789  24.573  1.00 28.14           C  
ATOM   2265  O   PHE C   8      -2.409  20.614  25.010  1.00 28.14           O  
ATOM   2266  CG  PHE C   8      -1.533  16.729  23.646  1.00 28.14           C  
ATOM   2267  CD1 PHE C   8      -1.226  17.031  22.325  1.00 28.14           C  
ATOM   2268  CD2 PHE C   8      -1.338  15.430  24.097  1.00 28.14           C  
ATOM   2269  CE1 PHE C   8      -0.733  16.053  21.465  1.00 28.14           C  
ATOM   2270  CE2 PHE C   8      -0.846  14.447  23.244  1.00 28.14           C  
ATOM   2271  CZ  PHE C   8      -0.545  14.760  21.928  1.00 28.14           C  
ATOM   2272  N   THR C   9      -1.613  20.267  26.986  1.00 28.01           N  
ATOM   2273  CA  THR C   9      -2.121  21.562  27.423  1.00 28.01           C  
ATOM   2274  C   THR C   9      -1.426  22.696  26.675  1.00 28.01           C  
ATOM   2275  CB  THR C   9      -1.933  21.754  28.939  1.00 28.01           C  
ATOM   2276  O   THR C   9      -0.222  22.908  26.836  1.00 28.01           O  
ATOM   2277  CG2 THR C   9      -3.216  22.256  29.594  1.00 28.01           C  
ATOM   2278  OG1 THR C   9      -1.567  20.501  29.532  1.00 28.01           O  
ATOM   2279  N   ILE C  10      -1.632  22.695  25.416  1.00 28.39           N  
ATOM   2280  CA  ILE C  10      -1.242  23.669  24.404  1.00 28.39           C  
ATOM   2281  C   ILE C  10      -1.602  25.076  24.875  1.00 28.39           C  
ATOM   2282  CB  ILE C  10      -1.914  23.372  23.044  1.00 28.39           C  
ATOM   2283  O   ILE C  10      -2.389  25.242  25.811  1.00 28.39           O  
ATOM   2284  CG1 ILE C  10      -1.722  21.899  22.665  1.00 28.39           C  
ATOM   2285  CG2 ILE C  10      -1.359  24.294  21.955  1.00 28.39           C  
ATOM   2286  CD1 ILE C  10      -2.587  21.443  21.498  1.00 28.39           C  
ATOM   2287  N   GLY C  11      -1.286  26.141  23.974  1.00 28.39           N  
ATOM   2288  CA  GLY C  11      -1.507  27.578  24.003  1.00 28.39           C  
ATOM   2289  C   GLY C  11      -2.944  27.955  24.308  1.00 28.39           C  
ATOM   2290  O   GLY C  11      -3.830  27.097  24.306  1.00 28.39           O  
ATOM   2291  N   THR C  12      -3.222  28.533  25.341  1.00 26.04           N  
ATOM   2292  CA  THR C  12      -4.525  29.094  25.682  1.00 26.04           C  
ATOM   2293  C   THR C  12      -5.058  29.956  24.541  1.00 26.04           C  
ATOM   2294  CB  THR C  12      -4.452  29.932  26.972  1.00 26.04           C  
ATOM   2295  O   THR C  12      -4.309  30.725  23.935  1.00 26.04           O  
ATOM   2296  CG2 THR C  12      -4.585  29.050  28.209  1.00 26.04           C  
ATOM   2297  OG1 THR C  12      -3.193  30.616  27.019  1.00 26.04           O  
ATOM   2298  N   VAL C  13      -5.907  29.383  23.777  1.00 28.14           N  
ATOM   2299  CA  VAL C  13      -6.589  30.254  22.825  1.00 28.14           C  
ATOM   2300  C   VAL C  13      -7.411  31.298  23.577  1.00 28.14           C  
ATOM   2301  CB  VAL C  13      -7.497  29.449  21.869  1.00 28.14           C  
ATOM   2302  O   VAL C  13      -8.240  30.954  24.423  1.00 28.14           O  
ATOM   2303  CG1 VAL C  13      -8.160  30.372  20.848  1.00 28.14           C  
ATOM   2304  CG2 VAL C  13      -6.693  28.357  21.164  1.00 28.14           C  
ATOM   2305  N   THR C  14      -6.793  32.453  23.882  1.00 26.30           N  
ATOM   2306  CA  THR C  14      -7.592  33.519  24.476  1.00 26.30           C  
ATOM   2307  C   THR C  14      -8.492  34.167  23.428  1.00 26.30           C  
ATOM   2308  CB  THR C  14      -6.697  34.593  25.123  1.00 26.30           C  
ATOM   2309  O   THR C  14      -8.035  34.512  22.336  1.00 26.30           O  
ATOM   2310  CG2 THR C  14      -6.336  34.216  26.556  1.00 26.30           C  
ATOM   2311  OG1 THR C  14      -5.493  34.728  24.358  1.00 26.30           O  
ATOM   2312  N   LEU C  15      -9.708  33.853  23.498  1.00 27.45           N  
ATOM   2313  CA  LEU C  15     -10.708  34.498  22.654  1.00 27.45           C  
ATOM   2314  C   LEU C  15     -10.824  35.982  22.985  1.00 27.45           C  
ATOM   2315  CB  LEU C  15     -12.070  33.818  22.821  1.00 27.45           C  
ATOM   2316  O   LEU C  15     -11.066  36.348  24.138  1.00 27.45           O  
ATOM   2317  CG  LEU C  15     -12.392  32.693  21.836  1.00 27.45           C  
ATOM   2318  CD1 LEU C  15     -13.160  31.578  22.537  1.00 27.45           C  
ATOM   2319  CD2 LEU C  15     -13.184  33.231  20.649  1.00 27.45           C  
ATOM   2320  N   LYS C  16     -10.018  36.811  22.436  1.00 28.83           N  
ATOM   2321  CA  LYS C  16     -10.347  38.213  22.675  1.00 28.83           C  
ATOM   2322  C   LYS C  16     -11.590  38.627  21.892  1.00 28.83           C  
ATOM   2323  CB  LYS C  16      -9.168  39.113  22.301  1.00 28.83           C  
ATOM   2324  O   LYS C  16     -11.688  38.367  20.691  1.00 28.83           O  
ATOM   2325  CG  LYS C  16      -8.303  39.523  23.483  1.00 28.83           C  
ATOM   2326  CD  LYS C  16      -7.223  40.514  23.068  1.00 28.83           C  
ATOM   2327  CE  LYS C  16      -6.324  40.885  24.240  1.00 28.83           C  
ATOM   2328  NZ  LYS C  16      -5.246  41.835  23.832  1.00 28.83           N  
ATOM   2329  N   GLN C  17     -12.787  38.767  22.549  1.00 30.91           N  
ATOM   2330  CA  GLN C  17     -14.063  39.175  21.971  1.00 30.91           C  
ATOM   2331  C   GLN C  17     -13.904  40.430  21.118  1.00 30.91           C  
ATOM   2332  CB  GLN C  17     -15.098  39.416  23.071  1.00 30.91           C  
ATOM   2333  O   GLN C  17     -13.394  41.448  21.591  1.00 30.91           O  
ATOM   2334  CG  GLN C  17     -16.354  38.567  22.929  1.00 30.91           C  
ATOM   2335  CD  GLN C  17     -17.248  38.632  24.153  1.00 30.91           C  
ATOM   2336  NE2 GLN C  17     -18.391  37.958  24.089  1.00 30.91           N  
ATOM   2337  OE1 GLN C  17     -16.913  39.281  25.149  1.00 30.91           O  
ATOM   2338  N   GLY C  18     -13.735  40.383  19.903  1.00 31.36           N  
ATOM   2339  CA  GLY C  18     -13.721  41.564  19.055  1.00 31.36           C  
ATOM   2340  C   GLY C  18     -14.970  42.414  19.195  1.00 31.36           C  
ATOM   2341  O   GLY C  18     -15.977  41.961  19.744  1.00 31.36           O  
ATOM   2342  N   GLU C  19     -14.936  43.767  19.358  1.00 29.56           N  
ATOM   2343  CA  GLU C  19     -16.012  44.749  19.442  1.00 29.56           C  
ATOM   2344  C   GLU C  19     -16.913  44.688  18.211  1.00 29.56           C  
ATOM   2345  CB  GLU C  19     -15.441  46.160  19.605  1.00 29.56           C  
ATOM   2346  O   GLU C  19     -16.426  44.663  17.079  1.00 29.56           O  
ATOM   2347  CG  GLU C  19     -15.922  46.877  20.858  1.00 29.56           C  
ATOM   2348  CD  GLU C  19     -15.441  48.317  20.948  1.00 29.56           C  
ATOM   2349  OE1 GLU C  19     -15.899  49.055  21.849  1.00 29.56           O  
ATOM   2350  OE2 GLU C  19     -14.600  48.710  20.109  1.00 29.56           O  
ATOM   2351  N   ILE C  20     -18.084  44.058  18.294  1.00 30.05           N  
ATOM   2352  CA  ILE C  20     -19.057  44.060  17.207  1.00 30.05           C  
ATOM   2353  C   ILE C  20     -19.446  45.497  16.866  1.00 30.05           C  
ATOM   2354  CB  ILE C  20     -20.313  43.237  17.570  1.00 30.05           C  
ATOM   2355  O   ILE C  20     -19.976  46.221  17.712  1.00 30.05           O  
ATOM   2356  CG1 ILE C  20     -19.919  41.809  17.964  1.00 30.05           C  
ATOM   2357  CG2 ILE C  20     -21.309  43.229  16.407  1.00 30.05           C  
ATOM   2358  CD1 ILE C  20     -21.064  40.987  18.540  1.00 30.05           C  
ATOM   2359  N   LYS C  21     -18.780  46.273  16.011  1.00 30.93           N  
ATOM   2360  CA  LYS C  21     -19.324  47.549  15.556  1.00 30.93           C  
ATOM   2361  C   LYS C  21     -20.651  47.355  14.830  1.00 30.93           C  
ATOM   2362  CB  LYS C  21     -18.326  48.263  14.643  1.00 30.93           C  
ATOM   2363  O   LYS C  21     -20.933  46.268  14.320  1.00 30.93           O  
ATOM   2364  CG  LYS C  21     -17.339  49.155  15.381  1.00 30.93           C  
ATOM   2365  CD  LYS C  21     -16.457  49.934  14.413  1.00 30.93           C  
ATOM   2366  CE  LYS C  21     -15.432  50.784  15.150  1.00 30.93           C  
ATOM   2367  NZ  LYS C  21     -14.538  51.517  14.205  1.00 30.93           N  
ATOM   2368  N   ASP C  22     -21.669  48.204  14.962  1.00 30.04           N  
ATOM   2369  CA  ASP C  22     -23.059  48.269  14.521  1.00 30.04           C  
ATOM   2370  C   ASP C  22     -23.176  47.979  13.027  1.00 30.04           C  
ATOM   2371  CB  ASP C  22     -23.658  49.641  14.839  1.00 30.04           C  
ATOM   2372  O   ASP C  22     -22.969  48.867  12.198  1.00 30.04           O  
ATOM   2373  CG  ASP C  22     -24.397  49.673  16.165  1.00 30.04           C  
ATOM   2374  OD1 ASP C  22     -24.783  48.598  16.674  1.00 30.04           O  
ATOM   2375  OD2 ASP C  22     -24.599  50.782  16.704  1.00 30.04           O  
ATOM   2376  N   ALA C  23     -22.757  46.934  12.366  1.00 31.47           N  
ATOM   2377  CA  ALA C  23     -22.837  46.773  10.916  1.00 31.47           C  
ATOM   2378  C   ALA C  23     -24.284  46.606  10.462  1.00 31.47           C  
ATOM   2379  CB  ALA C  23     -22.000  45.577  10.467  1.00 31.47           C  
ATOM   2380  O   ALA C  23     -25.137  46.164  11.236  1.00 31.47           O  
ATOM   2381  N   THR C  24     -24.771  47.454   9.568  1.00 28.33           N  
ATOM   2382  CA  THR C  24     -26.061  47.398   8.889  1.00 28.33           C  
ATOM   2383  C   THR C  24     -26.333  45.993   8.359  1.00 28.33           C  
ATOM   2384  CB  THR C  24     -26.126  48.409   7.729  1.00 28.33           C  
ATOM   2385  O   THR C  24     -25.400  45.250   8.047  1.00 28.33           O  
ATOM   2386  CG2 THR C  24     -27.058  49.569   8.061  1.00 28.33           C  
ATOM   2387  OG1 THR C  24     -24.812  48.924   7.477  1.00 28.33           O  
ATOM   2388  N   PRO C  25     -27.623  45.465   8.364  1.00 26.53           N  
ATOM   2389  CA  PRO C  25     -28.098  44.103   8.107  1.00 26.53           C  
ATOM   2390  C   PRO C  25     -27.576  43.535   6.789  1.00 26.53           C  
ATOM   2391  CB  PRO C  25     -29.620  44.261   8.069  1.00 26.53           C  
ATOM   2392  O   PRO C  25     -27.600  42.319   6.584  1.00 26.53           O  
ATOM   2393  CG  PRO C  25     -29.854  45.733   8.188  1.00 26.53           C  
ATOM   2394  CD  PRO C  25     -28.522  46.423   8.263  1.00 26.53           C  
ATOM   2395  N   SER C  26     -27.682  44.292   5.691  1.00 26.08           N  
ATOM   2396  CA  SER C  26     -27.576  43.646   4.387  1.00 26.08           C  
ATOM   2397  C   SER C  26     -26.185  43.058   4.173  1.00 26.08           C  
ATOM   2398  CB  SER C  26     -27.896  44.639   3.268  1.00 26.08           C  
ATOM   2399  O   SER C  26     -25.924  42.424   3.148  1.00 26.08           O  
ATOM   2400  OG  SER C  26     -27.145  45.831   3.424  1.00 26.08           O  
ATOM   2401  N   ASP C  27     -25.128  43.744   4.609  1.00 25.69           N  
ATOM   2402  CA  ASP C  27     -23.754  43.415   4.244  1.00 25.69           C  
ATOM   2403  C   ASP C  27     -23.340  42.064   4.824  1.00 25.69           C  
ATOM   2404  CB  ASP C  27     -22.795  44.508   4.720  1.00 25.69           C  
ATOM   2405  O   ASP C  27     -23.553  41.800   6.009  1.00 25.69           O  
ATOM   2406  CG  ASP C  27     -22.576  45.597   3.685  1.00 25.69           C  
ATOM   2407  OD1 ASP C  27     -22.869  45.371   2.490  1.00 25.69           O  
ATOM   2408  OD2 ASP C  27     -22.105  46.690   4.066  1.00 25.69           O  
ATOM   2409  N   PHE C  28     -23.341  40.971   3.926  1.00 22.35           N  
ATOM   2410  CA  PHE C  28     -22.833  39.637   4.220  1.00 22.35           C  
ATOM   2411  C   PHE C  28     -21.607  39.711   5.123  1.00 22.35           C  
ATOM   2412  CB  PHE C  28     -22.487  38.894   2.926  1.00 22.35           C  
ATOM   2413  O   PHE C  28     -20.608  40.342   4.771  1.00 22.35           O  
ATOM   2414  CG  PHE C  28     -23.496  37.846   2.540  1.00 22.35           C  
ATOM   2415  CD1 PHE C  28     -23.376  36.542   3.005  1.00 22.35           C  
ATOM   2416  CD2 PHE C  28     -24.564  38.165   1.711  1.00 22.35           C  
ATOM   2417  CE1 PHE C  28     -24.308  35.570   2.649  1.00 22.35           C  
ATOM   2418  CE2 PHE C  28     -25.499  37.199   1.351  1.00 22.35           C  
ATOM   2419  CZ  PHE C  28     -25.369  35.901   1.820  1.00 22.35           C  
ATOM   2420  N   VAL C  29     -21.707  39.917   6.423  1.00 23.79           N  
ATOM   2421  CA  VAL C  29     -20.773  40.187   7.512  1.00 23.79           C  
ATOM   2422  C   VAL C  29     -19.672  39.130   7.522  1.00 23.79           C  
ATOM   2423  CB  VAL C  29     -21.492  40.221   8.880  1.00 23.79           C  
ATOM   2424  O   VAL C  29     -19.948  37.937   7.667  1.00 23.79           O  
ATOM   2425  CG1 VAL C  29     -20.509  40.569   9.997  1.00 23.79           C  
ATOM   2426  CG2 VAL C  29     -22.647  41.220   8.850  1.00 23.79           C  
ATOM   2427  N   ARG C  30     -18.685  39.296   6.562  1.00 23.74           N  
ATOM   2428  CA  ARG C  30     -17.471  38.495   6.684  1.00 23.74           C  
ATOM   2429  C   ARG C  30     -16.937  38.524   8.112  1.00 23.74           C  
ATOM   2430  CB  ARG C  30     -16.398  38.991   5.712  1.00 23.74           C  
ATOM   2431  O   ARG C  30     -16.474  39.564   8.586  1.00 23.74           O  
ATOM   2432  CG  ARG C  30     -15.902  37.928   4.746  1.00 23.74           C  
ATOM   2433  CD  ARG C  30     -14.884  38.489   3.763  1.00 23.74           C  
ATOM   2434  NE  ARG C  30     -14.384  37.459   2.857  1.00 23.74           N  
ATOM   2435  NH1 ARG C  30     -13.499  38.944   1.324  1.00 23.74           N  
ATOM   2436  NH2 ARG C  30     -13.326  36.685   0.971  1.00 23.74           N  
ATOM   2437  CZ  ARG C  30     -13.738  37.698   1.720  1.00 23.74           C  
ATOM   2438  N   ALA C  31     -17.630  38.101   9.050  1.00 23.02           N  
ATOM   2439  CA  ALA C  31     -17.181  38.025  10.437  1.00 23.02           C  
ATOM   2440  C   ALA C  31     -15.816  37.349  10.536  1.00 23.02           C  
ATOM   2441  CB  ALA C  31     -18.204  37.278  11.288  1.00 23.02           C  
ATOM   2442  O   ALA C  31     -15.633  36.232  10.046  1.00 23.02           O  
ATOM   2443  N   THR C  32     -14.815  38.098  10.152  1.00 22.94           N  
ATOM   2444  CA  THR C  32     -13.467  37.568  10.322  1.00 22.94           C  
ATOM   2445  C   THR C  32     -13.152  37.356  11.800  1.00 22.94           C  
ATOM   2446  CB  THR C  32     -12.416  38.506   9.700  1.00 22.94           C  
ATOM   2447  O   THR C  32     -13.279  38.279  12.607  1.00 22.94           O  
ATOM   2448  CG2 THR C  32     -11.159  37.738   9.303  1.00 22.94           C  
ATOM   2449  OG1 THR C  32     -12.970  39.128   8.534  1.00 22.94           O  
ATOM   2450  N   ALA C  33     -13.668  36.383  12.410  1.00 24.38           N  
ATOM   2451  CA  ALA C  33     -13.210  36.096  13.767  1.00 24.38           C  
ATOM   2452  C   ALA C  33     -11.715  35.793  13.789  1.00 24.38           C  
ATOM   2453  CB  ALA C  33     -13.995  34.928  14.358  1.00 24.38           C  
ATOM   2454  O   ALA C  33     -11.204  35.090  12.913  1.00 24.38           O  
ATOM   2455  N   THR C  34     -10.974  36.789  14.104  1.00 26.08           N  
ATOM   2456  CA  THR C  34      -9.546  36.571  14.311  1.00 26.08           C  
ATOM   2457  C   THR C  34      -9.302  35.737  15.565  1.00 26.08           C  
ATOM   2458  CB  THR C  34      -8.789  37.907  14.424  1.00 26.08           C  
ATOM   2459  O   THR C  34      -9.776  36.084  16.649  1.00 26.08           O  
ATOM   2460  CG2 THR C  34      -7.580  37.934  13.494  1.00 26.08           C  
ATOM   2461  OG1 THR C  34      -9.670  38.981  14.075  1.00 26.08           O  
ATOM   2462  N   ILE C  35      -9.399  34.485  15.358  1.00 26.71           N  
ATOM   2463  CA  ILE C  35      -9.031  33.664  16.506  1.00 26.71           C  
ATOM   2464  C   ILE C  35      -7.511  33.637  16.654  1.00 26.71           C  
ATOM   2465  CB  ILE C  35      -9.582  32.227  16.373  1.00 26.71           C  
ATOM   2466  O   ILE C  35      -6.801  33.190  15.750  1.00 26.71           O  
ATOM   2467  CG1 ILE C  35     -11.093  32.256  16.114  1.00 26.71           C  
ATOM   2468  CG2 ILE C  35      -9.256  31.406  17.624  1.00 26.71           C  
ATOM   2469  CD1 ILE C  35     -11.678  30.909  15.711  1.00 26.71           C  
ATOM   2470  N   PRO C  36      -6.975  34.435  17.486  1.00 26.76           N  
ATOM   2471  CA  PRO C  36      -5.523  34.378  17.669  1.00 26.76           C  
ATOM   2472  C   PRO C  36      -5.022  32.968  17.976  1.00 26.76           C  
ATOM   2473  CB  PRO C  36      -5.280  35.314  18.855  1.00 26.76           C  
ATOM   2474  O   PRO C  36      -5.583  32.284  18.836  1.00 26.76           O  
ATOM   2475  CG  PRO C  36      -6.617  35.460  19.506  1.00 26.76           C  
ATOM   2476  CD  PRO C  36      -7.665  34.932  18.569  1.00 26.76           C  
ATOM   2477  N   ILE C  37      -4.782  32.247  17.007  1.00 28.97           N  
ATOM   2478  CA  ILE C  37      -4.155  30.962  17.299  1.00 28.97           C  
ATOM   2479  C   ILE C  37      -2.717  31.182  17.761  1.00 28.97           C  
ATOM   2480  CB  ILE C  37      -4.186  30.027  16.069  1.00 28.97           C  
ATOM   2481  O   ILE C  37      -1.939  31.861  17.087  1.00 28.97           O  
ATOM   2482  CG1 ILE C  37      -5.630  29.800  15.607  1.00 28.97           C  
ATOM   2483  CG2 ILE C  37      -3.497  28.696  16.385  1.00 28.97           C  
ATOM   2484  CD1 ILE C  37      -5.746  29.163  14.228  1.00 28.97           C  
ATOM   2485  N   GLN C  38      -2.463  31.293  18.990  1.00 29.28           N  
ATOM   2486  CA  GLN C  38      -1.108  31.183  19.522  1.00 29.28           C  
ATOM   2487  C   GLN C  38      -0.510  29.811  19.224  1.00 29.28           C  
ATOM   2488  CB  GLN C  38      -1.100  31.443  21.029  1.00 29.28           C  
ATOM   2489  O   GLN C  38      -1.083  28.784  19.595  1.00 29.28           O  
ATOM   2490  CG  GLN C  38      -0.326  32.690  21.434  1.00 29.28           C  
ATOM   2491  CD  GLN C  38      -0.366  32.947  22.928  1.00 29.28           C  
ATOM   2492  NE2 GLN C  38       0.413  33.921  23.384  1.00 29.28           N  
ATOM   2493  OE1 GLN C  38      -1.094  32.275  23.668  1.00 29.28           O  
ATOM   2494  N   ALA C  39      -0.060  29.626  18.022  1.00 33.95           N  
ATOM   2495  CA  ALA C  39       0.598  28.357  17.725  1.00 33.95           C  
ATOM   2496  C   ALA C  39       1.779  28.118  18.661  1.00 33.95           C  
ATOM   2497  CB  ALA C  39       1.062  28.326  16.270  1.00 33.95           C  
ATOM   2498  O   ALA C  39       2.665  28.968  18.782  1.00 33.95           O  
ATOM   2499  N   SER C  40       1.534  27.481  19.752  1.00 33.43           N  
ATOM   2500  CA  SER C  40       2.632  27.024  20.597  1.00 33.43           C  
ATOM   2501  C   SER C  40       3.501  26.003  19.871  1.00 33.43           C  
ATOM   2502  CB  SER C  40       2.095  26.418  21.894  1.00 33.43           C  
ATOM   2503  O   SER C  40       3.111  25.479  18.826  1.00 33.43           O  
ATOM   2504  OG  SER C  40       1.353  25.240  21.629  1.00 33.43           O  
ATOM   2505  N   LEU C  41       4.755  25.912  20.083  1.00 38.24           N  
ATOM   2506  CA  LEU C  41       5.744  24.930  19.652  1.00 38.24           C  
ATOM   2507  C   LEU C  41       5.092  23.574  19.404  1.00 38.24           C  
ATOM   2508  CB  LEU C  41       6.853  24.792  20.699  1.00 38.24           C  
ATOM   2509  O   LEU C  41       5.398  22.906  18.414  1.00 38.24           O  
ATOM   2510  CG  LEU C  41       8.265  25.163  20.243  1.00 38.24           C  
ATOM   2511  CD1 LEU C  41       8.902  26.136  21.230  1.00 38.24           C  
ATOM   2512  CD2 LEU C  41       9.123  23.913  20.088  1.00 38.24           C  
ATOM   2513  N   PRO C  42       4.047  23.282  20.011  1.00 44.07           N  
ATOM   2514  CA  PRO C  42       3.431  21.965  19.829  1.00 44.07           C  
ATOM   2515  C   PRO C  42       2.659  21.851  18.516  1.00 44.07           C  
ATOM   2516  CB  PRO C  42       2.488  21.848  21.029  1.00 44.07           C  
ATOM   2517  O   PRO C  42       2.653  20.788  17.890  1.00 44.07           O  
ATOM   2518  CG  PRO C  42       2.707  23.103  21.811  1.00 44.07           C  
ATOM   2519  CD  PRO C  42       3.680  23.968  21.062  1.00 44.07           C  
ATOM   2520  N   PHE C  43       2.253  22.977  18.047  1.00 48.07           N  
ATOM   2521  CA  PHE C  43       1.489  22.941  16.806  1.00 48.07           C  
ATOM   2522  C   PHE C  43       2.411  22.740  15.609  1.00 48.07           C  
ATOM   2523  CB  PHE C  43       0.680  24.230  16.634  1.00 48.07           C  
ATOM   2524  O   PHE C  43       2.090  21.980  14.692  1.00 48.07           O  
ATOM   2525  CG  PHE C  43      -0.312  24.178  15.503  1.00 48.07           C  
ATOM   2526  CD1 PHE C  43      -0.012  24.744  14.270  1.00 48.07           C  
ATOM   2527  CD2 PHE C  43      -1.545  23.562  15.673  1.00 48.07           C  
ATOM   2528  CE1 PHE C  43      -0.928  24.698  13.222  1.00 48.07           C  
ATOM   2529  CE2 PHE C  43      -2.465  23.512  14.630  1.00 48.07           C  
ATOM   2530  CZ  PHE C  43      -2.155  24.081  13.406  1.00 48.07           C  
ATOM   2531  N   GLY C  44       3.529  23.458  15.661  1.00 51.22           N  
ATOM   2532  CA  GLY C  44       4.535  23.268  14.628  1.00 51.22           C  
ATOM   2533  C   GLY C  44       4.994  21.828  14.500  1.00 51.22           C  
ATOM   2534  O   GLY C  44       5.114  21.306  13.389  1.00 51.22           O  
ATOM   2535  N   TRP C  45       5.034  21.176  15.531  1.00 53.52           N  
ATOM   2536  CA  TRP C  45       5.467  19.782  15.545  1.00 53.52           C  
ATOM   2537  C   TRP C  45       4.390  18.871  14.966  1.00 53.52           C  
ATOM   2538  CB  TRP C  45       5.814  19.342  16.970  1.00 53.52           C  
ATOM   2539  O   TRP C  45       4.697  17.894  14.280  1.00 53.52           O  
ATOM   2540  CG  TRP C  45       7.204  19.705  17.398  1.00 53.52           C  
ATOM   2541  CD1 TRP C  45       7.569  20.725  18.232  1.00 53.52           C  
ATOM   2542  CD2 TRP C  45       8.416  19.052  17.009  1.00 53.52           C  
ATOM   2543  CE2 TRP C  45       9.479  19.729  17.646  1.00 53.52           C  
ATOM   2544  CE3 TRP C  45       8.706  17.957  16.183  1.00 53.52           C  
ATOM   2545  NE1 TRP C  45       8.936  20.745  18.385  1.00 53.52           N  
ATOM   2546  CH2 TRP C  45      11.069  18.273  16.668  1.00 53.52           C  
ATOM   2547  CZ2 TRP C  45      10.813  19.347  17.481  1.00 53.52           C  
ATOM   2548  CZ3 TRP C  45      10.034  17.579  16.021  1.00 53.52           C  
ATOM   2549  N   LEU C  46       3.274  19.319  15.214  1.00 52.27           N  
ATOM   2550  CA  LEU C  46       2.160  18.540  14.685  1.00 52.27           C  
ATOM   2551  C   LEU C  46       2.143  18.583  13.160  1.00 52.27           C  
ATOM   2552  CB  LEU C  46       0.831  19.062  15.237  1.00 52.27           C  
ATOM   2553  O   LEU C  46       2.005  17.546  12.507  1.00 52.27           O  
ATOM   2554  CG  LEU C  46      -0.379  18.140  15.074  1.00 52.27           C  
ATOM   2555  CD1 LEU C  46      -0.823  17.604  16.431  1.00 52.27           C  
ATOM   2556  CD2 LEU C  46      -1.523  18.876  14.385  1.00 52.27           C  
ATOM   2557  N   ILE C  47       2.304  19.720  12.647  1.00 51.39           N  
ATOM   2558  CA  ILE C  47       2.274  19.899  11.200  1.00 51.39           C  
ATOM   2559  C   ILE C  47       3.439  19.147  10.562  1.00 51.39           C  
ATOM   2560  CB  ILE C  47       2.325  21.394  10.814  1.00 51.39           C  
ATOM   2561  O   ILE C  47       3.256  18.421   9.581  1.00 51.39           O  
ATOM   2562  CG1 ILE C  47       1.057  22.112  11.291  1.00 51.39           C  
ATOM   2563  CG2 ILE C  47       2.510  21.556   9.302  1.00 51.39           C  
ATOM   2564  CD1 ILE C  47       1.092  23.622  11.099  1.00 51.39           C  
ATOM   2565  N   VAL C  48       4.503  19.298  11.187  1.00 54.59           N  
ATOM   2566  CA  VAL C  48       5.707  18.665  10.659  1.00 54.59           C  
ATOM   2567  C   VAL C  48       5.598  17.148  10.801  1.00 54.59           C  
ATOM   2568  CB  VAL C  48       6.978  19.177  11.374  1.00 54.59           C  
ATOM   2569  O   VAL C  48       5.994  16.404   9.901  1.00 54.59           O  
ATOM   2570  CG1 VAL C  48       8.205  18.384  10.928  1.00 54.59           C  
ATOM   2571  CG2 VAL C  48       7.175  20.668  11.108  1.00 54.59           C  
ATOM   2572  N   GLY C  49       5.046  16.787  11.844  1.00 58.96           N  
ATOM   2573  CA  GLY C  49       4.864  15.366  12.090  1.00 58.96           C  
ATOM   2574  C   GLY C  49       3.952  14.697  11.079  1.00 58.96           C  
ATOM   2575  O   GLY C  49       4.273  13.627  10.558  1.00 58.96           O  
ATOM   2576  N   VAL C  50       2.903  15.374  10.789  1.00 56.53           N  
ATOM   2577  CA  VAL C  50       1.930  14.850   9.836  1.00 56.53           C  
ATOM   2578  C   VAL C  50       2.555  14.779   8.445  1.00 56.53           C  
ATOM   2579  CB  VAL C  50       0.649  15.713   9.801  1.00 56.53           C  
ATOM   2580  O   VAL C  50       2.363  13.799   7.720  1.00 56.53           O  
ATOM   2581  CG1 VAL C  50      -0.267  15.274   8.660  1.00 56.53           C  
ATOM   2582  CG2 VAL C  50      -0.084  15.634  11.139  1.00 56.53           C  
ATOM   2583  N   ALA C  51       3.265  15.762   8.140  1.00 56.91           N  
ATOM   2584  CA  ALA C  51       3.956  15.780   6.853  1.00 56.91           C  
ATOM   2585  C   ALA C  51       4.955  14.631   6.751  1.00 56.91           C  
ATOM   2586  CB  ALA C  51       4.664  17.117   6.647  1.00 56.91           C  
ATOM   2587  O   ALA C  51       5.031  13.955   5.722  1.00 56.91           O  
ATOM   2588  N   LEU C  52       5.621  14.494   7.812  1.00 60.85           N  
ATOM   2589  CA  LEU C  52       6.620  13.432   7.852  1.00 60.85           C  
ATOM   2590  C   LEU C  52       5.964  12.063   7.700  1.00 60.85           C  
ATOM   2591  CB  LEU C  52       7.412  13.489   9.161  1.00 60.85           C  
ATOM   2592  O   LEU C  52       6.457  11.214   6.953  1.00 60.85           O  
ATOM   2593  CG  LEU C  52       8.850  12.970   9.106  1.00 60.85           C  
ATOM   2594  CD1 LEU C  52       9.830  14.089   9.444  1.00 60.85           C  
ATOM   2595  CD2 LEU C  52       9.030  11.791  10.056  1.00 60.85           C  
ATOM   2596  N   LEU C  53       4.922  11.966   8.329  1.00 58.62           N  
ATOM   2597  CA  LEU C  53       4.205  10.696   8.277  1.00 58.62           C  
ATOM   2598  C   LEU C  53       3.719  10.404   6.862  1.00 58.62           C  
ATOM   2599  CB  LEU C  53       3.019  10.710   9.244  1.00 58.62           C  
ATOM   2600  O   LEU C  53       3.834   9.274   6.382  1.00 58.62           O  
ATOM   2601  CG  LEU C  53       2.596   9.357   9.818  1.00 58.62           C  
ATOM   2602  CD1 LEU C  53       3.394   9.043  11.079  1.00 58.62           C  
ATOM   2603  CD2 LEU C  53       1.099   9.344  10.110  1.00 58.62           C  
ATOM   2604  N   ALA C  54       3.194  11.328   6.273  1.00 58.28           N  
ATOM   2605  CA  ALA C  54       2.665  11.177   4.920  1.00 58.28           C  
ATOM   2606  C   ALA C  54       3.766  10.782   3.941  1.00 58.28           C  
ATOM   2607  CB  ALA C  54       1.990  12.468   4.465  1.00 58.28           C  
ATOM   2608  O   ALA C  54       3.577   9.892   3.108  1.00 58.28           O  
ATOM   2609  N   VAL C  55       4.868  11.373   4.114  1.00 56.73           N  
ATOM   2610  CA  VAL C  55       5.994  11.130   3.217  1.00 56.73           C  
ATOM   2611  C   VAL C  55       6.550   9.728   3.453  1.00 56.73           C  
ATOM   2612  CB  VAL C  55       7.107  12.185   3.405  1.00 56.73           C  
ATOM   2613  O   VAL C  55       6.865   9.010   2.501  1.00 56.73           O  
ATOM   2614  CG1 VAL C  55       8.353  11.803   2.607  1.00 56.73           C  
ATOM   2615  CG2 VAL C  55       6.607  13.568   2.992  1.00 56.73           C  
ATOM   2616  N   PHE C  56       6.612   9.427   4.660  1.00 60.69           N  
ATOM   2617  CA  PHE C  56       7.119   8.107   5.017  1.00 60.69           C  
ATOM   2618  C   PHE C  56       6.217   7.012   4.460  1.00 60.69           C  
ATOM   2619  CB  PHE C  56       7.236   7.968   6.538  1.00 60.69           C  
ATOM   2620  O   PHE C  56       6.703   6.008   3.936  1.00 60.69           O  
ATOM   2621  CG  PHE C  56       8.061   6.789   6.978  1.00 60.69           C  
ATOM   2622  CD1 PHE C  56       7.454   5.587   7.320  1.00 60.69           C  
ATOM   2623  CD2 PHE C  56       9.445   6.884   7.050  1.00 60.69           C  
ATOM   2624  CE1 PHE C  56       8.215   4.494   7.728  1.00 60.69           C  
ATOM   2625  CE2 PHE C  56      10.212   5.796   7.456  1.00 60.69           C  
ATOM   2626  CZ  PHE C  56       9.595   4.602   7.796  1.00 60.69           C  
ATOM   2627  N   GLN C  57       4.967   7.177   4.645  1.00 54.24           N  
ATOM   2628  CA  GLN C  57       4.016   6.195   4.135  1.00 54.24           C  
ATOM   2629  C   GLN C  57       4.165   6.015   2.627  1.00 54.24           C  
ATOM   2630  CB  GLN C  57       2.583   6.608   4.475  1.00 54.24           C  
ATOM   2631  O   GLN C  57       4.100   4.893   2.121  1.00 54.24           O  
ATOM   2632  CG  GLN C  57       2.085   6.061   5.806  1.00 54.24           C  
ATOM   2633  CD  GLN C  57       0.640   6.428   6.088  1.00 54.24           C  
ATOM   2634  NE2 GLN C  57       0.060   5.812   7.112  1.00 54.24           N  
ATOM   2635  OE1 GLN C  57       0.049   7.258   5.390  1.00 54.24           O  
ATOM   2636  N   SER C  58       4.405   7.025   1.981  1.00 52.82           N  
ATOM   2637  CA  SER C  58       4.572   6.980   0.532  1.00 52.82           C  
ATOM   2638  C   SER C  58       5.894   6.325   0.148  1.00 52.82           C  
ATOM   2639  CB  SER C  58       4.500   8.389  -0.059  1.00 52.82           C  
ATOM   2640  O   SER C  58       5.947   5.526  -0.790  1.00 52.82           O  
ATOM   2641  OG  SER C  58       3.190   8.677  -0.515  1.00 52.82           O  
ATOM   2642  N   ALA C  59       6.956   6.630   0.843  1.00 51.80           N  
ATOM   2643  CA  ALA C  59       8.294   6.122   0.554  1.00 51.80           C  
ATOM   2644  C   ALA C  59       8.385   4.624   0.834  1.00 51.80           C  
ATOM   2645  CB  ALA C  59       9.339   6.878   1.371  1.00 51.80           C  
ATOM   2646  O   ALA C  59       9.126   3.904   0.161  1.00 51.80           O  
ATOM   2647  N   SER C  60       7.696   4.240   1.855  1.00 50.17           N  
ATOM   2648  CA  SER C  60       7.753   2.840   2.263  1.00 50.17           C  
ATOM   2649  C   SER C  60       7.192   1.925   1.180  1.00 50.17           C  
ATOM   2650  CB  SER C  60       6.983   2.630   3.568  1.00 50.17           C  
ATOM   2651  O   SER C  60       7.541   0.745   1.115  1.00 50.17           O  
ATOM   2652  OG  SER C  60       5.617   2.973   3.407  1.00 50.17           O  
ATOM   2653  N   LYS C  61       6.411   2.423   0.402  1.00 46.26           N  
ATOM   2654  CA  LYS C  61       5.838   1.643  -0.691  1.00 46.26           C  
ATOM   2655  C   LYS C  61       6.889   1.331  -1.753  1.00 46.26           C  
ATOM   2656  CB  LYS C  61       4.660   2.387  -1.322  1.00 46.26           C  
ATOM   2657  O   LYS C  61       6.765   0.348  -2.486  1.00 46.26           O  
ATOM   2658  CG  LYS C  61       3.369   2.293  -0.523  1.00 46.26           C  
ATOM   2659  CD  LYS C  61       2.218   2.991  -1.236  1.00 46.26           C  
ATOM   2660  CE  LYS C  61       0.948   2.977  -0.396  1.00 46.26           C  
ATOM   2661  NZ  LYS C  61      -0.174   3.688  -1.078  1.00 46.26           N  
ATOM   2662  N   ILE C  62       7.970   2.062  -1.688  1.00 41.63           N  
ATOM   2663  CA  ILE C  62       8.992   1.996  -2.726  1.00 41.63           C  
ATOM   2664  C   ILE C  62      10.085   1.013  -2.312  1.00 41.63           C  
ATOM   2665  CB  ILE C  62       9.602   3.387  -3.009  1.00 41.63           C  
ATOM   2666  O   ILE C  62      10.718   0.384  -3.163  1.00 41.63           O  
ATOM   2667  CG1 ILE C  62       8.514   4.363  -3.470  1.00 41.63           C  
ATOM   2668  CG2 ILE C  62      10.722   3.284  -4.049  1.00 41.63           C  
ATOM   2669  CD1 ILE C  62       8.959   5.819  -3.495  1.00 41.63           C  
ATOM   2670  N   ILE C  63      10.151   0.748  -1.124  1.00 35.71           N  
ATOM   2671  CA  ILE C  63      11.275  -0.068  -0.679  1.00 35.71           C  
ATOM   2672  C   ILE C  63      10.837  -1.526  -0.556  1.00 35.71           C  
ATOM   2673  CB  ILE C  63      11.843   0.436   0.666  1.00 35.71           C  
ATOM   2674  O   ILE C  63       9.864  -1.832   0.138  1.00 35.71           O  
ATOM   2675  CG1 ILE C  63      12.286   1.899   0.544  1.00 35.71           C  
ATOM   2676  CG2 ILE C  63      13.002  -0.450   1.130  1.00 35.71           C  
ATOM   2677  CD1 ILE C  63      12.621   2.557   1.875  1.00 35.71           C  
ATOM   2678  N   THR C  64      11.168  -2.293  -1.600  1.00 34.53           N  
ATOM   2679  CA  THR C  64      10.952  -3.733  -1.503  1.00 34.53           C  
ATOM   2680  C   THR C  64      11.695  -4.311  -0.302  1.00 34.53           C  
ATOM   2681  CB  THR C  64      11.406  -4.453  -2.786  1.00 34.53           C  
ATOM   2682  O   THR C  64      12.919  -4.191  -0.205  1.00 34.53           O  
ATOM   2683  CG2 THR C  64      10.386  -4.276  -3.906  1.00 34.53           C  
ATOM   2684  OG1 THR C  64      12.664  -3.914  -3.211  1.00 34.53           O  
ATOM   2685  N   LEU C  65      10.939  -4.447   0.723  1.00 36.64           N  
ATOM   2686  CA  LEU C  65      11.544  -5.033   1.915  1.00 36.64           C  
ATOM   2687  C   LEU C  65      11.501  -6.556   1.853  1.00 36.64           C  
ATOM   2688  CB  LEU C  65      10.829  -4.541   3.176  1.00 36.64           C  
ATOM   2689  O   LEU C  65      10.420  -7.151   1.843  1.00 36.64           O  
ATOM   2690  CG  LEU C  65      11.042  -3.073   3.548  1.00 36.64           C  
ATOM   2691  CD1 LEU C  65       9.869  -2.560   4.375  1.00 36.64           C  
ATOM   2692  CD2 LEU C  65      12.354  -2.899   4.306  1.00 36.64           C  
ATOM   2693  N   LYS C  66      12.589  -7.105   1.462  1.00 39.37           N  
ATOM   2694  CA  LYS C  66      12.619  -8.543   1.209  1.00 39.37           C  
ATOM   2695  C   LYS C  66      12.766  -9.327   2.509  1.00 39.37           C  
ATOM   2696  CB  LYS C  66      13.760  -8.896   0.253  1.00 39.37           C  
ATOM   2697  O   LYS C  66      12.107 -10.351   2.700  1.00 39.37           O  
ATOM   2698  CG  LYS C  66      13.371  -8.850  -1.218  1.00 39.37           C  
ATOM   2699  CD  LYS C  66      14.526  -9.275  -2.115  1.00 39.37           C  
ATOM   2700  CE  LYS C  66      14.152  -9.191  -3.588  1.00 39.37           C  
ATOM   2701  NZ  LYS C  66      15.280  -9.612  -4.472  1.00 39.37           N  
ATOM   2702  N   LYS C  67      13.500  -8.705   3.374  1.00 40.58           N  
ATOM   2703  CA  LYS C  67      13.757  -9.449   4.604  1.00 40.58           C  
ATOM   2704  C   LYS C  67      12.609  -9.286   5.596  1.00 40.58           C  
ATOM   2705  CB  LYS C  67      15.070  -8.993   5.242  1.00 40.58           C  
ATOM   2706  O   LYS C  67      11.970  -8.234   5.646  1.00 40.58           O  
ATOM   2707  CG  LYS C  67      16.313  -9.422   4.476  1.00 40.58           C  
ATOM   2708  CD  LYS C  67      17.578  -9.210   5.298  1.00 40.58           C  
ATOM   2709  CE  LYS C  67      18.823  -9.625   4.527  1.00 40.58           C  
ATOM   2710  NZ  LYS C  67      20.065  -9.429   5.334  1.00 40.58           N  
ATOM   2711  N   ARG C  68      12.280 -10.271   6.286  1.00 43.23           N  
ATOM   2712  CA  ARG C  68      11.160 -10.339   7.219  1.00 43.23           C  
ATOM   2713  C   ARG C  68      11.224  -9.203   8.234  1.00 43.23           C  
ATOM   2714  CB  ARG C  68      11.145 -11.688   7.942  1.00 43.23           C  
ATOM   2715  O   ARG C  68      10.208  -8.568   8.528  1.00 43.23           O  
ATOM   2716  CG  ARG C  68      10.436 -12.791   7.173  1.00 43.23           C  
ATOM   2717  CD  ARG C  68      10.257 -14.044   8.020  1.00 43.23           C  
ATOM   2718  NE  ARG C  68       9.551 -15.092   7.289  1.00 43.23           N  
ATOM   2719  NH1 ARG C  68       9.627 -16.631   9.010  1.00 43.23           N  
ATOM   2720  NH2 ARG C  68       8.622 -17.176   7.023  1.00 43.23           N  
ATOM   2721  CZ  ARG C  68       9.268 -16.297   7.776  1.00 43.23           C  
ATOM   2722  N   TRP C  69      12.406  -8.978   8.858  1.00 53.59           N  
ATOM   2723  CA  TRP C  69      12.527  -7.939   9.875  1.00 53.59           C  
ATOM   2724  C   TRP C  69      12.283  -6.558   9.275  1.00 53.59           C  
ATOM   2725  CB  TRP C  69      13.909  -7.986  10.532  1.00 53.59           C  
ATOM   2726  O   TRP C  69      11.717  -5.680   9.931  1.00 53.59           O  
ATOM   2727  CG  TRP C  69      15.022  -7.519   9.643  1.00 53.59           C  
ATOM   2728  CD1 TRP C  69      15.798  -8.287   8.820  1.00 53.59           C  
ATOM   2729  CD2 TRP C  69      15.487  -6.174   9.492  1.00 53.59           C  
ATOM   2730  CE2 TRP C  69      16.548  -6.200   8.560  1.00 53.59           C  
ATOM   2731  CE3 TRP C  69      15.109  -4.947  10.055  1.00 53.59           C  
ATOM   2732  NE1 TRP C  69      16.717  -7.500   8.165  1.00 53.59           N  
ATOM   2733  CH2 TRP C  69      16.845  -3.859   8.743  1.00 53.59           C  
ATOM   2734  CZ2 TRP C  69      17.235  -5.045   8.177  1.00 53.59           C  
ATOM   2735  CZ3 TRP C  69      15.794  -3.800   9.673  1.00 53.59           C  
ATOM   2736  N   GLN C  70      12.648  -6.400   8.015  1.00 51.33           N  
ATOM   2737  CA  GLN C  70      12.424  -5.137   7.320  1.00 51.33           C  
ATOM   2738  C   GLN C  70      10.937  -4.902   7.071  1.00 51.33           C  
ATOM   2739  CB  GLN C  70      13.189  -5.110   5.995  1.00 51.33           C  
ATOM   2740  O   GLN C  70      10.445  -3.782   7.229  1.00 51.33           O  
ATOM   2741  CG  GLN C  70      14.699  -5.007   6.159  1.00 51.33           C  
ATOM   2742  CD  GLN C  70      15.439  -5.072   4.835  1.00 51.33           C  
ATOM   2743  NE2 GLN C  70      16.707  -4.678   4.845  1.00 51.33           N  
ATOM   2744  OE1 GLN C  70      14.874  -5.474   3.813  1.00 51.33           O  
ATOM   2745  N   LEU C  71      10.383  -5.991   6.759  1.00 49.13           N  
ATOM   2746  CA  LEU C  71       8.941  -5.909   6.553  1.00 49.13           C  
ATOM   2747  C   LEU C  71       8.223  -5.588   7.860  1.00 49.13           C  
ATOM   2748  CB  LEU C  71       8.407  -7.221   5.972  1.00 49.13           C  
ATOM   2749  O   LEU C  71       7.304  -4.766   7.883  1.00 49.13           O  
ATOM   2750  CG  LEU C  71       7.030  -7.157   5.309  1.00 49.13           C  
ATOM   2751  CD1 LEU C  71       7.149  -6.601   3.894  1.00 49.13           C  
ATOM   2752  CD2 LEU C  71       6.379  -8.537   5.294  1.00 49.13           C  
ATOM   2753  N   ALA C  72       8.578  -6.269   8.878  1.00 53.67           N  
ATOM   2754  CA  ALA C  72       7.996  -6.017  10.194  1.00 53.67           C  
ATOM   2755  C   ALA C  72       8.222  -4.571  10.626  1.00 53.67           C  
ATOM   2756  CB  ALA C  72       8.582  -6.976  11.227  1.00 53.67           C  
ATOM   2757  O   ALA C  72       7.320  -3.931  11.171  1.00 53.67           O  
ATOM   2758  N   LEU C  73       9.405  -4.115  10.437  1.00 59.10           N  
ATOM   2759  CA  LEU C  73       9.737  -2.734  10.772  1.00 59.10           C  
ATOM   2760  C   LEU C  73       8.879  -1.760   9.971  1.00 59.10           C  
ATOM   2761  CB  LEU C  73      11.220  -2.460  10.510  1.00 59.10           C  
ATOM   2762  O   LEU C  73       8.349  -0.793  10.524  1.00 59.10           O  
ATOM   2763  CG  LEU C  73      11.804  -1.206  11.163  1.00 59.10           C  
ATOM   2764  CD1 LEU C  73      12.265  -1.514  12.584  1.00 59.10           C  
ATOM   2765  CD2 LEU C  73      12.955  -0.655  10.329  1.00 59.10           C  
ATOM   2766  N   SER C  74       8.771  -2.057   8.755  1.00 57.08           N  
ATOM   2767  CA  SER C  74       7.956  -1.212   7.888  1.00 57.08           C  
ATOM   2768  C   SER C  74       6.502  -1.188   8.348  1.00 57.08           C  
ATOM   2769  CB  SER C  74       8.033  -1.697   6.440  1.00 57.08           C  
ATOM   2770  O   SER C  74       5.886  -0.122   8.420  1.00 57.08           O  
ATOM   2771  OG  SER C  74       6.924  -1.227   5.693  1.00 57.08           O  
ATOM   2772  N   LYS C  75       6.015  -2.277   8.671  1.00 58.46           N  
ATOM   2773  CA  LYS C  75       4.636  -2.366   9.142  1.00 58.46           C  
ATOM   2774  C   LYS C  75       4.470  -1.672  10.491  1.00 58.46           C  
ATOM   2775  CB  LYS C  75       4.196  -3.827   9.247  1.00 58.46           C  
ATOM   2776  O   LYS C  75       3.425  -1.080  10.767  1.00 58.46           O  
ATOM   2777  CG  LYS C  75       3.985  -4.508   7.902  1.00 58.46           C  
ATOM   2778  CD  LYS C  75       2.736  -3.986   7.202  1.00 58.46           C  
ATOM   2779  CE  LYS C  75       2.474  -4.728   5.899  1.00 58.46           C  
ATOM   2780  NZ  LYS C  75       1.348  -4.117   5.131  1.00 58.46           N  
ATOM   2781  N   GLY C  76       5.498  -1.895  11.269  1.00 62.78           N  
ATOM   2782  CA  GLY C  76       5.508  -1.175  12.532  1.00 62.78           C  
ATOM   2783  C   GLY C  76       5.454   0.332  12.359  1.00 62.78           C  
ATOM   2784  O   GLY C  76       4.685   1.013  13.040  1.00 62.78           O  
ATOM   2785  N   VAL C  77       6.231   0.806  11.511  1.00 63.43           N  
ATOM   2786  CA  VAL C  77       6.273   2.236  11.219  1.00 63.43           C  
ATOM   2787  C   VAL C  77       4.916   2.696  10.693  1.00 63.43           C  
ATOM   2788  CB  VAL C  77       7.383   2.574  10.199  1.00 63.43           C  
ATOM   2789  O   VAL C  77       4.419   3.756  11.083  1.00 63.43           O  
ATOM   2790  CG1 VAL C  77       7.260   4.022   9.728  1.00 63.43           C  
ATOM   2791  CG2 VAL C  77       8.762   2.323  10.808  1.00 63.43           C  
ATOM   2792  N   HIS C  78       4.297   1.908   9.880  1.00 61.72           N  
ATOM   2793  CA  HIS C  78       2.970   2.224   9.363  1.00 61.72           C  
ATOM   2794  C   HIS C  78       1.947   2.317  10.491  1.00 61.72           C  
ATOM   2795  CB  HIS C  78       2.529   1.176   8.340  1.00 61.72           C  
ATOM   2796  O   HIS C  78       1.102   3.214  10.496  1.00 61.72           O  
ATOM   2797  CG  HIS C  78       2.337   1.727   6.963  1.00 61.72           C  
ATOM   2798  CD2 HIS C  78       3.158   1.736   5.886  1.00 61.72           C  
ATOM   2799  ND1 HIS C  78       1.179   2.364   6.571  1.00 61.72           N  
ATOM   2800  CE1 HIS C  78       1.298   2.743   5.309  1.00 61.72           C  
ATOM   2801  NE2 HIS C  78       2.489   2.373   4.870  1.00 61.72           N  
ATOM   2802  N   PHE C  79       2.017   1.436  11.368  1.00 67.41           N  
ATOM   2803  CA  PHE C  79       1.122   1.425  12.519  1.00 67.41           C  
ATOM   2804  C   PHE C  79       1.262   2.710  13.327  1.00 67.41           C  
ATOM   2805  CB  PHE C  79       1.405   0.212  13.410  1.00 67.41           C  
ATOM   2806  O   PHE C  79       0.264   3.344  13.673  1.00 67.41           O  
ATOM   2807  CG  PHE C  79       0.559   0.161  14.653  1.00 67.41           C  
ATOM   2808  CD1 PHE C  79       1.089   0.519  15.887  1.00 67.41           C  
ATOM   2809  CD2 PHE C  79      -0.768  -0.245  14.589  1.00 67.41           C  
ATOM   2810  CE1 PHE C  79       0.309   0.473  17.040  1.00 67.41           C  
ATOM   2811  CE2 PHE C  79      -1.554  -0.293  15.736  1.00 67.41           C  
ATOM   2812  CZ  PHE C  79      -1.014   0.065  16.961  1.00 67.41           C  
ATOM   2813  N   VAL C  80       2.449   3.040  13.658  1.00 63.21           N  
ATOM   2814  CA  VAL C  80       2.721   4.249  14.428  1.00 63.21           C  
ATOM   2815  C   VAL C  80       2.195   5.470  13.677  1.00 63.21           C  
ATOM   2816  CB  VAL C  80       4.231   4.411  14.716  1.00 63.21           C  
ATOM   2817  O   VAL C  80       1.585   6.360  14.275  1.00 63.21           O  
ATOM   2818  CG1 VAL C  80       4.516   5.769  15.355  1.00 63.21           C  
ATOM   2819  CG2 VAL C  80       4.726   3.280  15.615  1.00 63.21           C  
ATOM   2820  N   CYS C  81       2.349   5.460  12.436  1.00 62.06           N  
ATOM   2821  CA  CYS C  81       1.880   6.560  11.601  1.00 62.06           C  
ATOM   2822  C   CYS C  81       0.361   6.670  11.646  1.00 62.06           C  
ATOM   2823  CB  CYS C  81       2.345   6.374  10.157  1.00 62.06           C  
ATOM   2824  O   CYS C  81      -0.184   7.771  11.752  1.00 62.06           O  
ATOM   2825  SG  CYS C  81       4.023   6.967   9.851  1.00 62.06           S  
ATOM   2826  N   ASN C  82      -0.292   5.588  11.619  1.00 66.08           N  
ATOM   2827  CA  ASN C  82      -1.749   5.592  11.691  1.00 66.08           C  
ATOM   2828  C   ASN C  82      -2.243   6.099  13.043  1.00 66.08           C  
ATOM   2829  CB  ASN C  82      -2.304   4.193  11.414  1.00 66.08           C  
ATOM   2830  O   ASN C  82      -3.231   6.831  13.112  1.00 66.08           O  
ATOM   2831  CG  ASN C  82      -2.390   3.881   9.933  1.00 66.08           C  
ATOM   2832  ND2 ASN C  82      -2.372   2.597   9.595  1.00 66.08           N  
ATOM   2833  OD1 ASN C  82      -2.470   4.786   9.099  1.00 66.08           O  
ATOM   2834  N   LEU C  83      -1.554   5.696  14.057  1.00 68.43           N  
ATOM   2835  CA  LEU C  83      -1.899   6.170  15.393  1.00 68.43           C  
ATOM   2836  C   LEU C  83      -1.706   7.679  15.500  1.00 68.43           C  
ATOM   2837  CB  LEU C  83      -1.050   5.459  16.450  1.00 68.43           C  
ATOM   2838  O   LEU C  83      -2.550   8.379  16.065  1.00 68.43           O  
ATOM   2839  CG  LEU C  83      -1.571   5.515  17.887  1.00 68.43           C  
ATOM   2840  CD1 LEU C  83      -2.504   4.340  18.159  1.00 68.43           C  
ATOM   2841  CD2 LEU C  83      -0.410   5.523  18.877  1.00 68.43           C  
ATOM   2842  N   LEU C  84      -0.680   8.084  14.987  1.00 64.10           N  
ATOM   2843  CA  LEU C  84      -0.394   9.515  14.990  1.00 64.10           C  
ATOM   2844  C   LEU C  84      -1.446  10.281  14.195  1.00 64.10           C  
ATOM   2845  CB  LEU C  84       0.998   9.785  14.411  1.00 64.10           C  
ATOM   2846  O   LEU C  84      -1.880  11.359  14.609  1.00 64.10           O  
ATOM   2847  CG  LEU C  84       1.819  10.875  15.101  1.00 64.10           C  
ATOM   2848  CD1 LEU C  84       2.901  10.250  15.976  1.00 64.10           C  
ATOM   2849  CD2 LEU C  84       2.434  11.815  14.070  1.00 64.10           C  
ATOM   2850  N   LEU C  85      -1.839   9.770  13.156  1.00 66.30           N  
ATOM   2851  CA  LEU C  85      -2.882  10.384  12.341  1.00 66.30           C  
ATOM   2852  C   LEU C  85      -4.192  10.479  13.115  1.00 66.30           C  
ATOM   2853  CB  LEU C  85      -3.094   9.585  11.052  1.00 66.30           C  
ATOM   2854  O   LEU C  85      -4.903  11.482  13.021  1.00 66.30           O  
ATOM   2855  CG  LEU C  85      -2.167   9.925   9.884  1.00 66.30           C  
ATOM   2856  CD1 LEU C  85      -2.298   8.880   8.781  1.00 66.30           C  
ATOM   2857  CD2 LEU C  85      -2.473  11.318   9.346  1.00 66.30           C  
ATOM   2858  N   LEU C  86      -4.485   9.471  13.813  1.00 69.34           N  
ATOM   2859  CA  LEU C  86      -5.676   9.484  14.656  1.00 69.34           C  
ATOM   2860  C   LEU C  86      -5.591  10.593  15.700  1.00 69.34           C  
ATOM   2861  CB  LEU C  86      -5.860   8.130  15.346  1.00 69.34           C  
ATOM   2862  O   LEU C  86      -6.547  11.347  15.890  1.00 69.34           O  
ATOM   2863  CG  LEU C  86      -7.101   7.982  16.227  1.00 69.34           C  
ATOM   2864  CD1 LEU C  86      -8.334   7.724  15.367  1.00 69.34           C  
ATOM   2865  CD2 LEU C  86      -6.906   6.859  17.241  1.00 69.34           C  
ATOM   2866  N   PHE C  87      -4.508  10.673  16.240  1.00 65.87           N  
ATOM   2867  CA  PHE C  87      -4.298  11.690  17.263  1.00 65.87           C  
ATOM   2868  C   PHE C  87      -4.422  13.088  16.670  1.00 65.87           C  
ATOM   2869  CB  PHE C  87      -2.924  11.518  17.919  1.00 65.87           C  
ATOM   2870  O   PHE C  87      -5.095  13.952  17.237  1.00 65.87           O  
ATOM   2871  CG  PHE C  87      -2.704  12.412  19.109  1.00 65.87           C  
ATOM   2872  CD1 PHE C  87      -2.022  13.615  18.975  1.00 65.87           C  
ATOM   2873  CD2 PHE C  87      -3.179  12.050  20.363  1.00 65.87           C  
ATOM   2874  CE1 PHE C  87      -1.816  14.445  20.075  1.00 65.87           C  
ATOM   2875  CE2 PHE C  87      -2.978  12.874  21.466  1.00 65.87           C  
ATOM   2876  CZ  PHE C  87      -2.295  14.070  21.320  1.00 65.87           C  
ATOM   2877  N   VAL C  88      -3.840  13.283  15.617  1.00 62.21           N  
ATOM   2878  CA  VAL C  88      -3.858  14.586  14.960  1.00 62.21           C  
ATOM   2879  C   VAL C  88      -5.285  14.934  14.542  1.00 62.21           C  
ATOM   2880  CB  VAL C  88      -2.921  14.616  13.732  1.00 62.21           C  
ATOM   2881  O   VAL C  88      -5.699  16.093  14.628  1.00 62.21           O  
ATOM   2882  CG1 VAL C  88      -3.160  15.875  12.901  1.00 62.21           C  
ATOM   2883  CG2 VAL C  88      -1.461  14.532  14.174  1.00 62.21           C  
ATOM   2884  N   THR C  89      -5.974  14.020  14.108  1.00 67.34           N  
ATOM   2885  CA  THR C  89      -7.362  14.235  13.713  1.00 67.34           C  
ATOM   2886  C   THR C  89      -8.203  14.673  14.908  1.00 67.34           C  
ATOM   2887  CB  THR C  89      -7.970  12.963  13.093  1.00 67.34           C  
ATOM   2888  O   THR C  89      -8.964  15.639  14.817  1.00 67.34           O  
ATOM   2889  CG2 THR C  89      -9.373  13.228  12.557  1.00 67.34           C  
ATOM   2890  OG1 THR C  89      -7.135  12.518  12.016  1.00 67.34           O  
ATOM   2891  N   VAL C  90      -8.048  13.967  15.974  1.00 67.28           N  
ATOM   2892  CA  VAL C  90      -8.809  14.276  17.180  1.00 67.28           C  
ATOM   2893  C   VAL C  90      -8.407  15.652  17.707  1.00 67.28           C  
ATOM   2894  CB  VAL C  90      -8.599  13.204  18.273  1.00 67.28           C  
ATOM   2895  O   VAL C  90      -9.265  16.459  18.071  1.00 67.28           O  
ATOM   2896  CG1 VAL C  90      -9.236  13.645  19.590  1.00 67.28           C  
ATOM   2897  CG2 VAL C  90      -9.171  11.862  17.821  1.00 67.28           C  
ATOM   2898  N   TYR C  91      -7.139  15.898  17.657  1.00 60.17           N  
ATOM   2899  CA  TYR C  91      -6.623  17.175  18.138  1.00 60.17           C  
ATOM   2900  C   TYR C  91      -7.139  18.328  17.284  1.00 60.17           C  
ATOM   2901  CB  TYR C  91      -5.091  17.171  18.137  1.00 60.17           C  
ATOM   2902  O   TYR C  91      -7.601  19.342  17.813  1.00 60.17           O  
ATOM   2903  CG  TYR C  91      -4.481  18.428  18.708  1.00 60.17           C  
ATOM   2904  CD1 TYR C  91      -3.875  19.370  17.879  1.00 60.17           C  
ATOM   2905  CD2 TYR C  91      -4.507  18.676  20.076  1.00 60.17           C  
ATOM   2906  CE1 TYR C  91      -3.310  20.529  18.400  1.00 60.17           C  
ATOM   2907  CE2 TYR C  91      -3.945  19.832  20.608  1.00 60.17           C  
ATOM   2908  OH  TYR C  91      -2.791  21.896  20.286  1.00 60.17           O  
ATOM   2909  CZ  TYR C  91      -3.350  20.751  19.764  1.00 60.17           C  
ATOM   2910  N   SER C  92      -7.054  18.225  16.091  1.00 60.81           N  
ATOM   2911  CA  SER C  92      -7.546  19.254  15.181  1.00 60.81           C  
ATOM   2912  C   SER C  92      -9.042  19.486  15.365  1.00 60.81           C  
ATOM   2913  CB  SER C  92      -7.256  18.869  13.729  1.00 60.81           C  
ATOM   2914  O   SER C  92      -9.513  20.623  15.293  1.00 60.81           O  
ATOM   2915  OG  SER C  92      -8.156  17.868  13.285  1.00 60.81           O  
ATOM   2916  N   HIS C  93      -9.779  18.470  15.509  1.00 64.80           N  
ATOM   2917  CA  HIS C  93     -11.213  18.571  15.754  1.00 64.80           C  
ATOM   2918  C   HIS C  93     -11.501  19.377  17.016  1.00 64.80           C  
ATOM   2919  CB  HIS C  93     -11.837  17.179  15.866  1.00 64.80           C  
ATOM   2920  O   HIS C  93     -12.371  20.252  17.014  1.00 64.80           O  
ATOM   2921  CG  HIS C  93     -13.332  17.192  15.893  1.00 64.80           C  
ATOM   2922  CD2 HIS C  93     -14.212  18.220  15.931  1.00 64.80           C  
ATOM   2923  ND1 HIS C  93     -14.087  16.038  15.885  1.00 64.80           N  
ATOM   2924  CE1 HIS C  93     -15.370  16.358  15.916  1.00 64.80           C  
ATOM   2925  NE2 HIS C  93     -15.473  17.676  15.945  1.00 64.80           N  
ATOM   2926  N   LEU C  94     -10.772  19.082  18.061  1.00 64.17           N  
ATOM   2927  CA  LEU C  94     -10.956  19.780  19.329  1.00 64.17           C  
ATOM   2928  C   LEU C  94     -10.603  21.258  19.191  1.00 64.17           C  
ATOM   2929  CB  LEU C  94     -10.100  19.139  20.424  1.00 64.17           C  
ATOM   2930  O   LEU C  94     -11.265  22.116  19.780  1.00 64.17           O  
ATOM   2931  CG  LEU C  94     -10.559  17.770  20.928  1.00 64.17           C  
ATOM   2932  CD1 LEU C  94      -9.538  17.195  21.905  1.00 64.17           C  
ATOM   2933  CD2 LEU C  94     -11.933  17.874  21.582  1.00 64.17           C  
ATOM   2934  N   LEU C  95      -9.611  21.567  18.395  1.00 55.81           N  
ATOM   2935  CA  LEU C  95      -9.207  22.947  18.150  1.00 55.81           C  
ATOM   2936  C   LEU C  95     -10.305  23.712  17.418  1.00 55.81           C  
ATOM   2937  CB  LEU C  95      -7.910  22.990  17.337  1.00 55.81           C  
ATOM   2938  O   LEU C  95     -10.584  24.868  17.743  1.00 55.81           O  
ATOM   2939  CG  LEU C  95      -6.608  22.883  18.133  1.00 55.81           C  
ATOM   2940  CD1 LEU C  95      -5.450  22.523  17.208  1.00 55.81           C  
ATOM   2941  CD2 LEU C  95      -6.324  24.186  18.872  1.00 55.81           C  
ATOM   2942  N   LEU C  96     -10.881  23.103  16.520  1.00 59.29           N  
ATOM   2943  CA  LEU C  96     -11.952  23.731  15.755  1.00 59.29           C  
ATOM   2944  C   LEU C  96     -13.177  23.973  16.631  1.00 59.29           C  
ATOM   2945  CB  LEU C  96     -12.334  22.861  14.554  1.00 59.29           C  
ATOM   2946  O   LEU C  96     -13.840  25.005  16.507  1.00 59.29           O  
ATOM   2947  CG  LEU C  96     -11.564  23.120  13.258  1.00 59.29           C  
ATOM   2948  CD1 LEU C  96     -11.400  21.824  12.471  1.00 59.29           C  
ATOM   2949  CD2 LEU C  96     -12.271  24.177  12.417  1.00 59.29           C  
ATOM   2950  N   VAL C  97     -13.450  22.976  17.466  1.00 60.40           N  
ATOM   2951  CA  VAL C  97     -14.563  23.117  18.399  1.00 60.40           C  
ATOM   2952  C   VAL C  97     -14.302  24.289  19.342  1.00 60.40           C  
ATOM   2953  CB  VAL C  97     -14.792  21.821  19.210  1.00 60.40           C  
ATOM   2954  O   VAL C  97     -15.192  25.106  19.588  1.00 60.40           O  
ATOM   2955  CG1 VAL C  97     -15.776  22.066  20.352  1.00 60.40           C  
ATOM   2956  CG2 VAL C  97     -15.293  20.703  18.298  1.00 60.40           C  
ATOM   2957  N   ALA C  98     -13.086  24.424  19.743  1.00 53.70           N  
ATOM   2958  CA  ALA C  98     -12.709  25.496  20.660  1.00 53.70           C  
ATOM   2959  C   ALA C  98     -12.785  26.857  19.973  1.00 53.70           C  
ATOM   2960  CB  ALA C  98     -11.304  25.258  21.208  1.00 53.70           C  
ATOM   2961  O   ALA C  98     -13.105  27.864  20.610  1.00 53.70           O  
ATOM   2962  N   ALA C  99     -12.580  26.819  18.657  1.00 50.93           N  
ATOM   2963  CA  ALA C  99     -12.610  28.054  17.878  1.00 50.93           C  
ATOM   2964  C   ALA C  99     -14.025  28.367  17.400  1.00 50.93           C  
ATOM   2965  CB  ALA C  99     -11.659  27.954  16.687  1.00 50.93           C  
ATOM   2966  O   ALA C  99     -14.264  29.412  16.790  1.00 50.93           O  
ATOM   2967  N   GLY C 100     -15.001  27.482  17.723  1.00 52.84           N  
ATOM   2968  CA  GLY C 100     -16.379  27.669  17.300  1.00 52.84           C  
ATOM   2969  C   GLY C 100     -16.566  27.537  15.800  1.00 52.84           C  
ATOM   2970  O   GLY C 100     -17.479  28.136  15.227  1.00 52.84           O  
ATOM   2971  N   LEU C 101     -15.555  26.916  15.169  1.00 52.29           N  
ATOM   2972  CA  LEU C 101     -15.550  26.792  13.716  1.00 52.29           C  
ATOM   2973  C   LEU C 101     -15.883  25.365  13.292  1.00 52.29           C  
ATOM   2974  CB  LEU C 101     -14.189  27.201  13.147  1.00 52.29           C  
ATOM   2975  O   LEU C 101     -15.608  24.971  12.156  1.00 52.29           O  
ATOM   2976  CG  LEU C 101     -13.830  28.685  13.250  1.00 52.29           C  
ATOM   2977  CD1 LEU C 101     -12.321  28.873  13.138  1.00 52.29           C  
ATOM   2978  CD2 LEU C 101     -14.556  29.487  12.176  1.00 52.29           C  
ATOM   2979  N   GLU C 102     -16.532  24.558  14.097  1.00 61.35           N  
ATOM   2980  CA  GLU C 102     -16.723  23.135  13.831  1.00 61.35           C  
ATOM   2981  C   GLU C 102     -17.859  22.907  12.838  1.00 61.35           C  
ATOM   2982  CB  GLU C 102     -17.001  22.377  15.132  1.00 61.35           C  
ATOM   2983  O   GLU C 102     -17.839  21.937  12.077  1.00 61.35           O  
ATOM   2984  CG  GLU C 102     -18.225  22.879  15.886  1.00 61.35           C  
ATOM   2985  CD  GLU C 102     -18.118  22.697  17.392  1.00 61.35           C  
ATOM   2986  OE1 GLU C 102     -19.112  22.958  18.107  1.00 61.35           O  
ATOM   2987  OE2 GLU C 102     -17.031  22.291  17.860  1.00 61.35           O  
ATOM   2988  N   ALA C 103     -18.713  23.809  12.724  1.00 62.20           N  
ATOM   2989  CA  ALA C 103     -19.966  23.589  12.007  1.00 62.20           C  
ATOM   2990  C   ALA C 103     -19.711  23.312  10.528  1.00 62.20           C  
ATOM   2991  CB  ALA C 103     -20.890  24.794  12.168  1.00 62.20           C  
ATOM   2992  O   ALA C 103     -20.205  22.324   9.980  1.00 62.20           O  
ATOM   2993  N   PRO C 104     -18.748  24.045   9.925  1.00 57.80           N  
ATOM   2994  CA  PRO C 104     -18.530  23.809   8.495  1.00 57.80           C  
ATOM   2995  C   PRO C 104     -17.804  22.495   8.219  1.00 57.80           C  
ATOM   2996  CB  PRO C 104     -17.677  25.005   8.066  1.00 57.80           C  
ATOM   2997  O   PRO C 104     -17.847  21.986   7.096  1.00 57.80           O  
ATOM   2998  CG  PRO C 104     -17.193  25.608   9.346  1.00 57.80           C  
ATOM   2999  CD  PRO C 104     -18.037  25.081  10.470  1.00 57.80           C  
ATOM   3000  N   PHE C 105     -17.285  21.932   9.318  1.00 61.32           N  
ATOM   3001  CA  PHE C 105     -16.418  20.782   9.088  1.00 61.32           C  
ATOM   3002  C   PHE C 105     -17.049  19.510   9.642  1.00 61.32           C  
ATOM   3003  CB  PHE C 105     -15.043  21.007   9.725  1.00 61.32           C  
ATOM   3004  O   PHE C 105     -16.424  18.447   9.634  1.00 61.32           O  
ATOM   3005  CG  PHE C 105     -14.302  22.190   9.166  1.00 61.32           C  
ATOM   3006  CD1 PHE C 105     -13.570  22.078   7.990  1.00 61.32           C  
ATOM   3007  CD2 PHE C 105     -14.336  23.417   9.816  1.00 61.32           C  
ATOM   3008  CE1 PHE C 105     -12.882  23.172   7.470  1.00 61.32           C  
ATOM   3009  CE2 PHE C 105     -13.651  24.515   9.303  1.00 61.32           C  
ATOM   3010  CZ  PHE C 105     -12.924  24.390   8.130  1.00 61.32           C  
ATOM   3011  N   LEU C 106     -18.187  19.601  10.090  1.00 69.30           N  
ATOM   3012  CA  LEU C 106     -18.826  18.498  10.800  1.00 69.30           C  
ATOM   3013  C   LEU C 106     -18.947  17.271   9.903  1.00 69.30           C  
ATOM   3014  CB  LEU C 106     -20.211  18.916  11.303  1.00 69.30           C  
ATOM   3015  O   LEU C 106     -18.626  16.157  10.321  1.00 69.30           O  
ATOM   3016  CG  LEU C 106     -20.395  18.964  12.820  1.00 69.30           C  
ATOM   3017  CD1 LEU C 106     -21.077  20.265  13.230  1.00 69.30           C  
ATOM   3018  CD2 LEU C 106     -21.197  17.760  13.301  1.00 69.30           C  
ATOM   3019  N   TYR C 107     -19.376  17.512   8.714  1.00 63.54           N  
ATOM   3020  CA  TYR C 107     -19.579  16.386   7.809  1.00 63.54           C  
ATOM   3021  C   TYR C 107     -18.249  15.746   7.428  1.00 63.54           C  
ATOM   3022  CB  TYR C 107     -20.323  16.836   6.548  1.00 63.54           C  
ATOM   3023  O   TYR C 107     -18.143  14.520   7.349  1.00 63.54           O  
ATOM   3024  CG  TYR C 107     -21.783  17.140   6.780  1.00 63.54           C  
ATOM   3025  CD1 TYR C 107     -22.697  16.118   7.027  1.00 63.54           C  
ATOM   3026  CD2 TYR C 107     -22.251  18.449   6.753  1.00 63.54           C  
ATOM   3027  CE1 TYR C 107     -24.043  16.394   7.240  1.00 63.54           C  
ATOM   3028  CE2 TYR C 107     -23.596  18.736   6.964  1.00 63.54           C  
ATOM   3029  OH  TYR C 107     -25.815  17.982   7.417  1.00 63.54           O  
ATOM   3030  CZ  TYR C 107     -24.483  17.704   7.207  1.00 63.54           C  
ATOM   3031  N   LEU C 108     -17.316  16.570   7.258  1.00 67.50           N  
ATOM   3032  CA  LEU C 108     -15.991  16.066   6.914  1.00 67.50           C  
ATOM   3033  C   LEU C 108     -15.402  15.254   8.062  1.00 67.50           C  
ATOM   3034  CB  LEU C 108     -15.053  17.223   6.558  1.00 67.50           C  
ATOM   3035  O   LEU C 108     -14.859  14.168   7.846  1.00 67.50           O  
ATOM   3036  CG  LEU C 108     -14.057  16.965   5.426  1.00 67.50           C  
ATOM   3037  CD1 LEU C 108     -14.459  17.746   4.179  1.00 67.50           C  
ATOM   3038  CD2 LEU C 108     -12.644  17.334   5.862  1.00 67.50           C  
ATOM   3039  N   TYR C 109     -15.537  15.764   9.203  1.00 70.28           N  
ATOM   3040  CA  TYR C 109     -15.024  15.043  10.362  1.00 70.28           C  
ATOM   3041  C   TYR C 109     -15.785  13.740  10.574  1.00 70.28           C  
ATOM   3042  CB  TYR C 109     -15.116  15.912  11.620  1.00 70.28           C  
ATOM   3043  O   TYR C 109     -15.199  12.728  10.966  1.00 70.28           O  
ATOM   3044  CG  TYR C 109     -13.844  16.660  11.936  1.00 70.28           C  
ATOM   3045  CD1 TYR C 109     -12.674  15.976  12.260  1.00 70.28           C  
ATOM   3046  CD2 TYR C 109     -13.808  18.050  11.912  1.00 70.28           C  
ATOM   3047  CE1 TYR C 109     -11.499  16.661  12.553  1.00 70.28           C  
ATOM   3048  CE2 TYR C 109     -12.639  18.745  12.204  1.00 70.28           C  
ATOM   3049  OH  TYR C 109     -10.331  18.725  12.813  1.00 70.28           O  
ATOM   3050  CZ  TYR C 109     -11.491  18.043  12.523  1.00 70.28           C  
ATOM   3051  N   ALA C 110     -16.991  13.769  10.331  1.00 71.78           N  
ATOM   3052  CA  ALA C 110     -17.785  12.547  10.431  1.00 71.78           C  
ATOM   3053  C   ALA C 110     -17.266  11.476   9.475  1.00 71.78           C  
ATOM   3054  CB  ALA C 110     -19.256  12.843  10.144  1.00 71.78           C  
ATOM   3055  O   ALA C 110     -17.147  10.307   9.849  1.00 71.78           O  
ATOM   3056  N   LEU C 111     -16.987  11.983   8.366  1.00 71.22           N  
ATOM   3057  CA  LEU C 111     -16.460  11.061   7.366  1.00 71.22           C  
ATOM   3058  C   LEU C 111     -15.107  10.506   7.798  1.00 71.22           C  
ATOM   3059  CB  LEU C 111     -16.328  11.761   6.010  1.00 71.22           C  
ATOM   3060  O   LEU C 111     -14.862   9.302   7.688  1.00 71.22           O  
ATOM   3061  CG  LEU C 111     -15.800  10.908   4.855  1.00 71.22           C  
ATOM   3062  CD1 LEU C 111     -16.762   9.761   4.561  1.00 71.22           C  
ATOM   3063  CD2 LEU C 111     -15.585  11.764   3.612  1.00 71.22           C  
ATOM   3064  N   VAL C 112     -14.236  11.277   8.238  1.00 71.93           N  
ATOM   3065  CA  VAL C 112     -12.910  10.879   8.699  1.00 71.93           C  
ATOM   3066  C   VAL C 112     -13.039   9.853   9.822  1.00 71.93           C  
ATOM   3067  CB  VAL C 112     -12.088  12.096   9.181  1.00 71.93           C  
ATOM   3068  O   VAL C 112     -12.385   8.808   9.795  1.00 71.93           O  
ATOM   3069  CG1 VAL C 112     -10.812  11.640   9.887  1.00 71.93           C  
ATOM   3070  CG2 VAL C 112     -11.754  13.013   8.006  1.00 71.93           C  
ATOM   3071  N   TYR C 113     -13.872  10.128  10.765  1.00 74.10           N  
ATOM   3072  CA  TYR C 113     -14.067   9.215  11.886  1.00 74.10           C  
ATOM   3073  C   TYR C 113     -14.640   7.884  11.413  1.00 74.10           C  
ATOM   3074  CB  TYR C 113     -14.994   9.839  12.934  1.00 74.10           C  
ATOM   3075  O   TYR C 113     -14.275   6.825  11.929  1.00 74.10           O  
ATOM   3076  CG  TYR C 113     -14.308  10.843  13.829  1.00 74.10           C  
ATOM   3077  CD1 TYR C 113     -13.219  10.474  14.616  1.00 74.10           C  
ATOM   3078  CD2 TYR C 113     -14.749  12.160  13.892  1.00 74.10           C  
ATOM   3079  CE1 TYR C 113     -12.586  11.395  15.444  1.00 74.10           C  
ATOM   3080  CE2 TYR C 113     -14.123  13.089  14.717  1.00 74.10           C  
ATOM   3081  OH  TYR C 113     -12.420  13.613  16.305  1.00 74.10           O  
ATOM   3082  CZ  TYR C 113     -13.044  12.698  15.487  1.00 74.10           C  
ATOM   3083  N   PHE C 114     -15.496   8.027  10.517  1.00 77.19           N  
ATOM   3084  CA  PHE C 114     -16.072   6.817   9.944  1.00 77.19           C  
ATOM   3085  C   PHE C 114     -14.990   5.947   9.315  1.00 77.19           C  
ATOM   3086  CB  PHE C 114     -17.136   7.169   8.899  1.00 77.19           C  
ATOM   3087  O   PHE C 114     -14.924   4.744   9.576  1.00 77.19           O  
ATOM   3088  CG  PHE C 114     -17.701   5.973   8.181  1.00 77.19           C  
ATOM   3089  CD1 PHE C 114     -17.308   5.676   6.882  1.00 77.19           C  
ATOM   3090  CD2 PHE C 114     -18.625   5.146   8.805  1.00 77.19           C  
ATOM   3091  CE1 PHE C 114     -17.829   4.570   6.214  1.00 77.19           C  
ATOM   3092  CE2 PHE C 114     -19.150   4.039   8.145  1.00 77.19           C  
ATOM   3093  CZ  PHE C 114     -18.752   3.753   6.849  1.00 77.19           C  
ATOM   3094  N   LEU C 115     -14.149   6.551   8.558  1.00 71.66           N  
ATOM   3095  CA  LEU C 115     -13.085   5.816   7.883  1.00 71.66           C  
ATOM   3096  C   LEU C 115     -12.081   5.264   8.890  1.00 71.66           C  
ATOM   3097  CB  LEU C 115     -12.369   6.715   6.872  1.00 71.66           C  
ATOM   3098  O   LEU C 115     -11.588   4.145   8.732  1.00 71.66           O  
ATOM   3099  CG  LEU C 115     -13.164   7.096   5.622  1.00 71.66           C  
ATOM   3100  CD1 LEU C 115     -12.401   8.134   4.805  1.00 71.66           C  
ATOM   3101  CD2 LEU C 115     -13.462   5.860   4.780  1.00 71.66           C  
ATOM   3102  N   GLN C 116     -11.779   5.963   9.821  1.00 73.22           N  
ATOM   3103  CA  GLN C 116     -10.889   5.507  10.883  1.00 73.22           C  
ATOM   3104  C   GLN C 116     -11.474   4.302  11.613  1.00 73.22           C  
ATOM   3105  CB  GLN C 116     -10.613   6.639  11.875  1.00 73.22           C  
ATOM   3106  O   GLN C 116     -10.740   3.398  12.019  1.00 73.22           O  
ATOM   3107  CG  GLN C 116      -9.467   7.553  11.463  1.00 73.22           C  
ATOM   3108  CD  GLN C 116      -9.182   8.635  12.487  1.00 73.22           C  
ATOM   3109  NE2 GLN C 116      -8.058   9.325  12.324  1.00 73.22           N  
ATOM   3110  OE1 GLN C 116      -9.965   8.850  13.418  1.00 73.22           O  
ATOM   3111  N   SER C 117     -12.737   4.288  11.821  1.00 72.63           N  
ATOM   3112  CA  SER C 117     -13.417   3.160  12.449  1.00 72.63           C  
ATOM   3113  C   SER C 117     -13.282   1.895  11.609  1.00 72.63           C  
ATOM   3114  CB  SER C 117     -14.896   3.480  12.669  1.00 72.63           C  
ATOM   3115  O   SER C 117     -13.057   0.808  12.146  1.00 72.63           O  
ATOM   3116  OG  SER C 117     -15.049   4.552  13.584  1.00 72.63           O  
ATOM   3117  N   ILE C 118     -13.371   2.090  10.414  1.00 68.65           N  
ATOM   3118  CA  ILE C 118     -13.219   0.957   9.507  1.00 68.65           C  
ATOM   3119  C   ILE C 118     -11.805   0.392   9.619  1.00 68.65           C  
ATOM   3120  CB  ILE C 118     -13.522   1.358   8.046  1.00 68.65           C  
ATOM   3121  O   ILE C 118     -11.620  -0.825   9.699  1.00 68.65           O  
ATOM   3122  CG1 ILE C 118     -15.000   1.733   7.891  1.00 68.65           C  
ATOM   3123  CG2 ILE C 118     -13.141   0.227   7.085  1.00 68.65           C  
ATOM   3124  CD1 ILE C 118     -15.370   2.230   6.500  1.00 68.65           C  
ATOM   3125  N   ASN C 119     -10.879   1.260   9.591  1.00 67.01           N  
ATOM   3126  CA  ASN C 119      -9.490   0.843   9.750  1.00 67.01           C  
ATOM   3127  C   ASN C 119      -9.268   0.127  11.079  1.00 67.01           C  
ATOM   3128  CB  ASN C 119      -8.551   2.046   9.632  1.00 67.01           C  
ATOM   3129  O   ASN C 119      -8.553  -0.875  11.138  1.00 67.01           O  
ATOM   3130  CG  ASN C 119      -8.123   2.314   8.203  1.00 67.01           C  
ATOM   3131  ND2 ASN C 119      -7.753   3.557   7.918  1.00 67.01           N  
ATOM   3132  OD1 ASN C 119      -8.125   1.412   7.361  1.00 67.01           O  
ATOM   3133  N   PHE C 120      -9.847   0.656  12.041  1.00 70.67           N  
ATOM   3134  CA  PHE C 120      -9.726   0.086  13.377  1.00 70.67           C  
ATOM   3135  C   PHE C 120     -10.322  -1.316  13.423  1.00 70.67           C  
ATOM   3136  CB  PHE C 120     -10.415   0.983  14.410  1.00 70.67           C  
ATOM   3137  O   PHE C 120      -9.729  -2.230  14.001  1.00 70.67           O  
ATOM   3138  CG  PHE C 120     -10.115   0.607  15.836  1.00 70.67           C  
ATOM   3139  CD1 PHE C 120     -11.053  -0.076  16.602  1.00 70.67           C  
ATOM   3140  CD2 PHE C 120      -8.895   0.936  16.412  1.00 70.67           C  
ATOM   3141  CE1 PHE C 120     -10.778  -0.425  17.922  1.00 70.67           C  
ATOM   3142  CE2 PHE C 120      -8.613   0.591  17.730  1.00 70.67           C  
ATOM   3143  CZ  PHE C 120      -9.556  -0.089  18.484  1.00 70.67           C  
ATOM   3144  N   VAL C 121     -11.457  -1.509  12.885  1.00 68.62           N  
ATOM   3145  CA  VAL C 121     -12.120  -2.808  12.833  1.00 68.62           C  
ATOM   3146  C   VAL C 121     -11.234  -3.813  12.101  1.00 68.62           C  
ATOM   3147  CB  VAL C 121     -13.500  -2.713  12.144  1.00 68.62           C  
ATOM   3148  O   VAL C 121     -11.128  -4.971  12.511  1.00 68.62           O  
ATOM   3149  CG1 VAL C 121     -14.081  -4.106  11.905  1.00 68.62           C  
ATOM   3150  CG2 VAL C 121     -14.458  -1.868  12.983  1.00 68.62           C  
ATOM   3151  N   ARG C 122     -10.618  -3.405  11.254  1.00 62.44           N  
ATOM   3152  CA  ARG C 122      -9.722  -4.264  10.486  1.00 62.44           C  
ATOM   3153  C   ARG C 122      -8.543  -4.725  11.336  1.00 62.44           C  
ATOM   3154  CB  ARG C 122      -9.215  -3.535   9.239  1.00 62.44           C  
ATOM   3155  O   ARG C 122      -8.163  -5.897  11.295  1.00 62.44           O  
ATOM   3156  CG  ARG C 122      -8.741  -4.463   8.133  1.00 62.44           C  
ATOM   3157  CD  ARG C 122      -8.261  -3.689   6.914  1.00 62.44           C  
ATOM   3158  NE  ARG C 122      -7.626  -4.565   5.934  1.00 62.44           N  
ATOM   3159  NH1 ARG C 122      -6.814  -2.849   4.618  1.00 62.44           N  
ATOM   3160  NH2 ARG C 122      -6.416  -5.031   4.038  1.00 62.44           N  
ATOM   3161  CZ  ARG C 122      -6.953  -4.146   4.865  1.00 62.44           C  
ATOM   3162  N   ILE C 123      -8.023  -3.825  11.976  1.00 64.42           N  
ATOM   3163  CA  ILE C 123      -6.903  -4.142  12.856  1.00 64.42           C  
ATOM   3164  C   ILE C 123      -7.343  -5.160  13.905  1.00 64.42           C  
ATOM   3165  CB  ILE C 123      -6.346  -2.874  13.541  1.00 64.42           C  
ATOM   3166  O   ILE C 123      -6.613  -6.108  14.203  1.00 64.42           O  
ATOM   3167  CG1 ILE C 123      -5.622  -1.989  12.519  1.00 64.42           C  
ATOM   3168  CG2 ILE C 123      -5.415  -3.249  14.697  1.00 64.42           C  
ATOM   3169  CD1 ILE C 123      -5.251  -0.610  13.048  1.00 64.42           C  
ATOM   3170  N   ILE C 124      -8.513  -4.936  14.455  1.00 65.31           N  
ATOM   3171  CA  ILE C 124      -9.050  -5.848  15.459  1.00 65.31           C  
ATOM   3172  C   ILE C 124      -9.245  -7.233  14.846  1.00 65.31           C  
ATOM   3173  CB  ILE C 124     -10.383  -5.327  16.041  1.00 65.31           C  
ATOM   3174  O   ILE C 124      -8.910  -8.246  15.464  1.00 65.31           O  
ATOM   3175  CG1 ILE C 124     -10.149  -4.042  16.844  1.00 65.31           C  
ATOM   3176  CG2 ILE C 124     -11.050  -6.400  16.907  1.00 65.31           C  
ATOM   3177  CD1 ILE C 124     -11.418  -3.441  17.433  1.00 65.31           C  
ATOM   3178  N   MET C 125      -9.740  -7.219  13.724  1.00 59.94           N  
ATOM   3179  CA  MET C 125      -9.957  -8.482  13.024  1.00 59.94           C  
ATOM   3180  C   MET C 125      -8.634  -9.198  12.770  1.00 59.94           C  
ATOM   3181  CB  MET C 125     -10.685  -8.245  11.700  1.00 59.94           C  
ATOM   3182  O   MET C 125      -8.540 -10.415  12.940  1.00 59.94           O  
ATOM   3183  CG  MET C 125     -12.200  -8.314  11.812  1.00 59.94           C  
ATOM   3184  SD  MET C 125     -12.887  -9.865  11.113  1.00 59.94           S  
ATOM   3185  CE  MET C 125     -12.912  -9.437   9.350  1.00 59.94           C  
ATOM   3186  N   ARG C 126      -7.670  -8.481  12.399  1.00 55.60           N  
ATOM   3187  CA  ARG C 126      -6.338  -9.036  12.180  1.00 55.60           C  
ATOM   3188  C   ARG C 126      -5.770  -9.622  13.468  1.00 55.60           C  
ATOM   3189  CB  ARG C 126      -5.393  -7.965  11.630  1.00 55.60           C  
ATOM   3190  O   ARG C 126      -5.211 -10.721  13.463  1.00 55.60           O  
ATOM   3191  CG  ARG C 126      -5.516  -7.746  10.131  1.00 55.60           C  
ATOM   3192  CD  ARG C 126      -4.520  -6.710   9.629  1.00 55.60           C  
ATOM   3193  NE  ARG C 126      -4.684  -6.452   8.201  1.00 55.60           N  
ATOM   3194  NH1 ARG C 126      -2.969  -4.909   8.072  1.00 55.60           N  
ATOM   3195  NH2 ARG C 126      -4.179  -5.444   6.200  1.00 55.60           N  
ATOM   3196  CZ  ARG C 126      -3.944  -5.602   7.494  1.00 55.60           C  
ATOM   3197  N   LEU C 127      -5.879  -8.857  14.426  1.00 62.41           N  
ATOM   3198  CA  LEU C 127      -5.393  -9.304  15.727  1.00 62.41           C  
ATOM   3199  C   LEU C 127      -6.137 -10.554  16.185  1.00 62.41           C  
ATOM   3200  CB  LEU C 127      -5.549  -8.193  16.769  1.00 62.41           C  
ATOM   3201  O   LEU C 127      -5.527 -11.485  16.716  1.00 62.41           O  
ATOM   3202  CG  LEU C 127      -4.588  -7.009  16.647  1.00 62.41           C  
ATOM   3203  CD1 LEU C 127      -5.018  -5.879  17.577  1.00 62.41           C  
ATOM   3204  CD2 LEU C 127      -3.160  -7.447  16.953  1.00 62.41           C  
ATOM   3205  N   TRP C 128      -7.414 -10.421  16.000  1.00 60.86           N  
ATOM   3206  CA  TRP C 128      -8.253 -11.558  16.365  1.00 60.86           C  
ATOM   3207  C   TRP C 128      -7.842 -12.808  15.594  1.00 60.86           C  
ATOM   3208  CB  TRP C 128      -9.728 -11.244  16.104  1.00 60.86           C  
ATOM   3209  O   TRP C 128      -7.684 -13.882  16.180  1.00 60.86           O  
ATOM   3210  CG  TRP C 128     -10.660 -12.367  16.446  1.00 60.86           C  
ATOM   3211  CD1 TRP C 128     -11.036 -12.775  17.696  1.00 60.86           C  
ATOM   3212  CD2 TRP C 128     -11.330 -13.232  15.523  1.00 60.86           C  
ATOM   3213  CE2 TRP C 128     -12.098 -14.141  16.285  1.00 60.86           C  
ATOM   3214  CE3 TRP C 128     -11.357 -13.325  14.125  1.00 60.86           C  
ATOM   3215  NE1 TRP C 128     -11.900 -13.841  17.606  1.00 60.86           N  
ATOM   3216  CH2 TRP C 128     -12.892 -15.202  14.324  1.00 60.86           C  
ATOM   3217  CZ2 TRP C 128     -12.884 -15.132  15.693  1.00 60.86           C  
ATOM   3218  CZ3 TRP C 128     -12.140 -14.312  13.539  1.00 60.86           C  
ATOM   3219  N   LEU C 129      -7.641 -12.707  14.396  1.00 49.82           N  
ATOM   3220  CA  LEU C 129      -7.246 -13.831  13.554  1.00 49.82           C  
ATOM   3221  C   LEU C 129      -5.867 -14.348  13.948  1.00 49.82           C  
ATOM   3222  CB  LEU C 129      -7.248 -13.422  12.078  1.00 49.82           C  
ATOM   3223  O   LEU C 129      -5.635 -15.559  13.970  1.00 49.82           O  
ATOM   3224  CG  LEU C 129      -8.597 -13.484  11.359  1.00 49.82           C  
ATOM   3225  CD1 LEU C 129      -8.578 -12.594  10.121  1.00 49.82           C  
ATOM   3226  CD2 LEU C 129      -8.939 -14.922  10.986  1.00 49.82           C  
ATOM   3227  N   CYS C 130      -5.055 -13.415  14.182  1.00 52.48           N  
ATOM   3228  CA  CYS C 130      -3.718 -13.786  14.633  1.00 52.48           C  
ATOM   3229  C   CYS C 130      -3.780 -14.546  15.953  1.00 52.48           C  
ATOM   3230  CB  CYS C 130      -2.842 -12.544  14.790  1.00 52.48           C  
ATOM   3231  O   CYS C 130      -3.048 -15.518  16.149  1.00 52.48           O  
ATOM   3232  SG  CYS C 130      -1.856 -12.159  13.327  1.00 52.48           S  
ATOM   3233  N   TRP C 131      -4.573 -13.969  16.791  1.00 56.16           N  
ATOM   3234  CA  TRP C 131      -4.750 -14.626  18.082  1.00 56.16           C  
ATOM   3235  C   TRP C 131      -5.325 -16.027  17.906  1.00 56.16           C  
ATOM   3236  CB  TRP C 131      -5.664 -13.796  18.987  1.00 56.16           C  
ATOM   3237  O   TRP C 131      -4.846 -16.983  18.522  1.00 56.16           O  
ATOM   3238  CG  TRP C 131      -5.911 -14.410  20.333  1.00 56.16           C  
ATOM   3239  CD1 TRP C 131      -5.015 -14.533  21.358  1.00 56.16           C  
ATOM   3240  CD2 TRP C 131      -7.134 -14.990  20.796  1.00 56.16           C  
ATOM   3241  CE2 TRP C 131      -6.908 -15.445  22.114  1.00 56.16           C  
ATOM   3242  CE3 TRP C 131      -8.401 -15.168  20.224  1.00 56.16           C  
ATOM   3243  NE1 TRP C 131      -5.609 -15.155  22.432  1.00 56.16           N  
ATOM   3244  CH2 TRP C 131      -9.134 -16.230  22.286  1.00 56.16           C  
ATOM   3245  CZ2 TRP C 131      -7.904 -16.068  22.869  1.00 56.16           C  
ATOM   3246  CZ3 TRP C 131      -9.391 -15.788  20.978  1.00 56.16           C  
ATOM   3247  N   LYS C 132      -6.267 -16.143  17.017  1.00 48.05           N  
ATOM   3248  CA  LYS C 132      -6.931 -17.422  16.779  1.00 48.05           C  
ATOM   3249  C   LYS C 132      -5.980 -18.421  16.126  1.00 48.05           C  
ATOM   3250  CB  LYS C 132      -8.170 -17.229  15.904  1.00 48.05           C  
ATOM   3251  O   LYS C 132      -6.019 -19.615  16.434  1.00 48.05           O  
ATOM   3252  CG  LYS C 132      -9.301 -18.200  16.210  1.00 48.05           C  
ATOM   3253  CD  LYS C 132     -10.555 -17.867  15.411  1.00 48.05           C  
ATOM   3254  CE  LYS C 132     -11.676 -18.858  15.691  1.00 48.05           C  
ATOM   3255  NZ  LYS C 132     -12.930 -18.497  14.964  1.00 48.05           N  
ATOM   3256  N   CYS C 133      -5.090 -17.758  15.300  1.00 44.11           N  
ATOM   3257  CA  CYS C 133      -4.187 -18.618  14.544  1.00 44.11           C  
ATOM   3258  C   CYS C 133      -2.864 -18.798  15.277  1.00 44.11           C  
ATOM   3259  CB  CYS C 133      -3.935 -18.038  13.152  1.00 44.11           C  
ATOM   3260  O   CYS C 133      -1.967 -19.488  14.788  1.00 44.11           O  
ATOM   3261  SG  CYS C 133      -5.404 -18.002  12.101  1.00 44.11           S  
ATOM   3262  N   ARG C 134      -2.792 -18.327  16.486  1.00 40.99           N  
ATOM   3263  CA  ARG C 134      -1.593 -18.396  17.315  1.00 40.99           C  
ATOM   3264  C   ARG C 134      -0.359 -17.963  16.531  1.00 40.99           C  
ATOM   3265  CB  ARG C 134      -1.397 -19.812  17.860  1.00 40.99           C  
ATOM   3266  O   ARG C 134       0.698 -18.588  16.633  1.00 40.99           O  
ATOM   3267  CG  ARG C 134      -2.048 -20.047  19.214  1.00 40.99           C  
ATOM   3268  CD  ARG C 134      -1.741 -21.437  19.754  1.00 40.99           C  
ATOM   3269  NE  ARG C 134      -2.565 -21.757  20.916  1.00 40.99           N  
ATOM   3270  NH1 ARG C 134      -1.522 -23.771  21.359  1.00 40.99           N  
ATOM   3271  NH2 ARG C 134      -3.246 -23.050  22.688  1.00 40.99           N  
ATOM   3272  CZ  ARG C 134      -2.443 -22.859  21.652  1.00 40.99           C  
ATOM   3273  N   SER C 135      -0.606 -17.070  15.708  1.00 40.57           N  
ATOM   3274  CA  SER C 135       0.502 -16.509  14.942  1.00 40.57           C  
ATOM   3275  C   SER C 135       1.297 -15.507  15.772  1.00 40.57           C  
ATOM   3276  CB  SER C 135      -0.013 -15.835  13.669  1.00 40.57           C  
ATOM   3277  O   SER C 135       0.728 -14.778  16.587  1.00 40.57           O  
ATOM   3278  OG  SER C 135       0.847 -14.779  13.276  1.00 40.57           O  
ATOM   3279  N   LYS C 136       2.678 -15.573  15.590  1.00 40.83           N  
ATOM   3280  CA  LYS C 136       3.576 -14.813  16.455  1.00 40.83           C  
ATOM   3281  C   LYS C 136       3.783 -13.397  15.924  1.00 40.83           C  
ATOM   3282  CB  LYS C 136       4.923 -15.525  16.589  1.00 40.83           C  
ATOM   3283  O   LYS C 136       4.291 -12.529  16.637  1.00 40.83           O  
ATOM   3284  CG  LYS C 136       4.893 -16.740  17.503  1.00 40.83           C  
ATOM   3285  CD  LYS C 136       6.286 -17.320  17.709  1.00 40.83           C  
ATOM   3286  CE  LYS C 136       6.250 -18.569  18.580  1.00 40.83           C  
ATOM   3287  NZ  LYS C 136       7.614 -19.142  18.783  1.00 40.83           N  
ATOM   3288  N   ASN C 137       3.244 -13.060  14.696  1.00 40.62           N  
ATOM   3289  CA  ASN C 137       3.566 -11.708  14.254  1.00 40.62           C  
ATOM   3290  C   ASN C 137       2.371 -11.040  13.579  1.00 40.62           C  
ATOM   3291  CB  ASN C 137       4.769 -11.725  13.308  1.00 40.62           C  
ATOM   3292  O   ASN C 137       2.276 -11.022  12.351  1.00 40.62           O  
ATOM   3293  CG  ASN C 137       6.073 -11.420  14.017  1.00 40.62           C  
ATOM   3294  ND2 ASN C 137       7.161 -12.011  13.538  1.00 40.62           N  
ATOM   3295  OD1 ASN C 137       6.103 -10.659  14.988  1.00 40.62           O  
ATOM   3296  N   PRO C 138       1.459 -10.469  14.373  1.00 45.52           N  
ATOM   3297  CA  PRO C 138       0.225  -9.864  13.867  1.00 45.52           C  
ATOM   3298  C   PRO C 138       0.487  -8.726  12.882  1.00 45.52           C  
ATOM   3299  CB  PRO C 138      -0.458  -9.343  15.134  1.00 45.52           C  
ATOM   3300  O   PRO C 138      -0.368  -8.418  12.048  1.00 45.52           O  
ATOM   3301  CG  PRO C 138       0.597  -9.408  16.191  1.00 45.52           C  
ATOM   3302  CD  PRO C 138       1.715 -10.280  15.695  1.00 45.52           C  
ATOM   3303  N   LEU C 139       1.647  -8.159  12.956  1.00 45.17           N  
ATOM   3304  CA  LEU C 139       1.956  -6.992  12.137  1.00 45.17           C  
ATOM   3305  C   LEU C 139       2.269  -7.401  10.702  1.00 45.17           C  
ATOM   3306  CB  LEU C 139       3.137  -6.219  12.729  1.00 45.17           C  
ATOM   3307  O   LEU C 139       2.103  -6.606   9.775  1.00 45.17           O  
ATOM   3308  CG  LEU C 139       2.832  -5.338  13.942  1.00 45.17           C  
ATOM   3309  CD1 LEU C 139       4.092  -5.127  14.775  1.00 45.17           C  
ATOM   3310  CD2 LEU C 139       2.248  -4.001  13.498  1.00 45.17           C  
ATOM   3311  N   LEU C 140       2.804  -8.586  10.638  1.00 40.66           N  
ATOM   3312  CA  LEU C 140       3.239  -9.061   9.330  1.00 40.66           C  
ATOM   3313  C   LEU C 140       2.064  -9.627   8.538  1.00 40.66           C  
ATOM   3314  CB  LEU C 140       4.328 -10.127   9.481  1.00 40.66           C  
ATOM   3315  O   LEU C 140       2.077  -9.613   7.305  1.00 40.66           O  
ATOM   3316  CG  LEU C 140       5.774  -9.638   9.381  1.00 40.66           C  
ATOM   3317  CD1 LEU C 140       6.613 -10.233  10.507  1.00 40.66           C  
ATOM   3318  CD2 LEU C 140       6.365  -9.993   8.021  1.00 40.66           C  
ATOM   3319  N   TYR C 141       1.009 -10.009   9.277  1.00 39.31           N  
ATOM   3320  CA  TYR C 141      -0.028 -10.776   8.597  1.00 39.31           C  
ATOM   3321  C   TYR C 141      -1.203  -9.885   8.212  1.00 39.31           C  
ATOM   3322  CB  TYR C 141      -0.514 -11.927   9.483  1.00 39.31           C  
ATOM   3323  O   TYR C 141      -1.696  -9.108   9.034  1.00 39.31           O  
ATOM   3324  CG  TYR C 141       0.461 -13.075   9.577  1.00 39.31           C  
ATOM   3325  CD1 TYR C 141       0.576 -14.003   8.544  1.00 39.31           C  
ATOM   3326  CD2 TYR C 141       1.270 -13.234  10.697  1.00 39.31           C  
ATOM   3327  CE1 TYR C 141       1.472 -15.064   8.627  1.00 39.31           C  
ATOM   3328  CE2 TYR C 141       2.169 -14.291  10.791  1.00 39.31           C  
ATOM   3329  OH  TYR C 141       3.153 -16.247   9.839  1.00 39.31           O  
ATOM   3330  CZ  TYR C 141       2.264 -15.199   9.752  1.00 39.31           C  
ATOM   3331  N   ASP C 142      -1.270  -9.488   6.948  1.00 36.92           N  
ATOM   3332  CA  ASP C 142      -2.417  -8.750   6.428  1.00 36.92           C  
ATOM   3333  C   ASP C 142      -3.668  -9.626   6.405  1.00 36.92           C  
ATOM   3334  CB  ASP C 142      -2.122  -8.218   5.024  1.00 36.92           C  
ATOM   3335  O   ASP C 142      -3.595 -10.814   6.087  1.00 36.92           O  
ATOM   3336  CG  ASP C 142      -2.711  -6.840   4.776  1.00 36.92           C  
ATOM   3337  OD1 ASP C 142      -3.543  -6.378   5.587  1.00 36.92           O  
ATOM   3338  OD2 ASP C 142      -2.342  -6.213   3.760  1.00 36.92           O  
ATOM   3339  N   ALA C 143      -4.774  -9.376   7.141  1.00 39.08           N  
ATOM   3340  CA  ALA C 143      -6.028 -10.125   7.152  1.00 39.08           C  
ATOM   3341  C   ALA C 143      -6.314 -10.734   5.782  1.00 39.08           C  
ATOM   3342  CB  ALA C 143      -7.182  -9.224   7.582  1.00 39.08           C  
ATOM   3343  O   ALA C 143      -6.916 -11.806   5.686  1.00 39.08           O  
ATOM   3344  N   ASN C 144      -5.925 -10.072   4.751  1.00 36.76           N  
ATOM   3345  CA  ASN C 144      -6.142 -10.573   3.398  1.00 36.76           C  
ATOM   3346  C   ASN C 144      -5.178 -11.706   3.058  1.00 36.76           C  
ATOM   3347  CB  ASN C 144      -6.009  -9.439   2.379  1.00 36.76           C  
ATOM   3348  O   ASN C 144      -5.304 -12.340   2.009  1.00 36.76           O  
ATOM   3349  CG  ASN C 144      -7.213  -8.518   2.369  1.00 36.76           C  
ATOM   3350  ND2 ASN C 144      -6.994  -7.260   2.008  1.00 36.76           N  
ATOM   3351  OD1 ASN C 144      -8.331  -8.934   2.685  1.00 36.76           O  
ATOM   3352  N   TYR C 145      -4.475 -12.023   4.189  1.00 36.58           N  
ATOM   3353  CA  TYR C 145      -3.384 -12.924   3.834  1.00 36.58           C  
ATOM   3354  C   TYR C 145      -3.447 -14.206   4.656  1.00 36.58           C  
ATOM   3355  CB  TYR C 145      -2.031 -12.236   4.041  1.00 36.58           C  
ATOM   3356  O   TYR C 145      -2.411 -14.757   5.037  1.00 36.58           O  
ATOM   3357  CG  TYR C 145      -1.690 -11.232   2.968  1.00 36.58           C  
ATOM   3358  CD1 TYR C 145      -1.068 -11.629   1.786  1.00 36.58           C  
ATOM   3359  CD2 TYR C 145      -1.989  -9.883   3.132  1.00 36.58           C  
ATOM   3360  CE1 TYR C 145      -0.750 -10.707   0.795  1.00 36.58           C  
ATOM   3361  CE2 TYR C 145      -1.676  -8.952   2.148  1.00 36.58           C  
ATOM   3362  OH  TYR C 145      -0.746  -8.455   0.006  1.00 36.58           O  
ATOM   3363  CZ  TYR C 145      -1.058  -9.373   0.984  1.00 36.58           C  
ATOM   3364  N   PHE C 146      -4.577 -14.384   5.155  1.00 39.02           N  
ATOM   3365  CA  PHE C 146      -4.702 -15.656   5.857  1.00 39.02           C  
ATOM   3366  C   PHE C 146      -5.565 -16.630   5.064  1.00 39.02           C  
ATOM   3367  CB  PHE C 146      -5.296 -15.445   7.253  1.00 39.02           C  
ATOM   3368  O   PHE C 146      -6.467 -16.215   4.333  1.00 39.02           O  
ATOM   3369  CG  PHE C 146      -4.380 -14.715   8.198  1.00 39.02           C  
ATOM   3370  CD1 PHE C 146      -3.489 -15.414   9.004  1.00 39.02           C  
ATOM   3371  CD2 PHE C 146      -4.411 -13.329   8.281  1.00 39.02           C  
ATOM   3372  CE1 PHE C 146      -2.641 -14.740   9.880  1.00 39.02           C  
ATOM   3373  CE2 PHE C 146      -3.566 -12.649   9.154  1.00 39.02           C  
ATOM   3374  CZ  PHE C 146      -2.682 -13.357   9.953  1.00 39.02           C  
ATOM   3375  N   LEU C 147      -5.025 -17.780   4.978  1.00 39.80           N  
ATOM   3376  CA  LEU C 147      -5.870 -18.884   4.537  1.00 39.80           C  
ATOM   3377  C   LEU C 147      -6.445 -19.640   5.730  1.00 39.80           C  
ATOM   3378  CB  LEU C 147      -5.076 -19.843   3.645  1.00 39.80           C  
ATOM   3379  O   LEU C 147      -5.697 -20.187   6.543  1.00 39.80           O  
ATOM   3380  CG  LEU C 147      -5.886 -20.651   2.630  1.00 39.80           C  
ATOM   3381  CD1 LEU C 147      -5.858 -19.968   1.266  1.00 39.80           C  
ATOM   3382  CD2 LEU C 147      -5.350 -22.076   2.530  1.00 39.80           C  
ATOM   3383  N   CYS C 148      -7.716 -19.282   5.937  1.00 39.44           N  
ATOM   3384  CA  CYS C 148      -8.337 -19.974   7.061  1.00 39.44           C  
ATOM   3385  C   CYS C 148      -9.296 -21.054   6.575  1.00 39.44           C  
ATOM   3386  CB  CYS C 148      -9.081 -18.983   7.955  1.00 39.44           C  
ATOM   3387  O   CYS C 148     -10.013 -20.857   5.592  1.00 39.44           O  
ATOM   3388  SG  CYS C 148      -8.011 -17.745   8.719  1.00 39.44           S  
ATOM   3389  N   TRP C 149      -9.024 -22.237   6.940  1.00 36.74           N  
ATOM   3390  CA  TRP C 149     -10.000 -23.260   6.579  1.00 36.74           C  
ATOM   3391  C   TRP C 149     -10.576 -23.927   7.824  1.00 36.74           C  
ATOM   3392  CB  TRP C 149      -9.364 -24.314   5.668  1.00 36.74           C  
ATOM   3393  O   TRP C 149      -9.941 -23.934   8.882  1.00 36.74           O  
ATOM   3394  CG  TRP C 149      -8.202 -25.031   6.286  1.00 36.74           C  
ATOM   3395  CD1 TRP C 149      -8.247 -26.153   7.067  1.00 36.74           C  
ATOM   3396  CD2 TRP C 149      -6.821 -24.672   6.178  1.00 36.74           C  
ATOM   3397  CE2 TRP C 149      -6.083 -25.622   6.918  1.00 36.74           C  
ATOM   3398  CE3 TRP C 149      -6.136 -23.639   5.525  1.00 36.74           C  
ATOM   3399  NE1 TRP C 149      -6.975 -26.513   7.450  1.00 36.74           N  
ATOM   3400  CH2 TRP C 149      -4.045 -24.547   6.376  1.00 36.74           C  
ATOM   3401  CZ2 TRP C 149      -4.691 -25.568   7.024  1.00 36.74           C  
ATOM   3402  CZ3 TRP C 149      -4.750 -23.587   5.631  1.00 36.74           C  
ATOM   3403  N   HIS C 150     -11.827 -24.090   7.766  1.00 35.27           N  
ATOM   3404  CA  HIS C 150     -12.589 -24.675   8.863  1.00 35.27           C  
ATOM   3405  C   HIS C 150     -12.879 -26.150   8.607  1.00 35.27           C  
ATOM   3406  CB  HIS C 150     -13.897 -23.911   9.074  1.00 35.27           C  
ATOM   3407  O   HIS C 150     -13.325 -26.519   7.518  1.00 35.27           O  
ATOM   3408  CG  HIS C 150     -14.050 -23.351  10.453  1.00 35.27           C  
ATOM   3409  CD2 HIS C 150     -15.156 -23.085  11.187  1.00 35.27           C  
ATOM   3410  ND1 HIS C 150     -12.972 -22.994  11.234  1.00 35.27           N  
ATOM   3411  CE1 HIS C 150     -13.411 -22.532  12.393  1.00 35.27           C  
ATOM   3412  NE2 HIS C 150     -14.732 -22.577  12.390  1.00 35.27           N  
ATOM   3413  N   THR C 151     -12.312 -26.939   9.517  1.00 34.33           N  
ATOM   3414  CA  THR C 151     -12.718 -28.340   9.484  1.00 34.33           C  
ATOM   3415  C   THR C 151     -13.785 -28.619  10.538  1.00 34.33           C  
ATOM   3416  CB  THR C 151     -11.515 -29.275   9.707  1.00 34.33           C  
ATOM   3417  O   THR C 151     -14.216 -27.708  11.248  1.00 34.33           O  
ATOM   3418  CG2 THR C 151     -10.387 -28.964   8.728  1.00 34.33           C  
ATOM   3419  OG1 THR C 151     -11.030 -29.110  11.045  1.00 34.33           O  
ATOM   3420  N   ASN C 152     -14.542 -29.756  10.451  1.00 33.98           N  
ATOM   3421  CA  ASN C 152     -15.588 -30.120  11.400  1.00 33.98           C  
ATOM   3422  C   ASN C 152     -15.128 -29.929  12.842  1.00 33.98           C  
ATOM   3423  CB  ASN C 152     -16.039 -31.565  11.173  1.00 33.98           C  
ATOM   3424  O   ASN C 152     -15.933 -29.602  13.717  1.00 33.98           O  
ATOM   3425  CG  ASN C 152     -17.064 -31.690  10.063  1.00 33.98           C  
ATOM   3426  ND2 ASN C 152     -17.229 -32.900   9.542  1.00 33.98           N  
ATOM   3427  OD1 ASN C 152     -17.700 -30.706   9.675  1.00 33.98           O  
ATOM   3428  N   CYS C 153     -13.904 -30.074  13.024  1.00 32.78           N  
ATOM   3429  CA  CYS C 153     -13.408 -30.113  14.396  1.00 32.78           C  
ATOM   3430  C   CYS C 153     -12.462 -28.950  14.667  1.00 32.78           C  
ATOM   3431  CB  CYS C 153     -12.694 -31.437  14.670  1.00 32.78           C  
ATOM   3432  O   CYS C 153     -12.241 -28.579  15.821  1.00 32.78           O  
ATOM   3433  SG  CYS C 153     -13.793 -32.870  14.667  1.00 32.78           S  
ATOM   3434  N   TYR C 154     -11.833 -28.397  13.531  1.00 32.61           N  
ATOM   3435  CA  TYR C 154     -10.766 -27.437  13.791  1.00 32.61           C  
ATOM   3436  C   TYR C 154     -10.789 -26.306  12.769  1.00 32.61           C  
ATOM   3437  CB  TYR C 154      -9.401 -28.131  13.770  1.00 32.61           C  
ATOM   3438  O   TYR C 154     -11.268 -26.485  11.647  1.00 32.61           O  
ATOM   3439  CG  TYR C 154      -9.237 -29.179  14.844  1.00 32.61           C  
ATOM   3440  CD1 TYR C 154      -8.883 -28.823  16.144  1.00 32.61           C  
ATOM   3441  CD2 TYR C 154      -9.433 -30.526  14.561  1.00 32.61           C  
ATOM   3442  CE1 TYR C 154      -8.728 -29.785  17.136  1.00 32.61           C  
ATOM   3443  CE2 TYR C 154      -9.281 -31.497  15.546  1.00 32.61           C  
ATOM   3444  OH  TYR C 154      -8.778 -32.074  17.807  1.00 32.61           O  
ATOM   3445  CZ  TYR C 154      -8.930 -31.118  16.828  1.00 32.61           C  
ATOM   3446  N   ASP C 155     -10.562 -25.179  13.214  1.00 36.21           N  
ATOM   3447  CA  ASP C 155     -10.292 -24.049  12.330  1.00 36.21           C  
ATOM   3448  C   ASP C 155      -8.790 -23.839  12.150  1.00 36.21           C  
ATOM   3449  CB  ASP C 155     -10.940 -22.774  12.874  1.00 36.21           C  
ATOM   3450  O   ASP C 155      -8.032 -23.877  13.122  1.00 36.21           O  
ATOM   3451  CG  ASP C 155     -12.457 -22.833  12.873  1.00 36.21           C  
ATOM   3452  OD1 ASP C 155     -13.038 -23.569  12.047  1.00 36.21           O  
ATOM   3453  OD2 ASP C 155     -13.077 -22.135  13.704  1.00 36.21           O  
ATOM   3454  N   TYR C 156      -8.414 -23.881  10.928  1.00 37.53           N  
ATOM   3455  CA  TYR C 156      -7.006 -23.639  10.634  1.00 37.53           C  
ATOM   3456  C   TYR C 156      -6.823 -22.319   9.895  1.00 37.53           C  
ATOM   3457  CB  TYR C 156      -6.425 -24.787   9.804  1.00 37.53           C  
ATOM   3458  O   TYR C 156      -7.646 -21.952   9.053  1.00 37.53           O  
ATOM   3459  CG  TYR C 156      -6.438 -26.118  10.516  1.00 37.53           C  
ATOM   3460  CD1 TYR C 156      -5.360 -26.521  11.301  1.00 37.53           C  
ATOM   3461  CD2 TYR C 156      -7.527 -26.976  10.404  1.00 37.53           C  
ATOM   3462  CE1 TYR C 156      -5.367 -27.747  11.957  1.00 37.53           C  
ATOM   3463  CE2 TYR C 156      -7.545 -28.205  11.055  1.00 37.53           C  
ATOM   3464  OH  TYR C 156      -6.474 -29.796  12.476  1.00 37.53           O  
ATOM   3465  CZ  TYR C 156      -6.462 -28.581  11.829  1.00 37.53           C  
ATOM   3466  N   CYS C 157      -6.006 -21.562  10.424  1.00 39.28           N  
ATOM   3467  CA  CYS C 157      -5.665 -20.341   9.703  1.00 39.28           C  
ATOM   3468  C   CYS C 157      -4.171 -20.279   9.411  1.00 39.28           C  
ATOM   3469  CB  CYS C 157      -6.089 -19.110  10.504  1.00 39.28           C  
ATOM   3470  O   CYS C 157      -3.350 -20.430  10.317  1.00 39.28           O  
ATOM   3471  SG  CYS C 157      -7.685 -18.429  10.001  1.00 39.28           S  
ATOM   3472  N   ILE C 158      -3.832 -20.307   8.185  1.00 40.77           N  
ATOM   3473  CA  ILE C 158      -2.420 -20.211   7.831  1.00 40.77           C  
ATOM   3474  C   ILE C 158      -2.130 -18.835   7.235  1.00 40.77           C  
ATOM   3475  CB  ILE C 158      -2.010 -21.322   6.839  1.00 40.77           C  
ATOM   3476  O   ILE C 158      -2.839 -18.379   6.335  1.00 40.77           O  
ATOM   3477  CG1 ILE C 158      -2.366 -22.702   7.405  1.00 40.77           C  
ATOM   3478  CG2 ILE C 158      -0.516 -21.232   6.515  1.00 40.77           C  
ATOM   3479  CD1 ILE C 158      -2.187 -23.843   6.413  1.00 40.77           C  
ATOM   3480  N   PRO C 159      -1.237 -18.149   7.811  1.00 36.41           N  
ATOM   3481  CA  PRO C 159      -0.870 -16.869   7.202  1.00 36.41           C  
ATOM   3482  C   PRO C 159      -0.391 -17.017   5.760  1.00 36.41           C  
ATOM   3483  CB  PRO C 159       0.258 -16.360   8.102  1.00 36.41           C  
ATOM   3484  O   PRO C 159       0.193 -18.044   5.402  1.00 36.41           O  
ATOM   3485  CG  PRO C 159       0.500 -17.469   9.075  1.00 36.41           C  
ATOM   3486  CD  PRO C 159      -0.469 -18.579   8.783  1.00 36.41           C  
ATOM   3487  N   TYR C 160      -0.678 -16.130   4.959  1.00 34.98           N  
ATOM   3488  CA  TYR C 160      -0.242 -16.006   3.572  1.00 34.98           C  
ATOM   3489  C   TYR C 160       1.267 -15.806   3.492  1.00 34.98           C  
ATOM   3490  CB  TYR C 160      -0.960 -14.841   2.885  1.00 34.98           C  
ATOM   3491  O   TYR C 160       1.850 -15.092   4.312  1.00 34.98           O  
ATOM   3492  CG  TYR C 160      -1.116 -15.019   1.394  1.00 34.98           C  
ATOM   3493  CD1 TYR C 160      -0.215 -14.436   0.505  1.00 34.98           C  
ATOM   3494  CD2 TYR C 160      -2.164 -15.769   0.871  1.00 34.98           C  
ATOM   3495  CE1 TYR C 160      -0.356 -14.596  -0.869  1.00 34.98           C  
ATOM   3496  CE2 TYR C 160      -2.315 -15.935  -0.502  1.00 34.98           C  
ATOM   3497  OH  TYR C 160      -1.551 -15.508  -2.722  1.00 34.98           O  
ATOM   3498  CZ  TYR C 160      -1.407 -15.346  -1.362  1.00 34.98           C  
ATOM   3499  N   ASN C 161       2.049 -17.008   2.904  1.00 33.42           N  
ATOM   3500  CA  ASN C 161       3.498 -17.022   2.733  1.00 33.42           C  
ATOM   3501  C   ASN C 161       4.191 -17.742   3.887  1.00 33.42           C  
ATOM   3502  CB  ASN C 161       4.036 -15.597   2.597  1.00 33.42           C  
ATOM   3503  O   ASN C 161       5.277 -17.343   4.310  1.00 33.42           O  
ATOM   3504  CG  ASN C 161       3.918 -15.060   1.184  1.00 33.42           C  
ATOM   3505  ND2 ASN C 161       4.064 -13.749   1.034  1.00 33.42           N  
ATOM   3506  OD1 ASN C 161       3.696 -15.818   0.236  1.00 33.42           O  
ATOM   3507  N   SER C 162       3.422 -18.456   4.547  1.00 33.58           N  
ATOM   3508  CA  SER C 162       4.065 -19.243   5.594  1.00 33.58           C  
ATOM   3509  C   SER C 162       5.051 -20.247   5.006  1.00 33.58           C  
ATOM   3510  CB  SER C 162       3.017 -19.976   6.433  1.00 33.58           C  
ATOM   3511  O   SER C 162       4.805 -20.814   3.939  1.00 33.58           O  
ATOM   3512  OG  SER C 162       2.261 -20.864   5.629  1.00 33.58           O  
ATOM   3513  N   VAL C 163       6.347 -20.107   5.282  1.00 32.99           N  
ATOM   3514  CA  VAL C 163       7.416 -21.011   4.871  1.00 32.99           C  
ATOM   3515  C   VAL C 163       7.296 -22.331   5.630  1.00 32.99           C  
ATOM   3516  CB  VAL C 163       8.810 -20.387   5.105  1.00 32.99           C  
ATOM   3517  O   VAL C 163       7.107 -22.338   6.849  1.00 32.99           O  
ATOM   3518  CG1 VAL C 163       9.910 -21.313   4.590  1.00 32.99           C  
ATOM   3519  CG2 VAL C 163       8.900 -19.018   4.432  1.00 32.99           C  
ATOM   3520  N   THR C 164       6.863 -23.346   4.953  1.00 34.69           N  
ATOM   3521  CA  THR C 164       6.891 -24.655   5.596  1.00 34.69           C  
ATOM   3522  C   THR C 164       8.247 -25.326   5.397  1.00 34.69           C  
ATOM   3523  CB  THR C 164       5.778 -25.569   5.053  1.00 34.69           C  
ATOM   3524  O   THR C 164       8.878 -25.164   4.350  1.00 34.69           O  
ATOM   3525  CG2 THR C 164       4.400 -24.959   5.291  1.00 34.69           C  
ATOM   3526  OG1 THR C 164       5.968 -25.758   3.645  1.00 34.69           O  
ATOM   3527  N   SER C 165       8.845 -25.761   6.475  1.00 36.38           N  
ATOM   3528  CA  SER C 165      10.188 -26.333   6.472  1.00 36.38           C  
ATOM   3529  C   SER C 165      10.210 -27.689   5.773  1.00 36.38           C  
ATOM   3530  CB  SER C 165      10.712 -26.479   7.902  1.00 36.38           C  
ATOM   3531  O   SER C 165      11.238 -28.095   5.229  1.00 36.38           O  
ATOM   3532  OG  SER C 165       9.754 -26.017   8.838  1.00 36.38           O  
ATOM   3533  N   SER C 166       9.059 -28.406   5.837  1.00 34.63           N  
ATOM   3534  CA  SER C 166       9.159 -29.748   5.273  1.00 34.63           C  
ATOM   3535  C   SER C 166       7.888 -30.128   4.521  1.00 34.63           C  
ATOM   3536  CB  SER C 166       9.436 -30.774   6.373  1.00 34.63           C  
ATOM   3537  O   SER C 166       6.779 -29.897   5.009  1.00 34.63           O  
ATOM   3538  OG  SER C 166       8.402 -30.764   7.342  1.00 34.63           O  
ATOM   3539  N   ILE C 167       8.000 -30.301   3.276  1.00 38.92           N  
ATOM   3540  CA  ILE C 167       6.905 -30.793   2.448  1.00 38.92           C  
ATOM   3541  C   ILE C 167       7.209 -32.216   1.983  1.00 38.92           C  
ATOM   3542  CB  ILE C 167       6.658 -29.873   1.231  1.00 38.92           C  
ATOM   3543  O   ILE C 167       8.306 -32.495   1.495  1.00 38.92           O  
ATOM   3544  CG1 ILE C 167       6.340 -28.447   1.696  1.00 38.92           C  
ATOM   3545  CG2 ILE C 167       5.532 -30.428   0.354  1.00 38.92           C  
ATOM   3546  CD1 ILE C 167       6.367 -27.412   0.580  1.00 38.92           C  
ATOM   3547  N   VAL C 168       6.254 -33.138   2.407  1.00 37.54           N  
ATOM   3548  CA  VAL C 168       6.438 -34.508   1.940  1.00 37.54           C  
ATOM   3549  C   VAL C 168       5.357 -34.855   0.918  1.00 37.54           C  
ATOM   3550  CB  VAL C 168       6.407 -35.516   3.110  1.00 37.54           C  
ATOM   3551  O   VAL C 168       4.176 -34.572   1.134  1.00 37.54           O  
ATOM   3552  CG1 VAL C 168       6.816 -36.909   2.634  1.00 37.54           C  
ATOM   3553  CG2 VAL C 168       7.319 -35.046   4.242  1.00 37.54           C  
ATOM   3554  N   ILE C 169       5.808 -35.335  -0.307  1.00 36.73           N  
ATOM   3555  CA  ILE C 169       4.882 -35.774  -1.346  1.00 36.73           C  
ATOM   3556  C   ILE C 169       4.765 -37.296  -1.324  1.00 36.73           C  
ATOM   3557  CB  ILE C 169       5.329 -35.291  -2.743  1.00 36.73           C  
ATOM   3558  O   ILE C 169       5.774 -38.003  -1.385  1.00 36.73           O  
ATOM   3559  CG1 ILE C 169       5.489 -33.766  -2.755  1.00 36.73           C  
ATOM   3560  CG2 ILE C 169       4.336 -35.746  -3.816  1.00 36.73           C  
ATOM   3561  CD1 ILE C 169       6.090 -33.216  -4.042  1.00 36.73           C  
ATOM   3562  N   THR C 170       3.555 -37.716  -0.945  1.00 36.02           N  
ATOM   3563  CA  THR C 170       3.340 -39.158  -0.961  1.00 36.02           C  
ATOM   3564  C   THR C 170       2.543 -39.573  -2.194  1.00 36.02           C  
ATOM   3565  CB  THR C 170       2.607 -39.628   0.310  1.00 36.02           C  
ATOM   3566  O   THR C 170       1.466 -39.033  -2.454  1.00 36.02           O  
ATOM   3567  CG2 THR C 170       2.758 -41.132   0.507  1.00 36.02           C  
ATOM   3568  OG1 THR C 170       3.154 -38.950   1.448  1.00 36.02           O  
ATOM   3569  N   SER C 171       3.136 -40.336  -3.018  1.00 34.99           N  
ATOM   3570  CA  SER C 171       2.486 -40.843  -4.222  1.00 34.99           C  
ATOM   3571  C   SER C 171       1.424 -41.883  -3.882  1.00 34.99           C  
ATOM   3572  CB  SER C 171       3.518 -41.448  -5.175  1.00 34.99           C  
ATOM   3573  O   SER C 171       1.372 -42.379  -2.754  1.00 34.99           O  
ATOM   3574  OG  SER C 171       2.983 -42.576  -5.846  1.00 34.99           O  
ATOM   3575  N   GLY C 172       0.469 -42.100  -4.681  1.00 40.33           N  
ATOM   3576  CA  GLY C 172      -0.587 -43.088  -4.533  1.00 40.33           C  
ATOM   3577  C   GLY C 172      -0.079 -44.440  -4.069  1.00 40.33           C  
ATOM   3578  O   GLY C 172      -0.779 -45.160  -3.354  1.00 40.33           O  
ATOM   3579  N   ASP C 173       1.106 -44.758  -4.385  1.00 40.29           N  
ATOM   3580  CA  ASP C 173       1.669 -46.061  -4.046  1.00 40.29           C  
ATOM   3581  C   ASP C 173       2.317 -46.037  -2.664  1.00 40.29           C  
ATOM   3582  CB  ASP C 173       2.692 -46.494  -5.099  1.00 40.29           C  
ATOM   3583  O   ASP C 173       2.873 -47.042  -2.216  1.00 40.29           O  
ATOM   3584  CG  ASP C 173       3.841 -45.512  -5.249  1.00 40.29           C  
ATOM   3585  OD1 ASP C 173       3.830 -44.454  -4.582  1.00 40.29           O  
ATOM   3586  OD2 ASP C 173       4.764 -45.797  -6.042  1.00 40.29           O  
ATOM   3587  N   GLY C 174       2.160 -44.926  -1.917  1.00 40.39           N  
ATOM   3588  CA  GLY C 174       2.648 -44.826  -0.551  1.00 40.39           C  
ATOM   3589  C   GLY C 174       4.088 -44.356  -0.465  1.00 40.39           C  
ATOM   3590  O   GLY C 174       4.654 -44.268   0.627  1.00 40.39           O  
ATOM   3591  N   THR C 175       4.743 -44.156  -1.545  1.00 40.73           N  
ATOM   3592  CA  THR C 175       6.127 -43.696  -1.544  1.00 40.73           C  
ATOM   3593  C   THR C 175       6.199 -42.197  -1.263  1.00 40.73           C  
ATOM   3594  CB  THR C 175       6.820 -44.003  -2.884  1.00 40.73           C  
ATOM   3595  O   THR C 175       5.411 -41.420  -1.807  1.00 40.73           O  
ATOM   3596  CG2 THR C 175       7.437 -45.398  -2.877  1.00 40.73           C  
ATOM   3597  OG1 THR C 175       5.857 -43.925  -3.942  1.00 40.73           O  
ATOM   3598  N   THR C 176       6.971 -41.957  -0.238  1.00 36.92           N  
ATOM   3599  CA  THR C 176       7.131 -40.572   0.191  1.00 36.92           C  
ATOM   3600  C   THR C 176       8.478 -40.018  -0.264  1.00 36.92           C  
ATOM   3601  CB  THR C 176       7.011 -40.444   1.720  1.00 36.92           C  
ATOM   3602  O   THR C 176       9.489 -40.723  -0.230  1.00 36.92           O  
ATOM   3603  CG2 THR C 176       5.558 -40.561   2.169  1.00 36.92           C  
ATOM   3604  OG1 THR C 176       7.777 -41.482   2.343  1.00 36.92           O  
ATOM   3605  N   SER C 177       8.497 -39.046  -1.181  1.00 39.71           N  
ATOM   3606  CA  SER C 177       9.743 -38.380  -1.547  1.00 39.71           C  
ATOM   3607  C   SER C 177       9.846 -37.004  -0.898  1.00 39.71           C  
ATOM   3608  CB  SER C 177       9.853 -38.246  -3.066  1.00 39.71           C  
ATOM   3609  O   SER C 177       8.904 -36.212  -0.958  1.00 39.71           O  
ATOM   3610  OG  SER C 177       8.656 -37.720  -3.612  1.00 39.71           O  
ATOM   3611  N   PRO C 178      10.846 -36.820   0.016  1.00 35.53           N  
ATOM   3612  CA  PRO C 178      11.030 -35.494   0.610  1.00 35.53           C  
ATOM   3613  C   PRO C 178      11.304 -34.413  -0.433  1.00 35.53           C  
ATOM   3614  CB  PRO C 178      12.238 -35.684   1.530  1.00 35.53           C  
ATOM   3615  O   PRO C 178      11.977 -34.672  -1.434  1.00 35.53           O  
ATOM   3616  CG  PRO C 178      12.845 -36.981   1.100  1.00 35.53           C  
ATOM   3617  CD  PRO C 178      11.866 -37.695   0.214  1.00 35.53           C  
ATOM   3618  N   ILE C 179      10.525 -33.433  -0.595  1.00 38.30           N  
ATOM   3619  CA  ILE C 179      10.826 -32.336  -1.508  1.00 38.30           C  
ATOM   3620  C   ILE C 179      11.887 -31.427  -0.891  1.00 38.30           C  
ATOM   3621  CB  ILE C 179       9.558 -31.523  -1.854  1.00 38.30           C  
ATOM   3622  O   ILE C 179      11.994 -31.331   0.334  1.00 38.30           O  
ATOM   3623  CG1 ILE C 179       8.553 -32.398  -2.612  1.00 38.30           C  
ATOM   3624  CG2 ILE C 179       9.921 -30.276  -2.665  1.00 38.30           C  
ATOM   3625  CD1 ILE C 179       7.182 -31.759  -2.784  1.00 38.30           C  
ATOM   3626  N   SER C 180      12.897 -31.020  -1.660  1.00 34.88           N  
ATOM   3627  CA  SER C 180      13.967 -30.122  -1.241  1.00 34.88           C  
ATOM   3628  C   SER C 180      13.413 -28.907  -0.503  1.00 34.88           C  
ATOM   3629  CB  SER C 180      14.787 -29.665  -2.448  1.00 34.88           C  
ATOM   3630  O   SER C 180      12.268 -28.509  -0.725  1.00 34.88           O  
ATOM   3631  OG  SER C 180      14.243 -28.482  -3.007  1.00 34.88           O  
ATOM   3632  N   GLU C 181      14.021 -28.591   0.655  1.00 33.23           N  
ATOM   3633  CA  GLU C 181      13.769 -27.436   1.512  1.00 33.23           C  
ATOM   3634  C   GLU C 181      13.506 -26.181   0.684  1.00 33.23           C  
ATOM   3635  CB  GLU C 181      14.949 -27.202   2.459  1.00 33.23           C  
ATOM   3636  O   GLU C 181      14.425 -25.406   0.412  1.00 33.23           O  
ATOM   3637  CG  GLU C 181      14.925 -28.085   3.699  1.00 33.23           C  
ATOM   3638  CD  GLU C 181      16.049 -27.777   4.676  1.00 33.23           C  
ATOM   3639  OE1 GLU C 181      16.126 -28.433   5.739  1.00 33.23           O  
ATOM   3640  OE2 GLU C 181      16.859 -26.872   4.375  1.00 33.23           O  
ATOM   3641  N   HIS C 182      13.002 -26.346  -0.565  1.00 32.72           N  
ATOM   3642  CA  HIS C 182      12.813 -25.082  -1.268  1.00 32.72           C  
ATOM   3643  C   HIS C 182      11.632 -24.305  -0.697  1.00 32.72           C  
ATOM   3644  CB  HIS C 182      12.608 -25.326  -2.764  1.00 32.72           C  
ATOM   3645  O   HIS C 182      10.683 -24.900  -0.180  1.00 32.72           O  
ATOM   3646  CG  HIS C 182      13.836 -25.809  -3.467  1.00 32.72           C  
ATOM   3647  CD2 HIS C 182      14.022 -26.240  -4.737  1.00 32.72           C  
ATOM   3648  ND1 HIS C 182      15.064 -25.891  -2.848  1.00 32.72           N  
ATOM   3649  CE1 HIS C 182      15.956 -26.351  -3.710  1.00 32.72           C  
ATOM   3650  NE2 HIS C 182      15.349 -26.571  -4.864  1.00 32.72           N  
ATOM   3651  N   ASP C 183      11.780 -23.074  -0.220  1.00 31.26           N  
ATOM   3652  CA  ASP C 183      10.838 -22.114   0.347  1.00 31.26           C  
ATOM   3653  C   ASP C 183       9.518 -22.123  -0.420  1.00 31.26           C  
ATOM   3654  CB  ASP C 183      11.439 -20.707   0.343  1.00 31.26           C  
ATOM   3655  O   ASP C 183       9.491 -21.860  -1.624  1.00 31.26           O  
ATOM   3656  CG  ASP C 183      12.475 -20.501   1.434  1.00 31.26           C  
ATOM   3657  OD1 ASP C 183      12.486 -21.272   2.417  1.00 31.26           O  
ATOM   3658  OD2 ASP C 183      13.285 -19.557   1.310  1.00 31.26           O  
ATOM   3659  N   TYR C 184       8.659 -23.044  -0.117  1.00 33.65           N  
ATOM   3660  CA  TYR C 184       7.336 -22.974  -0.727  1.00 33.65           C  
ATOM   3661  C   TYR C 184       6.460 -21.951  -0.014  1.00 33.65           C  
ATOM   3662  CB  TYR C 184       6.659 -24.348  -0.701  1.00 33.65           C  
ATOM   3663  O   TYR C 184       6.656 -21.676   1.173  1.00 33.65           O  
ATOM   3664  CG  TYR C 184       7.418 -25.412  -1.456  1.00 33.65           C  
ATOM   3665  CD1 TYR C 184       7.192 -25.626  -2.814  1.00 33.65           C  
ATOM   3666  CD2 TYR C 184       8.361 -26.207  -0.813  1.00 33.65           C  
ATOM   3667  CE1 TYR C 184       7.888 -26.607  -3.513  1.00 33.65           C  
ATOM   3668  CE2 TYR C 184       9.063 -27.191  -1.502  1.00 33.65           C  
ATOM   3669  OH  TYR C 184       9.511 -28.355  -3.537  1.00 33.65           O  
ATOM   3670  CZ  TYR C 184       8.820 -27.383  -2.850  1.00 33.65           C  
ATOM   3671  N   GLN C 185       5.993 -21.036  -0.835  1.00 32.16           N  
ATOM   3672  CA  GLN C 185       5.048 -20.069  -0.285  1.00 32.16           C  
ATOM   3673  C   GLN C 185       3.607 -20.485  -0.570  1.00 32.16           C  
ATOM   3674  CB  GLN C 185       5.314 -18.675  -0.855  1.00 32.16           C  
ATOM   3675  O   GLN C 185       3.290 -20.928  -1.675  1.00 32.16           O  
ATOM   3676  CG  GLN C 185       4.970 -17.543   0.104  1.00 32.16           C  
ATOM   3677  CD  GLN C 185       5.334 -16.177  -0.446  1.00 32.16           C  
ATOM   3678  NE2 GLN C 185       5.057 -15.133   0.328  1.00 32.16           N  
ATOM   3679  OE1 GLN C 185       5.860 -16.060  -1.557  1.00 32.16           O  
ATOM   3680  N   ILE C 186       2.796 -20.760   0.388  1.00 36.26           N  
ATOM   3681  CA  ILE C 186       1.372 -21.036   0.225  1.00 36.26           C  
ATOM   3682  C   ILE C 186       0.660 -19.787  -0.288  1.00 36.26           C  
ATOM   3683  CB  ILE C 186       0.734 -21.512   1.549  1.00 36.26           C  
ATOM   3684  O   ILE C 186       0.764 -18.715   0.312  1.00 36.26           O  
ATOM   3685  CG1 ILE C 186       1.435 -22.778   2.056  1.00 36.26           C  
ATOM   3686  CG2 ILE C 186      -0.767 -21.753   1.369  1.00 36.26           C  
ATOM   3687  CD1 ILE C 186       0.987 -23.221   3.442  1.00 36.26           C  
ATOM   3688  N   GLY C 187       0.471 -19.674  -1.656  1.00 33.34           N  
ATOM   3689  CA  GLY C 187      -0.176 -18.550  -2.315  1.00 33.34           C  
ATOM   3690  C   GLY C 187      -1.603 -18.329  -1.852  1.00 33.34           C  
ATOM   3691  O   GLY C 187      -2.107 -19.065  -1.001  1.00 33.34           O  
ATOM   3692  N   GLY C 188      -2.336 -17.213  -2.354  1.00 31.97           N  
ATOM   3693  CA  GLY C 188      -3.610 -16.600  -2.013  1.00 31.97           C  
ATOM   3694  C   GLY C 188      -4.802 -17.479  -2.340  1.00 31.97           C  
ATOM   3695  O   GLY C 188      -4.651 -18.532  -2.962  1.00 31.97           O  
ATOM   3696  N   TYR C 189      -6.054 -17.241  -1.584  1.00 32.64           N  
ATOM   3697  CA  TYR C 189      -7.354 -17.901  -1.619  1.00 32.64           C  
ATOM   3698  C   TYR C 189      -8.262 -17.262  -2.664  1.00 32.64           C  
ATOM   3699  CB  TYR C 189      -8.023 -17.847  -0.243  1.00 32.64           C  
ATOM   3700  O   TYR C 189      -8.274 -16.039  -2.820  1.00 32.64           O  
ATOM   3701  CG  TYR C 189      -8.857 -19.064   0.075  1.00 32.64           C  
ATOM   3702  CD1 TYR C 189     -10.223 -19.087  -0.200  1.00 32.64           C  
ATOM   3703  CD2 TYR C 189      -8.283 -20.191   0.652  1.00 32.64           C  
ATOM   3704  CE1 TYR C 189     -10.996 -20.206   0.093  1.00 32.64           C  
ATOM   3705  CE2 TYR C 189      -9.047 -21.315   0.950  1.00 32.64           C  
ATOM   3706  OH  TYR C 189     -11.161 -22.423   0.959  1.00 32.64           O  
ATOM   3707  CZ  TYR C 189     -10.400 -21.313   0.666  1.00 32.64           C  
ATOM   3708  N   THR C 190      -8.406 -17.964  -3.905  1.00 28.88           N  
ATOM   3709  CA  THR C 190      -9.587 -17.456  -4.595  1.00 28.88           C  
ATOM   3710  C   THR C 190     -10.822 -18.272  -4.225  1.00 28.88           C  
ATOM   3711  CB  THR C 190      -9.393 -17.477  -6.122  1.00 28.88           C  
ATOM   3712  O   THR C 190     -10.777 -19.504  -4.209  1.00 28.88           O  
ATOM   3713  CG2 THR C 190      -9.122 -16.076  -6.661  1.00 28.88           C  
ATOM   3714  OG1 THR C 190      -8.284 -18.324  -6.446  1.00 28.88           O  
ATOM   3715  N   GLU C 191     -11.727 -17.723  -3.363  1.00 28.87           N  
ATOM   3716  CA  GLU C 191     -12.969 -18.377  -2.960  1.00 28.87           C  
ATOM   3717  C   GLU C 191     -13.973 -18.410  -4.109  1.00 28.87           C  
ATOM   3718  CB  GLU C 191     -13.580 -17.669  -1.748  1.00 28.87           C  
ATOM   3719  O   GLU C 191     -14.303 -17.370  -4.683  1.00 28.87           O  
ATOM   3720  CG  GLU C 191     -13.180 -18.281  -0.413  1.00 28.87           C  
ATOM   3721  CD  GLU C 191     -13.819 -17.588   0.780  1.00 28.87           C  
ATOM   3722  OE1 GLU C 191     -13.560 -18.002   1.933  1.00 28.87           O  
ATOM   3723  OE2 GLU C 191     -14.585 -16.623   0.560  1.00 28.87           O  
ATOM   3724  N   LYS C 192     -13.987 -19.465  -5.063  1.00 29.00           N  
ATOM   3725  CA  LYS C 192     -15.146 -19.576  -5.943  1.00 29.00           C  
ATOM   3726  C   LYS C 192     -16.299 -20.295  -5.247  1.00 29.00           C  
ATOM   3727  CB  LYS C 192     -14.773 -20.310  -7.232  1.00 29.00           C  
ATOM   3728  O   LYS C 192     -16.133 -21.414  -4.757  1.00 29.00           O  
ATOM   3729  CG  LYS C 192     -14.420 -19.387  -8.389  1.00 29.00           C  
ATOM   3730  CD  LYS C 192     -14.192 -20.168  -9.678  1.00 29.00           C  
ATOM   3731  CE  LYS C 192     -13.811 -19.248 -10.830  1.00 29.00           C  
ATOM   3732  NZ  LYS C 192     -13.568 -20.011 -12.090  1.00 29.00           N  
ATOM   3733  N   TRP C 193     -17.258 -19.589  -4.659  1.00 26.72           N  
ATOM   3734  CA  TRP C 193     -18.402 -20.080  -3.898  1.00 26.72           C  
ATOM   3735  C   TRP C 193     -19.293 -20.964  -4.764  1.00 26.72           C  
ATOM   3736  CB  TRP C 193     -19.214 -18.912  -3.333  1.00 26.72           C  
ATOM   3737  O   TRP C 193     -20.457 -21.198  -4.431  1.00 26.72           O  
ATOM   3738  CG  TRP C 193     -18.500 -18.130  -2.272  1.00 26.72           C  
ATOM   3739  CD1 TRP C 193     -17.607 -17.112  -2.458  1.00 26.72           C  
ATOM   3740  CD2 TRP C 193     -18.617 -18.308  -0.857  1.00 26.72           C  
ATOM   3741  CE2 TRP C 193     -17.765 -17.361  -0.245  1.00 26.72           C  
ATOM   3742  CE3 TRP C 193     -19.361 -19.175  -0.046  1.00 26.72           C  
ATOM   3743  NE1 TRP C 193     -17.161 -16.645  -1.243  1.00 26.72           N  
ATOM   3744  CH2 TRP C 193     -18.375 -18.119   1.912  1.00 26.72           C  
ATOM   3745  CZ2 TRP C 193     -17.637 -17.258   1.142  1.00 26.72           C  
ATOM   3746  CZ3 TRP C 193     -19.231 -19.071   1.335  1.00 26.72           C  
ATOM   3747  N   GLU C 194     -18.941 -21.492  -5.974  1.00 28.77           N  
ATOM   3748  CA  GLU C 194     -20.122 -22.123  -6.556  1.00 28.77           C  
ATOM   3749  C   GLU C 194     -20.606 -23.288  -5.697  1.00 28.77           C  
ATOM   3750  CB  GLU C 194     -19.828 -22.606  -7.979  1.00 28.77           C  
ATOM   3751  O   GLU C 194     -21.793 -23.380  -5.379  1.00 28.77           O  
ATOM   3752  CG  GLU C 194     -19.774 -21.488  -9.009  1.00 28.77           C  
ATOM   3753  CD  GLU C 194     -19.515 -21.985 -10.422  1.00 28.77           C  
ATOM   3754  OE1 GLU C 194     -19.528 -21.164 -11.367  1.00 28.77           O  
ATOM   3755  OE2 GLU C 194     -19.297 -23.207 -10.586  1.00 28.77           O  
ATOM   3756  N   SER C 195     -20.237 -24.599  -6.130  1.00 26.34           N  
ATOM   3757  CA  SER C 195     -20.752 -25.851  -5.587  1.00 26.34           C  
ATOM   3758  C   SER C 195     -20.322 -26.044  -4.137  1.00 26.34           C  
ATOM   3759  CB  SER C 195     -20.277 -27.036  -6.430  1.00 26.34           C  
ATOM   3760  O   SER C 195     -19.403 -25.373  -3.662  1.00 26.34           O  
ATOM   3761  OG  SER C 195     -18.864 -27.139  -6.402  1.00 26.34           O  
ATOM   3762  N   GLY C 196     -21.153 -26.530  -3.101  1.00 25.20           N  
ATOM   3763  CA  GLY C 196     -21.078 -26.935  -1.706  1.00 25.20           C  
ATOM   3764  C   GLY C 196     -19.673 -27.297  -1.264  1.00 25.20           C  
ATOM   3765  O   GLY C 196     -19.478 -27.820  -0.166  1.00 25.20           O  
ATOM   3766  N   VAL C 197     -18.946 -27.913  -2.125  1.00 25.79           N  
ATOM   3767  CA  VAL C 197     -17.651 -28.480  -1.762  1.00 25.79           C  
ATOM   3768  C   VAL C 197     -16.630 -27.360  -1.578  1.00 25.79           C  
ATOM   3769  CB  VAL C 197     -17.153 -29.486  -2.824  1.00 25.79           C  
ATOM   3770  O   VAL C 197     -16.460 -26.515  -2.460  1.00 25.79           O  
ATOM   3771  CG1 VAL C 197     -15.846 -30.139  -2.379  1.00 25.79           C  
ATOM   3772  CG2 VAL C 197     -18.219 -30.547  -3.094  1.00 25.79           C  
ATOM   3773  N   LYS C 198     -16.211 -27.104  -0.347  1.00 27.72           N  
ATOM   3774  CA  LYS C 198     -15.325 -26.068   0.176  1.00 27.72           C  
ATOM   3775  C   LYS C 198     -14.135 -25.842  -0.752  1.00 27.72           C  
ATOM   3776  CB  LYS C 198     -14.834 -26.440   1.576  1.00 27.72           C  
ATOM   3777  O   LYS C 198     -13.881 -26.646  -1.651  1.00 27.72           O  
ATOM   3778  CG  LYS C 198     -15.788 -26.042   2.693  1.00 27.72           C  
ATOM   3779  CD  LYS C 198     -15.201 -26.347   4.065  1.00 27.72           C  
ATOM   3780  CE  LYS C 198     -16.179 -26.005   5.181  1.00 27.72           C  
ATOM   3781  NZ  LYS C 198     -15.615 -26.321   6.527  1.00 27.72           N  
ATOM   3782  N   ASP C 199     -12.943 -25.225  -0.153  1.00 30.07           N  
ATOM   3783  CA  ASP C 199     -11.881 -24.232  -0.285  1.00 30.07           C  
ATOM   3784  C   ASP C 199     -10.696 -24.796  -1.065  1.00 30.07           C  
ATOM   3785  CB  ASP C 199     -11.423 -23.749   1.093  1.00 30.07           C  
ATOM   3786  O   ASP C 199     -10.181 -25.866  -0.734  1.00 30.07           O  
ATOM   3787  CG  ASP C 199     -12.409 -22.796   1.745  1.00 30.07           C  
ATOM   3788  OD1 ASP C 199     -13.269 -22.228   1.037  1.00 30.07           O  
ATOM   3789  OD2 ASP C 199     -12.323 -22.608   2.978  1.00 30.07           O  
ATOM   3790  N   CYS C 200     -10.658 -24.639  -2.290  1.00 29.23           N  
ATOM   3791  CA  CYS C 200      -9.453 -24.967  -3.043  1.00 29.23           C  
ATOM   3792  C   CYS C 200      -8.269 -24.132  -2.569  1.00 29.23           C  
ATOM   3793  CB  CYS C 200      -9.678 -24.747  -4.538  1.00 29.23           C  
ATOM   3794  O   CYS C 200      -8.401 -22.926  -2.354  1.00 29.23           O  
ATOM   3795  SG  CYS C 200     -10.592 -26.082  -5.341  1.00 29.23           S  
ATOM   3796  N   VAL C 201      -7.496 -24.691  -1.735  1.00 32.38           N  
ATOM   3797  CA  VAL C 201      -6.254 -24.053  -1.312  1.00 32.38           C  
ATOM   3798  C   VAL C 201      -5.197 -24.205  -2.404  1.00 32.38           C  
ATOM   3799  CB  VAL C 201      -5.736 -24.645   0.018  1.00 32.38           C  
ATOM   3800  O   VAL C 201      -4.979 -25.306  -2.916  1.00 32.38           O  
ATOM   3801  CG1 VAL C 201      -4.429 -23.972   0.435  1.00 32.38           C  
ATOM   3802  CG2 VAL C 201      -6.790 -24.497   1.114  1.00 32.38           C  
ATOM   3803  N   VAL C 202      -4.911 -23.179  -3.130  1.00 31.26           N  
ATOM   3804  CA  VAL C 202      -3.826 -23.207  -4.105  1.00 31.26           C  
ATOM   3805  C   VAL C 202      -2.502 -22.888  -3.415  1.00 31.26           C  
ATOM   3806  CB  VAL C 202      -4.077 -22.213  -5.262  1.00 31.26           C  
ATOM   3807  O   VAL C 202      -2.388 -21.881  -2.712  1.00 31.26           O  
ATOM   3808  CG1 VAL C 202      -2.906 -22.220  -6.243  1.00 31.26           C  
ATOM   3809  CG2 VAL C 202      -5.382 -22.551  -5.981  1.00 31.26           C  
ATOM   3810  N   LEU C 203      -1.723 -23.955  -3.283  1.00 33.29           N  
ATOM   3811  CA  LEU C 203      -0.360 -23.761  -2.802  1.00 33.29           C  
ATOM   3812  C   LEU C 203       0.557 -23.313  -3.935  1.00 33.29           C  
ATOM   3813  CB  LEU C 203       0.176 -25.050  -2.174  1.00 33.29           C  
ATOM   3814  O   LEU C 203       0.613 -23.957  -4.985  1.00 33.29           O  
ATOM   3815  CG  LEU C 203       0.078 -25.155  -0.652  1.00 33.29           C  
ATOM   3816  CD1 LEU C 203      -0.656 -26.432  -0.255  1.00 33.29           C  
ATOM   3817  CD2 LEU C 203       1.466 -25.112  -0.022  1.00 33.29           C  
ATOM   3818  N   HIS C 204       0.976 -22.104  -3.908  1.00 29.96           N  
ATOM   3819  CA  HIS C 204       1.907 -21.587  -4.905  1.00 29.96           C  
ATOM   3820  C   HIS C 204       3.353 -21.792  -4.468  1.00 29.96           C  
ATOM   3821  CB  HIS C 204       1.643 -20.103  -5.167  1.00 29.96           C  
ATOM   3822  O   HIS C 204       3.733 -21.403  -3.361  1.00 29.96           O  
ATOM   3823  CG  HIS C 204       0.586 -19.854  -6.195  1.00 29.96           C  
ATOM   3824  CD2 HIS C 204      -0.757 -20.019  -6.148  1.00 29.96           C  
ATOM   3825  ND1 HIS C 204       0.872 -19.377  -7.456  1.00 29.96           N  
ATOM   3826  CE1 HIS C 204      -0.253 -19.259  -8.141  1.00 29.96           C  
ATOM   3827  NE2 HIS C 204      -1.256 -19.642  -7.370  1.00 29.96           N  
ATOM   3828  N   SER C 205       3.948 -22.876  -4.901  1.00 32.65           N  
ATOM   3829  CA  SER C 205       5.382 -22.988  -4.653  1.00 32.65           C  
ATOM   3830  C   SER C 205       6.172 -22.020  -5.528  1.00 32.65           C  
ATOM   3831  CB  SER C 205       5.860 -24.419  -4.902  1.00 32.65           C  
ATOM   3832  O   SER C 205       5.930 -21.927  -6.734  1.00 32.65           O  
ATOM   3833  OG  SER C 205       7.093 -24.424  -5.600  1.00 32.65           O  
ATOM   3834  N   TYR C 206       6.662 -20.984  -4.961  1.00 30.54           N  
ATOM   3835  CA  TYR C 206       7.355 -19.937  -5.704  1.00 30.54           C  
ATOM   3836  C   TYR C 206       8.405 -20.533  -6.634  1.00 30.54           C  
ATOM   3837  CB  TYR C 206       8.014 -18.943  -4.743  1.00 30.54           C  
ATOM   3838  O   TYR C 206       8.614 -20.036  -7.743  1.00 30.54           O  
ATOM   3839  CG  TYR C 206       7.207 -17.686  -4.523  1.00 30.54           C  
ATOM   3840  CD1 TYR C 206       7.332 -16.595  -5.381  1.00 30.54           C  
ATOM   3841  CD2 TYR C 206       6.319 -17.586  -3.458  1.00 30.54           C  
ATOM   3842  CE1 TYR C 206       6.592 -15.435  -5.181  1.00 30.54           C  
ATOM   3843  CE2 TYR C 206       5.574 -16.430  -3.248  1.00 30.54           C  
ATOM   3844  OH  TYR C 206       4.982 -14.215  -3.912  1.00 30.54           O  
ATOM   3845  CZ  TYR C 206       5.717 -15.362  -4.114  1.00 30.54           C  
ATOM   3846  N   PHE C 207       9.099 -21.689  -6.155  1.00 28.96           N  
ATOM   3847  CA  PHE C 207      10.287 -22.145  -6.868  1.00 28.96           C  
ATOM   3848  C   PHE C 207       9.986 -23.406  -7.669  1.00 28.96           C  
ATOM   3849  CB  PHE C 207      11.436 -22.407  -5.889  1.00 28.96           C  
ATOM   3850  O   PHE C 207      10.869 -23.949  -8.337  1.00 28.96           O  
ATOM   3851  CG  PHE C 207      11.916 -21.173  -5.173  1.00 28.96           C  
ATOM   3852  CD1 PHE C 207      12.741 -20.258  -5.814  1.00 28.96           C  
ATOM   3853  CD2 PHE C 207      11.541 -20.929  -3.858  1.00 28.96           C  
ATOM   3854  CE1 PHE C 207      13.187 -19.115  -5.154  1.00 28.96           C  
ATOM   3855  CE2 PHE C 207      11.983 -19.789  -3.192  1.00 28.96           C  
ATOM   3856  CZ  PHE C 207      12.807 -18.884  -3.842  1.00 28.96           C  
ATOM   3857  N   THR C 208       8.814 -24.109  -7.383  1.00 29.85           N  
ATOM   3858  CA  THR C 208       8.466 -25.310  -8.135  1.00 29.85           C  
ATOM   3859  C   THR C 208       7.193 -25.088  -8.948  1.00 29.85           C  
ATOM   3860  CB  THR C 208       8.277 -26.519  -7.200  1.00 29.85           C  
ATOM   3861  O   THR C 208       6.364 -24.248  -8.595  1.00 29.85           O  
ATOM   3862  CG2 THR C 208       9.503 -26.727  -6.317  1.00 29.85           C  
ATOM   3863  OG1 THR C 208       7.133 -26.297  -6.367  1.00 29.85           O  
ATOM   3864  N   SER C 209       7.201 -25.194 -10.271  1.00 30.62           N  
ATOM   3865  CA  SER C 209       6.121 -25.070 -11.244  1.00 30.62           C  
ATOM   3866  C   SER C 209       4.948 -25.978 -10.886  1.00 30.62           C  
ATOM   3867  CB  SER C 209       6.624 -25.404 -12.649  1.00 30.62           C  
ATOM   3868  O   SER C 209       4.001 -26.113 -11.664  1.00 30.62           O  
ATOM   3869  OG  SER C 209       7.671 -26.357 -12.596  1.00 30.62           O  
ATOM   3870  N   ASP C 210       4.987 -26.720  -9.885  1.00 32.47           N  
ATOM   3871  CA  ASP C 210       3.944 -27.712  -9.642  1.00 32.47           C  
ATOM   3872  C   ASP C 210       2.768 -27.099  -8.884  1.00 32.47           C  
ATOM   3873  CB  ASP C 210       4.506 -28.904  -8.865  1.00 32.47           C  
ATOM   3874  O   ASP C 210       2.964 -26.366  -7.912  1.00 32.47           O  
ATOM   3875  CG  ASP C 210       5.551 -29.681  -9.646  1.00 32.47           C  
ATOM   3876  OD1 ASP C 210       5.495 -29.694 -10.894  1.00 32.47           O  
ATOM   3877  OD2 ASP C 210       6.437 -30.289  -9.007  1.00 32.47           O  
ATOM   3878  N   TYR C 211       1.761 -26.912  -9.591  1.00 31.82           N  
ATOM   3879  CA  TYR C 211       0.532 -26.440  -8.964  1.00 31.82           C  
ATOM   3880  C   TYR C 211      -0.247 -27.598  -8.352  1.00 31.82           C  
ATOM   3881  CB  TYR C 211      -0.342 -25.702  -9.982  1.00 31.82           C  
ATOM   3882  O   TYR C 211      -0.402 -28.649  -8.977  1.00 31.82           O  
ATOM   3883  CG  TYR C 211       0.272 -24.423 -10.496  1.00 31.82           C  
ATOM   3884  CD1 TYR C 211       0.088 -23.219  -9.819  1.00 31.82           C  
ATOM   3885  CD2 TYR C 211       1.036 -24.414 -11.658  1.00 31.82           C  
ATOM   3886  CE1 TYR C 211       0.650 -22.036 -10.289  1.00 31.82           C  
ATOM   3887  CE2 TYR C 211       1.602 -23.238 -12.137  1.00 31.82           C  
ATOM   3888  OH  TYR C 211       1.963 -20.889 -11.917  1.00 31.82           O  
ATOM   3889  CZ  TYR C 211       1.405 -22.056 -11.447  1.00 31.82           C  
ATOM   3890  N   TYR C 212      -0.280 -27.542  -7.058  1.00 34.80           N  
ATOM   3891  CA  TYR C 212      -1.066 -28.597  -6.428  1.00 34.80           C  
ATOM   3892  C   TYR C 212      -2.470 -28.107  -6.096  1.00 34.80           C  
ATOM   3893  CB  TYR C 212      -0.373 -29.096  -5.156  1.00 34.80           C  
ATOM   3894  O   TYR C 212      -2.652 -26.963  -5.673  1.00 34.80           O  
ATOM   3895  CG  TYR C 212       0.989 -29.697  -5.402  1.00 34.80           C  
ATOM   3896  CD1 TYR C 212       1.131 -31.051  -5.698  1.00 34.80           C  
ATOM   3897  CD2 TYR C 212       2.136 -28.914  -5.339  1.00 34.80           C  
ATOM   3898  CE1 TYR C 212       2.385 -31.610  -5.924  1.00 34.80           C  
ATOM   3899  CE2 TYR C 212       3.395 -29.462  -5.563  1.00 34.80           C  
ATOM   3900  OH  TYR C 212       4.752 -31.357  -6.077  1.00 34.80           O  
ATOM   3901  CZ  TYR C 212       3.509 -30.809  -5.855  1.00 34.80           C  
ATOM   3902  N   GLN C 213      -3.415 -28.631  -6.793  1.00 31.29           N  
ATOM   3903  CA  GLN C 213      -4.796 -28.368  -6.402  1.00 31.29           C  
ATOM   3904  C   GLN C 213      -5.171 -29.150  -5.147  1.00 31.29           C  
ATOM   3905  CB  GLN C 213      -5.753 -28.718  -7.544  1.00 31.29           C  
ATOM   3906  O   GLN C 213      -5.011 -30.371  -5.098  1.00 31.29           O  
ATOM   3907  CG  GLN C 213      -7.152 -28.142  -7.371  1.00 31.29           C  
ATOM   3908  CD  GLN C 213      -8.017 -28.323  -8.604  1.00 31.29           C  
ATOM   3909  NE2 GLN C 213      -9.197 -27.712  -8.596  1.00 31.29           N  
ATOM   3910  OE1 GLN C 213      -7.628 -29.006  -9.557  1.00 31.29           O  
ATOM   3911  N   LEU C 214      -5.464 -28.410  -4.172  1.00 35.82           N  
ATOM   3912  CA  LEU C 214      -5.860 -29.023  -2.908  1.00 35.82           C  
ATOM   3913  C   LEU C 214      -7.301 -29.517  -2.972  1.00 35.82           C  
ATOM   3914  CB  LEU C 214      -5.701 -28.027  -1.756  1.00 35.82           C  
ATOM   3915  O   LEU C 214      -8.219 -28.736  -3.233  1.00 35.82           O  
ATOM   3916  CG  LEU C 214      -5.196 -28.599  -0.430  1.00 35.82           C  
ATOM   3917  CD1 LEU C 214      -3.752 -28.175  -0.185  1.00 35.82           C  
ATOM   3918  CD2 LEU C 214      -6.093 -28.153   0.720  1.00 35.82           C  
ATOM   3919  N   TYR C 215      -7.499 -30.827  -3.038  1.00 35.85           N  
ATOM   3920  CA  TYR C 215      -8.858 -31.351  -3.105  1.00 35.85           C  
ATOM   3921  C   TYR C 215      -9.471 -31.456  -1.714  1.00 35.85           C  
ATOM   3922  CB  TYR C 215      -8.872 -32.723  -3.786  1.00 35.85           C  
ATOM   3923  O   TYR C 215     -10.592 -30.994  -1.486  1.00 35.85           O  
ATOM   3924  CG  TYR C 215      -9.115 -32.659  -5.275  1.00 35.85           C  
ATOM   3925  CD1 TYR C 215     -10.410 -32.664  -5.790  1.00 35.85           C  
ATOM   3926  CD2 TYR C 215      -8.052 -32.595  -6.169  1.00 35.85           C  
ATOM   3927  CE1 TYR C 215     -10.639 -32.608  -7.160  1.00 35.85           C  
ATOM   3928  CE2 TYR C 215      -8.269 -32.538  -7.541  1.00 35.85           C  
ATOM   3929  OH  TYR C 215      -9.784 -32.488  -9.385  1.00 35.85           O  
ATOM   3930  CZ  TYR C 215      -9.564 -32.544  -8.027  1.00 35.85           C  
ATOM   3931  N   SER C 216      -8.712 -32.239  -0.811  1.00 32.94           N  
ATOM   3932  CA  SER C 216      -9.184 -32.465   0.551  1.00 32.94           C  
ATOM   3933  C   SER C 216      -8.035 -32.399   1.552  1.00 32.94           C  
ATOM   3934  CB  SER C 216      -9.886 -33.820   0.658  1.00 32.94           C  
ATOM   3935  O   SER C 216      -6.883 -32.665   1.201  1.00 32.94           O  
ATOM   3936  OG  SER C 216      -9.334 -34.592   1.710  1.00 32.94           O  
ATOM   3937  N   THR C 217      -8.204 -31.619   2.546  1.00 33.14           N  
ATOM   3938  CA  THR C 217      -7.228 -31.617   3.630  1.00 33.14           C  
ATOM   3939  C   THR C 217      -7.677 -32.534   4.764  1.00 33.14           C  
ATOM   3940  CB  THR C 217      -7.001 -30.195   4.175  1.00 33.14           C  
ATOM   3941  O   THR C 217      -8.856 -32.551   5.126  1.00 33.14           O  
ATOM   3942  CG2 THR C 217      -5.686 -29.614   3.665  1.00 33.14           C  
ATOM   3943  OG1 THR C 217      -8.079 -29.351   3.755  1.00 33.14           O  
ATOM   3944  N   GLN C 218      -6.940 -33.675   4.872  1.00 33.14           N  
ATOM   3945  CA  GLN C 218      -7.186 -34.452   6.083  1.00 33.14           C  
ATOM   3946  C   GLN C 218      -6.175 -34.107   7.173  1.00 33.14           C  
ATOM   3947  CB  GLN C 218      -7.140 -35.950   5.779  1.00 33.14           C  
ATOM   3948  O   GLN C 218      -4.982 -33.967   6.898  1.00 33.14           O  
ATOM   3949  CG  GLN C 218      -8.514 -36.600   5.681  1.00 33.14           C  
ATOM   3950  CD  GLN C 218      -8.440 -38.086   5.382  1.00 33.14           C  
ATOM   3951  NE2 GLN C 218      -9.598 -38.733   5.303  1.00 33.14           N  
ATOM   3952  OE1 GLN C 218      -7.352 -38.647   5.221  1.00 33.14           O  
ATOM   3953  N   LEU C 219      -6.678 -33.724   8.326  1.00 33.19           N  
ATOM   3954  CA  LEU C 219      -5.856 -33.423   9.493  1.00 33.19           C  
ATOM   3955  C   LEU C 219      -5.659 -34.666  10.355  1.00 33.19           C  
ATOM   3956  CB  LEU C 219      -6.493 -32.307  10.324  1.00 33.19           C  
ATOM   3957  O   LEU C 219      -6.619 -35.381  10.649  1.00 33.19           O  
ATOM   3958  CG  LEU C 219      -5.876 -30.915  10.178  1.00 33.19           C  
ATOM   3959  CD1 LEU C 219      -6.955 -29.889   9.846  1.00 33.19           C  
ATOM   3960  CD2 LEU C 219      -5.131 -30.524  11.449  1.00 33.19           C  
ATOM   3961  N   SER C 220      -4.443 -35.236  10.339  1.00 34.31           N  
ATOM   3962  CA  SER C 220      -4.222 -36.315  11.296  1.00 34.31           C  
ATOM   3963  C   SER C 220      -3.704 -35.777  12.626  1.00 34.31           C  
ATOM   3964  CB  SER C 220      -3.235 -37.338  10.732  1.00 34.31           C  
ATOM   3965  O   SER C 220      -2.778 -34.964  12.654  1.00 34.31           O  
ATOM   3966  OG  SER C 220      -2.905 -38.310  11.709  1.00 34.31           O  
ATOM   3967  N   THR C 221      -4.495 -35.905  13.679  1.00 33.66           N  
ATOM   3968  CA  THR C 221      -4.139 -35.494  15.033  1.00 33.66           C  
ATOM   3969  C   THR C 221      -3.113 -36.449  15.636  1.00 33.66           C  
ATOM   3970  CB  THR C 221      -5.381 -35.429  15.942  1.00 33.66           C  
ATOM   3971  O   THR C 221      -2.718 -36.294  16.793  1.00 33.66           O  
ATOM   3972  CG2 THR C 221      -6.295 -34.275  15.543  1.00 33.66           C  
ATOM   3973  OG1 THR C 221      -6.108 -36.659  15.835  1.00 33.66           O  
ATOM   3974  N   ASP C 222      -2.765 -37.487  15.008  1.00 37.20           N  
ATOM   3975  CA  ASP C 222      -1.902 -38.476  15.646  1.00 37.20           C  
ATOM   3976  C   ASP C 222      -0.490 -37.927  15.843  1.00 37.20           C  
ATOM   3977  CB  ASP C 222      -1.856 -39.762  14.819  1.00 37.20           C  
ATOM   3978  O   ASP C 222       0.335 -38.551  16.513  1.00 37.20           O  
ATOM   3979  CG  ASP C 222      -3.099 -40.618  14.984  1.00 37.20           C  
ATOM   3980  OD1 ASP C 222      -3.864 -40.403  15.949  1.00 37.20           O  
ATOM   3981  OD2 ASP C 222      -3.314 -41.518  14.144  1.00 37.20           O  
ATOM   3982  N   THR C 223      -0.174 -36.969  15.055  1.00 33.40           N  
ATOM   3983  CA  THR C 223       1.177 -36.441  15.207  1.00 33.40           C  
ATOM   3984  C   THR C 223       1.202 -35.306  16.226  1.00 33.40           C  
ATOM   3985  CB  THR C 223       1.735 -35.939  13.862  1.00 33.40           C  
ATOM   3986  O   THR C 223       0.474 -34.321  16.085  1.00 33.40           O  
ATOM   3987  CG2 THR C 223       2.259 -37.096  13.018  1.00 33.40           C  
ATOM   3988  OG1 THR C 223       0.695 -35.267  13.140  1.00 33.40           O  
ATOM   3989  N   GLY C 224       1.129 -35.585  17.413  1.00 35.31           N  
ATOM   3990  CA  GLY C 224       1.165 -34.677  18.548  1.00 35.31           C  
ATOM   3991  C   GLY C 224       0.586 -33.309  18.237  1.00 35.31           C  
ATOM   3992  O   GLY C 224       0.245 -33.021  17.088  1.00 35.31           O  
ATOM   3993  N   VAL C 225      -0.103 -32.725  19.272  1.00 35.93           N  
ATOM   3994  CA  VAL C 225      -0.837 -31.465  19.319  1.00 35.93           C  
ATOM   3995  C   VAL C 225      -0.038 -30.374  18.610  1.00 35.93           C  
ATOM   3996  CB  VAL C 225      -1.143 -31.041  20.773  1.00 35.93           C  
ATOM   3997  O   VAL C 225      -0.601 -29.367  18.174  1.00 35.93           O  
ATOM   3998  CG1 VAL C 225      -2.307 -30.052  20.814  1.00 35.93           C  
ATOM   3999  CG2 VAL C 225      -1.448 -32.266  21.633  1.00 35.93           C  
ATOM   4000  N   GLU C 226       1.271 -30.535  18.481  1.00 37.81           N  
ATOM   4001  CA  GLU C 226       2.157 -29.464  18.034  1.00 37.81           C  
ATOM   4002  C   GLU C 226       2.320 -29.481  16.517  1.00 37.81           C  
ATOM   4003  CB  GLU C 226       3.525 -29.579  18.711  1.00 37.81           C  
ATOM   4004  O   GLU C 226       2.760 -28.493  15.924  1.00 37.81           O  
ATOM   4005  CG  GLU C 226       3.531 -29.132  20.166  1.00 37.81           C  
ATOM   4006  CD  GLU C 226       4.912 -29.174  20.801  1.00 37.81           C  
ATOM   4007  OE1 GLU C 226       5.059 -28.734  21.964  1.00 37.81           O  
ATOM   4008  OE2 GLU C 226       5.854 -29.650  20.130  1.00 37.81           O  
ATOM   4009  N   HIS C 227       2.051 -30.513  15.989  1.00 35.81           N  
ATOM   4010  CA  HIS C 227       2.267 -30.597  14.549  1.00 35.81           C  
ATOM   4011  C   HIS C 227       1.001 -31.045  13.827  1.00 35.81           C  
ATOM   4012  CB  HIS C 227       3.417 -31.557  14.236  1.00 35.81           C  
ATOM   4013  O   HIS C 227       0.258 -31.889  14.332  1.00 35.81           O  
ATOM   4014  CG  HIS C 227       4.716 -31.163  14.864  1.00 35.81           C  
ATOM   4015  CD2 HIS C 227       5.406 -31.706  15.895  1.00 35.81           C  
ATOM   4016  ND1 HIS C 227       5.453 -30.081  14.433  1.00 35.81           N  
ATOM   4017  CE1 HIS C 227       6.544 -29.977  15.173  1.00 35.81           C  
ATOM   4018  NE2 HIS C 227       6.539 -30.951  16.067  1.00 35.81           N  
ATOM   4019  N   VAL C 228       0.424 -30.180  12.988  1.00 39.00           N  
ATOM   4020  CA  VAL C 228      -0.722 -30.565  12.171  1.00 39.00           C  
ATOM   4021  C   VAL C 228      -0.248 -30.987  10.782  1.00 39.00           C  
ATOM   4022  CB  VAL C 228      -1.750 -29.417  12.057  1.00 39.00           C  
ATOM   4023  O   VAL C 228       0.541 -30.282  10.148  1.00 39.00           O  
ATOM   4024  CG1 VAL C 228      -2.930 -29.833  11.181  1.00 39.00           C  
ATOM   4025  CG2 VAL C 228      -2.232 -28.994  13.443  1.00 39.00           C  
ATOM   4026  N   THR C 229      -0.540 -32.115  10.478  1.00 40.67           N  
ATOM   4027  CA  THR C 229      -0.199 -32.625   9.154  1.00 40.67           C  
ATOM   4028  C   THR C 229      -1.383 -32.490   8.201  1.00 40.67           C  
ATOM   4029  CB  THR C 229       0.245 -34.098   9.220  1.00 40.67           C  
ATOM   4030  O   THR C 229      -2.507 -32.865   8.542  1.00 40.67           O  
ATOM   4031  CG2 THR C 229       0.764 -34.577   7.868  1.00 40.67           C  
ATOM   4032  OG1 THR C 229       1.288 -34.234  10.194  1.00 40.67           O  
ATOM   4033  N   PHE C 230      -1.142 -31.721   7.172  1.00 41.14           N  
ATOM   4034  CA  PHE C 230      -2.172 -31.555   6.154  1.00 41.14           C  
ATOM   4035  C   PHE C 230      -1.894 -32.448   4.951  1.00 41.14           C  
ATOM   4036  CB  PHE C 230      -2.262 -30.091   5.712  1.00 41.14           C  
ATOM   4037  O   PHE C 230      -0.744 -32.592   4.531  1.00 41.14           O  
ATOM   4038  CG  PHE C 230      -2.544 -29.133   6.838  1.00 41.14           C  
ATOM   4039  CD1 PHE C 230      -3.849 -28.784   7.161  1.00 41.14           C  
ATOM   4040  CD2 PHE C 230      -1.503 -28.582   7.573  1.00 41.14           C  
ATOM   4041  CE1 PHE C 230      -4.113 -27.897   8.202  1.00 41.14           C  
ATOM   4042  CE2 PHE C 230      -1.759 -27.695   8.615  1.00 41.14           C  
ATOM   4043  CZ  PHE C 230      -3.065 -27.354   8.928  1.00 41.14           C  
ATOM   4044  N   PHE C 231      -2.931 -33.130   4.641  1.00 38.43           N  
ATOM   4045  CA  PHE C 231      -2.847 -33.903   3.408  1.00 38.43           C  
ATOM   4046  C   PHE C 231      -3.492 -33.149   2.251  1.00 38.43           C  
ATOM   4047  CB  PHE C 231      -3.517 -35.270   3.582  1.00 38.43           C  
ATOM   4048  O   PHE C 231      -4.666 -32.777   2.323  1.00 38.43           O  
ATOM   4049  CG  PHE C 231      -2.894 -36.118   4.658  1.00 38.43           C  
ATOM   4050  CD1 PHE C 231      -1.887 -37.025   4.352  1.00 38.43           C  
ATOM   4051  CD2 PHE C 231      -3.316 -36.008   5.976  1.00 38.43           C  
ATOM   4052  CE1 PHE C 231      -1.308 -37.811   5.345  1.00 38.43           C  
ATOM   4053  CE2 PHE C 231      -2.743 -36.790   6.975  1.00 38.43           C  
ATOM   4054  CZ  PHE C 231      -1.740 -37.692   6.657  1.00 38.43           C  
ATOM   4055  N   ILE C 232      -2.627 -32.727   1.464  1.00 39.97           N  
ATOM   4056  CA  ILE C 232      -3.130 -32.023   0.290  1.00 39.97           C  
ATOM   4057  C   ILE C 232      -3.210 -32.984  -0.894  1.00 39.97           C  
ATOM   4058  CB  ILE C 232      -2.243 -30.809  -0.064  1.00 39.97           C  
ATOM   4059  O   ILE C 232      -2.195 -33.542  -1.318  1.00 39.97           O  
ATOM   4060  CG1 ILE C 232      -2.083 -29.891   1.153  1.00 39.97           C  
ATOM   4061  CG2 ILE C 232      -2.827 -30.042  -1.255  1.00 39.97           C  
ATOM   4062  CD1 ILE C 232      -1.066 -28.775   0.958  1.00 39.97           C  
ATOM   4063  N   TYR C 233      -4.374 -33.328  -1.205  1.00 36.49           N  
ATOM   4064  CA  TYR C 233      -4.588 -34.171  -2.376  1.00 36.49           C  
ATOM   4065  C   TYR C 233      -4.597 -33.339  -3.652  1.00 36.49           C  
ATOM   4066  CB  TYR C 233      -5.904 -34.944  -2.248  1.00 36.49           C  
ATOM   4067  O   TYR C 233      -5.353 -32.371  -3.765  1.00 36.49           O  
ATOM   4068  CG  TYR C 233      -5.929 -35.913  -1.091  1.00 36.49           C  
ATOM   4069  CD1 TYR C 233      -5.562 -37.246  -1.265  1.00 36.49           C  
ATOM   4070  CD2 TYR C 233      -6.319 -35.499   0.178  1.00 36.49           C  
ATOM   4071  CE1 TYR C 233      -5.584 -38.143  -0.202  1.00 36.49           C  
ATOM   4072  CE2 TYR C 233      -6.346 -36.388   1.248  1.00 36.49           C  
ATOM   4073  OH  TYR C 233      -6.001 -38.589   2.104  1.00 36.49           O  
ATOM   4074  CZ  TYR C 233      -5.977 -37.705   1.049  1.00 36.49           C  
ATOM   4075  N   ASN C 234      -3.522 -33.446  -4.324  1.00 38.25           N  
ATOM   4076  CA  ASN C 234      -3.411 -32.645  -5.539  1.00 38.25           C  
ATOM   4077  C   ASN C 234      -3.555 -33.504  -6.792  1.00 38.25           C  
ATOM   4078  CB  ASN C 234      -2.081 -31.889  -5.563  1.00 38.25           C  
ATOM   4079  O   ASN C 234      -3.144 -34.665  -6.804  1.00 38.25           O  
ATOM   4080  CG  ASN C 234      -2.264 -30.392  -5.727  1.00 38.25           C  
ATOM   4081  ND2 ASN C 234      -1.168 -29.648  -5.634  1.00 38.25           N  
ATOM   4082  OD1 ASN C 234      -3.380 -29.910  -5.934  1.00 38.25           O  
ATOM   4083  N   LYS C 235      -4.486 -33.201  -7.569  1.00 36.77           N  
ATOM   4084  CA  LYS C 235      -4.539 -33.759  -8.917  1.00 36.77           C  
ATOM   4085  C   LYS C 235      -3.794 -32.870  -9.909  1.00 36.77           C  
ATOM   4086  CB  LYS C 235      -5.989 -33.943  -9.366  1.00 36.77           C  
ATOM   4087  O   LYS C 235      -3.949 -31.647  -9.893  1.00 36.77           O  
ATOM   4088  CG  LYS C 235      -6.177 -35.015 -10.429  1.00 36.77           C  
ATOM   4089  CD  LYS C 235      -7.645 -35.187 -10.796  1.00 36.77           C  
ATOM   4090  CE  LYS C 235      -7.828 -36.214 -11.906  1.00 36.77           C  
ATOM   4091  NZ  LYS C 235      -9.269 -36.409 -12.248  1.00 36.77           N  
ATOM   4092  N   ILE C 236      -2.539 -33.254 -10.316  1.00 36.16           N  
ATOM   4093  CA  ILE C 236      -1.994 -32.507 -11.444  1.00 36.16           C  
ATOM   4094  C   ILE C 236      -3.022 -32.456 -12.573  1.00 36.16           C  
ATOM   4095  CB  ILE C 236      -0.673 -33.128 -11.949  1.00 36.16           C  
ATOM   4096  O   ILE C 236      -3.619 -33.477 -12.923  1.00 36.16           O  
ATOM   4097  CG1 ILE C 236       0.369 -33.153 -10.825  1.00 36.16           C  
ATOM   4098  CG2 ILE C 236      -0.147 -32.363 -13.167  1.00 36.16           C  
ATOM   4099  CD1 ILE C 236       1.631 -33.934 -11.168  1.00 36.16           C  
ATOM   4100  N   VAL C 237      -3.353 -31.275 -12.913  1.00 35.20           N  
ATOM   4101  CA  VAL C 237      -4.275 -31.069 -14.025  1.00 35.20           C  
ATOM   4102  C   VAL C 237      -3.762 -31.799 -15.264  1.00 35.20           C  
ATOM   4103  CB  VAL C 237      -4.467 -29.567 -14.333  1.00 35.20           C  
ATOM   4104  O   VAL C 237      -2.612 -31.612 -15.670  1.00 35.20           O  
ATOM   4105  CG1 VAL C 237      -5.487 -29.371 -15.453  1.00 35.20           C  
ATOM   4106  CG2 VAL C 237      -4.901 -28.816 -13.075  1.00 35.20           C  
ATOM   4107  N   ASP C 238      -4.117 -33.257 -15.468  1.00 37.28           N  
ATOM   4108  CA  ASP C 238      -3.941 -34.103 -16.644  1.00 37.28           C  
ATOM   4109  C   ASP C 238      -3.284 -35.430 -16.273  1.00 37.28           C  
ATOM   4110  CB  ASP C 238      -3.107 -33.381 -17.704  1.00 37.28           C  
ATOM   4111  O   ASP C 238      -2.857 -36.184 -17.150  1.00 37.28           O  
ATOM   4112  CG  ASP C 238      -3.814 -32.175 -18.295  1.00 37.28           C  
ATOM   4113  OD1 ASP C 238      -5.061 -32.181 -18.384  1.00 37.28           O  
ATOM   4114  OD2 ASP C 238      -3.119 -31.209 -18.679  1.00 37.28           O  
ATOM   4115  N   GLU C 239      -2.942 -35.564 -15.045  1.00 40.26           N  
ATOM   4116  CA  GLU C 239      -2.458 -36.879 -14.636  1.00 40.26           C  
ATOM   4117  C   GLU C 239      -3.502 -37.616 -13.802  1.00 40.26           C  
ATOM   4118  CB  GLU C 239      -1.151 -36.751 -13.850  1.00 40.26           C  
ATOM   4119  O   GLU C 239      -4.159 -37.016 -12.948  1.00 40.26           O  
ATOM   4120  CG  GLU C 239       0.084 -36.614 -14.728  1.00 40.26           C  
ATOM   4121  CD  GLU C 239       1.386 -36.789 -13.962  1.00 40.26           C  
ATOM   4122  OE1 GLU C 239       2.471 -36.616 -14.563  1.00 40.26           O  
ATOM   4123  OE2 GLU C 239       1.321 -37.103 -12.753  1.00 40.26           O  
ATOM   4124  N   PRO C 240      -3.967 -38.764 -14.238  1.00 40.16           N  
ATOM   4125  CA  PRO C 240      -5.010 -39.555 -13.582  1.00 40.16           C  
ATOM   4126  C   PRO C 240      -4.665 -39.902 -12.135  1.00 40.16           C  
ATOM   4127  CB  PRO C 240      -5.088 -40.819 -14.443  1.00 40.16           C  
ATOM   4128  O   PRO C 240      -5.550 -40.263 -11.356  1.00 40.16           O  
ATOM   4129  CG  PRO C 240      -3.866 -40.771 -15.303  1.00 40.16           C  
ATOM   4130  CD  PRO C 240      -3.255 -39.404 -15.188  1.00 40.16           C  
ATOM   4131  N   GLU C 241      -3.408 -39.787 -11.875  1.00 41.99           N  
ATOM   4132  CA  GLU C 241      -3.041 -40.338 -10.574  1.00 41.99           C  
ATOM   4133  C   GLU C 241      -3.096 -39.268  -9.486  1.00 41.99           C  
ATOM   4134  CB  GLU C 241      -1.643 -40.960 -10.628  1.00 41.99           C  
ATOM   4135  O   GLU C 241      -2.648 -38.139  -9.696  1.00 41.99           O  
ATOM   4136  CG  GLU C 241      -1.597 -42.306 -11.338  1.00 41.99           C  
ATOM   4137  CD  GLU C 241      -0.286 -43.049 -11.131  1.00 41.99           C  
ATOM   4138  OE1 GLU C 241      -0.164 -44.205 -11.595  1.00 41.99           O  
ATOM   4139  OE2 GLU C 241       0.625 -42.470 -10.498  1.00 41.99           O  
ATOM   4140  N   GLU C 242      -3.805 -39.478  -8.479  1.00 40.29           N  
ATOM   4141  CA  GLU C 242      -3.929 -38.637  -7.292  1.00 40.29           C  
ATOM   4142  C   GLU C 242      -2.615 -38.578  -6.518  1.00 40.29           C  
ATOM   4143  CB  GLU C 242      -5.051 -39.147  -6.385  1.00 40.29           C  
ATOM   4144  O   GLU C 242      -1.924 -39.590  -6.380  1.00 40.29           O  
ATOM   4145  CG  GLU C 242      -6.440 -38.691  -6.809  1.00 40.29           C  
ATOM   4146  CD  GLU C 242      -7.541 -39.178  -5.880  1.00 40.29           C  
ATOM   4147  OE1 GLU C 242      -8.723 -38.835  -6.108  1.00 40.29           O  
ATOM   4148  OE2 GLU C 242      -7.218 -39.906  -4.915  1.00 40.29           O  
ATOM   4149  N   HIS C 243      -2.019 -37.323  -6.475  1.00 40.82           N  
ATOM   4150  CA  HIS C 243      -0.843 -37.148  -5.630  1.00 40.82           C  
ATOM   4151  C   HIS C 243      -1.225 -36.587  -4.265  1.00 40.82           C  
ATOM   4152  CB  HIS C 243       0.173 -36.228  -6.310  1.00 40.82           C  
ATOM   4153  O   HIS C 243      -2.180 -35.815  -4.151  1.00 40.82           O  
ATOM   4154  CG  HIS C 243       0.749 -36.797  -7.568  1.00 40.82           C  
ATOM   4155  CD2 HIS C 243       0.348 -36.691  -8.857  1.00 40.82           C  
ATOM   4156  ND1 HIS C 243       1.878 -37.587  -7.578  1.00 40.82           N  
ATOM   4157  CE1 HIS C 243       2.148 -37.942  -8.824  1.00 40.82           C  
ATOM   4158  NE2 HIS C 243       1.234 -37.411  -9.619  1.00 40.82           N  
ATOM   4159  N   VAL C 244      -0.938 -37.247  -3.303  1.00 40.08           N  
ATOM   4160  CA  VAL C 244      -1.201 -36.740  -1.960  1.00 40.08           C  
ATOM   4161  C   VAL C 244       0.051 -36.061  -1.410  1.00 40.08           C  
ATOM   4162  CB  VAL C 244      -1.659 -37.867  -1.007  1.00 40.08           C  
ATOM   4163  O   VAL C 244       1.138 -36.642  -1.426  1.00 40.08           O  
ATOM   4164  CG1 VAL C 244      -1.842 -37.332   0.412  1.00 40.08           C  
ATOM   4165  CG2 VAL C 244      -2.952 -38.501  -1.514  1.00 40.08           C  
ATOM   4166  N   GLN C 245      -0.099 -34.757  -1.267  1.00 41.49           N  
ATOM   4167  CA  GLN C 245       0.974 -34.038  -0.588  1.00 41.49           C  
ATOM   4168  C   GLN C 245       0.677 -33.887   0.902  1.00 41.49           C  
ATOM   4169  CB  GLN C 245       1.186 -32.663  -1.223  1.00 41.49           C  
ATOM   4170  O   GLN C 245      -0.445 -33.551   1.286  1.00 41.49           O  
ATOM   4171  CG  GLN C 245       1.898 -32.710  -2.568  1.00 41.49           C  
ATOM   4172  CD  GLN C 245       2.181 -31.330  -3.131  1.00 41.49           C  
ATOM   4173  NE2 GLN C 245       2.643 -31.280  -4.376  1.00 41.49           N  
ATOM   4174  OE1 GLN C 245       1.986 -30.316  -2.452  1.00 41.49           O  
ATOM   4175  N   ILE C 246       1.639 -34.282   1.662  1.00 37.82           N  
ATOM   4176  CA  ILE C 246       1.500 -34.209   3.113  1.00 37.82           C  
ATOM   4177  C   ILE C 246       2.300 -33.023   3.648  1.00 37.82           C  
ATOM   4178  CB  ILE C 246       1.962 -35.517   3.792  1.00 37.82           C  
ATOM   4179  O   ILE C 246       3.492 -32.890   3.361  1.00 37.82           O  
ATOM   4180  CG1 ILE C 246       1.196 -36.715   3.219  1.00 37.82           C  
ATOM   4181  CG2 ILE C 246       1.785 -35.429   5.311  1.00 37.82           C  
ATOM   4182  CD1 ILE C 246       1.759 -38.067   3.637  1.00 37.82           C  
ATOM   4183  N   HIS C 247       1.552 -32.150   4.236  1.00 39.40           N  
ATOM   4184  CA  HIS C 247       2.184 -31.017   4.903  1.00 39.40           C  
ATOM   4185  C   HIS C 247       2.044 -31.120   6.418  1.00 39.40           C  
ATOM   4186  CB  HIS C 247       1.582 -29.700   4.408  1.00 39.40           C  
ATOM   4187  O   HIS C 247       0.957 -31.402   6.927  1.00 39.40           O  
ATOM   4188  CG  HIS C 247       1.884 -29.404   2.974  1.00 39.40           C  
ATOM   4189  CD2 HIS C 247       1.239 -29.758   1.838  1.00 39.40           C  
ATOM   4190  ND1 HIS C 247       2.974 -28.656   2.582  1.00 39.40           N  
ATOM   4191  CE1 HIS C 247       2.984 -28.563   1.263  1.00 39.40           C  
ATOM   4192  NE2 HIS C 247       1.942 -29.223   0.787  1.00 39.40           N  
ATOM   4193  N   THR C 248       3.239 -31.107   7.061  1.00 36.44           N  
ATOM   4194  CA  THR C 248       3.178 -31.028   8.516  1.00 36.44           C  
ATOM   4195  C   THR C 248       3.536 -29.625   8.997  1.00 36.44           C  
ATOM   4196  CB  THR C 248       4.121 -32.054   9.171  1.00 36.44           C  
ATOM   4197  O   THR C 248       4.593 -29.094   8.649  1.00 36.44           O  
ATOM   4198  CG2 THR C 248       3.718 -32.326  10.617  1.00 36.44           C  
ATOM   4199  OG1 THR C 248       4.068 -33.282   8.434  1.00 36.44           O  
ATOM   4200  N   ILE C 249       2.573 -28.979   9.447  1.00 36.07           N  
ATOM   4201  CA  ILE C 249       2.811 -27.652  10.004  1.00 36.07           C  
ATOM   4202  C   ILE C 249       2.981 -27.750  11.518  1.00 36.07           C  
ATOM   4203  CB  ILE C 249       1.662 -26.679   9.656  1.00 36.07           C  
ATOM   4204  O   ILE C 249       2.262 -28.501  12.182  1.00 36.07           O  
ATOM   4205  CG1 ILE C 249       1.461 -26.612   8.137  1.00 36.07           C  
ATOM   4206  CG2 ILE C 249       1.939 -25.288  10.233  1.00 36.07           C  
ATOM   4207  CD1 ILE C 249       0.213 -25.850   7.711  1.00 36.07           C  
ATOM   4208  N   ASP C 250       4.075 -27.264  12.145  1.00 35.68           N  
ATOM   4209  CA  ASP C 250       4.232 -27.154  13.592  1.00 35.68           C  
ATOM   4210  C   ASP C 250       3.079 -26.368  14.211  1.00 35.68           C  
ATOM   4211  CB  ASP C 250       5.567 -26.491  13.938  1.00 35.68           C  
ATOM   4212  O   ASP C 250       2.843 -25.214  13.850  1.00 35.68           O  
ATOM   4213  CG  ASP C 250       6.008 -26.758  15.367  1.00 35.68           C  
ATOM   4214  OD1 ASP C 250       5.223 -27.333  16.150  1.00 35.68           O  
ATOM   4215  OD2 ASP C 250       7.150 -26.386  15.712  1.00 35.68           O  
ATOM   4216  N   GLY C 251       2.129 -27.193  14.634  1.00 33.62           N  
ATOM   4217  CA  GLY C 251       0.938 -26.668  15.283  1.00 33.62           C  
ATOM   4218  C   GLY C 251       1.250 -25.748  16.448  1.00 33.62           C  
ATOM   4219  O   GLY C 251       0.342 -25.295  17.148  1.00 33.62           O  
ATOM   4220  N   SER C 252       2.412 -25.825  16.936  1.00 31.48           N  
ATOM   4221  CA  SER C 252       2.602 -24.989  18.117  1.00 31.48           C  
ATOM   4222  C   SER C 252       2.128 -23.561  17.866  1.00 31.48           C  
ATOM   4223  CB  SER C 252       4.073 -24.980  18.537  1.00 31.48           C  
ATOM   4224  O   SER C 252       1.670 -22.883  18.787  1.00 31.48           O  
ATOM   4225  OG  SER C 252       4.907 -24.652  17.439  1.00 31.48           O  
ATOM   4226  N   SER C 253       2.403 -22.972  16.779  1.00 31.63           N  
ATOM   4227  CA  SER C 253       2.259 -21.546  16.505  1.00 31.63           C  
ATOM   4228  C   SER C 253       0.946 -21.251  15.789  1.00 31.63           C  
ATOM   4229  CB  SER C 253       3.433 -21.041  15.664  1.00 31.63           C  
ATOM   4230  O   SER C 253       0.595 -20.088  15.579  1.00 31.63           O  
ATOM   4231  OG  SER C 253       4.059 -22.112  14.980  1.00 31.63           O  
ATOM   4232  N   GLY C 254      -0.468 -21.680  16.164  1.00 31.92           N  
ATOM   4233  CA  GLY C 254      -1.809 -21.136  16.022  1.00 31.92           C  
ATOM   4234  C   GLY C 254      -2.894 -22.193  16.107  1.00 31.92           C  
ATOM   4235  O   GLY C 254      -4.065 -21.910  15.847  1.00 31.92           O  
ATOM   4236  N   VAL C 255      -2.666 -23.452  16.063  1.00 31.88           N  
ATOM   4237  CA  VAL C 255      -3.827 -24.323  15.909  1.00 31.88           C  
ATOM   4238  C   VAL C 255      -4.502 -24.529  17.264  1.00 31.88           C  
ATOM   4239  CB  VAL C 255      -3.436 -25.687  15.296  1.00 31.88           C  
ATOM   4240  O   VAL C 255      -3.988 -25.257  18.116  1.00 31.88           O  
ATOM   4241  CG1 VAL C 255      -4.679 -26.529  15.015  1.00 31.88           C  
ATOM   4242  CG2 VAL C 255      -2.624 -25.483  14.018  1.00 31.88           C  
ATOM   4243  N   VAL C 256      -4.655 -23.443  18.042  1.00 29.38           N  
ATOM   4244  CA  VAL C 256      -4.986 -23.836  19.408  1.00 29.38           C  
ATOM   4245  C   VAL C 256      -6.383 -24.449  19.446  1.00 29.38           C  
ATOM   4246  CB  VAL C 256      -4.903 -22.637  20.379  1.00 29.38           C  
ATOM   4247  O   VAL C 256      -6.593 -25.495  20.066  1.00 29.38           O  
ATOM   4248  CG1 VAL C 256      -5.039 -23.104  21.827  1.00 29.38           C  
ATOM   4249  CG2 VAL C 256      -3.592 -21.879  20.180  1.00 29.38           C  
ATOM   4250  N   ASN C 257      -7.556 -23.668  19.229  1.00 28.12           N  
ATOM   4251  CA  ASN C 257      -8.588 -23.617  20.259  1.00 28.12           C  
ATOM   4252  C   ASN C 257      -9.619 -24.727  20.075  1.00 28.12           C  
ATOM   4253  CB  ASN C 257      -9.275 -22.250  20.262  1.00 28.12           C  
ATOM   4254  O   ASN C 257     -10.375 -24.723  19.103  1.00 28.12           O  
ATOM   4255  CG  ASN C 257      -9.711 -21.819  21.649  1.00 28.12           C  
ATOM   4256  ND2 ASN C 257     -10.041 -20.541  21.796  1.00 28.12           N  
ATOM   4257  OD1 ASN C 257      -9.750 -22.627  22.580  1.00 28.12           O  
ATOM   4258  N   PRO C 258      -9.491 -25.879  20.730  1.00 27.20           N  
ATOM   4259  CA  PRO C 258     -10.456 -26.978  20.645  1.00 27.20           C  
ATOM   4260  C   PRO C 258     -11.888 -26.527  20.924  1.00 27.20           C  
ATOM   4261  CB  PRO C 258      -9.973 -27.956  21.718  1.00 27.20           C  
ATOM   4262  O   PRO C 258     -12.836 -27.269  20.654  1.00 27.20           O  
ATOM   4263  CG  PRO C 258      -8.954 -27.191  22.501  1.00 27.20           C  
ATOM   4264  CD  PRO C 258      -8.690 -25.891  21.798  1.00 27.20           C  
ATOM   4265  N   VAL C 259     -12.116 -25.606  21.804  1.00 27.41           N  
ATOM   4266  CA  VAL C 259     -13.382 -25.516  22.524  1.00 27.41           C  
ATOM   4267  C   VAL C 259     -14.417 -24.796  21.662  1.00 27.41           C  
ATOM   4268  CB  VAL C 259     -13.215 -24.788  23.876  1.00 27.41           C  
ATOM   4269  O   VAL C 259     -15.514 -24.483  22.131  1.00 27.41           O  
ATOM   4270  CG1 VAL C 259     -14.495 -24.886  24.704  1.00 27.41           C  
ATOM   4271  CG2 VAL C 259     -12.029 -25.363  24.649  1.00 27.41           C  
ATOM   4272  N   MET C 260     -14.088 -24.219  20.586  1.00 25.71           N  
ATOM   4273  CA  MET C 260     -15.133 -23.347  20.058  1.00 25.71           C  
ATOM   4274  C   MET C 260     -16.251 -24.163  19.418  1.00 25.71           C  
ATOM   4275  CB  MET C 260     -14.552 -22.366  19.038  1.00 25.71           C  
ATOM   4276  O   MET C 260     -15.999 -25.219  18.835  1.00 25.71           O  
ATOM   4277  CG  MET C 260     -14.027 -21.080  19.655  1.00 25.71           C  
ATOM   4278  SD  MET C 260     -13.818 -19.741  18.418  1.00 25.71           S  
ATOM   4279  CE  MET C 260     -12.155 -19.160  18.853  1.00 25.71           C  
ATOM   4280  N   GLU C 261     -17.514 -23.903  19.796  1.00 25.31           N  
ATOM   4281  CA  GLU C 261     -18.786 -24.467  19.355  1.00 25.31           C  
ATOM   4282  C   GLU C 261     -18.939 -24.363  17.840  1.00 25.31           C  
ATOM   4283  CB  GLU C 261     -19.955 -23.766  20.051  1.00 25.31           C  
ATOM   4284  O   GLU C 261     -18.560 -23.355  17.240  1.00 25.31           O  
ATOM   4285  CG  GLU C 261     -20.337 -24.388  21.387  1.00 25.31           C  
ATOM   4286  CD  GLU C 261     -21.528 -23.711  22.045  1.00 25.31           C  
ATOM   4287  OE1 GLU C 261     -21.927 -24.129  23.156  1.00 25.31           O  
ATOM   4288  OE2 GLU C 261     -22.068 -22.755  21.445  1.00 25.31           O  
ATOM   4289  N   PRO C 262     -19.106 -25.469  17.150  1.00 23.96           N  
ATOM   4290  CA  PRO C 262     -19.280 -25.449  15.696  1.00 23.96           C  
ATOM   4291  C   PRO C 262     -20.302 -24.411  15.238  1.00 23.96           C  
ATOM   4292  CB  PRO C 262     -19.762 -26.867  15.378  1.00 23.96           C  
ATOM   4293  O   PRO C 262     -21.335 -24.228  15.888  1.00 23.96           O  
ATOM   4294  CG  PRO C 262     -20.063 -27.475  16.710  1.00 23.96           C  
ATOM   4295  CD  PRO C 262     -19.634 -26.514  17.781  1.00 23.96           C  
ATOM   4296  N   ILE C 263     -19.952 -23.368  14.632  1.00 23.80           N  
ATOM   4297  CA  ILE C 263     -20.930 -22.357  14.246  1.00 23.80           C  
ATOM   4298  C   ILE C 263     -22.079 -23.015  13.485  1.00 23.80           C  
ATOM   4299  CB  ILE C 263     -20.286 -21.245  13.388  1.00 23.80           C  
ATOM   4300  O   ILE C 263     -23.247 -22.690  13.709  1.00 23.80           O  
ATOM   4301  CG1 ILE C 263     -19.215 -20.502  14.195  1.00 23.80           C  
ATOM   4302  CG2 ILE C 263     -21.352 -20.277  12.870  1.00 23.80           C  
ATOM   4303  CD1 ILE C 263     -18.339 -19.580  13.358  1.00 23.80           C  
ATOM   4304  N   TYR C 264     -21.844 -23.507  12.168  1.00 22.76           N  
ATOM   4305  CA  TYR C 264     -22.952 -23.845  11.281  1.00 22.76           C  
ATOM   4306  C   TYR C 264     -23.404 -25.285  11.497  1.00 22.76           C  
ATOM   4307  CB  TYR C 264     -22.551 -23.638   9.817  1.00 22.76           C  
ATOM   4308  O   TYR C 264     -22.638 -26.114  11.995  1.00 22.76           O  
ATOM   4309  CG  TYR C 264     -22.322 -22.192   9.449  1.00 22.76           C  
ATOM   4310  CD1 TYR C 264     -23.389 -21.362   9.111  1.00 22.76           C  
ATOM   4311  CD2 TYR C 264     -21.040 -21.654   9.438  1.00 22.76           C  
ATOM   4312  CE1 TYR C 264     -23.182 -20.029   8.770  1.00 22.76           C  
ATOM   4313  CE2 TYR C 264     -20.822 -20.323   9.098  1.00 22.76           C  
ATOM   4314  OH  TYR C 264     -21.688 -18.201   8.429  1.00 22.76           O  
ATOM   4315  CZ  TYR C 264     -21.898 -19.520   8.766  1.00 22.76           C  
ATOM   4316  N   ASP C 265     -24.747 -25.583  11.515  1.00 23.64           N  
ATOM   4317  CA  ASP C 265     -25.447 -26.853  11.678  1.00 23.64           C  
ATOM   4318  C   ASP C 265     -24.989 -27.870  10.635  1.00 23.64           C  
ATOM   4319  CB  ASP C 265     -26.961 -26.647  11.583  1.00 23.64           C  
ATOM   4320  O   ASP C 265     -24.691 -27.507   9.495  1.00 23.64           O  
ATOM   4321  CG  ASP C 265     -27.557 -26.044  12.843  1.00 23.64           C  
ATOM   4322  OD1 ASP C 265     -26.954 -26.179  13.929  1.00 23.64           O  
ATOM   4323  OD2 ASP C 265     -28.642 -25.429  12.748  1.00 23.64           O  
ATOM   4324  N   GLU C 266     -24.397 -29.030  10.950  1.00 22.73           N  
ATOM   4325  CA  GLU C 266     -23.977 -30.121  10.074  1.00 22.73           C  
ATOM   4326  C   GLU C 266     -25.064 -30.465   9.060  1.00 22.73           C  
ATOM   4327  CB  GLU C 266     -23.613 -31.360  10.896  1.00 22.73           C  
ATOM   4328  O   GLU C 266     -26.238 -30.588   9.418  1.00 22.73           O  
ATOM   4329  CG  GLU C 266     -22.115 -31.602  11.014  1.00 22.73           C  
ATOM   4330  CD  GLU C 266     -21.771 -32.879  11.764  1.00 22.73           C  
ATOM   4331  OE1 GLU C 266     -20.569 -33.210  11.878  1.00 22.73           O  
ATOM   4332  OE2 GLU C 266     -22.711 -33.554  12.240  1.00 22.73           O  
ATOM   4333  N   PRO C 267     -24.860 -30.343   7.695  1.00 21.62           N  
ATOM   4334  CA  PRO C 267     -25.938 -30.684   6.765  1.00 21.62           C  
ATOM   4335  C   PRO C 267     -26.577 -32.037   7.071  1.00 21.62           C  
ATOM   4336  CB  PRO C 267     -25.236 -30.708   5.405  1.00 21.62           C  
ATOM   4337  O   PRO C 267     -25.895 -32.954   7.535  1.00 21.62           O  
ATOM   4338  CG  PRO C 267     -23.777 -30.681   5.728  1.00 21.62           C  
ATOM   4339  CD  PRO C 267     -23.619 -30.458   7.204  1.00 21.62           C  
ATOM   4340  N   THR C 268     -27.834 -32.141   7.595  1.00 21.41           N  
ATOM   4341  CA  THR C 268     -28.575 -33.378   7.818  1.00 21.41           C  
ATOM   4342  C   THR C 268     -28.611 -34.223   6.548  1.00 21.41           C  
ATOM   4343  CB  THR C 268     -30.013 -33.091   8.288  1.00 21.41           C  
ATOM   4344  O   THR C 268     -28.825 -33.698   5.453  1.00 21.41           O  
ATOM   4345  CG2 THR C 268     -30.273 -33.698   9.663  1.00 21.41           C  
ATOM   4346  OG1 THR C 268     -30.213 -31.674   8.358  1.00 21.41           O  
ATOM   4347  N   THR C 269     -27.943 -35.431   6.467  1.00 19.40           N  
ATOM   4348  CA  THR C 269     -27.905 -36.416   5.392  1.00 19.40           C  
ATOM   4349  C   THR C 269     -29.311 -36.711   4.878  1.00 19.40           C  
ATOM   4350  CB  THR C 269     -27.240 -37.725   5.857  1.00 19.40           C  
ATOM   4351  O   THR C 269     -30.198 -37.074   5.654  1.00 19.40           O  
ATOM   4352  CG2 THR C 269     -25.746 -37.721   5.551  1.00 19.40           C  
ATOM   4353  OG1 THR C 269     -27.427 -37.873   7.270  1.00 19.40           O  
ATOM   4354  N   THR C 270     -29.917 -35.885   4.020  1.00 20.30           N  
ATOM   4355  CA  THR C 270     -31.213 -36.213   3.436  1.00 20.30           C  
ATOM   4356  C   THR C 270     -31.191 -37.609   2.821  1.00 20.30           C  
ATOM   4357  CB  THR C 270     -31.620 -35.183   2.365  1.00 20.30           C  
ATOM   4358  O   THR C 270     -30.229 -37.981   2.146  1.00 20.30           O  
ATOM   4359  CG2 THR C 270     -32.832 -34.374   2.813  1.00 20.30           C  
ATOM   4360  OG1 THR C 270     -30.524 -34.291   2.129  1.00 20.30           O  
ATOM   4361  N   THR C 271     -31.912 -38.596   3.424  1.00 19.22           N  
ATOM   4362  CA  THR C 271     -32.169 -39.973   3.018  1.00 19.22           C  
ATOM   4363  C   THR C 271     -32.660 -40.029   1.574  1.00 19.22           C  
ATOM   4364  CB  THR C 271     -33.204 -40.643   3.941  1.00 19.22           C  
ATOM   4365  O   THR C 271     -33.621 -39.346   1.213  1.00 19.22           O  
ATOM   4366  CG2 THR C 271     -32.821 -42.089   4.238  1.00 19.22           C  
ATOM   4367  OG1 THR C 271     -33.277 -39.917   5.174  1.00 19.22           O  
ATOM   4368  N   SER C 272     -31.860 -40.352   0.547  1.00 19.03           N  
ATOM   4369  CA  SER C 272     -32.182 -40.583  -0.858  1.00 19.03           C  
ATOM   4370  C   SER C 272     -33.319 -41.588  -1.007  1.00 19.03           C  
ATOM   4371  CB  SER C 272     -30.950 -41.079  -1.616  1.00 19.03           C  
ATOM   4372  O   SER C 272     -33.369 -42.588  -0.288  1.00 19.03           O  
ATOM   4373  OG  SER C 272     -30.413 -42.237  -1.000  1.00 19.03           O  
ATOM   4374  N   VAL C 273     -34.540 -41.164  -1.364  1.00 19.37           N  
ATOM   4375  CA  VAL C 273     -35.646 -42.050  -1.712  1.00 19.37           C  
ATOM   4376  C   VAL C 273     -35.208 -43.015  -2.811  1.00 19.37           C  
ATOM   4377  CB  VAL C 273     -36.890 -41.253  -2.166  1.00 19.37           C  
ATOM   4378  O   VAL C 273     -34.406 -42.658  -3.677  1.00 19.37           O  
ATOM   4379  CG1 VAL C 273     -38.132 -42.142  -2.158  1.00 19.37           C  
ATOM   4380  CG2 VAL C 273     -37.096 -40.032  -1.273  1.00 19.37           C  
ATOM   4381  N   PRO C 274     -35.488 -44.290  -2.674  1.00 19.78           N  
ATOM   4382  CA  PRO C 274     -35.205 -45.339  -3.657  1.00 19.78           C  
ATOM   4383  C   PRO C 274     -35.694 -44.981  -5.059  1.00 19.78           C  
ATOM   4384  CB  PRO C 274     -35.960 -46.551  -3.108  1.00 19.78           C  
ATOM   4385  O   PRO C 274     -36.859 -44.614  -5.235  1.00 19.78           O  
ATOM   4386  CG  PRO C 274     -36.765 -46.015  -1.968  1.00 19.78           C  
ATOM   4387  CD  PRO C 274     -36.450 -44.556  -1.806  1.00 19.78           C  
ATOM   4388  N   LEU C 275     -35.024 -44.180  -5.894  1.00 19.36           N  
ATOM   4389  CA  LEU C 275     -35.458 -44.525  -7.243  1.00 19.36           C  
ATOM   4390  C   LEU C 275     -34.989 -45.925  -7.623  1.00 19.36           C  
ATOM   4391  CB  LEU C 275     -34.929 -43.504  -8.254  1.00 19.36           C  
ATOM   4392  O   LEU C 275     -33.855 -46.307  -7.324  1.00 19.36           O  
ATOM   4393  CG  LEU C 275     -35.773 -42.244  -8.449  1.00 19.36           C  
ATOM   4394  CD1 LEU C 275     -34.881 -41.058  -8.802  1.00 19.36           C  
ATOM   4395  CD2 LEU C 275     -36.826 -42.467  -9.529  1.00 19.36           C  
TER    4396      LEU C 275                                                      
ENDMDL                                                                          
END                                                                             
