# Supplementary material for: AI-guided pipeline for protein–protein interaction drug discovery identifies a SARS-CoV-2 inhibitor
Source: Mol Syst Biol. 2024 Mar 11;20(4):428–57. doi: 10.1038/s44320-024-00019-8 (PMC10987651; doi:10.1038/s44320-024-00019-8)
Supplement: Supplementary file 15 — Source Data Fig. 5 [file 44320_2024_19_MOESM15_ESM.zip › Source Data Figure 5/ColabFold/E-E_420f7.result/E_E_420f7_unrelaxed_rank_3_model_3.pdb]

MODEL     1                                                                     
ATOM      1  N   MET B   1       5.708 -46.557 -13.279  1.00 41.19           N  
ATOM      2  CA  MET B   1       5.926 -46.116 -11.904  1.00 41.19           C  
ATOM      3  C   MET B   1       6.610 -44.754 -11.871  1.00 41.19           C  
ATOM      4  CB  MET B   1       6.764 -47.141 -11.137  1.00 41.19           C  
ATOM      5  O   MET B   1       6.619 -44.083 -10.837  1.00 41.19           O  
ATOM      6  CG  MET B   1       6.659 -47.011  -9.626  1.00 41.19           C  
ATOM      7  SD  MET B   1       7.324 -48.477  -8.746  1.00 41.19           S  
ATOM      8  CE  MET B   1       7.361 -47.841  -7.047  1.00 41.19           C  
ATOM      9  N   TYR B   2       7.399 -44.275 -12.793  1.00 50.08           N  
ATOM     10  CA  TYR B   2       8.163 -43.054 -13.024  1.00 50.08           C  
ATOM     11  C   TYR B   2       7.238 -41.879 -13.315  1.00 50.08           C  
ATOM     12  CB  TYR B   2       9.145 -43.245 -14.184  1.00 50.08           C  
ATOM     13  O   TYR B   2       7.632 -40.719 -13.167  1.00 50.08           O  
ATOM     14  CG  TYR B   2      10.012 -44.474 -14.049  1.00 50.08           C  
ATOM     15  CD1 TYR B   2      11.217 -44.427 -13.352  1.00 50.08           C  
ATOM     16  CD2 TYR B   2       9.629 -45.683 -14.619  1.00 50.08           C  
ATOM     17  CE1 TYR B   2      12.020 -45.556 -13.227  1.00 50.08           C  
ATOM     18  CE2 TYR B   2      10.424 -46.818 -14.500  1.00 50.08           C  
ATOM     19  OH  TYR B   2      12.407 -47.865 -13.682  1.00 50.08           O  
ATOM     20  CZ  TYR B   2      11.616 -46.745 -13.803  1.00 50.08           C  
ATOM     21  N   SER B   3       6.150 -42.218 -14.006  1.00 52.12           N  
ATOM     22  CA  SER B   3       5.193 -41.185 -14.388  1.00 52.12           C  
ATOM     23  C   SER B   3       4.647 -40.456 -13.165  1.00 52.12           C  
ATOM     24  CB  SER B   3       4.039 -41.793 -15.187  1.00 52.12           C  
ATOM     25  O   SER B   3       4.402 -39.249 -13.213  1.00 52.12           O  
ATOM     26  OG  SER B   3       4.505 -42.338 -16.409  1.00 52.12           O  
ATOM     27  N   PHE B   4       4.404 -41.283 -12.084  1.00 49.36           N  
ATOM     28  CA  PHE B   4       3.866 -40.727 -10.848  1.00 49.36           C  
ATOM     29  C   PHE B   4       4.850 -39.745 -10.222  1.00 49.36           C  
ATOM     30  CB  PHE B   4       3.537 -41.845  -9.853  1.00 49.36           C  
ATOM     31  O   PHE B   4       4.453 -38.680  -9.746  1.00 49.36           O  
ATOM     32  CG  PHE B   4       3.017 -41.347  -8.531  1.00 49.36           C  
ATOM     33  CD1 PHE B   4       3.858 -41.251  -7.429  1.00 49.36           C  
ATOM     34  CD2 PHE B   4       1.686 -40.975  -8.391  1.00 49.36           C  
ATOM     35  CE1 PHE B   4       3.379 -40.791  -6.205  1.00 49.36           C  
ATOM     36  CE2 PHE B   4       1.201 -40.515  -7.170  1.00 49.36           C  
ATOM     37  CZ  PHE B   4       2.048 -40.424  -6.078  1.00 49.36           C  
ATOM     38  N   VAL B   5       6.153 -40.023 -10.308  1.00 54.33           N  
ATOM     39  CA  VAL B   5       7.211 -39.180  -9.760  1.00 54.33           C  
ATOM     40  C   VAL B   5       7.263 -37.857 -10.520  1.00 54.33           C  
ATOM     41  CB  VAL B   5       8.585 -39.883  -9.818  1.00 54.33           C  
ATOM     42  O   VAL B   5       7.430 -36.793  -9.917  1.00 54.33           O  
ATOM     43  CG1 VAL B   5       9.674 -38.991  -9.224  1.00 54.33           C  
ATOM     44  CG2 VAL B   5       8.530 -41.223  -9.087  1.00 54.33           C  
ATOM     45  N   SER B   6       7.014 -38.032 -11.812  1.00 52.29           N  
ATOM     46  CA  SER B   6       7.066 -36.842 -12.655  1.00 52.29           C  
ATOM     47  C   SER B   6       5.918 -35.890 -12.340  1.00 52.29           C  
ATOM     48  CB  SER B   6       7.027 -37.229 -14.134  1.00 52.29           C  
ATOM     49  O   SER B   6       6.095 -34.670 -12.348  1.00 52.29           O  
ATOM     50  OG  SER B   6       8.288 -37.716 -14.560  1.00 52.29           O  
ATOM     51  N   GLU B   7       4.727 -36.549 -11.983  1.00 57.30           N  
ATOM     52  CA  GLU B   7       3.564 -35.740 -11.630  1.00 57.30           C  
ATOM     53  C   GLU B   7       3.774 -35.023 -10.299  1.00 57.30           C  
ATOM     54  CB  GLU B   7       2.304 -36.607 -11.568  1.00 57.30           C  
ATOM     55  O   GLU B   7       3.403 -33.857 -10.151  1.00 57.30           O  
ATOM     56  CG  GLU B   7       1.660 -36.855 -12.924  1.00 57.30           C  
ATOM     57  CD  GLU B   7       0.348 -37.618 -12.836  1.00 57.30           C  
ATOM     58  OE1 GLU B   7      -0.724 -36.975 -12.760  1.00 57.30           O  
ATOM     59  OE2 GLU B   7       0.392 -38.868 -12.841  1.00 57.30           O  
ATOM     60  N   GLU B   8       4.479 -35.767  -9.386  1.00 60.02           N  
ATOM     61  CA  GLU B   8       4.769 -35.187  -8.078  1.00 60.02           C  
ATOM     62  C   GLU B   8       5.794 -34.062  -8.187  1.00 60.02           C  
ATOM     63  CB  GLU B   8       5.270 -36.264  -7.112  1.00 60.02           C  
ATOM     64  O   GLU B   8       5.641 -33.013  -7.558  1.00 60.02           O  
ATOM     65  CG  GLU B   8       4.826 -36.053  -5.672  1.00 60.02           C  
ATOM     66  CD  GLU B   8       5.201 -37.204  -4.753  1.00 60.02           C  
ATOM     67  OE1 GLU B   8       6.335 -37.211  -4.221  1.00 60.02           O  
ATOM     68  OE2 GLU B   8       4.356 -38.108  -4.565  1.00 60.02           O  
ATOM     69  N   THR B   9       6.826 -34.335  -9.079  1.00 59.36           N  
ATOM     70  CA  THR B   9       7.860 -33.329  -9.291  1.00 59.36           C  
ATOM     71  C   THR B   9       7.279 -32.091  -9.969  1.00 59.36           C  
ATOM     72  CB  THR B   9       9.017 -33.887 -10.141  1.00 59.36           C  
ATOM     73  O   THR B   9       7.649 -30.963  -9.636  1.00 59.36           O  
ATOM     74  CG2 THR B   9      10.038 -34.612  -9.270  1.00 59.36           C  
ATOM     75  OG1 THR B   9       8.492 -34.805 -11.108  1.00 59.36           O  
ATOM     76  N   GLY B  10       6.381 -32.418 -10.839  1.00 56.45           N  
ATOM     77  CA  GLY B  10       5.745 -31.320 -11.550  1.00 56.45           C  
ATOM     78  C   GLY B  10       4.973 -30.386 -10.637  1.00 56.45           C  
ATOM     79  O   GLY B  10       5.078 -29.164 -10.758  1.00 56.45           O  
ATOM     80  N   THR B  11       4.259 -31.032  -9.674  1.00 61.34           N  
ATOM     81  CA  THR B  11       3.469 -30.223  -8.752  1.00 61.34           C  
ATOM     82  C   THR B  11       4.375 -29.455  -7.794  1.00 61.34           C  
ATOM     83  CB  THR B  11       2.486 -31.093  -7.947  1.00 61.34           C  
ATOM     84  O   THR B  11       4.088 -28.308  -7.445  1.00 61.34           O  
ATOM     85  CG2 THR B  11       1.042 -30.685  -8.218  1.00 61.34           C  
ATOM     86  OG1 THR B  11       2.661 -32.467  -8.315  1.00 61.34           O  
ATOM     87  N   LEU B  12       5.444 -30.177  -7.446  1.00 64.67           N  
ATOM     88  CA  LEU B  12       6.386 -29.532  -6.537  1.00 64.67           C  
ATOM     89  C   LEU B  12       7.041 -28.325  -7.201  1.00 64.67           C  
ATOM     90  CB  LEU B  12       7.459 -30.525  -6.084  1.00 64.67           C  
ATOM     91  O   LEU B  12       7.209 -27.280  -6.569  1.00 64.67           O  
ATOM     92  CG  LEU B  12       7.060 -31.492  -4.968  1.00 64.67           C  
ATOM     93  CD1 LEU B  12       8.011 -32.684  -4.935  1.00 64.67           C  
ATOM     94  CD2 LEU B  12       7.043 -30.777  -3.621  1.00 64.67           C  
ATOM     95  N   ILE B  13       7.406 -28.498  -8.451  1.00 66.35           N  
ATOM     96  CA  ILE B  13       8.030 -27.415  -9.203  1.00 66.35           C  
ATOM     97  C   ILE B  13       7.032 -26.274  -9.390  1.00 66.35           C  
ATOM     98  CB  ILE B  13       8.548 -27.905 -10.574  1.00 66.35           C  
ATOM     99  O   ILE B  13       7.375 -25.105  -9.202  1.00 66.35           O  
ATOM    100  CG1 ILE B  13       9.614 -28.990 -10.386  1.00 66.35           C  
ATOM    101  CG2 ILE B  13       9.097 -26.734 -11.394  1.00 66.35           C  
ATOM    102  CD1 ILE B  13       9.675 -30.002 -11.521  1.00 66.35           C  
ATOM    103  N   VAL B  14       5.805 -26.624  -9.692  1.00 64.18           N  
ATOM    104  CA  VAL B  14       4.754 -25.634  -9.905  1.00 64.18           C  
ATOM    105  C   VAL B  14       4.461 -24.901  -8.597  1.00 64.18           C  
ATOM    106  CB  VAL B  14       3.464 -26.285 -10.452  1.00 64.18           C  
ATOM    107  O   VAL B  14       4.298 -23.679  -8.586  1.00 64.18           O  
ATOM    108  CG1 VAL B  14       2.349 -25.248 -10.580  1.00 64.18           C  
ATOM    109  CG2 VAL B  14       3.734 -26.953 -11.799  1.00 64.18           C  
ATOM    110  N   ASN B  15       4.419 -25.671  -7.485  1.00 72.35           N  
ATOM    111  CA  ASN B  15       4.168 -25.082  -6.174  1.00 72.35           C  
ATOM    112  C   ASN B  15       5.296 -24.143  -5.756  1.00 72.35           C  
ATOM    113  CB  ASN B  15       3.972 -26.177  -5.123  1.00 72.35           C  
ATOM    114  O   ASN B  15       5.043 -23.068  -5.209  1.00 72.35           O  
ATOM    115  CG  ASN B  15       3.429 -25.638  -3.814  1.00 72.35           C  
ATOM    116  ND2 ASN B  15       4.103 -25.960  -2.716  1.00 72.35           N  
ATOM    117  OD1 ASN B  15       2.413 -24.940  -3.789  1.00 72.35           O  
ATOM    118  N   SER B  16       6.495 -24.610  -6.070  1.00 73.72           N  
ATOM    119  CA  SER B  16       7.658 -23.792  -5.742  1.00 73.72           C  
ATOM    120  C   SER B  16       7.649 -22.481  -6.520  1.00 73.72           C  
ATOM    121  CB  SER B  16       8.951 -24.557  -6.029  1.00 73.72           C  
ATOM    122  O   SER B  16       7.907 -21.416  -5.956  1.00 73.72           O  
ATOM    123  OG  SER B  16      10.084 -23.774  -5.694  1.00 73.72           O  
ATOM    124  N   VAL B  17       7.317 -22.482  -7.788  1.00 71.25           N  
ATOM    125  CA  VAL B  17       7.276 -21.311  -8.657  1.00 71.25           C  
ATOM    126  C   VAL B  17       6.153 -20.376  -8.214  1.00 71.25           C  
ATOM    127  CB  VAL B  17       7.085 -21.710 -10.138  1.00 71.25           C  
ATOM    128  O   VAL B  17       6.338 -19.158  -8.153  1.00 71.25           O  
ATOM    129  CG1 VAL B  17       6.970 -20.469 -11.021  1.00 71.25           C  
ATOM    130  CG2 VAL B  17       8.238 -22.596 -10.604  1.00 71.25           C  
ATOM    131  N   LEU B  18       5.053 -20.923  -7.857  1.00 71.92           N  
ATOM    132  CA  LEU B  18       3.916 -20.133  -7.398  1.00 71.92           C  
ATOM    133  C   LEU B  18       4.236 -19.436  -6.079  1.00 71.92           C  
ATOM    134  CB  LEU B  18       2.679 -21.019  -7.233  1.00 71.92           C  
ATOM    135  O   LEU B  18       3.891 -18.267  -5.890  1.00 71.92           O  
ATOM    136  CG  LEU B  18       1.842 -21.256  -8.491  1.00 71.92           C  
ATOM    137  CD1 LEU B  18       0.848 -22.389  -8.260  1.00 71.92           C  
ATOM    138  CD2 LEU B  18       1.118 -19.978  -8.900  1.00 71.92           C  
ATOM    139  N   LEU B  19       4.917 -20.175  -5.186  1.00 73.42           N  
ATOM    140  CA  LEU B  19       5.303 -19.613  -3.896  1.00 73.42           C  
ATOM    141  C   LEU B  19       6.285 -18.460  -4.077  1.00 73.42           C  
ATOM    142  CB  LEU B  19       5.923 -20.691  -3.004  1.00 73.42           C  
ATOM    143  O   LEU B  19       6.171 -17.431  -3.408  1.00 73.42           O  
ATOM    144  CG  LEU B  19       4.945 -21.630  -2.295  1.00 73.42           C  
ATOM    145  CD1 LEU B  19       5.703 -22.630  -1.429  1.00 73.42           C  
ATOM    146  CD2 LEU B  19       3.952 -20.833  -1.456  1.00 73.42           C  
ATOM    147  N   PHE B  20       7.219 -18.607  -4.933  1.00 80.58           N  
ATOM    148  CA  PHE B  20       8.195 -17.563  -5.220  1.00 80.58           C  
ATOM    149  C   PHE B  20       7.510 -16.319  -5.774  1.00 80.58           C  
ATOM    150  CB  PHE B  20       9.249 -18.067  -6.211  1.00 80.58           C  
ATOM    151  O   PHE B  20       7.796 -15.201  -5.341  1.00 80.58           O  
ATOM    152  CG  PHE B  20      10.389 -17.109  -6.424  1.00 80.58           C  
ATOM    153  CD1 PHE B  20      10.437 -16.304  -7.556  1.00 80.58           C  
ATOM    154  CD2 PHE B  20      11.415 -17.013  -5.493  1.00 80.58           C  
ATOM    155  CE1 PHE B  20      11.491 -15.416  -7.756  1.00 80.58           C  
ATOM    156  CE2 PHE B  20      12.472 -16.128  -5.686  1.00 80.58           C  
ATOM    157  CZ  PHE B  20      12.509 -15.332  -6.819  1.00 80.58           C  
ATOM    158  N   LEU B  21       6.638 -16.453  -6.677  1.00 77.02           N  
ATOM    159  CA  LEU B  21       5.889 -15.350  -7.267  1.00 77.02           C  
ATOM    160  C   LEU B  21       5.059 -14.629  -6.210  1.00 77.02           C  
ATOM    161  CB  LEU B  21       4.978 -15.858  -8.388  1.00 77.02           C  
ATOM    162  O   LEU B  21       5.023 -13.397  -6.176  1.00 77.02           O  
ATOM    163  CG  LEU B  21       5.641 -16.094  -9.746  1.00 77.02           C  
ATOM    164  CD1 LEU B  21       4.684 -16.822 -10.684  1.00 77.02           C  
ATOM    165  CD2 LEU B  21       6.095 -14.773 -10.356  1.00 77.02           C  
ATOM    166  N   ALA B  22       4.447 -15.436  -5.365  1.00 75.35           N  
ATOM    167  CA  ALA B  22       3.642 -14.872  -4.285  1.00 75.35           C  
ATOM    168  C   ALA B  22       4.502 -14.045  -3.334  1.00 75.35           C  
ATOM    169  CB  ALA B  22       2.925 -15.982  -3.520  1.00 75.35           C  
ATOM    170  O   ALA B  22       4.080 -12.983  -2.869  1.00 75.35           O  
ATOM    171  N   PHE B  23       5.680 -14.475  -3.085  1.00 83.11           N  
ATOM    172  CA  PHE B  23       6.607 -13.791  -2.191  1.00 83.11           C  
ATOM    173  C   PHE B  23       7.016 -12.440  -2.765  1.00 83.11           C  
ATOM    174  CB  PHE B  23       7.849 -14.653  -1.941  1.00 83.11           C  
ATOM    175  O   PHE B  23       7.054 -11.440  -2.045  1.00 83.11           O  
ATOM    176  CG  PHE B  23       8.717 -14.155  -0.817  1.00 83.11           C  
ATOM    177  CD1 PHE B  23       9.928 -13.529  -1.081  1.00 83.11           C  
ATOM    178  CD2 PHE B  23       8.320 -14.313   0.505  1.00 83.11           C  
ATOM    179  CE1 PHE B  23      10.734 -13.067  -0.042  1.00 83.11           C  
ATOM    180  CE2 PHE B  23       9.120 -13.854   1.548  1.00 83.11           C  
ATOM    181  CZ  PHE B  23      10.326 -13.232   1.272  1.00 83.11           C  
ATOM    182  N   VAL B  24       7.283 -12.334  -4.026  1.00 78.76           N  
ATOM    183  CA  VAL B  24       7.684 -11.099  -4.692  1.00 78.76           C  
ATOM    184  C   VAL B  24       6.544 -10.085  -4.630  1.00 78.76           C  
ATOM    185  CB  VAL B  24       8.092 -11.352  -6.160  1.00 78.76           C  
ATOM    186  O   VAL B  24       6.764  -8.912  -4.318  1.00 78.76           O  
ATOM    187  CG1 VAL B  24       8.431 -10.038  -6.861  1.00 78.76           C  
ATOM    188  CG2 VAL B  24       9.276 -12.316  -6.226  1.00 78.76           C  
ATOM    189  N   VAL B  25       5.365 -10.548  -4.844  1.00 78.22           N  
ATOM    190  CA  VAL B  25       4.189  -9.686  -4.798  1.00 78.22           C  
ATOM    191  C   VAL B  25       3.983  -9.168  -3.377  1.00 78.22           C  
ATOM    192  CB  VAL B  25       2.923 -10.427  -5.284  1.00 78.22           C  
ATOM    193  O   VAL B  25       3.700  -7.984  -3.176  1.00 78.22           O  
ATOM    194  CG1 VAL B  25       1.697  -9.521  -5.188  1.00 78.22           C  
ATOM    195  CG2 VAL B  25       3.113 -10.924  -6.716  1.00 78.22           C  
ATOM    196  N   PHE B  26       4.125 -10.060  -2.450  1.00 79.79           N  
ATOM    197  CA  PHE B  26       3.973  -9.720  -1.041  1.00 79.79           C  
ATOM    198  C   PHE B  26       4.971  -8.642  -0.634  1.00 79.79           C  
ATOM    199  CB  PHE B  26       4.157 -10.962  -0.164  1.00 79.79           C  
ATOM    200  O   PHE B  26       4.614  -7.690   0.063  1.00 79.79           O  
ATOM    201  CG  PHE B  26       3.551 -10.832   1.207  1.00 79.79           C  
ATOM    202  CD1 PHE B  26       4.339 -10.502   2.303  1.00 79.79           C  
ATOM    203  CD2 PHE B  26       2.191 -11.041   1.401  1.00 79.79           C  
ATOM    204  CE1 PHE B  26       3.781 -10.381   3.573  1.00 79.79           C  
ATOM    205  CE2 PHE B  26       1.626 -10.922   2.668  1.00 79.79           C  
ATOM    206  CZ  PHE B  26       2.423 -10.593   3.752  1.00 79.79           C  
ATOM    207  N   LEU B  27       6.194  -8.785  -1.081  1.00 79.98           N  
ATOM    208  CA  LEU B  27       7.235  -7.810  -0.774  1.00 79.98           C  
ATOM    209  C   LEU B  27       6.910  -6.454  -1.391  1.00 79.98           C  
ATOM    210  CB  LEU B  27       8.595  -8.301  -1.278  1.00 79.98           C  
ATOM    211  O   LEU B  27       7.084  -5.417  -0.748  1.00 79.98           O  
ATOM    212  CG  LEU B  27       9.330  -9.299  -0.383  1.00 79.98           C  
ATOM    213  CD1 LEU B  27       9.894  -8.594   0.846  1.00 79.98           C  
ATOM    214  CD2 LEU B  27       8.400 -10.436   0.027  1.00 79.98           C  
ATOM    215  N   LEU B  28       6.421  -6.411  -2.590  1.00 79.05           N  
ATOM    216  CA  LEU B  28       6.070  -5.176  -3.283  1.00 79.05           C  
ATOM    217  C   LEU B  28       4.963  -4.433  -2.543  1.00 79.05           C  
ATOM    218  CB  LEU B  28       5.630  -5.473  -4.719  1.00 79.05           C  
ATOM    219  O   LEU B  28       5.058  -3.223  -2.329  1.00 79.05           O  
ATOM    220  CG  LEU B  28       6.744  -5.780  -5.720  1.00 79.05           C  
ATOM    221  CD1 LEU B  28       6.152  -6.158  -7.074  1.00 79.05           C  
ATOM    222  CD2 LEU B  28       7.684  -4.587  -5.856  1.00 79.05           C  
ATOM    223  N   VAL B  29       3.949  -5.175  -2.179  1.00 80.48           N  
ATOM    224  CA  VAL B  29       2.806  -4.587  -1.488  1.00 80.48           C  
ATOM    225  C   VAL B  29       3.252  -4.014  -0.145  1.00 80.48           C  
ATOM    226  CB  VAL B  29       1.678  -5.622  -1.277  1.00 80.48           C  
ATOM    227  O   VAL B  29       2.878  -2.895   0.214  1.00 80.48           O  
ATOM    228  CG1 VAL B  29       0.527  -5.011  -0.480  1.00 80.48           C  
ATOM    229  CG2 VAL B  29       1.180  -6.149  -2.621  1.00 80.48           C  
ATOM    230  N   THR B  30       4.055  -4.818   0.570  1.00 81.58           N  
ATOM    231  CA  THR B  30       4.554  -4.387   1.871  1.00 81.58           C  
ATOM    232  C   THR B  30       5.380  -3.111   1.738  1.00 81.58           C  
ATOM    233  CB  THR B  30       5.406  -5.486   2.534  1.00 81.58           C  
ATOM    234  O   THR B  30       5.194  -2.162   2.503  1.00 81.58           O  
ATOM    235  CG2 THR B  30       5.877  -5.056   3.919  1.00 81.58           C  
ATOM    236  OG1 THR B  30       4.623  -6.680   2.657  1.00 81.58           O  
ATOM    237  N   LEU B  31       6.218  -3.070   0.737  1.00 81.06           N  
ATOM    238  CA  LEU B  31       7.049  -1.896   0.495  1.00 81.06           C  
ATOM    239  C   LEU B  31       6.192  -0.695   0.108  1.00 81.06           C  
ATOM    240  CB  LEU B  31       8.074  -2.182  -0.606  1.00 81.06           C  
ATOM    241  O   LEU B  31       6.466   0.430   0.532  1.00 81.06           O  
ATOM    242  CG  LEU B  31       9.262  -3.061  -0.214  1.00 81.06           C  
ATOM    243  CD1 LEU B  31      10.109  -3.386  -1.440  1.00 81.06           C  
ATOM    244  CD2 LEU B  31      10.104  -2.375   0.857  1.00 81.06           C  
ATOM    245  N   ALA B  32       5.177  -0.884  -0.598  1.00 77.07           N  
ATOM    246  CA  ALA B  32       4.271   0.177  -1.028  1.00 77.07           C  
ATOM    247  C   ALA B  32       3.556   0.806   0.164  1.00 77.07           C  
ATOM    248  CB  ALA B  32       3.253  -0.365  -2.029  1.00 77.07           C  
ATOM    249  O   ALA B  32       3.473   2.032   0.271  1.00 77.07           O  
ATOM    250  N   ILE B  33       3.149  -0.023   1.074  1.00 74.56           N  
ATOM    251  CA  ILE B  33       2.409   0.443   2.242  1.00 74.56           C  
ATOM    252  C   ILE B  33       3.336   1.243   3.154  1.00 74.56           C  
ATOM    253  CB  ILE B  33       1.779  -0.734   3.019  1.00 74.56           C  
ATOM    254  O   ILE B  33       2.959   2.306   3.655  1.00 74.56           O  
ATOM    255  CG1 ILE B  33       0.767  -1.475   2.137  1.00 74.56           C  
ATOM    256  CG2 ILE B  33       1.120  -0.239   4.310  1.00 74.56           C  
ATOM    257  CD1 ILE B  33       0.347  -2.833   2.682  1.00 74.56           C  
ATOM    258  N   LEU B  34       4.509   0.576   3.352  1.00 77.06           N  
ATOM    259  CA  LEU B  34       5.485   1.258   4.196  1.00 77.06           C  
ATOM    260  C   LEU B  34       5.823   2.634   3.632  1.00 77.06           C  
ATOM    261  CB  LEU B  34       6.759   0.420   4.328  1.00 77.06           C  
ATOM    262  O   LEU B  34       5.865   3.620   4.372  1.00 77.06           O  
ATOM    263  CG  LEU B  34       7.814   0.940   5.305  1.00 77.06           C  
ATOM    264  CD1 LEU B  34       7.309   0.830   6.740  1.00 77.06           C  
ATOM    265  CD2 LEU B  34       9.124   0.178   5.134  1.00 77.06           C  
ATOM    266  N   THR B  35       6.013   2.716   2.320  1.00 78.58           N  
ATOM    267  CA  THR B  35       6.325   3.975   1.653  1.00 78.58           C  
ATOM    268  C   THR B  35       5.167   4.960   1.788  1.00 78.58           C  
ATOM    269  CB  THR B  35       6.642   3.753   0.162  1.00 78.58           C  
ATOM    270  O   THR B  35       5.380   6.145   2.053  1.00 78.58           O  
ATOM    271  CG2 THR B  35       7.051   5.058  -0.513  1.00 78.58           C  
ATOM    272  OG1 THR B  35       7.714   2.809   0.043  1.00 78.58           O  
ATOM    273  N   ALA B  36       3.989   4.513   1.688  1.00 69.19           N  
ATOM    274  CA  ALA B  36       2.803   5.355   1.814  1.00 69.19           C  
ATOM    275  C   ALA B  36       2.685   5.930   3.223  1.00 69.19           C  
ATOM    276  CB  ALA B  36       1.547   4.562   1.460  1.00 69.19           C  
ATOM    277  O   ALA B  36       2.370   7.110   3.394  1.00 69.19           O  
ATOM    278  N   LEU B  37       2.907   5.110   4.242  1.00 68.53           N  
ATOM    279  CA  LEU B  37       2.823   5.531   5.636  1.00 68.53           C  
ATOM    280  C   LEU B  37       3.864   6.602   5.945  1.00 68.53           C  
ATOM    281  CB  LEU B  37       3.015   4.333   6.570  1.00 68.53           C  
ATOM    282  O   LEU B  37       3.575   7.569   6.653  1.00 68.53           O  
ATOM    283  CG  LEU B  37       1.866   3.325   6.624  1.00 68.53           C  
ATOM    284  CD1 LEU B  37       2.263   2.113   7.460  1.00 68.53           C  
ATOM    285  CD2 LEU B  37       0.607   3.978   7.184  1.00 68.53           C  
ATOM    286  N   ARG B  38       5.033   6.353   5.434  1.00 76.40           N  
ATOM    287  CA  ARG B  38       6.091   7.335   5.647  1.00 76.40           C  
ATOM    288  C   ARG B  38       5.701   8.694   5.076  1.00 76.40           C  
ATOM    289  CB  ARG B  38       7.402   6.858   5.017  1.00 76.40           C  
ATOM    290  O   ARG B  38       5.907   9.725   5.719  1.00 76.40           O  
ATOM    291  CG  ARG B  38       8.646   7.437   5.672  1.00 76.40           C  
ATOM    292  CD  ARG B  38       9.920   6.878   5.055  1.00 76.40           C  
ATOM    293  NE  ARG B  38      10.669   6.063   6.007  1.00 76.40           N  
ATOM    294  NH1 ARG B  38      12.488   5.743   4.620  1.00 76.40           N  
ATOM    295  NH2 ARG B  38      12.462   4.816   6.717  1.00 76.40           N  
ATOM    296  CZ  ARG B  38      11.871   5.542   5.779  1.00 76.40           C  
ATOM    297  N   LEU B  39       5.163   8.627   3.927  1.00 67.72           N  
ATOM    298  CA  LEU B  39       4.744   9.864   3.277  1.00 67.72           C  
ATOM    299  C   LEU B  39       3.623  10.537   4.061  1.00 67.72           C  
ATOM    300  CB  LEU B  39       4.286   9.588   1.843  1.00 67.72           C  
ATOM    301  O   LEU B  39       3.630  11.757   4.241  1.00 67.72           O  
ATOM    302  CG  LEU B  39       4.305  10.779   0.883  1.00 67.72           C  
ATOM    303  CD1 LEU B  39       5.070  10.424  -0.387  1.00 67.72           C  
ATOM    304  CD2 LEU B  39       2.884  11.222   0.552  1.00 67.72           C  
ATOM    305  N   CYS B  40       2.681   9.715   4.524  1.00 68.19           N  
ATOM    306  CA  CYS B  40       1.568  10.238   5.308  1.00 68.19           C  
ATOM    307  C   CYS B  40       2.064  10.881   6.598  1.00 68.19           C  
ATOM    308  CB  CYS B  40       0.572   9.125   5.633  1.00 68.19           C  
ATOM    309  O   CYS B  40       1.594  11.953   6.983  1.00 68.19           O  
ATOM    310  SG  CYS B  40      -1.042   9.727   6.175  1.00 68.19           S  
ATOM    311  N   ALA B  41       2.962  10.307   7.278  1.00 63.11           N  
ATOM    312  CA  ALA B  41       3.521  10.817   8.528  1.00 63.11           C  
ATOM    313  C   ALA B  41       4.245  12.141   8.305  1.00 63.11           C  
ATOM    314  CB  ALA B  41       4.470   9.792   9.144  1.00 63.11           C  
ATOM    315  O   ALA B  41       4.142  13.058   9.124  1.00 63.11           O  
ATOM    316  N   TYR B  42       4.909  12.152   7.218  1.00 64.15           N  
ATOM    317  CA  TYR B  42       5.623  13.374   6.866  1.00 64.15           C  
ATOM    318  C   TYR B  42       4.653  14.530   6.653  1.00 64.15           C  
ATOM    319  CB  TYR B  42       6.465  13.160   5.604  1.00 64.15           C  
ATOM    320  O   TYR B  42       4.909  15.653   7.095  1.00 64.15           O  
ATOM    321  CG  TYR B  42       7.750  12.410   5.852  1.00 64.15           C  
ATOM    322  CD1 TYR B  42       8.868  13.056   6.375  1.00 64.15           C  
ATOM    323  CD2 TYR B  42       7.851  11.053   5.564  1.00 64.15           C  
ATOM    324  CE1 TYR B  42      10.055  12.369   6.604  1.00 64.15           C  
ATOM    325  CE2 TYR B  42       9.033  10.355   5.788  1.00 64.15           C  
ATOM    326  OH  TYR B  42      11.301  10.336   6.532  1.00 64.15           O  
ATOM    327  CZ  TYR B  42      10.128  11.021   6.308  1.00 64.15           C  
ATOM    328  N   CYS B  43       3.667  14.162   6.001  1.00 59.08           N  
ATOM    329  CA  CYS B  43       2.670  15.191   5.726  1.00 59.08           C  
ATOM    330  C   CYS B  43       2.008  15.666   7.014  1.00 59.08           C  
ATOM    331  CB  CYS B  43       1.609  14.665   4.760  1.00 59.08           C  
ATOM    332  O   CYS B  43       1.779  16.864   7.194  1.00 59.08           O  
ATOM    333  SG  CYS B  43       2.049  14.860   3.019  1.00 59.08           S  
ATOM    334  N   CYS B  44       1.733  14.807   7.860  1.00 60.98           N  
ATOM    335  CA  CYS B  44       1.125  15.162   9.137  1.00 60.98           C  
ATOM    336  C   CYS B  44       2.090  15.970   9.996  1.00 60.98           C  
ATOM    337  CB  CYS B  44       0.687  13.906   9.890  1.00 60.98           C  
ATOM    338  O   CYS B  44       1.673  16.870  10.727  1.00 60.98           O  
ATOM    339  SG  CYS B  44      -0.769  13.104   9.183  1.00 60.98           S  
ATOM    340  N   ASN B  45       3.271  15.618   9.956  1.00 59.03           N  
ATOM    341  CA  ASN B  45       4.304  16.325  10.705  1.00 59.03           C  
ATOM    342  C   ASN B  45       4.395  17.790  10.287  1.00 59.03           C  
ATOM    343  CB  ASN B  45       5.660  15.638  10.530  1.00 59.03           C  
ATOM    344  O   ASN B  45       4.565  18.672  11.132  1.00 59.03           O  
ATOM    345  CG  ASN B  45       6.404  15.472  11.840  1.00 59.03           C  
ATOM    346  ND2 ASN B  45       6.853  14.254  12.117  1.00 59.03           N  
ATOM    347  OD1 ASN B  45       6.573  16.431  12.598  1.00 59.03           O  
ATOM    348  N   ILE B  46       4.276  17.992   9.003  1.00 58.86           N  
ATOM    349  CA  ILE B  46       4.322  19.350   8.472  1.00 58.86           C  
ATOM    350  C   ILE B  46       3.097  20.130   8.942  1.00 58.86           C  
ATOM    351  CB  ILE B  46       4.399  19.352   6.929  1.00 58.86           C  
ATOM    352  O   ILE B  46       3.205  21.298   9.324  1.00 58.86           O  
ATOM    353  CG1 ILE B  46       5.754  18.808   6.461  1.00 58.86           C  
ATOM    354  CG2 ILE B  46       4.154  20.759   6.377  1.00 58.86           C  
ATOM    355  CD1 ILE B  46       5.767  18.344   5.011  1.00 58.86           C  
ATOM    356  N   VAL B  47       2.069  19.461   8.994  1.00 59.56           N  
ATOM    357  CA  VAL B  47       0.832  20.089   9.446  1.00 59.56           C  
ATOM    358  C   VAL B  47       0.906  20.357  10.947  1.00 59.56           C  
ATOM    359  CB  VAL B  47      -0.400  19.215   9.121  1.00 59.56           C  
ATOM    360  O   VAL B  47       0.438  21.394  11.423  1.00 59.56           O  
ATOM    361  CG1 VAL B  47      -1.684  19.891   9.598  1.00 59.56           C  
ATOM    362  CG2 VAL B  47      -0.470  18.928   7.622  1.00 59.56           C  
ATOM    363  N   ASN B  48       1.468  19.493  11.680  1.00 58.11           N  
ATOM    364  CA  ASN B  48       1.640  19.647  13.120  1.00 58.11           C  
ATOM    365  C   ASN B  48       2.535  20.836  13.455  1.00 58.11           C  
ATOM    366  CB  ASN B  48       2.209  18.365  13.733  1.00 58.11           C  
ATOM    367  O   ASN B  48       2.226  21.618  14.356  1.00 58.11           O  
ATOM    368  CG  ASN B  48       2.141  18.361  15.247  1.00 58.11           C  
ATOM    369  ND2 ASN B  48       3.293  18.503  15.893  1.00 58.11           N  
ATOM    370  OD1 ASN B  48       1.063  18.231  15.833  1.00 58.11           O  
ATOM    371  N   VAL B  49       3.572  20.928  12.762  1.00 58.24           N  
ATOM    372  CA  VAL B  49       4.520  22.022  12.947  1.00 58.24           C  
ATOM    373  C   VAL B  49       3.870  23.343  12.541  1.00 58.24           C  
ATOM    374  CB  VAL B  49       5.815  21.794  12.136  1.00 58.24           C  
ATOM    375  O   VAL B  49       4.109  24.378  13.168  1.00 58.24           O  
ATOM    376  CG1 VAL B  49       6.732  23.012  12.230  1.00 58.24           C  
ATOM    377  CG2 VAL B  49       6.535  20.539  12.624  1.00 58.24           C  
ATOM    378  N   SER B  50       3.154  23.429  11.596  1.00 56.40           N  
ATOM    379  CA  SER B  50       2.421  24.611  11.153  1.00 56.40           C  
ATOM    380  C   SER B  50       1.308  24.969  12.131  1.00 56.40           C  
ATOM    381  CB  SER B  50       1.834  24.387   9.759  1.00 56.40           C  
ATOM    382  O   SER B  50       1.031  26.149  12.360  1.00 56.40           O  
ATOM    383  OG  SER B  50       2.858  24.357   8.780  1.00 56.40           O  
ATOM    384  N   LEU B  51       0.794  23.914  12.726  1.00 52.00           N  
ATOM    385  CA  LEU B  51      -0.290  24.098  13.685  1.00 52.00           C  
ATOM    386  C   LEU B  51       0.259  24.313  15.092  1.00 52.00           C  
ATOM    387  CB  LEU B  51      -1.230  22.890  13.671  1.00 52.00           C  
ATOM    388  O   LEU B  51      -0.308  25.080  15.873  1.00 52.00           O  
ATOM    389  CG  LEU B  51      -2.155  22.765  12.459  1.00 52.00           C  
ATOM    390  CD1 LEU B  51      -2.963  21.474  12.540  1.00 52.00           C  
ATOM    391  CD2 LEU B  51      -3.080  23.975  12.366  1.00 52.00           C  
ATOM    392  N   VAL B  52       1.239  23.573  15.416  1.00 54.91           N  
ATOM    393  CA  VAL B  52       1.838  23.642  16.745  1.00 54.91           C  
ATOM    394  C   VAL B  52       2.400  25.041  16.988  1.00 54.91           C  
ATOM    395  CB  VAL B  52       2.949  22.583  16.923  1.00 54.91           C  
ATOM    396  O   VAL B  52       2.327  25.561  18.104  1.00 54.91           O  
ATOM    397  CG1 VAL B  52       2.351  21.235  17.323  1.00 54.91           C  
ATOM    398  CG2 VAL B  52       3.767  22.448  15.639  1.00 54.91           C  
ATOM    399  N   LYS B  53       2.983  25.611  16.028  1.00 54.30           N  
ATOM    400  CA  LYS B  53       3.524  26.957  16.184  1.00 54.30           C  
ATOM    401  C   LYS B  53       2.431  27.947  16.577  1.00 54.30           C  
ATOM    402  CB  LYS B  53       4.206  27.415  14.894  1.00 54.30           C  
ATOM    403  O   LYS B  53       2.557  28.654  17.579  1.00 54.30           O  
ATOM    404  CG  LYS B  53       5.657  27.837  15.077  1.00 54.30           C  
ATOM    405  CD  LYS B  53       6.585  27.063  14.149  1.00 54.30           C  
ATOM    406  CE  LYS B  53       8.015  27.581  14.229  1.00 54.30           C  
ATOM    407  NZ  LYS B  53       9.000  26.468  14.379  1.00 54.30           N  
ATOM    408  N   PRO B  54       1.401  28.099  15.768  1.00 47.79           N  
ATOM    409  CA  PRO B  54       0.311  29.016  16.109  1.00 47.79           C  
ATOM    410  C   PRO B  54      -0.492  28.552  17.322  1.00 47.79           C  
ATOM    411  CB  PRO B  54      -0.557  29.018  14.848  1.00 47.79           C  
ATOM    412  O   PRO B  54      -1.047  29.378  18.052  1.00 47.79           O  
ATOM    413  CG  PRO B  54      -0.144  27.793  14.098  1.00 47.79           C  
ATOM    414  CD  PRO B  54       1.223  27.384  14.568  1.00 47.79           C  
ATOM    415  N   SER B  55      -0.486  27.297  17.651  1.00 51.53           N  
ATOM    416  CA  SER B  55      -1.196  26.697  18.776  1.00 51.53           C  
ATOM    417  C   SER B  55      -0.496  26.999  20.096  1.00 51.53           C  
ATOM    418  CB  SER B  55      -1.318  25.185  18.588  1.00 51.53           C  
ATOM    419  O   SER B  55      -1.152  27.209  21.119  1.00 51.53           O  
ATOM    420  OG  SER B  55      -1.095  24.826  17.235  1.00 51.53           O  
ATOM    421  N   PHE B  56       0.826  26.892  20.110  1.00 51.55           N  
ATOM    422  CA  PHE B  56       1.607  27.224  21.297  1.00 51.55           C  
ATOM    423  C   PHE B  56       1.410  28.685  21.683  1.00 51.55           C  
ATOM    424  CB  PHE B  56       3.093  26.938  21.061  1.00 51.55           C  
ATOM    425  O   PHE B  56       1.294  29.010  22.866  1.00 51.55           O  
ATOM    426  CG  PHE B  56       3.947  27.117  22.287  1.00 51.55           C  
ATOM    427  CD1 PHE B  56       4.666  28.290  22.486  1.00 51.55           C  
ATOM    428  CD2 PHE B  56       4.031  26.112  23.242  1.00 51.55           C  
ATOM    429  CE1 PHE B  56       5.457  28.458  23.620  1.00 51.55           C  
ATOM    430  CE2 PHE B  56       4.820  26.272  24.377  1.00 51.55           C  
ATOM    431  CZ  PHE B  56       5.533  27.445  24.564  1.00 51.55           C  
ATOM    432  N   TYR B  57       1.346  29.542  20.701  1.00 50.36           N  
ATOM    433  CA  TYR B  57       1.118  30.965  20.926  1.00 50.36           C  
ATOM    434  C   TYR B  57      -0.248  31.205  21.558  1.00 50.36           C  
ATOM    435  CB  TYR B  57       1.228  31.742  19.610  1.00 50.36           C  
ATOM    436  O   TYR B  57      -0.368  31.963  22.523  1.00 50.36           O  
ATOM    437  CG  TYR B  57       1.065  33.233  19.771  1.00 50.36           C  
ATOM    438  CD1 TYR B  57      -0.140  33.860  19.458  1.00 50.36           C  
ATOM    439  CD2 TYR B  57       2.114  34.020  20.235  1.00 50.36           C  
ATOM    440  CE1 TYR B  57      -0.294  35.235  19.602  1.00 50.36           C  
ATOM    441  CE2 TYR B  57       1.970  35.395  20.384  1.00 50.36           C  
ATOM    442  OH  TYR B  57       0.617  37.354  20.211  1.00 50.36           O  
ATOM    443  CZ  TYR B  57       0.765  35.993  20.066  1.00 50.36           C  
ATOM    444  N   VAL B  58      -1.199  30.600  21.037  1.00 48.56           N  
ATOM    445  CA  VAL B  58      -2.566  30.745  21.526  1.00 48.56           C  
ATOM    446  C   VAL B  58      -2.689  30.116  22.912  1.00 48.56           C  
ATOM    447  CB  VAL B  58      -3.586  30.106  20.558  1.00 48.56           C  
ATOM    448  O   VAL B  58      -3.410  30.628  23.771  1.00 48.56           O  
ATOM    449  CG1 VAL B  58      -4.836  30.976  20.438  1.00 48.56           C  
ATOM    450  CG2 VAL B  58      -2.952  29.884  19.186  1.00 48.56           C  
ATOM    451  N   TYR B  59      -2.003  28.989  23.062  1.00 52.66           N  
ATOM    452  CA  TYR B  59      -2.034  28.281  24.337  1.00 52.66           C  
ATOM    453  C   TYR B  59      -1.414  29.124  25.445  1.00 52.66           C  
ATOM    454  CB  TYR B  59      -1.300  26.942  24.226  1.00 52.66           C  
ATOM    455  O   TYR B  59      -1.934  29.171  26.562  1.00 52.66           O  
ATOM    456  CG  TYR B  59      -2.195  25.788  23.844  1.00 52.66           C  
ATOM    457  CD1 TYR B  59      -2.873  25.055  24.816  1.00 52.66           C  
ATOM    458  CD2 TYR B  59      -2.365  25.428  22.512  1.00 52.66           C  
ATOM    459  CE1 TYR B  59      -3.697  23.990  24.469  1.00 52.66           C  
ATOM    460  CE2 TYR B  59      -3.187  24.365  22.153  1.00 52.66           C  
ATOM    461  OH  TYR B  59      -4.663  22.600  22.788  1.00 52.66           O  
ATOM    462  CZ  TYR B  59      -3.848  23.653  23.137  1.00 52.66           C  
ATOM    463  N   SER B  60      -0.241  29.692  25.147  1.00 54.29           N  
ATOM    464  CA  SER B  60       0.435  30.551  26.114  1.00 54.29           C  
ATOM    465  C   SER B  60      -0.413  31.770  26.459  1.00 54.29           C  
ATOM    466  CB  SER B  60       1.794  31.000  25.575  1.00 54.29           C  
ATOM    467  O   SER B  60      -0.436  32.212  27.610  1.00 54.29           O  
ATOM    468  OG  SER B  60       1.981  30.548  24.245  1.00 54.29           O  
ATOM    469  N   ARG B  61      -1.234  32.345  25.578  1.00 49.20           N  
ATOM    470  CA  ARG B  61      -2.100  33.506  25.756  1.00 49.20           C  
ATOM    471  C   ARG B  61      -3.327  33.151  26.591  1.00 49.20           C  
ATOM    472  CB  ARG B  61      -2.533  34.068  24.401  1.00 49.20           C  
ATOM    473  O   ARG B  61      -3.746  33.930  27.450  1.00 49.20           O  
ATOM    474  CG  ARG B  61      -1.536  35.038  23.789  1.00 49.20           C  
ATOM    475  CD  ARG B  61      -1.770  36.464  24.268  1.00 49.20           C  
ATOM    476  NE  ARG B  61      -0.811  36.849  25.300  1.00 49.20           N  
ATOM    477  NH1 ARG B  61      -1.006  39.120  24.925  1.00 49.20           N  
ATOM    478  NH2 ARG B  61       0.412  38.340  26.548  1.00 49.20           N  
ATOM    479  CZ  ARG B  61      -0.470  38.102  25.589  1.00 49.20           C  
ATOM    480  N   VAL B  62      -3.844  32.008  26.272  1.00 51.17           N  
ATOM    481  CA  VAL B  62      -5.022  31.538  26.994  1.00 51.17           C  
ATOM    482  C   VAL B  62      -4.652  31.234  28.444  1.00 51.17           C  
ATOM    483  CB  VAL B  62      -5.636  30.287  26.326  1.00 51.17           C  
ATOM    484  O   VAL B  62      -5.416  31.538  29.363  1.00 51.17           O  
ATOM    485  CG1 VAL B  62      -6.789  29.738  27.165  1.00 51.17           C  
ATOM    486  CG2 VAL B  62      -6.109  30.616  24.912  1.00 51.17           C  
ATOM    487  N   LYS B  63      -3.478  30.570  28.616  1.00 52.72           N  
ATOM    488  CA  LYS B  63      -2.989  30.284  29.962  1.00 52.72           C  
ATOM    489  C   LYS B  63      -2.807  31.568  30.765  1.00 52.72           C  
ATOM    490  CB  LYS B  63      -1.670  29.512  29.901  1.00 52.72           C  
ATOM    491  O   LYS B  63      -3.143  31.618  31.950  1.00 52.72           O  
ATOM    492  CG  LYS B  63      -1.216  28.956  31.243  1.00 52.72           C  
ATOM    493  CD  LYS B  63       0.195  28.387  31.163  1.00 52.72           C  
ATOM    494  CE  LYS B  63       0.199  26.874  31.336  1.00 52.72           C  
ATOM    495  NZ  LYS B  63       1.582  26.342  31.522  1.00 52.72           N  
ATOM    496  N   ASN B  64      -2.338  32.655  30.158  1.00 50.93           N  
ATOM    497  CA  ASN B  64      -2.152  33.956  30.790  1.00 50.93           C  
ATOM    498  C   ASN B  64      -3.488  34.610  31.131  1.00 50.93           C  
ATOM    499  CB  ASN B  64      -1.325  34.877  29.890  1.00 50.93           C  
ATOM    500  O   ASN B  64      -3.638  35.206  32.200  1.00 50.93           O  
ATOM    501  CG  ASN B  64      -0.368  35.754  30.674  1.00 50.93           C  
ATOM    502  ND2 ASN B  64       0.826  35.239  30.941  1.00 50.93           N  
ATOM    503  OD1 ASN B  64      -0.700  36.886  31.037  1.00 50.93           O  
ATOM    504  N   LEU B  65      -4.468  34.449  30.241  1.00 51.33           N  
ATOM    505  CA  LEU B  65      -5.803  35.002  30.445  1.00 51.33           C  
ATOM    506  C   LEU B  65      -6.555  34.223  31.518  1.00 51.33           C  
ATOM    507  CB  LEU B  65      -6.596  34.986  29.136  1.00 51.33           C  
ATOM    508  O   LEU B  65      -7.264  34.812  32.338  1.00 51.33           O  
ATOM    509  CG  LEU B  65      -6.170  35.999  28.072  1.00 51.33           C  
ATOM    510  CD1 LEU B  65      -7.207  36.064  26.956  1.00 51.33           C  
ATOM    511  CD2 LEU B  65      -5.962  37.375  28.697  1.00 51.33           C  
ATOM    512  N   ASN B  66      -6.435  32.870  31.457  1.00 49.74           N  
ATOM    513  CA  ASN B  66      -7.108  31.992  32.409  1.00 49.74           C  
ATOM    514  C   ASN B  66      -6.504  32.112  33.805  1.00 49.74           C  
ATOM    515  CB  ASN B  66      -7.054  30.540  31.929  1.00 49.74           C  
ATOM    516  O   ASN B  66      -7.222  32.042  34.804  1.00 49.74           O  
ATOM    517  CG  ASN B  66      -8.048  29.650  32.650  1.00 49.74           C  
ATOM    518  ND2 ASN B  66      -9.127  29.291  31.965  1.00 49.74           N  
ATOM    519  OD1 ASN B  66      -7.848  29.290  33.813  1.00 49.74           O  
ATOM    520  N   SER B  67      -5.169  32.233  33.854  1.00 56.84           N  
ATOM    521  CA  SER B  67      -4.499  32.409  35.138  1.00 56.84           C  
ATOM    522  C   SER B  67      -4.899  33.726  35.795  1.00 56.84           C  
ATOM    523  CB  SER B  67      -2.980  32.360  34.962  1.00 56.84           C  
ATOM    524  O   SER B  67      -5.019  33.803  37.020  1.00 56.84           O  
ATOM    525  OG  SER B  67      -2.346  31.975  36.169  1.00 56.84           O  
ATOM    526  N   SER B  68      -5.285  34.764  34.951  1.00 51.70           N  
ATOM    527  CA  SER B  68      -5.757  36.045  35.465  1.00 51.70           C  
ATOM    528  C   SER B  68      -7.193  35.946  35.966  1.00 51.70           C  
ATOM    529  CB  SER B  68      -5.658  37.125  34.385  1.00 51.70           C  
ATOM    530  O   SER B  68      -7.595  36.685  36.867  1.00 51.70           O  
ATOM    531  OG  SER B  68      -4.327  37.245  33.914  1.00 51.70           O  
ATOM    532  N   ARG B  69      -7.973  35.064  35.372  1.00 47.23           N  
ATOM    533  CA  ARG B  69      -9.374  34.872  35.732  1.00 47.23           C  
ATOM    534  C   ARG B  69      -9.504  34.003  36.979  1.00 47.23           C  
ATOM    535  CB  ARG B  69     -10.146  34.242  34.571  1.00 47.23           C  
ATOM    536  O   ARG B  69     -10.522  34.052  37.673  1.00 47.23           O  
ATOM    537  CG  ARG B  69     -10.942  35.240  33.747  1.00 47.23           C  
ATOM    538  CD  ARG B  69     -12.119  34.580  33.043  1.00 47.23           C  
ATOM    539  NE  ARG B  69     -12.975  35.563  32.386  1.00 47.23           N  
ATOM    540  NH1 ARG B  69     -14.352  34.001  31.385  1.00 47.23           N  
ATOM    541  NH2 ARG B  69     -14.729  36.240  31.066  1.00 47.23           N  
ATOM    542  CZ  ARG B  69     -14.017  35.266  31.614  1.00 47.23           C  
ATOM    543  N   VAL B  70      -8.558  33.093  37.253  1.00 49.38           N  
ATOM    544  CA  VAL B  70      -8.682  32.138  38.350  1.00 49.38           C  
ATOM    545  C   VAL B  70      -8.719  32.883  39.682  1.00 49.38           C  
ATOM    546  CB  VAL B  70      -7.524  31.114  38.343  1.00 49.38           C  
ATOM    547  O   VAL B  70      -9.255  32.375  40.670  1.00 49.38           O  
ATOM    548  CG1 VAL B  70      -7.767  30.019  39.380  1.00 49.38           C  
ATOM    549  CG2 VAL B  70      -7.357  30.509  36.951  1.00 49.38           C  
ATOM    550  N   PRO B  71      -8.053  34.052  39.856  1.00 48.32           N  
ATOM    551  CA  PRO B  71      -8.151  34.600  41.210  1.00 48.32           C  
ATOM    552  C   PRO B  71      -9.582  34.963  41.598  1.00 48.32           C  
ATOM    553  CB  PRO B  71      -7.268  35.849  41.150  1.00 48.32           C  
ATOM    554  O   PRO B  71      -9.902  35.043  42.787  1.00 48.32           O  
ATOM    555  CG  PRO B  71      -7.140  36.157  39.693  1.00 48.32           C  
ATOM    556  CD  PRO B  71      -7.467  34.916  38.913  1.00 48.32           C  
ATOM    557  N   ASP B  72     -10.411  35.358  40.594  1.00 45.84           N  
ATOM    558  CA  ASP B  72     -11.738  35.835  40.971  1.00 45.84           C  
ATOM    559  C   ASP B  72     -12.603  34.693  41.500  1.00 45.84           C  
ATOM    560  CB  ASP B  72     -12.425  36.507  39.780  1.00 45.84           C  
ATOM    561  O   ASP B  72     -13.418  34.892  42.403  1.00 45.84           O  
ATOM    562  CG  ASP B  72     -13.480  37.517  40.196  1.00 45.84           C  
ATOM    563  OD1 ASP B  72     -14.682  37.172  40.209  1.00 45.84           O  
ATOM    564  OD2 ASP B  72     -13.107  38.667  40.511  1.00 45.84           O  
ATOM    565  N   LEU B  73     -12.485  33.445  40.854  1.00 39.91           N  
ATOM    566  CA  LEU B  73     -13.356  32.364  41.301  1.00 39.91           C  
ATOM    567  C   LEU B  73     -12.951  31.878  42.689  1.00 39.91           C  
ATOM    568  CB  LEU B  73     -13.317  31.199  40.309  1.00 39.91           C  
ATOM    569  O   LEU B  73     -13.796  31.419  43.461  1.00 39.91           O  
ATOM    570  CG  LEU B  73     -14.577  30.336  40.227  1.00 39.91           C  
ATOM    571  CD1 LEU B  73     -15.544  30.906  39.194  1.00 39.91           C  
ATOM    572  CD2 LEU B  73     -14.217  28.893  39.889  1.00 39.91           C  
ATOM    573  N   LEU B  74     -11.585  31.860  42.956  1.00 40.76           N  
ATOM    574  CA  LEU B  74     -11.173  31.328  44.250  1.00 40.76           C  
ATOM    575  C   LEU B  74     -11.478  32.320  45.368  1.00 40.76           C  
ATOM    576  CB  LEU B  74      -9.679  30.994  44.242  1.00 40.76           C  
ATOM    577  O   LEU B  74     -11.481  31.954  46.545  1.00 40.76           O  
ATOM    578  CG  LEU B  74      -9.285  29.665  43.596  1.00 40.76           C  
ATOM    579  CD1 LEU B  74      -8.017  29.835  42.765  1.00 40.76           C  
ATOM    580  CD2 LEU B  74      -9.092  28.590  44.660  1.00 40.76           C  
ATOM    581  N   VAL B  75     -11.529  33.574  45.043  1.00 31.85           N  
ATOM    582  CA  VAL B  75     -11.926  34.370  46.200  1.00 31.85           C  
ATOM    583  C   VAL B  75     -13.447  34.368  46.332  1.00 31.85           C  
ATOM    584  CB  VAL B  75     -11.401  35.820  46.099  1.00 31.85           C  
ATOM    585  O   VAL B  75     -14.163  34.337  45.328  1.00 31.85           O  
ATOM    586  CG1 VAL B  75     -11.293  36.453  47.485  1.00 31.85           C  
ATOM    587  CG2 VAL B  75     -10.050  35.849  45.388  1.00 31.85           C  
TER     588      VAL B  75                                                      
ATOM    589  N   MET C   1       7.901 -34.504 -33.800  1.00 41.67           N  
ATOM    590  CA  MET C   1       7.393 -33.201 -34.218  1.00 41.67           C  
ATOM    591  C   MET C   1       6.404 -32.649 -33.196  1.00 41.67           C  
ATOM    592  CB  MET C   1       6.726 -33.298 -35.591  1.00 41.67           C  
ATOM    593  O   MET C   1       6.103 -31.454 -33.199  1.00 41.67           O  
ATOM    594  CG  MET C   1       6.585 -31.961 -36.300  1.00 41.67           C  
ATOM    595  SD  MET C   1       6.245 -32.148 -38.093  1.00 41.67           S  
ATOM    596  CE  MET C   1       5.811 -30.438 -38.517  1.00 41.67           C  
ATOM    597  N   TYR C   2       5.633 -33.359 -32.414  1.00 50.36           N  
ATOM    598  CA  TYR C   2       4.644 -33.110 -31.371  1.00 50.36           C  
ATOM    599  C   TYR C   2       5.302 -32.540 -30.120  1.00 50.36           C  
ATOM    600  CB  TYR C   2       3.893 -34.399 -31.024  1.00 50.36           C  
ATOM    601  O   TYR C   2       4.631 -31.944 -29.274  1.00 50.36           O  
ATOM    602  CG  TYR C   2       3.199 -35.033 -32.204  1.00 50.36           C  
ATOM    603  CD1 TYR C   2       1.911 -34.647 -32.571  1.00 50.36           C  
ATOM    604  CD2 TYR C   2       3.827 -36.021 -32.955  1.00 50.36           C  
ATOM    605  CE1 TYR C   2       1.267 -35.230 -33.657  1.00 50.36           C  
ATOM    606  CE2 TYR C   2       3.192 -36.611 -34.043  1.00 50.36           C  
ATOM    607  OH  TYR C   2       1.281 -36.790 -35.462  1.00 50.36           O  
ATOM    608  CZ  TYR C   2       1.914 -36.209 -34.386  1.00 50.36           C  
ATOM    609  N   SER C   3       6.539 -33.002 -29.902  1.00 52.35           N  
ATOM    610  CA  SER C   3       7.272 -32.571 -28.715  1.00 52.35           C  
ATOM    611  C   SER C   3       7.456 -31.058 -28.698  1.00 52.35           C  
ATOM    612  CB  SER C   3       8.636 -33.260 -28.647  1.00 52.35           C  
ATOM    613  O   SER C   3       7.413 -30.434 -27.635  1.00 52.35           O  
ATOM    614  OG  SER C   3       8.485 -34.659 -28.481  1.00 52.35           O  
ATOM    615  N   PHE C   4       7.711 -30.515 -29.946  1.00 49.67           N  
ATOM    616  CA  PHE C   4       7.920 -29.078 -30.074  1.00 49.67           C  
ATOM    617  C   PHE C   4       6.655 -28.312 -29.706  1.00 49.67           C  
ATOM    618  CB  PHE C   4       8.353 -28.721 -31.499  1.00 49.67           C  
ATOM    619  O   PHE C   4       6.719 -27.291 -29.018  1.00 49.67           O  
ATOM    620  CG  PHE C   4       8.545 -27.246 -31.724  1.00 49.67           C  
ATOM    621  CD1 PHE C   4       7.555 -26.487 -32.336  1.00 49.67           C  
ATOM    622  CD2 PHE C   4       9.717 -26.617 -31.323  1.00 49.67           C  
ATOM    623  CE1 PHE C   4       7.730 -25.121 -32.546  1.00 49.67           C  
ATOM    624  CE2 PHE C   4       9.899 -25.253 -31.529  1.00 49.67           C  
ATOM    625  CZ  PHE C   4       8.905 -24.507 -32.142  1.00 49.67           C  
ATOM    626  N   VAL C   5       5.486 -28.844 -30.053  1.00 55.15           N  
ATOM    627  CA  VAL C   5       4.194 -28.225 -29.772  1.00 55.15           C  
ATOM    628  C   VAL C   5       3.942 -28.215 -28.266  1.00 55.15           C  
ATOM    629  CB  VAL C   5       3.044 -28.957 -30.500  1.00 55.15           C  
ATOM    630  O   VAL C   5       3.444 -27.228 -27.721  1.00 55.15           O  
ATOM    631  CG1 VAL C   5       1.708 -28.269 -30.227  1.00 55.15           C  
ATOM    632  CG2 VAL C   5       3.319 -29.021 -32.001  1.00 55.15           C  
ATOM    633  N   SER C   6       4.383 -29.327 -27.694  1.00 52.50           N  
ATOM    634  CA  SER C   6       4.185 -29.447 -26.253  1.00 52.50           C  
ATOM    635  C   SER C   6       5.030 -28.431 -25.492  1.00 52.50           C  
ATOM    636  CB  SER C   6       4.525 -30.861 -25.781  1.00 52.50           C  
ATOM    637  O   SER C   6       4.587 -27.878 -24.484  1.00 52.50           O  
ATOM    638  OG  SER C   6       3.477 -31.763 -26.095  1.00 52.50           O  
ATOM    639  N   GLU C   7       6.284 -28.155 -26.107  1.00 57.67           N  
ATOM    640  CA  GLU C   7       7.172 -27.179 -25.483  1.00 57.67           C  
ATOM    641  C   GLU C   7       6.613 -25.765 -25.607  1.00 57.67           C  
ATOM    642  CB  GLU C   7       8.569 -27.249 -26.106  1.00 57.67           C  
ATOM    643  O   GLU C   7       6.698 -24.974 -24.666  1.00 57.67           O  
ATOM    644  CG  GLU C   7       9.382 -28.456 -25.661  1.00 57.67           C  
ATOM    645  CD  GLU C   7      10.816 -28.433 -26.165  1.00 57.67           C  
ATOM    646  OE1 GLU C   7      11.704 -27.920 -25.447  1.00 57.67           O  
ATOM    647  OE2 GLU C   7      11.053 -28.932 -27.288  1.00 57.67           O  
ATOM    648  N   GLU C   8       5.957 -25.534 -26.793  1.00 60.27           N  
ATOM    649  CA  GLU C   8       5.354 -24.226 -27.027  1.00 60.27           C  
ATOM    650  C   GLU C   8       4.134 -24.012 -26.135  1.00 60.27           C  
ATOM    651  CB  GLU C   8       4.963 -24.070 -28.499  1.00 60.27           C  
ATOM    652  O   GLU C   8       3.958 -22.934 -25.564  1.00 60.27           O  
ATOM    653  CG  GLU C   8       4.934 -22.626 -28.978  1.00 60.27           C  
ATOM    654  CD  GLU C   8       4.649 -22.493 -30.466  1.00 60.27           C  
ATOM    655  OE1 GLU C   8       3.460 -22.484 -30.858  1.00 60.27           O  
ATOM    656  OE2 GLU C   8       5.623 -22.398 -31.246  1.00 60.27           O  
ATOM    657  N   THR C   9       3.321 -25.129 -26.005  1.00 59.01           N  
ATOM    658  CA  THR C   9       2.136 -25.064 -25.156  1.00 59.01           C  
ATOM    659  C   THR C   9       2.529 -24.890 -23.692  1.00 59.01           C  
ATOM    660  CB  THR C   9       1.269 -26.327 -25.312  1.00 59.01           C  
ATOM    661  O   THR C   9       1.875 -24.152 -22.952  1.00 59.01           O  
ATOM    662  CG2 THR C   9       0.263 -26.167 -26.447  1.00 59.01           C  
ATOM    663  OG1 THR C   9       2.115 -27.449 -25.593  1.00 59.01           O  
ATOM    664  N   GLY C  10       3.594 -25.546 -23.419  1.00 56.19           N  
ATOM    665  CA  GLY C  10       4.073 -25.454 -22.049  1.00 56.19           C  
ATOM    666  C   GLY C  10       4.466 -24.045 -21.648  1.00 56.19           C  
ATOM    667  O   GLY C  10       4.108 -23.579 -20.564  1.00 56.19           O  
ATOM    668  N   THR C  11       5.143 -23.374 -22.621  1.00 61.53           N  
ATOM    669  CA  THR C  11       5.584 -22.015 -22.327  1.00 61.53           C  
ATOM    670  C   THR C  11       4.394 -21.060 -22.275  1.00 61.53           C  
ATOM    671  CB  THR C  11       6.599 -21.518 -23.373  1.00 61.53           C  
ATOM    672  O   THR C  11       4.366 -20.140 -21.454  1.00 61.53           O  
ATOM    673  CG2 THR C  11       7.958 -21.249 -22.735  1.00 61.53           C  
ATOM    674  OG1 THR C  11       6.750 -22.512 -24.393  1.00 61.53           O  
ATOM    675  N   LEU C  12       3.476 -21.381 -23.188  1.00 65.41           N  
ATOM    676  CA  LEU C  12       2.288 -20.535 -23.219  1.00 65.41           C  
ATOM    677  C   LEU C  12       1.491 -20.669 -21.926  1.00 65.41           C  
ATOM    678  CB  LEU C  12       1.406 -20.894 -24.417  1.00 65.41           C  
ATOM    679  O   LEU C  12       1.004 -19.674 -21.386  1.00 65.41           O  
ATOM    680  CG  LEU C  12       1.818 -20.301 -25.765  1.00 65.41           C  
ATOM    681  CD1 LEU C  12       1.222 -21.116 -26.908  1.00 65.41           C  
ATOM    682  CD2 LEU C  12       1.387 -18.841 -25.862  1.00 65.41           C  
ATOM    683  N   ILE C  13       1.374 -21.889 -21.464  1.00 66.27           N  
ATOM    684  CA  ILE C  13       0.648 -22.154 -20.227  1.00 66.27           C  
ATOM    685  C   ILE C  13       1.383 -21.517 -19.050  1.00 66.27           C  
ATOM    686  CB  ILE C  13       0.470 -23.671 -19.990  1.00 66.27           C  
ATOM    687  O   ILE C  13       0.764 -20.878 -18.196  1.00 66.27           O  
ATOM    688  CG1 ILE C  13      -0.350 -24.296 -21.124  1.00 66.27           C  
ATOM    689  CG2 ILE C  13      -0.188 -23.931 -18.631  1.00 66.27           C  
ATOM    690  CD1 ILE C  13      -0.023 -25.759 -21.390  1.00 66.27           C  
ATOM    691  N   VAL C  14       2.676 -21.646 -19.049  1.00 64.27           N  
ATOM    692  CA  VAL C  14       3.500 -21.094 -17.978  1.00 64.27           C  
ATOM    693  C   VAL C  14       3.418 -19.569 -17.997  1.00 64.27           C  
ATOM    694  CB  VAL C  14       4.971 -21.550 -18.101  1.00 64.27           C  
ATOM    695  O   VAL C  14       3.297 -18.935 -16.947  1.00 64.27           O  
ATOM    696  CG1 VAL C  14       5.833 -20.887 -17.028  1.00 64.27           C  
ATOM    697  CG2 VAL C  14       5.067 -23.072 -18.002  1.00 64.27           C  
ATOM    698  N   ASN C  15       3.456 -18.987 -19.221  1.00 72.99           N  
ATOM    699  CA  ASN C  15       3.366 -17.538 -19.366  1.00 72.99           C  
ATOM    700  C   ASN C  15       2.006 -17.013 -18.917  1.00 72.99           C  
ATOM    701  CB  ASN C  15       3.643 -17.125 -20.814  1.00 72.99           C  
ATOM    702  O   ASN C  15       1.924 -15.979 -18.251  1.00 72.99           O  
ATOM    703  CG  ASN C  15       3.840 -15.629 -20.967  1.00 72.99           C  
ATOM    704  ND2 ASN C  15       3.076 -15.020 -21.866  1.00 72.99           N  
ATOM    705  OD1 ASN C  15       4.672 -15.027 -20.284  1.00 72.99           O  
ATOM    706  N   SER C  16       1.000 -17.789 -19.281  1.00 73.59           N  
ATOM    707  CA  SER C  16      -0.353 -17.402 -18.896  1.00 73.59           C  
ATOM    708  C   SER C  16      -0.525 -17.428 -17.381  1.00 73.59           C  
ATOM    709  CB  SER C  16      -1.381 -18.326 -19.551  1.00 73.59           C  
ATOM    710  O   SER C  16      -1.099 -16.504 -16.801  1.00 73.59           O  
ATOM    711  OG  SER C  16      -2.698 -17.955 -19.181  1.00 73.59           O  
ATOM    712  N   VAL C  17      -0.005 -18.420 -16.689  1.00 71.22           N  
ATOM    713  CA  VAL C  17      -0.102 -18.582 -15.242  1.00 71.22           C  
ATOM    714  C   VAL C  17       0.695 -17.482 -14.544  1.00 71.22           C  
ATOM    715  CB  VAL C  17       0.399 -19.972 -14.791  1.00 71.22           C  
ATOM    716  O   VAL C  17       0.229 -16.896 -13.564  1.00 71.22           O  
ATOM    717  CG1 VAL C  17       0.375 -20.087 -13.268  1.00 71.22           C  
ATOM    718  CG2 VAL C  17      -0.444 -21.075 -15.427  1.00 71.22           C  
ATOM    719  N   LEU C  18       1.816 -17.164 -15.078  1.00 71.44           N  
ATOM    720  CA  LEU C  18       2.658 -16.119 -14.506  1.00 71.44           C  
ATOM    721  C   LEU C  18       1.992 -14.753 -14.633  1.00 71.44           C  
ATOM    722  CB  LEU C  18       4.026 -16.098 -15.192  1.00 71.44           C  
ATOM    723  O   LEU C  18       2.025 -13.952 -13.696  1.00 71.44           O  
ATOM    724  CG  LEU C  18       5.051 -17.117 -14.692  1.00 71.44           C  
ATOM    725  CD1 LEU C  18       6.230 -17.200 -15.657  1.00 71.44           C  
ATOM    726  CD2 LEU C  18       5.527 -16.754 -13.289  1.00 71.44           C  
ATOM    727  N   LEU C  19       1.376 -14.516 -15.801  1.00 73.02           N  
ATOM    728  CA  LEU C  19       0.684 -13.253 -16.034  1.00 73.02           C  
ATOM    729  C   LEU C  19      -0.496 -13.097 -15.080  1.00 73.02           C  
ATOM    730  CB  LEU C  19       0.199 -13.167 -17.483  1.00 73.02           C  
ATOM    731  O   LEU C  19      -0.721 -12.013 -14.537  1.00 73.02           O  
ATOM    732  CG  LEU C  19       1.248 -12.780 -18.527  1.00 73.02           C  
ATOM    733  CD1 LEU C  19       0.594 -12.599 -19.893  1.00 73.02           C  
ATOM    734  CD2 LEU C  19       1.978 -11.510 -18.105  1.00 73.02           C  
ATOM    735  N   PHE C  20      -1.246 -14.114 -14.889  1.00 80.54           N  
ATOM    736  CA  PHE C  20      -2.381 -14.097 -13.973  1.00 80.54           C  
ATOM    737  C   PHE C  20      -1.922 -13.808 -12.549  1.00 80.54           C  
ATOM    738  CB  PHE C  20      -3.132 -15.431 -14.022  1.00 80.54           C  
ATOM    739  O   PHE C  20      -2.519 -12.982 -11.855  1.00 80.54           O  
ATOM    740  CG  PHE C  20      -4.424 -15.429 -13.250  1.00 80.54           C  
ATOM    741  CD1 PHE C  20      -4.502 -16.024 -11.997  1.00 80.54           C  
ATOM    742  CD2 PHE C  20      -5.561 -14.830 -13.778  1.00 80.54           C  
ATOM    743  CE1 PHE C  20      -5.697 -16.024 -11.280  1.00 80.54           C  
ATOM    744  CE2 PHE C  20      -6.758 -14.825 -13.067  1.00 80.54           C  
ATOM    745  CZ  PHE C  20      -6.824 -15.423 -11.819  1.00 80.54           C  
ATOM    746  N   LEU C  21      -0.913 -14.419 -12.086  1.00 77.51           N  
ATOM    747  CA  LEU C  21      -0.354 -14.209 -10.755  1.00 77.51           C  
ATOM    748  C   LEU C  21       0.113 -12.768 -10.582  1.00 77.51           C  
ATOM    749  CB  LEU C  21       0.813 -15.169 -10.506  1.00 77.51           C  
ATOM    750  O   LEU C  21      -0.142 -12.148  -9.547  1.00 77.51           O  
ATOM    751  CG  LEU C  21       0.442 -16.591 -10.080  1.00 77.51           C  
ATOM    752  CD1 LEU C  21       1.675 -17.488 -10.099  1.00 77.51           C  
ATOM    753  CD2 LEU C  21      -0.200 -16.584  -8.697  1.00 77.51           C  
ATOM    754  N   ALA C  22       0.755 -12.293 -11.625  1.00 74.97           N  
ATOM    755  CA  ALA C  22       1.235 -10.913 -11.600  1.00 74.97           C  
ATOM    756  C   ALA C  22       0.072  -9.930 -11.494  1.00 74.97           C  
ATOM    757  CB  ALA C  22       2.066 -10.616 -12.846  1.00 74.97           C  
ATOM    758  O   ALA C  22       0.159  -8.932 -10.775  1.00 74.97           O  
ATOM    759  N   PHE C  23      -0.984 -10.210 -12.141  1.00 83.21           N  
ATOM    760  CA  PHE C  23      -2.168  -9.359 -12.136  1.00 83.21           C  
ATOM    761  C   PHE C  23      -2.790  -9.304 -10.746  1.00 83.21           C  
ATOM    762  CB  PHE C  23      -3.198  -9.863 -13.152  1.00 83.21           C  
ATOM    763  O   PHE C  23      -3.167  -8.231 -10.271  1.00 83.21           O  
ATOM    764  CG  PHE C  23      -4.335  -8.906 -13.390  1.00 83.21           C  
ATOM    765  CD1 PHE C  23      -5.610  -9.190 -12.917  1.00 83.21           C  
ATOM    766  CD2 PHE C  23      -4.127  -7.722 -14.085  1.00 83.21           C  
ATOM    767  CE1 PHE C  23      -6.665  -8.306 -13.136  1.00 83.21           C  
ATOM    768  CE2 PHE C  23      -5.176  -6.834 -14.307  1.00 83.21           C  
ATOM    769  CZ  PHE C  23      -6.444  -7.128 -13.833  1.00 83.21           C  
ATOM    770  N   VAL C  24      -2.902 -10.399 -10.029  1.00 78.84           N  
ATOM    771  CA  VAL C  24      -3.474 -10.478  -8.688  1.00 78.84           C  
ATOM    772  C   VAL C  24      -2.625  -9.662  -7.716  1.00 78.84           C  
ATOM    773  CB  VAL C  24      -3.583 -11.940  -8.203  1.00 78.84           C  
ATOM    774  O   VAL C  24      -3.158  -8.899  -6.906  1.00 78.84           O  
ATOM    775  CG1 VAL C  24      -4.097 -11.995  -6.765  1.00 78.84           C  
ATOM    776  CG2 VAL C  24      -4.494 -12.743  -9.130  1.00 78.84           C  
ATOM    777  N   VAL C  25      -1.351  -9.754  -7.840  1.00 78.30           N  
ATOM    778  CA  VAL C  25      -0.431  -9.012  -6.984  1.00 78.30           C  
ATOM    779  C   VAL C  25      -0.576  -7.515  -7.246  1.00 78.30           C  
ATOM    780  CB  VAL C  25       1.033  -9.453  -7.207  1.00 78.30           C  
ATOM    781  O   VAL C  25      -0.608  -6.714  -6.308  1.00 78.30           O  
ATOM    782  CG1 VAL C  25       1.981  -8.646  -6.323  1.00 78.30           C  
ATOM    783  CG2 VAL C  25       1.186 -10.949  -6.935  1.00 78.30           C  
ATOM    784  N   PHE C  26      -0.649  -7.188  -8.504  1.00 79.92           N  
ATOM    785  CA  PHE C  26      -0.798  -5.797  -8.916  1.00 79.92           C  
ATOM    786  C   PHE C  26      -2.071  -5.194  -8.334  1.00 79.92           C  
ATOM    787  CB  PHE C  26      -0.814  -5.686 -10.443  1.00 79.92           C  
ATOM    788  O   PHE C  26      -2.058  -4.068  -7.833  1.00 79.92           O  
ATOM    789  CG  PHE C  26      -0.491  -4.308 -10.955  1.00 79.92           C  
ATOM    790  CD1 PHE C  26      -1.505  -3.433 -11.326  1.00 79.92           C  
ATOM    791  CD2 PHE C  26       0.828  -3.887 -11.064  1.00 79.92           C  
ATOM    792  CE1 PHE C  26      -1.208  -2.157 -11.800  1.00 79.92           C  
ATOM    793  CE2 PHE C  26       1.132  -2.613 -11.537  1.00 79.92           C  
ATOM    794  CZ  PHE C  26       0.113  -1.750 -11.905  1.00 79.92           C  
ATOM    795  N   LEU C  27      -3.139  -5.949  -8.364  1.00 79.89           N  
ATOM    796  CA  LEU C  27      -4.415  -5.490  -7.826  1.00 79.89           C  
ATOM    797  C   LEU C  27      -4.331  -5.297  -6.316  1.00 79.89           C  
ATOM    798  CB  LEU C  27      -5.528  -6.486  -8.164  1.00 79.89           C  
ATOM    799  O   LEU C  27      -4.841  -4.309  -5.783  1.00 79.89           O  
ATOM    800  CG  LEU C  27      -6.129  -6.381  -9.566  1.00 79.89           C  
ATOM    801  CD1 LEU C  27      -7.007  -5.138  -9.675  1.00 79.89           C  
ATOM    802  CD2 LEU C  27      -5.027  -6.357 -10.620  1.00 79.89           C  
ATOM    803  N   LEU C  28      -3.683  -6.178  -5.617  1.00 79.15           N  
ATOM    804  CA  LEU C  28      -3.533  -6.100  -4.168  1.00 79.15           C  
ATOM    805  C   LEU C  28      -2.758  -4.849  -3.768  1.00 79.15           C  
ATOM    806  CB  LEU C  28      -2.823  -7.347  -3.634  1.00 79.15           C  
ATOM    807  O   LEU C  28      -3.165  -4.126  -2.856  1.00 79.15           O  
ATOM    808  CG  LEU C  28      -3.659  -8.626  -3.566  1.00 79.15           C  
ATOM    809  CD1 LEU C  28      -2.792  -9.803  -3.130  1.00 79.15           C  
ATOM    810  CD2 LEU C  28      -4.839  -8.445  -2.618  1.00 79.15           C  
ATOM    811  N   VAL C  29      -1.668  -4.629  -4.445  1.00 80.68           N  
ATOM    812  CA  VAL C  29      -0.812  -3.486  -4.144  1.00 80.68           C  
ATOM    813  C   VAL C  29      -1.577  -2.188  -4.394  1.00 80.68           C  
ATOM    814  CB  VAL C  29       0.485  -3.511  -4.982  1.00 80.68           C  
ATOM    815  O   VAL C  29      -1.534  -1.267  -3.575  1.00 80.68           O  
ATOM    816  CG1 VAL C  29       1.322  -2.260  -4.719  1.00 80.68           C  
ATOM    817  CG2 VAL C  29       1.292  -4.772  -4.679  1.00 80.68           C  
ATOM    818  N   THR C  30      -2.273  -2.171  -5.553  1.00 81.70           N  
ATOM    819  CA  THR C  30      -3.047  -0.987  -5.911  1.00 81.70           C  
ATOM    820  C   THR C  30      -4.122  -0.706  -4.866  1.00 81.70           C  
ATOM    821  CB  THR C  30      -3.702  -1.147  -7.296  1.00 81.70           C  
ATOM    822  O   THR C  30      -4.278   0.432  -4.419  1.00 81.70           O  
ATOM    823  CG2 THR C  30      -4.463   0.114  -7.692  1.00 81.70           C  
ATOM    824  OG1 THR C  30      -2.686  -1.405  -8.272  1.00 81.70           O  
ATOM    825  N   LEU C  31      -4.797  -1.741  -4.436  1.00 80.89           N  
ATOM    826  CA  LEU C  31      -5.836  -1.603  -3.422  1.00 80.89           C  
ATOM    827  C   LEU C  31      -5.240  -1.160  -2.090  1.00 80.89           C  
ATOM    828  CB  LEU C  31      -6.590  -2.923  -3.243  1.00 80.89           C  
ATOM    829  O   LEU C  31      -5.832  -0.341  -1.382  1.00 80.89           O  
ATOM    830  CG  LEU C  31      -7.575  -3.297  -4.352  1.00 80.89           C  
ATOM    831  CD1 LEU C  31      -8.129  -4.699  -4.119  1.00 80.89           C  
ATOM    832  CD2 LEU C  31      -8.705  -2.276  -4.431  1.00 80.89           C  
ATOM    833  N   ALA C  32      -4.116  -1.591  -1.741  1.00 76.89           N  
ATOM    834  CA  ALA C  32      -3.432  -1.241  -0.498  1.00 76.89           C  
ATOM    835  C   ALA C  32      -3.073   0.242  -0.469  1.00 76.89           C  
ATOM    836  CB  ALA C  32      -2.177  -2.092  -0.323  1.00 76.89           C  
ATOM    837  O   ALA C  32      -3.297   0.922   0.535  1.00 76.89           O  
ATOM    838  N   ILE C  33      -2.622   0.736  -1.579  1.00 74.40           N  
ATOM    839  CA  ILE C  33      -2.195   2.128  -1.671  1.00 74.40           C  
ATOM    840  C   ILE C  33      -3.410   3.048  -1.574  1.00 74.40           C  
ATOM    841  CB  ILE C  33      -1.424   2.397  -2.983  1.00 74.40           C  
ATOM    842  O   ILE C  33      -3.377   4.058  -0.868  1.00 74.40           O  
ATOM    843  CG1 ILE C  33      -0.144   1.554  -3.031  1.00 74.40           C  
ATOM    844  CG2 ILE C  33      -1.103   3.887  -3.125  1.00 74.40           C  
ATOM    845  CD1 ILE C  33       0.508   1.497  -4.406  1.00 74.40           C  
ATOM    846  N   LEU C  34      -4.412   2.608  -2.404  1.00 76.79           N  
ATOM    847  CA  LEU C  34      -5.635   3.403  -2.377  1.00 76.79           C  
ATOM    848  C   LEU C  34      -6.205   3.476  -0.964  1.00 76.79           C  
ATOM    849  CB  LEU C  34      -6.679   2.814  -3.330  1.00 76.79           C  
ATOM    850  O   LEU C  34      -6.586   4.553  -0.500  1.00 76.79           O  
ATOM    851  CG  LEU C  34      -7.965   3.621  -3.510  1.00 76.79           C  
ATOM    852  CD1 LEU C  34      -7.670   4.935  -4.226  1.00 76.79           C  
ATOM    853  CD2 LEU C  34      -9.003   2.809  -4.277  1.00 76.79           C  
ATOM    854  N   THR C  35      -6.218   2.367  -0.249  1.00 78.52           N  
ATOM    855  CA  THR C  35      -6.714   2.305   1.121  1.00 78.52           C  
ATOM    856  C   THR C  35      -5.854   3.160   2.048  1.00 78.52           C  
ATOM    857  CB  THR C  35      -6.747   0.855   1.639  1.00 78.52           C  
ATOM    858  O   THR C  35      -6.378   3.882   2.899  1.00 78.52           O  
ATOM    859  CG2 THR C  35      -7.341   0.785   3.042  1.00 78.52           C  
ATOM    860  OG1 THR C  35      -7.542   0.056   0.755  1.00 78.52           O  
ATOM    861  N   ALA C  36      -4.603   3.154   1.869  1.00 68.91           N  
ATOM    862  CA  ALA C  36      -3.678   3.941   2.681  1.00 68.91           C  
ATOM    863  C   ALA C  36      -3.908   5.436   2.480  1.00 68.91           C  
ATOM    864  CB  ALA C  36      -2.234   3.578   2.347  1.00 68.91           C  
ATOM    865  O   ALA C  36      -3.909   6.206   3.444  1.00 68.91           O  
ATOM    866  N   LEU C  37      -4.077   5.877   1.248  1.00 68.09           N  
ATOM    867  CA  LEU C  37      -4.302   7.280   0.919  1.00 68.09           C  
ATOM    868  C   LEU C  37      -5.601   7.783   1.540  1.00 68.09           C  
ATOM    869  CB  LEU C  37      -4.340   7.475  -0.599  1.00 68.09           C  
ATOM    870  O   LEU C  37      -5.657   8.904   2.052  1.00 68.09           O  
ATOM    871  CG  LEU C  37      -3.005   7.342  -1.333  1.00 68.09           C  
ATOM    872  CD1 LEU C  37      -3.223   7.384  -2.842  1.00 68.09           C  
ATOM    873  CD2 LEU C  37      -2.041   8.440  -0.895  1.00 68.09           C  
ATOM    874  N   ARG C  38      -6.588   6.950   1.421  1.00 76.27           N  
ATOM    875  CA  ARG C  38      -7.869   7.325   2.011  1.00 76.27           C  
ATOM    876  C   ARG C  38      -7.734   7.552   3.513  1.00 76.27           C  
ATOM    877  CB  ARG C  38      -8.923   6.250   1.737  1.00 76.27           C  
ATOM    878  O   ARG C  38      -8.274   8.521   4.051  1.00 76.27           O  
ATOM    879  CG  ARG C  38     -10.342   6.789   1.645  1.00 76.27           C  
ATOM    880  CD  ARG C  38     -11.340   5.692   1.300  1.00 76.27           C  
ATOM    881  NE  ARG C  38     -11.995   5.943   0.020  1.00 76.27           N  
ATOM    882  NH1 ARG C  38     -13.425   4.134   0.163  1.00 76.27           N  
ATOM    883  NH2 ARG C  38     -13.497   5.516  -1.665  1.00 76.27           N  
ATOM    884  CZ  ARG C  38     -12.971   5.197  -0.491  1.00 76.27           C  
ATOM    885  N   LEU C  39      -7.028   6.679   4.098  1.00 67.38           N  
ATOM    886  CA  LEU C  39      -6.823   6.793   5.537  1.00 67.38           C  
ATOM    887  C   LEU C  39      -6.022   8.046   5.875  1.00 67.38           C  
ATOM    888  CB  LEU C  39      -6.104   5.553   6.076  1.00 67.38           C  
ATOM    889  O   LEU C  39      -6.347   8.757   6.828  1.00 67.38           O  
ATOM    890  CG  LEU C  39      -6.215   5.306   7.582  1.00 67.38           C  
ATOM    891  CD1 LEU C  39      -6.774   3.912   7.850  1.00 67.38           C  
ATOM    892  CD2 LEU C  39      -4.858   5.482   8.254  1.00 67.38           C  
ATOM    893  N   CYS C  40      -4.986   8.292   5.059  1.00 67.28           N  
ATOM    894  CA  CYS C  40      -4.156   9.473   5.268  1.00 67.28           C  
ATOM    895  C   CYS C  40      -4.975  10.750   5.113  1.00 67.28           C  
ATOM    896  CB  CYS C  40      -2.984   9.486   4.287  1.00 67.28           C  
ATOM    897  O   CYS C  40      -4.829  11.686   5.901  1.00 67.28           O  
ATOM    898  SG  CYS C  40      -1.624  10.561   4.792  1.00 67.28           S  
ATOM    899  N   ALA C  41      -5.801  10.861   4.163  1.00 62.79           N  
ATOM    900  CA  ALA C  41      -6.639  12.029   3.905  1.00 62.79           C  
ATOM    901  C   ALA C  41      -7.615  12.268   5.053  1.00 62.79           C  
ATOM    902  CB  ALA C  41      -7.399  11.860   2.592  1.00 62.79           C  
ATOM    903  O   ALA C  41      -7.857  13.413   5.443  1.00 62.79           O  
ATOM    904  N   TYR C  42      -8.098  11.190   5.515  1.00 63.78           N  
ATOM    905  CA  TYR C  42      -9.018  11.273   6.644  1.00 63.78           C  
ATOM    906  C   TYR C  42      -8.324  11.848   7.872  1.00 63.78           C  
ATOM    907  CB  TYR C  42      -9.596   9.892   6.970  1.00 63.78           C  
ATOM    908  O   TYR C  42      -8.897  12.674   8.588  1.00 63.78           O  
ATOM    909  CG  TYR C  42     -10.659   9.435   6.001  1.00 63.78           C  
ATOM    910  CD1 TYR C  42     -11.960   9.926   6.082  1.00 63.78           C  
ATOM    911  CD2 TYR C  42     -10.365   8.511   5.004  1.00 63.78           C  
ATOM    912  CE1 TYR C  42     -12.944   9.507   5.192  1.00 63.78           C  
ATOM    913  CE2 TYR C  42     -11.341   8.085   4.109  1.00 63.78           C  
ATOM    914  OH  TYR C  42     -13.595   8.168   3.327  1.00 63.78           O  
ATOM    915  CZ  TYR C  42     -12.625   8.587   4.210  1.00 63.78           C  
ATOM    916  N   CYS C  43      -7.192  11.348   8.016  1.00 59.36           N  
ATOM    917  CA  CYS C  43      -6.435  11.818   9.170  1.00 59.36           C  
ATOM    918  C   CYS C  43      -6.094  13.297   9.032  1.00 59.36           C  
ATOM    919  CB  CYS C  43      -5.153  11.004   9.339  1.00 59.36           C  
ATOM    920  O   CYS C  43      -6.178  14.051  10.003  1.00 59.36           O  
ATOM    921  SG  CYS C  43      -5.381   9.472  10.269  1.00 59.36           S  
ATOM    922  N   CYS C  44      -5.747  13.691   7.908  1.00 60.64           N  
ATOM    923  CA  CYS C  44      -5.423  15.092   7.665  1.00 60.64           C  
ATOM    924  C   CYS C  44      -6.660  15.971   7.808  1.00 60.64           C  
ATOM    925  CB  CYS C  44      -4.819  15.269   6.273  1.00 60.64           C  
ATOM    926  O   CYS C  44      -6.570  17.105   8.281  1.00 60.64           O  
ATOM    927  SG  CYS C  44      -3.137  14.629   6.122  1.00 60.64           S  
ATOM    928  N   ASN C  45      -7.708  15.489   7.367  1.00 58.75           N  
ATOM    929  CA  ASN C  45      -8.971  16.212   7.471  1.00 58.75           C  
ATOM    930  C   ASN C  45      -9.337  16.497   8.924  1.00 58.75           C  
ATOM    931  CB  ASN C  45     -10.094  15.432   6.784  1.00 58.75           C  
ATOM    932  O   ASN C  45      -9.819  17.585   9.246  1.00 58.75           O  
ATOM    933  CG  ASN C  45     -10.805  16.245   5.720  1.00 58.75           C  
ATOM    934  ND2 ASN C  45     -10.808  15.742   4.492  1.00 58.75           N  
ATOM    935  OD1 ASN C  45     -11.346  17.318   6.001  1.00 58.75           O  
ATOM    936  N   ILE C  46      -9.098  15.521   9.750  1.00 58.88           N  
ATOM    937  CA  ILE C  46      -9.382  15.671  11.173  1.00 58.88           C  
ATOM    938  C   ILE C  46      -8.443  16.711  11.780  1.00 58.88           C  
ATOM    939  CB  ILE C  46      -9.245  14.325  11.921  1.00 58.88           C  
ATOM    940  O   ILE C  46      -8.868  17.549  12.579  1.00 58.88           O  
ATOM    941  CG1 ILE C  46     -10.352  13.358  11.484  1.00 58.88           C  
ATOM    942  CG2 ILE C  46      -9.275  14.544  13.436  1.00 58.88           C  
ATOM    943  CD1 ILE C  46     -10.060  11.898  11.806  1.00 58.88           C  
ATOM    944  N   VAL C  47      -7.304  16.686  11.321  1.00 59.14           N  
ATOM    945  CA  VAL C  47      -6.316  17.640  11.813  1.00 59.14           C  
ATOM    946  C   VAL C  47      -6.642  19.038  11.292  1.00 59.14           C  
ATOM    947  CB  VAL C  47      -4.883  17.238  11.397  1.00 59.14           C  
ATOM    948  O   VAL C  47      -6.491  20.027  12.013  1.00 59.14           O  
ATOM    949  CG1 VAL C  47      -3.868  18.266  11.894  1.00 59.14           C  
ATOM    950  CG2 VAL C  47      -4.544  15.847  11.930  1.00 59.14           C  
ATOM    951  N   ASN C  48      -7.078  19.132  10.112  1.00 57.75           N  
ATOM    952  CA  ASN C  48      -7.465  20.404   9.511  1.00 57.75           C  
ATOM    953  C   ASN C  48      -8.644  21.036  10.248  1.00 57.75           C  
ATOM    954  CB  ASN C  48      -7.803  20.218   8.031  1.00 57.75           C  
ATOM    955  O   ASN C  48      -8.640  22.238  10.519  1.00 57.75           O  
ATOM    956  CG  ASN C  48      -7.924  21.535   7.289  1.00 57.75           C  
ATOM    957  ND2 ASN C  48      -9.145  21.891   6.908  1.00 57.75           N  
ATOM    958  OD1 ASN C  48      -6.928  22.227   7.061  1.00 57.75           O  
ATOM    959  N   VAL C  49      -9.578  20.260  10.524  1.00 57.50           N  
ATOM    960  CA  VAL C  49     -10.766  20.706  11.244  1.00 57.50           C  
ATOM    961  C   VAL C  49     -10.389  21.099  12.670  1.00 57.50           C  
ATOM    962  CB  VAL C  49     -11.861  19.615  11.263  1.00 57.50           C  
ATOM    963  O   VAL C  49     -10.928  22.064  13.218  1.00 57.50           O  
ATOM    964  CG1 VAL C  49     -13.024  20.033  12.159  1.00 57.50           C  
ATOM    965  CG2 VAL C  49     -12.351  19.327   9.845  1.00 57.50           C  
ATOM    966  N   SER C  50      -9.597  20.466  13.303  1.00 55.61           N  
ATOM    967  CA  SER C  50      -9.109  20.777  14.643  1.00 55.61           C  
ATOM    968  C   SER C  50      -8.240  22.030  14.639  1.00 55.61           C  
ATOM    969  CB  SER C  50      -8.317  19.599  15.212  1.00 55.61           C  
ATOM    970  O   SER C  50      -8.279  22.822  15.582  1.00 55.61           O  
ATOM    971  OG  SER C  50      -9.160  18.479  15.419  1.00 55.61           O  
ATOM    972  N   LEU C  51      -7.565  22.164  13.517  1.00 51.14           N  
ATOM    973  CA  LEU C  51      -6.675  23.311  13.374  1.00 51.14           C  
ATOM    974  C   LEU C  51      -7.415  24.502  12.775  1.00 51.14           C  
ATOM    975  CB  LEU C  51      -5.471  22.950  12.500  1.00 51.14           C  
ATOM    976  O   LEU C  51      -7.148  25.650  13.137  1.00 51.14           O  
ATOM    977  CG  LEU C  51      -4.400  22.073  13.149  1.00 51.14           C  
ATOM    978  CD1 LEU C  51      -3.317  21.721  12.135  1.00 51.14           C  
ATOM    979  CD2 LEU C  51      -3.796  22.775  14.361  1.00 51.14           C  
ATOM    980  N   VAL C  52      -8.223  24.228  11.826  1.00 54.28           N  
ATOM    981  CA  VAL C  52      -8.964  25.276  11.132  1.00 54.28           C  
ATOM    982  C   VAL C  52      -9.867  26.011  12.120  1.00 54.28           C  
ATOM    983  CB  VAL C  52      -9.803  24.703   9.968  1.00 54.28           C  
ATOM    984  O   VAL C  52     -10.052  27.226  12.016  1.00 54.28           O  
ATOM    985  CG1 VAL C  52      -8.902  24.297   8.803  1.00 54.28           C  
ATOM    986  CG2 VAL C  52     -10.633  23.513  10.445  1.00 54.28           C  
ATOM    987  N   LYS C  53     -10.469  25.315  12.989  1.00 53.67           N  
ATOM    988  CA  LYS C  53     -11.336  25.955  13.974  1.00 53.67           C  
ATOM    989  C   LYS C  53     -10.566  26.984  14.797  1.00 53.67           C  
ATOM    990  CB  LYS C  53     -11.964  24.909  14.896  1.00 53.67           C  
ATOM    991  O   LYS C  53     -10.966  28.147  14.878  1.00 53.67           O  
ATOM    992  CG  LYS C  53     -13.486  24.913  14.890  1.00 53.67           C  
ATOM    993  CD  LYS C  53     -14.047  23.504  14.750  1.00 53.67           C  
ATOM    994  CE  LYS C  53     -15.561  23.486  14.912  1.00 53.67           C  
ATOM    995  NZ  LYS C  53     -16.239  22.896  13.719  1.00 53.67           N  
ATOM    996  N   PRO C  54      -9.534  26.563  15.503  1.00 46.73           N  
ATOM    997  CA  PRO C  54      -8.749  27.512  16.296  1.00 46.73           C  
ATOM    998  C   PRO C  54      -7.989  28.515  15.432  1.00 46.73           C  
ATOM    999  CB  PRO C  54      -7.781  26.611  17.067  1.00 46.73           C  
ATOM   1000  O   PRO C  54      -7.726  29.638  15.870  1.00 46.73           O  
ATOM   1001  CG  PRO C  54      -7.789  25.315  16.322  1.00 46.73           C  
ATOM   1002  CD  PRO C  54      -9.052  25.238  15.514  1.00 46.73           C  
ATOM   1003  N   SER C  55      -7.731  28.207  14.210  1.00 51.08           N  
ATOM   1004  CA  SER C  55      -7.021  29.050  13.254  1.00 51.08           C  
ATOM   1005  C   SER C  55      -7.912  30.178  12.743  1.00 51.08           C  
ATOM   1006  CB  SER C  55      -6.514  28.216  12.076  1.00 51.08           C  
ATOM   1007  O   SER C  55      -7.441  31.294  12.515  1.00 51.08           O  
ATOM   1008  OG  SER C  55      -6.643  26.832  12.349  1.00 51.08           O  
ATOM   1009  N   PHE C  56      -9.171  29.831  12.435  1.00 50.57           N  
ATOM   1010  CA  PHE C  56     -10.134  30.837  12.003  1.00 50.57           C  
ATOM   1011  C   PHE C  56     -10.341  31.888  13.087  1.00 50.57           C  
ATOM   1012  CB  PHE C  56     -11.472  30.183  11.644  1.00 50.57           C  
ATOM   1013  O   PHE C  56     -10.438  33.081  12.791  1.00 50.57           O  
ATOM   1014  CG  PHE C  56     -12.473  31.136  11.049  1.00 50.57           C  
ATOM   1015  CD1 PHE C  56     -13.469  31.701  11.837  1.00 50.57           C  
ATOM   1016  CD2 PHE C  56     -12.419  31.466   9.702  1.00 50.57           C  
ATOM   1017  CE1 PHE C  56     -14.397  32.583  11.289  1.00 50.57           C  
ATOM   1018  CE2 PHE C  56     -13.343  32.347   9.147  1.00 50.57           C  
ATOM   1019  CZ  PHE C  56     -14.332  32.904   9.942  1.00 50.57           C  
ATOM   1020  N   TYR C  57     -10.373  31.435  14.316  1.00 50.00           N  
ATOM   1021  CA  TYR C  57     -10.523  32.336  15.452  1.00 50.00           C  
ATOM   1022  C   TYR C  57      -9.338  33.290  15.552  1.00 50.00           C  
ATOM   1023  CB  TYR C  57     -10.665  31.542  16.754  1.00 50.00           C  
ATOM   1024  O   TYR C  57      -9.518  34.496  15.736  1.00 50.00           O  
ATOM   1025  CG  TYR C  57     -10.837  32.408  17.978  1.00 50.00           C  
ATOM   1026  CD1 TYR C  57      -9.768  32.657  18.836  1.00 50.00           C  
ATOM   1027  CD2 TYR C  57     -12.069  32.978  18.280  1.00 50.00           C  
ATOM   1028  CE1 TYR C  57      -9.923  33.453  19.966  1.00 50.00           C  
ATOM   1029  CE2 TYR C  57     -12.235  33.776  19.408  1.00 50.00           C  
ATOM   1030  OH  TYR C  57     -11.317  34.796  21.360  1.00 50.00           O  
ATOM   1031  CZ  TYR C  57     -11.158  34.007  20.243  1.00 50.00           C  
ATOM   1032  N   VAL C  58      -8.223  32.752  15.458  1.00 47.99           N  
ATOM   1033  CA  VAL C  58      -6.998  33.539  15.549  1.00 47.99           C  
ATOM   1034  C   VAL C  58      -6.884  34.462  14.338  1.00 47.99           C  
ATOM   1035  CB  VAL C  58      -5.748  32.635  15.649  1.00 47.99           C  
ATOM   1036  O   VAL C  58      -6.414  35.596  14.455  1.00 47.99           O  
ATOM   1037  CG1 VAL C  58      -4.635  33.337  16.424  1.00 47.99           C  
ATOM   1038  CG2 VAL C  58      -6.105  31.304  16.309  1.00 47.99           C  
ATOM   1039  N   TYR C  59      -7.300  33.921  13.214  1.00 52.28           N  
ATOM   1040  CA  TYR C  59      -7.244  34.691  11.977  1.00 52.28           C  
ATOM   1041  C   TYR C  59      -8.169  35.900  12.044  1.00 52.28           C  
ATOM   1042  CB  TYR C  59      -7.620  33.812  10.780  1.00 52.28           C  
ATOM   1043  O   TYR C  59      -7.806  36.993  11.604  1.00 52.28           O  
ATOM   1044  CG  TYR C  59      -6.442  33.112  10.147  1.00 52.28           C  
ATOM   1045  CD1 TYR C  59      -5.693  33.732   9.149  1.00 52.28           C  
ATOM   1046  CD2 TYR C  59      -6.077  31.831  10.544  1.00 52.28           C  
ATOM   1047  CE1 TYR C  59      -4.608  33.090   8.561  1.00 52.28           C  
ATOM   1048  CE2 TYR C  59      -4.994  31.179   9.963  1.00 52.28           C  
ATOM   1049  OH  TYR C  59      -3.193  31.176   8.396  1.00 52.28           O  
ATOM   1050  CZ  TYR C  59      -4.266  31.816   8.975  1.00 52.28           C  
ATOM   1051  N   SER C  60      -9.405  35.649  12.491  1.00 54.02           N  
ATOM   1052  CA  SER C  60     -10.370  36.734  12.637  1.00 54.02           C  
ATOM   1053  C   SER C  60      -9.881  37.778  13.635  1.00 54.02           C  
ATOM   1054  CB  SER C  60     -11.727  36.188  13.081  1.00 54.02           C  
ATOM   1055  O   SER C  60     -10.093  38.977  13.441  1.00 54.02           O  
ATOM   1056  OG  SER C  60     -11.639  34.806  13.384  1.00 54.02           O  
ATOM   1057  N   ARG C  61      -9.148  37.460  14.695  1.00 48.59           N  
ATOM   1058  CA  ARG C  61      -8.611  38.340  15.727  1.00 48.59           C  
ATOM   1059  C   ARG C  61      -7.442  39.162  15.192  1.00 48.59           C  
ATOM   1060  CB  ARG C  61      -8.167  37.531  16.947  1.00 48.59           C  
ATOM   1061  O   ARG C  61      -7.325  40.352  15.492  1.00 48.59           O  
ATOM   1062  CG  ARG C  61      -9.292  37.218  17.922  1.00 48.59           C  
ATOM   1063  CD  ARG C  61      -9.555  38.379  18.870  1.00 48.59           C  
ATOM   1064  NE  ARG C  61     -10.821  39.043  18.570  1.00 48.59           N  
ATOM   1065  NH1 ARG C  61     -11.181  39.784  20.728  1.00 48.59           N  
ATOM   1066  NH2 ARG C  61     -12.699  40.263  19.079  1.00 48.59           N  
ATOM   1067  CZ  ARG C  61     -11.564  39.695  19.460  1.00 48.59           C  
ATOM   1068  N   VAL C  62      -6.632  38.470  14.466  1.00 50.60           N  
ATOM   1069  CA  VAL C  62      -5.469  39.130  13.881  1.00 50.60           C  
ATOM   1070  C   VAL C  62      -5.923  40.153  12.842  1.00 50.60           C  
ATOM   1071  CB  VAL C  62      -4.502  38.111  13.239  1.00 50.60           C  
ATOM   1072  O   VAL C  62      -5.364  41.249  12.756  1.00 50.60           O  
ATOM   1073  CG1 VAL C  62      -3.355  38.828  12.529  1.00 50.60           C  
ATOM   1074  CG2 VAL C  62      -3.962  37.149  14.295  1.00 50.60           C  
ATOM   1075  N   LYS C  63      -6.904  39.720  12.017  1.00 52.31           N  
ATOM   1076  CA  LYS C  63      -7.468  40.636  11.030  1.00 52.31           C  
ATOM   1077  C   LYS C  63      -8.045  41.880  11.699  1.00 52.31           C  
ATOM   1078  CB  LYS C  63      -8.550  39.936  10.205  1.00 52.31           C  
ATOM   1079  O   LYS C  63      -7.873  42.995  11.202  1.00 52.31           O  
ATOM   1080  CG  LYS C  63      -9.014  40.729   8.992  1.00 52.31           C  
ATOM   1081  CD  LYS C  63     -10.233  40.091   8.340  1.00 52.31           C  
ATOM   1082  CE  LYS C  63      -9.899  39.513   6.972  1.00 52.31           C  
ATOM   1083  NZ  LYS C  63     -11.129  39.148   6.208  1.00 52.31           N  
ATOM   1084  N   ASN C  64      -8.698  41.743  12.855  1.00 50.35           N  
ATOM   1085  CA  ASN C  64      -9.267  42.847  13.622  1.00 50.35           C  
ATOM   1086  C   ASN C  64      -8.179  43.744  14.206  1.00 50.35           C  
ATOM   1087  CB  ASN C  64     -10.172  42.316  14.736  1.00 50.35           C  
ATOM   1088  O   ASN C  64      -8.310  44.969  14.202  1.00 50.35           O  
ATOM   1089  CG  ASN C  64     -11.378  43.202  14.979  1.00 50.35           C  
ATOM   1090  ND2 ASN C  64     -12.457  42.949  14.249  1.00 50.35           N  
ATOM   1091  OD1 ASN C  64     -11.340  44.107  15.817  1.00 50.35           O  
ATOM   1092  N   LEU C  65      -7.090  43.119  14.684  1.00 50.82           N  
ATOM   1093  CA  LEU C  65      -5.963  43.852  15.249  1.00 50.82           C  
ATOM   1094  C   LEU C  65      -5.190  44.586  14.158  1.00 50.82           C  
ATOM   1095  CB  LEU C  65      -5.028  42.901  16.001  1.00 50.82           C  
ATOM   1096  O   LEU C  65      -4.753  45.722  14.359  1.00 50.82           O  
ATOM   1097  CG  LEU C  65      -5.541  42.361  17.337  1.00 50.82           C  
ATOM   1098  CD1 LEU C  65      -4.374  41.938  18.222  1.00 50.82           C  
ATOM   1099  CD2 LEU C  65      -6.401  43.405  18.041  1.00 50.82           C  
ATOM   1100  N   ASN C  66      -4.966  43.865  13.021  1.00 49.58           N  
ATOM   1101  CA  ASN C  66      -4.235  44.435  11.894  1.00 49.58           C  
ATOM   1102  C   ASN C  66      -5.024  45.558  11.226  1.00 49.58           C  
ATOM   1103  CB  ASN C  66      -3.889  43.349  10.874  1.00 49.58           C  
ATOM   1104  O   ASN C  66      -4.444  46.551  10.784  1.00 49.58           O  
ATOM   1105  CG  ASN C  66      -2.820  43.789   9.893  1.00 49.58           C  
ATOM   1106  ND2 ASN C  66      -1.587  43.357  10.126  1.00 49.58           N  
ATOM   1107  OD1 ASN C  66      -3.100  44.513   8.934  1.00 49.58           O  
ATOM   1108  N   SER C  67      -6.351  45.336  11.120  1.00 55.98           N  
ATOM   1109  CA  SER C  67      -7.205  46.371  10.546  1.00 55.98           C  
ATOM   1110  C   SER C  67      -7.211  47.626  11.412  1.00 55.98           C  
ATOM   1111  CB  SER C  67      -8.634  45.853  10.375  1.00 55.98           C  
ATOM   1112  O   SER C  67      -7.269  48.744  10.894  1.00 55.98           O  
ATOM   1113  OG  SER C  67      -9.386  46.717   9.540  1.00 55.98           O  
ATOM   1114  N   SER C  68      -6.978  47.435  12.775  1.00 50.95           N  
ATOM   1115  CA  SER C  68      -6.889  48.566  13.692  1.00 50.95           C  
ATOM   1116  C   SER C  68      -5.551  49.284  13.557  1.00 50.95           C  
ATOM   1117  CB  SER C  68      -7.086  48.103  15.136  1.00 50.95           C  
ATOM   1118  O   SER C  68      -5.456  50.486  13.816  1.00 50.95           O  
ATOM   1119  OG  SER C  68      -8.324  47.430  15.285  1.00 50.95           O  
ATOM   1120  N   ARG C  69      -4.524  48.522  13.229  1.00 46.81           N  
ATOM   1121  CA  ARG C  69      -3.179  49.069  13.079  1.00 46.81           C  
ATOM   1122  C   ARG C  69      -3.024  49.782  11.740  1.00 46.81           C  
ATOM   1123  CB  ARG C  69      -2.131  47.962  13.208  1.00 46.81           C  
ATOM   1124  O   ARG C  69      -2.112  50.592  11.564  1.00 46.81           O  
ATOM   1125  CG  ARG C  69      -1.628  47.752  14.628  1.00 46.81           C  
ATOM   1126  CD  ARG C  69      -0.143  47.418  14.657  1.00 46.81           C  
ATOM   1127  NE  ARG C  69       0.381  47.411  16.020  1.00 46.81           N  
ATOM   1128  NH1 ARG C  69       2.437  46.528  15.445  1.00 46.81           N  
ATOM   1129  NH2 ARG C  69       1.969  47.026  17.633  1.00 46.81           N  
ATOM   1130  CZ  ARG C  69       1.594  46.988  16.363  1.00 46.81           C  
ATOM   1131  N   VAL C  70      -3.787  49.388  10.718  1.00 49.19           N  
ATOM   1132  CA  VAL C  70      -3.608  49.937   9.378  1.00 49.19           C  
ATOM   1133  C   VAL C  70      -3.890  51.438   9.392  1.00 49.19           C  
ATOM   1134  CB  VAL C  70      -4.520  49.233   8.349  1.00 49.19           C  
ATOM   1135  O   VAL C  70      -3.367  52.182   8.560  1.00 49.19           O  
ATOM   1136  CG1 VAL C  70      -4.236  49.744   6.937  1.00 49.19           C  
ATOM   1137  CG2 VAL C  70      -4.334  47.718   8.420  1.00 49.19           C  
ATOM   1138  N   PRO C  71      -4.794  51.946  10.263  1.00 47.81           N  
ATOM   1139  CA  PRO C  71      -4.994  53.387  10.088  1.00 47.81           C  
ATOM   1140  C   PRO C  71      -3.737  54.198  10.393  1.00 47.81           C  
ATOM   1141  CB  PRO C  71      -6.109  53.711  11.086  1.00 47.81           C  
ATOM   1142  O   PRO C  71      -3.589  55.320   9.902  1.00 47.81           O  
ATOM   1143  CG  PRO C  71      -6.104  52.569  12.050  1.00 47.81           C  
ATOM   1144  CD  PRO C  71      -5.401  51.407  11.409  1.00 47.81           C  
ATOM   1145  N   ASP C  72      -2.902  53.685  11.365  1.00 45.29           N  
ATOM   1146  CA  ASP C  72      -1.787  54.535  11.772  1.00 45.29           C  
ATOM   1147  C   ASP C  72      -0.770  54.684  10.644  1.00 45.29           C  
ATOM   1148  CB  ASP C  72      -1.109  53.968  13.021  1.00 45.29           C  
ATOM   1149  O   ASP C  72      -0.156  55.742  10.489  1.00 45.29           O  
ATOM   1150  CG  ASP C  72      -0.390  55.028  13.838  1.00 45.29           C  
ATOM   1151  OD1 ASP C  72       0.839  55.192  13.678  1.00 45.29           O  
ATOM   1152  OD2 ASP C  72      -1.058  55.702  14.652  1.00 45.29           O  
ATOM   1153  N   LEU C  73      -0.513  53.524   9.873  1.00 39.57           N  
ATOM   1154  CA  LEU C  73       0.513  53.628   8.840  1.00 39.57           C  
ATOM   1155  C   LEU C  73       0.058  54.550   7.714  1.00 39.57           C  
ATOM   1156  CB  LEU C  73       0.851  52.245   8.278  1.00 39.57           C  
ATOM   1157  O   LEU C  73       0.883  55.191   7.059  1.00 39.57           O  
ATOM   1158  CG  LEU C  73       2.278  52.054   7.761  1.00 39.57           C  
ATOM   1159  CD1 LEU C  73       3.209  51.664   8.904  1.00 39.57           C  
ATOM   1160  CD2 LEU C  73       2.310  51.004   6.656  1.00 39.57           C  
ATOM   1161  N   LEU C  74      -1.299  54.489   7.418  1.00 40.61           N  
ATOM   1162  CA  LEU C  74      -1.736  55.317   6.299  1.00 40.61           C  
ATOM   1163  C   LEU C  74      -1.769  56.790   6.693  1.00 40.61           C  
ATOM   1164  CB  LEU C  74      -3.119  54.875   5.814  1.00 40.61           C  
ATOM   1165  O   LEU C  74      -1.738  57.669   5.828  1.00 40.61           O  
ATOM   1166  CG  LEU C  74      -3.160  53.634   4.921  1.00 40.61           C  
ATOM   1167  CD1 LEU C  74      -4.487  52.902   5.090  1.00 40.61           C  
ATOM   1168  CD2 LEU C  74      -2.937  54.018   3.462  1.00 40.61           C  
ATOM   1169  N   VAL C  75      -2.006  57.049   7.951  1.00 31.37           N  
ATOM   1170  CA  VAL C  75      -1.934  58.489   8.175  1.00 31.37           C  
ATOM   1171  C   VAL C  75      -0.480  58.908   8.380  1.00 31.37           C  
ATOM   1172  CB  VAL C  75      -2.787  58.917   9.390  1.00 31.37           C  
ATOM   1173  O   VAL C  75       0.321  58.147   8.928  1.00 31.37           O  
ATOM   1174  CG1 VAL C  75      -3.178  60.390   9.283  1.00 31.37           C  
ATOM   1175  CG2 VAL C  75      -4.032  58.038   9.504  1.00 31.37           C  
TER    1176      VAL C  75                                                      
ENDMDL                                                                          
END                                                                             
