# Supplementary material for: AI-guided pipeline for protein–protein interaction drug discovery identifies a SARS-CoV-2 inhibitor
Source: Mol Syst Biol. 2024 Mar 11;20(4):428–57. doi: 10.1038/s44320-024-00019-8 (PMC10987651; doi:10.1038/s44320-024-00019-8)
Supplement: Supplementary file 15 — Source Data Fig. 5 [file 44320_2024_19_MOESM15_ESM.zip › Source Data Figure 5/ColabFold/E-E_420f7.result/E_E_420f7_unrelaxed_rank_5_model_5.pdb]

MODEL     1                                                                     
ATOM      1  N   MET B   1      -2.849  43.973  17.000  1.00 39.81           N  
ATOM      2  CA  MET B   1      -3.183  42.868  17.895  1.00 39.81           C  
ATOM      3  C   MET B   1      -3.683  41.662  17.107  1.00 39.81           C  
ATOM      4  CB  MET B   1      -4.238  43.301  18.914  1.00 39.81           C  
ATOM      5  O   MET B   1      -3.795  40.562  17.652  1.00 39.81           O  
ATOM      6  CG  MET B   1      -4.060  42.671  20.286  1.00 39.81           C  
ATOM      7  SD  MET B   1      -4.843  43.659  21.620  1.00 39.81           S  
ATOM      8  CE  MET B   1      -4.609  42.538  23.027  1.00 39.81           C  
ATOM      9  N   TYR B   2      -4.365  41.706  15.954  1.00 50.55           N  
ATOM     10  CA  TYR B   2      -4.952  40.744  15.028  1.00 50.55           C  
ATOM     11  C   TYR B   2      -3.869  39.932  14.327  1.00 50.55           C  
ATOM     12  CB  TYR B   2      -5.823  41.458  13.991  1.00 50.55           C  
ATOM     13  O   TYR B   2      -4.168  38.966  13.621  1.00 50.55           O  
ATOM     14  CG  TYR B   2      -7.019  42.163  14.585  1.00 50.55           C  
ATOM     15  CD1 TYR B   2      -8.196  41.469  14.859  1.00 50.55           C  
ATOM     16  CD2 TYR B   2      -6.975  43.523  14.872  1.00 50.55           C  
ATOM     17  CE1 TYR B   2      -9.300  42.115  15.404  1.00 50.55           C  
ATOM     18  CE2 TYR B   2      -8.073  44.179  15.417  1.00 50.55           C  
ATOM     19  OH  TYR B   2     -10.321  44.111  16.220  1.00 50.55           O  
ATOM     20  CZ  TYR B   2      -9.230  43.467  15.680  1.00 50.55           C  
ATOM     21  N   SER B   3      -2.597  40.539  14.355  1.00 51.58           N  
ATOM     22  CA  SER B   3      -1.531  39.899  13.591  1.00 51.58           C  
ATOM     23  C   SER B   3      -1.183  38.531  14.168  1.00 51.58           C  
ATOM     24  CB  SER B   3      -0.284  40.784  13.565  1.00 51.58           C  
ATOM     25  O   SER B   3      -0.748  37.637  13.439  1.00 51.58           O  
ATOM     26  OG  SER B   3      -0.551  42.011  12.909  1.00 51.58           O  
ATOM     27  N   PHE B   4      -1.288  38.406  15.643  1.00 52.58           N  
ATOM     28  CA  PHE B   4      -0.897  37.177  16.324  1.00 52.58           C  
ATOM     29  C   PHE B   4      -1.864  36.046  15.997  1.00 52.58           C  
ATOM     30  CB  PHE B   4      -0.839  37.396  17.839  1.00 52.58           C  
ATOM     31  O   PHE B   4      -1.443  34.913  15.755  1.00 52.58           O  
ATOM     32  CG  PHE B   4      -0.290  36.221  18.602  1.00 52.58           C  
ATOM     33  CD1 PHE B   4      -1.145  35.298  19.193  1.00 52.58           C  
ATOM     34  CD2 PHE B   4       1.081  36.038  18.727  1.00 52.58           C  
ATOM     35  CE1 PHE B   4      -0.639  34.209  19.899  1.00 52.58           C  
ATOM     36  CE2 PHE B   4       1.593  34.952  19.432  1.00 52.58           C  
ATOM     37  CZ  PHE B   4       0.731  34.039  20.018  1.00 52.58           C  
ATOM     38  N   VAL B   5      -3.136  36.287  15.895  1.00 56.35           N  
ATOM     39  CA  VAL B   5      -4.171  35.300  15.607  1.00 56.35           C  
ATOM     40  C   VAL B   5      -3.998  34.769  14.186  1.00 56.35           C  
ATOM     41  CB  VAL B   5      -5.587  35.894  15.785  1.00 56.35           C  
ATOM     42  O   VAL B   5      -4.159  33.572  13.940  1.00 56.35           O  
ATOM     43  CG1 VAL B   5      -6.654  34.841  15.494  1.00 56.35           C  
ATOM     44  CG2 VAL B   5      -5.756  36.455  17.196  1.00 56.35           C  
ATOM     45  N   SER B   6      -3.499  35.771  13.338  1.00 59.15           N  
ATOM     46  CA  SER B   6      -3.347  35.397  11.935  1.00 59.15           C  
ATOM     47  C   SER B   6      -2.176  34.440  11.743  1.00 59.15           C  
ATOM     48  CB  SER B   6      -3.147  36.640  11.067  1.00 59.15           C  
ATOM     49  O   SER B   6      -2.243  33.527  10.917  1.00 59.15           O  
ATOM     50  OG  SER B   6      -3.658  36.429   9.762  1.00 59.15           O  
ATOM     51  N   GLU B   7      -1.140  34.616  12.638  1.00 59.93           N  
ATOM     52  CA  GLU B   7       0.052  33.780  12.535  1.00 59.93           C  
ATOM     53  C   GLU B   7      -0.240  32.346  12.964  1.00 59.93           C  
ATOM     54  CB  GLU B   7       1.191  34.361  13.378  1.00 59.93           C  
ATOM     55  O   GLU B   7       0.218  31.395  12.326  1.00 59.93           O  
ATOM     56  CG  GLU B   7       2.577  33.940  12.912  1.00 59.93           C  
ATOM     57  CD  GLU B   7       3.700  34.639  13.662  1.00 59.93           C  
ATOM     58  OE1 GLU B   7       4.085  34.166  14.756  1.00 59.93           O  
ATOM     59  OE2 GLU B   7       4.198  35.668  13.153  1.00 59.93           O  
ATOM     60  N   GLU B   8      -1.165  32.186  14.072  1.00 61.90           N  
ATOM     61  CA  GLU B   8      -1.523  30.853  14.549  1.00 61.90           C  
ATOM     62  C   GLU B   8      -2.428  30.136  13.552  1.00 61.90           C  
ATOM     63  CB  GLU B   8      -2.207  30.936  15.915  1.00 61.90           C  
ATOM     64  O   GLU B   8      -2.284  28.931  13.330  1.00 61.90           O  
ATOM     65  CG  GLU B   8      -1.320  31.503  17.014  1.00 61.90           C  
ATOM     66  CD  GLU B   8      -1.667  30.975  18.397  1.00 61.90           C  
ATOM     67  OE1 GLU B   8      -0.987  30.041  18.878  1.00 61.90           O  
ATOM     68  OE2 GLU B   8      -2.627  31.500  19.004  1.00 61.90           O  
ATOM     69  N   THR B   9      -3.276  31.127  13.003  1.00 61.28           N  
ATOM     70  CA  THR B   9      -4.201  30.576  12.019  1.00 61.28           C  
ATOM     71  C   THR B   9      -3.454  30.119  10.770  1.00 61.28           C  
ATOM     72  CB  THR B   9      -5.278  31.605  11.628  1.00 61.28           C  
ATOM     73  O   THR B   9      -3.785  29.085  10.186  1.00 61.28           O  
ATOM     74  CG2 THR B   9      -6.373  31.684  12.687  1.00 61.28           C  
ATOM     75  OG1 THR B   9      -4.671  32.895  11.487  1.00 61.28           O  
ATOM     76  N   GLY B  10      -2.398  30.879  10.598  1.00 62.48           N  
ATOM     77  CA  GLY B  10      -1.613  30.572   9.414  1.00 62.48           C  
ATOM     78  C   GLY B  10      -0.909  29.231   9.495  1.00 62.48           C  
ATOM     79  O   GLY B  10      -0.911  28.464   8.530  1.00 62.48           O  
ATOM     80  N   THR B  11      -0.356  29.077  10.647  1.00 60.39           N  
ATOM     81  CA  THR B  11       0.374  27.827  10.829  1.00 60.39           C  
ATOM     82  C   THR B  11      -0.579  26.635  10.797  1.00 60.39           C  
ATOM     83  CB  THR B  11       1.157  27.825  12.155  1.00 60.39           C  
ATOM     84  O   THR B  11      -0.245  25.581  10.251  1.00 60.39           O  
ATOM     85  CG2 THR B  11       2.614  27.431  11.932  1.00 60.39           C  
ATOM     86  OG1 THR B  11       1.111  29.135  12.732  1.00 60.39           O  
ATOM     87  N   LEU B  12      -1.702  26.941  11.467  1.00 63.38           N  
ATOM     88  CA  LEU B  12      -2.712  25.889  11.464  1.00 63.38           C  
ATOM     89  C   LEU B  12      -3.168  25.578  10.042  1.00 63.38           C  
ATOM     90  CB  LEU B  12      -3.914  26.298  12.320  1.00 63.38           C  
ATOM     91  O   LEU B  12      -3.353  24.411   9.687  1.00 63.38           O  
ATOM     92  CG  LEU B  12      -3.683  26.351  13.831  1.00 63.38           C  
ATOM     93  CD1 LEU B  12      -4.897  26.953  14.531  1.00 63.38           C  
ATOM     94  CD2 LEU B  12      -3.381  24.960  14.376  1.00 63.38           C  
ATOM     95  N   ILE B  13      -3.287  26.581   9.307  1.00 67.73           N  
ATOM     96  CA  ILE B  13      -3.713  26.424   7.920  1.00 67.73           C  
ATOM     97  C   ILE B  13      -2.633  25.689   7.130  1.00 67.73           C  
ATOM     98  CB  ILE B  13      -4.021  27.788   7.265  1.00 67.73           C  
ATOM     99  O   ILE B  13      -2.936  24.796   6.335  1.00 67.73           O  
ATOM    100  CG1 ILE B  13      -4.830  28.670   8.224  1.00 67.73           C  
ATOM    101  CG2 ILE B  13      -4.764  27.595   5.940  1.00 67.73           C  
ATOM    102  CD1 ILE B  13      -4.408  30.133   8.224  1.00 67.73           C  
ATOM    103  N   VAL B  14      -1.474  26.050   7.362  1.00 67.87           N  
ATOM    104  CA  VAL B  14      -0.342  25.460   6.655  1.00 67.87           C  
ATOM    105  C   VAL B  14      -0.207  23.987   7.032  1.00 67.87           C  
ATOM    106  CB  VAL B  14       0.973  26.211   6.962  1.00 67.87           C  
ATOM    107  O   VAL B  14       0.010  23.135   6.166  1.00 67.87           O  
ATOM    108  CG1 VAL B  14       2.161  25.513   6.303  1.00 67.87           C  
ATOM    109  CG2 VAL B  14       0.878  27.664   6.497  1.00 67.87           C  
ATOM    110  N   ASN B  15      -0.329  23.695   8.215  1.00 70.73           N  
ATOM    111  CA  ASN B  15      -0.244  22.318   8.687  1.00 70.73           C  
ATOM    112  C   ASN B  15      -1.370  21.460   8.118  1.00 70.73           C  
ATOM    113  CB  ASN B  15      -0.263  22.272  10.217  1.00 70.73           C  
ATOM    114  O   ASN B  15      -1.145  20.315   7.721  1.00 70.73           O  
ATOM    115  CG  ASN B  15       0.333  20.993  10.770  1.00 70.73           C  
ATOM    116  ND2 ASN B  15      -0.398  20.336  11.663  1.00 70.73           N  
ATOM    117  OD1 ASN B  15       1.441  20.599  10.399  1.00 70.73           O  
ATOM    118  N   SER B  16      -2.534  22.012   8.133  1.00 67.41           N  
ATOM    119  CA  SER B  16      -3.691  21.322   7.570  1.00 67.41           C  
ATOM    120  C   SER B  16      -3.495  21.035   6.086  1.00 67.41           C  
ATOM    121  CB  SER B  16      -4.960  22.150   7.774  1.00 67.41           C  
ATOM    122  O   SER B  16      -3.818  19.943   5.612  1.00 67.41           O  
ATOM    123  OG  SER B  16      -6.096  21.459   7.283  1.00 67.41           O  
ATOM    124  N   VAL B  17      -2.934  21.974   5.436  1.00 74.65           N  
ATOM    125  CA  VAL B  17      -2.710  21.852   3.999  1.00 74.65           C  
ATOM    126  C   VAL B  17      -1.644  20.793   3.731  1.00 74.65           C  
ATOM    127  CB  VAL B  17      -2.291  23.201   3.373  1.00 74.65           C  
ATOM    128  O   VAL B  17      -1.793  19.968   2.826  1.00 74.65           O  
ATOM    129  CG1 VAL B  17      -1.985  23.034   1.886  1.00 74.65           C  
ATOM    130  CG2 VAL B  17      -3.383  24.248   3.583  1.00 74.65           C  
ATOM    131  N   LEU B  18      -0.604  20.795   4.464  1.00 73.96           N  
ATOM    132  CA  LEU B  18       0.475  19.827   4.303  1.00 73.96           C  
ATOM    133  C   LEU B  18      -0.015  18.413   4.601  1.00 73.96           C  
ATOM    134  CB  LEU B  18       1.650  20.176   5.219  1.00 73.96           C  
ATOM    135  O   LEU B  18       0.321  17.471   3.879  1.00 73.96           O  
ATOM    136  CG  LEU B  18       3.030  20.229   4.562  1.00 73.96           C  
ATOM    137  CD1 LEU B  18       3.383  21.663   4.185  1.00 73.96           C  
ATOM    138  CD2 LEU B  18       4.087  19.639   5.490  1.00 73.96           C  
ATOM    139  N   LEU B  19      -0.808  18.339   5.620  1.00 69.67           N  
ATOM    140  CA  LEU B  19      -1.380  17.048   5.988  1.00 69.67           C  
ATOM    141  C   LEU B  19      -2.306  16.533   4.892  1.00 69.67           C  
ATOM    142  CB  LEU B  19      -2.146  17.158   7.309  1.00 69.67           C  
ATOM    143  O   LEU B  19      -2.273  15.348   4.552  1.00 69.67           O  
ATOM    144  CG  LEU B  19      -1.301  17.154   8.584  1.00 69.67           C  
ATOM    145  CD1 LEU B  19      -1.967  16.300   9.658  1.00 69.67           C  
ATOM    146  CD2 LEU B  19       0.108  16.650   8.291  1.00 69.67           C  
ATOM    147  N   PHE B  20      -3.026  17.336   4.366  1.00 76.15           N  
ATOM    148  CA  PHE B  20      -3.946  16.982   3.292  1.00 76.15           C  
ATOM    149  C   PHE B  20      -3.183  16.513   2.059  1.00 76.15           C  
ATOM    150  CB  PHE B  20      -4.841  18.172   2.934  1.00 76.15           C  
ATOM    151  O   PHE B  20      -3.545  15.507   1.444  1.00 76.15           O  
ATOM    152  CG  PHE B  20      -5.960  17.827   1.990  1.00 76.15           C  
ATOM    153  CD1 PHE B  20      -5.858  18.116   0.634  1.00 76.15           C  
ATOM    154  CD2 PHE B  20      -7.115  17.213   2.457  1.00 76.15           C  
ATOM    155  CE1 PHE B  20      -6.893  17.798  -0.243  1.00 76.15           C  
ATOM    156  CE2 PHE B  20      -8.153  16.893   1.587  1.00 76.15           C  
ATOM    157  CZ  PHE B  20      -8.040  17.186   0.238  1.00 76.15           C  
ATOM    158  N   LEU B  21      -2.194  17.224   1.710  1.00 77.47           N  
ATOM    159  CA  LEU B  21      -1.372  16.873   0.556  1.00 77.47           C  
ATOM    160  C   LEU B  21      -0.724  15.506   0.746  1.00 77.47           C  
ATOM    161  CB  LEU B  21      -0.293  17.934   0.325  1.00 77.47           C  
ATOM    162  O   LEU B  21      -0.697  14.693  -0.180  1.00 77.47           O  
ATOM    163  CG  LEU B  21      -0.731  19.194  -0.424  1.00 77.47           C  
ATOM    164  CD1 LEU B  21       0.315  20.293  -0.268  1.00 77.47           C  
ATOM    165  CD2 LEU B  21      -0.973  18.884  -1.897  1.00 77.47           C  
ATOM    166  N   ALA B  22      -0.248  15.347   1.908  1.00 74.50           N  
ATOM    167  CA  ALA B  22       0.385  14.071   2.230  1.00 74.50           C  
ATOM    168  C   ALA B  22      -0.614  12.922   2.125  1.00 74.50           C  
ATOM    169  CB  ALA B  22       0.992  14.117   3.630  1.00 74.50           C  
ATOM    170  O   ALA B  22      -0.282  11.848   1.617  1.00 74.50           O  
ATOM    171  N   PHE B  23      -1.735  13.055   2.493  1.00 77.95           N  
ATOM    172  CA  PHE B  23      -2.804  12.064   2.455  1.00 77.95           C  
ATOM    173  C   PHE B  23      -3.167  11.715   1.016  1.00 77.95           C  
ATOM    174  CB  PHE B  23      -4.041  12.577   3.198  1.00 77.95           C  
ATOM    175  O   PHE B  23      -3.365  10.543   0.688  1.00 77.95           O  
ATOM    176  CG  PHE B  23      -4.976  11.486   3.645  1.00 77.95           C  
ATOM    177  CD1 PHE B  23      -6.116  11.183   2.910  1.00 77.95           C  
ATOM    178  CD2 PHE B  23      -4.715  10.763   4.802  1.00 77.95           C  
ATOM    179  CE1 PHE B  23      -6.983  10.174   3.322  1.00 77.95           C  
ATOM    180  CE2 PHE B  23      -5.577   9.753   5.219  1.00 77.95           C  
ATOM    181  CZ  PHE B  23      -6.711   9.460   4.478  1.00 77.95           C  
ATOM    182  N   VAL B  24      -3.272  12.701   0.240  1.00 77.64           N  
ATOM    183  CA  VAL B  24      -3.630  12.506  -1.161  1.00 77.64           C  
ATOM    184  C   VAL B  24      -2.581  11.633  -1.846  1.00 77.64           C  
ATOM    185  CB  VAL B  24      -3.769  13.854  -1.904  1.00 77.64           C  
ATOM    186  O   VAL B  24      -2.923  10.693  -2.568  1.00 77.64           O  
ATOM    187  CG1 VAL B  24      -4.023  13.625  -3.393  1.00 77.64           C  
ATOM    188  CG2 VAL B  24      -4.891  14.688  -1.289  1.00 77.64           C  
ATOM    189  N   VAL B  25      -1.335  11.857  -1.585  1.00 78.51           N  
ATOM    190  CA  VAL B  25      -0.240  11.092  -2.173  1.00 78.51           C  
ATOM    191  C   VAL B  25      -0.263   9.662  -1.638  1.00 78.51           C  
ATOM    192  CB  VAL B  25       1.129  11.747  -1.886  1.00 78.51           C  
ATOM    193  O   VAL B  25      -0.111   8.704  -2.400  1.00 78.51           O  
ATOM    194  CG1 VAL B  25       2.264  10.896  -2.453  1.00 78.51           C  
ATOM    195  CG2 VAL B  25       1.176  13.160  -2.464  1.00 78.51           C  
ATOM    196  N   PHE B  26      -0.468   9.547  -0.454  1.00 77.06           N  
ATOM    197  CA  PHE B  26      -0.524   8.249   0.209  1.00 77.06           C  
ATOM    198  C   PHE B  26      -1.671   7.410  -0.340  1.00 77.06           C  
ATOM    199  CB  PHE B  26      -0.680   8.424   1.723  1.00 77.06           C  
ATOM    200  O   PHE B  26      -1.506   6.215  -0.598  1.00 77.06           O  
ATOM    201  CG  PHE B  26      -0.347   7.189   2.514  1.00 77.06           C  
ATOM    202  CD1 PHE B  26      -1.353   6.341   2.963  1.00 77.06           C  
ATOM    203  CD2 PHE B  26       0.973   6.874   2.810  1.00 77.06           C  
ATOM    204  CE1 PHE B  26      -1.047   5.197   3.696  1.00 77.06           C  
ATOM    205  CE2 PHE B  26       1.286   5.732   3.542  1.00 77.06           C  
ATOM    206  CZ  PHE B  26       0.275   4.896   3.985  1.00 77.06           C  
ATOM    207  N   LEU B  27      -2.814   8.003  -0.379  1.00 72.47           N  
ATOM    208  CA  LEU B  27      -3.987   7.317  -0.911  1.00 72.47           C  
ATOM    209  C   LEU B  27      -3.734   6.832  -2.334  1.00 72.47           C  
ATOM    210  CB  LEU B  27      -5.207   8.242  -0.884  1.00 72.47           C  
ATOM    211  O   LEU B  27      -4.122   5.718  -2.693  1.00 72.47           O  
ATOM    212  CG  LEU B  27      -5.937   8.362   0.455  1.00 72.47           C  
ATOM    213  CD1 LEU B  27      -6.613   7.043   0.810  1.00 72.47           C  
ATOM    214  CD2 LEU B  27      -4.970   8.787   1.555  1.00 72.47           C  
ATOM    215  N   LEU B  28      -3.061   7.543  -3.147  1.00 76.54           N  
ATOM    216  CA  LEU B  28      -2.753   7.191  -4.529  1.00 76.54           C  
ATOM    217  C   LEU B  28      -1.872   5.948  -4.589  1.00 76.54           C  
ATOM    218  CB  LEU B  28      -2.061   8.358  -5.238  1.00 76.54           C  
ATOM    219  O   LEU B  28      -2.139   5.030  -5.368  1.00 76.54           O  
ATOM    220  CG  LEU B  28      -2.936   9.206  -6.161  1.00 76.54           C  
ATOM    221  CD1 LEU B  28      -2.530  10.674  -6.076  1.00 76.54           C  
ATOM    222  CD2 LEU B  28      -2.843   8.702  -7.598  1.00 76.54           C  
ATOM    223  N   VAL B  29      -0.906   5.971  -3.794  1.00 78.60           N  
ATOM    224  CA  VAL B  29       0.054   4.873  -3.769  1.00 78.60           C  
ATOM    225  C   VAL B  29      -0.639   3.589  -3.317  1.00 78.60           C  
ATOM    226  CB  VAL B  29       1.251   5.186  -2.844  1.00 78.60           C  
ATOM    227  O   VAL B  29      -0.438   2.526  -3.910  1.00 78.60           O  
ATOM    228  CG1 VAL B  29       2.201   3.992  -2.766  1.00 78.60           C  
ATOM    229  CG2 VAL B  29       1.991   6.430  -3.332  1.00 78.60           C  
ATOM    230  N   THR B  30      -1.437   3.685  -2.224  1.00 79.45           N  
ATOM    231  CA  THR B  30      -2.153   2.533  -1.688  1.00 79.45           C  
ATOM    232  C   THR B  30      -3.098   1.949  -2.734  1.00 79.45           C  
ATOM    233  CB  THR B  30      -2.950   2.909  -0.425  1.00 79.45           C  
ATOM    234  O   THR B  30      -3.148   0.732  -2.922  1.00 79.45           O  
ATOM    235  CG2 THR B  30      -3.543   1.672   0.240  1.00 79.45           C  
ATOM    236  OG1 THR B  30      -2.079   3.566   0.505  1.00 79.45           O  
ATOM    237  N   LEU B  31      -3.833   2.857  -3.409  1.00 78.95           N  
ATOM    238  CA  LEU B  31      -4.760   2.421  -4.448  1.00 78.95           C  
ATOM    239  C   LEU B  31      -4.017   1.723  -5.582  1.00 78.95           C  
ATOM    240  CB  LEU B  31      -5.549   3.613  -4.997  1.00 78.95           C  
ATOM    241  O   LEU B  31      -4.495   0.721  -6.119  1.00 78.95           O  
ATOM    242  CG  LEU B  31      -6.590   4.226  -4.059  1.00 78.95           C  
ATOM    243  CD1 LEU B  31      -7.167   5.500  -4.668  1.00 78.95           C  
ATOM    244  CD2 LEU B  31      -7.697   3.222  -3.759  1.00 78.95           C  
ATOM    245  N   ALA B  32      -2.876   2.174  -6.043  1.00 75.70           N  
ATOM    246  CA  ALA B  32      -2.038   1.593  -7.089  1.00 75.70           C  
ATOM    247  C   ALA B  32      -1.615   0.172  -6.727  1.00 75.70           C  
ATOM    248  CB  ALA B  32      -0.809   2.465  -7.333  1.00 75.70           C  
ATOM    249  O   ALA B  32      -1.671  -0.732  -7.564  1.00 75.70           O  
ATOM    250  N   ILE B  33      -1.304   0.038  -5.382  1.00 68.77           N  
ATOM    251  CA  ILE B  33      -0.833  -1.262  -4.918  1.00 68.77           C  
ATOM    252  C   ILE B  33      -1.989  -2.259  -4.916  1.00 68.77           C  
ATOM    253  CB  ILE B  33      -0.206  -1.166  -3.508  1.00 68.77           C  
ATOM    254  O   ILE B  33      -1.827  -3.407  -5.338  1.00 68.77           O  
ATOM    255  CG1 ILE B  33       1.059  -0.301  -3.545  1.00 68.77           C  
ATOM    256  CG2 ILE B  33       0.099  -2.561  -2.957  1.00 68.77           C  
ATOM    257  CD1 ILE B  33       1.554   0.129  -2.171  1.00 68.77           C  
ATOM    258  N   LEU B  34      -3.113  -1.794  -4.449  1.00 70.85           N  
ATOM    259  CA  LEU B  34      -4.292  -2.652  -4.401  1.00 70.85           C  
ATOM    260  C   LEU B  34      -4.681  -3.120  -5.799  1.00 70.85           C  
ATOM    261  CB  LEU B  34      -5.466  -1.914  -3.752  1.00 70.85           C  
ATOM    262  O   LEU B  34      -4.980  -4.299  -6.003  1.00 70.85           O  
ATOM    263  CG  LEU B  34      -6.733  -2.736  -3.509  1.00 70.85           C  
ATOM    264  CD1 LEU B  34      -6.474  -3.810  -2.457  1.00 70.85           C  
ATOM    265  CD2 LEU B  34      -7.885  -1.832  -3.086  1.00 70.85           C  
ATOM    266  N   THR B  35      -4.698  -2.113  -6.786  1.00 70.27           N  
ATOM    267  CA  THR B  35      -5.024  -2.432  -8.172  1.00 70.27           C  
ATOM    268  C   THR B  35      -4.048  -3.461  -8.734  1.00 70.27           C  
ATOM    269  CB  THR B  35      -5.008  -1.170  -9.054  1.00 70.27           C  
ATOM    270  O   THR B  35      -4.456  -4.402  -9.418  1.00 70.27           O  
ATOM    271  CG2 THR B  35      -5.421  -1.494 -10.486  1.00 70.27           C  
ATOM    272  OG1 THR B  35      -5.919  -0.204  -8.513  1.00 70.27           O  
ATOM    273  N   ALA B  36      -2.852  -3.484  -8.420  1.00 61.67           N  
ATOM    274  CA  ALA B  36      -1.813  -4.411  -8.862  1.00 61.67           C  
ATOM    275  C   ALA B  36      -2.010  -5.791  -8.243  1.00 61.67           C  
ATOM    276  CB  ALA B  36      -0.431  -3.866  -8.513  1.00 61.67           C  
ATOM    277  O   ALA B  36      -1.864  -6.810  -8.922  1.00 61.67           O  
ATOM    278  N   LEU B  37      -2.418  -5.790  -6.922  1.00 63.29           N  
ATOM    279  CA  LEU B  37      -2.640  -7.039  -6.202  1.00 63.29           C  
ATOM    280  C   LEU B  37      -3.800  -7.819  -6.810  1.00 63.29           C  
ATOM    281  CB  LEU B  37      -2.916  -6.763  -4.721  1.00 63.29           C  
ATOM    282  O   LEU B  37      -3.748  -9.048  -6.901  1.00 63.29           O  
ATOM    283  CG  LEU B  37      -1.693  -6.493  -3.842  1.00 63.29           C  
ATOM    284  CD1 LEU B  37      -2.129  -6.117  -2.430  1.00 63.29           C  
ATOM    285  CD2 LEU B  37      -0.773  -7.709  -3.818  1.00 63.29           C  
ATOM    286  N   ARG B  38      -4.809  -7.087  -7.252  1.00 66.36           N  
ATOM    287  CA  ARG B  38      -5.968  -7.718  -7.876  1.00 66.36           C  
ATOM    288  C   ARG B  38      -5.565  -8.480  -9.134  1.00 66.36           C  
ATOM    289  CB  ARG B  38      -7.032  -6.672  -8.215  1.00 66.36           C  
ATOM    290  O   ARG B  38      -6.013  -9.608  -9.353  1.00 66.36           O  
ATOM    291  CG  ARG B  38      -8.386  -6.941  -7.578  1.00 66.36           C  
ATOM    292  CD  ARG B  38      -9.512  -6.887  -8.601  1.00 66.36           C  
ATOM    293  NE  ARG B  38     -10.733  -6.329  -8.028  1.00 66.36           N  
ATOM    294  NH1 ARG B  38     -12.164  -7.674  -9.244  1.00 66.36           N  
ATOM    295  NH2 ARG B  38     -13.007  -6.139  -7.765  1.00 66.36           N  
ATOM    296  CZ  ARG B  38     -11.966  -6.715  -8.347  1.00 66.36           C  
ATOM    297  N   LEU B  39      -4.773  -7.966  -9.915  1.00 60.00           N  
ATOM    298  CA  LEU B  39      -4.289  -8.584 -11.144  1.00 60.00           C  
ATOM    299  C   LEU B  39      -3.449  -9.819 -10.836  1.00 60.00           C  
ATOM    300  CB  LEU B  39      -3.466  -7.583 -11.960  1.00 60.00           C  
ATOM    301  O   LEU B  39      -3.564 -10.840 -11.519  1.00 60.00           O  
ATOM    302  CG  LEU B  39      -3.621  -7.658 -13.479  1.00 60.00           C  
ATOM    303  CD1 LEU B  39      -3.460  -6.273 -14.097  1.00 60.00           C  
ATOM    304  CD2 LEU B  39      -2.612  -8.634 -14.073  1.00 60.00           C  
ATOM    305  N   CYS B  40      -2.691  -9.640  -9.777  1.00 59.47           N  
ATOM    306  CA  CYS B  40      -1.849 -10.748  -9.340  1.00 59.47           C  
ATOM    307  C   CYS B  40      -2.695 -11.907  -8.829  1.00 59.47           C  
ATOM    308  CB  CYS B  40      -0.883 -10.289  -8.249  1.00 59.47           C  
ATOM    309  O   CYS B  40      -2.422 -13.067  -9.144  1.00 59.47           O  
ATOM    310  SG  CYS B  40       0.340 -11.536  -7.787  1.00 59.47           S  
ATOM    311  N   ALA B  41      -3.716 -11.544  -8.116  1.00 58.60           N  
ATOM    312  CA  ALA B  41      -4.613 -12.555  -7.562  1.00 58.60           C  
ATOM    313  C   ALA B  41      -5.325 -13.324  -8.671  1.00 58.60           C  
ATOM    314  CB  ALA B  41      -5.632 -11.907  -6.628  1.00 58.60           C  
ATOM    315  O   ALA B  41      -5.497 -14.542  -8.578  1.00 58.60           O  
ATOM    316  N   TYR B  42      -5.563 -12.603  -9.731  1.00 59.33           N  
ATOM    317  CA  TYR B  42      -6.213 -13.226 -10.878  1.00 59.33           C  
ATOM    318  C   TYR B  42      -5.286 -14.232 -11.550  1.00 59.33           C  
ATOM    319  CB  TYR B  42      -6.653 -12.164 -11.890  1.00 59.33           C  
ATOM    320  O   TYR B  42      -5.712 -15.329 -11.919  1.00 59.33           O  
ATOM    321  CG  TYR B  42      -8.063 -12.352 -12.393  1.00 59.33           C  
ATOM    322  CD1 TYR B  42      -8.325 -13.138 -13.513  1.00 59.33           C  
ATOM    323  CD2 TYR B  42      -9.137 -11.744 -11.751  1.00 59.33           C  
ATOM    324  CE1 TYR B  42      -9.623 -13.312 -13.982  1.00 59.33           C  
ATOM    325  CE2 TYR B  42     -10.439 -11.912 -12.210  1.00 59.33           C  
ATOM    326  OH  TYR B  42     -11.959 -12.866 -13.784  1.00 59.33           O  
ATOM    327  CZ  TYR B  42     -10.672 -12.696 -13.325  1.00 59.33           C  
ATOM    328  N   CYS B  43      -4.197 -13.858 -11.693  1.00 56.51           N  
ATOM    329  CA  CYS B  43      -3.203 -14.727 -12.314  1.00 56.51           C  
ATOM    330  C   CYS B  43      -2.895 -15.926 -11.424  1.00 56.51           C  
ATOM    331  CB  CYS B  43      -1.918 -13.951 -12.601  1.00 56.51           C  
ATOM    332  O   CYS B  43      -2.736 -17.044 -11.916  1.00 56.51           O  
ATOM    333  SG  CYS B  43      -1.866 -13.213 -14.249  1.00 56.51           S  
ATOM    334  N   CYS B  44      -2.834 -15.617 -10.216  1.00 57.28           N  
ATOM    335  CA  CYS B  44      -2.584 -16.687  -9.258  1.00 57.28           C  
ATOM    336  C   CYS B  44      -3.768 -17.644  -9.187  1.00 57.28           C  
ATOM    337  CB  CYS B  44      -2.300 -16.111  -7.871  1.00 57.28           C  
ATOM    338  O   CYS B  44      -3.588 -18.851  -9.015  1.00 57.28           O  
ATOM    339  SG  CYS B  44      -0.651 -15.391  -7.706  1.00 57.28           S  
ATOM    340  N   ASN B  45      -4.843 -17.069  -9.251  1.00 57.80           N  
ATOM    341  CA  ASN B  45      -6.064 -17.868  -9.217  1.00 57.80           C  
ATOM    342  C   ASN B  45      -6.120 -18.854 -10.380  1.00 57.80           C  
ATOM    343  CB  ASN B  45      -7.298 -16.963  -9.228  1.00 57.80           C  
ATOM    344  O   ASN B  45      -6.522 -20.006 -10.204  1.00 57.80           O  
ATOM    345  CG  ASN B  45      -8.579 -17.720  -8.936  1.00 57.80           C  
ATOM    346  ND2 ASN B  45      -9.494 -17.730  -9.898  1.00 57.80           N  
ATOM    347  OD1 ASN B  45      -8.745 -18.289  -7.854  1.00 57.80           O  
ATOM    348  N   ILE B  46      -5.626 -18.397 -11.557  1.00 55.89           N  
ATOM    349  CA  ILE B  46      -5.573 -19.247 -12.741  1.00 55.89           C  
ATOM    350  C   ILE B  46      -4.507 -20.324 -12.556  1.00 55.89           C  
ATOM    351  CB  ILE B  46      -5.287 -18.422 -14.016  1.00 55.89           C  
ATOM    352  O   ILE B  46      -4.714 -21.481 -12.927  1.00 55.89           O  
ATOM    353  CG1 ILE B  46      -6.417 -17.418 -14.268  1.00 55.89           C  
ATOM    354  CG2 ILE B  46      -5.094 -19.344 -15.224  1.00 55.89           C  
ATOM    355  CD1 ILE B  46      -6.062 -16.323 -15.265  1.00 55.89           C  
ATOM    356  N   VAL B  47      -3.469 -19.919 -11.865  1.00 55.64           N  
ATOM    357  CA  VAL B  47      -2.377 -20.852 -11.605  1.00 55.64           C  
ATOM    358  C   VAL B  47      -2.786 -21.831 -10.506  1.00 55.64           C  
ATOM    359  CB  VAL B  47      -1.081 -20.112 -11.204  1.00 55.64           C  
ATOM    360  O   VAL B  47      -2.472 -23.022 -10.579  1.00 55.64           O  
ATOM    361  CG1 VAL B  47      -0.031 -21.099 -10.697  1.00 55.64           C  
ATOM    362  CG2 VAL B  47      -0.539 -19.310 -12.385  1.00 55.64           C  
ATOM    363  N   ASN B  48      -3.505 -21.266  -9.580  1.00 55.67           N  
ATOM    364  CA  ASN B  48      -4.008 -22.122  -8.511  1.00 55.67           C  
ATOM    365  C   ASN B  48      -4.986 -23.166  -9.042  1.00 55.67           C  
ATOM    366  CB  ASN B  48      -4.672 -21.282  -7.417  1.00 55.67           C  
ATOM    367  O   ASN B  48      -4.944 -24.327  -8.631  1.00 55.67           O  
ATOM    368  CG  ASN B  48      -4.797 -22.027  -6.103  1.00 55.67           C  
ATOM    369  ND2 ASN B  48      -6.017 -22.118  -5.587  1.00 55.67           N  
ATOM    370  OD1 ASN B  48      -3.805 -22.517  -5.556  1.00 55.67           O  
ATOM    371  N   VAL B  49      -5.721 -22.849  -9.915  1.00 53.81           N  
ATOM    372  CA  VAL B  49      -6.696 -23.745 -10.529  1.00 53.81           C  
ATOM    373  C   VAL B  49      -5.991 -24.686 -11.503  1.00 53.81           C  
ATOM    374  CB  VAL B  49      -7.809 -22.959 -11.258  1.00 53.81           C  
ATOM    375  O   VAL B  49      -6.317 -25.874 -11.573  1.00 53.81           O  
ATOM    376  CG1 VAL B  49      -8.707 -23.905 -12.052  1.00 53.81           C  
ATOM    377  CG2 VAL B  49      -8.632 -22.149 -10.258  1.00 53.81           C  
ATOM    378  N   SER B  50      -5.020 -24.242 -12.282  1.00 53.47           N  
ATOM    379  CA  SER B  50      -4.228 -25.005 -13.241  1.00 53.47           C  
ATOM    380  C   SER B  50      -3.115 -25.782 -12.545  1.00 53.47           C  
ATOM    381  CB  SER B  50      -3.629 -24.078 -14.299  1.00 53.47           C  
ATOM    382  O   SER B  50      -2.786 -26.900 -12.947  1.00 53.47           O  
ATOM    383  OG  SER B  50      -4.620 -23.665 -15.225  1.00 53.47           O  
ATOM    384  N   LEU B  51      -2.581 -25.210 -11.480  1.00 50.94           N  
ATOM    385  CA  LEU B  51      -1.463 -25.794 -10.747  1.00 50.94           C  
ATOM    386  C   LEU B  51      -1.961 -26.739  -9.659  1.00 50.94           C  
ATOM    387  CB  LEU B  51      -0.596 -24.695 -10.127  1.00 50.94           C  
ATOM    388  O   LEU B  51      -1.362 -27.791  -9.423  1.00 50.94           O  
ATOM    389  CG  LEU B  51       0.269 -23.886 -11.095  1.00 50.94           C  
ATOM    390  CD1 LEU B  51       1.279 -23.042 -10.325  1.00 50.94           C  
ATOM    391  CD2 LEU B  51       0.977 -24.811 -12.079  1.00 50.94           C  
ATOM    392  N   VAL B  52      -3.067 -26.313  -9.011  1.00 52.63           N  
ATOM    393  CA  VAL B  52      -3.594 -27.161  -7.948  1.00 52.63           C  
ATOM    394  C   VAL B  52      -4.105 -28.474  -8.538  1.00 52.63           C  
ATOM    395  CB  VAL B  52      -4.723 -26.454  -7.164  1.00 52.63           C  
ATOM    396  O   VAL B  52      -3.974 -29.532  -7.920  1.00 52.63           O  
ATOM    397  CG1 VAL B  52      -4.236 -25.120  -6.602  1.00 52.63           C  
ATOM    398  CG2 VAL B  52      -5.944 -26.247  -8.059  1.00 52.63           C  
ATOM    399  N   LYS B  53      -4.692 -28.408  -9.754  1.00 52.03           N  
ATOM    400  CA  LYS B  53      -5.157 -29.639 -10.386  1.00 52.03           C  
ATOM    401  C   LYS B  53      -3.982 -30.496 -10.850  1.00 52.03           C  
ATOM    402  CB  LYS B  53      -6.074 -29.323 -11.568  1.00 52.03           C  
ATOM    403  O   LYS B  53      -3.930 -31.694 -10.564  1.00 52.03           O  
ATOM    404  CG  LYS B  53      -7.451 -29.964 -11.472  1.00 52.03           C  
ATOM    405  CD  LYS B  53      -8.402 -29.403 -12.521  1.00 52.03           C  
ATOM    406  CE  LYS B  53      -9.345 -30.475 -13.052  1.00 52.03           C  
ATOM    407  NZ  LYS B  53     -10.664 -29.902 -13.456  1.00 52.03           N  
ATOM    408  N   PRO B  54      -3.115 -29.858 -11.695  1.00 44.29           N  
ATOM    409  CA  PRO B  54      -1.943 -30.619 -12.134  1.00 44.29           C  
ATOM    410  C   PRO B  54      -0.901 -30.788 -11.031  1.00 44.29           C  
ATOM    411  CB  PRO B  54      -1.388 -29.778 -13.286  1.00 44.29           C  
ATOM    412  O   PRO B  54      -0.014 -31.639 -11.140  1.00 44.29           O  
ATOM    413  CG  PRO B  54      -1.964 -28.415 -13.076  1.00 44.29           C  
ATOM    414  CD  PRO B  54      -3.155 -28.535 -12.169  1.00 44.29           C  
ATOM    415  N   SER B  55      -0.867 -29.887 -10.013  1.00 47.31           N  
ATOM    416  CA  SER B  55       0.089 -29.961  -8.913  1.00 47.31           C  
ATOM    417  C   SER B  55      -0.150 -31.199  -8.055  1.00 47.31           C  
ATOM    418  CB  SER B  55       0.006 -28.705  -8.045  1.00 47.31           C  
ATOM    419  O   SER B  55       0.799 -31.803  -7.550  1.00 47.31           O  
ATOM    420  OG  SER B  55      -1.311 -28.517  -7.556  1.00 47.31           O  
ATOM    421  N   PHE B  56      -1.414 -31.574  -7.828  1.00 46.84           N  
ATOM    422  CA  PHE B  56      -1.727 -32.823  -7.143  1.00 46.84           C  
ATOM    423  C   PHE B  56      -1.316 -34.022  -7.989  1.00 46.84           C  
ATOM    424  CB  PHE B  56      -3.222 -32.898  -6.816  1.00 46.84           C  
ATOM    425  O   PHE B  56      -0.796 -35.009  -7.464  1.00 46.84           O  
ATOM    426  CG  PHE B  56      -3.569 -33.960  -5.808  1.00 46.84           C  
ATOM    427  CD1 PHE B  56      -4.035 -35.203  -6.219  1.00 46.84           C  
ATOM    428  CD2 PHE B  56      -3.431 -33.715  -4.448  1.00 46.84           C  
ATOM    429  CE1 PHE B  56      -4.357 -36.188  -5.288  1.00 46.84           C  
ATOM    430  CE2 PHE B  56      -3.752 -34.694  -3.512  1.00 46.84           C  
ATOM    431  CZ  PHE B  56      -4.215 -35.929  -3.934  1.00 46.84           C  
ATOM    432  N   TYR B  57      -1.411 -33.828  -9.379  1.00 44.33           N  
ATOM    433  CA  TYR B  57      -1.034 -34.903 -10.289  1.00 44.33           C  
ATOM    434  C   TYR B  57       0.481 -34.988 -10.435  1.00 44.33           C  
ATOM    435  CB  TYR B  57      -1.680 -34.697 -11.662  1.00 44.33           C  
ATOM    436  O   TYR B  57       1.053 -36.080 -10.417  1.00 44.33           O  
ATOM    437  CG  TYR B  57      -1.261 -35.720 -12.690  1.00 44.33           C  
ATOM    438  CD1 TYR B  57      -0.267 -35.433 -13.622  1.00 44.33           C  
ATOM    439  CD2 TYR B  57      -1.859 -36.975 -12.732  1.00 44.33           C  
ATOM    440  CE1 TYR B  57       0.121 -36.372 -14.572  1.00 44.33           C  
ATOM    441  CE2 TYR B  57      -1.479 -37.922 -13.678  1.00 44.33           C  
ATOM    442  OH  TYR B  57      -0.110 -38.545 -15.530  1.00 44.33           O  
ATOM    443  CZ  TYR B  57      -0.490 -37.612 -14.592  1.00 44.33           C  
ATOM    444  N   VAL B  58       1.085 -33.876 -10.512  1.00 47.47           N  
ATOM    445  CA  VAL B  58       2.537 -33.823 -10.638  1.00 47.47           C  
ATOM    446  C   VAL B  58       3.185 -34.215  -9.311  1.00 47.47           C  
ATOM    447  CB  VAL B  58       3.019 -32.421 -11.073  1.00 47.47           C  
ATOM    448  O   VAL B  58       4.195 -34.922  -9.292  1.00 47.47           O  
ATOM    449  CG1 VAL B  58       4.545 -32.372 -11.142  1.00 47.47           C  
ATOM    450  CG2 VAL B  58       2.408 -32.042 -12.420  1.00 47.47           C  
ATOM    451  N   TYR B  59       2.511 -33.746  -8.216  1.00 51.15           N  
ATOM    452  CA  TYR B  59       3.001 -34.149  -6.903  1.00 51.15           C  
ATOM    453  C   TYR B  59       2.888 -35.657  -6.717  1.00 51.15           C  
ATOM    454  CB  TYR B  59       2.228 -33.427  -5.795  1.00 51.15           C  
ATOM    455  O   TYR B  59       3.803 -36.295  -6.191  1.00 51.15           O  
ATOM    456  CG  TYR B  59       3.026 -33.225  -4.530  1.00 51.15           C  
ATOM    457  CD1 TYR B  59       2.910 -34.112  -3.461  1.00 51.15           C  
ATOM    458  CD2 TYR B  59       3.897 -32.149  -4.400  1.00 51.15           C  
ATOM    459  CE1 TYR B  59       3.641 -33.929  -2.293  1.00 51.15           C  
ATOM    460  CE2 TYR B  59       4.634 -31.957  -3.236  1.00 51.15           C  
ATOM    461  OH  TYR B  59       5.227 -32.665  -1.035  1.00 51.15           O  
ATOM    462  CZ  TYR B  59       4.500 -32.851  -2.190  1.00 51.15           C  
ATOM    463  N   SER B  60       1.767 -36.248  -7.193  1.00 50.60           N  
ATOM    464  CA  SER B  60       1.565 -37.692  -7.127  1.00 50.60           C  
ATOM    465  C   SER B  60       2.475 -38.423  -8.109  1.00 50.60           C  
ATOM    466  CB  SER B  60       0.105 -38.043  -7.415  1.00 50.60           C  
ATOM    467  O   SER B  60       2.916 -39.542  -7.839  1.00 50.60           O  
ATOM    468  OG  SER B  60      -0.320 -37.465  -8.637  1.00 50.60           O  
ATOM    469  N   ARG B  61       2.815 -37.799  -9.277  1.00 45.26           N  
ATOM    470  CA  ARG B  61       3.683 -38.375 -10.298  1.00 45.26           C  
ATOM    471  C   ARG B  61       5.151 -38.244  -9.907  1.00 45.26           C  
ATOM    472  CB  ARG B  61       3.440 -37.705 -11.652  1.00 45.26           C  
ATOM    473  O   ARG B  61       5.938 -39.172 -10.108  1.00 45.26           O  
ATOM    474  CG  ARG B  61       2.179 -38.180 -12.357  1.00 45.26           C  
ATOM    475  CD  ARG B  61       2.474 -38.674 -13.766  1.00 45.26           C  
ATOM    476  NE  ARG B  61       2.975 -40.045 -13.763  1.00 45.26           N  
ATOM    477  NH1 ARG B  61       1.494 -40.810 -15.363  1.00 45.26           N  
ATOM    478  NH2 ARG B  61       3.029 -42.240 -14.438  1.00 45.26           N  
ATOM    479  CZ  ARG B  61       2.498 -41.028 -14.522  1.00 45.26           C  
ATOM    480  N   VAL B  62       5.441 -37.126  -9.313  1.00 50.77           N  
ATOM    481  CA  VAL B  62       6.807 -36.930  -8.838  1.00 50.77           C  
ATOM    482  C   VAL B  62       7.070 -37.831  -7.634  1.00 50.77           C  
ATOM    483  CB  VAL B  62       7.072 -35.453  -8.468  1.00 50.77           C  
ATOM    484  O   VAL B  62       8.161 -38.389  -7.495  1.00 50.77           O  
ATOM    485  CG1 VAL B  62       8.440 -35.300  -7.805  1.00 50.77           C  
ATOM    486  CG2 VAL B  62       6.973 -34.567  -9.708  1.00 50.77           C  
ATOM    487  N   LYS B  63       6.103 -38.017  -6.759  1.00 50.15           N  
ATOM    488  CA  LYS B  63       6.185 -38.956  -5.643  1.00 50.15           C  
ATOM    489  C   LYS B  63       6.313 -40.393  -6.142  1.00 50.15           C  
ATOM    490  CB  LYS B  63       4.960 -38.823  -4.738  1.00 50.15           C  
ATOM    491  O   LYS B  63       7.067 -41.187  -5.577  1.00 50.15           O  
ATOM    492  CG  LYS B  63       5.135 -39.449  -3.362  1.00 50.15           C  
ATOM    493  CD  LYS B  63       3.846 -39.391  -2.553  1.00 50.15           C  
ATOM    494  CE  LYS B  63       4.081 -39.771  -1.097  1.00 50.15           C  
ATOM    495  NZ  LYS B  63       2.798 -39.906  -0.346  1.00 50.15           N  
ATOM    496  N   ASN B  64       5.567 -40.713  -7.272  1.00 42.92           N  
ATOM    497  CA  ASN B  64       5.661 -42.031  -7.891  1.00 42.92           C  
ATOM    498  C   ASN B  64       6.987 -42.214  -8.623  1.00 42.92           C  
ATOM    499  CB  ASN B  64       4.490 -42.259  -8.849  1.00 42.92           C  
ATOM    500  O   ASN B  64       7.539 -43.316  -8.651  1.00 42.92           O  
ATOM    501  CG  ASN B  64       3.441 -43.193  -8.277  1.00 42.92           C  
ATOM    502  ND2 ASN B  64       2.397 -42.622  -7.687  1.00 42.92           N  
ATOM    503  OD1 ASN B  64       3.567 -44.417  -8.364  1.00 42.92           O  
ATOM    504  N   LEU B  65       7.453 -41.176  -9.223  1.00 46.03           N  
ATOM    505  CA  LEU B  65       8.738 -41.219  -9.913  1.00 46.03           C  
ATOM    506  C   LEU B  65       9.891 -41.211  -8.914  1.00 46.03           C  
ATOM    507  CB  LEU B  65       8.871 -40.035 -10.873  1.00 46.03           C  
ATOM    508  O   LEU B  65      10.893 -41.901  -9.111  1.00 46.03           O  
ATOM    509  CG  LEU B  65       8.065 -40.120 -12.170  1.00 46.03           C  
ATOM    510  CD1 LEU B  65       8.734 -39.297 -13.266  1.00 46.03           C  
ATOM    511  CD2 LEU B  65       7.906 -41.572 -12.607  1.00 46.03           C  
ATOM    512  N   ASN B  66       9.705 -40.338  -7.895  1.00 43.77           N  
ATOM    513  CA  ASN B  66      10.703 -40.307  -6.831  1.00 43.77           C  
ATOM    514  C   ASN B  66      10.666 -41.581  -5.991  1.00 43.77           C  
ATOM    515  CB  ASN B  66      10.502 -39.079  -5.942  1.00 43.77           C  
ATOM    516  O   ASN B  66      11.705 -42.055  -5.529  1.00 43.77           O  
ATOM    517  CG  ASN B  66      11.649 -38.864  -4.974  1.00 43.77           C  
ATOM    518  ND2 ASN B  66      11.376 -39.029  -3.685  1.00 43.77           N  
ATOM    519  OD1 ASN B  66      12.771 -38.552  -5.382  1.00 43.77           O  
ATOM    520  N   SER B  67       9.437 -42.154  -5.865  1.00 44.28           N  
ATOM    521  CA  SER B  67       9.316 -43.445  -5.196  1.00 44.28           C  
ATOM    522  C   SER B  67       9.849 -44.573  -6.074  1.00 44.28           C  
ATOM    523  CB  SER B  67       7.860 -43.723  -4.824  1.00 44.28           C  
ATOM    524  O   SER B  67      10.358 -45.574  -5.565  1.00 44.28           O  
ATOM    525  OG  SER B  67       7.761 -44.873  -4.001  1.00 44.28           O  
ATOM    526  N   SER B  68       9.781 -44.346  -7.510  1.00 43.68           N  
ATOM    527  CA  SER B  68      10.388 -45.322  -8.409  1.00 43.68           C  
ATOM    528  C   SER B  68      11.901 -45.142  -8.479  1.00 43.68           C  
ATOM    529  CB  SER B  68       9.787 -45.207  -9.810  1.00 43.68           C  
ATOM    530  O   SER B  68      12.625 -46.070  -8.844  1.00 43.68           O  
ATOM    531  OG  SER B  68       8.786 -46.190 -10.010  1.00 43.68           O  
ATOM    532  N   ARG B  69      12.358 -43.896  -8.257  1.00 41.81           N  
ATOM    533  CA  ARG B  69      13.805 -43.711  -8.211  1.00 41.81           C  
ATOM    534  C   ARG B  69      14.380 -44.219  -6.893  1.00 41.81           C  
ATOM    535  CB  ARG B  69      14.165 -42.237  -8.405  1.00 41.81           C  
ATOM    536  O   ARG B  69      15.595 -44.382  -6.761  1.00 41.81           O  
ATOM    537  CG  ARG B  69      14.509 -41.871  -9.840  1.00 41.81           C  
ATOM    538  CD  ARG B  69      14.936 -40.415  -9.964  1.00 41.81           C  
ATOM    539  NE  ARG B  69      16.027 -40.253 -10.921  1.00 41.81           N  
ATOM    540  NH1 ARG B  69      15.228 -38.276 -11.811  1.00 41.81           N  
ATOM    541  NH2 ARG B  69      17.174 -39.192 -12.604  1.00 41.81           N  
ATOM    542  CZ  ARG B  69      16.140 -39.241 -11.777  1.00 41.81           C  
ATOM    543  N   VAL B  70      13.523 -44.174  -5.878  1.00 42.05           N  
ATOM    544  CA  VAL B  70      14.176 -44.598  -4.644  1.00 42.05           C  
ATOM    545  C   VAL B  70      14.397 -46.108  -4.669  1.00 42.05           C  
ATOM    546  CB  VAL B  70      13.351 -44.200  -3.400  1.00 42.05           C  
ATOM    547  O   VAL B  70      14.844 -46.693  -3.679  1.00 42.05           O  
ATOM    548  CG1 VAL B  70      13.546 -42.721  -3.073  1.00 42.05           C  
ATOM    549  CG2 VAL B  70      11.872 -44.511  -3.619  1.00 42.05           C  
ATOM    550  N   PRO B  71      13.755 -46.788  -5.539  1.00 39.73           N  
ATOM    551  CA  PRO B  71      14.007 -48.170  -5.125  1.00 39.73           C  
ATOM    552  C   PRO B  71      15.496 -48.504  -5.061  1.00 39.73           C  
ATOM    553  CB  PRO B  71      13.308 -48.996  -6.207  1.00 39.73           C  
ATOM    554  O   PRO B  71      15.895 -49.430  -4.350  1.00 39.73           O  
ATOM    555  CG  PRO B  71      13.183 -48.069  -7.373  1.00 39.73           C  
ATOM    556  CD  PRO B  71      13.265 -46.656  -6.871  1.00 39.73           C  
ATOM    557  N   ASP B  72      16.256 -48.166  -6.135  1.00 37.99           N  
ATOM    558  CA  ASP B  72      17.457 -48.974  -6.322  1.00 37.99           C  
ATOM    559  C   ASP B  72      18.488 -48.684  -5.234  1.00 37.99           C  
ATOM    560  CB  ASP B  72      18.065 -48.721  -7.703  1.00 37.99           C  
ATOM    561  O   ASP B  72      19.390 -49.490  -4.996  1.00 37.99           O  
ATOM    562  CG  ASP B  72      18.985 -49.839  -8.160  1.00 37.99           C  
ATOM    563  OD1 ASP B  72      18.507 -50.799  -8.803  1.00 37.99           O  
ATOM    564  OD2 ASP B  72      20.199 -49.762  -7.871  1.00 37.99           O  
ATOM    565  N   LEU B  73      18.686 -47.405  -4.803  1.00 40.13           N  
ATOM    566  CA  LEU B  73      19.892 -47.299  -3.989  1.00 40.13           C  
ATOM    567  C   LEU B  73      19.741 -48.080  -2.688  1.00 40.13           C  
ATOM    568  CB  LEU B  73      20.205 -45.832  -3.684  1.00 40.13           C  
ATOM    569  O   LEU B  73      20.727 -48.331  -1.992  1.00 40.13           O  
ATOM    570  CG  LEU B  73      20.928 -45.049  -4.782  1.00 40.13           C  
ATOM    571  CD1 LEU B  73      21.140 -43.603  -4.349  1.00 40.13           C  
ATOM    572  CD2 LEU B  73      22.258 -45.712  -5.123  1.00 40.13           C  
ATOM    573  N   LEU B  74      18.489 -48.201  -2.092  1.00 37.57           N  
ATOM    574  CA  LEU B  74      18.567 -49.028  -0.893  1.00 37.57           C  
ATOM    575  C   LEU B  74      18.702 -50.503  -1.257  1.00 37.57           C  
ATOM    576  CB  LEU B  74      17.331 -48.818  -0.015  1.00 37.57           C  
ATOM    577  O   LEU B  74      19.192 -51.302  -0.456  1.00 37.57           O  
ATOM    578  CG  LEU B  74      17.126 -47.409   0.543  1.00 37.57           C  
ATOM    579  CD1 LEU B  74      15.768 -47.302   1.229  1.00 37.57           C  
ATOM    580  CD2 LEU B  74      18.249 -47.048   1.510  1.00 37.57           C  
ATOM    581  N   VAL B  75      18.265 -50.988  -2.391  1.00 31.26           N  
ATOM    582  CA  VAL B  75      18.750 -52.312  -2.768  1.00 31.26           C  
ATOM    583  C   VAL B  75      19.962 -52.176  -3.686  1.00 31.26           C  
ATOM    584  CB  VAL B  75      17.647 -53.144  -3.460  1.00 31.26           C  
ATOM    585  O   VAL B  75      19.981 -51.323  -4.577  1.00 31.26           O  
ATOM    586  CG1 VAL B  75      18.189 -54.506  -3.890  1.00 31.26           C  
ATOM    587  CG2 VAL B  75      16.445 -53.312  -2.532  1.00 31.26           C  
TER     588      VAL B  75                                                      
ATOM    589  N   MET C   1      -1.889  37.676  28.081  1.00 40.09           N  
ATOM    590  CA  MET C   1      -1.497  37.899  26.692  1.00 40.09           C  
ATOM    591  C   MET C   1      -0.898  36.635  26.086  1.00 40.09           C  
ATOM    592  CB  MET C   1      -0.497  39.052  26.594  1.00 40.09           C  
ATOM    593  O   MET C   1      -0.718  36.549  24.870  1.00 40.09           O  
ATOM    594  CG  MET C   1      -0.719  39.956  25.392  1.00 40.09           C  
ATOM    595  SD  MET C   1      -0.024  41.636  25.638  1.00 40.09           S  
ATOM    596  CE  MET C   1      -0.300  42.341  23.989  1.00 40.09           C  
ATOM    597  N   TYR C   2      -0.185  35.715  26.739  1.00 50.27           N  
ATOM    598  CA  TYR C   2       0.503  34.469  26.419  1.00 50.27           C  
ATOM    599  C   TYR C   2      -0.491  33.386  26.016  1.00 50.27           C  
ATOM    600  CB  TYR C   2       1.338  33.993  27.611  1.00 50.27           C  
ATOM    601  O   TYR C   2      -0.095  32.300  25.584  1.00 50.27           O  
ATOM    602  CG  TYR C   2       2.412  34.969  28.028  1.00 50.27           C  
ATOM    603  CD1 TYR C   2       3.646  34.992  27.383  1.00 50.27           C  
ATOM    604  CD2 TYR C   2       2.195  35.867  29.066  1.00 50.27           C  
ATOM    605  CE1 TYR C   2       4.640  35.888  27.765  1.00 50.27           C  
ATOM    606  CE2 TYR C   2       3.181  36.767  29.457  1.00 50.27           C  
ATOM    607  OH  TYR C   2       5.378  37.660  29.182  1.00 50.27           O  
ATOM    608  CZ  TYR C   2       4.398  36.771  28.800  1.00 50.27           C  
ATOM    609  N   SER C   3      -1.792  33.606  26.492  1.00 51.21           N  
ATOM    610  CA  SER C   3      -2.776  32.549  26.282  1.00 51.21           C  
ATOM    611  C   SER C   3      -3.047  32.333  24.797  1.00 51.21           C  
ATOM    612  CB  SER C   3      -4.082  32.881  27.004  1.00 51.21           C  
ATOM    613  O   SER C   3      -3.413  31.231  24.381  1.00 51.21           O  
ATOM    614  OG  SER C   3      -3.875  32.969  28.404  1.00 51.21           O  
ATOM    615  N   PHE C   4      -2.996  33.542  23.957  1.00 51.52           N  
ATOM    616  CA  PHE C   4      -3.318  33.485  22.536  1.00 51.52           C  
ATOM    617  C   PHE C   4      -2.266  32.688  21.774  1.00 51.52           C  
ATOM    618  CB  PHE C   4      -3.432  34.897  21.952  1.00 51.52           C  
ATOM    619  O   PHE C   4      -2.601  31.877  20.908  1.00 51.52           O  
ATOM    620  CG  PHE C   4      -3.909  34.927  20.525  1.00 51.52           C  
ATOM    621  CD1 PHE C   4      -3.002  35.028  19.477  1.00 51.52           C  
ATOM    622  CD2 PHE C   4      -5.264  34.854  20.232  1.00 51.52           C  
ATOM    623  CE1 PHE C   4      -3.441  35.057  18.155  1.00 51.52           C  
ATOM    624  CE2 PHE C   4      -5.710  34.881  18.914  1.00 51.52           C  
ATOM    625  CZ  PHE C   4      -4.797  34.984  17.877  1.00 51.52           C  
ATOM    626  N   VAL C   5      -0.999  32.832  22.104  1.00 56.91           N  
ATOM    627  CA  VAL C   5       0.111  32.142  21.454  1.00 56.91           C  
ATOM    628  C   VAL C   5       0.021  30.643  21.732  1.00 56.91           C  
ATOM    629  CB  VAL C   5       1.476  32.690  21.928  1.00 56.91           C  
ATOM    630  O   VAL C   5       0.284  29.824  20.848  1.00 56.91           O  
ATOM    631  CG1 VAL C   5       2.622  31.970  21.220  1.00 56.91           C  
ATOM    632  CG2 VAL C   5       1.557  34.197  21.686  1.00 56.91           C  
ATOM    633  N   SER C   6      -0.524  30.411  23.017  1.00 58.38           N  
ATOM    634  CA  SER C   6      -0.604  29.011  23.422  1.00 58.38           C  
ATOM    635  C   SER C   6      -1.684  28.271  22.640  1.00 58.38           C  
ATOM    636  CB  SER C   6      -0.884  28.902  24.921  1.00 58.38           C  
ATOM    637  O   SER C   6      -1.516  27.098  22.297  1.00 58.38           O  
ATOM    638  OG  SER C   6      -0.295  27.730  25.459  1.00 58.38           O  
ATOM    639  N   GLU C   7      -2.766  29.047  22.267  1.00 59.90           N  
ATOM    640  CA  GLU C   7      -3.880  28.439  21.546  1.00 59.90           C  
ATOM    641  C   GLU C   7      -3.485  28.090  20.113  1.00 59.90           C  
ATOM    642  CB  GLU C   7      -5.093  29.373  21.544  1.00 59.90           C  
ATOM    643  O   GLU C   7      -3.851  27.028  19.605  1.00 59.90           O  
ATOM    644  CG  GLU C   7      -6.416  28.663  21.787  1.00 59.90           C  
ATOM    645  CD  GLU C   7      -7.589  29.617  21.951  1.00 59.90           C  
ATOM    646  OE1 GLU C   7      -8.199  30.010  20.930  1.00 59.90           O  
ATOM    647  OE2 GLU C   7      -7.899  29.976  23.109  1.00 59.90           O  
ATOM    648  N   GLU C   8      -2.598  29.049  19.460  1.00 62.03           N  
ATOM    649  CA  GLU C   8      -2.153  28.796  18.093  1.00 62.03           C  
ATOM    650  C   GLU C   8      -1.150  27.648  18.043  1.00 62.03           C  
ATOM    651  CB  GLU C   8      -1.538  30.059  17.485  1.00 62.03           C  
ATOM    652  O   GLU C   8      -1.200  26.811  17.139  1.00 62.03           O  
ATOM    653  CG  GLU C   8      -2.534  31.192  17.280  1.00 62.03           C  
ATOM    654  CD  GLU C   8      -2.297  31.974  15.999  1.00 62.03           C  
ATOM    655  OE1 GLU C   8      -3.096  31.833  15.045  1.00 62.03           O  
ATOM    656  OE2 GLU C   8      -1.304  32.734  15.947  1.00 62.03           O  
ATOM    657  N   THR C   9      -0.371  27.744  19.209  1.00 60.61           N  
ATOM    658  CA  THR C   9       0.633  26.689  19.296  1.00 60.61           C  
ATOM    659  C   THR C   9      -0.028  25.331  19.514  1.00 60.61           C  
ATOM    660  CB  THR C   9       1.634  26.963  20.434  1.00 60.61           C  
ATOM    661  O   THR C   9       0.431  24.319  18.980  1.00 60.61           O  
ATOM    662  CG2 THR C   9       2.604  28.077  20.055  1.00 60.61           C  
ATOM    663  OG1 THR C   9       0.916  27.350  21.612  1.00 60.61           O  
ATOM    664  N   GLY C  10      -1.145  25.485  20.185  1.00 62.87           N  
ATOM    665  CA  GLY C  10      -1.860  24.257  20.494  1.00 62.87           C  
ATOM    666  C   GLY C  10      -2.445  23.582  19.268  1.00 62.87           C  
ATOM    667  O   GLY C  10      -2.342  22.363  19.115  1.00 62.87           O  
ATOM    668  N   THR C  11      -3.032  24.460  18.503  1.00 60.57           N  
ATOM    669  CA  THR C  11      -3.659  23.915  17.304  1.00 60.57           C  
ATOM    670  C   THR C  11      -2.608  23.346  16.355  1.00 60.57           C  
ATOM    671  CB  THR C  11      -4.489  24.986  16.572  1.00 60.57           C  
ATOM    672  O   THR C  11      -2.832  22.312  15.722  1.00 60.57           O  
ATOM    673  CG2 THR C  11      -5.931  24.528  16.379  1.00 60.57           C  
ATOM    674  OG1 THR C  11      -4.483  26.195  17.342  1.00 60.57           O  
ATOM    675  N   LEU C  12      -1.531  24.166  16.325  1.00 63.72           N  
ATOM    676  CA  LEU C  12      -0.438  23.698  15.479  1.00 63.72           C  
ATOM    677  C   LEU C  12       0.106  22.365  15.981  1.00 63.72           C  
ATOM    678  CB  LEU C  12       0.687  24.736  15.433  1.00 63.72           C  
ATOM    679  O   LEU C  12       0.402  21.471  15.185  1.00 63.72           O  
ATOM    680  CG  LEU C  12       0.403  26.007  14.631  1.00 63.72           C  
ATOM    681  CD1 LEU C  12       1.533  27.015  14.818  1.00 63.72           C  
ATOM    682  CD2 LEU C  12       0.213  25.678  13.155  1.00 63.72           C  
ATOM    683  N   ILE C  13       0.137  22.258  17.230  1.00 67.67           N  
ATOM    684  CA  ILE C  13       0.635  21.032  17.844  1.00 67.67           C  
ATOM    685  C   ILE C  13      -0.339  19.888  17.577  1.00 67.67           C  
ATOM    686  CB  ILE C  13       0.851  21.208  19.364  1.00 67.67           C  
ATOM    687  O   ILE C  13       0.076  18.774  17.247  1.00 67.67           O  
ATOM    688  CG1 ILE C  13       1.565  22.534  19.651  1.00 67.67           C  
ATOM    689  CG2 ILE C  13       1.638  20.027  19.938  1.00 67.67           C  
ATOM    690  CD1 ILE C  13       0.994  23.300  20.837  1.00 67.67           C  
ATOM    691  N   VAL C  14      -1.527  20.184  17.707  1.00 68.04           N  
ATOM    692  CA  VAL C  14      -2.568  19.180  17.519  1.00 68.04           C  
ATOM    693  C   VAL C  14      -2.591  18.726  16.061  1.00 68.04           C  
ATOM    694  CB  VAL C  14      -3.957  19.717  17.932  1.00 68.04           C  
ATOM    695  O   VAL C  14      -2.695  17.530  15.778  1.00 68.04           O  
ATOM    696  CG1 VAL C  14      -5.048  18.696  17.615  1.00 68.04           C  
ATOM    697  CG2 VAL C  14      -3.970  20.075  19.417  1.00 68.04           C  
ATOM    698  N   ASN C  15      -2.501  19.607  15.199  1.00 70.08           N  
ATOM    699  CA  ASN C  15      -2.483  19.287  13.775  1.00 70.08           C  
ATOM    700  C   ASN C  15      -1.262  18.452  13.403  1.00 70.08           C  
ATOM    701  CB  ASN C  15      -2.527  20.566  12.937  1.00 70.08           C  
ATOM    702  O   ASN C  15      -1.368  17.498  12.630  1.00 70.08           O  
ATOM    703  CG  ASN C  15      -3.016  20.322  11.523  1.00 70.08           C  
ATOM    704  ND2 ASN C  15      -2.240  20.768  10.542  1.00 70.08           N  
ATOM    705  OD1 ASN C  15      -4.082  19.737  11.314  1.00 70.08           O  
ATOM    706  N   SER C  16      -0.145  18.826  13.924  1.00 67.31           N  
ATOM    707  CA  SER C  16       1.092  18.089  13.690  1.00 67.31           C  
ATOM    708  C   SER C  16       0.990  16.659  14.212  1.00 67.31           C  
ATOM    709  CB  SER C  16       2.273  18.799  14.353  1.00 67.31           C  
ATOM    710  O   SER C  16       1.417  15.717  13.542  1.00 67.31           O  
ATOM    711  OG  SER C  16       3.451  18.017  14.253  1.00 67.31           O  
ATOM    712  N   VAL C  17       0.373  16.559  15.314  1.00 74.42           N  
ATOM    713  CA  VAL C  17       0.229  15.254  15.950  1.00 74.42           C  
ATOM    714  C   VAL C  17      -0.721  14.382  15.132  1.00 74.42           C  
ATOM    715  CB  VAL C  17      -0.284  15.383  17.402  1.00 74.42           C  
ATOM    716  O   VAL C  17      -0.451  13.200  14.906  1.00 74.42           O  
ATOM    717  CG1 VAL C  17      -0.517  14.005  18.018  1.00 74.42           C  
ATOM    718  CG2 VAL C  17       0.703  16.188  18.246  1.00 74.42           C  
ATOM    719  N   LEU C  18      -1.780  14.929  14.701  1.00 73.67           N  
ATOM    720  CA  LEU C  18      -2.756  14.191  13.907  1.00 73.67           C  
ATOM    721  C   LEU C  18      -2.155  13.756  12.574  1.00 73.67           C  
ATOM    722  CB  LEU C  18      -4.004  15.044  13.663  1.00 73.67           C  
ATOM    723  O   LEU C  18      -2.372  12.627  12.130  1.00 73.67           O  
ATOM    724  CG  LEU C  18      -5.280  14.598  14.380  1.00 73.67           C  
ATOM    725  CD1 LEU C  18      -5.510  15.444  15.628  1.00 73.67           C  
ATOM    726  CD2 LEU C  18      -6.479  14.685  13.441  1.00 73.67           C  
ATOM    727  N   LEU C  19      -1.411  14.665  12.012  1.00 70.52           N  
ATOM    728  CA  LEU C  19      -0.744  14.360  10.751  1.00 70.52           C  
ATOM    729  C   LEU C  19       0.278  13.242  10.932  1.00 70.52           C  
ATOM    730  CB  LEU C  19      -0.057  15.609  10.192  1.00 70.52           C  
ATOM    731  O   LEU C  19       0.366  12.335  10.102  1.00 70.52           O  
ATOM    732  CG  LEU C  19      -0.953  16.600   9.448  1.00 70.52           C  
ATOM    733  CD1 LEU C  19      -0.181  17.264   8.313  1.00 70.52           C  
ATOM    734  CD2 LEU C  19      -2.199  15.900   8.916  1.00 70.52           C  
ATOM    735  N   PHE C  20       0.944  13.279  11.927  1.00 76.12           N  
ATOM    736  CA  PHE C  20       1.946  12.264  12.232  1.00 76.12           C  
ATOM    737  C   PHE C  20       1.293  10.903  12.438  1.00 76.12           C  
ATOM    738  CB  PHE C  20       2.748  12.656  13.477  1.00 76.12           C  
ATOM    739  O   PHE C  20       1.777   9.892  11.926  1.00 76.12           O  
ATOM    740  CG  PHE C  20       3.956  11.791  13.718  1.00 76.12           C  
ATOM    741  CD1 PHE C  20       3.920  10.770  14.660  1.00 76.12           C  
ATOM    742  CD2 PHE C  20       5.127  11.998  13.001  1.00 76.12           C  
ATOM    743  CE1 PHE C  20       5.036   9.968  14.885  1.00 76.12           C  
ATOM    744  CE2 PHE C  20       6.247  11.201  13.221  1.00 76.12           C  
ATOM    745  CZ  PHE C  20       6.199  10.187  14.164  1.00 76.12           C  
ATOM    746  N   LEU C  21       0.244  10.892  13.156  1.00 77.54           N  
ATOM    747  CA  LEU C  21      -0.483   9.655  13.417  1.00 77.54           C  
ATOM    748  C   LEU C  21      -1.004   9.046  12.119  1.00 77.54           C  
ATOM    749  CB  LEU C  21      -1.648   9.910  14.377  1.00 77.54           C  
ATOM    750  O   LEU C  21      -0.909   7.833  11.916  1.00 77.54           O  
ATOM    751  CG  LEU C  21      -1.302   9.950  15.867  1.00 77.54           C  
ATOM    752  CD1 LEU C  21      -2.403  10.661  16.647  1.00 77.54           C  
ATOM    753  CD2 LEU C  21      -1.085   8.539  16.403  1.00 77.54           C  
ATOM    754  N   ALA C  22      -1.515   9.903  11.347  1.00 74.23           N  
ATOM    755  CA  ALA C  22      -2.037   9.458  10.057  1.00 74.23           C  
ATOM    756  C   ALA C  22      -0.928   8.865   9.192  1.00 74.23           C  
ATOM    757  CB  ALA C  22      -2.714  10.616   9.329  1.00 74.23           C  
ATOM    758  O   ALA C  22      -1.130   7.847   8.525  1.00 74.23           O  
ATOM    759  N   PHE C  23       0.158   9.358   9.185  1.00 77.63           N  
ATOM    760  CA  PHE C  23       1.319   8.914   8.423  1.00 77.63           C  
ATOM    761  C   PHE C  23       1.788   7.544   8.899  1.00 77.63           C  
ATOM    762  CB  PHE C  23       2.461   9.929   8.540  1.00 77.63           C  
ATOM    763  O   PHE C  23       2.118   6.679   8.086  1.00 77.63           O  
ATOM    764  CG  PHE C  23       3.454   9.858   7.412  1.00 77.63           C  
ATOM    765  CD1 PHE C  23       4.666   9.198   7.575  1.00 77.63           C  
ATOM    766  CD2 PHE C  23       3.176  10.452   6.188  1.00 77.63           C  
ATOM    767  CE1 PHE C  23       5.588   9.131   6.533  1.00 77.63           C  
ATOM    768  CE2 PHE C  23       4.092  10.388   5.141  1.00 77.63           C  
ATOM    769  CZ  PHE C  23       5.298   9.728   5.317  1.00 77.63           C  
ATOM    770  N   VAL C  24       1.831   7.404  10.153  1.00 77.54           N  
ATOM    771  CA  VAL C  24       2.277   6.146  10.742  1.00 77.54           C  
ATOM    772  C   VAL C  24       1.356   5.012  10.299  1.00 77.54           C  
ATOM    773  CB  VAL C  24       2.320   6.225  12.285  1.00 77.54           C  
ATOM    774  O   VAL C  24       1.824   3.943   9.899  1.00 77.54           O  
ATOM    775  CG1 VAL C  24       2.669   4.865  12.886  1.00 77.54           C  
ATOM    776  CG2 VAL C  24       3.323   7.285  12.736  1.00 77.54           C  
ATOM    777  N   VAL C  25       0.082   5.237  10.278  1.00 78.20           N  
ATOM    778  CA  VAL C  25      -0.901   4.238   9.870  1.00 78.20           C  
ATOM    779  C   VAL C  25      -0.756   3.951   8.377  1.00 78.20           C  
ATOM    780  CB  VAL C  25      -2.341   4.697  10.188  1.00 78.20           C  
ATOM    781  O   VAL C  25      -0.774   2.792   7.957  1.00 78.20           O  
ATOM    782  CG1 VAL C  25      -3.357   3.669   9.693  1.00 78.20           C  
ATOM    783  CG2 VAL C  25      -2.506   4.936  11.687  1.00 78.20           C  
ATOM    784  N   PHE C  26      -0.598   4.919   7.658  1.00 77.15           N  
ATOM    785  CA  PHE C  26      -0.441   4.814   6.212  1.00 77.15           C  
ATOM    786  C   PHE C  26       0.811   4.020   5.860  1.00 77.15           C  
ATOM    787  CB  PHE C  26      -0.377   6.205   5.575  1.00 77.15           C  
ATOM    788  O   PHE C  26       0.779   3.160   4.976  1.00 77.15           O  
ATOM    789  CG  PHE C  26      -0.486   6.191   4.074  1.00 77.15           C  
ATOM    790  CD1 PHE C  26       0.649   6.301   3.280  1.00 77.15           C  
ATOM    791  CD2 PHE C  26      -1.724   6.068   3.457  1.00 77.15           C  
ATOM    792  CE1 PHE C  26       0.551   6.287   1.890  1.00 77.15           C  
ATOM    793  CE2 PHE C  26      -1.830   6.054   2.069  1.00 77.15           C  
ATOM    794  CZ  PHE C  26      -0.691   6.165   1.287  1.00 77.15           C  
ATOM    795  N   LEU C  27       1.882   4.399   6.470  1.00 72.12           N  
ATOM    796  CA  LEU C  27       3.144   3.705   6.241  1.00 72.12           C  
ATOM    797  C   LEU C  27       3.015   2.220   6.562  1.00 72.12           C  
ATOM    798  CB  LEU C  27       4.259   4.326   7.088  1.00 72.12           C  
ATOM    799  O   LEU C  27       3.532   1.375   5.827  1.00 72.12           O  
ATOM    800  CG  LEU C  27       4.896   5.604   6.539  1.00 72.12           C  
ATOM    801  CD1 LEU C  27       5.704   5.295   5.283  1.00 72.12           C  
ATOM    802  CD2 LEU C  27       3.827   6.653   6.249  1.00 72.12           C  
ATOM    803  N   LEU C  28       2.306   1.846   7.555  1.00 76.26           N  
ATOM    804  CA  LEU C  28       2.103   0.460   7.962  1.00 76.26           C  
ATOM    805  C   LEU C  28       1.361  -0.320   6.881  1.00 76.26           C  
ATOM    806  CB  LEU C  28       1.325   0.396   9.279  1.00 76.26           C  
ATOM    807  O   LEU C  28       1.760  -1.431   6.527  1.00 76.26           O  
ATOM    808  CG  LEU C  28       2.084  -0.153  10.488  1.00 76.26           C  
ATOM    809  CD1 LEU C  28       2.132   0.889  11.601  1.00 76.26           C  
ATOM    810  CD2 LEU C  28       1.440  -1.443  10.984  1.00 76.26           C  
ATOM    811  N   VAL C  29       0.366   0.272   6.407  1.00 78.46           N  
ATOM    812  CA  VAL C  29      -0.476  -0.368   5.401  1.00 78.46           C  
ATOM    813  C   VAL C  29       0.326  -0.584   4.119  1.00 78.46           C  
ATOM    814  CB  VAL C  29      -1.741   0.468   5.104  1.00 78.46           C  
ATOM    815  O   VAL C  29       0.263  -1.658   3.515  1.00 78.46           O  
ATOM    816  CG1 VAL C  29      -2.561  -0.173   3.986  1.00 78.46           C  
ATOM    817  CG2 VAL C  29      -2.585   0.625   6.368  1.00 78.46           C  
ATOM    818  N   THR C  30       1.056   0.478   3.682  1.00 79.31           N  
ATOM    819  CA  THR C  30       1.864   0.403   2.469  1.00 79.31           C  
ATOM    820  C   THR C  30       2.914  -0.698   2.586  1.00 79.31           C  
ATOM    821  CB  THR C  30       2.555   1.747   2.174  1.00 79.31           C  
ATOM    822  O   THR C  30       3.101  -1.486   1.657  1.00 79.31           O  
ATOM    823  CG2 THR C  30       3.238   1.726   0.811  1.00 79.31           C  
ATOM    824  OG1 THR C  30       1.577   2.794   2.190  1.00 79.31           O  
ATOM    825  N   LEU C  31       3.589  -0.730   3.750  1.00 78.72           N  
ATOM    826  CA  LEU C  31       4.603  -1.750   3.988  1.00 78.72           C  
ATOM    827  C   LEU C  31       3.991  -3.146   3.944  1.00 78.72           C  
ATOM    828  CB  LEU C  31       5.286  -1.522   5.339  1.00 78.72           C  
ATOM    829  O   LEU C  31       4.594  -4.077   3.404  1.00 78.72           O  
ATOM    830  CG  LEU C  31       6.215  -0.311   5.433  1.00 78.72           C  
ATOM    831  CD1 LEU C  31       6.683  -0.111   6.871  1.00 78.72           C  
ATOM    832  CD2 LEU C  31       7.407  -0.476   4.496  1.00 78.72           C  
ATOM    833  N   ALA C  32       2.825  -3.415   4.488  1.00 75.10           N  
ATOM    834  CA  ALA C  32       2.103  -4.685   4.490  1.00 75.10           C  
ATOM    835  C   ALA C  32       1.808  -5.150   3.067  1.00 75.10           C  
ATOM    836  CB  ALA C  32       0.805  -4.558   5.284  1.00 75.10           C  
ATOM    837  O   ALA C  32       1.994  -6.325   2.741  1.00 75.10           O  
ATOM    838  N   ILE C  33       1.444  -4.112   2.227  1.00 68.87           N  
ATOM    839  CA  ILE C  33       1.086  -4.434   0.850  1.00 68.87           C  
ATOM    840  C   ILE C  33       2.336  -4.845   0.075  1.00 68.87           C  
ATOM    841  CB  ILE C  33       0.391  -3.242   0.153  1.00 68.87           C  
ATOM    842  O   ILE C  33       2.311  -5.813  -0.689  1.00 68.87           O  
ATOM    843  CG1 ILE C  33      -0.949  -2.936   0.830  1.00 68.87           C  
ATOM    844  CG2 ILE C  33       0.199  -3.527  -1.339  1.00 68.87           C  
ATOM    845  CD1 ILE C  33      -1.552  -1.596   0.432  1.00 68.87           C  
ATOM    846  N   LEU C  34       3.394  -4.099   0.303  1.00 70.79           N  
ATOM    847  CA  LEU C  34       4.651  -4.395  -0.376  1.00 70.79           C  
ATOM    848  C   LEU C  34       5.147  -5.792  -0.018  1.00 70.79           C  
ATOM    849  CB  LEU C  34       5.714  -3.355  -0.012  1.00 70.79           C  
ATOM    850  O   LEU C  34       5.571  -6.548  -0.894  1.00 70.79           O  
ATOM    851  CG  LEU C  34       7.049  -3.462  -0.751  1.00 70.79           C  
ATOM    852  CD1 LEU C  34       6.858  -3.169  -2.235  1.00 70.79           C  
ATOM    853  CD2 LEU C  34       8.076  -2.515  -0.141  1.00 70.79           C  
ATOM    854  N   THR C  35       5.110  -6.110   1.363  1.00 70.42           N  
ATOM    855  CA  THR C  35       5.521  -7.425   1.841  1.00 70.42           C  
ATOM    856  C   THR C  35       4.678  -8.522   1.197  1.00 70.42           C  
ATOM    857  CB  THR C  35       5.412  -7.522   3.374  1.00 70.42           C  
ATOM    858  O   THR C  35       5.207  -9.554   0.778  1.00 70.42           O  
ATOM    859  CG2 THR C  35       5.920  -8.869   3.877  1.00 70.42           C  
ATOM    860  OG1 THR C  35       6.190  -6.477   3.970  1.00 70.42           O  
ATOM    861  N   ALA C  36       3.484  -8.360   0.940  1.00 61.49           N  
ATOM    862  CA  ALA C  36       2.561  -9.308   0.320  1.00 61.49           C  
ATOM    863  C   ALA C  36       2.867  -9.479  -1.165  1.00 61.49           C  
ATOM    864  CB  ALA C  36       1.118  -8.849   0.514  1.00 61.49           C  
ATOM    865  O   ALA C  36       2.853 -10.598  -1.683  1.00 61.49           O  
ATOM    866  N   LEU C  37       3.209  -8.319  -1.841  1.00 63.61           N  
ATOM    867  CA  LEU C  37       3.525  -8.335  -3.265  1.00 63.61           C  
ATOM    868  C   LEU C  37       4.784  -9.153  -3.533  1.00 63.61           C  
ATOM    869  CB  LEU C  37       3.706  -6.909  -3.790  1.00 63.61           C  
ATOM    870  O   LEU C  37       4.859  -9.877  -4.528  1.00 63.61           O  
ATOM    871  CG  LEU C  37       2.426  -6.135  -4.108  1.00 63.61           C  
ATOM    872  CD1 LEU C  37       2.759  -4.705  -4.521  1.00 63.61           C  
ATOM    873  CD2 LEU C  37       1.632  -6.841  -5.202  1.00 63.61           C  
ATOM    874  N   ARG C  38       5.736  -9.047  -2.628  1.00 67.76           N  
ATOM    875  CA  ARG C  38       6.979  -9.800  -2.762  1.00 67.76           C  
ATOM    876  C   ARG C  38       6.713 -11.301  -2.764  1.00 67.76           C  
ATOM    877  CB  ARG C  38       7.950  -9.441  -1.635  1.00 67.76           C  
ATOM    878  O   ARG C  38       7.289 -12.038  -3.568  1.00 67.76           O  
ATOM    879  CG  ARG C  38       9.188  -8.693  -2.102  1.00 67.76           C  
ATOM    880  CD  ARG C  38      10.440  -9.553  -1.995  1.00 67.76           C  
ATOM    881  NE  ARG C  38      11.587  -8.780  -1.528  1.00 67.76           N  
ATOM    882  NH1 ARG C  38      13.168 -10.123  -2.545  1.00 67.76           N  
ATOM    883  NH2 ARG C  38      13.823  -8.296  -1.324  1.00 67.76           N  
ATOM    884  CZ  ARG C  38      12.857  -9.068  -1.800  1.00 67.76           C  
ATOM    885  N   LEU C  39       5.902 -11.756  -1.986  1.00 59.96           N  
ATOM    886  CA  LEU C  39       5.536 -13.165  -1.889  1.00 59.96           C  
ATOM    887  C   LEU C  39       4.814 -13.627  -3.150  1.00 59.96           C  
ATOM    888  CB  LEU C  39       4.651 -13.406  -0.663  1.00 59.96           C  
ATOM    889  O   LEU C  39       5.060 -14.730  -3.644  1.00 59.96           O  
ATOM    890  CG  LEU C  39       4.922 -14.687   0.128  1.00 59.96           C  
ATOM    891  CD1 LEU C  39       4.441 -14.533   1.567  1.00 59.96           C  
ATOM    892  CD2 LEU C  39       4.249 -15.881  -0.541  1.00 59.96           C  
ATOM    893  N   CYS C  40       4.004 -12.703  -3.606  1.00 59.43           N  
ATOM    894  CA  CYS C  40       3.260 -12.990  -4.827  1.00 59.43           C  
ATOM    895  C   CYS C  40       4.194 -13.079  -6.028  1.00 59.43           C  
ATOM    896  CB  CYS C  40       2.200 -11.917  -5.073  1.00 59.43           C  
ATOM    897  O   CYS C  40       4.057 -13.975  -6.862  1.00 59.43           O  
ATOM    898  SG  CYS C  40       1.083 -12.296  -6.441  1.00 59.43           S  
ATOM    899  N   ALA C  41       5.153 -12.189  -6.037  1.00 58.91           N  
ATOM    900  CA  ALA C  41       6.121 -12.158  -7.131  1.00 58.91           C  
ATOM    901  C   ALA C  41       6.965 -13.429  -7.153  1.00 58.91           C  
ATOM    902  CB  ALA C  41       7.018 -10.928  -7.011  1.00 58.91           C  
ATOM    903  O   ALA C  41       7.265 -13.964  -8.223  1.00 58.91           O  
ATOM    904  N   TYR C  42       7.170 -13.944  -5.966  1.00 59.81           N  
ATOM    905  CA  TYR C  42       7.936 -15.180  -5.847  1.00 59.81           C  
ATOM    906  C   TYR C  42       7.152 -16.363  -6.401  1.00 59.81           C  
ATOM    907  CB  TYR C  42       8.313 -15.441  -4.386  1.00 59.81           C  
ATOM    908  O   TYR C  42       7.703 -17.202  -7.117  1.00 59.81           O  
ATOM    909  CG  TYR C  42       9.455 -16.413  -4.217  1.00 59.81           C  
ATOM    910  CD1 TYR C  42       9.217 -17.769  -4.007  1.00 59.81           C  
ATOM    911  CD2 TYR C  42      10.775 -15.977  -4.268  1.00 59.81           C  
ATOM    912  CE1 TYR C  42      10.266 -18.668  -3.849  1.00 59.81           C  
ATOM    913  CE2 TYR C  42      11.833 -16.867  -4.111  1.00 59.81           C  
ATOM    914  OH  TYR C  42      12.612 -19.094  -3.748  1.00 59.81           O  
ATOM    915  CZ  TYR C  42      11.569 -18.209  -3.904  1.00 59.81           C  
ATOM    916  N   CYS C  43       6.033 -16.385  -6.066  1.00 56.16           N  
ATOM    917  CA  CYS C  43       5.165 -17.460  -6.532  1.00 56.16           C  
ATOM    918  C   CYS C  43       4.937 -17.365  -8.035  1.00 56.16           C  
ATOM    919  CB  CYS C  43       3.823 -17.420  -5.800  1.00 56.16           C  
ATOM    920  O   CYS C  43       4.913 -18.384  -8.729  1.00 56.16           O  
ATOM    921  SG  CYS C  43       3.834 -18.281  -4.212  1.00 56.16           S  
ATOM    922  N   CYS C  44       4.789 -16.176  -8.416  1.00 57.75           N  
ATOM    923  CA  CYS C  44       4.602 -15.948  -9.845  1.00 57.75           C  
ATOM    924  C   CYS C  44       5.873 -16.272 -10.621  1.00 57.75           C  
ATOM    925  CB  CYS C  44       4.189 -14.499 -10.106  1.00 57.75           C  
ATOM    926  O   CYS C  44       5.808 -16.764 -11.748  1.00 57.75           O  
ATOM    927  SG  CYS C  44       2.476 -14.138  -9.662  1.00 57.75           S  
ATOM    928  N   ASN C  45       6.879 -15.938 -10.029  1.00 57.51           N  
ATOM    929  CA  ASN C  45       8.171 -16.204 -10.653  1.00 57.51           C  
ATOM    930  C   ASN C  45       8.386 -17.697 -10.882  1.00 57.51           C  
ATOM    931  CB  ASN C  45       9.306 -15.629  -9.803  1.00 57.51           C  
ATOM    932  O   ASN C  45       8.899 -18.102 -11.926  1.00 57.51           O  
ATOM    933  CG  ASN C  45      10.610 -15.516 -10.569  1.00 57.51           C  
ATOM    934  ND2 ASN C  45      11.693 -15.997  -9.970  1.00 57.51           N  
ATOM    935  OD1 ASN C  45      10.643 -15.001 -11.690  1.00 57.51           O  
ATOM    936  N   ILE C  46       7.903 -18.503  -9.906  1.00 56.38           N  
ATOM    937  CA  ILE C  46       7.996 -19.954 -10.014  1.00 56.38           C  
ATOM    938  C   ILE C  46       7.026 -20.456 -11.081  1.00 56.38           C  
ATOM    939  CB  ILE C  46       7.708 -20.642  -8.661  1.00 56.38           C  
ATOM    940  O   ILE C  46       7.362 -21.346 -11.866  1.00 56.38           O  
ATOM    941  CG1 ILE C  46       8.691 -20.151  -7.592  1.00 56.38           C  
ATOM    942  CG2 ILE C  46       7.770 -22.165  -8.805  1.00 56.38           C  
ATOM    943  CD1 ILE C  46       8.268 -20.474  -6.166  1.00 56.38           C  
ATOM    944  N   VAL C  47       5.916 -19.758 -11.147  1.00 55.42           N  
ATOM    945  CA  VAL C  47       4.901 -20.124 -12.128  1.00 55.42           C  
ATOM    946  C   VAL C  47       5.326 -19.647 -13.515  1.00 55.42           C  
ATOM    947  CB  VAL C  47       3.519 -19.537 -11.762  1.00 55.42           C  
ATOM    948  O   VAL C  47       5.123 -20.347 -14.509  1.00 55.42           O  
ATOM    949  CG1 VAL C  47       2.537 -19.705 -12.920  1.00 55.42           C  
ATOM    950  CG2 VAL C  47       2.977 -20.199 -10.497  1.00 55.42           C  
ATOM    951  N   ASN C  48       5.934 -18.487 -13.486  1.00 55.53           N  
ATOM    952  CA  ASN C  48       6.447 -17.961 -14.747  1.00 55.53           C  
ATOM    953  C   ASN C  48       7.538 -18.858 -15.326  1.00 55.53           C  
ATOM    954  CB  ASN C  48       6.974 -16.537 -14.560  1.00 55.53           C  
ATOM    955  O   ASN C  48       7.575 -19.097 -16.534  1.00 55.53           O  
ATOM    956  CG  ASN C  48       7.063 -15.771 -15.865  1.00 55.53           C  
ATOM    957  ND2 ASN C  48       8.225 -15.188 -16.132  1.00 55.53           N  
ATOM    958  OD1 ASN C  48       6.094 -15.703 -16.627  1.00 55.53           O  
ATOM    959  N   VAL C  49       8.271 -19.372 -14.544  1.00 53.76           N  
ATOM    960  CA  VAL C  49       9.354 -20.261 -14.952  1.00 53.76           C  
ATOM    961  C   VAL C  49       8.792 -21.644 -15.276  1.00 53.76           C  
ATOM    962  CB  VAL C  49      10.441 -20.371 -13.859  1.00 53.76           C  
ATOM    963  O   VAL C  49       9.210 -22.278 -16.248  1.00 53.76           O  
ATOM    964  CG1 VAL C  49      11.457 -21.455 -14.215  1.00 53.76           C  
ATOM    965  CG2 VAL C  49      11.137 -19.025 -13.663  1.00 53.76           C  
ATOM    966  N   SER C  50       7.864 -22.157 -14.522  1.00 52.87           N  
ATOM    967  CA  SER C  50       7.208 -23.448 -14.699  1.00 52.87           C  
ATOM    968  C   SER C  50       6.109 -23.370 -15.754  1.00 52.87           C  
ATOM    969  CB  SER C  50       6.620 -23.937 -13.375  1.00 52.87           C  
ATOM    970  O   SER C  50       5.901 -24.319 -16.513  1.00 52.87           O  
ATOM    971  OG  SER C  50       7.646 -24.379 -12.502  1.00 52.87           O  
ATOM    972  N   LEU C  51       5.458 -22.248 -15.846  1.00 50.87           N  
ATOM    973  CA  LEU C  51       4.325 -22.041 -16.741  1.00 50.87           C  
ATOM    974  C   LEU C  51       4.793 -21.542 -18.104  1.00 50.87           C  
ATOM    975  CB  LEU C  51       3.336 -21.044 -16.131  1.00 50.87           C  
ATOM    976  O   LEU C  51       4.247 -21.939 -19.136  1.00 50.87           O  
ATOM    977  CG  LEU C  51       2.505 -21.549 -14.950  1.00 50.87           C  
ATOM    978  CD1 LEU C  51       1.463 -20.509 -14.553  1.00 50.87           C  
ATOM    979  CD2 LEU C  51       1.839 -22.877 -15.294  1.00 50.87           C  
ATOM    980  N   VAL C  52       5.835 -20.659 -18.048  1.00 53.19           N  
ATOM    981  CA  VAL C  52       6.319 -20.123 -19.315  1.00 53.19           C  
ATOM    982  C   VAL C  52       6.931 -21.245 -20.151  1.00 53.19           C  
ATOM    983  CB  VAL C  52       7.354 -18.996 -19.097  1.00 53.19           C  
ATOM    984  O   VAL C  52       6.801 -21.256 -21.378  1.00 53.19           O  
ATOM    985  CG1 VAL C  52       6.729 -17.830 -18.334  1.00 53.19           C  
ATOM    986  CG2 VAL C  52       8.576 -19.532 -18.353  1.00 53.19           C  
ATOM    987  N   LYS C  53       7.607 -22.190 -19.450  1.00 52.19           N  
ATOM    988  CA  LYS C  53       8.175 -23.308 -20.199  1.00 52.19           C  
ATOM    989  C   LYS C  53       7.079 -24.241 -20.708  1.00 52.19           C  
ATOM    990  CB  LYS C  53       9.166 -24.087 -19.333  1.00 52.19           C  
ATOM    991  O   LYS C  53       7.059 -24.596 -21.888  1.00 52.19           O  
ATOM    992  CG  LYS C  53      10.591 -24.079 -19.865  1.00 52.19           C  
ATOM    993  CD  LYS C  53      11.569 -24.664 -18.853  1.00 52.19           C  
ATOM    994  CE  LYS C  53      12.684 -25.443 -19.537  1.00 52.19           C  
ATOM    995  NZ  LYS C  53      13.947 -25.418 -18.741  1.00 52.19           N  
ATOM    996  N   PRO C  54       6.267 -24.719 -19.735  1.00 44.54           N  
ATOM    997  CA  PRO C  54       5.176 -25.593 -20.172  1.00 44.54           C  
ATOM    998  C   PRO C  54       4.053 -24.830 -20.872  1.00 44.54           C  
ATOM    999  CB  PRO C  54       4.680 -26.218 -18.866  1.00 44.54           C  
ATOM   1000  O   PRO C  54       3.218 -25.437 -21.548  1.00 44.54           O  
ATOM   1001  CG  PRO C  54       5.172 -25.301 -17.793  1.00 44.54           C  
ATOM   1002  CD  PRO C  54       6.288 -24.466 -18.353  1.00 44.54           C  
ATOM   1003  N   SER C  55       3.910 -23.530 -20.594  1.00 48.16           N  
ATOM   1004  CA  SER C  55       2.869 -22.712 -21.208  1.00 48.16           C  
ATOM   1005  C   SER C  55       3.089 -22.574 -22.711  1.00 48.16           C  
ATOM   1006  CB  SER C  55       2.824 -21.327 -20.562  1.00 48.16           C  
ATOM   1007  O   SER C  55       2.130 -22.553 -23.485  1.00 48.16           O  
ATOM   1008  OG  SER C  55       4.077 -20.675 -20.683  1.00 48.16           O  
ATOM   1009  N   PHE C  56       4.362 -22.443 -23.136  1.00 46.53           N  
ATOM   1010  CA  PHE C  56       4.672 -22.446 -24.561  1.00 46.53           C  
ATOM   1011  C   PHE C  56       4.396 -23.815 -25.172  1.00 46.53           C  
ATOM   1012  CB  PHE C  56       6.134 -22.052 -24.795  1.00 46.53           C  
ATOM   1013  O   PHE C  56       3.881 -23.910 -26.288  1.00 46.53           O  
ATOM   1014  CG  PHE C  56       6.450 -21.714 -26.227  1.00 46.53           C  
ATOM   1015  CD1 PHE C  56       7.048 -22.651 -27.061  1.00 46.53           C  
ATOM   1016  CD2 PHE C  56       6.149 -20.459 -26.739  1.00 46.53           C  
ATOM   1017  CE1 PHE C  56       7.342 -22.341 -28.387  1.00 46.53           C  
ATOM   1018  CE2 PHE C  56       6.439 -20.142 -28.063  1.00 46.53           C  
ATOM   1019  CZ  PHE C  56       7.036 -21.084 -28.885  1.00 46.53           C  
ATOM   1020  N   TYR C  57       4.590 -24.895 -24.299  1.00 45.01           N  
ATOM   1021  CA  TYR C  57       4.343 -26.256 -24.762  1.00 45.01           C  
ATOM   1022  C   TYR C  57       2.851 -26.568 -24.767  1.00 45.01           C  
ATOM   1023  CB  TYR C  57       5.085 -27.267 -23.882  1.00 45.01           C  
ATOM   1024  O   TYR C  57       2.338 -27.160 -25.719  1.00 45.01           O  
ATOM   1025  CG  TYR C  57       4.748 -28.705 -24.193  1.00 45.01           C  
ATOM   1026  CD1 TYR C  57       3.811 -29.402 -23.433  1.00 45.01           C  
ATOM   1027  CD2 TYR C  57       5.366 -29.370 -25.247  1.00 45.01           C  
ATOM   1028  CE1 TYR C  57       3.500 -30.728 -23.715  1.00 45.01           C  
ATOM   1029  CE2 TYR C  57       5.062 -30.695 -25.538  1.00 45.01           C  
ATOM   1030  OH  TYR C  57       3.824 -32.677 -25.052  1.00 45.01           O  
ATOM   1031  CZ  TYR C  57       4.129 -31.365 -24.768  1.00 45.01           C  
ATOM   1032  N   VAL C  58       2.209 -26.115 -23.759  1.00 47.66           N  
ATOM   1033  CA  VAL C  58       0.770 -26.329 -23.658  1.00 47.66           C  
ATOM   1034  C   VAL C  58       0.042 -25.442 -24.665  1.00 47.66           C  
ATOM   1035  CB  VAL C  58       0.254 -26.048 -22.229  1.00 47.66           C  
ATOM   1036  O   VAL C  58      -0.936 -25.867 -25.284  1.00 47.66           O  
ATOM   1037  CG1 VAL C  58      -1.257 -26.260 -22.149  1.00 47.66           C  
ATOM   1038  CG2 VAL C  58       0.975 -26.936 -21.217  1.00 47.66           C  
ATOM   1039  N   TYR C  59       0.611 -24.210 -24.792  1.00 51.73           N  
ATOM   1040  CA  TYR C  59       0.046 -23.325 -25.805  1.00 51.73           C  
ATOM   1041  C   TYR C  59       0.224 -23.909 -27.201  1.00 51.73           C  
ATOM   1042  CB  TYR C  59       0.697 -21.940 -25.732  1.00 51.73           C  
ATOM   1043  O   TYR C  59      -0.694 -23.860 -28.023  1.00 51.73           O  
ATOM   1044  CG  TYR C  59      -0.196 -20.823 -26.215  1.00 51.73           C  
ATOM   1045  CD1 TYR C  59      -0.094 -20.338 -27.517  1.00 51.73           C  
ATOM   1046  CD2 TYR C  59      -1.141 -20.251 -25.372  1.00 51.73           C  
ATOM   1047  CE1 TYR C  59      -0.913 -19.308 -27.967  1.00 51.73           C  
ATOM   1048  CE2 TYR C  59      -1.966 -19.220 -25.811  1.00 51.73           C  
ATOM   1049  OH  TYR C  59      -2.658 -17.736 -27.548  1.00 51.73           O  
ATOM   1050  CZ  TYR C  59      -1.845 -18.756 -27.108  1.00 51.73           C  
ATOM   1051  N   SER C  60       1.405 -24.516 -27.477  1.00 50.64           N  
ATOM   1052  CA  SER C  60       1.674 -25.170 -28.754  1.00 50.64           C  
ATOM   1053  C   SER C  60       0.882 -26.467 -28.888  1.00 50.64           C  
ATOM   1054  CB  SER C  60       3.168 -25.458 -28.906  1.00 50.64           C  
ATOM   1055  O   SER C  60       0.478 -26.842 -29.990  1.00 50.64           O  
ATOM   1056  OG  SER C  60       3.653 -26.198 -27.799  1.00 50.64           O  
ATOM   1057  N   ARG C  61       0.609 -27.191 -27.753  1.00 44.82           N  
ATOM   1058  CA  ARG C  61      -0.148 -28.438 -27.728  1.00 44.82           C  
ATOM   1059  C   ARG C  61      -1.646 -28.170 -27.825  1.00 44.82           C  
ATOM   1060  CB  ARG C  61       0.161 -29.230 -26.456  1.00 44.82           C  
ATOM   1061  O   ARG C  61      -2.366 -28.885 -28.526  1.00 44.82           O  
ATOM   1062  CG  ARG C  61       1.491 -29.967 -26.497  1.00 44.82           C  
ATOM   1063  CD  ARG C  61       1.415 -31.306 -25.777  1.00 44.82           C  
ATOM   1064  NE  ARG C  61       0.795 -32.332 -26.611  1.00 44.82           N  
ATOM   1065  NH1 ARG C  61       2.646 -33.714 -26.647  1.00 44.82           N  
ATOM   1066  NH2 ARG C  61       0.736 -34.318 -27.763  1.00 44.82           N  
ATOM   1067  CZ  ARG C  61       1.394 -33.452 -27.006  1.00 44.82           C  
ATOM   1068  N   VAL C  62      -2.030 -27.125 -27.151  1.00 51.32           N  
ATOM   1069  CA  VAL C  62      -3.436 -26.742 -27.235  1.00 51.32           C  
ATOM   1070  C   VAL C  62      -3.739 -26.188 -28.625  1.00 51.32           C  
ATOM   1071  CB  VAL C  62      -3.806 -25.702 -26.153  1.00 51.32           C  
ATOM   1072  O   VAL C  62      -4.810 -26.443 -29.182  1.00 51.32           O  
ATOM   1073  CG1 VAL C  62      -5.236 -25.202 -26.353  1.00 51.32           C  
ATOM   1074  CG2 VAL C  62      -3.636 -26.300 -24.758  1.00 51.32           C  
ATOM   1075  N   LYS C  63      -2.822 -25.442 -29.216  1.00 50.54           N  
ATOM   1076  CA  LYS C  63      -2.928 -24.970 -30.594  1.00 50.54           C  
ATOM   1077  C   LYS C  63      -2.940 -26.138 -31.576  1.00 50.54           C  
ATOM   1078  CB  LYS C  63      -1.778 -24.018 -30.925  1.00 50.54           C  
ATOM   1079  O   LYS C  63      -3.685 -26.123 -32.558  1.00 50.54           O  
ATOM   1080  CG  LYS C  63      -2.049 -23.111 -32.116  1.00 50.54           C  
ATOM   1081  CD  LYS C  63      -0.812 -22.309 -32.501  1.00 50.54           C  
ATOM   1082  CE  LYS C  63      -1.158 -21.163 -33.442  1.00 50.54           C  
ATOM   1083  NZ  LYS C  63       0.065 -20.540 -34.030  1.00 50.54           N  
ATOM   1084  N   ASN C  64      -2.083 -27.212 -31.257  1.00 42.84           N  
ATOM   1085  CA  ASN C  64      -2.061 -28.420 -32.074  1.00 42.84           C  
ATOM   1086  C   ASN C  64      -3.317 -29.261 -31.866  1.00 42.84           C  
ATOM   1087  CB  ASN C  64      -0.811 -29.250 -31.772  1.00 42.84           C  
ATOM   1088  O   ASN C  64      -3.798 -29.908 -32.797  1.00 42.84           O  
ATOM   1089  CG  ASN C  64       0.284 -29.053 -32.802  1.00 42.84           C  
ATOM   1090  ND2 ASN C  64       1.227 -28.167 -32.504  1.00 42.84           N  
ATOM   1091  OD1 ASN C  64       0.281 -29.691 -33.858  1.00 42.84           O  
ATOM   1092  N   LEU C  65      -3.783 -29.282 -30.658  1.00 45.73           N  
ATOM   1093  CA  LEU C  65      -5.011 -30.006 -30.349  1.00 45.73           C  
ATOM   1094  C   LEU C  65      -6.231 -29.256 -30.873  1.00 45.73           C  
ATOM   1095  CB  LEU C  65      -5.140 -30.223 -28.839  1.00 45.73           C  
ATOM   1096  O   LEU C  65      -7.179 -29.872 -31.366  1.00 45.73           O  
ATOM   1097  CG  LEU C  65      -4.232 -31.290 -28.227  1.00 45.73           C  
ATOM   1098  CD1 LEU C  65      -4.887 -31.899 -26.991  1.00 45.73           C  
ATOM   1099  CD2 LEU C  65      -3.908 -32.370 -29.253  1.00 45.73           C  
ATOM   1100  N   ASN C  66      -6.164 -27.926 -30.642  1.00 44.02           N  
ATOM   1101  CA  ASN C  66      -7.231 -27.095 -31.190  1.00 44.02           C  
ATOM   1102  C   ASN C  66      -7.173 -27.043 -32.714  1.00 44.02           C  
ATOM   1103  CB  ASN C  66      -7.164 -25.682 -30.607  1.00 44.02           C  
ATOM   1104  O   ASN C  66      -8.210 -26.982 -33.377  1.00 44.02           O  
ATOM   1105  CG  ASN C  66      -8.378 -24.846 -30.962  1.00 44.02           C  
ATOM   1106  ND2 ASN C  66      -8.175 -23.828 -31.789  1.00 44.02           N  
ATOM   1107  OD1 ASN C  66      -9.488 -25.112 -30.494  1.00 44.02           O  
ATOM   1108  N   SER C  67      -5.921 -27.113 -33.242  1.00 44.38           N  
ATOM   1109  CA  SER C  67      -5.766 -27.213 -34.690  1.00 44.38           C  
ATOM   1110  C   SER C  67      -6.138 -28.604 -35.191  1.00 44.38           C  
ATOM   1111  CB  SER C  67      -4.331 -26.881 -35.099  1.00 44.38           C  
ATOM   1112  O   SER C  67      -6.632 -28.755 -36.310  1.00 44.38           O  
ATOM   1113  OG  SER C  67      -4.227 -26.750 -36.507  1.00 44.38           O  
ATOM   1114  N   SER C  68      -5.948 -29.693 -34.223  1.00 43.32           N  
ATOM   1115  CA  SER C  68      -6.407 -31.032 -34.578  1.00 43.32           C  
ATOM   1116  C   SER C  68      -7.915 -31.166 -34.394  1.00 43.32           C  
ATOM   1117  CB  SER C  68      -5.686 -32.087 -33.738  1.00 43.32           C  
ATOM   1118  O   SER C  68      -8.538 -32.064 -34.965  1.00 43.32           O  
ATOM   1119  OG  SER C  68      -4.434 -32.419 -34.313  1.00 43.32           O  
ATOM   1120  N   ARG C  69      -8.446 -30.363 -33.446  1.00 42.16           N  
ATOM   1121  CA  ARG C  69      -9.900 -30.371 -33.324  1.00 42.16           C  
ATOM   1122  C   ARG C  69     -10.550 -29.594 -34.464  1.00 42.16           C  
ATOM   1123  CB  ARG C  69     -10.330 -29.785 -31.978  1.00 42.16           C  
ATOM   1124  O   ARG C  69     -11.768 -29.648 -34.643  1.00 42.16           O  
ATOM   1125  CG  ARG C  69     -10.578 -30.829 -30.901  1.00 42.16           C  
ATOM   1126  CD  ARG C  69     -11.003 -30.193 -29.585  1.00 42.16           C  
ATOM   1127  NE  ARG C  69     -12.045 -30.972 -28.922  1.00 42.16           N  
ATOM   1128  NH1 ARG C  69     -11.248 -30.603 -26.785  1.00 42.16           N  
ATOM   1129  NH2 ARG C  69     -13.126 -31.877 -27.109  1.00 42.16           N  
ATOM   1130  CZ  ARG C  69     -12.137 -31.149 -27.607  1.00 42.16           C  
ATOM   1131  N   VAL C  70      -9.762 -28.667 -34.996  1.00 42.86           N  
ATOM   1132  CA  VAL C  70     -10.478 -27.961 -36.054  1.00 42.86           C  
ATOM   1133  C   VAL C  70     -10.619 -28.866 -37.275  1.00 42.86           C  
ATOM   1134  CB  VAL C  70      -9.764 -26.647 -36.443  1.00 42.86           C  
ATOM   1135  O   VAL C  70     -11.072 -28.424 -38.334  1.00 42.86           O  
ATOM   1136  CG1 VAL C  70     -10.005 -25.568 -35.389  1.00 42.86           C  
ATOM   1137  CG2 VAL C  70      -8.267 -26.890 -36.631  1.00 42.86           C  
ATOM   1138  N   PRO C  71      -9.913 -29.922 -37.313  1.00 39.95           N  
ATOM   1139  CA  PRO C  71     -10.143 -30.433 -38.666  1.00 39.95           C  
ATOM   1140  C   PRO C  71     -11.621 -30.673 -38.964  1.00 39.95           C  
ATOM   1141  CB  PRO C  71      -9.362 -31.750 -38.682  1.00 39.95           C  
ATOM   1142  O   PRO C  71     -12.045 -30.582 -40.119  1.00 39.95           O  
ATOM   1143  CG  PRO C  71      -9.170 -32.098 -37.241  1.00 39.95           C  
ATOM   1144  CD  PRO C  71      -9.344 -30.851 -36.422  1.00 39.95           C  
ATOM   1145  N   ASP C  72     -12.272 -31.478 -38.062  1.00 38.12           N  
ATOM   1146  CA  ASP C  72     -13.426 -32.205 -38.583  1.00 38.12           C  
ATOM   1147  C   ASP C  72     -14.588 -31.257 -38.871  1.00 38.12           C  
ATOM   1148  CB  ASP C  72     -13.864 -33.292 -37.600  1.00 38.12           C  
ATOM   1149  O   ASP C  72     -15.478 -31.579 -39.661  1.00 38.12           O  
ATOM   1150  CG  ASP C  72     -14.702 -34.378 -38.251  1.00 38.12           C  
ATOM   1151  OD1 ASP C  72     -14.138 -35.404 -38.689  1.00 38.12           O  
ATOM   1152  OD2 ASP C  72     -15.938 -34.205 -38.330  1.00 38.12           O  
ATOM   1153  N   LEU C  73     -14.885 -30.240 -37.993  1.00 39.97           N  
ATOM   1154  CA  LEU C  73     -16.177 -29.651 -38.326  1.00 39.97           C  
ATOM   1155  C   LEU C  73     -16.129 -28.974 -39.692  1.00 39.97           C  
ATOM   1156  CB  LEU C  73     -16.596 -28.639 -37.256  1.00 39.97           C  
ATOM   1157  O   LEU C  73     -17.169 -28.600 -40.240  1.00 39.97           O  
ATOM   1158  CG  LEU C  73     -17.249 -29.213 -35.998  1.00 39.97           C  
ATOM   1159  CD1 LEU C  73     -17.608 -28.093 -35.028  1.00 39.97           C  
ATOM   1160  CD2 LEU C  73     -18.485 -30.029 -36.361  1.00 39.97           C  
ATOM   1161  N   LEU C  74     -14.924 -28.488 -40.182  1.00 37.97           N  
ATOM   1162  CA  LEU C  74     -15.098 -28.001 -41.546  1.00 37.97           C  
ATOM   1163  C   LEU C  74     -15.189 -29.162 -42.530  1.00 37.97           C  
ATOM   1164  CB  LEU C  74     -13.942 -27.075 -41.936  1.00 37.97           C  
ATOM   1165  O   LEU C  74     -15.756 -29.018 -43.615  1.00 37.97           O  
ATOM   1166  CG  LEU C  74     -13.795 -25.792 -41.117  1.00 37.97           C  
ATOM   1167  CD1 LEU C  74     -12.566 -25.012 -41.570  1.00 37.97           C  
ATOM   1168  CD2 LEU C  74     -15.052 -24.936 -41.234  1.00 37.97           C  
ATOM   1169  N   VAL C  75     -14.655 -30.342 -42.305  1.00 31.45           N  
ATOM   1170  CA  VAL C  75     -15.114 -31.467 -43.112  1.00 31.45           C  
ATOM   1171  C   VAL C  75     -16.205 -32.229 -42.364  1.00 31.45           C  
ATOM   1172  CB  VAL C  75     -13.952 -32.418 -43.474  1.00 31.45           C  
ATOM   1173  O   VAL C  75     -16.105 -32.441 -41.153  1.00 31.45           O  
ATOM   1174  CG1 VAL C  75     -14.463 -33.619 -44.268  1.00 31.45           C  
ATOM   1175  CG2 VAL C  75     -12.877 -31.671 -44.261  1.00 31.45           C  
TER    1176      VAL C  75                                                      
ENDMDL                                                                          
END                                                                             
