# Supplementary material for: AI-guided pipeline for protein–protein interaction drug discovery identifies a SARS-CoV-2 inhibitor
Source: Mol Syst Biol. 2024 Mar 11;20(4):428–57. doi: 10.1038/s44320-024-00019-8 (PMC10987651; doi:10.1038/s44320-024-00019-8)
Supplement: Supplementary file 15 — Source Data Fig. 5 [file 44320_2024_19_MOESM15_ESM.zip › Source Data Figure 5/ColabFold/E-E_420f7.result/E_E_420f7_unrelaxed_rank_2_model_4.pdb]

MODEL     1                                                                     
ATOM      1  N   MET B   1     -10.497 -42.450 -13.274  1.00 44.12           N  
ATOM      2  CA  MET B   1     -10.439 -41.833 -11.951  1.00 44.12           C  
ATOM      3  C   MET B   1      -9.414 -40.705 -11.922  1.00 44.12           C  
ATOM      4  CB  MET B   1     -10.099 -42.877 -10.886  1.00 44.12           C  
ATOM      5  O   MET B   1      -9.179 -40.102 -10.873  1.00 44.12           O  
ATOM      6  CG  MET B   1     -10.967 -42.787  -9.641  1.00 44.12           C  
ATOM      7  SD  MET B   1     -10.672 -44.174  -8.477  1.00 44.12           S  
ATOM      8  CE  MET B   1     -11.735 -43.666  -7.097  1.00 44.12           C  
ATOM      9  N   TYR B   2      -8.465 -40.452 -12.941  1.00 54.37           N  
ATOM     10  CA  TYR B   2      -7.385 -39.496 -13.157  1.00 54.37           C  
ATOM     11  C   TYR B   2      -7.937 -38.124 -13.527  1.00 54.37           C  
ATOM     12  CB  TYR B   2      -6.440 -39.991 -14.255  1.00 54.37           C  
ATOM     13  O   TYR B   2      -7.201 -37.134 -13.538  1.00 54.37           O  
ATOM     14  CG  TYR B   2      -5.818 -41.335 -13.960  1.00 54.37           C  
ATOM     15  CD1 TYR B   2      -4.689 -41.440 -13.151  1.00 54.37           C  
ATOM     16  CD2 TYR B   2      -6.358 -42.502 -14.490  1.00 54.37           C  
ATOM     17  CE1 TYR B   2      -4.112 -42.675 -12.878  1.00 54.37           C  
ATOM     18  CE2 TYR B   2      -5.789 -43.743 -14.223  1.00 54.37           C  
ATOM     19  OH  TYR B   2      -4.101 -45.046 -13.150  1.00 54.37           O  
ATOM     20  CZ  TYR B   2      -4.668 -43.820 -13.417  1.00 54.37           C  
ATOM     21  N   SER B   3      -9.211 -38.031 -14.116  1.00 55.60           N  
ATOM     22  CA  SER B   3      -9.773 -36.774 -14.599  1.00 55.60           C  
ATOM     23  C   SER B   3      -9.990 -35.789 -13.454  1.00 55.60           C  
ATOM     24  CB  SER B   3     -11.094 -37.022 -15.326  1.00 55.60           C  
ATOM     25  O   SER B   3     -10.034 -34.577 -13.672  1.00 55.60           O  
ATOM     26  OG  SER B   3     -10.962 -38.076 -16.264  1.00 55.60           O  
ATOM     27  N   PHE B   4     -10.281 -36.322 -12.170  1.00 55.84           N  
ATOM     28  CA  PHE B   4     -10.552 -35.448 -11.034  1.00 55.84           C  
ATOM     29  C   PHE B   4      -9.287 -34.718 -10.599  1.00 55.84           C  
ATOM     30  CB  PHE B   4     -11.124 -36.251  -9.862  1.00 55.84           C  
ATOM     31  O   PHE B   4      -9.331 -33.530 -10.273  1.00 55.84           O  
ATOM     32  CG  PHE B   4     -11.576 -35.400  -8.706  1.00 55.84           C  
ATOM     33  CD1 PHE B   4     -10.751 -35.203  -7.605  1.00 55.84           C  
ATOM     34  CD2 PHE B   4     -12.826 -34.796  -8.720  1.00 55.84           C  
ATOM     35  CE1 PHE B   4     -11.166 -34.415  -6.534  1.00 55.84           C  
ATOM     36  CE2 PHE B   4     -13.248 -34.007  -7.654  1.00 55.84           C  
ATOM     37  CZ  PHE B   4     -12.417 -33.819  -6.561  1.00 55.84           C  
ATOM     38  N   VAL B   5      -8.077 -35.351 -10.610  1.00 59.98           N  
ATOM     39  CA  VAL B   5      -6.798 -34.781 -10.199  1.00 59.98           C  
ATOM     40  C   VAL B   5      -6.392 -33.671 -11.165  1.00 59.98           C  
ATOM     41  CB  VAL B   5      -5.693 -35.859 -10.129  1.00 59.98           C  
ATOM     42  O   VAL B   5      -5.878 -32.631 -10.746  1.00 59.98           O  
ATOM     43  CG1 VAL B   5      -4.379 -35.254  -9.638  1.00 59.98           C  
ATOM     44  CG2 VAL B   5      -6.127 -37.010  -9.224  1.00 59.98           C  
ATOM     45  N   SER B   6      -6.933 -33.849 -12.506  1.00 61.19           N  
ATOM     46  CA  SER B   6      -6.579 -32.866 -13.525  1.00 61.19           C  
ATOM     47  C   SER B   6      -7.377 -31.578 -13.352  1.00 61.19           C  
ATOM     48  CB  SER B   6      -6.814 -33.436 -14.925  1.00 61.19           C  
ATOM     49  O   SER B   6      -6.846 -30.482 -13.542  1.00 61.19           O  
ATOM     50  OG  SER B   6      -6.309 -32.558 -15.916  1.00 61.19           O  
ATOM     51  N   GLU B   7      -8.573 -31.655 -12.732  1.00 58.28           N  
ATOM     52  CA  GLU B   7      -9.438 -30.492 -12.553  1.00 58.28           C  
ATOM     53  C   GLU B   7      -8.959 -29.621 -11.396  1.00 58.28           C  
ATOM     54  CB  GLU B   7     -10.886 -30.930 -12.318  1.00 58.28           C  
ATOM     55  O   GLU B   7      -8.946 -28.392 -11.501  1.00 58.28           O  
ATOM     56  CG  GLU B   7     -11.906 -29.820 -12.527  1.00 58.28           C  
ATOM     57  CD  GLU B   7     -13.236 -30.321 -13.067  1.00 58.28           C  
ATOM     58  OE1 GLU B   7     -14.050 -30.852 -12.278  1.00 58.28           O  
ATOM     59  OE2 GLU B   7     -13.465 -30.182 -14.289  1.00 58.28           O  
ATOM     60  N   GLU B   8      -8.420 -30.317 -10.283  1.00 64.16           N  
ATOM     61  CA  GLU B   8      -7.904 -29.569  -9.141  1.00 64.16           C  
ATOM     62  C   GLU B   8      -6.598 -28.860  -9.490  1.00 64.16           C  
ATOM     63  CB  GLU B   8      -7.694 -30.497  -7.941  1.00 64.16           C  
ATOM     64  O   GLU B   8      -6.399 -27.700  -9.124  1.00 64.16           O  
ATOM     65  CG  GLU B   8      -8.988 -30.932  -7.267  1.00 64.16           C  
ATOM     66  CD  GLU B   8      -8.772 -31.534  -5.887  1.00 64.16           C  
ATOM     67  OE1 GLU B   8      -8.863 -30.794  -4.882  1.00 64.16           O  
ATOM     68  OE2 GLU B   8      -8.509 -32.755  -5.812  1.00 64.16           O  
ATOM     69  N   THR B   9      -5.815 -29.630 -10.428  1.00 62.49           N  
ATOM     70  CA  THR B   9      -4.545 -29.045 -10.845  1.00 62.49           C  
ATOM     71  C   THR B   9      -4.776 -27.864 -11.783  1.00 62.49           C  
ATOM     72  CB  THR B   9      -3.650 -30.088 -11.539  1.00 62.49           C  
ATOM     73  O   THR B   9      -4.053 -26.867 -11.724  1.00 62.49           O  
ATOM     74  CG2 THR B   9      -2.653 -30.696 -10.558  1.00 62.49           C  
ATOM     75  OG1 THR B   9      -4.472 -31.132 -12.076  1.00 62.49           O  
ATOM     76  N   GLY B  10      -5.911 -28.024 -12.504  1.00 63.97           N  
ATOM     77  CA  GLY B  10      -6.232 -26.964 -13.446  1.00 63.97           C  
ATOM     78  C   GLY B  10      -6.625 -25.664 -12.770  1.00 63.97           C  
ATOM     79  O   GLY B  10      -6.185 -24.587 -13.179  1.00 63.97           O  
ATOM     80  N   THR B  11      -7.501 -25.778 -11.794  1.00 69.03           N  
ATOM     81  CA  THR B  11      -7.923 -24.594 -11.055  1.00 69.03           C  
ATOM     82  C   THR B  11      -6.747 -23.981 -10.299  1.00 69.03           C  
ATOM     83  CB  THR B  11      -9.055 -24.927 -10.065  1.00 69.03           C  
ATOM     84  O   THR B  11      -6.630 -22.757 -10.211  1.00 69.03           O  
ATOM     85  CG2 THR B  11     -10.307 -24.109 -10.366  1.00 69.03           C  
ATOM     86  OG1 THR B  11      -9.372 -26.320 -10.163  1.00 69.03           O  
ATOM     87  N   LEU B  12      -5.884 -24.946  -9.858  1.00 62.80           N  
ATOM     88  CA  LEU B  12      -4.722 -24.472  -9.115  1.00 62.80           C  
ATOM     89  C   LEU B  12      -3.763 -23.718 -10.030  1.00 62.80           C  
ATOM     90  CB  LEU B  12      -3.996 -25.644  -8.450  1.00 62.80           C  
ATOM     91  O   LEU B  12      -3.229 -22.673  -9.650  1.00 62.80           O  
ATOM     92  CG  LEU B  12      -4.004 -25.667  -6.920  1.00 62.80           C  
ATOM     93  CD1 LEU B  12      -4.290 -27.076  -6.413  1.00 62.80           C  
ATOM     94  CD2 LEU B  12      -2.678 -25.153  -6.370  1.00 62.80           C  
ATOM     95  N   ILE B  13      -3.693 -24.297 -11.238  1.00 70.48           N  
ATOM     96  CA  ILE B  13      -2.797 -23.666 -12.200  1.00 70.48           C  
ATOM     97  C   ILE B  13      -3.335 -22.289 -12.581  1.00 70.48           C  
ATOM     98  CB  ILE B  13      -2.618 -24.539 -13.463  1.00 70.48           C  
ATOM     99  O   ILE B  13      -2.583 -21.312 -12.624  1.00 70.48           O  
ATOM    100  CG1 ILE B  13      -2.216 -25.966 -13.072  1.00 70.48           C  
ATOM    101  CG2 ILE B  13      -1.585 -23.918 -14.407  1.00 70.48           C  
ATOM    102  CD1 ILE B  13      -2.588 -27.019 -14.107  1.00 70.48           C  
ATOM    103  N   VAL B  14      -4.622 -22.198 -12.815  1.00 70.35           N  
ATOM    104  CA  VAL B  14      -5.272 -20.949 -13.199  1.00 70.35           C  
ATOM    105  C   VAL B  14      -5.194 -19.950 -12.046  1.00 70.35           C  
ATOM    106  CB  VAL B  14      -6.745 -21.178 -13.607  1.00 70.35           C  
ATOM    107  O   VAL B  14      -4.912 -18.769 -12.259  1.00 70.35           O  
ATOM    108  CG1 VAL B  14      -7.412 -19.856 -13.984  1.00 70.35           C  
ATOM    109  CG2 VAL B  14      -6.829 -22.171 -14.764  1.00 70.35           C  
ATOM    110  N   ASN B  15      -5.446 -20.425 -10.814  1.00 71.22           N  
ATOM    111  CA  ASN B  15      -5.362 -19.582  -9.626  1.00 71.22           C  
ATOM    112  C   ASN B  15      -3.948 -19.051  -9.414  1.00 71.22           C  
ATOM    113  CB  ASN B  15      -5.831 -20.351  -8.388  1.00 71.22           C  
ATOM    114  O   ASN B  15      -3.764 -17.876  -9.089  1.00 71.22           O  
ATOM    115  CG  ASN B  15      -6.010 -19.455  -7.178  1.00 71.22           C  
ATOM    116  ND2 ASN B  15      -5.165 -19.643  -6.172  1.00 71.22           N  
ATOM    117  OD1 ASN B  15      -6.902 -18.603  -7.148  1.00 71.22           O  
ATOM    118  N   SER B  16      -3.085 -19.878  -9.734  1.00 67.49           N  
ATOM    119  CA  SER B  16      -1.686 -19.491  -9.584  1.00 67.49           C  
ATOM    120  C   SER B  16      -1.303 -18.404 -10.583  1.00 67.49           C  
ATOM    121  CB  SER B  16      -0.772 -20.704  -9.762  1.00 67.49           C  
ATOM    122  O   SER B  16      -0.646 -17.426 -10.222  1.00 67.49           O  
ATOM    123  OG  SER B  16       0.591 -20.317  -9.719  1.00 67.49           O  
ATOM    124  N   VAL B  17      -1.778 -18.611 -11.770  1.00 74.70           N  
ATOM    125  CA  VAL B  17      -1.471 -17.655 -12.828  1.00 74.70           C  
ATOM    126  C   VAL B  17      -2.151 -16.320 -12.532  1.00 74.70           C  
ATOM    127  CB  VAL B  17      -1.909 -18.181 -14.213  1.00 74.70           C  
ATOM    128  O   VAL B  17      -1.538 -15.259 -12.674  1.00 74.70           O  
ATOM    129  CG1 VAL B  17      -1.651 -17.133 -15.295  1.00 74.70           C  
ATOM    130  CG2 VAL B  17      -1.183 -19.484 -14.543  1.00 74.70           C  
ATOM    131  N   LEU B  18      -3.388 -16.335 -12.051  1.00 76.82           N  
ATOM    132  CA  LEU B  18      -4.141 -15.135 -11.706  1.00 76.82           C  
ATOM    133  C   LEU B  18      -3.503 -14.414 -10.523  1.00 76.82           C  
ATOM    134  CB  LEU B  18      -5.594 -15.490 -11.378  1.00 76.82           C  
ATOM    135  O   LEU B  18      -3.351 -13.190 -10.545  1.00 76.82           O  
ATOM    136  CG  LEU B  18      -6.552 -14.313 -11.184  1.00 76.82           C  
ATOM    137  CD1 LEU B  18      -6.810 -13.614 -12.515  1.00 76.82           C  
ATOM    138  CD2 LEU B  18      -7.861 -14.786 -10.561  1.00 76.82           C  
ATOM    139  N   LEU B  19      -3.090 -15.204  -9.634  1.00 72.88           N  
ATOM    140  CA  LEU B  19      -2.464 -14.634  -8.445  1.00 72.88           C  
ATOM    141  C   LEU B  19      -1.136 -13.971  -8.796  1.00 72.88           C  
ATOM    142  CB  LEU B  19      -2.243 -15.716  -7.385  1.00 72.88           C  
ATOM    143  O   LEU B  19      -0.828 -12.887  -8.295  1.00 72.88           O  
ATOM    144  CG  LEU B  19      -3.459 -16.091  -6.536  1.00 72.88           C  
ATOM    145  CD1 LEU B  19      -3.321 -15.521  -5.129  1.00 72.88           C  
ATOM    146  CD2 LEU B  19      -4.744 -15.598  -7.194  1.00 72.88           C  
ATOM    147  N   PHE B  20      -0.481 -14.566  -9.707  1.00 77.25           N  
ATOM    148  CA  PHE B  20       0.801 -14.021 -10.139  1.00 77.25           C  
ATOM    149  C   PHE B  20       0.613 -12.669 -10.817  1.00 77.25           C  
ATOM    150  CB  PHE B  20       1.506 -14.992 -11.090  1.00 77.25           C  
ATOM    151  O   PHE B  20       1.347 -11.720 -10.535  1.00 77.25           O  
ATOM    152  CG  PHE B  20       3.004 -14.844 -11.109  1.00 77.25           C  
ATOM    153  CD1 PHE B  20       3.634 -14.150 -12.135  1.00 77.25           C  
ATOM    154  CD2 PHE B  20       3.781 -15.398 -10.101  1.00 77.25           C  
ATOM    155  CE1 PHE B  20       5.020 -14.011 -12.155  1.00 77.25           C  
ATOM    156  CE2 PHE B  20       5.166 -15.263 -10.114  1.00 77.25           C  
ATOM    157  CZ  PHE B  20       5.784 -14.570 -11.143  1.00 77.25           C  
ATOM    158  N   LEU B  21      -0.323 -12.623 -11.649  1.00 77.45           N  
ATOM    159  CA  LEU B  21      -0.619 -11.379 -12.351  1.00 77.45           C  
ATOM    160  C   LEU B  21      -1.065 -10.297 -11.374  1.00 77.45           C  
ATOM    161  CB  LEU B  21      -1.702 -11.605 -13.409  1.00 77.45           C  
ATOM    162  O   LEU B  21      -0.618  -9.151 -11.463  1.00 77.45           O  
ATOM    163  CG  LEU B  21      -1.986 -10.432 -14.349  1.00 77.45           C  
ATOM    164  CD1 LEU B  21      -0.801 -10.199 -15.279  1.00 77.45           C  
ATOM    165  CD2 LEU B  21      -3.259 -10.685 -15.150  1.00 77.45           C  
ATOM    166  N   ALA B  22      -1.838 -10.644 -10.455  1.00 77.47           N  
ATOM    167  CA  ALA B  22      -2.334  -9.726  -9.434  1.00 77.47           C  
ATOM    168  C   ALA B  22      -1.194  -9.203  -8.565  1.00 77.47           C  
ATOM    169  CB  ALA B  22      -3.387 -10.412  -8.567  1.00 77.47           C  
ATOM    170  O   ALA B  22      -1.173  -8.026  -8.199  1.00 77.47           O  
ATOM    171  N   PHE B  23      -0.197  -9.976  -8.328  1.00 81.00           N  
ATOM    172  CA  PHE B  23       0.955  -9.631  -7.502  1.00 81.00           C  
ATOM    173  C   PHE B  23       1.795  -8.549  -8.171  1.00 81.00           C  
ATOM    174  CB  PHE B  23       1.813 -10.870  -7.230  1.00 81.00           C  
ATOM    175  O   PHE B  23       2.225  -7.597  -7.516  1.00 81.00           O  
ATOM    176  CG  PHE B  23       2.887 -10.649  -6.200  1.00 81.00           C  
ATOM    177  CD1 PHE B  23       4.213 -10.487  -6.582  1.00 81.00           C  
ATOM    178  CD2 PHE B  23       2.571 -10.605  -4.848  1.00 81.00           C  
ATOM    179  CE1 PHE B  23       5.210 -10.283  -5.630  1.00 81.00           C  
ATOM    180  CE2 PHE B  23       3.561 -10.401  -3.891  1.00 81.00           C  
ATOM    181  CZ  PHE B  23       4.880 -10.241  -4.284  1.00 81.00           C  
ATOM    182  N   VAL B  24       1.939  -8.697  -9.396  1.00 80.77           N  
ATOM    183  CA  VAL B  24       2.745  -7.733 -10.139  1.00 80.77           C  
ATOM    184  C   VAL B  24       2.091  -6.355 -10.075  1.00 80.77           C  
ATOM    185  CB  VAL B  24       2.934  -8.166 -11.610  1.00 80.77           C  
ATOM    186  O   VAL B  24       2.760  -5.356  -9.801  1.00 80.77           O  
ATOM    187  CG1 VAL B  24       3.705  -7.103 -12.391  1.00 80.77           C  
ATOM    188  CG2 VAL B  24       3.653  -9.512 -11.681  1.00 80.77           C  
ATOM    189  N   VAL B  25       0.838  -6.291 -10.164  1.00 80.52           N  
ATOM    190  CA  VAL B  25       0.079  -5.046 -10.115  1.00 80.52           C  
ATOM    191  C   VAL B  25       0.090  -4.490  -8.693  1.00 80.52           C  
ATOM    192  CB  VAL B  25      -1.374  -5.247 -10.598  1.00 80.52           C  
ATOM    193  O   VAL B  25       0.282  -3.288  -8.491  1.00 80.52           O  
ATOM    194  CG1 VAL B  25      -2.163  -3.943 -10.495  1.00 80.52           C  
ATOM    195  CG2 VAL B  25      -1.391  -5.773 -12.032  1.00 80.52           C  
ATOM    196  N   PHE B  26      -0.085  -5.362  -7.841  1.00 80.35           N  
ATOM    197  CA  PHE B  26      -0.106  -4.992  -6.430  1.00 80.35           C  
ATOM    198  C   PHE B  26       1.225  -4.379  -6.011  1.00 80.35           C  
ATOM    199  CB  PHE B  26      -0.421  -6.211  -5.558  1.00 80.35           C  
ATOM    200  O   PHE B  26       1.255  -3.394  -5.270  1.00 80.35           O  
ATOM    201  CG  PHE B  26      -0.955  -5.861  -4.196  1.00 80.35           C  
ATOM    202  CD1 PHE B  26      -0.114  -5.831  -3.090  1.00 80.35           C  
ATOM    203  CD2 PHE B  26      -2.300  -5.562  -4.020  1.00 80.35           C  
ATOM    204  CE1 PHE B  26      -0.605  -5.508  -1.828  1.00 80.35           C  
ATOM    205  CE2 PHE B  26      -2.799  -5.238  -2.762  1.00 80.35           C  
ATOM    206  CZ  PHE B  26      -1.950  -5.212  -1.667  1.00 80.35           C  
ATOM    207  N   LEU B  27       2.324  -4.958  -6.477  1.00 77.51           N  
ATOM    208  CA  LEU B  27       3.656  -4.447  -6.171  1.00 77.51           C  
ATOM    209  C   LEU B  27       3.808  -3.007  -6.648  1.00 77.51           C  
ATOM    210  CB  LEU B  27       4.729  -5.327  -6.817  1.00 77.51           C  
ATOM    211  O   LEU B  27       4.374  -2.170  -5.940  1.00 77.51           O  
ATOM    212  CG  LEU B  27       5.066  -6.630  -6.089  1.00 77.51           C  
ATOM    213  CD1 LEU B  27       6.494  -6.585  -5.556  1.00 77.51           C  
ATOM    214  CD2 LEU B  27       4.075  -6.882  -4.958  1.00 77.51           C  
ATOM    215  N   LEU B  28       3.267  -2.671  -7.747  1.00 79.65           N  
ATOM    216  CA  LEU B  28       3.351  -1.328  -8.310  1.00 79.65           C  
ATOM    217  C   LEU B  28       2.589  -0.328  -7.447  1.00 79.65           C  
ATOM    218  CB  LEU B  28       2.801  -1.311  -9.739  1.00 79.65           C  
ATOM    219  O   LEU B  28       3.097   0.756  -7.151  1.00 79.65           O  
ATOM    220  CG  LEU B  28       3.647  -2.016 -10.800  1.00 79.65           C  
ATOM    221  CD1 LEU B  28       2.897  -2.069 -12.127  1.00 79.65           C  
ATOM    222  CD2 LEU B  28       4.990  -1.314 -10.967  1.00 79.65           C  
ATOM    223  N   VAL B  29       1.435  -0.742  -7.054  1.00 81.04           N  
ATOM    224  CA  VAL B  29       0.576   0.119  -6.248  1.00 81.04           C  
ATOM    225  C   VAL B  29       1.237   0.392  -4.899  1.00 81.04           C  
ATOM    226  CB  VAL B  29      -0.821  -0.508  -6.040  1.00 81.04           C  
ATOM    227  O   VAL B  29       1.275   1.535  -4.439  1.00 81.04           O  
ATOM    228  CG1 VAL B  29      -1.680   0.375  -5.136  1.00 81.04           C  
ATOM    229  CG2 VAL B  29      -1.510  -0.731  -7.385  1.00 81.04           C  
ATOM    230  N   THR B  30       1.751  -0.703  -4.279  1.00 82.53           N  
ATOM    231  CA  THR B  30       2.418  -0.596  -2.986  1.00 82.53           C  
ATOM    232  C   THR B  30       3.591   0.377  -3.062  1.00 82.53           C  
ATOM    233  CB  THR B  30       2.917  -1.970  -2.500  1.00 82.53           C  
ATOM    234  O   THR B  30       3.748   1.238  -2.193  1.00 82.53           O  
ATOM    235  CG2 THR B  30       3.509  -1.875  -1.097  1.00 82.53           C  
ATOM    236  OG1 THR B  30       1.820  -2.891  -2.482  1.00 82.53           O  
ATOM    237  N   LEU B  31       4.285   0.282  -4.075  1.00 81.02           N  
ATOM    238  CA  LEU B  31       5.429   1.168  -4.260  1.00 81.02           C  
ATOM    239  C   LEU B  31       4.975   2.613  -4.436  1.00 81.02           C  
ATOM    240  CB  LEU B  31       6.257   0.730  -5.471  1.00 81.02           C  
ATOM    241  O   LEU B  31       5.594   3.533  -3.897  1.00 81.02           O  
ATOM    242  CG  LEU B  31       7.080  -0.548  -5.303  1.00 81.02           C  
ATOM    243  CD1 LEU B  31       7.732  -0.936  -6.626  1.00 81.02           C  
ATOM    244  CD2 LEU B  31       8.133  -0.368  -4.215  1.00 81.02           C  
ATOM    245  N   ALA B  32       3.876   2.777  -5.133  1.00 77.41           N  
ATOM    246  CA  ALA B  32       3.309   4.102  -5.368  1.00 77.41           C  
ATOM    247  C   ALA B  32       2.865   4.749  -4.059  1.00 77.41           C  
ATOM    248  CB  ALA B  32       2.136   4.015  -6.340  1.00 77.41           C  
ATOM    249  O   ALA B  32       3.144   5.925  -3.814  1.00 77.41           O  
ATOM    250  N   ILE B  33       2.275   3.851  -3.254  1.00 74.96           N  
ATOM    251  CA  ILE B  33       1.762   4.346  -1.981  1.00 74.96           C  
ATOM    252  C   ILE B  33       2.925   4.745  -1.076  1.00 74.96           C  
ATOM    253  CB  ILE B  33       0.874   3.293  -1.281  1.00 74.96           C  
ATOM    254  O   ILE B  33       2.882   5.789  -0.422  1.00 74.96           O  
ATOM    255  CG1 ILE B  33      -0.348   2.966  -2.146  1.00 74.96           C  
ATOM    256  CG2 ILE B  33       0.449   3.782   0.106  1.00 74.96           C  
ATOM    257  CD1 ILE B  33      -1.133   1.750  -1.673  1.00 74.96           C  
ATOM    258  N   LEU B  34       3.941   3.940  -1.054  1.00 72.87           N  
ATOM    259  CA  LEU B  34       5.119   4.228  -0.243  1.00 72.87           C  
ATOM    260  C   LEU B  34       5.731   5.571  -0.629  1.00 72.87           C  
ATOM    261  CB  LEU B  34       6.161   3.116  -0.398  1.00 72.87           C  
ATOM    262  O   LEU B  34       6.070   6.376   0.241  1.00 72.87           O  
ATOM    263  CG  LEU B  34       7.416   3.238   0.468  1.00 72.87           C  
ATOM    264  CD1 LEU B  34       7.094   2.900   1.919  1.00 72.87           C  
ATOM    265  CD2 LEU B  34       8.523   2.334  -0.064  1.00 72.87           C  
ATOM    266  N   THR B  35       5.855   5.781  -1.907  1.00 77.25           N  
ATOM    267  CA  THR B  35       6.383   7.045  -2.407  1.00 77.25           C  
ATOM    268  C   THR B  35       5.489   8.208  -1.987  1.00 77.25           C  
ATOM    269  CB  THR B  35       6.518   7.026  -3.941  1.00 77.25           C  
ATOM    270  O   THR B  35       5.982   9.260  -1.575  1.00 77.25           O  
ATOM    271  CG2 THR B  35       7.167   8.308  -4.452  1.00 77.25           C  
ATOM    272  OG1 THR B  35       7.326   5.908  -4.330  1.00 77.25           O  
ATOM    273  N   ALA B  36       4.296   8.014  -2.006  1.00 69.13           N  
ATOM    274  CA  ALA B  36       3.319   9.031  -1.624  1.00 69.13           C  
ATOM    275  C   ALA B  36       3.397   9.332  -0.130  1.00 69.13           C  
ATOM    276  CB  ALA B  36       1.909   8.584  -2.002  1.00 69.13           C  
ATOM    277  O   ALA B  36       3.330  10.493   0.280  1.00 69.13           O  
ATOM    278  N   LEU B  37       3.547   8.237   0.747  1.00 66.93           N  
ATOM    279  CA  LEU B  37       3.658   8.385   2.194  1.00 66.93           C  
ATOM    280  C   LEU B  37       4.874   9.228   2.562  1.00 66.93           C  
ATOM    281  CB  LEU B  37       3.752   7.013   2.867  1.00 66.93           C  
ATOM    282  O   LEU B  37       4.814  10.041   3.488  1.00 66.93           O  
ATOM    283  CG  LEU B  37       2.450   6.216   2.966  1.00 66.93           C  
ATOM    284  CD1 LEU B  37       2.722   4.824   3.527  1.00 66.93           C  
ATOM    285  CD2 LEU B  37       1.433   6.957   3.827  1.00 66.93           C  
ATOM    286  N   ARG B  38       5.859   9.065   1.782  1.00 72.19           N  
ATOM    287  CA  ARG B  38       7.070   9.840   2.032  1.00 72.19           C  
ATOM    288  C   ARG B  38       6.821  11.329   1.821  1.00 72.19           C  
ATOM    289  CB  ARG B  38       8.209   9.366   1.125  1.00 72.19           C  
ATOM    290  O   ARG B  38       7.270  12.158   2.615  1.00 72.19           O  
ATOM    291  CG  ARG B  38       9.588   9.489   1.753  1.00 72.19           C  
ATOM    292  CD  ARG B  38      10.693   9.183   0.752  1.00 72.19           C  
ATOM    293  NE  ARG B  38      11.490   8.031   1.164  1.00 72.19           N  
ATOM    294  NH1 ARG B  38      13.453   8.788   0.209  1.00 72.19           N  
ATOM    295  NH2 ARG B  38      13.412   6.783   1.321  1.00 72.19           N  
ATOM    296  CZ  ARG B  38      12.783   7.870   0.897  1.00 72.19           C  
ATOM    297  N   LEU B  39       6.141  11.626   0.823  1.00 65.37           N  
ATOM    298  CA  LEU B  39       5.806  13.012   0.515  1.00 65.37           C  
ATOM    299  C   LEU B  39       4.904  13.606   1.592  1.00 65.37           C  
ATOM    300  CB  LEU B  39       5.120  13.106  -0.851  1.00 65.37           C  
ATOM    301  O   LEU B  39       5.086  14.758   1.994  1.00 65.37           O  
ATOM    302  CG  LEU B  39       5.373  14.386  -1.650  1.00 65.37           C  
ATOM    303  CD1 LEU B  39       5.257  14.108  -3.145  1.00 65.37           C  
ATOM    304  CD2 LEU B  39       4.401  15.482  -1.227  1.00 65.37           C  
ATOM    305  N   CYS B  40       4.036  12.787   2.029  1.00 63.49           N  
ATOM    306  CA  CYS B  40       3.130  13.220   3.086  1.00 63.49           C  
ATOM    307  C   CYS B  40       3.891  13.497   4.377  1.00 63.49           C  
ATOM    308  CB  CYS B  40       2.053  12.164   3.335  1.00 63.49           C  
ATOM    309  O   CYS B  40       3.633  14.496   5.052  1.00 63.49           O  
ATOM    310  SG  CYS B  40       0.586  12.803   4.172  1.00 63.49           S  
ATOM    311  N   ALA B  41       4.751  12.609   4.706  1.00 64.53           N  
ATOM    312  CA  ALA B  41       5.564  12.779   5.907  1.00 64.53           C  
ATOM    313  C   ALA B  41       6.363  14.078   5.848  1.00 64.53           C  
ATOM    314  CB  ALA B  41       6.503  11.589   6.087  1.00 64.53           C  
ATOM    315  O   ALA B  41       6.509  14.771   6.858  1.00 64.53           O  
ATOM    316  N   TYR B  42       6.756  14.454   4.671  1.00 64.98           N  
ATOM    317  CA  TYR B  42       7.495  15.696   4.475  1.00 64.98           C  
ATOM    318  C   TYR B  42       6.615  16.906   4.765  1.00 64.98           C  
ATOM    319  CB  TYR B  42       8.040  15.778   3.045  1.00 64.98           C  
ATOM    320  O   TYR B  42       7.046  17.847   5.436  1.00 64.98           O  
ATOM    321  CG  TYR B  42       9.297  16.604   2.921  1.00 64.98           C  
ATOM    322  CD1 TYR B  42       9.240  17.941   2.535  1.00 64.98           C  
ATOM    323  CD2 TYR B  42      10.544  16.049   3.188  1.00 64.98           C  
ATOM    324  CE1 TYR B  42      10.397  18.705   2.417  1.00 64.98           C  
ATOM    325  CE2 TYR B  42      11.707  16.803   3.074  1.00 64.98           C  
ATOM    326  OH  TYR B  42      12.771  18.881   2.574  1.00 64.98           O  
ATOM    327  CZ  TYR B  42      11.623  18.129   2.689  1.00 64.98           C  
ATOM    328  N   CYS B  43       5.506  16.833   4.276  1.00 58.29           N  
ATOM    329  CA  CYS B  43       4.584  17.946   4.474  1.00 58.29           C  
ATOM    330  C   CYS B  43       4.162  18.051   5.934  1.00 58.29           C  
ATOM    331  CB  CYS B  43       3.350  17.784   3.587  1.00 58.29           C  
ATOM    332  O   CYS B  43       4.042  19.153   6.472  1.00 58.29           O  
ATOM    333  SG  CYS B  43       3.702  17.910   1.820  1.00 58.29           S  
ATOM    334  N   CYS B  44       3.978  16.969   6.510  1.00 59.13           N  
ATOM    335  CA  CYS B  44       3.588  16.954   7.916  1.00 59.13           C  
ATOM    336  C   CYS B  44       4.728  17.442   8.803  1.00 59.13           C  
ATOM    337  CB  CYS B  44       3.165  15.548   8.340  1.00 59.13           C  
ATOM    338  O   CYS B  44       4.492  18.099   9.818  1.00 59.13           O  
ATOM    339  SG  CYS B  44       1.523  15.074   7.756  1.00 59.13           S  
ATOM    340  N   ASN B  45       5.756  17.082   8.364  1.00 60.37           N  
ATOM    341  CA  ASN B  45       6.938  17.518   9.100  1.00 60.37           C  
ATOM    342  C   ASN B  45       7.074  19.038   9.092  1.00 60.37           C  
ATOM    343  CB  ASN B  45       8.198  16.869   8.525  1.00 60.37           C  
ATOM    344  O   ASN B  45       7.409  19.641  10.113  1.00 60.37           O  
ATOM    345  CG  ASN B  45       9.383  16.961   9.466  1.00 60.37           C  
ATOM    346  ND2 ASN B  45      10.588  16.912   8.909  1.00 60.37           N  
ATOM    347  OD1 ASN B  45       9.218  17.073  10.683  1.00 60.37           O  
ATOM    348  N   ILE B  46       6.805  19.667   7.953  1.00 61.77           N  
ATOM    349  CA  ILE B  46       6.866  21.118   7.816  1.00 61.77           C  
ATOM    350  C   ILE B  46       5.751  21.761   8.637  1.00 61.77           C  
ATOM    351  CB  ILE B  46       6.761  21.551   6.337  1.00 61.77           C  
ATOM    352  O   ILE B  46       5.971  22.771   9.310  1.00 61.77           O  
ATOM    353  CG1 ILE B  46       7.875  20.900   5.509  1.00 61.77           C  
ATOM    354  CG2 ILE B  46       6.809  23.077   6.216  1.00 61.77           C  
ATOM    355  CD1 ILE B  46       7.496  20.641   4.057  1.00 61.77           C  
ATOM    356  N   VAL B  47       4.644  21.142   8.649  1.00 56.68           N  
ATOM    357  CA  VAL B  47       3.505  21.641   9.412  1.00 56.68           C  
ATOM    358  C   VAL B  47       3.744  21.417  10.904  1.00 56.68           C  
ATOM    359  CB  VAL B  47       2.188  20.962   8.975  1.00 56.68           C  
ATOM    360  O   VAL B  47       3.407  22.270  11.728  1.00 56.68           O  
ATOM    361  CG1 VAL B  47       1.041  21.362   9.901  1.00 56.68           C  
ATOM    362  CG2 VAL B  47       1.859  21.319   7.527  1.00 56.68           C  
ATOM    363  N   ASN B  48       4.371  20.265  11.163  1.00 57.14           N  
ATOM    364  CA  ASN B  48       4.729  19.964  12.545  1.00 57.14           C  
ATOM    365  C   ASN B  48       5.720  20.981  13.102  1.00 57.14           C  
ATOM    366  CB  ASN B  48       5.301  18.549  12.655  1.00 57.14           C  
ATOM    367  O   ASN B  48       5.594  21.414  14.249  1.00 57.14           O  
ATOM    368  CG  ASN B  48       5.487  18.104  14.092  1.00 57.14           C  
ATOM    369  ND2 ASN B  48       6.731  18.099  14.555  1.00 57.14           N  
ATOM    370  OD1 ASN B  48       4.520  17.767  14.781  1.00 57.14           O  
ATOM    371  N   VAL B  49       6.549  21.366  12.339  1.00 59.43           N  
ATOM    372  CA  VAL B  49       7.523  22.381  12.727  1.00 59.43           C  
ATOM    373  C   VAL B  49       6.840  23.743  12.822  1.00 59.43           C  
ATOM    374  CB  VAL B  49       8.704  22.444  11.732  1.00 59.43           C  
ATOM    375  O   VAL B  49       7.147  24.538  13.714  1.00 59.43           O  
ATOM    376  CG1 VAL B  49       9.621  23.622  12.057  1.00 59.43           C  
ATOM    377  CG2 VAL B  49       9.487  21.133  11.750  1.00 59.43           C  
ATOM    378  N   SER B  50       5.904  24.050  12.018  1.00 57.50           N  
ATOM    379  CA  SER B  50       5.120  25.281  12.030  1.00 57.50           C  
ATOM    380  C   SER B  50       4.001  25.213  13.064  1.00 57.50           C  
ATOM    381  CB  SER B  50       4.531  25.557  10.646  1.00 57.50           C  
ATOM    382  O   SER B  50       3.693  26.211  13.720  1.00 57.50           O  
ATOM    383  OG  SER B  50       5.509  26.114   9.785  1.00 57.50           O  
ATOM    384  N   LEU B  51       3.406  24.038  13.284  1.00 53.19           N  
ATOM    385  CA  LEU B  51       2.297  23.846  14.213  1.00 53.19           C  
ATOM    386  C   LEU B  51       2.808  23.467  15.599  1.00 53.19           C  
ATOM    387  CB  LEU B  51       1.344  22.766  13.694  1.00 53.19           C  
ATOM    388  O   LEU B  51       2.302  23.962  16.608  1.00 53.19           O  
ATOM    389  CG  LEU B  51       0.368  23.193  12.597  1.00 53.19           C  
ATOM    390  CD1 LEU B  51      -0.584  22.050  12.260  1.00 53.19           C  
ATOM    391  CD2 LEU B  51      -0.409  24.433  13.025  1.00 53.19           C  
ATOM    392  N   VAL B  52       3.773  22.651  15.641  1.00 54.81           N  
ATOM    393  CA  VAL B  52       4.298  22.218  16.932  1.00 54.81           C  
ATOM    394  C   VAL B  52       4.958  23.396  17.643  1.00 54.81           C  
ATOM    395  CB  VAL B  52       5.306  21.057  16.774  1.00 54.81           C  
ATOM    396  O   VAL B  52       4.884  23.510  18.869  1.00 54.81           O  
ATOM    397  CG1 VAL B  52       5.223  20.104  17.965  1.00 54.81           C  
ATOM    398  CG2 VAL B  52       5.056  20.308  15.467  1.00 54.81           C  
ATOM    399  N   LYS B  53       5.547  24.393  16.972  1.00 57.08           N  
ATOM    400  CA  LYS B  53       6.059  25.591  17.631  1.00 57.08           C  
ATOM    401  C   LYS B  53       4.929  26.398  18.262  1.00 57.08           C  
ATOM    402  CB  LYS B  53       6.833  26.461  16.638  1.00 57.08           C  
ATOM    403  O   LYS B  53       5.013  26.788  19.428  1.00 57.08           O  
ATOM    404  CG  LYS B  53       8.345  26.371  16.783  1.00 57.08           C  
ATOM    405  CD  LYS B  53       9.057  27.273  15.783  1.00 57.08           C  
ATOM    406  CE  LYS B  53      10.567  27.235  15.972  1.00 57.08           C  
ATOM    407  NZ  LYS B  53      11.291  27.650  14.733  1.00 57.08           N  
ATOM    408  N   PRO B  54       3.922  26.761  17.404  1.00 50.39           N  
ATOM    409  CA  PRO B  54       2.798  27.481  18.007  1.00 50.39           C  
ATOM    410  C   PRO B  54       1.959  26.599  18.930  1.00 50.39           C  
ATOM    411  CB  PRO B  54       1.980  27.936  16.795  1.00 50.39           C  
ATOM    412  O   PRO B  54       1.303  27.104  19.844  1.00 50.39           O  
ATOM    413  CG  PRO B  54       2.451  27.072  15.670  1.00 50.39           C  
ATOM    414  CD  PRO B  54       3.772  26.469  16.053  1.00 50.39           C  
ATOM    415  N   SER B  55       1.909  25.314  18.733  1.00 51.76           N  
ATOM    416  CA  SER B  55       1.137  24.389  19.556  1.00 51.76           C  
ATOM    417  C   SER B  55       1.765  24.221  20.936  1.00 51.76           C  
ATOM    418  CB  SER B  55       1.023  23.027  18.870  1.00 51.76           C  
ATOM    419  O   SER B  55       1.055  24.097  21.936  1.00 51.76           O  
ATOM    420  OG  SER B  55       0.978  23.177  17.461  1.00 51.76           O  
ATOM    421  N   PHE B  56       3.126  24.145  21.005  1.00 47.65           N  
ATOM    422  CA  PHE B  56       3.807  24.148  22.294  1.00 47.65           C  
ATOM    423  C   PHE B  56       3.573  25.463  23.027  1.00 47.65           C  
ATOM    424  CB  PHE B  56       5.309  23.908  22.111  1.00 47.65           C  
ATOM    425  O   PHE B  56       3.368  25.475  24.243  1.00 47.65           O  
ATOM    426  CG  PHE B  56       6.067  23.789  23.406  1.00 47.65           C  
ATOM    427  CD1 PHE B  56       6.785  24.867  23.909  1.00 47.65           C  
ATOM    428  CD2 PHE B  56       6.061  22.598  24.120  1.00 47.65           C  
ATOM    429  CE1 PHE B  56       7.487  24.760  25.107  1.00 47.65           C  
ATOM    430  CE2 PHE B  56       6.761  22.483  25.318  1.00 47.65           C  
ATOM    431  CZ  PHE B  56       7.474  23.565  25.809  1.00 47.65           C  
ATOM    432  N   TYR B  57       3.498  26.618  22.329  1.00 47.36           N  
ATOM    433  CA  TYR B  57       3.194  27.921  22.911  1.00 47.36           C  
ATOM    434  C   TYR B  57       1.762  27.966  23.428  1.00 47.36           C  
ATOM    435  CB  TYR B  57       3.413  29.034  21.882  1.00 47.36           C  
ATOM    436  O   TYR B  57       1.509  28.453  24.533  1.00 47.36           O  
ATOM    437  CG  TYR B  57       3.477  30.416  22.486  1.00 47.36           C  
ATOM    438  CD1 TYR B  57       2.349  31.233  22.524  1.00 47.36           C  
ATOM    439  CD2 TYR B  57       4.664  30.907  23.019  1.00 47.36           C  
ATOM    440  CE1 TYR B  57       2.404  32.508  23.078  1.00 47.36           C  
ATOM    441  CE2 TYR B  57       4.730  32.180  23.576  1.00 47.36           C  
ATOM    442  OH  TYR B  57       3.656  34.233  24.151  1.00 47.36           O  
ATOM    443  CZ  TYR B  57       3.596  32.972  23.601  1.00 47.36           C  
ATOM    444  N   VAL B  58       0.828  27.483  22.687  1.00 47.45           N  
ATOM    445  CA  VAL B  58      -0.568  27.434  23.110  1.00 47.45           C  
ATOM    446  C   VAL B  58      -0.734  26.401  24.223  1.00 47.45           C  
ATOM    447  CB  VAL B  58      -1.507  27.101  21.930  1.00 47.45           C  
ATOM    448  O   VAL B  58      -1.470  26.630  25.186  1.00 47.45           O  
ATOM    449  CG1 VAL B  58      -2.950  26.960  22.411  1.00 47.45           C  
ATOM    450  CG2 VAL B  58      -1.404  28.173  20.847  1.00 47.45           C  
ATOM    451  N   TYR B  59       0.058  25.337  24.104  1.00 51.28           N  
ATOM    452  CA  TYR B  59       0.016  24.325  25.154  1.00 51.28           C  
ATOM    453  C   TYR B  59       0.565  24.876  26.465  1.00 51.28           C  
ATOM    454  CB  TYR B  59       0.809  23.083  24.737  1.00 51.28           C  
ATOM    455  O   TYR B  59      -0.009  24.647  27.531  1.00 51.28           O  
ATOM    456  CG  TYR B  59       0.130  21.782  25.089  1.00 51.28           C  
ATOM    457  CD1 TYR B  59       0.485  21.078  26.237  1.00 51.28           C  
ATOM    458  CD2 TYR B  59      -0.866  21.255  24.275  1.00 51.28           C  
ATOM    459  CE1 TYR B  59      -0.137  19.877  26.565  1.00 51.28           C  
ATOM    460  CE2 TYR B  59      -1.495  20.055  24.593  1.00 51.28           C  
ATOM    461  OH  TYR B  59      -1.743  18.187  26.058  1.00 51.28           O  
ATOM    462  CZ  TYR B  59      -1.124  19.375  25.738  1.00 51.28           C  
ATOM    463  N   SER B  60       1.733  25.544  26.413  1.00 50.47           N  
ATOM    464  CA  SER B  60       2.295  26.200  27.589  1.00 50.47           C  
ATOM    465  C   SER B  60       1.402  27.341  28.065  1.00 50.47           C  
ATOM    466  CB  SER B  60       3.697  26.731  27.288  1.00 50.47           C  
ATOM    467  O   SER B  60       1.331  27.622  29.263  1.00 50.47           O  
ATOM    468  OG  SER B  60       3.713  27.445  26.063  1.00 50.47           O  
ATOM    469  N   ARG B  61       0.649  28.019  27.178  1.00 46.79           N  
ATOM    470  CA  ARG B  61      -0.283  29.089  27.517  1.00 46.79           C  
ATOM    471  C   ARG B  61      -1.564  28.528  28.125  1.00 46.79           C  
ATOM    472  CB  ARG B  61      -0.613  29.928  26.281  1.00 46.79           C  
ATOM    473  O   ARG B  61      -2.088  29.077  29.097  1.00 46.79           O  
ATOM    474  CG  ARG B  61       0.412  31.009  25.978  1.00 46.79           C  
ATOM    475  CD  ARG B  61      -0.027  32.367  26.510  1.00 46.79           C  
ATOM    476  NE  ARG B  61       0.588  32.664  27.801  1.00 46.79           N  
ATOM    477  NH1 ARG B  61       1.269  34.794  27.219  1.00 46.79           N  
ATOM    478  NH2 ARG B  61       1.716  33.975  29.313  1.00 46.79           N  
ATOM    479  CZ  ARG B  61       1.190  33.810  28.108  1.00 46.79           C  
ATOM    480  N   VAL B  62      -2.006  27.412  27.569  1.00 53.12           N  
ATOM    481  CA  VAL B  62      -3.186  26.759  28.125  1.00 53.12           C  
ATOM    482  C   VAL B  62      -2.848  26.149  29.483  1.00 53.12           C  
ATOM    483  CB  VAL B  62      -3.735  25.672  27.174  1.00 53.12           C  
ATOM    484  O   VAL B  62      -3.645  26.225  30.421  1.00 53.12           O  
ATOM    485  CG1 VAL B  62      -4.886  24.911  27.830  1.00 53.12           C  
ATOM    486  CG2 VAL B  62      -4.186  26.296  25.855  1.00 53.12           C  
ATOM    487  N   LYS B  63      -1.662  25.577  29.680  1.00 49.99           N  
ATOM    488  CA  LYS B  63      -1.202  25.053  30.963  1.00 49.99           C  
ATOM    489  C   LYS B  63      -1.055  26.169  31.992  1.00 49.99           C  
ATOM    490  CB  LYS B  63       0.127  24.315  30.796  1.00 49.99           C  
ATOM    491  O   LYS B  63      -1.425  26.000  33.156  1.00 49.99           O  
ATOM    492  CG  LYS B  63       0.558  23.531  32.027  1.00 49.99           C  
ATOM    493  CD  LYS B  63       1.873  22.800  31.792  1.00 49.99           C  
ATOM    494  CE  LYS B  63       2.051  21.640  32.763  1.00 49.99           C  
ATOM    495  NZ  LYS B  63       3.398  21.010  32.632  1.00 49.99           N  
ATOM    496  N   ASN B  64      -0.506  27.307  31.604  1.00 44.43           N  
ATOM    497  CA  ASN B  64      -0.435  28.469  32.484  1.00 44.43           C  
ATOM    498  C   ASN B  64      -1.826  28.977  32.854  1.00 44.43           C  
ATOM    499  CB  ASN B  64       0.382  29.587  31.833  1.00 44.43           C  
ATOM    500  O   ASN B  64      -2.062  29.374  33.997  1.00 44.43           O  
ATOM    501  CG  ASN B  64       0.696  30.716  32.794  1.00 44.43           C  
ATOM    502  ND2 ASN B  64       1.969  30.857  33.147  1.00 44.43           N  
ATOM    503  OD1 ASN B  64      -0.197  31.455  33.216  1.00 44.43           O  
ATOM    504  N   LEU B  65      -2.796  28.900  31.921  1.00 45.95           N  
ATOM    505  CA  LEU B  65      -4.170  29.308  32.192  1.00 45.95           C  
ATOM    506  C   LEU B  65      -4.865  28.305  33.107  1.00 45.95           C  
ATOM    507  CB  LEU B  65      -4.954  29.454  30.885  1.00 45.95           C  
ATOM    508  O   LEU B  65      -5.614  28.694  34.006  1.00 45.95           O  
ATOM    509  CG  LEU B  65      -4.593  30.654  30.008  1.00 45.95           C  
ATOM    510  CD1 LEU B  65      -5.835  31.489  29.717  1.00 45.95           C  
ATOM    511  CD2 LEU B  65      -3.517  31.501  30.678  1.00 45.95           C  
ATOM    512  N   ASN B  66      -4.617  26.984  32.792  1.00 45.73           N  
ATOM    513  CA  ASN B  66      -5.204  25.935  33.618  1.00 45.73           C  
ATOM    514  C   ASN B  66      -4.501  25.825  34.968  1.00 45.73           C  
ATOM    515  CB  ASN B  66      -5.164  24.591  32.888  1.00 45.73           C  
ATOM    516  O   ASN B  66      -5.136  25.526  35.981  1.00 45.73           O  
ATOM    517  CG  ASN B  66      -5.944  23.510  33.611  1.00 45.73           C  
ATOM    518  ND2 ASN B  66      -5.231  22.617  34.289  1.00 45.73           N  
ATOM    519  OD1 ASN B  66      -7.176  23.476  33.561  1.00 45.73           O  
ATOM    520  N   SER B  67      -3.123  26.040  35.009  1.00 45.86           N  
ATOM    521  CA  SER B  67      -2.404  26.049  36.279  1.00 45.86           C  
ATOM    522  C   SER B  67      -2.848  27.214  37.157  1.00 45.86           C  
ATOM    523  CB  SER B  67      -0.895  26.126  36.041  1.00 45.86           C  
ATOM    524  O   SER B  67      -2.692  27.172  38.379  1.00 45.86           O  
ATOM    525  OG  SER B  67      -0.196  25.339  36.989  1.00 45.86           O  
ATOM    526  N   SER B  68      -3.469  28.323  36.560  1.00 46.00           N  
ATOM    527  CA  SER B  68      -4.082  29.355  37.389  1.00 46.00           C  
ATOM    528  C   SER B  68      -5.362  28.849  38.046  1.00 46.00           C  
ATOM    529  CB  SER B  68      -4.384  30.602  36.557  1.00 46.00           C  
ATOM    530  O   SER B  68      -5.820  29.414  39.041  1.00 46.00           O  
ATOM    531  OG  SER B  68      -3.188  31.273  36.203  1.00 46.00           O  
ATOM    532  N   ARG B  69      -6.069  27.833  37.416  1.00 41.23           N  
ATOM    533  CA  ARG B  69      -7.277  27.286  38.025  1.00 41.23           C  
ATOM    534  C   ARG B  69      -6.932  26.273  39.112  1.00 41.23           C  
ATOM    535  CB  ARG B  69      -8.166  26.633  36.965  1.00 41.23           C  
ATOM    536  O   ARG B  69      -7.809  25.829  39.856  1.00 41.23           O  
ATOM    537  CG  ARG B  69      -9.603  27.131  36.975  1.00 41.23           C  
ATOM    538  CD  ARG B  69     -10.406  26.559  35.815  1.00 41.23           C  
ATOM    539  NE  ARG B  69     -11.842  26.625  36.069  1.00 41.23           N  
ATOM    540  NH1 ARG B  69     -12.455  26.397  33.854  1.00 41.23           N  
ATOM    541  NH2 ARG B  69     -14.061  26.618  35.474  1.00 41.23           N  
ATOM    542  CZ  ARG B  69     -12.783  26.546  35.132  1.00 41.23           C  
ATOM    543  N   VAL B  70      -5.717  25.644  39.009  1.00 42.68           N  
ATOM    544  CA  VAL B  70      -5.450  24.654  40.047  1.00 42.68           C  
ATOM    545  C   VAL B  70      -5.146  25.359  41.367  1.00 42.68           C  
ATOM    546  CB  VAL B  70      -4.279  23.724  39.658  1.00 42.68           C  
ATOM    547  O   VAL B  70      -4.065  25.929  41.539  1.00 42.68           O  
ATOM    548  CG1 VAL B  70      -4.752  22.275  39.556  1.00 42.68           C  
ATOM    549  CG2 VAL B  70      -3.653  24.178  38.341  1.00 42.68           C  
ATOM    550  N   PRO B  71      -5.969  26.357  41.835  1.00 41.01           N  
ATOM    551  CA  PRO B  71      -5.570  26.929  43.123  1.00 41.01           C  
ATOM    552  C   PRO B  71      -5.332  25.866  44.192  1.00 41.01           C  
ATOM    553  CB  PRO B  71      -6.757  27.822  43.495  1.00 41.01           C  
ATOM    554  O   PRO B  71      -4.249  25.807  44.780  1.00 41.01           O  
ATOM    555  CG  PRO B  71      -7.878  27.347  42.627  1.00 41.01           C  
ATOM    556  CD  PRO B  71      -7.300  26.546  41.497  1.00 41.01           C  
ATOM    557  N   ASP B  72      -6.448  25.702  45.170  1.00 40.72           N  
ATOM    558  CA  ASP B  72      -6.678  25.618  46.609  1.00 40.72           C  
ATOM    559  C   ASP B  72      -6.748  24.163  47.069  1.00 40.72           C  
ATOM    560  CB  ASP B  72      -7.965  26.352  46.990  1.00 40.72           C  
ATOM    561  O   ASP B  72      -6.662  23.881  48.266  1.00 40.72           O  
ATOM    562  CG  ASP B  72      -7.933  26.909  48.403  1.00 40.72           C  
ATOM    563  OD1 ASP B  72      -8.335  26.197  49.348  1.00 40.72           O  
ATOM    564  OD2 ASP B  72      -7.506  28.072  48.571  1.00 40.72           O  
ATOM    565  N   LEU B  73      -7.169  23.115  46.226  1.00 39.68           N  
ATOM    566  CA  LEU B  73      -7.623  21.987  47.032  1.00 39.68           C  
ATOM    567  C   LEU B  73      -6.486  21.440  47.889  1.00 39.68           C  
ATOM    568  CB  LEU B  73      -8.181  20.878  46.136  1.00 39.68           C  
ATOM    569  O   LEU B  73      -6.681  20.496  48.658  1.00 39.68           O  
ATOM    570  CG  LEU B  73      -9.657  20.997  45.752  1.00 39.68           C  
ATOM    571  CD1 LEU B  73      -9.951  20.156  44.514  1.00 39.68           C  
ATOM    572  CD2 LEU B  73     -10.548  20.575  46.915  1.00 39.68           C  
ATOM    573  N   LEU B  74      -5.186  21.754  47.547  1.00 37.31           N  
ATOM    574  CA  LEU B  74      -4.292  21.178  48.546  1.00 37.31           C  
ATOM    575  C   LEU B  74      -4.442  21.891  49.886  1.00 37.31           C  
ATOM    576  CB  LEU B  74      -2.838  21.255  48.073  1.00 37.31           C  
ATOM    577  O   LEU B  74      -4.051  21.356  50.926  1.00 37.31           O  
ATOM    578  CG  LEU B  74      -2.062  19.937  48.049  1.00 37.31           C  
ATOM    579  CD1 LEU B  74      -2.364  19.168  46.767  1.00 37.31           C  
ATOM    580  CD2 LEU B  74      -0.566  20.196  48.184  1.00 37.31           C  
ATOM    581  N   VAL B  75      -5.055  23.070  50.053  1.00 32.64           N  
ATOM    582  CA  VAL B  75      -5.413  23.368  51.436  1.00 32.64           C  
ATOM    583  C   VAL B  75      -6.761  22.733  51.769  1.00 32.64           C  
ATOM    584  CB  VAL B  75      -5.464  24.891  51.693  1.00 32.64           C  
ATOM    585  O   VAL B  75      -6.974  22.264  52.890  1.00 32.64           O  
ATOM    586  CG1 VAL B  75      -5.706  25.181  53.173  1.00 32.64           C  
ATOM    587  CG2 VAL B  75      -4.173  25.555  51.218  1.00 32.64           C  
TER     588      VAL B  75                                                      
ATOM    589  N   MET C   1      16.207 -37.250 -21.210  1.00 43.62           N  
ATOM    590  CA  MET C   1      16.046 -35.887 -21.710  1.00 43.62           C  
ATOM    591  C   MET C   1      14.898 -35.180 -20.998  1.00 43.62           C  
ATOM    592  CB  MET C   1      15.802 -35.893 -23.220  1.00 43.62           C  
ATOM    593  O   MET C   1      14.566 -34.040 -21.328  1.00 43.62           O  
ATOM    594  CG  MET C   1      16.623 -34.862 -23.977  1.00 43.62           C  
ATOM    595  SD  MET C   1      16.553 -35.104 -25.794  1.00 43.62           S  
ATOM    596  CE  MET C   1      17.514 -33.667 -26.346  1.00 43.62           C  
ATOM    597  N   TYR C   2      13.969 -35.814 -20.164  1.00 53.78           N  
ATOM    598  CA  TYR C   2      12.793 -35.405 -19.405  1.00 53.78           C  
ATOM    599  C   TYR C   2      13.194 -34.658 -18.138  1.00 53.78           C  
ATOM    600  CB  TYR C   2      11.936 -36.622 -19.043  1.00 53.78           C  
ATOM    601  O   TYR C   2      12.345 -34.078 -17.457  1.00 53.78           O  
ATOM    602  CG  TYR C   2      11.431 -37.386 -20.243  1.00 53.78           C  
ATOM    603  CD1 TYR C   2      10.273 -36.990 -20.909  1.00 53.78           C  
ATOM    604  CD2 TYR C   2      12.109 -38.506 -20.712  1.00 53.78           C  
ATOM    605  CE1 TYR C   2       9.803 -37.692 -22.014  1.00 53.78           C  
ATOM    606  CE2 TYR C   2      11.647 -39.216 -21.816  1.00 53.78           C  
ATOM    607  OH  TYR C   2      10.035 -39.501 -23.552  1.00 53.78           O  
ATOM    608  CZ  TYR C   2      10.496 -38.802 -22.459  1.00 53.78           C  
ATOM    609  N   SER C   3      14.474 -34.887 -17.594  1.00 55.41           N  
ATOM    610  CA  SER C   3      14.904 -34.308 -16.326  1.00 55.41           C  
ATOM    611  C   SER C   3      14.949 -32.785 -16.401  1.00 55.41           C  
ATOM    612  CB  SER C   3      16.278 -34.848 -15.928  1.00 55.41           C  
ATOM    613  O   SER C   3      14.853 -32.105 -15.377  1.00 55.41           O  
ATOM    614  OG  SER C   3      16.278 -36.265 -15.921  1.00 55.41           O  
ATOM    615  N   PHE C   4      15.237 -32.202 -17.675  1.00 55.81           N  
ATOM    616  CA  PHE C   4      15.360 -30.756 -17.816  1.00 55.81           C  
ATOM    617  C   PHE C   4      14.005 -30.079 -17.650  1.00 55.81           C  
ATOM    618  CB  PHE C   4      15.963 -30.396 -19.178  1.00 55.81           C  
ATOM    619  O   PHE C   4      13.904 -29.028 -17.013  1.00 55.81           O  
ATOM    620  CG  PHE C   4      16.263 -28.931 -19.341  1.00 55.81           C  
ATOM    621  CD1 PHE C   4      15.378 -28.096 -20.013  1.00 55.81           C  
ATOM    622  CD2 PHE C   4      17.431 -28.387 -18.822  1.00 55.81           C  
ATOM    623  CE1 PHE C   4      15.653 -26.739 -20.166  1.00 55.81           C  
ATOM    624  CE2 PHE C   4      17.713 -27.032 -18.970  1.00 55.81           C  
ATOM    625  CZ  PHE C   4      16.823 -26.210 -19.643  1.00 55.81           C  
ATOM    626  N   VAL C   5      12.878 -30.653 -18.154  1.00 59.54           N  
ATOM    627  CA  VAL C   5      11.529 -30.101 -18.090  1.00 59.54           C  
ATOM    628  C   VAL C   5      11.046 -30.084 -16.641  1.00 59.54           C  
ATOM    629  CB  VAL C   5      10.545 -30.904 -18.970  1.00 59.54           C  
ATOM    630  O   VAL C   5      10.399 -29.128 -16.208  1.00 59.54           O  
ATOM    631  CG1 VAL C   5       9.150 -30.283 -18.924  1.00 59.54           C  
ATOM    632  CG2 VAL C   5      11.053 -30.977 -20.408  1.00 59.54           C  
ATOM    633  N   SER C   6      11.672 -31.115 -15.825  1.00 60.36           N  
ATOM    634  CA  SER C   6      11.258 -31.217 -14.430  1.00 60.36           C  
ATOM    635  C   SER C   6      11.899 -30.123 -13.582  1.00 60.36           C  
ATOM    636  CB  SER C   6      11.618 -32.590 -13.862  1.00 60.36           C  
ATOM    637  O   SER C   6      11.258 -29.568 -12.687  1.00 60.36           O  
ATOM    638  OG  SER C   6      11.025 -32.779 -12.589  1.00 60.36           O  
ATOM    639  N   GLU C   7      13.064 -29.604 -14.011  1.00 57.69           N  
ATOM    640  CA  GLU C   7      13.786 -28.586 -13.255  1.00 57.69           C  
ATOM    641  C   GLU C   7      13.159 -27.208 -13.446  1.00 57.69           C  
ATOM    642  CB  GLU C   7      15.260 -28.554 -13.668  1.00 57.69           C  
ATOM    643  O   GLU C   7      13.020 -26.445 -12.488  1.00 57.69           O  
ATOM    644  CG  GLU C   7      16.200 -28.102 -12.559  1.00 57.69           C  
ATOM    645  CD  GLU C   7      17.606 -28.663 -12.698  1.00 57.69           C  
ATOM    646  OE1 GLU C   7      18.394 -28.132 -13.514  1.00 57.69           O  
ATOM    647  OE2 GLU C   7      17.922 -29.643 -11.987  1.00 57.69           O  
ATOM    648  N   GLU C   8      12.648 -26.950 -14.735  1.00 63.92           N  
ATOM    649  CA  GLU C   8      12.004 -25.670 -15.012  1.00 63.92           C  
ATOM    650  C   GLU C   8      10.648 -25.573 -14.320  1.00 63.92           C  
ATOM    651  CB  GLU C   8      11.840 -25.464 -16.520  1.00 63.92           C  
ATOM    652  O   GLU C   8      10.310 -24.535 -13.746  1.00 63.92           O  
ATOM    653  CG  GLU C   8      13.147 -25.186 -17.248  1.00 63.92           C  
ATOM    654  CD  GLU C   8      13.119 -23.902 -18.061  1.00 63.92           C  
ATOM    655  OE1 GLU C   8      13.643 -22.869 -17.584  1.00 63.92           O  
ATOM    656  OE2 GLU C   8      12.568 -23.927 -19.185  1.00 63.92           O  
ATOM    657  N   THR C   9      10.020 -26.858 -14.255  1.00 60.65           N  
ATOM    658  CA  THR C   9       8.714 -26.892 -13.606  1.00 60.65           C  
ATOM    659  C   THR C   9       8.857 -26.740 -12.095  1.00 60.65           C  
ATOM    660  CB  THR C   9       7.965 -28.199 -13.926  1.00 60.65           C  
ATOM    661  O   THR C   9       8.023 -26.102 -11.448  1.00 60.65           O  
ATOM    662  CG2 THR C   9       7.156 -28.069 -15.211  1.00 60.65           C  
ATOM    663  OG1 THR C   9       8.915 -29.262 -14.077  1.00 60.65           O  
ATOM    664  N   GLY C  10      10.044 -27.235 -11.667  1.00 63.06           N  
ATOM    665  CA  GLY C  10      10.289 -27.155 -10.236  1.00 63.06           C  
ATOM    666  C   GLY C  10      10.508 -25.736  -9.747  1.00 63.06           C  
ATOM    667  O   GLY C  10       9.973 -25.342  -8.709  1.00 63.06           O  
ATOM    668  N   THR C  11      11.337 -25.023 -10.472  1.00 68.57           N  
ATOM    669  CA  THR C  11      11.595 -23.633 -10.115  1.00 68.57           C  
ATOM    670  C   THR C  11      10.325 -22.797 -10.245  1.00 68.57           C  
ATOM    671  CB  THR C  11      12.704 -23.026 -10.994  1.00 68.57           C  
ATOM    672  O   THR C  11      10.078 -21.902  -9.434  1.00 68.57           O  
ATOM    673  CG2 THR C  11      14.013 -22.905 -10.221  1.00 68.57           C  
ATOM    674  OG1 THR C  11      12.912 -23.866 -12.137  1.00 68.57           O  
ATOM    675  N   LEU C  12       9.558 -23.254 -11.288  1.00 62.62           N  
ATOM    676  CA  LEU C  12       8.320 -22.517 -11.512  1.00 62.62           C  
ATOM    677  C   LEU C  12       7.330 -22.757 -10.377  1.00 62.62           C  
ATOM    678  CB  LEU C  12       7.690 -22.922 -12.848  1.00 62.62           C  
ATOM    679  O   LEU C  12       6.670 -21.824  -9.916  1.00 62.62           O  
ATOM    680  CG  LEU C  12       7.792 -21.902 -13.983  1.00 62.62           C  
ATOM    681  CD1 LEU C  12       8.155 -22.598 -15.290  1.00 62.62           C  
ATOM    682  CD2 LEU C  12       6.486 -21.129 -14.127  1.00 62.62           C  
ATOM    683  N   ILE C  13       7.397 -24.025  -9.951  1.00 70.01           N  
ATOM    684  CA  ILE C  13       6.485 -24.378  -8.868  1.00 70.01           C  
ATOM    685  C   ILE C  13       6.893 -23.647  -7.591  1.00 70.01           C  
ATOM    686  CB  ILE C  13       6.456 -25.904  -8.627  1.00 70.01           C  
ATOM    687  O   ILE C  13       6.046 -23.089  -6.890  1.00 70.01           O  
ATOM    688  CG1 ILE C  13       6.207 -26.648  -9.944  1.00 70.01           C  
ATOM    689  CG2 ILE C  13       5.395 -26.266  -7.584  1.00 70.01           C  
ATOM    690  CD1 ILE C  13       6.778 -28.058  -9.976  1.00 70.01           C  
ATOM    691  N   VAL C  14       8.172 -23.630  -7.313  1.00 70.13           N  
ATOM    692  CA  VAL C  14       8.706 -22.979  -6.121  1.00 70.13           C  
ATOM    693  C   VAL C  14       8.477 -21.472  -6.210  1.00 70.13           C  
ATOM    694  CB  VAL C  14      10.210 -23.279  -5.936  1.00 70.13           C  
ATOM    695  O   VAL C  14       8.084 -20.839  -5.227  1.00 70.13           O  
ATOM    696  CG1 VAL C  14      10.759 -22.550  -4.711  1.00 70.13           C  
ATOM    697  CG2 VAL C  14      10.442 -24.784  -5.813  1.00 70.13           C  
ATOM    698  N   ASN C  15       8.710 -20.898  -7.398  1.00 71.10           N  
ATOM    699  CA  ASN C  15       8.487 -19.473  -7.622  1.00 71.10           C  
ATOM    700  C   ASN C  15       7.017 -19.101  -7.445  1.00 71.10           C  
ATOM    701  CB  ASN C  15       8.973 -19.066  -9.015  1.00 71.10           C  
ATOM    702  O   ASN C  15       6.701 -18.081  -6.831  1.00 71.10           O  
ATOM    703  CG  ASN C  15       8.978 -17.564  -9.215  1.00 71.10           C  
ATOM    704  ND2 ASN C  15       8.058 -17.072 -10.037  1.00 71.10           N  
ATOM    705  OD1 ASN C  15       9.803 -16.850  -8.638  1.00 71.10           O  
ATOM    706  N   SER C  16       6.259 -19.993  -7.832  1.00 67.87           N  
ATOM    707  CA  SER C  16       4.824 -19.758  -7.718  1.00 67.87           C  
ATOM    708  C   SER C  16       4.376 -19.764  -6.260  1.00 67.87           C  
ATOM    709  CB  SER C  16       4.044 -20.813  -8.504  1.00 67.87           C  
ATOM    710  O   SER C  16       3.607 -18.898  -5.838  1.00 67.87           O  
ATOM    711  OG  SER C  16       2.650 -20.668  -8.294  1.00 67.87           O  
ATOM    712  N   VAL C  17       4.939 -20.713  -5.569  1.00 74.66           N  
ATOM    713  CA  VAL C  17       4.580 -20.843  -4.160  1.00 74.66           C  
ATOM    714  C   VAL C  17       5.102 -19.639  -3.380  1.00 74.66           C  
ATOM    715  CB  VAL C  17       5.133 -22.152  -3.553  1.00 74.66           C  
ATOM    716  O   VAL C  17       4.387 -19.072  -2.550  1.00 74.66           O  
ATOM    717  CG1 VAL C  17       4.820 -22.229  -2.060  1.00 74.66           C  
ATOM    718  CG2 VAL C  17       4.559 -23.364  -4.286  1.00 74.66           C  
ATOM    719  N   LEU C  18       6.311 -19.181  -3.685  1.00 76.00           N  
ATOM    720  CA  LEU C  18       6.915 -18.025  -3.032  1.00 76.00           C  
ATOM    721  C   LEU C  18       6.152 -16.749  -3.371  1.00 76.00           C  
ATOM    722  CB  LEU C  18       8.382 -17.881  -3.444  1.00 76.00           C  
ATOM    723  O   LEU C  18       5.868 -15.936  -2.488  1.00 76.00           O  
ATOM    724  CG  LEU C  18       9.201 -16.835  -2.686  1.00 76.00           C  
ATOM    725  CD1 LEU C  18       9.434 -17.286  -1.248  1.00 76.00           C  
ATOM    726  CD2 LEU C  18      10.527 -16.578  -3.393  1.00 76.00           C  
ATOM    727  N   LEU C  19       5.783 -16.704  -4.573  1.00 73.21           N  
ATOM    728  CA  LEU C  19       5.048 -15.528  -5.023  1.00 73.21           C  
ATOM    729  C   LEU C  19       3.675 -15.459  -4.363  1.00 73.21           C  
ATOM    730  CB  LEU C  19       4.895 -15.541  -6.546  1.00 73.21           C  
ATOM    731  O   LEU C  19       3.233 -14.385  -3.949  1.00 73.21           O  
ATOM    732  CG  LEU C  19       6.114 -15.092  -7.354  1.00 73.21           C  
ATOM    733  CD1 LEU C  19       5.678 -14.255  -8.551  1.00 73.21           C  
ATOM    734  CD2 LEU C  19       7.082 -14.310  -6.472  1.00 73.21           C  
ATOM    735  N   PHE C  20       3.139 -16.587  -4.195  1.00 77.71           N  
ATOM    736  CA  PHE C  20       1.827 -16.654  -3.562  1.00 77.71           C  
ATOM    737  C   PHE C  20       1.901 -16.191  -2.112  1.00 77.71           C  
ATOM    738  CB  PHE C  20       1.268 -18.079  -3.631  1.00 77.71           C  
ATOM    739  O   PHE C  20       1.056 -15.416  -1.659  1.00 77.71           O  
ATOM    740  CG  PHE C  20      -0.236 -18.142  -3.621  1.00 77.71           C  
ATOM    741  CD1 PHE C  20      -0.925 -18.452  -2.455  1.00 77.71           C  
ATOM    742  CD2 PHE C  20      -0.960 -17.891  -4.779  1.00 77.71           C  
ATOM    743  CE1 PHE C  20      -2.316 -18.511  -2.443  1.00 77.71           C  
ATOM    744  CE2 PHE C  20      -2.351 -17.948  -4.775  1.00 77.71           C  
ATOM    745  CZ  PHE C  20      -3.027 -18.259  -3.606  1.00 77.71           C  
ATOM    746  N   LEU C  21       2.877 -16.652  -1.464  1.00 77.96           N  
ATOM    747  CA  LEU C  21       3.072 -16.271  -0.070  1.00 77.96           C  
ATOM    748  C   LEU C  21       3.351 -14.777   0.052  1.00 77.96           C  
ATOM    749  CB  LEU C  21       4.223 -17.069   0.548  1.00 77.96           C  
ATOM    750  O   LEU C  21       2.790 -14.104   0.920  1.00 77.96           O  
ATOM    751  CG  LEU C  21       4.392 -16.954   2.064  1.00 77.96           C  
ATOM    752  CD1 LEU C  21       3.367 -17.828   2.779  1.00 77.96           C  
ATOM    753  CD2 LEU C  21       5.809 -17.336   2.475  1.00 77.96           C  
ATOM    754  N   ALA C  22       4.105 -14.294  -0.809  1.00 77.68           N  
ATOM    755  CA  ALA C  22       4.446 -12.874  -0.838  1.00 77.68           C  
ATOM    756  C   ALA C  22       3.213 -12.019  -1.116  1.00 77.68           C  
ATOM    757  CB  ALA C  22       5.523 -12.607  -1.887  1.00 77.68           C  
ATOM    758  O   ALA C  22       3.045 -10.950  -0.524  1.00 77.68           O  
ATOM    759  N   PHE C  23       2.298 -12.491  -1.870  1.00 80.89           N  
ATOM    760  CA  PHE C  23       1.076 -11.791  -2.248  1.00 80.89           C  
ATOM    761  C   PHE C  23       0.156 -11.619  -1.045  1.00 80.89           C  
ATOM    762  CB  PHE C  23       0.345 -12.544  -3.364  1.00 80.89           C  
ATOM    763  O   PHE C  23      -0.410 -10.544  -0.837  1.00 80.89           O  
ATOM    764  CG  PHE C  23      -0.802 -11.778  -3.965  1.00 80.89           C  
ATOM    765  CD1 PHE C  23      -2.115 -12.120  -3.669  1.00 80.89           C  
ATOM    766  CD2 PHE C  23      -0.566 -10.714  -4.826  1.00 80.89           C  
ATOM    767  CE1 PHE C  23      -3.179 -11.412  -4.224  1.00 80.89           C  
ATOM    768  CE2 PHE C  23      -1.623 -10.002  -5.384  1.00 80.89           C  
ATOM    769  CZ  PHE C  23      -2.929 -10.353  -5.083  1.00 80.89           C  
ATOM    770  N   VAL C  24       0.090 -12.603  -0.299  1.00 80.70           N  
ATOM    771  CA  VAL C  24      -0.775 -12.566   0.875  1.00 80.70           C  
ATOM    772  C   VAL C  24      -0.275 -11.506   1.853  1.00 80.70           C  
ATOM    773  CB  VAL C  24      -0.846 -13.943   1.571  1.00 80.70           C  
ATOM    774  O   VAL C  24      -1.058 -10.698   2.357  1.00 80.70           O  
ATOM    775  CG1 VAL C  24      -1.670 -13.858   2.854  1.00 80.70           C  
ATOM    776  CG2 VAL C  24      -1.431 -14.990   0.625  1.00 80.70           C  
ATOM    777  N   VAL C  25       0.965 -11.405   2.015  1.00 80.41           N  
ATOM    778  CA  VAL C  25       1.584 -10.431   2.909  1.00 80.41           C  
ATOM    779  C   VAL C  25       1.432  -9.027   2.328  1.00 80.41           C  
ATOM    780  CB  VAL C  25       3.076 -10.750   3.150  1.00 80.41           C  
ATOM    781  O   VAL C  25       1.100  -8.083   3.049  1.00 80.41           O  
ATOM    782  CG1 VAL C  25       3.713  -9.698   4.057  1.00 80.41           C  
ATOM    783  CG2 VAL C  25       3.233 -12.145   3.753  1.00 80.41           C  
ATOM    784  N   PHE C  26       1.638  -8.977   1.110  1.00 80.33           N  
ATOM    785  CA  PHE C  26       1.538  -7.704   0.406  1.00 80.33           C  
ATOM    786  C   PHE C  26       0.125  -7.139   0.506  1.00 80.33           C  
ATOM    787  CB  PHE C  26       1.934  -7.868  -1.064  1.00 80.33           C  
ATOM    788  O   PHE C  26      -0.055  -5.937   0.707  1.00 80.33           O  
ATOM    789  CG  PHE C  26       2.269  -6.572  -1.751  1.00 80.33           C  
ATOM    790  CD1 PHE C  26       1.326  -5.923  -2.539  1.00 80.33           C  
ATOM    791  CD2 PHE C  26       3.527  -6.001  -1.609  1.00 80.33           C  
ATOM    792  CE1 PHE C  26       1.632  -4.723  -3.176  1.00 80.33           C  
ATOM    793  CE2 PHE C  26       3.841  -4.802  -2.243  1.00 80.33           C  
ATOM    794  CZ  PHE C  26       2.892  -4.165  -3.027  1.00 80.33           C  
ATOM    795  N   LEU C  27      -0.874  -7.997   0.372  1.00 77.41           N  
ATOM    796  CA  LEU C  27      -2.269  -7.585   0.475  1.00 77.41           C  
ATOM    797  C   LEU C  27      -2.555  -6.969   1.841  1.00 77.41           C  
ATOM    798  CB  LEU C  27      -3.200  -8.777   0.236  1.00 77.41           C  
ATOM    799  O   LEU C  27      -3.247  -5.953   1.935  1.00 77.41           O  
ATOM    800  CG  LEU C  27      -3.424  -9.180  -1.222  1.00 77.41           C  
ATOM    801  CD1 LEU C  27      -4.781  -8.680  -1.708  1.00 77.41           C  
ATOM    802  CD2 LEU C  27      -2.303  -8.641  -2.105  1.00 77.41           C  
ATOM    803  N   LEU C  28      -1.972  -7.480   2.848  1.00 78.87           N  
ATOM    804  CA  LEU C  28      -2.172  -6.984   4.205  1.00 78.87           C  
ATOM    805  C   LEU C  28      -1.575  -5.591   4.369  1.00 78.87           C  
ATOM    806  CB  LEU C  28      -1.548  -7.942   5.224  1.00 78.87           C  
ATOM    807  O   LEU C  28      -2.215  -4.698   4.929  1.00 78.87           O  
ATOM    808  CG  LEU C  28      -2.241  -9.295   5.396  1.00 78.87           C  
ATOM    809  CD1 LEU C  28      -1.426 -10.195   6.318  1.00 78.87           C  
ATOM    810  CD2 LEU C  28      -3.655  -9.107   5.936  1.00 78.87           C  
ATOM    811  N   VAL C  29      -0.408  -5.462   3.829  1.00 81.12           N  
ATOM    812  CA  VAL C  29       0.302  -4.191   3.934  1.00 81.12           C  
ATOM    813  C   VAL C  29      -0.462  -3.107   3.178  1.00 81.12           C  
ATOM    814  CB  VAL C  29       1.746  -4.301   3.393  1.00 81.12           C  
ATOM    815  O   VAL C  29      -0.650  -2.000   3.688  1.00 81.12           O  
ATOM    816  CG1 VAL C  29       2.444  -2.943   3.436  1.00 81.12           C  
ATOM    817  CG2 VAL C  29       2.536  -5.338   4.190  1.00 81.12           C  
ATOM    818  N   THR C  30      -0.885  -3.459   1.930  1.00 82.44           N  
ATOM    819  CA  THR C  30      -1.638  -2.529   1.096  1.00 82.44           C  
ATOM    820  C   THR C  30      -2.899  -2.057   1.815  1.00 82.44           C  
ATOM    821  CB  THR C  30      -2.021  -3.170  -0.250  1.00 82.44           C  
ATOM    822  O   THR C  30      -3.198  -0.862   1.836  1.00 82.44           O  
ATOM    823  CG2 THR C  30      -2.703  -2.160  -1.167  1.00 82.44           C  
ATOM    824  OG1 THR C  30      -0.838  -3.660  -0.893  1.00 82.44           O  
ATOM    825  N   LEU C  31      -3.513  -2.945   2.425  1.00 80.72           N  
ATOM    826  CA  LEU C  31      -4.728  -2.606   3.158  1.00 80.72           C  
ATOM    827  C   LEU C  31      -4.415  -1.696   4.340  1.00 80.72           C  
ATOM    828  CB  LEU C  31      -5.430  -3.875   3.648  1.00 80.72           C  
ATOM    829  O   LEU C  31      -5.155  -0.748   4.613  1.00 80.72           O  
ATOM    830  CG  LEU C  31      -6.121  -4.724   2.580  1.00 80.72           C  
ATOM    831  CD1 LEU C  31      -6.650  -6.017   3.191  1.00 80.72           C  
ATOM    832  CD2 LEU C  31      -7.249  -3.938   1.919  1.00 80.72           C  
ATOM    833  N   ALA C  32      -3.295  -1.958   4.982  1.00 77.40           N  
ATOM    834  CA  ALA C  32      -2.853  -1.159   6.123  1.00 77.40           C  
ATOM    835  C   ALA C  32      -2.550   0.276   5.703  1.00 77.40           C  
ATOM    836  CB  ALA C  32      -1.623  -1.791   6.770  1.00 77.40           C  
ATOM    837  O   ALA C  32      -2.956   1.226   6.377  1.00 77.40           O  
ATOM    838  N   ILE C  33      -1.922   0.311   4.513  1.00 74.59           N  
ATOM    839  CA  ILE C  33      -1.530   1.623   4.011  1.00 74.59           C  
ATOM    840  C   ILE C  33      -2.775   2.428   3.644  1.00 74.59           C  
ATOM    841  CB  ILE C  33      -0.590   1.504   2.791  1.00 74.59           C  
ATOM    842  O   ILE C  33      -2.867   3.618   3.954  1.00 74.59           O  
ATOM    843  CG1 ILE C  33       0.710   0.793   3.186  1.00 74.59           C  
ATOM    844  CG2 ILE C  33      -0.299   2.885   2.196  1.00 74.59           C  
ATOM    845  CD1 ILE C  33       1.587   0.405   2.004  1.00 74.59           C  
ATOM    846  N   LEU C  34      -3.698   1.804   3.015  1.00 72.34           N  
ATOM    847  CA  LEU C  34      -4.941   2.467   2.635  1.00 72.34           C  
ATOM    848  C   LEU C  34      -5.647   3.040   3.859  1.00 72.34           C  
ATOM    849  CB  LEU C  34      -5.869   1.491   1.907  1.00 72.34           C  
ATOM    850  O   LEU C  34      -6.102   4.186   3.839  1.00 72.34           O  
ATOM    851  CG  LEU C  34      -7.181   2.070   1.377  1.00 72.34           C  
ATOM    852  CD1 LEU C  34      -6.926   2.896   0.120  1.00 72.34           C  
ATOM    853  CD2 LEU C  34      -8.183   0.956   1.096  1.00 72.34           C  
ATOM    854  N   THR C  35      -5.731   2.230   4.882  1.00 76.59           N  
ATOM    855  CA  THR C  35      -6.342   2.671   6.131  1.00 76.59           C  
ATOM    856  C   THR C  35      -5.582   3.859   6.715  1.00 76.59           C  
ATOM    857  CB  THR C  35      -6.388   1.530   7.164  1.00 76.59           C  
ATOM    858  O   THR C  35      -6.190   4.823   7.183  1.00 76.59           O  
ATOM    859  CG2 THR C  35      -7.113   1.966   8.433  1.00 76.59           C  
ATOM    860  OG1 THR C  35      -7.075   0.408   6.597  1.00 76.59           O  
ATOM    861  N   ALA C  36      -4.378   3.833   6.619  1.00 68.80           N  
ATOM    862  CA  ALA C  36      -3.520   4.900   7.127  1.00 68.80           C  
ATOM    863  C   ALA C  36      -3.707   6.184   6.324  1.00 68.80           C  
ATOM    864  CB  ALA C  36      -2.057   4.466   7.098  1.00 68.80           C  
ATOM    865  O   ALA C  36      -3.768   7.276   6.893  1.00 68.80           O  
ATOM    866  N   LEU C  37      -3.795   6.057   4.929  1.00 66.44           N  
ATOM    867  CA  LEU C  37      -4.004   7.198   4.045  1.00 66.44           C  
ATOM    868  C   LEU C  37      -5.309   7.913   4.379  1.00 66.44           C  
ATOM    869  CB  LEU C  37      -4.016   6.747   2.582  1.00 66.44           C  
ATOM    870  O   LEU C  37      -5.372   9.144   4.350  1.00 66.44           O  
ATOM    871  CG  LEU C  37      -2.658   6.408   1.966  1.00 66.44           C  
ATOM    872  CD1 LEU C  37      -2.839   5.839   0.562  1.00 66.44           C  
ATOM    873  CD2 LEU C  37      -1.761   7.641   1.936  1.00 66.44           C  
ATOM    874  N   ARG C  38      -6.238   7.131   4.751  1.00 71.56           N  
ATOM    875  CA  ARG C  38      -7.525   7.713   5.116  1.00 71.56           C  
ATOM    876  C   ARG C  38      -7.398   8.586   6.360  1.00 71.56           C  
ATOM    877  CB  ARG C  38      -8.565   6.615   5.350  1.00 71.56           C  
ATOM    878  O   ARG C  38      -7.966   9.679   6.419  1.00 71.56           O  
ATOM    879  CG  ARG C  38      -9.989   7.035   5.021  1.00 71.56           C  
ATOM    880  CD  ARG C  38     -11.001   5.987   5.460  1.00 71.56           C  
ATOM    881  NE  ARG C  38     -11.720   5.421   4.322  1.00 71.56           N  
ATOM    882  NH1 ARG C  38     -13.658   4.982   5.500  1.00 71.56           N  
ATOM    883  NH2 ARG C  38     -13.523   4.463   3.271  1.00 71.56           N  
ATOM    884  CZ  ARG C  38     -12.966   4.957   4.367  1.00 71.56           C  
ATOM    885  N   LEU C  39      -6.673   8.135   7.264  1.00 64.91           N  
ATOM    886  CA  LEU C  39      -6.442   8.877   8.499  1.00 64.91           C  
ATOM    887  C   LEU C  39      -5.663  10.159   8.225  1.00 64.91           C  
ATOM    888  CB  LEU C  39      -5.684   8.012   9.509  1.00 64.91           C  
ATOM    889  O   LEU C  39      -5.967  11.209   8.797  1.00 64.91           O  
ATOM    890  CG  LEU C  39      -6.050   8.211  10.981  1.00 64.91           C  
ATOM    891  CD1 LEU C  39      -5.857   6.912  11.756  1.00 64.91           C  
ATOM    892  CD2 LEU C  39      -5.216   9.332  11.593  1.00 64.91           C  
ATOM    893  N   CYS C  40      -4.741  10.019   7.355  1.00 62.80           N  
ATOM    894  CA  CYS C  40      -3.944  11.181   6.976  1.00 62.80           C  
ATOM    895  C   CYS C  40      -4.806  12.233   6.289  1.00 62.80           C  
ATOM    896  CB  CYS C  40      -2.797  10.767   6.055  1.00 62.80           C  
ATOM    897  O   CYS C  40      -4.680  13.426   6.572  1.00 62.80           O  
ATOM    898  SG  CYS C  40      -1.425  11.941   6.027  1.00 62.80           S  
ATOM    899  N   ALA C  41      -5.600  11.785   5.382  1.00 64.45           N  
ATOM    900  CA  ALA C  41      -6.500  12.694   4.676  1.00 64.45           C  
ATOM    901  C   ALA C  41      -7.403  13.441   5.654  1.00 64.45           C  
ATOM    902  CB  ALA C  41      -7.342  11.927   3.660  1.00 64.45           C  
ATOM    903  O   ALA C  41      -7.674  14.630   5.474  1.00 64.45           O  
ATOM    904  N   TYR C  42      -7.759  12.792   6.731  1.00 64.66           N  
ATOM    905  CA  TYR C  42      -8.588  13.403   7.764  1.00 64.66           C  
ATOM    906  C   TYR C  42      -7.833  14.517   8.480  1.00 64.66           C  
ATOM    907  CB  TYR C  42      -9.049  12.351   8.776  1.00 64.66           C  
ATOM    908  O   TYR C  42      -8.381  15.597   8.712  1.00 64.66           O  
ATOM    909  CG  TYR C  42     -10.297  12.740   9.531  1.00 64.66           C  
ATOM    910  CD1 TYR C  42     -10.219  13.290  10.809  1.00 64.66           C  
ATOM    911  CD2 TYR C  42     -11.556  12.559   8.969  1.00 64.66           C  
ATOM    912  CE1 TYR C  42     -11.366  13.649  11.509  1.00 64.66           C  
ATOM    913  CE2 TYR C  42     -12.710  12.914   9.660  1.00 64.66           C  
ATOM    914  OH  TYR C  42     -13.744  13.811  11.615  1.00 64.66           O  
ATOM    915  CZ  TYR C  42     -12.605  13.458  10.927  1.00 64.66           C  
ATOM    916  N   CYS C  43      -6.676  14.228   8.773  1.00 58.00           N  
ATOM    917  CA  CYS C  43      -5.867  15.211   9.485  1.00 58.00           C  
ATOM    918  C   CYS C  43      -5.539  16.399   8.588  1.00 58.00           C  
ATOM    919  CB  CYS C  43      -4.576  14.575   9.997  1.00 58.00           C  
ATOM    920  O   CYS C  43      -5.533  17.544   9.045  1.00 58.00           O  
ATOM    921  SG  CYS C  43      -4.836  13.328  11.277  1.00 58.00           S  
ATOM    922  N   CYS C  44      -5.292  16.121   7.408  1.00 58.94           N  
ATOM    923  CA  CYS C  44      -4.987  17.185   6.457  1.00 58.94           C  
ATOM    924  C   CYS C  44      -6.211  18.058   6.204  1.00 58.94           C  
ATOM    925  CB  CYS C  44      -4.488  16.597   5.137  1.00 58.94           C  
ATOM    926  O   CYS C  44      -6.086  19.269   6.016  1.00 58.94           O  
ATOM    927  SG  CYS C  44      -2.776  16.024   5.198  1.00 58.94           S  
ATOM    928  N   ASN C  45      -7.191  17.402   6.231  1.00 59.68           N  
ATOM    929  CA  ASN C  45      -8.444  18.124   6.037  1.00 59.68           C  
ATOM    930  C   ASN C  45      -8.698  19.119   7.165  1.00 59.68           C  
ATOM    931  CB  ASN C  45      -9.614  17.145   5.919  1.00 59.68           C  
ATOM    932  O   ASN C  45      -9.139  20.243   6.919  1.00 59.68           O  
ATOM    933  CG  ASN C  45     -10.871  17.800   5.380  1.00 59.68           C  
ATOM    934  ND2 ASN C  45     -12.027  17.289   5.787  1.00 59.68           N  
ATOM    935  OD1 ASN C  45     -10.803  18.756   4.604  1.00 59.68           O  
ATOM    936  N   ILE C  46      -8.381  18.721   8.381  1.00 61.52           N  
ATOM    937  CA  ILE C  46      -8.551  19.580   9.548  1.00 61.52           C  
ATOM    938  C   ILE C  46      -7.540  20.723   9.499  1.00 61.52           C  
ATOM    939  CB  ILE C  46      -8.398  18.784  10.864  1.00 61.52           C  
ATOM    940  O   ILE C  46      -7.880  21.874   9.784  1.00 61.52           O  
ATOM    941  CG1 ILE C  46      -9.415  17.638  10.916  1.00 61.52           C  
ATOM    942  CG2 ILE C  46      -8.551  19.708  12.075  1.00 61.52           C  
ATOM    943  CD1 ILE C  46      -8.955  16.440  11.736  1.00 61.52           C  
ATOM    944  N   VAL C  47      -6.400  20.442   9.060  1.00 56.61           N  
ATOM    945  CA  VAL C  47      -5.351  21.449   8.945  1.00 56.61           C  
ATOM    946  C   VAL C  47      -5.653  22.379   7.772  1.00 56.61           C  
ATOM    947  CB  VAL C  47      -3.960  20.802   8.767  1.00 56.61           C  
ATOM    948  O   VAL C  47      -5.439  23.590   7.861  1.00 56.61           O  
ATOM    949  CG1 VAL C  47      -2.905  21.863   8.458  1.00 56.61           C  
ATOM    950  CG2 VAL C  47      -3.576  20.011  10.016  1.00 56.61           C  
ATOM    951  N   ASN C  48      -6.186  21.740   6.722  1.00 56.65           N  
ATOM    952  CA  ASN C  48      -6.588  22.525   5.559  1.00 56.65           C  
ATOM    953  C   ASN C  48      -7.683  23.528   5.911  1.00 56.65           C  
ATOM    954  CB  ASN C  48      -7.052  21.607   4.426  1.00 56.65           C  
ATOM    955  O   ASN C  48      -7.639  24.679   5.475  1.00 56.65           O  
ATOM    956  CG  ASN C  48      -7.265  22.351   3.123  1.00 56.65           C  
ATOM    957  ND2 ASN C  48      -8.524  22.572   2.765  1.00 56.65           N  
ATOM    958  OD1 ASN C  48      -6.305  22.724   2.442  1.00 56.65           O  
ATOM    959  N   VAL C  49      -8.509  23.140   6.686  1.00 59.58           N  
ATOM    960  CA  VAL C  49      -9.588  24.011   7.142  1.00 59.58           C  
ATOM    961  C   VAL C  49      -9.041  25.037   8.132  1.00 59.58           C  
ATOM    962  CB  VAL C  49     -10.733  23.202   7.792  1.00 59.58           C  
ATOM    963  O   VAL C  49      -9.455  26.199   8.124  1.00 59.58           O  
ATOM    964  CG1 VAL C  49     -11.782  24.138   8.391  1.00 59.58           C  
ATOM    965  CG2 VAL C  49     -11.371  22.264   6.769  1.00 59.58           C  
ATOM    966  N   SER C  50      -8.095  24.707   8.931  1.00 57.16           N  
ATOM    967  CA  SER C  50      -7.433  25.599   9.877  1.00 57.16           C  
ATOM    968  C   SER C  50      -6.387  26.464   9.182  1.00 57.16           C  
ATOM    969  CB  SER C  50      -6.777  24.796  11.002  1.00 57.16           C  
ATOM    970  O   SER C  50      -6.223  27.639   9.518  1.00 57.16           O  
ATOM    971  OG  SER C  50      -7.699  24.551  12.049  1.00 57.16           O  
ATOM    972  N   LEU C  51      -5.711  25.923   8.159  1.00 53.86           N  
ATOM    973  CA  LEU C  51      -4.656  26.622   7.434  1.00 53.86           C  
ATOM    974  C   LEU C  51      -5.228  27.388   6.246  1.00 53.86           C  
ATOM    975  CB  LEU C  51      -3.590  25.633   6.953  1.00 53.86           C  
ATOM    976  O   LEU C  51      -4.819  28.520   5.976  1.00 53.86           O  
ATOM    977  CG  LEU C  51      -2.562  25.185   7.993  1.00 53.86           C  
ATOM    978  CD1 LEU C  51      -1.576  24.201   7.373  1.00 53.86           C  
ATOM    979  CD2 LEU C  51      -1.830  26.390   8.574  1.00 53.86           C  
ATOM    980  N   VAL C  52      -6.128  26.769   5.571  1.00 54.94           N  
ATOM    981  CA  VAL C  52      -6.707  27.419   4.399  1.00 54.94           C  
ATOM    982  C   VAL C  52      -7.482  28.663   4.828  1.00 54.94           C  
ATOM    983  CB  VAL C  52      -7.630  26.459   3.616  1.00 54.94           C  
ATOM    984  O   VAL C  52      -7.492  29.671   4.119  1.00 54.94           O  
ATOM    985  CG1 VAL C  52      -6.911  25.898   2.390  1.00 54.94           C  
ATOM    986  CG2 VAL C  52      -8.114  25.327   4.520  1.00 54.94           C  
ATOM    987  N   LYS C  53      -8.096  28.821   6.025  1.00 57.81           N  
ATOM    988  CA  LYS C  53      -8.739  30.042   6.502  1.00 57.81           C  
ATOM    989  C   LYS C  53      -7.717  31.153   6.721  1.00 57.81           C  
ATOM    990  CB  LYS C  53      -9.507  29.774   7.797  1.00 57.81           C  
ATOM    991  O   LYS C  53      -7.903  32.277   6.250  1.00 57.81           O  
ATOM    992  CG  LYS C  53     -10.994  29.523   7.594  1.00 57.81           C  
ATOM    993  CD  LYS C  53     -11.720  29.361   8.924  1.00 57.81           C  
ATOM    994  CE  LYS C  53     -13.211  29.128   8.723  1.00 57.81           C  
ATOM    995  NZ  LYS C  53     -13.866  28.622   9.966  1.00 57.81           N  
ATOM    996  N   PRO C  54      -6.698  30.838   7.547  1.00 50.65           N  
ATOM    997  CA  PRO C  54      -5.675  31.871   7.727  1.00 50.65           C  
ATOM    998  C   PRO C  54      -4.839  32.099   6.470  1.00 50.65           C  
ATOM    999  CB  PRO C  54      -4.812  31.318   8.864  1.00 50.65           C  
ATOM   1000  O   PRO C  54      -4.277  33.182   6.286  1.00 50.65           O  
ATOM   1001  CG  PRO C  54      -5.134  29.859   8.913  1.00 50.65           C  
ATOM   1002  CD  PRO C  54      -6.428  29.632   8.186  1.00 50.65           C  
ATOM   1003  N   SER C  55      -4.678  31.143   5.650  1.00 53.02           N  
ATOM   1004  CA  SER C  55      -3.894  31.249   4.424  1.00 53.02           C  
ATOM   1005  C   SER C  55      -4.590  32.136   3.397  1.00 53.02           C  
ATOM   1006  CB  SER C  55      -3.643  29.864   3.826  1.00 53.02           C  
ATOM   1007  O   SER C  55      -3.936  32.893   2.678  1.00 53.02           O  
ATOM   1008  OG  SER C  55      -3.575  28.881   4.845  1.00 53.02           O  
ATOM   1009  N   PHE C  56      -5.945  32.019   3.281  1.00 47.38           N  
ATOM   1010  CA  PHE C  56      -6.699  32.931   2.429  1.00 47.38           C  
ATOM   1011  C   PHE C  56      -6.620  34.357   2.958  1.00 47.38           C  
ATOM   1012  CB  PHE C  56      -8.162  32.488   2.328  1.00 47.38           C  
ATOM   1013  O   PHE C  56      -6.482  35.306   2.183  1.00 47.38           O  
ATOM   1014  CG  PHE C  56      -8.983  33.316   1.376  1.00 47.38           C  
ATOM   1015  CD1 PHE C  56      -9.818  34.320   1.849  1.00 47.38           C  
ATOM   1016  CD2 PHE C  56      -8.919  33.089   0.007  1.00 47.38           C  
ATOM   1017  CE1 PHE C  56     -10.579  35.088   0.970  1.00 47.38           C  
ATOM   1018  CE2 PHE C  56      -9.676  33.852  -0.877  1.00 47.38           C  
ATOM   1019  CZ  PHE C  56     -10.506  34.850  -0.394  1.00 47.38           C  
ATOM   1020  N   TYR C  57      -6.571  34.579   4.296  1.00 47.75           N  
ATOM   1021  CA  TYR C  57      -6.410  35.889   4.917  1.00 47.75           C  
ATOM   1022  C   TYR C  57      -5.029  36.465   4.624  1.00 47.75           C  
ATOM   1023  CB  TYR C  57      -6.627  35.797   6.430  1.00 47.75           C  
ATOM   1024  O   TYR C  57      -4.901  37.643   4.281  1.00 47.75           O  
ATOM   1025  CG  TYR C  57      -6.814  37.138   7.099  1.00 47.75           C  
ATOM   1026  CD1 TYR C  57      -5.752  37.772   7.740  1.00 47.75           C  
ATOM   1027  CD2 TYR C  57      -8.052  37.772   7.091  1.00 47.75           C  
ATOM   1028  CE1 TYR C  57      -5.921  39.006   8.360  1.00 47.75           C  
ATOM   1029  CE2 TYR C  57      -8.231  39.006   7.707  1.00 47.75           C  
ATOM   1030  OH  TYR C  57      -7.334  40.836   8.949  1.00 47.75           O  
ATOM   1031  CZ  TYR C  57      -7.162  39.615   8.337  1.00 47.75           C  
ATOM   1032  N   VAL C  58      -4.006  35.704   4.743  1.00 47.59           N  
ATOM   1033  CA  VAL C  58      -2.645  36.139   4.447  1.00 47.59           C  
ATOM   1034  C   VAL C  58      -2.481  36.336   2.942  1.00 47.59           C  
ATOM   1035  CB  VAL C  58      -1.600  35.127   4.969  1.00 47.59           C  
ATOM   1036  O   VAL C  58      -1.842  37.294   2.501  1.00 47.59           O  
ATOM   1037  CG1 VAL C  58      -0.190  35.549   4.561  1.00 47.59           C  
ATOM   1038  CG2 VAL C  58      -1.702  34.991   6.488  1.00 47.59           C  
ATOM   1039  N   TYR C  59      -3.171  35.481   2.201  1.00 51.89           N  
ATOM   1040  CA  TYR C  59      -3.121  35.621   0.750  1.00 51.89           C  
ATOM   1041  C   TYR C  59      -3.793  36.913   0.302  1.00 51.89           C  
ATOM   1042  CB  TYR C  59      -3.790  34.422   0.071  1.00 51.89           C  
ATOM   1043  O   TYR C  59      -3.269  37.627  -0.556  1.00 51.89           O  
ATOM   1044  CG  TYR C  59      -3.122  34.002  -1.216  1.00 51.89           C  
ATOM   1045  CD1 TYR C  59      -3.633  34.398  -2.450  1.00 51.89           C  
ATOM   1046  CD2 TYR C  59      -1.979  33.210  -1.201  1.00 51.89           C  
ATOM   1047  CE1 TYR C  59      -3.022  34.012  -3.639  1.00 51.89           C  
ATOM   1048  CE2 TYR C  59      -1.360  32.818  -2.384  1.00 51.89           C  
ATOM   1049  OH  TYR C  59      -1.279  32.840  -4.769  1.00 51.89           O  
ATOM   1050  CZ  TYR C  59      -1.888  33.224  -3.596  1.00 51.89           C  
ATOM   1051  N   SER C  60      -5.010  37.197   0.815  1.00 50.93           N  
ATOM   1052  CA  SER C  60      -5.702  38.450   0.532  1.00 50.93           C  
ATOM   1053  C   SER C  60      -4.936  39.644   1.092  1.00 50.93           C  
ATOM   1054  CB  SER C  60      -7.117  38.424   1.113  1.00 50.93           C  
ATOM   1055  O   SER C  60      -4.967  40.733   0.515  1.00 50.93           O  
ATOM   1056  OG  SER C  60      -7.094  38.038   2.477  1.00 50.93           O  
ATOM   1057  N   ARG C  61      -4.168  39.492   2.192  1.00 47.34           N  
ATOM   1058  CA  ARG C  61      -3.352  40.539   2.799  1.00 47.34           C  
ATOM   1059  C   ARG C  61      -2.078  40.776   1.995  1.00 47.34           C  
ATOM   1060  CB  ARG C  61      -3.000  40.176   4.244  1.00 47.34           C  
ATOM   1061  O   ARG C  61      -1.673  41.921   1.787  1.00 47.34           O  
ATOM   1062  CG  ARG C  61      -4.074  40.552   5.252  1.00 47.34           C  
ATOM   1063  CD  ARG C  61      -3.797  41.905   5.894  1.00 47.34           C  
ATOM   1064  NE  ARG C  61      -4.508  42.982   5.211  1.00 47.34           N  
ATOM   1065  NH1 ARG C  61      -5.500  43.819   7.122  1.00 47.34           N  
ATOM   1066  NH2 ARG C  61      -5.898  44.806   5.091  1.00 47.34           N  
ATOM   1067  CZ  ARG C  61      -5.300  43.866   5.809  1.00 47.34           C  
ATOM   1068  N   VAL C  62      -1.495  39.678   1.521  1.00 53.98           N  
ATOM   1069  CA  VAL C  62      -0.303  39.802   0.689  1.00 53.98           C  
ATOM   1070  C   VAL C  62      -0.679  40.392  -0.668  1.00 53.98           C  
ATOM   1071  CB  VAL C  62       0.403  38.441   0.502  1.00 53.98           C  
ATOM   1072  O   VAL C  62       0.044  41.232  -1.209  1.00 53.98           O  
ATOM   1073  CG1 VAL C  62       1.584  38.572  -0.458  1.00 53.98           C  
ATOM   1074  CG2 VAL C  62       0.864  37.889   1.849  1.00 53.98           C  
ATOM   1075  N   LYS C  63      -1.819  40.048  -1.272  1.00 50.47           N  
ATOM   1076  CA  LYS C  63      -2.316  40.622  -2.519  1.00 50.47           C  
ATOM   1077  C   LYS C  63      -2.608  42.111  -2.360  1.00 50.47           C  
ATOM   1078  CB  LYS C  63      -3.575  39.888  -2.984  1.00 50.47           C  
ATOM   1079  O   LYS C  63      -2.293  42.909  -3.246  1.00 50.47           O  
ATOM   1080  CG  LYS C  63      -4.028  40.262  -4.387  1.00 50.47           C  
ATOM   1081  CD  LYS C  63      -5.267  39.480  -4.802  1.00 50.47           C  
ATOM   1082  CE  LYS C  63      -5.429  39.449  -6.316  1.00 50.47           C  
ATOM   1083  NZ  LYS C  63      -6.719  38.816  -6.722  1.00 50.47           N  
ATOM   1084  N   ASN C  64      -3.211  42.501  -1.249  1.00 45.15           N  
ATOM   1085  CA  ASN C  64      -3.429  43.913  -0.955  1.00 45.15           C  
ATOM   1086  C   ASN C  64      -2.110  44.664  -0.798  1.00 45.15           C  
ATOM   1087  CB  ASN C  64      -4.285  44.074   0.303  1.00 45.15           C  
ATOM   1088  O   ASN C  64      -1.985  45.808  -1.239  1.00 45.15           O  
ATOM   1089  CG  ASN C  64      -4.762  45.499   0.506  1.00 45.15           C  
ATOM   1090  ND2 ASN C  64      -5.613  45.702   1.506  1.00 45.15           N  
ATOM   1091  OD1 ASN C  64      -4.371  46.408  -0.229  1.00 45.15           O  
ATOM   1092  N   LEU C  65      -1.076  43.996  -0.237  1.00 46.24           N  
ATOM   1093  CA  LEU C  65       0.241  44.603  -0.080  1.00 46.24           C  
ATOM   1094  C   LEU C  65       0.952  44.713  -1.424  1.00 46.24           C  
ATOM   1095  CB  LEU C  65       1.093  43.788   0.897  1.00 46.24           C  
ATOM   1096  O   LEU C  65       1.613  45.717  -1.701  1.00 46.24           O  
ATOM   1097  CG  LEU C  65       0.696  43.866   2.372  1.00 46.24           C  
ATOM   1098  CD1 LEU C  65       1.689  44.729   3.143  1.00 46.24           C  
ATOM   1099  CD2 LEU C  65      -0.720  44.412   2.516  1.00 46.24           C  
ATOM   1100  N   ASN C  66       0.839  43.583  -2.219  1.00 46.27           N  
ATOM   1101  CA  ASN C  66       1.457  43.578  -3.541  1.00 46.27           C  
ATOM   1102  C   ASN C  66       0.686  44.455  -4.524  1.00 46.27           C  
ATOM   1103  CB  ASN C  66       1.565  42.149  -4.077  1.00 46.27           C  
ATOM   1104  O   ASN C  66       1.281  45.072  -5.410  1.00 46.27           O  
ATOM   1105  CG  ASN C  66       2.410  42.058  -5.333  1.00 46.27           C  
ATOM   1106  ND2 ASN C  66       1.755  41.908  -6.478  1.00 46.27           N  
ATOM   1107  OD1 ASN C  66       3.640  42.122  -5.274  1.00 46.27           O  
ATOM   1108  N   SER C  67      -0.700  44.511  -4.421  1.00 45.76           N  
ATOM   1109  CA  SER C  67      -1.493  45.400  -5.264  1.00 45.76           C  
ATOM   1110  C   SER C  67      -1.181  46.863  -4.971  1.00 45.76           C  
ATOM   1111  CB  SER C  67      -2.986  45.138  -5.064  1.00 45.76           C  
ATOM   1112  O   SER C  67      -1.446  47.738  -5.799  1.00 45.76           O  
ATOM   1113  OG  SER C  67      -3.671  45.161  -6.304  1.00 45.76           O  
ATOM   1114  N   SER C  68      -0.575  47.198  -3.743  1.00 46.16           N  
ATOM   1115  CA  SER C  68      -0.091  48.557  -3.521  1.00 46.16           C  
ATOM   1116  C   SER C  68       1.159  48.840  -4.346  1.00 46.16           C  
ATOM   1117  CB  SER C  68       0.205  48.785  -2.038  1.00 46.16           C  
ATOM   1118  O   SER C  68       1.527  49.999  -4.548  1.00 46.16           O  
ATOM   1119  OG  SER C  68      -0.983  48.705  -1.269  1.00 46.16           O  
ATOM   1120  N   ARG C  69       1.960  47.752  -4.707  1.00 40.79           N  
ATOM   1121  CA  ARG C  69       3.159  47.961  -5.512  1.00 40.79           C  
ATOM   1122  C   ARG C  69       2.811  48.073  -6.993  1.00 40.79           C  
ATOM   1123  CB  ARG C  69       4.159  46.824  -5.293  1.00 40.79           C  
ATOM   1124  O   ARG C  69       3.688  48.313  -7.825  1.00 40.79           O  
ATOM   1125  CG  ARG C  69       5.581  47.295  -5.037  1.00 40.79           C  
ATOM   1126  CD  ARG C  69       6.495  46.143  -4.644  1.00 40.79           C  
ATOM   1127  NE  ARG C  69       7.902  46.481  -4.839  1.00 40.79           N  
ATOM   1128  NH1 ARG C  69       8.706  44.841  -3.424  1.00 40.79           N  
ATOM   1129  NH2 ARG C  69      10.162  46.244  -4.504  1.00 40.79           N  
ATOM   1130  CZ  ARG C  69       8.920  45.854  -4.255  1.00 40.79           C  
ATOM   1131  N   VAL C  70       1.621  47.541  -7.422  1.00 41.81           N  
ATOM   1132  CA  VAL C  70       1.354  47.674  -8.851  1.00 41.81           C  
ATOM   1133  C   VAL C  70       1.101  49.140  -9.195  1.00 41.81           C  
ATOM   1134  CB  VAL C  70       0.150  46.809  -9.286  1.00 41.81           C  
ATOM   1135  O   VAL C  70       0.091  49.715  -8.783  1.00 41.81           O  
ATOM   1136  CG1 VAL C  70       0.611  45.414  -9.705  1.00 41.81           C  
ATOM   1137  CG2 VAL C  70      -0.877  46.720  -8.159  1.00 41.81           C  
ATOM   1138  N   PRO C  71       2.101  50.085  -9.054  1.00 40.87           N  
ATOM   1139  CA  PRO C  71       1.836  51.469  -9.452  1.00 40.87           C  
ATOM   1140  C   PRO C  71       1.266  51.577 -10.865  1.00 40.87           C  
ATOM   1141  CB  PRO C  71       3.213  52.131  -9.367  1.00 40.87           C  
ATOM   1142  O   PRO C  71       1.127  50.566 -11.558  1.00 40.87           O  
ATOM   1143  CG  PRO C  71       4.184  50.995  -9.383  1.00 40.87           C  
ATOM   1144  CD  PRO C  71       3.443  49.729  -9.062  1.00 40.87           C  
ATOM   1145  N   ASP C  72       1.967  52.557 -11.747  1.00 39.75           N  
ATOM   1146  CA  ASP C  72       1.904  53.532 -12.831  1.00 39.75           C  
ATOM   1147  C   ASP C  72       2.155  52.868 -14.183  1.00 39.75           C  
ATOM   1148  CB  ASP C  72       2.916  54.657 -12.602  1.00 39.75           C  
ATOM   1149  O   ASP C  72       2.028  53.508 -15.229  1.00 39.75           O  
ATOM   1150  CG  ASP C  72       2.445  55.997 -13.139  1.00 39.75           C  
ATOM   1151  OD1 ASP C  72       2.717  56.310 -14.319  1.00 39.75           O  
ATOM   1152  OD2 ASP C  72       1.800  56.747 -12.376  1.00 39.75           O  
ATOM   1153  N   LEU C  73       2.753  51.617 -14.325  1.00 39.07           N  
ATOM   1154  CA  LEU C  73       3.298  51.487 -15.673  1.00 39.07           C  
ATOM   1155  C   LEU C  73       2.195  51.613 -16.719  1.00 39.07           C  
ATOM   1156  CB  LEU C  73       4.018  50.146 -15.833  1.00 39.07           C  
ATOM   1157  O   LEU C  73       2.453  51.484 -17.918  1.00 39.07           O  
ATOM   1158  CG  LEU C  73       5.484  50.108 -15.396  1.00 39.07           C  
ATOM   1159  CD1 LEU C  73       5.932  48.668 -15.170  1.00 39.07           C  
ATOM   1160  CD2 LEU C  73       6.369  50.792 -16.433  1.00 39.07           C  
ATOM   1161  N   LEU C  74       0.880  51.568 -16.310  1.00 36.74           N  
ATOM   1162  CA  LEU C  74       0.019  51.879 -17.445  1.00 36.74           C  
ATOM   1163  C   LEU C  74       0.199  53.329 -17.883  1.00 36.74           C  
ATOM   1164  CB  LEU C  74      -1.448  51.618 -17.093  1.00 36.74           C  
ATOM   1165  O   LEU C  74      -0.349  53.745 -18.906  1.00 36.74           O  
ATOM   1166  CG  LEU C  74      -2.210  50.670 -18.021  1.00 36.74           C  
ATOM   1167  CD1 LEU C  74      -1.908  49.220 -17.659  1.00 36.74           C  
ATOM   1168  CD2 LEU C  74      -3.708  50.944 -17.951  1.00 36.74           C  
ATOM   1169  N   VAL C  75       1.047  54.199 -17.256  1.00 32.21           N  
ATOM   1170  CA  VAL C  75       1.406  55.341 -18.090  1.00 32.21           C  
ATOM   1171  C   VAL C  75       2.527  54.949 -19.050  1.00 32.21           C  
ATOM   1172  CB  VAL C  75       1.836  56.555 -17.235  1.00 32.21           C  
ATOM   1173  O   VAL C  75       3.487  54.284 -18.654  1.00 32.21           O  
ATOM   1174  CG1 VAL C  75       2.018  57.794 -18.110  1.00 32.21           C  
ATOM   1175  CG2 VAL C  75       0.812  56.821 -16.134  1.00 32.21           C  
TER    1176      VAL C  75                                                      
ENDMDL                                                                          
END                                                                             
