# Supplementary material for: AI-guided pipeline for protein–protein interaction drug discovery identifies a SARS-CoV-2 inhibitor
Source: Mol Syst Biol. 2024 Mar 11;20(4):428–57. doi: 10.1038/s44320-024-00019-8 (PMC10987651; doi:10.1038/s44320-024-00019-8)
Supplement: Supplementary file 15 — Source Data Fig. 5 [file 44320_2024_19_MOESM15_ESM.zip › Source Data Figure 5/ColabFold/E-E_420f7.result/E_E_420f7_unrelaxed_rank_4_model_1.pdb]

MODEL     1                                                                     
ATOM      1  N   MET B   1      -4.385  43.160  11.511  1.00 42.44           N  
ATOM      2  CA  MET B   1      -3.876  42.439  10.348  1.00 42.44           C  
ATOM      3  C   MET B   1      -3.467  41.019  10.725  1.00 42.44           C  
ATOM      4  CB  MET B   1      -2.687  43.180   9.734  1.00 42.44           C  
ATOM      5  O   MET B   1      -2.858  40.310   9.921  1.00 42.44           O  
ATOM      6  CG  MET B   1      -2.878  43.536   8.269  1.00 42.44           C  
ATOM      7  SD  MET B   1      -1.557  44.643   7.637  1.00 42.44           S  
ATOM      8  CE  MET B   1      -2.060  44.781   5.899  1.00 42.44           C  
ATOM      9  N   TYR B   2      -3.309  40.643  11.971  1.00 49.78           N  
ATOM     10  CA  TYR B   2      -2.964  39.388  12.630  1.00 49.78           C  
ATOM     11  C   TYR B   2      -4.081  38.363  12.471  1.00 49.78           C  
ATOM     12  CB  TYR B   2      -2.677  39.622  14.116  1.00 49.78           C  
ATOM     13  O   TYR B   2      -3.911  37.192  12.817  1.00 49.78           O  
ATOM     14  CG  TYR B   2      -3.827  40.253  14.864  1.00 49.78           C  
ATOM     15  CD1 TYR B   2      -3.961  41.637  14.934  1.00 49.78           C  
ATOM     16  CD2 TYR B   2      -4.779  39.466  15.503  1.00 49.78           C  
ATOM     17  CE1 TYR B   2      -5.017  42.224  15.624  1.00 49.78           C  
ATOM     18  CE2 TYR B   2      -5.840  40.041  16.195  1.00 49.78           C  
ATOM     19  OH  TYR B   2      -6.998  41.994  16.934  1.00 49.78           O  
ATOM     20  CZ  TYR B   2      -5.950  41.419  16.250  1.00 49.78           C  
ATOM     21  N   SER B   3      -5.336  38.857  12.340  1.00 52.25           N  
ATOM     22  CA  SER B   3      -6.490  37.967  12.263  1.00 52.25           C  
ATOM     23  C   SER B   3      -6.414  37.070  11.031  1.00 52.25           C  
ATOM     24  CB  SER B   3      -7.789  38.773  12.237  1.00 52.25           C  
ATOM     25  O   SER B   3      -6.813  35.905  11.080  1.00 52.25           O  
ATOM     26  OG  SER B   3      -7.927  39.541  13.420  1.00 52.25           O  
ATOM     27  N   PHE B   4      -5.906  37.660   9.943  1.00 52.09           N  
ATOM     28  CA  PHE B   4      -5.798  36.916   8.694  1.00 52.09           C  
ATOM     29  C   PHE B   4      -4.790  35.780   8.826  1.00 52.09           C  
ATOM     30  CB  PHE B   4      -5.392  37.846   7.546  1.00 52.09           C  
ATOM     31  O   PHE B   4      -5.000  34.692   8.287  1.00 52.09           O  
ATOM     32  CG  PHE B   4      -6.478  38.800   7.126  1.00 52.09           C  
ATOM     33  CD1 PHE B   4      -7.463  38.402   6.231  1.00 52.09           C  
ATOM     34  CD2 PHE B   4      -6.512  40.095   7.626  1.00 52.09           C  
ATOM     35  CE1 PHE B   4      -8.469  39.283   5.840  1.00 52.09           C  
ATOM     36  CE2 PHE B   4      -7.514  40.981   7.240  1.00 52.09           C  
ATOM     37  CZ  PHE B   4      -8.491  40.573   6.346  1.00 52.09           C  
ATOM     38  N   VAL B   5      -3.653  36.093   9.521  1.00 54.71           N  
ATOM     39  CA  VAL B   5      -2.596  35.106   9.712  1.00 54.71           C  
ATOM     40  C   VAL B   5      -3.108  33.963  10.586  1.00 54.71           C  
ATOM     41  CB  VAL B   5      -1.337  35.738  10.347  1.00 54.71           C  
ATOM     42  O   VAL B   5      -2.822  32.793  10.319  1.00 54.71           O  
ATOM     43  CG1 VAL B   5      -0.241  34.689  10.533  1.00 54.71           C  
ATOM     44  CG2 VAL B   5      -0.831  36.896   9.488  1.00 54.71           C  
ATOM     45  N   SER B   6      -3.943  34.443  11.609  1.00 54.77           N  
ATOM     46  CA  SER B   6      -4.476  33.437  12.522  1.00 54.77           C  
ATOM     47  C   SER B   6      -5.459  32.511  11.814  1.00 54.77           C  
ATOM     48  CB  SER B   6      -5.161  34.106  13.715  1.00 54.77           C  
ATOM     49  O   SER B   6      -5.523  31.318  12.116  1.00 54.77           O  
ATOM     50  OG  SER B   6      -4.885  33.401  14.913  1.00 54.77           O  
ATOM     51  N   GLU B   7      -6.203  33.074  10.806  1.00 54.08           N  
ATOM     52  CA  GLU B   7      -7.185  32.298  10.054  1.00 54.08           C  
ATOM     53  C   GLU B   7      -6.504  31.287   9.135  1.00 54.08           C  
ATOM     54  CB  GLU B   7      -8.090  33.224   9.237  1.00 54.08           C  
ATOM     55  O   GLU B   7      -6.960  30.148   9.012  1.00 54.08           O  
ATOM     56  CG  GLU B   7      -9.323  32.536   8.669  1.00 54.08           C  
ATOM     57  CD  GLU B   7     -10.267  33.489   7.954  1.00 54.08           C  
ATOM     58  OE1 GLU B   7     -10.030  33.800   6.765  1.00 54.08           O  
ATOM     59  OE2 GLU B   7     -11.251  33.930   8.589  1.00 54.08           O  
ATOM     60  N   GLU B   8      -5.323  31.815   8.619  1.00 58.25           N  
ATOM     61  CA  GLU B   8      -4.585  30.936   7.717  1.00 58.25           C  
ATOM     62  C   GLU B   8      -3.925  29.791   8.480  1.00 58.25           C  
ATOM     63  CB  GLU B   8      -3.529  31.727   6.940  1.00 58.25           C  
ATOM     64  O   GLU B   8      -3.906  28.652   8.007  1.00 58.25           O  
ATOM     65  CG  GLU B   8      -4.047  32.335   5.644  1.00 58.25           C  
ATOM     66  CD  GLU B   8      -2.938  32.745   4.689  1.00 58.25           C  
ATOM     67  OE1 GLU B   8      -2.598  31.956   3.778  1.00 58.25           O  
ATOM     68  OE2 GLU B   8      -2.404  33.865   4.852  1.00 58.25           O  
ATOM     69  N   THR B   9      -3.445  30.228   9.738  1.00 58.60           N  
ATOM     70  CA  THR B   9      -2.803  29.222  10.576  1.00 58.60           C  
ATOM     71  C   THR B   9      -3.808  28.162  11.015  1.00 58.60           C  
ATOM     72  CB  THR B   9      -2.152  29.861  11.817  1.00 58.60           C  
ATOM     73  O   THR B   9      -3.485  26.973  11.059  1.00 58.60           O  
ATOM     74  CG2 THR B   9      -0.650  29.595  11.849  1.00 58.60           C  
ATOM     75  OG1 THR B   9      -2.374  31.277  11.790  1.00 58.60           O  
ATOM     76  N   GLY B  10      -5.015  28.713  11.236  1.00 57.70           N  
ATOM     77  CA  GLY B  10      -6.049  27.797  11.689  1.00 57.70           C  
ATOM     78  C   GLY B  10      -6.426  26.759  10.648  1.00 57.70           C  
ATOM     79  O   GLY B  10      -6.594  25.581  10.971  1.00 57.70           O  
ATOM     80  N   THR B  11      -6.593  27.255   9.440  1.00 58.51           N  
ATOM     81  CA  THR B  11      -6.944  26.351   8.350  1.00 58.51           C  
ATOM     82  C   THR B  11      -5.813  25.362   8.083  1.00 58.51           C  
ATOM     83  CB  THR B  11      -7.265  27.129   7.061  1.00 58.51           C  
ATOM     84  O   THR B  11      -6.061  24.191   7.789  1.00 58.51           O  
ATOM     85  CG2 THR B  11      -7.702  26.186   5.944  1.00 58.51           C  
ATOM     86  OG1 THR B  11      -8.320  28.062   7.323  1.00 58.51           O  
ATOM     87  N   LEU B  12      -4.591  25.891   8.201  1.00 61.92           N  
ATOM     88  CA  LEU B  12      -3.428  25.035   7.992  1.00 61.92           C  
ATOM     89  C   LEU B  12      -3.365  23.936   9.047  1.00 61.92           C  
ATOM     90  CB  LEU B  12      -2.141  25.863   8.023  1.00 61.92           C  
ATOM     91  O   LEU B  12      -3.049  22.786   8.734  1.00 61.92           O  
ATOM     92  CG  LEU B  12      -1.796  26.629   6.744  1.00 61.92           C  
ATOM     93  CD1 LEU B  12      -0.652  27.603   7.001  1.00 61.92           C  
ATOM     94  CD2 LEU B  12      -1.439  25.661   5.621  1.00 61.92           C  
ATOM     95  N   ILE B  13      -3.705  24.455  10.307  1.00 66.38           N  
ATOM     96  CA  ILE B  13      -3.690  23.509  11.417  1.00 66.38           C  
ATOM     97  C   ILE B  13      -4.727  22.414  11.177  1.00 66.38           C  
ATOM     98  CB  ILE B  13      -3.958  24.216  12.765  1.00 66.38           C  
ATOM     99  O   ILE B  13      -4.451  21.231  11.392  1.00 66.38           O  
ATOM    100  CG1 ILE B  13      -2.905  25.301  13.018  1.00 66.38           C  
ATOM    101  CG2 ILE B  13      -3.984  23.200  13.911  1.00 66.38           C  
ATOM    102  CD1 ILE B  13      -3.339  26.362  14.020  1.00 66.38           C  
ATOM    103  N   VAL B  14      -5.907  22.830  10.677  1.00 66.69           N  
ATOM    104  CA  VAL B  14      -7.001  21.898  10.424  1.00 66.69           C  
ATOM    105  C   VAL B  14      -6.619  20.948   9.292  1.00 66.69           C  
ATOM    106  CB  VAL B  14      -8.311  22.642  10.077  1.00 66.69           C  
ATOM    107  O   VAL B  14      -6.879  19.744   9.369  1.00 66.69           O  
ATOM    108  CG1 VAL B  14      -9.415  21.650   9.717  1.00 66.69           C  
ATOM    109  CG2 VAL B  14      -8.745  23.529  11.242  1.00 66.69           C  
ATOM    110  N   ASN B  15      -5.999  21.415   8.244  1.00 67.91           N  
ATOM    111  CA  ASN B  15      -5.560  20.606   7.112  1.00 67.91           C  
ATOM    112  C   ASN B  15      -4.488  19.601   7.524  1.00 67.91           C  
ATOM    113  CB  ASN B  15      -5.045  21.498   5.981  1.00 67.91           C  
ATOM    114  O   ASN B  15      -4.507  18.450   7.083  1.00 67.91           O  
ATOM    115  CG  ASN B  15      -5.397  20.962   4.608  1.00 67.91           C  
ATOM    116  ND2 ASN B  15      -4.396  20.842   3.744  1.00 67.91           N  
ATOM    117  OD1 ASN B  15      -6.559  20.659   4.325  1.00 67.91           O  
ATOM    118  N   SER B  16      -3.726  20.182   8.315  1.00 68.50           N  
ATOM    119  CA  SER B  16      -2.651  19.330   8.814  1.00 68.50           C  
ATOM    120  C   SER B  16      -3.204  18.158   9.619  1.00 68.50           C  
ATOM    121  CB  SER B  16      -1.681  20.139   9.676  1.00 68.50           C  
ATOM    122  O   SER B  16      -2.767  17.019   9.447  1.00 68.50           O  
ATOM    123  OG  SER B  16      -0.630  19.318  10.156  1.00 68.50           O  
ATOM    124  N   VAL B  17      -4.165  18.438  10.434  1.00 70.13           N  
ATOM    125  CA  VAL B  17      -4.792  17.420  11.269  1.00 70.13           C  
ATOM    126  C   VAL B  17      -5.519  16.405  10.390  1.00 70.13           C  
ATOM    127  CB  VAL B  17      -5.774  18.045  12.286  1.00 70.13           C  
ATOM    128  O   VAL B  17      -5.440  15.198  10.629  1.00 70.13           O  
ATOM    129  CG1 VAL B  17      -6.528  16.957  13.048  1.00 70.13           C  
ATOM    130  CG2 VAL B  17      -5.027  18.961  13.254  1.00 70.13           C  
ATOM    131  N   LEU B  18      -6.168  16.774   9.413  1.00 75.30           N  
ATOM    132  CA  LEU B  18      -6.895  15.920   8.480  1.00 75.30           C  
ATOM    133  C   LEU B  18      -5.934  15.043   7.684  1.00 75.30           C  
ATOM    134  CB  LEU B  18      -7.741  16.766   7.526  1.00 75.30           C  
ATOM    135  O   LEU B  18      -6.191  13.853   7.486  1.00 75.30           O  
ATOM    136  CG  LEU B  18      -9.101  17.228   8.053  1.00 75.30           C  
ATOM    137  CD1 LEU B  18      -9.725  18.238   7.096  1.00 75.30           C  
ATOM    138  CD2 LEU B  18     -10.028  16.035   8.259  1.00 75.30           C  
ATOM    139  N   LEU B  19      -4.901  15.710   7.349  1.00 74.17           N  
ATOM    140  CA  LEU B  19      -3.902  14.980   6.575  1.00 74.17           C  
ATOM    141  C   LEU B  19      -3.247  13.893   7.421  1.00 74.17           C  
ATOM    142  CB  LEU B  19      -2.836  15.937   6.037  1.00 74.17           C  
ATOM    143  O   LEU B  19      -2.993  12.790   6.934  1.00 74.17           O  
ATOM    144  CG  LEU B  19      -3.212  16.741   4.792  1.00 74.17           C  
ATOM    145  CD1 LEU B  19      -1.983  16.975   3.920  1.00 74.17           C  
ATOM    146  CD2 LEU B  19      -4.305  16.026   4.004  1.00 74.17           C  
ATOM    147  N   PHE B  20      -3.041  14.232   8.654  1.00 78.37           N  
ATOM    148  CA  PHE B  20      -2.474  13.264   9.586  1.00 78.37           C  
ATOM    149  C   PHE B  20      -3.401  12.067   9.755  1.00 78.37           C  
ATOM    150  CB  PHE B  20      -2.207  13.917  10.946  1.00 78.37           C  
ATOM    151  O   PHE B  20      -2.949  10.920   9.760  1.00 78.37           O  
ATOM    152  CG  PHE B  20      -1.191  13.187  11.781  1.00 78.37           C  
ATOM    153  CD1 PHE B  20      -1.593  12.330  12.798  1.00 78.37           C  
ATOM    154  CD2 PHE B  20       0.168  13.357  11.549  1.00 78.37           C  
ATOM    155  CE1 PHE B  20      -0.655  11.652  13.573  1.00 78.37           C  
ATOM    156  CE2 PHE B  20       1.112  12.683  12.319  1.00 78.37           C  
ATOM    157  CZ  PHE B  20       0.698  11.832  13.332  1.00 78.37           C  
ATOM    158  N   LEU B  21      -4.635  12.277   9.856  1.00 80.22           N  
ATOM    159  CA  LEU B  21      -5.642  11.232  10.004  1.00 80.22           C  
ATOM    160  C   LEU B  21      -5.694  10.347   8.762  1.00 80.22           C  
ATOM    161  CB  LEU B  21      -7.020  11.847  10.264  1.00 80.22           C  
ATOM    162  O   LEU B  21      -5.759   9.121   8.871  1.00 80.22           O  
ATOM    163  CG  LEU B  21      -8.144  10.869  10.609  1.00 80.22           C  
ATOM    164  CD1 LEU B  21      -7.831  10.139  11.911  1.00 80.22           C  
ATOM    165  CD2 LEU B  21      -9.478  11.602  10.709  1.00 80.22           C  
ATOM    166  N   ALA B  22      -5.591  10.936   7.683  1.00 78.83           N  
ATOM    167  CA  ALA B  22      -5.606  10.229   6.405  1.00 78.83           C  
ATOM    168  C   ALA B  22      -4.380   9.333   6.259  1.00 78.83           C  
ATOM    169  CB  ALA B  22      -5.677  11.223   5.248  1.00 78.83           C  
ATOM    170  O   ALA B  22      -4.477   8.215   5.748  1.00 78.83           O  
ATOM    171  N   PHE B  23      -3.250   9.744   6.758  1.00 81.20           N  
ATOM    172  CA  PHE B  23      -2.000   8.994   6.714  1.00 81.20           C  
ATOM    173  C   PHE B  23      -2.099   7.725   7.552  1.00 81.20           C  
ATOM    174  CB  PHE B  23      -0.835   9.859   7.207  1.00 81.20           C  
ATOM    175  O   PHE B  23      -1.643   6.660   7.131  1.00 81.20           O  
ATOM    176  CG  PHE B  23       0.521   9.284   6.897  1.00 81.20           C  
ATOM    177  CD1 PHE B  23       1.260   8.642   7.883  1.00 81.20           C  
ATOM    178  CD2 PHE B  23       1.057   9.387   5.620  1.00 81.20           C  
ATOM    179  CE1 PHE B  23       2.516   8.109   7.599  1.00 81.20           C  
ATOM    180  CE2 PHE B  23       2.311   8.857   5.329  1.00 81.20           C  
ATOM    181  CZ  PHE B  23       3.039   8.220   6.320  1.00 81.20           C  
ATOM    182  N   VAL B  24      -2.659   7.837   8.623  1.00 78.98           N  
ATOM    183  CA  VAL B  24      -2.797   6.696   9.522  1.00 78.98           C  
ATOM    184  C   VAL B  24      -3.636   5.609   8.855  1.00 78.98           C  
ATOM    185  CB  VAL B  24      -3.432   7.109  10.869  1.00 78.98           C  
ATOM    186  O   VAL B  24      -3.280   4.429   8.895  1.00 78.98           O  
ATOM    187  CG1 VAL B  24      -3.641   5.889  11.764  1.00 78.98           C  
ATOM    188  CG2 VAL B  24      -2.562   8.149  11.573  1.00 78.98           C  
ATOM    189  N   VAL B  25      -4.644   6.036   8.250  1.00 81.94           N  
ATOM    190  CA  VAL B  25      -5.525   5.110   7.545  1.00 81.94           C  
ATOM    191  C   VAL B  25      -4.787   4.501   6.355  1.00 81.94           C  
ATOM    192  CB  VAL B  25      -6.818   5.809   7.069  1.00 81.94           C  
ATOM    193  O   VAL B  25      -4.870   3.294   6.117  1.00 81.94           O  
ATOM    194  CG1 VAL B  25      -7.695   4.840   6.278  1.00 81.94           C  
ATOM    195  CG2 VAL B  25      -7.586   6.377   8.261  1.00 81.94           C  
ATOM    196  N   PHE B  26      -4.134   5.285   5.683  1.00 83.18           N  
ATOM    197  CA  PHE B  26      -3.377   4.854   4.514  1.00 83.18           C  
ATOM    198  C   PHE B  26      -2.309   3.839   4.904  1.00 83.18           C  
ATOM    199  CB  PHE B  26      -2.729   6.057   3.820  1.00 83.18           C  
ATOM    200  O   PHE B  26      -2.089   2.858   4.191  1.00 83.18           O  
ATOM    201  CG  PHE B  26      -2.657   5.926   2.322  1.00 83.18           C  
ATOM    202  CD1 PHE B  26      -1.502   5.461   1.706  1.00 83.18           C  
ATOM    203  CD2 PHE B  26      -3.745   6.270   1.531  1.00 83.18           C  
ATOM    204  CE1 PHE B  26      -1.432   5.340   0.320  1.00 83.18           C  
ATOM    205  CE2 PHE B  26      -3.683   6.151   0.145  1.00 83.18           C  
ATOM    206  CZ  PHE B  26      -2.525   5.687  -0.458  1.00 83.18           C  
ATOM    207  N   LEU B  27      -1.601   4.109   6.016  1.00 79.08           N  
ATOM    208  CA  LEU B  27      -0.574   3.203   6.519  1.00 79.08           C  
ATOM    209  C   LEU B  27      -1.160   1.826   6.810  1.00 79.08           C  
ATOM    210  CB  LEU B  27       0.071   3.774   7.785  1.00 79.08           C  
ATOM    211  O   LEU B  27      -0.535   0.805   6.512  1.00 79.08           O  
ATOM    212  CG  LEU B  27       1.201   4.783   7.573  1.00 79.08           C  
ATOM    213  CD1 LEU B  27       2.464   4.073   7.097  1.00 79.08           C  
ATOM    214  CD2 LEU B  27       0.779   5.859   6.578  1.00 79.08           C  
ATOM    215  N   LEU B  28      -2.350   1.768   7.282  1.00 81.13           N  
ATOM    216  CA  LEU B  28      -3.028   0.518   7.606  1.00 81.13           C  
ATOM    217  C   LEU B  28      -3.307  -0.292   6.344  1.00 81.13           C  
ATOM    218  CB  LEU B  28      -4.338   0.795   8.348  1.00 81.13           C  
ATOM    219  O   LEU B  28      -3.073  -1.503   6.314  1.00 81.13           O  
ATOM    220  CG  LEU B  28      -4.210   1.259   9.799  1.00 81.13           C  
ATOM    221  CD1 LEU B  28      -5.563   1.723  10.329  1.00 81.13           C  
ATOM    222  CD2 LEU B  28      -3.644   0.142  10.670  1.00 81.13           C  
ATOM    223  N   VAL B  29      -3.765   0.371   5.371  1.00 80.61           N  
ATOM    224  CA  VAL B  29      -4.111  -0.263   4.104  1.00 80.61           C  
ATOM    225  C   VAL B  29      -2.856  -0.849   3.460  1.00 80.61           C  
ATOM    226  CB  VAL B  29      -4.791   0.732   3.138  1.00 80.61           C  
ATOM    227  O   VAL B  29      -2.876  -1.976   2.959  1.00 80.61           O  
ATOM    228  CG1 VAL B  29      -5.082   0.067   1.794  1.00 80.61           C  
ATOM    229  CG2 VAL B  29      -6.076   1.281   3.755  1.00 80.61           C  
ATOM    230  N   THR B  30      -1.756  -0.046   3.470  1.00 81.59           N  
ATOM    231  CA  THR B  30      -0.487  -0.488   2.900  1.00 81.59           C  
ATOM    232  C   THR B  30       0.012  -1.747   3.603  1.00 81.59           C  
ATOM    233  CB  THR B  30       0.582   0.616   2.996  1.00 81.59           C  
ATOM    234  O   THR B  30       0.448  -2.697   2.950  1.00 81.59           O  
ATOM    235  CG2 THR B  30       1.852   0.218   2.250  1.00 81.59           C  
ATOM    236  OG1 THR B  30       0.066   1.825   2.427  1.00 81.59           O  
ATOM    237  N   LEU B  31      -0.101  -1.726   4.816  1.00 79.59           N  
ATOM    238  CA  LEU B  31       0.322  -2.880   5.601  1.00 79.59           C  
ATOM    239  C   LEU B  31      -0.521  -4.105   5.263  1.00 79.59           C  
ATOM    240  CB  LEU B  31       0.223  -2.575   7.098  1.00 79.59           C  
ATOM    241  O   LEU B  31      -0.001  -5.222   5.196  1.00 79.59           O  
ATOM    242  CG  LEU B  31       1.252  -1.591   7.659  1.00 79.59           C  
ATOM    243  CD1 LEU B  31       0.929  -1.258   9.112  1.00 79.59           C  
ATOM    244  CD2 LEU B  31       2.660  -2.162   7.536  1.00 79.59           C  
ATOM    245  N   ALA B  32      -1.727  -3.983   5.098  1.00 77.70           N  
ATOM    246  CA  ALA B  32      -2.644  -5.062   4.742  1.00 77.70           C  
ATOM    247  C   ALA B  32      -2.262  -5.688   3.403  1.00 77.70           C  
ATOM    248  CB  ALA B  32      -4.080  -4.546   4.694  1.00 77.70           C  
ATOM    249  O   ALA B  32      -2.247  -6.913   3.265  1.00 77.70           O  
ATOM    250  N   ILE B  33      -1.969  -4.767   2.546  1.00 71.08           N  
ATOM    251  CA  ILE B  33      -1.615  -5.226   1.207  1.00 71.08           C  
ATOM    252  C   ILE B  33      -0.298  -5.996   1.258  1.00 71.08           C  
ATOM    253  CB  ILE B  33      -1.508  -4.046   0.215  1.00 71.08           C  
ATOM    254  O   ILE B  33      -0.157  -7.039   0.614  1.00 71.08           O  
ATOM    255  CG1 ILE B  33      -2.866  -3.352   0.063  1.00 71.08           C  
ATOM    256  CG2 ILE B  33      -0.983  -4.526  -1.141  1.00 71.08           C  
ATOM    257  CD1 ILE B  33      -2.801  -2.018  -0.668  1.00 71.08           C  
ATOM    258  N   LEU B  34       0.605  -5.482   2.002  1.00 72.60           N  
ATOM    259  CA  LEU B  34       1.897  -6.141   2.162  1.00 72.60           C  
ATOM    260  C   LEU B  34       1.723  -7.551   2.718  1.00 72.60           C  
ATOM    261  CB  LEU B  34       2.805  -5.325   3.085  1.00 72.60           C  
ATOM    262  O   LEU B  34       2.369  -8.491   2.251  1.00 72.60           O  
ATOM    263  CG  LEU B  34       4.216  -5.872   3.306  1.00 72.60           C  
ATOM    264  CD1 LEU B  34       4.992  -5.881   1.993  1.00 72.60           C  
ATOM    265  CD2 LEU B  34       4.949  -5.050   4.361  1.00 72.60           C  
ATOM    266  N   THR B  35       0.881  -7.638   3.689  1.00 75.75           N  
ATOM    267  CA  THR B  35       0.601  -8.934   4.297  1.00 75.75           C  
ATOM    268  C   THR B  35       0.021  -9.900   3.268  1.00 75.75           C  
ATOM    269  CB  THR B  35      -0.374  -8.796   5.482  1.00 75.75           C  
ATOM    270  O   THR B  35       0.383 -11.078   3.242  1.00 75.75           O  
ATOM    271  CG2 THR B  35      -0.628 -10.146   6.144  1.00 75.75           C  
ATOM    272  OG1 THR B  35       0.184  -7.898   6.450  1.00 75.75           O  
ATOM    273  N   ALA B  36      -0.773  -9.438   2.478  1.00 61.95           N  
ATOM    274  CA  ALA B  36      -1.376 -10.234   1.412  1.00 61.95           C  
ATOM    275  C   ALA B  36      -0.325 -10.680   0.399  1.00 61.95           C  
ATOM    276  CB  ALA B  36      -2.479  -9.441   0.715  1.00 61.95           C  
ATOM    277  O   ALA B  36      -0.337 -11.827  -0.053  1.00 61.95           O  
ATOM    278  N   LEU B  37       0.551  -9.768   0.069  1.00 61.57           N  
ATOM    279  CA  LEU B  37       1.620 -10.063  -0.878  1.00 61.57           C  
ATOM    280  C   LEU B  37       2.543 -11.149  -0.336  1.00 61.57           C  
ATOM    281  CB  LEU B  37       2.427  -8.799  -1.187  1.00 61.57           C  
ATOM    282  O   LEU B  37       3.003 -12.011  -1.088  1.00 61.57           O  
ATOM    283  CG  LEU B  37       1.748  -7.764  -2.085  1.00 61.57           C  
ATOM    284  CD1 LEU B  37       2.620  -6.519  -2.213  1.00 61.57           C  
ATOM    285  CD2 LEU B  37       1.451  -8.359  -3.458  1.00 61.57           C  
ATOM    286  N   ARG B  38       2.785 -11.092   0.852  1.00 62.52           N  
ATOM    287  CA  ARG B  38       3.622 -12.104   1.488  1.00 62.52           C  
ATOM    288  C   ARG B  38       3.028 -13.497   1.307  1.00 62.52           C  
ATOM    289  CB  ARG B  38       3.797 -11.799   2.977  1.00 62.52           C  
ATOM    290  O   ARG B  38       3.749 -14.451   1.005  1.00 62.52           O  
ATOM    291  CG  ARG B  38       4.981 -12.507   3.616  1.00 62.52           C  
ATOM    292  CD  ARG B  38       5.134 -12.138   5.085  1.00 62.52           C  
ATOM    293  NE  ARG B  38       6.465 -12.467   5.588  1.00 62.52           N  
ATOM    294  NH1 ARG B  38       6.022 -11.842   7.767  1.00 62.52           N  
ATOM    295  NH2 ARG B  38       8.090 -12.651   7.200  1.00 62.52           N  
ATOM    296  CZ  ARG B  38       6.856 -12.319   6.850  1.00 62.52           C  
ATOM    297  N   LEU B  39       1.813 -13.600   1.407  1.00 56.94           N  
ATOM    298  CA  LEU B  39       1.115 -14.873   1.262  1.00 56.94           C  
ATOM    299  C   LEU B  39       1.181 -15.368  -0.179  1.00 56.94           C  
ATOM    300  CB  LEU B  39      -0.345 -14.737   1.702  1.00 56.94           C  
ATOM    301  O   LEU B  39       1.334 -16.567  -0.421  1.00 56.94           O  
ATOM    302  CG  LEU B  39      -0.778 -15.598   2.890  1.00 56.94           C  
ATOM    303  CD1 LEU B  39      -1.978 -14.969   3.590  1.00 56.94           C  
ATOM    304  CD2 LEU B  39      -1.100 -17.016   2.434  1.00 56.94           C  
ATOM    305  N   CYS B  40       1.021 -14.407  -1.020  1.00 55.52           N  
ATOM    306  CA  CYS B  40       1.096 -14.745  -2.437  1.00 55.52           C  
ATOM    307  C   CYS B  40       2.486 -15.251  -2.804  1.00 55.52           C  
ATOM    308  CB  CYS B  40       0.742 -13.533  -3.297  1.00 55.52           C  
ATOM    309  O   CYS B  40       2.621 -16.229  -3.542  1.00 55.52           O  
ATOM    310  SG  CYS B  40       0.498 -13.925  -5.043  1.00 55.52           S  
ATOM    311  N   ALA B  41       3.480 -14.543  -2.315  1.00 56.57           N  
ATOM    312  CA  ALA B  41       4.862 -14.950  -2.556  1.00 56.57           C  
ATOM    313  C   ALA B  41       5.129 -16.343  -1.992  1.00 56.57           C  
ATOM    314  CB  ALA B  41       5.829 -13.938  -1.947  1.00 56.57           C  
ATOM    315  O   ALA B  41       5.908 -17.111  -2.561  1.00 56.57           O  
ATOM    316  N   TYR B  42       4.441 -16.634  -0.972  1.00 53.90           N  
ATOM    317  CA  TYR B  42       4.573 -17.946  -0.349  1.00 53.90           C  
ATOM    318  C   TYR B  42       4.017 -19.039  -1.254  1.00 53.90           C  
ATOM    319  CB  TYR B  42       3.855 -17.974   1.004  1.00 53.90           C  
ATOM    320  O   TYR B  42       4.624 -20.102  -1.400  1.00 53.90           O  
ATOM    321  CG  TYR B  42       4.183 -19.187   1.841  1.00 53.90           C  
ATOM    322  CD1 TYR B  42       3.310 -20.271   1.902  1.00 53.90           C  
ATOM    323  CD2 TYR B  42       5.364 -19.251   2.572  1.00 53.90           C  
ATOM    324  CE1 TYR B  42       3.607 -21.390   2.673  1.00 53.90           C  
ATOM    325  CE2 TYR B  42       5.671 -20.365   3.346  1.00 53.90           C  
ATOM    326  OH  TYR B  42       5.087 -22.533   4.155  1.00 53.90           O  
ATOM    327  CZ  TYR B  42       4.788 -21.428   3.390  1.00 53.90           C  
ATOM    328  N   CYS B  43       2.962 -18.799  -1.848  1.00 50.57           N  
ATOM    329  CA  CYS B  43       2.321 -19.763  -2.734  1.00 50.57           C  
ATOM    330  C   CYS B  43       3.137 -19.961  -4.007  1.00 50.57           C  
ATOM    331  CB  CYS B  43       0.907 -19.307  -3.091  1.00 50.57           C  
ATOM    332  O   CYS B  43       3.219 -21.074  -4.529  1.00 50.57           O  
ATOM    333  SG  CYS B  43      -0.251 -19.374  -1.706  1.00 50.57           S  
ATOM    334  N   CYS B  44       3.595 -18.843  -4.393  1.00 51.95           N  
ATOM    335  CA  CYS B  44       4.432 -18.938  -5.583  1.00 51.95           C  
ATOM    336  C   CYS B  44       5.726 -19.685  -5.282  1.00 51.95           C  
ATOM    337  CB  CYS B  44       4.752 -17.546  -6.127  1.00 51.95           C  
ATOM    338  O   CYS B  44       6.292 -20.336  -6.163  1.00 51.95           O  
ATOM    339  SG  CYS B  44       3.385 -16.785  -7.030  1.00 51.95           S  
ATOM    340  N   ASN B  45       6.193 -19.537  -4.224  1.00 50.25           N  
ATOM    341  CA  ASN B  45       7.384 -20.252  -3.778  1.00 50.25           C  
ATOM    342  C   ASN B  45       7.186 -21.764  -3.838  1.00 50.25           C  
ATOM    343  CB  ASN B  45       7.768 -19.823  -2.360  1.00 50.25           C  
ATOM    344  O   ASN B  45       8.100 -22.499  -4.215  1.00 50.25           O  
ATOM    345  CG  ASN B  45       9.248 -19.992  -2.079  1.00 50.25           C  
ATOM    346  ND2 ASN B  45       9.854 -18.983  -1.465  1.00 50.25           N  
ATOM    347  OD1 ASN B  45       9.842 -21.021  -2.413  1.00 50.25           O  
ATOM    348  N   ILE B  46       6.030 -22.152  -3.519  1.00 50.40           N  
ATOM    349  CA  ILE B  46       5.705 -23.574  -3.542  1.00 50.40           C  
ATOM    350  C   ILE B  46       5.563 -24.047  -4.987  1.00 50.40           C  
ATOM    351  CB  ILE B  46       4.410 -23.871  -2.752  1.00 50.40           C  
ATOM    352  O   ILE B  46       5.982 -25.156  -5.327  1.00 50.40           O  
ATOM    353  CG1 ILE B  46       4.729 -24.091  -1.269  1.00 50.40           C  
ATOM    354  CG2 ILE B  46       3.683 -25.082  -3.342  1.00 50.40           C  
ATOM    355  CD1 ILE B  46       3.614 -23.660  -0.326  1.00 50.40           C  
ATOM    356  N   VAL B  47       4.984 -23.103  -5.755  1.00 47.35           N  
ATOM    357  CA  VAL B  47       4.806 -23.418  -7.168  1.00 47.35           C  
ATOM    358  C   VAL B  47       6.156 -23.376  -7.881  1.00 47.35           C  
ATOM    359  CB  VAL B  47       3.814 -22.447  -7.847  1.00 47.35           C  
ATOM    360  O   VAL B  47       6.416 -24.180  -8.779  1.00 47.35           O  
ATOM    361  CG1 VAL B  47       3.718 -22.732  -9.344  1.00 47.35           C  
ATOM    362  CG2 VAL B  47       2.438 -22.547  -7.191  1.00 47.35           C  
ATOM    363  N   ASN B  48       6.976 -22.433  -7.539  1.00 50.69           N  
ATOM    364  CA  ASN B  48       8.324 -22.349  -8.092  1.00 50.69           C  
ATOM    365  C   ASN B  48       9.128 -23.613  -7.800  1.00 50.69           C  
ATOM    366  CB  ASN B  48       9.052 -21.118  -7.548  1.00 50.69           C  
ATOM    367  O   ASN B  48       9.873 -24.091  -8.657  1.00 50.69           O  
ATOM    368  CG  ASN B  48       9.939 -20.459  -8.586  1.00 50.69           C  
ATOM    369  ND2 ASN B  48      11.233 -20.383  -8.297  1.00 50.69           N  
ATOM    370  OD1 ASN B  48       9.466 -20.022  -9.637  1.00 50.69           O  
ATOM    371  N   VAL B  49       9.064 -24.126  -6.744  1.00 49.56           N  
ATOM    372  CA  VAL B  49       9.706 -25.387  -6.389  1.00 49.56           C  
ATOM    373  C   VAL B  49       9.053 -26.534  -7.157  1.00 49.56           C  
ATOM    374  CB  VAL B  49       9.632 -25.654  -4.869  1.00 49.56           C  
ATOM    375  O   VAL B  49       9.738 -27.449  -7.620  1.00 49.56           O  
ATOM    376  CG1 VAL B  49      10.277 -26.995  -4.524  1.00 49.56           C  
ATOM    377  CG2 VAL B  49      10.303 -24.520  -4.096  1.00 49.56           C  
ATOM    378  N   SER B  50       7.812 -26.562  -7.424  1.00 48.89           N  
ATOM    379  CA  SER B  50       7.067 -27.559  -8.185  1.00 48.89           C  
ATOM    380  C   SER B  50       7.093 -27.248  -9.678  1.00 48.89           C  
ATOM    381  CB  SER B  50       5.620 -27.636  -7.697  1.00 48.89           C  
ATOM    382  O   SER B  50       7.246 -28.152 -10.503  1.00 48.89           O  
ATOM    383  OG  SER B  50       5.126 -28.961  -7.794  1.00 48.89           O  
ATOM    384  N   LEU B  51       6.922 -26.017 -10.027  1.00 40.74           N  
ATOM    385  CA  LEU B  51       6.825 -25.576 -11.414  1.00 40.74           C  
ATOM    386  C   LEU B  51       8.193 -25.176 -11.955  1.00 40.74           C  
ATOM    387  CB  LEU B  51       5.851 -24.401 -11.536  1.00 40.74           C  
ATOM    388  O   LEU B  51       8.400 -25.143 -13.170  1.00 40.74           O  
ATOM    389  CG  LEU B  51       4.367 -24.758 -11.640  1.00 40.74           C  
ATOM    390  CD1 LEU B  51       3.572 -23.570 -12.171  1.00 40.74           C  
ATOM    391  CD2 LEU B  51       4.172 -25.980 -12.531  1.00 40.74           C  
ATOM    392  N   VAL B  52       9.102 -24.544 -11.153  1.00 43.18           N  
ATOM    393  CA  VAL B  52      10.414 -24.125 -11.635  1.00 43.18           C  
ATOM    394  C   VAL B  52      11.195 -25.340 -12.131  1.00 43.18           C  
ATOM    395  CB  VAL B  52      11.213 -23.389 -10.537  1.00 43.18           C  
ATOM    396  O   VAL B  52      12.194 -25.197 -12.840  1.00 43.18           O  
ATOM    397  CG1 VAL B  52      12.603 -23.007 -11.044  1.00 43.18           C  
ATOM    398  CG2 VAL B  52      10.454 -22.150 -10.065  1.00 43.18           C  
ATOM    399  N   LYS B  53      10.875 -26.512 -11.718  1.00 42.02           N  
ATOM    400  CA  LYS B  53      11.523 -27.655 -12.354  1.00 42.02           C  
ATOM    401  C   LYS B  53      11.105 -27.779 -13.817  1.00 42.02           C  
ATOM    402  CB  LYS B  53      11.193 -28.946 -11.603  1.00 42.02           C  
ATOM    403  O   LYS B  53      11.954 -27.893 -14.703  1.00 42.02           O  
ATOM    404  CG  LYS B  53      12.340 -29.480 -10.758  1.00 42.02           C  
ATOM    405  CD  LYS B  53      11.941 -30.747 -10.011  1.00 42.02           C  
ATOM    406  CE  LYS B  53      13.061 -31.238  -9.104  1.00 42.02           C  
ATOM    407  NZ  LYS B  53      12.543 -32.103  -8.003  1.00 42.02           N  
ATOM    408  N   PRO B  54       9.833 -27.969 -14.121  1.00 41.46           N  
ATOM    409  CA  PRO B  54       9.408 -28.135 -15.513  1.00 41.46           C  
ATOM    410  C   PRO B  54       9.355 -26.813 -16.276  1.00 41.46           C  
ATOM    411  CB  PRO B  54       8.012 -28.748 -15.385  1.00 41.46           C  
ATOM    412  O   PRO B  54       9.476 -26.799 -17.503  1.00 41.46           O  
ATOM    413  CG  PRO B  54       7.575 -28.417 -13.994  1.00 41.46           C  
ATOM    414  CD  PRO B  54       8.793 -28.100 -13.175  1.00 41.46           C  
ATOM    415  N   SER B  55       9.043 -25.757 -15.609  1.00 37.45           N  
ATOM    416  CA  SER B  55       8.824 -24.488 -16.296  1.00 37.45           C  
ATOM    417  C   SER B  55      10.142 -23.871 -16.751  1.00 37.45           C  
ATOM    418  CB  SER B  55       8.079 -23.508 -15.388  1.00 37.45           C  
ATOM    419  O   SER B  55      10.204 -23.232 -17.803  1.00 37.45           O  
ATOM    420  OG  SER B  55       7.142 -22.747 -16.130  1.00 37.45           O  
ATOM    421  N   PHE B  56      11.235 -23.836 -15.899  1.00 36.30           N  
ATOM    422  CA  PHE B  56      12.533 -23.399 -16.399  1.00 36.30           C  
ATOM    423  C   PHE B  56      12.930 -24.193 -17.638  1.00 36.30           C  
ATOM    424  CB  PHE B  56      13.605 -23.545 -15.315  1.00 36.30           C  
ATOM    425  O   PHE B  56      13.638 -23.682 -18.509  1.00 36.30           O  
ATOM    426  CG  PHE B  56      14.898 -22.848 -15.642  1.00 36.30           C  
ATOM    427  CD1 PHE B  56      15.960 -23.549 -16.200  1.00 36.30           C  
ATOM    428  CD2 PHE B  56      15.051 -21.491 -15.392  1.00 36.30           C  
ATOM    429  CE1 PHE B  56      17.158 -22.907 -16.504  1.00 36.30           C  
ATOM    430  CE2 PHE B  56      16.245 -20.842 -15.693  1.00 36.30           C  
ATOM    431  CZ  PHE B  56      17.298 -21.552 -16.248  1.00 36.30           C  
ATOM    432  N   TYR B  57      12.464 -25.414 -17.704  1.00 36.79           N  
ATOM    433  CA  TYR B  57      12.669 -26.257 -18.877  1.00 36.79           C  
ATOM    434  C   TYR B  57      11.910 -25.710 -20.081  1.00 36.79           C  
ATOM    435  CB  TYR B  57      12.227 -27.695 -18.591  1.00 36.79           C  
ATOM    436  O   TYR B  57      12.434 -25.693 -21.197  1.00 36.79           O  
ATOM    437  CG  TYR B  57      12.387 -28.625 -19.768  1.00 36.79           C  
ATOM    438  CD1 TYR B  57      11.287 -29.009 -20.532  1.00 36.79           C  
ATOM    439  CD2 TYR B  57      13.637 -29.123 -20.119  1.00 36.79           C  
ATOM    440  CE1 TYR B  57      11.429 -29.868 -21.617  1.00 36.79           C  
ATOM    441  CE2 TYR B  57      13.791 -29.982 -21.202  1.00 36.79           C  
ATOM    442  OH  TYR B  57      12.830 -31.199 -23.017  1.00 36.79           O  
ATOM    443  CZ  TYR B  57      12.683 -30.348 -21.944  1.00 36.79           C  
ATOM    444  N   VAL B  58      10.689 -25.297 -19.843  1.00 38.21           N  
ATOM    445  CA  VAL B  58       9.908 -24.732 -20.938  1.00 38.21           C  
ATOM    446  C   VAL B  58      10.496 -23.385 -21.351  1.00 38.21           C  
ATOM    447  CB  VAL B  58       8.421 -24.569 -20.551  1.00 38.21           C  
ATOM    448  O   VAL B  58      10.495 -23.036 -22.534  1.00 38.21           O  
ATOM    449  CG1 VAL B  58       7.516 -24.878 -21.742  1.00 38.21           C  
ATOM    450  CG2 VAL B  58       8.077 -25.470 -19.366  1.00 38.21           C  
ATOM    451  N   TYR B  59      10.907 -22.645 -20.313  1.00 41.15           N  
ATOM    452  CA  TYR B  59      11.515 -21.365 -20.657  1.00 41.15           C  
ATOM    453  C   TYR B  59      12.830 -21.568 -21.401  1.00 41.15           C  
ATOM    454  CB  TYR B  59      11.753 -20.527 -19.397  1.00 41.15           C  
ATOM    455  O   TYR B  59      13.114 -20.866 -22.375  1.00 41.15           O  
ATOM    456  CG  TYR B  59      11.056 -19.188 -19.419  1.00 41.15           C  
ATOM    457  CD1 TYR B  59      11.708 -18.049 -19.886  1.00 41.15           C  
ATOM    458  CD2 TYR B  59       9.746 -19.058 -18.971  1.00 41.15           C  
ATOM    459  CE1 TYR B  59      11.071 -16.812 -19.906  1.00 41.15           C  
ATOM    460  CE2 TYR B  59       9.099 -17.827 -18.986  1.00 41.15           C  
ATOM    461  OH  TYR B  59       9.132 -15.491 -19.473  1.00 41.15           O  
ATOM    462  CZ  TYR B  59       9.768 -16.712 -19.456  1.00 41.15           C  
ATOM    463  N   SER B  60      13.711 -22.328 -20.884  1.00 40.18           N  
ATOM    464  CA  SER B  60      14.942 -22.660 -21.594  1.00 40.18           C  
ATOM    465  C   SER B  60      14.645 -23.328 -22.932  1.00 40.18           C  
ATOM    466  CB  SER B  60      15.823 -23.576 -20.742  1.00 40.18           C  
ATOM    467  O   SER B  60      15.439 -23.231 -23.870  1.00 40.18           O  
ATOM    468  OG  SER B  60      15.733 -23.227 -19.371  1.00 40.18           O  
ATOM    469  N   ARG B  61      13.496 -24.138 -22.954  1.00 38.00           N  
ATOM    470  CA  ARG B  61      13.055 -24.767 -24.195  1.00 38.00           C  
ATOM    471  C   ARG B  61      12.488 -23.732 -25.161  1.00 38.00           C  
ATOM    472  CB  ARG B  61      12.009 -25.847 -23.910  1.00 38.00           C  
ATOM    473  O   ARG B  61      12.686 -23.833 -26.374  1.00 38.00           O  
ATOM    474  CG  ARG B  61      12.603 -27.193 -23.527  1.00 38.00           C  
ATOM    475  CD  ARG B  61      13.062 -27.976 -24.749  1.00 38.00           C  
ATOM    476  NE  ARG B  61      14.513 -27.934 -24.902  1.00 38.00           N  
ATOM    477  NH1 ARG B  61      14.632 -29.805 -26.251  1.00 38.00           N  
ATOM    478  NH2 ARG B  61      16.543 -28.673 -25.683  1.00 38.00           N  
ATOM    479  CZ  ARG B  61      15.226 -28.804 -25.611  1.00 38.00           C  
ATOM    480  N   VAL B  62      11.787 -22.748 -24.624  1.00 44.55           N  
ATOM    481  CA  VAL B  62      11.269 -21.690 -25.484  1.00 44.55           C  
ATOM    482  C   VAL B  62      12.416 -20.801 -25.959  1.00 44.55           C  
ATOM    483  CB  VAL B  62      10.202 -20.840 -24.757  1.00 44.55           C  
ATOM    484  O   VAL B  62      12.444 -20.380 -27.118  1.00 44.55           O  
ATOM    485  CG1 VAL B  62       9.778 -19.653 -25.621  1.00 44.55           C  
ATOM    486  CG2 VAL B  62       8.993 -21.699 -24.393  1.00 44.55           C  
ATOM    487  N   LYS B  63      13.264 -20.512 -25.017  1.00 42.07           N  
ATOM    488  CA  LYS B  63      14.444 -19.761 -25.438  1.00 42.07           C  
ATOM    489  C   LYS B  63      15.285 -20.567 -26.423  1.00 42.07           C  
ATOM    490  CB  LYS B  63      15.290 -19.366 -24.227  1.00 42.07           C  
ATOM    491  O   LYS B  63      15.829 -20.014 -27.381  1.00 42.07           O  
ATOM    492  CG  LYS B  63      16.532 -18.559 -24.576  1.00 42.07           C  
ATOM    493  CD  LYS B  63      17.394 -18.301 -23.347  1.00 42.07           C  
ATOM    494  CE  LYS B  63      18.354 -17.140 -23.570  1.00 42.07           C  
ATOM    495  NZ  LYS B  63      19.715 -17.435 -23.032  1.00 42.07           N  
ATOM    496  N   ASN B  64      15.495 -21.876 -26.131  1.00 39.29           N  
ATOM    497  CA  ASN B  64      16.207 -22.769 -27.040  1.00 39.29           C  
ATOM    498  C   ASN B  64      15.427 -22.990 -28.333  1.00 39.29           C  
ATOM    499  CB  ASN B  64      16.497 -24.108 -26.359  1.00 39.29           C  
ATOM    500  O   ASN B  64      16.020 -23.224 -29.388  1.00 39.29           O  
ATOM    501  CG  ASN B  64      17.980 -24.409 -26.270  1.00 39.29           C  
ATOM    502  ND2 ASN B  64      18.606 -23.990 -25.177  1.00 39.29           N  
ATOM    503  OD1 ASN B  64      18.558 -25.013 -27.178  1.00 39.29           O  
ATOM    504  N   LEU B  65      14.054 -23.029 -28.250  1.00 43.96           N  
ATOM    505  CA  LEU B  65      13.219 -23.102 -29.444  1.00 43.96           C  
ATOM    506  C   LEU B  65      13.313 -21.813 -30.253  1.00 43.96           C  
ATOM    507  CB  LEU B  65      11.761 -23.374 -29.064  1.00 43.96           C  
ATOM    508  O   LEU B  65      13.346 -21.849 -31.485  1.00 43.96           O  
ATOM    509  CG  LEU B  65      11.382 -24.838 -28.836  1.00 43.96           C  
ATOM    510  CD1 LEU B  65       9.945 -24.942 -28.335  1.00 43.96           C  
ATOM    511  CD2 LEU B  65      11.567 -25.645 -30.117  1.00 43.96           C  
ATOM    512  N   ASN B  66      13.209 -20.711 -29.504  1.00 44.56           N  
ATOM    513  CA  ASN B  66      13.395 -19.441 -30.198  1.00 44.56           C  
ATOM    514  C   ASN B  66      14.811 -19.306 -30.752  1.00 44.56           C  
ATOM    515  CB  ASN B  66      13.075 -18.269 -29.268  1.00 44.56           C  
ATOM    516  O   ASN B  66      15.016 -18.690 -31.799  1.00 44.56           O  
ATOM    517  CG  ASN B  66      12.889 -16.963 -30.016  1.00 44.56           C  
ATOM    518  ND2 ASN B  66      12.137 -16.043 -29.424  1.00 44.56           N  
ATOM    519  OD1 ASN B  66      13.416 -16.784 -31.117  1.00 44.56           O  
ATOM    520  N   SER B  67      15.756 -19.700 -29.955  1.00 44.50           N  
ATOM    521  CA  SER B  67      17.124 -19.682 -30.463  1.00 44.50           C  
ATOM    522  C   SER B  67      17.330 -20.750 -31.532  1.00 44.50           C  
ATOM    523  CB  SER B  67      18.122 -19.889 -29.324  1.00 44.50           C  
ATOM    524  O   SER B  67      18.167 -20.590 -32.423  1.00 44.50           O  
ATOM    525  OG  SER B  67      19.447 -19.645 -29.765  1.00 44.50           O  
ATOM    526  N   SER B  68      16.553 -21.931 -31.411  1.00 44.64           N  
ATOM    527  CA  SER B  68      16.631 -22.946 -32.457  1.00 44.64           C  
ATOM    528  C   SER B  68      15.901 -22.498 -33.718  1.00 44.64           C  
ATOM    529  CB  SER B  68      16.048 -24.270 -31.963  1.00 44.64           C  
ATOM    530  O   SER B  68      15.986 -23.154 -34.758  1.00 44.64           O  
ATOM    531  OG  SER B  68      17.040 -25.282 -31.948  1.00 44.64           O  
ATOM    532  N   ARG B  69      14.918 -21.548 -33.575  1.00 43.15           N  
ATOM    533  CA  ARG B  69      14.358 -21.005 -34.809  1.00 43.15           C  
ATOM    534  C   ARG B  69      15.395 -20.179 -35.563  1.00 43.15           C  
ATOM    535  CB  ARG B  69      13.125 -20.150 -34.510  1.00 43.15           C  
ATOM    536  O   ARG B  69      15.160 -19.767 -36.701  1.00 43.15           O  
ATOM    537  CG  ARG B  69      12.010 -20.904 -33.802  1.00 43.15           C  
ATOM    538  CD  ARG B  69      10.817 -20.005 -33.511  1.00 43.15           C  
ATOM    539  NE  ARG B  69       9.552 -20.680 -33.786  1.00 43.15           N  
ATOM    540  NH1 ARG B  69       8.305 -19.380 -32.341  1.00 43.15           N  
ATOM    541  NH2 ARG B  69       7.298 -21.048 -33.547  1.00 43.15           N  
ATOM    542  CZ  ARG B  69       8.388 -20.368 -33.224  1.00 43.15           C  
ATOM    543  N   VAL B  70      16.281 -19.559 -34.846  1.00 44.14           N  
ATOM    544  CA  VAL B  70      17.181 -18.708 -35.617  1.00 44.14           C  
ATOM    545  C   VAL B  70      18.158 -19.573 -36.409  1.00 44.14           C  
ATOM    546  CB  VAL B  70      17.953 -17.726 -34.708  1.00 44.14           C  
ATOM    547  O   VAL B  70      18.997 -19.054 -37.149  1.00 44.14           O  
ATOM    548  CG1 VAL B  70      18.154 -16.384 -35.409  1.00 44.14           C  
ATOM    549  CG2 VAL B  70      17.217 -17.536 -33.383  1.00 44.14           C  
ATOM    550  N   PRO B  71      18.357 -20.814 -36.012  1.00 42.83           N  
ATOM    551  CA  PRO B  71      19.512 -21.293 -36.775  1.00 42.83           C  
ATOM    552  C   PRO B  71      19.235 -21.374 -38.275  1.00 42.83           C  
ATOM    553  CB  PRO B  71      19.766 -22.685 -36.192  1.00 42.83           C  
ATOM    554  O   PRO B  71      20.110 -21.775 -39.047  1.00 42.83           O  
ATOM    555  CG  PRO B  71      18.494 -23.046 -35.496  1.00 42.83           C  
ATOM    556  CD  PRO B  71      17.693 -21.794 -35.284  1.00 42.83           C  
ATOM    557  N   ASP B  72      17.959 -21.607 -38.627  1.00 43.62           N  
ATOM    558  CA  ASP B  72      17.930 -22.041 -40.020  1.00 43.62           C  
ATOM    559  C   ASP B  72      18.397 -20.925 -40.952  1.00 43.62           C  
ATOM    560  CB  ASP B  72      16.523 -22.498 -40.411  1.00 43.62           C  
ATOM    561  O   ASP B  72      18.604 -21.153 -42.146  1.00 43.62           O  
ATOM    562  CG  ASP B  72      16.479 -23.198 -41.758  1.00 43.62           C  
ATOM    563  OD1 ASP B  72      16.114 -22.557 -42.767  1.00 43.62           O  
ATOM    564  OD2 ASP B  72      16.810 -24.402 -41.810  1.00 43.62           O  
ATOM    565  N   LEU B  73      18.157 -19.639 -40.574  1.00 50.87           N  
ATOM    566  CA  LEU B  73      18.481 -18.710 -41.652  1.00 50.87           C  
ATOM    567  C   LEU B  73      19.983 -18.684 -41.913  1.00 50.87           C  
ATOM    568  CB  LEU B  73      17.985 -17.302 -41.314  1.00 50.87           C  
ATOM    569  O   LEU B  73      20.432 -18.149 -42.930  1.00 50.87           O  
ATOM    570  CG  LEU B  73      16.505 -17.022 -41.582  1.00 50.87           C  
ATOM    571  CD1 LEU B  73      16.091 -15.702 -40.941  1.00 50.87           C  
ATOM    572  CD2 LEU B  73      16.227 -17.005 -43.081  1.00 50.87           C  
ATOM    573  N   LEU B  74      20.846 -18.952 -40.837  1.00 43.56           N  
ATOM    574  CA  LEU B  74      22.230 -18.698 -41.224  1.00 43.56           C  
ATOM    575  C   LEU B  74      22.703 -19.722 -42.250  1.00 43.56           C  
ATOM    576  CB  LEU B  74      23.143 -18.730 -39.996  1.00 43.56           C  
ATOM    577  O   LEU B  74      23.606 -19.441 -43.042  1.00 43.56           O  
ATOM    578  CG  LEU B  74      22.864 -17.683 -38.916  1.00 43.56           C  
ATOM    579  CD1 LEU B  74      23.662 -17.997 -37.655  1.00 43.56           C  
ATOM    580  CD2 LEU B  74      23.191 -16.285 -39.428  1.00 43.56           C  
ATOM    581  N   VAL B  75      22.390 -20.953 -42.210  1.00 32.10           N  
ATOM    582  CA  VAL B  75      22.862 -21.762 -43.329  1.00 32.10           C  
ATOM    583  C   VAL B  75      21.880 -21.657 -44.494  1.00 32.10           C  
ATOM    584  CB  VAL B  75      23.049 -23.241 -42.922  1.00 32.10           C  
ATOM    585  O   VAL B  75      22.279 -21.731 -45.659  1.00 32.10           O  
ATOM    586  CG1 VAL B  75      23.532 -24.071 -44.109  1.00 32.10           C  
ATOM    587  CG2 VAL B  75      24.028 -23.352 -41.754  1.00 32.10           C  
TER     588      VAL B  75                                                      
ATOM    589  N   MET C   1       2.955  35.139  27.577  1.00 41.38           N  
ATOM    590  CA  MET C   1       2.489  33.760  27.693  1.00 41.38           C  
ATOM    591  C   MET C   1       2.136  33.188  26.324  1.00 41.38           C  
ATOM    592  CB  MET C   1       1.276  33.678  28.622  1.00 41.38           C  
ATOM    593  O   MET C   1       1.571  32.097  26.230  1.00 41.38           O  
ATOM    594  CG  MET C   1       1.493  32.790  29.837  1.00 41.38           C  
ATOM    595  SD  MET C   1       0.131  32.925  31.059  1.00 41.38           S  
ATOM    596  CE  MET C   1       0.687  31.715  32.292  1.00 41.38           C  
ATOM    597  N   TYR C   2       1.978  33.949  25.289  1.00 49.25           N  
ATOM    598  CA  TYR C   2       1.680  33.701  23.883  1.00 49.25           C  
ATOM    599  C   TYR C   2       2.846  33.002  23.194  1.00 49.25           C  
ATOM    600  CB  TYR C   2       1.358  35.013  23.162  1.00 49.25           C  
ATOM    601  O   TYR C   2       2.725  32.565  22.047  1.00 49.25           O  
ATOM    602  CG  TYR C   2       2.427  36.068  23.315  1.00 49.25           C  
ATOM    603  CD1 TYR C   2       2.403  36.962  24.383  1.00 49.25           C  
ATOM    604  CD2 TYR C   2       3.462  36.174  22.392  1.00 49.25           C  
ATOM    605  CE1 TYR C   2       3.385  37.937  24.528  1.00 49.25           C  
ATOM    606  CE2 TYR C   2       4.449  37.145  22.526  1.00 49.25           C  
ATOM    607  OH  TYR C   2       5.376  38.983  23.734  1.00 49.25           O  
ATOM    608  CZ  TYR C   2       4.402  38.020  23.596  1.00 49.25           C  
ATOM    609  N   SER C   3       4.078  33.253  23.711  1.00 51.81           N  
ATOM    610  CA  SER C   3       5.271  32.703  23.077  1.00 51.81           C  
ATOM    611  C   SER C   3       5.257  31.178  23.102  1.00 51.81           C  
ATOM    612  CB  SER C   3       6.533  33.220  23.770  1.00 51.81           C  
ATOM    613  O   SER C   3       5.701  30.532  22.150  1.00 51.81           O  
ATOM    614  OG  SER C   3       6.625  34.630  23.660  1.00 51.81           O  
ATOM    615  N   PHE C   4       4.752  30.645  24.233  1.00 51.60           N  
ATOM    616  CA  PHE C   4       4.695  29.196  24.389  1.00 51.60           C  
ATOM    617  C   PHE C   4       3.735  28.580  23.378  1.00 51.60           C  
ATOM    618  CB  PHE C   4       4.268  28.824  25.813  1.00 51.60           C  
ATOM    619  O   PHE C   4       4.000  27.503  22.840  1.00 51.60           O  
ATOM    620  CG  PHE C   4       5.341  29.042  26.845  1.00 51.60           C  
ATOM    621  CD1 PHE C   4       6.315  28.077  27.070  1.00 51.60           C  
ATOM    622  CD2 PHE C   4       5.376  30.213  27.591  1.00 51.60           C  
ATOM    623  CE1 PHE C   4       7.310  28.276  28.024  1.00 51.60           C  
ATOM    624  CE2 PHE C   4       6.367  30.419  28.547  1.00 51.60           C  
ATOM    625  CZ  PHE C   4       7.332  29.449  28.763  1.00 51.60           C  
ATOM    626  N   VAL C   5       2.567  29.283  23.189  1.00 54.23           N  
ATOM    627  CA  VAL C   5       1.554  28.801  22.256  1.00 54.23           C  
ATOM    628  C   VAL C   5       2.106  28.829  20.832  1.00 54.23           C  
ATOM    629  CB  VAL C   5       0.259  29.639  22.342  1.00 54.23           C  
ATOM    630  O   VAL C   5       1.878  27.902  20.053  1.00 54.23           O  
ATOM    631  CG1 VAL C   5      -0.786  29.121  21.356  1.00 54.23           C  
ATOM    632  CG2 VAL C   5      -0.292  29.624  23.766  1.00 54.23           C  
ATOM    633  N   SER C   6       2.910  29.961  20.606  1.00 54.19           N  
ATOM    634  CA  SER C   6       3.476  30.103  19.268  1.00 54.19           C  
ATOM    635  C   SER C   6       4.510  29.018  18.987  1.00 54.19           C  
ATOM    636  CB  SER C   6       4.114  31.482  19.100  1.00 54.19           C  
ATOM    637  O   SER C   6       4.624  28.540  17.857  1.00 54.19           O  
ATOM    638  OG  SER C   6       3.911  31.973  17.786  1.00 54.19           O  
ATOM    639  N   GLU C   7       5.242  28.589  20.081  1.00 54.03           N  
ATOM    640  CA  GLU C   7       6.268  27.559  19.945  1.00 54.03           C  
ATOM    641  C   GLU C   7       5.646  26.192  19.674  1.00 54.03           C  
ATOM    642  CB  GLU C   7       7.140  27.500  21.202  1.00 54.03           C  
ATOM    643  O   GLU C   7       6.156  25.423  18.857  1.00 54.03           O  
ATOM    644  CG  GLU C   7       8.456  26.761  21.003  1.00 54.03           C  
ATOM    645  CD  GLU C   7       9.357  26.801  22.227  1.00 54.03           C  
ATOM    646  OE1 GLU C   7       9.184  25.959  23.136  1.00 54.03           O  
ATOM    647  OE2 GLU C   7      10.244  27.683  22.277  1.00 54.03           O  
ATOM    648  N   GLU C   8       4.449  26.059  20.374  1.00 57.71           N  
ATOM    649  CA  GLU C   8       3.769  24.779  20.199  1.00 57.71           C  
ATOM    650  C   GLU C   8       3.157  24.665  18.806  1.00 57.71           C  
ATOM    651  CB  GLU C   8       2.687  24.595  21.266  1.00 57.71           C  
ATOM    652  O   GLU C   8       3.208  23.601  18.185  1.00 57.71           O  
ATOM    653  CG  GLU C   8       3.216  24.071  22.594  1.00 57.71           C  
ATOM    654  CD  GLU C   8       2.127  23.503  23.491  1.00 57.71           C  
ATOM    655  OE1 GLU C   8       1.941  22.265  23.510  1.00 57.71           O  
ATOM    656  OE2 GLU C   8       1.454  24.302  24.178  1.00 57.71           O  
ATOM    657  N   THR C   9       2.641  25.905  18.378  1.00 57.50           N  
ATOM    658  CA  THR C   9       2.039  25.932  17.049  1.00 57.50           C  
ATOM    659  C   THR C   9       3.092  25.682  15.973  1.00 57.50           C  
ATOM    660  CB  THR C   9       1.336  27.275  16.781  1.00 57.50           C  
ATOM    661  O   THR C   9       2.824  24.999  14.982  1.00 57.50           O  
ATOM    662  CG2 THR C   9      -0.178  27.102  16.724  1.00 57.50           C  
ATOM    663  OG1 THR C   9       1.661  28.196  17.831  1.00 57.50           O  
ATOM    664  N   GLY C  10       4.265  26.242  16.319  1.00 57.13           N  
ATOM    665  CA  GLY C  10       5.340  26.086  15.353  1.00 57.13           C  
ATOM    666  C   GLY C  10       5.771  24.643  15.166  1.00 57.13           C  
ATOM    667  O   GLY C  10       5.991  24.197  14.038  1.00 57.13           O  
ATOM    668  N   THR C  11       5.917  23.978  16.308  1.00 58.68           N  
ATOM    669  CA  THR C  11       6.316  22.576  16.258  1.00 58.68           C  
ATOM    670  C   THR C  11       5.235  21.730  15.591  1.00 58.68           C  
ATOM    671  CB  THR C  11       6.605  22.027  17.667  1.00 58.68           C  
ATOM    672  O   THR C  11       5.542  20.801  14.840  1.00 58.68           O  
ATOM    673  CG2 THR C  11       7.068  20.575  17.606  1.00 58.68           C  
ATOM    674  OG1 THR C  11       7.630  22.818  18.281  1.00 58.68           O  
ATOM    675  N   LEU C  12       3.992  22.117  15.901  1.00 62.26           N  
ATOM    676  CA  LEU C  12       2.873  21.393  15.307  1.00 62.26           C  
ATOM    677  C   LEU C  12       2.851  21.576  13.793  1.00 62.26           C  
ATOM    678  CB  LEU C  12       1.548  21.866  15.909  1.00 62.26           C  
ATOM    679  O   LEU C  12       2.591  20.624  13.053  1.00 62.26           O  
ATOM    680  CG  LEU C  12       1.172  21.277  17.269  1.00 62.26           C  
ATOM    681  CD1 LEU C  12      -0.011  22.032  17.866  1.00 62.26           C  
ATOM    682  CD2 LEU C  12       0.855  19.791  17.139  1.00 62.26           C  
ATOM    683  N   ILE C  13       3.189  22.895  13.470  1.00 65.92           N  
ATOM    684  CA  ILE C  13       3.208  23.215  12.046  1.00 65.92           C  
ATOM    685  C   ILE C  13       4.289  22.392  11.348  1.00 65.92           C  
ATOM    686  CB  ILE C  13       3.446  24.723  11.809  1.00 65.92           C  
ATOM    687  O   ILE C  13       4.059  21.845  10.267  1.00 65.92           O  
ATOM    688  CG1 ILE C  13       2.342  25.549  12.480  1.00 65.92           C  
ATOM    689  CG2 ILE C  13       3.523  25.028  10.310  1.00 65.92           C  
ATOM    690  CD1 ILE C  13       2.727  26.999  12.742  1.00 65.92           C  
ATOM    691  N   VAL C  14       5.444  22.280  12.007  1.00 66.85           N  
ATOM    692  CA  VAL C  14       6.575  21.547  11.447  1.00 66.85           C  
ATOM    693  C   VAL C  14       6.238  20.060  11.364  1.00 66.85           C  
ATOM    694  CB  VAL C  14       7.857  21.757  12.283  1.00 66.85           C  
ATOM    695  O   VAL C  14       6.542  19.403  10.365  1.00 66.85           O  
ATOM    696  CG1 VAL C  14       8.998  20.891  11.751  1.00 66.85           C  
ATOM    697  CG2 VAL C  14       8.257  23.232  12.285  1.00 66.85           C  
ATOM    698  N   ASN C  15       5.598  19.501  12.351  1.00 68.31           N  
ATOM    699  CA  ASN C  15       5.199  18.098  12.381  1.00 68.31           C  
ATOM    700  C   ASN C  15       4.165  17.786  11.303  1.00 68.31           C  
ATOM    701  CB  ASN C  15       4.655  17.724  13.762  1.00 68.31           C  
ATOM    702  O   ASN C  15       4.234  16.741  10.654  1.00 68.31           O  
ATOM    703  CG  ASN C  15       4.866  16.260  14.096  1.00 68.31           C  
ATOM    704  ND2 ASN C  15       3.795  15.580  14.486  1.00 68.31           N  
ATOM    705  OD1 ASN C  15       5.984  15.745  14.005  1.00 68.31           O  
ATOM    706  N   SER C  16       3.381  18.737  11.253  1.00 68.24           N  
ATOM    707  CA  SER C  16       2.338  18.583  10.244  1.00 68.24           C  
ATOM    708  C   SER C  16       2.931  18.530   8.840  1.00 68.24           C  
ATOM    709  CB  SER C  16       1.328  19.727  10.337  1.00 68.24           C  
ATOM    710  O   SER C  16       2.542  17.689   8.027  1.00 68.24           O  
ATOM    711  OG  SER C  16       0.290  19.560   9.387  1.00 68.24           O  
ATOM    712  N   VAL C  17       3.868  19.397   8.598  1.00 70.25           N  
ATOM    713  CA  VAL C  17       4.528  19.467   7.299  1.00 70.25           C  
ATOM    714  C   VAL C  17       5.298  18.174   7.040  1.00 70.25           C  
ATOM    715  CB  VAL C  17       5.480  20.681   7.210  1.00 70.25           C  
ATOM    716  O   VAL C  17       5.258  17.632   5.933  1.00 70.25           O  
ATOM    717  CG1 VAL C  17       6.269  20.655   5.903  1.00 70.25           C  
ATOM    718  CG2 VAL C  17       4.693  21.985   7.337  1.00 70.25           C  
ATOM    719  N   LEU C  18       5.943  17.642   7.939  1.00 75.31           N  
ATOM    720  CA  LEU C  18       6.707  16.404   7.837  1.00 75.31           C  
ATOM    721  C   LEU C  18       5.784  15.214   7.596  1.00 75.31           C  
ATOM    722  CB  LEU C  18       7.531  16.177   9.107  1.00 75.31           C  
ATOM    723  O   LEU C  18       6.087  14.345   6.776  1.00 75.31           O  
ATOM    724  CG  LEU C  18       8.886  16.884   9.172  1.00 75.31           C  
ATOM    725  CD1 LEU C  18       9.474  16.776  10.575  1.00 75.31           C  
ATOM    726  CD2 LEU C  18       9.844  16.301   8.139  1.00 75.31           C  
ATOM    727  N   LEU C  19       4.734  15.310   8.306  1.00 74.53           N  
ATOM    728  CA  LEU C  19       3.770  14.224   8.169  1.00 74.53           C  
ATOM    729  C   LEU C  19       3.146  14.224   6.777  1.00 74.53           C  
ATOM    730  CB  LEU C  19       2.675  14.342   9.232  1.00 74.53           C  
ATOM    731  O   LEU C  19       2.941  13.162   6.185  1.00 74.53           O  
ATOM    732  CG  LEU C  19       3.001  13.762  10.609  1.00 74.53           C  
ATOM    733  CD1 LEU C  19       2.985  12.238  10.559  1.00 74.53           C  
ATOM    734  CD2 LEU C  19       4.352  14.272  11.098  1.00 74.53           C  
ATOM    735  N   PHE C  20       2.912  15.412   6.318  1.00 78.78           N  
ATOM    736  CA  PHE C  20       2.370  15.553   4.972  1.00 78.78           C  
ATOM    737  C   PHE C  20       3.339  14.995   3.937  1.00 78.78           C  
ATOM    738  CB  PHE C  20       2.063  17.022   4.666  1.00 78.78           C  
ATOM    739  O   PHE C  20       2.927  14.303   3.003  1.00 78.78           O  
ATOM    740  CG  PHE C  20       0.994  17.215   3.624  1.00 78.78           C  
ATOM    741  CD1 PHE C  20       1.332  17.497   2.306  1.00 78.78           C  
ATOM    742  CD2 PHE C  20      -0.349  17.114   3.963  1.00 78.78           C  
ATOM    743  CE1 PHE C  20       0.344  17.676   1.339  1.00 78.78           C  
ATOM    744  CE2 PHE C  20      -1.341  17.291   3.003  1.00 78.78           C  
ATOM    745  CZ  PHE C  20      -0.992  17.573   1.692  1.00 78.78           C  
ATOM    746  N   LEU C  21       4.566  15.243   4.056  1.00 80.58           N  
ATOM    747  CA  LEU C  21       5.609  14.760   3.158  1.00 80.58           C  
ATOM    748  C   LEU C  21       5.699  13.238   3.199  1.00 80.58           C  
ATOM    749  CB  LEU C  21       6.962  15.373   3.528  1.00 80.58           C  
ATOM    750  O   LEU C  21       5.809  12.590   2.155  1.00 80.58           O  
ATOM    751  CG  LEU C  21       8.117  15.099   2.564  1.00 80.58           C  
ATOM    752  CD1 LEU C  21       7.816  15.698   1.194  1.00 80.58           C  
ATOM    753  CD2 LEU C  21       9.422  15.656   3.121  1.00 80.58           C  
ATOM    754  N   ALA C  22       5.575  12.731   4.323  1.00 79.00           N  
ATOM    755  CA  ALA C  22       5.622  11.286   4.525  1.00 79.00           C  
ATOM    756  C   ALA C  22       4.427  10.601   3.869  1.00 79.00           C  
ATOM    757  CB  ALA C  22       5.667  10.958   6.016  1.00 79.00           C  
ATOM    758  O   ALA C  22       4.565   9.525   3.281  1.00 79.00           O  
ATOM    759  N   PHE C  23       3.277  11.229   3.873  1.00 81.64           N  
ATOM    760  CA  PHE C  23       2.052  10.714   3.272  1.00 81.64           C  
ATOM    761  C   PHE C  23       2.190  10.623   1.757  1.00 81.64           C  
ATOM    762  CB  PHE C  23       0.859  11.602   3.638  1.00 81.64           C  
ATOM    763  O   PHE C  23       1.767   9.638   1.148  1.00 81.64           O  
ATOM    764  CG  PHE C  23      -0.477  10.975   3.340  1.00 81.64           C  
ATOM    765  CD1 PHE C  23      -1.203  11.353   2.217  1.00 81.64           C  
ATOM    766  CD2 PHE C  23      -1.007  10.009   4.185  1.00 81.64           C  
ATOM    767  CE1 PHE C  23      -2.439  10.775   1.939  1.00 81.64           C  
ATOM    768  CE2 PHE C  23      -2.242   9.426   3.913  1.00 81.64           C  
ATOM    769  CZ  PHE C  23      -2.957   9.811   2.791  1.00 81.64           C  
ATOM    770  N   VAL C  24       2.754  11.562   1.202  1.00 79.30           N  
ATOM    771  CA  VAL C  24       2.929  11.601  -0.246  1.00 79.30           C  
ATOM    772  C   VAL C  24       3.806  10.433  -0.693  1.00 79.30           C  
ATOM    773  CB  VAL C  24       3.549  12.939  -0.708  1.00 79.30           C  
ATOM    774  O   VAL C  24       3.489   9.749  -1.669  1.00 79.30           O  
ATOM    775  CG1 VAL C  24       3.805  12.925  -2.214  1.00 79.30           C  
ATOM    776  CG2 VAL C  24       2.640  14.107  -0.328  1.00 79.30           C  
ATOM    777  N   VAL C  25       4.807  10.226   0.026  1.00 81.78           N  
ATOM    778  CA  VAL C  25       5.717   9.124  -0.267  1.00 81.78           C  
ATOM    779  C   VAL C  25       5.000   7.792  -0.061  1.00 81.78           C  
ATOM    780  CB  VAL C  25       6.987   9.188   0.611  1.00 81.78           C  
ATOM    781  O   VAL C  25       5.126   6.878  -0.879  1.00 81.78           O  
ATOM    782  CG1 VAL C  25       7.901   7.997   0.327  1.00 81.78           C  
ATOM    783  CG2 VAL C  25       7.729  10.503   0.381  1.00 81.78           C  
ATOM    784  N   PHE C  26       4.305   7.724   0.959  1.00 83.45           N  
ATOM    785  CA  PHE C  26       3.560   6.518   1.300  1.00 83.45           C  
ATOM    786  C   PHE C  26       2.528   6.197   0.225  1.00 83.45           C  
ATOM    787  CB  PHE C  26       2.872   6.675   2.659  1.00 83.45           C  
ATOM    788  O   PHE C  26       2.347   5.035  -0.143  1.00 83.45           O  
ATOM    789  CG  PHE C  26       2.504   5.368   3.308  1.00 83.45           C  
ATOM    790  CD1 PHE C  26       1.210   4.870   3.215  1.00 83.45           C  
ATOM    791  CD2 PHE C  26       3.453   4.638   4.012  1.00 83.45           C  
ATOM    792  CE1 PHE C  26       0.867   3.660   3.815  1.00 83.45           C  
ATOM    793  CE2 PHE C  26       3.117   3.429   4.614  1.00 83.45           C  
ATOM    794  CZ  PHE C  26       1.824   2.942   4.515  1.00 83.45           C  
ATOM    795  N   LEU C  27       1.829   7.229  -0.254  1.00 78.77           N  
ATOM    796  CA  LEU C  27       0.831   7.066  -1.306  1.00 78.77           C  
ATOM    797  C   LEU C  27       1.462   6.490  -2.569  1.00 78.77           C  
ATOM    798  CB  LEU C  27       0.161   8.405  -1.621  1.00 78.77           C  
ATOM    799  O   LEU C  27       0.875   5.624  -3.222  1.00 78.77           O  
ATOM    800  CG  LEU C  27      -0.983   8.825  -0.697  1.00 78.77           C  
ATOM    801  CD1 LEU C  27      -2.259   9.050  -1.502  1.00 78.77           C  
ATOM    802  CD2 LEU C  27      -1.207   7.777   0.388  1.00 78.77           C  
ATOM    803  N   LEU C  28       2.644   6.860  -2.866  1.00 80.91           N  
ATOM    804  CA  LEU C  28       3.362   6.386  -4.044  1.00 80.91           C  
ATOM    805  C   LEU C  28       3.672   4.897  -3.929  1.00 80.91           C  
ATOM    806  CB  LEU C  28       4.660   7.175  -4.236  1.00 80.91           C  
ATOM    807  O   LEU C  28       3.478   4.143  -4.885  1.00 80.91           O  
ATOM    808  CG  LEU C  28       4.511   8.615  -4.731  1.00 80.91           C  
ATOM    809  CD1 LEU C  28       5.851   9.339  -4.666  1.00 80.91           C  
ATOM    810  CD2 LEU C  28       3.954   8.637  -6.151  1.00 80.91           C  
ATOM    811  N   VAL C  29       4.114   4.519  -2.811  1.00 80.59           N  
ATOM    812  CA  VAL C  29       4.485   3.132  -2.550  1.00 80.59           C  
ATOM    813  C   VAL C  29       3.252   2.237  -2.663  1.00 80.59           C  
ATOM    814  CB  VAL C  29       5.135   2.970  -1.158  1.00 80.59           C  
ATOM    815  O   VAL C  29       3.312   1.160  -3.259  1.00 80.59           O  
ATOM    816  CG1 VAL C  29       5.450   1.502  -0.876  1.00 80.59           C  
ATOM    817  CG2 VAL C  29       6.401   3.820  -1.059  1.00 80.59           C  
ATOM    818  N   THR C  30       2.120   2.710  -2.051  1.00 81.35           N  
ATOM    819  CA  THR C  30       0.869   1.961  -2.097  1.00 81.35           C  
ATOM    820  C   THR C  30       0.414   1.756  -3.539  1.00 81.35           C  
ATOM    821  CB  THR C  30      -0.240   2.677  -1.303  1.00 81.35           C  
ATOM    822  O   THR C  30       0.014   0.653  -3.919  1.00 81.35           O  
ATOM    823  CG2 THR C  30      -1.491   1.812  -1.204  1.00 81.35           C  
ATOM    824  OG1 THR C  30       0.236   2.963   0.018  1.00 81.35           O  
ATOM    825  N   LEU C  31       0.523   2.745  -4.245  1.00 79.63           N  
ATOM    826  CA  LEU C  31       0.139   2.671  -5.650  1.00 79.63           C  
ATOM    827  C   LEU C  31       1.026   1.686  -6.405  1.00 79.63           C  
ATOM    828  CB  LEU C  31       0.220   4.053  -6.302  1.00 79.63           C  
ATOM    829  O   LEU C  31       0.547   0.950  -7.270  1.00 79.63           O  
ATOM    830  CG  LEU C  31      -0.845   5.066  -5.880  1.00 79.63           C  
ATOM    831  CD1 LEU C  31      -0.543   6.435  -6.481  1.00 79.63           C  
ATOM    832  CD2 LEU C  31      -2.232   4.589  -6.295  1.00 79.63           C  
ATOM    833  N   ALA C  32       2.229   1.659  -6.174  1.00 77.58           N  
ATOM    834  CA  ALA C  32       3.187   0.749  -6.798  1.00 77.58           C  
ATOM    835  C   ALA C  32       2.833  -0.705  -6.502  1.00 77.58           C  
ATOM    836  CB  ALA C  32       4.603   1.057  -6.319  1.00 77.58           C  
ATOM    837  O   ALA C  32       2.864  -1.553  -7.398  1.00 77.58           O  
ATOM    838  N   ILE C  33       2.507  -0.844  -5.260  1.00 71.21           N  
ATOM    839  CA  ILE C  33       2.178  -2.199  -4.831  1.00 71.21           C  
ATOM    840  C   ILE C  33       0.890  -2.657  -5.510  1.00 71.21           C  
ATOM    841  CB  ILE C  33       2.034  -2.286  -3.295  1.00 71.21           C  
ATOM    842  O   ILE C  33       0.790  -3.801  -5.960  1.00 71.21           O  
ATOM    843  CG1 ILE C  33       3.366  -1.952  -2.613  1.00 71.21           C  
ATOM    844  CG2 ILE C  33       1.537  -3.672  -2.876  1.00 71.21           C  
ATOM    845  CD1 ILE C  33       3.259  -1.755  -1.107  1.00 71.21           C  
ATOM    846  N   LEU C  34      -0.021  -1.780  -5.569  1.00 72.42           N  
ATOM    847  CA  LEU C  34      -1.288  -2.081  -6.227  1.00 72.42           C  
ATOM    848  C   LEU C  34      -1.064  -2.483  -7.681  1.00 72.42           C  
ATOM    849  CB  LEU C  34      -2.227  -0.874  -6.158  1.00 72.42           C  
ATOM    850  O   LEU C  34      -1.673  -3.439  -8.166  1.00 72.42           O  
ATOM    851  CG  LEU C  34      -3.614  -1.058  -6.775  1.00 72.42           C  
ATOM    852  CD1 LEU C  34      -4.401  -2.114  -6.005  1.00 72.42           C  
ATOM    853  CD2 LEU C  34      -4.370   0.266  -6.798  1.00 72.42           C  
ATOM    854  N   THR C  35      -0.220  -1.744  -8.311  1.00 75.90           N  
ATOM    855  CA  THR C  35       0.109  -2.035  -9.703  1.00 75.90           C  
ATOM    856  C   THR C  35       0.732  -3.422  -9.832  1.00 75.90           C  
ATOM    857  CB  THR C  35       1.070  -0.981 -10.282  1.00 75.90           C  
ATOM    858  O   THR C  35       0.417  -4.165 -10.764  1.00 75.90           O  
ATOM    859  CG2 THR C  35       1.360  -1.251 -11.754  1.00 75.90           C  
ATOM    860  OG1 THR C  35       0.480   0.318 -10.152  1.00 75.90           O  
ATOM    861  N   ALA C  36       1.508  -3.733  -8.958  1.00 61.87           N  
ATOM    862  CA  ALA C  36       2.152  -5.044  -8.925  1.00 61.87           C  
ATOM    863  C   ALA C  36       1.127  -6.152  -8.698  1.00 61.87           C  
ATOM    864  CB  ALA C  36       3.223  -5.083  -7.838  1.00 61.87           C  
ATOM    865  O   ALA C  36       1.192  -7.206  -9.335  1.00 61.87           O  
ATOM    866  N   LEU C  37       0.219  -5.876  -7.796  1.00 61.38           N  
ATOM    867  CA  LEU C  37      -0.832  -6.840  -7.490  1.00 61.38           C  
ATOM    868  C   LEU C  37      -1.707  -7.095  -8.713  1.00 61.38           C  
ATOM    869  CB  LEU C  37      -1.693  -6.345  -6.326  1.00 61.38           C  
ATOM    870  O   LEU C  37      -2.122  -8.230  -8.959  1.00 61.38           O  
ATOM    871  CG  LEU C  37      -1.059  -6.416  -4.936  1.00 61.38           C  
ATOM    872  CD1 LEU C  37      -1.981  -5.781  -3.900  1.00 61.38           C  
ATOM    873  CD2 LEU C  37      -0.745  -7.862  -4.564  1.00 61.38           C  
ATOM    874  N   ARG C  38      -1.955  -6.125  -9.384  1.00 62.03           N  
ATOM    875  CA  ARG C  38      -2.747  -6.256 -10.602  1.00 62.03           C  
ATOM    876  C   ARG C  38      -2.089  -7.222 -11.582  1.00 62.03           C  
ATOM    877  CB  ARG C  38      -2.945  -4.892 -11.265  1.00 62.03           C  
ATOM    878  O   ARG C  38      -2.764  -8.057 -12.187  1.00 62.03           O  
ATOM    879  CG  ARG C  38      -4.088  -4.853 -12.267  1.00 62.03           C  
ATOM    880  CD  ARG C  38      -4.317  -3.449 -12.808  1.00 62.03           C  
ATOM    881  NE  ARG C  38      -5.597  -3.341 -13.502  1.00 62.03           N  
ATOM    882  NH1 ARG C  38      -5.295  -1.144 -14.150  1.00 62.03           N  
ATOM    883  NH2 ARG C  38      -7.214  -2.260 -14.724  1.00 62.03           N  
ATOM    884  CZ  ARG C  38      -6.032  -2.248 -14.124  1.00 62.03           C  
ATOM    885  N   LEU C  39      -0.871  -7.171 -11.671  1.00 56.54           N  
ATOM    886  CA  LEU C  39      -0.113  -8.033 -12.570  1.00 56.54           C  
ATOM    887  C   LEU C  39      -0.152  -9.482 -12.095  1.00 56.54           C  
ATOM    888  CB  LEU C  39       1.339  -7.557 -12.673  1.00 56.54           C  
ATOM    889  O   LEU C  39      -0.247 -10.404 -12.909  1.00 56.54           O  
ATOM    890  CG  LEU C  39       1.807  -7.104 -14.056  1.00 56.54           C  
ATOM    891  CD1 LEU C  39       2.975  -6.131 -13.928  1.00 56.54           C  
ATOM    892  CD2 LEU C  39       2.198  -8.307 -14.909  1.00 56.54           C  
ATOM    893  N   CYS C  40      -0.039  -9.575 -10.815  1.00 55.38           N  
ATOM    894  CA  CYS C  40      -0.091 -10.910 -10.230  1.00 55.38           C  
ATOM    895  C   CYS C  40      -1.453 -11.554 -10.459  1.00 55.38           C  
ATOM    896  CB  CYS C  40       0.211 -10.852  -8.733  1.00 55.38           C  
ATOM    897  O   CYS C  40      -1.537 -12.737 -10.792  1.00 55.38           O  
ATOM    898  SG  CYS C  40       0.478 -12.472  -7.981  1.00 55.38           S  
ATOM    899  N   ALA C  41      -2.478 -10.753 -10.227  1.00 56.78           N  
ATOM    900  CA  ALA C  41      -3.838 -11.235 -10.457  1.00 56.78           C  
ATOM    901  C   ALA C  41      -4.039 -11.635 -11.915  1.00 56.78           C  
ATOM    902  CB  ALA C  41      -4.855 -10.170 -10.055  1.00 56.78           C  
ATOM    903  O   ALA C  41      -4.776 -12.579 -12.211  1.00 56.78           O  
ATOM    904  N   TYR C  42      -3.324 -10.973 -12.746  1.00 53.42           N  
ATOM    905  CA  TYR C  42      -3.393 -11.272 -14.172  1.00 53.42           C  
ATOM    906  C   TYR C  42      -2.773 -12.631 -14.475  1.00 53.42           C  
ATOM    907  CB  TYR C  42      -2.687 -10.183 -14.986  1.00 53.42           C  
ATOM    908  O   TYR C  42      -3.321 -13.409 -15.259  1.00 53.42           O  
ATOM    909  CG  TYR C  42      -2.977 -10.247 -16.466  1.00 53.42           C  
ATOM    910  CD1 TYR C  42      -2.066 -10.823 -17.349  1.00 53.42           C  
ATOM    911  CD2 TYR C  42      -4.159  -9.731 -16.984  1.00 53.42           C  
ATOM    912  CE1 TYR C  42      -2.328 -10.883 -18.714  1.00 53.42           C  
ATOM    913  CE2 TYR C  42      -4.431  -9.785 -18.347  1.00 53.42           C  
ATOM    914  OH  TYR C  42      -3.775 -10.419 -20.553  1.00 53.42           O  
ATOM    915  CZ  TYR C  42      -3.511 -10.363 -19.203  1.00 53.42           C  
ATOM    916  N   CYS C  43      -1.720 -12.910 -13.884  1.00 50.39           N  
ATOM    917  CA  CYS C  43      -1.020 -14.172 -14.095  1.00 50.39           C  
ATOM    918  C   CYS C  43      -1.813 -15.338 -13.518  1.00 50.39           C  
ATOM    919  CB  CYS C  43       0.370 -14.126 -13.463  1.00 50.39           C  
ATOM    920  O   CYS C  43      -1.827 -16.429 -14.091  1.00 50.39           O  
ATOM    921  SG  CYS C  43       1.507 -12.988 -14.285  1.00 50.39           S  
ATOM    922  N   CYS C  44      -2.325 -14.995 -12.408  1.00 52.14           N  
ATOM    923  CA  CYS C  44      -3.151 -16.031 -11.799  1.00 52.14           C  
ATOM    924  C   CYS C  44      -4.398 -16.296 -12.635  1.00 52.14           C  
ATOM    925  CB  CYS C  44      -3.552 -15.632 -10.380  1.00 52.14           C  
ATOM    926  O   CYS C  44      -4.923 -17.411 -12.637  1.00 52.14           O  
ATOM    927  SG  CYS C  44      -2.230 -15.831  -9.166  1.00 52.14           S  
ATOM    928  N   ASN C  45      -4.871 -15.377 -13.184  1.00 50.57           N  
ATOM    929  CA  ASN C  45      -6.019 -15.496 -14.077  1.00 50.57           C  
ATOM    930  C   ASN C  45      -5.736 -16.456 -15.229  1.00 50.57           C  
ATOM    931  CB  ASN C  45      -6.423 -14.123 -14.617  1.00 50.57           C  
ATOM    932  O   ASN C  45      -6.607 -17.232 -15.624  1.00 50.57           O  
ATOM    933  CG  ASN C  45      -7.894 -14.047 -14.979  1.00 50.57           C  
ATOM    934  ND2 ASN C  45      -8.609 -13.114 -14.361  1.00 50.57           N  
ATOM    935  OD1 ASN C  45      -8.383 -14.821 -15.805  1.00 50.57           O  
ATOM    936  N   ILE C  46      -4.558 -16.399 -15.673  1.00 50.58           N  
ATOM    937  CA  ILE C  46      -4.156 -17.269 -16.773  1.00 50.58           C  
ATOM    938  C   ILE C  46      -3.974 -18.696 -16.262  1.00 50.58           C  
ATOM    939  CB  ILE C  46      -2.857 -16.769 -17.443  1.00 50.58           C  
ATOM    940  O   ILE C  46      -4.334 -19.658 -16.945  1.00 50.58           O  
ATOM    941  CG1 ILE C  46      -3.160 -15.607 -18.395  1.00 50.58           C  
ATOM    942  CG2 ILE C  46      -2.155 -17.913 -18.180  1.00 50.58           C  
ATOM    943  CD1 ILE C  46      -2.005 -14.629 -18.565  1.00 50.58           C  
ATOM    944  N   VAL C  47      -3.441 -18.685 -15.017  1.00 47.34           N  
ATOM    945  CA  VAL C  47      -3.231 -19.990 -14.401  1.00 47.34           C  
ATOM    946  C   VAL C  47      -4.572 -20.583 -13.975  1.00 47.34           C  
ATOM    947  CB  VAL C  47      -2.279 -19.898 -13.187  1.00 47.34           C  
ATOM    948  O   VAL C  47      -4.777 -21.796 -14.064  1.00 47.34           O  
ATOM    949  CG1 VAL C  47      -2.157 -21.253 -12.492  1.00 47.34           C  
ATOM    950  CG2 VAL C  47      -0.905 -19.392 -13.623  1.00 47.34           C  
ATOM    951  N   ASN C  48      -5.454 -19.775 -13.469  1.00 51.19           N  
ATOM    952  CA  ASN C  48      -6.797 -20.219 -13.109  1.00 51.19           C  
ATOM    953  C   ASN C  48      -7.530 -20.814 -14.308  1.00 51.19           C  
ATOM    954  CB  ASN C  48      -7.603 -19.062 -12.515  1.00 51.19           C  
ATOM    955  O   ASN C  48      -8.230 -21.820 -14.176  1.00 51.19           O  
ATOM    956  CG  ASN C  48      -8.549 -19.512 -11.419  1.00 51.19           C  
ATOM    957  ND2 ASN C  48      -9.828 -19.188 -11.569  1.00 51.19           N  
ATOM    958  OD1 ASN C  48      -8.133 -20.146 -10.445  1.00 51.19           O  
ATOM    959  N   VAL C  49      -7.450 -20.324 -15.377  1.00 49.88           N  
ATOM    960  CA  VAL C  49      -8.026 -20.855 -16.608  1.00 49.88           C  
ATOM    961  C   VAL C  49      -7.306 -22.143 -17.002  1.00 49.88           C  
ATOM    962  CB  VAL C  49      -7.949 -19.827 -17.759  1.00 49.88           C  
ATOM    963  O   VAL C  49      -7.939 -23.103 -17.447  1.00 49.88           O  
ATOM    964  CG1 VAL C  49      -8.552 -20.404 -19.039  1.00 49.88           C  
ATOM    965  CG2 VAL C  49      -8.660 -18.533 -17.367  1.00 49.88           C  
ATOM    966  N   SER C  50      -6.072 -22.295 -16.844  1.00 47.94           N  
ATOM    967  CA  SER C  50      -5.265 -23.478 -17.127  1.00 47.94           C  
ATOM    968  C   SER C  50      -5.285 -24.455 -15.956  1.00 47.94           C  
ATOM    969  CB  SER C  50      -3.823 -23.080 -17.445  1.00 47.94           C  
ATOM    970  O   SER C  50      -5.373 -25.668 -16.154  1.00 47.94           O  
ATOM    971  OG  SER C  50      -3.275 -23.930 -18.438  1.00 47.94           O  
ATOM    972  N   LEU C  51      -5.187 -23.951 -14.776  1.00 40.32           N  
ATOM    973  CA  LEU C  51      -5.081 -24.749 -13.560  1.00 40.32           C  
ATOM    974  C   LEU C  51      -6.454 -24.972 -12.934  1.00 40.32           C  
ATOM    975  CB  LEU C  51      -4.152 -24.068 -12.551  1.00 40.32           C  
ATOM    976  O   LEU C  51      -6.633 -25.892 -12.133  1.00 40.32           O  
ATOM    977  CG  LEU C  51      -2.656 -24.334 -12.720  1.00 40.32           C  
ATOM    978  CD1 LEU C  51      -1.891 -23.865 -11.486  1.00 40.32           C  
ATOM    979  CD2 LEU C  51      -2.402 -25.815 -12.982  1.00 40.32           C  
ATOM    980  N   VAL C  52      -7.422 -24.009 -12.998  1.00 42.99           N  
ATOM    981  CA  VAL C  52      -8.747 -24.177 -12.409  1.00 42.99           C  
ATOM    982  C   VAL C  52      -9.433 -25.397 -13.020  1.00 42.99           C  
ATOM    983  CB  VAL C  52      -9.620 -22.918 -12.610  1.00 42.99           C  
ATOM    984  O   VAL C  52     -10.426 -25.892 -12.481  1.00 42.99           O  
ATOM    985  CG1 VAL C  52     -10.935 -23.045 -11.843  1.00 42.99           C  
ATOM    986  CG2 VAL C  52      -8.861 -21.667 -12.172  1.00 42.99           C  
ATOM    987  N   LYS C  53      -9.076 -25.810 -14.191  1.00 41.33           N  
ATOM    988  CA  LYS C  53      -9.633 -27.078 -14.653  1.00 41.33           C  
ATOM    989  C   LYS C  53      -9.152 -28.238 -13.786  1.00 41.33           C  
ATOM    990  CB  LYS C  53      -9.262 -27.326 -16.115  1.00 41.33           C  
ATOM    991  O   LYS C  53      -9.959 -29.028 -13.293  1.00 41.33           O  
ATOM    992  CG  LYS C  53     -10.400 -27.079 -17.094  1.00 41.33           C  
ATOM    993  CD  LYS C  53      -9.928 -27.184 -18.539  1.00 41.33           C  
ATOM    994  CE  LYS C  53     -11.054 -26.884 -19.519  1.00 41.33           C  
ATOM    995  NZ  LYS C  53     -10.539 -26.658 -20.902  1.00 41.33           N  
ATOM    996  N   PRO C  54      -7.873 -28.505 -13.700  1.00 41.37           N  
ATOM    997  CA  PRO C  54      -7.376 -29.637 -12.915  1.00 41.37           C  
ATOM    998  C   PRO C  54      -7.359 -29.352 -11.414  1.00 41.37           C  
ATOM    999  CB  PRO C  54      -5.955 -29.838 -13.448  1.00 41.37           C  
ATOM   1000  O   PRO C  54      -7.454 -30.279 -10.606  1.00 41.37           O  
ATOM   1001  CG  PRO C  54      -5.598 -28.536 -14.087  1.00 41.37           C  
ATOM   1002  CD  PRO C  54      -6.867 -27.792 -14.395  1.00 41.37           C  
ATOM   1003  N   SER C  55      -7.158 -28.137 -11.044  1.00 38.20           N  
ATOM   1004  CA  SER C  55      -6.983 -27.804  -9.634  1.00 38.20           C  
ATOM   1005  C   SER C  55      -8.315 -27.830  -8.891  1.00 38.20           C  
ATOM   1006  CB  SER C  55      -6.334 -26.427  -9.484  1.00 38.20           C  
ATOM   1007  O   SER C  55      -8.371 -28.215  -7.721  1.00 38.20           O  
ATOM   1008  OG  SER C  55      -4.934 -26.549  -9.303  1.00 38.20           O  
ATOM   1009  N   PHE C  56      -9.446 -27.262  -9.445  1.00 36.61           N  
ATOM   1010  CA  PHE C  56     -10.749 -27.430  -8.812  1.00 36.61           C  
ATOM   1011  C   PHE C  56     -11.044 -28.904  -8.563  1.00 36.61           C  
ATOM   1012  CB  PHE C  56     -11.852 -26.812  -9.676  1.00 36.61           C  
ATOM   1013  O   PHE C  56     -11.739 -29.251  -7.606  1.00 36.61           O  
ATOM   1014  CG  PHE C  56     -13.172 -26.673  -8.967  1.00 36.61           C  
ATOM   1015  CD1 PHE C  56     -14.165 -27.632  -9.122  1.00 36.61           C  
ATOM   1016  CD2 PHE C  56     -13.420 -25.581  -8.145  1.00 36.61           C  
ATOM   1017  CE1 PHE C  56     -15.388 -27.506  -8.467  1.00 36.61           C  
ATOM   1018  CE2 PHE C  56     -14.640 -25.448  -7.487  1.00 36.61           C  
ATOM   1019  CZ  PHE C  56     -15.623 -26.411  -7.650  1.00 36.61           C  
ATOM   1020  N   TYR C  57     -10.477 -29.743  -9.409  1.00 37.52           N  
ATOM   1021  CA  TYR C  57     -10.585 -31.188  -9.241  1.00 37.52           C  
ATOM   1022  C   TYR C  57      -9.822 -31.653  -8.006  1.00 37.52           C  
ATOM   1023  CB  TYR C  57     -10.059 -31.914 -10.483  1.00 37.52           C  
ATOM   1024  O   TYR C  57     -10.310 -32.492  -7.246  1.00 37.52           O  
ATOM   1025  CG  TYR C  57      -9.803 -33.385 -10.264  1.00 37.52           C  
ATOM   1026  CD1 TYR C  57      -8.516 -33.861 -10.027  1.00 37.52           C  
ATOM   1027  CD2 TYR C  57     -10.848 -34.303 -10.294  1.00 37.52           C  
ATOM   1028  CE1 TYR C  57      -8.275 -35.217  -9.827  1.00 37.52           C  
ATOM   1029  CE2 TYR C  57     -10.620 -35.660 -10.095  1.00 37.52           C  
ATOM   1030  OH  TYR C  57      -9.100 -37.450  -9.664  1.00 37.52           O  
ATOM   1031  CZ  TYR C  57      -9.332 -36.107  -9.862  1.00 37.52           C  
ATOM   1032  N   VAL C  58      -8.630 -31.119  -7.821  1.00 38.43           N  
ATOM   1033  CA  VAL C  58      -7.842 -31.488  -6.649  1.00 38.43           C  
ATOM   1034  C   VAL C  58      -8.488 -30.914  -5.390  1.00 38.43           C  
ATOM   1035  CB  VAL C  58      -6.382 -30.999  -6.770  1.00 38.43           C  
ATOM   1036  O   VAL C  58      -8.469 -31.546  -4.332  1.00 38.43           O  
ATOM   1037  CG1 VAL C  58      -5.432 -31.948  -6.040  1.00 38.43           C  
ATOM   1038  CG2 VAL C  58      -5.984 -30.866  -8.239  1.00 38.43           C  
ATOM   1039  N   TYR C  59      -8.966 -29.690  -5.553  1.00 41.77           N  
ATOM   1040  CA  TYR C  59      -9.623 -29.107  -4.388  1.00 41.77           C  
ATOM   1041  C   TYR C  59     -10.899 -29.866  -4.045  1.00 41.77           C  
ATOM   1042  CB  TYR C  59      -9.943 -27.630  -4.633  1.00 41.77           C  
ATOM   1043  O   TYR C  59     -11.179 -30.125  -2.872  1.00 41.77           O  
ATOM   1044  CG  TYR C  59      -9.411 -26.708  -3.563  1.00 41.77           C  
ATOM   1045  CD1 TYR C  59     -10.205 -26.331  -2.483  1.00 41.77           C  
ATOM   1046  CD2 TYR C  59      -8.113 -26.211  -3.631  1.00 41.77           C  
ATOM   1047  CE1 TYR C  59      -9.720 -25.479  -1.496  1.00 41.77           C  
ATOM   1048  CE2 TYR C  59      -7.617 -25.359  -2.649  1.00 41.77           C  
ATOM   1049  OH  TYR C  59      -7.941 -24.157  -0.612  1.00 41.77           O  
ATOM   1050  CZ  TYR C  59      -8.427 -25.000  -1.587  1.00 41.77           C  
ATOM   1051  N   SER C  60     -11.776 -30.058  -4.948  1.00 40.09           N  
ATOM   1052  CA  SER C  60     -12.964 -30.876  -4.723  1.00 40.09           C  
ATOM   1053  C   SER C  60     -12.588 -32.287  -4.283  1.00 40.09           C  
ATOM   1054  CB  SER C  60     -13.820 -30.938  -5.988  1.00 40.09           C  
ATOM   1055  O   SER C  60     -13.331 -32.929  -3.537  1.00 40.09           O  
ATOM   1056  OG  SER C  60     -13.122 -30.393  -7.095  1.00 40.09           O  
ATOM   1057  N   ARG C  61     -11.381 -32.798  -4.826  1.00 37.94           N  
ATOM   1058  CA  ARG C  61     -10.868 -34.101  -4.417  1.00 37.94           C  
ATOM   1059  C   ARG C  61     -10.330 -34.055  -2.990  1.00 37.94           C  
ATOM   1060  CB  ARG C  61      -9.772 -34.573  -5.375  1.00 37.94           C  
ATOM   1061  O   ARG C  61     -10.485 -35.013  -2.231  1.00 37.94           O  
ATOM   1062  CG  ARG C  61     -10.298 -35.302  -6.601  1.00 37.94           C  
ATOM   1063  CD  ARG C  61     -10.680 -36.740  -6.282  1.00 37.94           C  
ATOM   1064  NE  ARG C  61     -12.123 -36.889  -6.113  1.00 37.94           N  
ATOM   1065  NH1 ARG C  61     -12.172 -39.117  -6.724  1.00 37.94           N  
ATOM   1066  NH2 ARG C  61     -14.110 -38.040  -6.143  1.00 37.94           N  
ATOM   1067  CZ  ARG C  61     -12.798 -38.015  -6.327  1.00 37.94           C  
ATOM   1068  N   VAL C  62      -9.702 -32.954  -2.631  1.00 45.00           N  
ATOM   1069  CA  VAL C  62      -9.216 -32.817  -1.262  1.00 45.00           C  
ATOM   1070  C   VAL C  62     -10.396 -32.628  -0.311  1.00 45.00           C  
ATOM   1071  CB  VAL C  62      -8.228 -31.637  -1.125  1.00 45.00           C  
ATOM   1072  O   VAL C  62     -10.413 -33.189   0.787  1.00 45.00           O  
ATOM   1073  CG1 VAL C  62      -7.831 -31.431   0.335  1.00 45.00           C  
ATOM   1074  CG2 VAL C  62      -6.992 -31.875  -1.990  1.00 45.00           C  
ATOM   1075  N   LYS C  63     -11.288 -31.803  -0.742  1.00 41.83           N  
ATOM   1076  CA  LYS C  63     -12.494 -31.663   0.069  1.00 41.83           C  
ATOM   1077  C   LYS C  63     -13.262 -32.980   0.142  1.00 41.83           C  
ATOM   1078  CB  LYS C  63     -13.394 -30.562  -0.493  1.00 41.83           C  
ATOM   1079  O   LYS C  63     -13.801 -33.332   1.194  1.00 41.83           O  
ATOM   1080  CG  LYS C  63     -14.674 -30.343   0.302  1.00 41.83           C  
ATOM   1081  CD  LYS C  63     -15.581 -29.322  -0.371  1.00 41.83           C  
ATOM   1082  CE  LYS C  63     -16.584 -28.730   0.611  1.00 41.83           C  
ATOM   1083  NZ  LYS C  63     -17.914 -28.498  -0.027  1.00 41.83           N  
ATOM   1084  N   ASN C  64     -13.416 -33.688  -1.014  1.00 39.31           N  
ATOM   1085  CA  ASN C  64     -14.055 -34.998  -1.050  1.00 39.31           C  
ATOM   1086  C   ASN C  64     -13.234 -36.044  -0.301  1.00 39.31           C  
ATOM   1087  CB  ASN C  64     -14.288 -35.442  -2.496  1.00 39.31           C  
ATOM   1088  O   ASN C  64     -13.788 -36.995   0.253  1.00 39.31           O  
ATOM   1089  CG  ASN C  64     -15.759 -35.513  -2.855  1.00 39.31           C  
ATOM   1090  ND2 ASN C  64     -16.298 -34.414  -3.370  1.00 39.31           N  
ATOM   1091  OD1 ASN C  64     -16.406 -36.548  -2.671  1.00 39.31           O  
ATOM   1092  N   LEU C  65     -11.863 -35.940  -0.357  1.00 43.51           N  
ATOM   1093  CA  LEU C  65     -10.996 -36.812   0.429  1.00 43.51           C  
ATOM   1094  C   LEU C  65     -11.139 -36.521   1.919  1.00 43.51           C  
ATOM   1095  CB  LEU C  65      -9.536 -36.642   0.001  1.00 43.51           C  
ATOM   1096  O   LEU C  65     -11.143 -37.442   2.738  1.00 43.51           O  
ATOM   1097  CG  LEU C  65      -9.083 -37.464  -1.206  1.00 43.51           C  
ATOM   1098  CD1 LEU C  65      -7.646 -37.114  -1.577  1.00 43.51           C  
ATOM   1099  CD2 LEU C  65      -9.219 -38.956  -0.919  1.00 43.51           C  
ATOM   1100  N   ASN C  66     -11.114 -35.226   2.218  1.00 44.19           N  
ATOM   1101  CA  ASN C  66     -11.343 -34.874   3.616  1.00 44.19           C  
ATOM   1102  C   ASN C  66     -12.752 -35.250   4.065  1.00 44.19           C  
ATOM   1103  CB  ASN C  66     -11.094 -33.381   3.841  1.00 44.19           C  
ATOM   1104  O   ASN C  66     -12.962 -35.616   5.223  1.00 44.19           O  
ATOM   1105  CG  ASN C  66     -10.977 -33.024   5.310  1.00 44.19           C  
ATOM   1106  ND2 ASN C  66     -10.918 -31.730   5.603  1.00 44.19           N  
ATOM   1107  OD1 ASN C  66     -10.939 -33.904   6.174  1.00 44.19           O  
ATOM   1108  N   SER C  67     -13.701 -34.977   3.212  1.00 44.14           N  
ATOM   1109  CA  SER C  67     -15.059 -35.393   3.547  1.00 44.14           C  
ATOM   1110  C   SER C  67     -15.201 -36.911   3.491  1.00 44.14           C  
ATOM   1111  CB  SER C  67     -16.068 -34.743   2.601  1.00 44.14           C  
ATOM   1112  O   SER C  67     -16.050 -37.486   4.176  1.00 44.14           O  
ATOM   1113  OG  SER C  67     -17.391 -34.913   3.081  1.00 44.14           O  
ATOM   1114  N   SER C  68     -14.371 -37.605   2.570  1.00 44.16           N  
ATOM   1115  CA  SER C  68     -14.389 -39.064   2.553  1.00 44.16           C  
ATOM   1116  C   SER C  68     -13.688 -39.639   3.779  1.00 44.16           C  
ATOM   1117  CB  SER C  68     -13.726 -39.593   1.281  1.00 44.16           C  
ATOM   1118  O   SER C  68     -13.729 -40.849   4.013  1.00 44.16           O  
ATOM   1119  OG  SER C  68     -14.640 -40.369   0.523  1.00 44.16           O  
ATOM   1120  N   ARG C  69     -12.773 -38.851   4.415  1.00 42.89           N  
ATOM   1121  CA  ARG C  69     -12.262 -39.347   5.688  1.00 42.89           C  
ATOM   1122  C   ARG C  69     -13.358 -39.366   6.748  1.00 42.89           C  
ATOM   1123  CB  ARG C  69     -11.087 -38.491   6.166  1.00 42.89           C  
ATOM   1124  O   ARG C  69     -13.161 -39.897   7.843  1.00 42.89           O  
ATOM   1125  CG  ARG C  69      -9.971 -38.352   5.143  1.00 42.89           C  
ATOM   1126  CD  ARG C  69      -8.847 -37.460   5.652  1.00 42.89           C  
ATOM   1127  NE  ARG C  69      -7.535 -37.978   5.276  1.00 42.89           N  
ATOM   1128  NH1 ARG C  69      -6.400 -36.019   5.734  1.00 42.89           N  
ATOM   1129  NH2 ARG C  69      -5.264 -37.852   4.957  1.00 42.89           N  
ATOM   1130  CZ  ARG C  69      -6.403 -37.282   5.323  1.00 42.89           C  
ATOM   1131  N   VAL C  70     -14.288 -38.449   6.638  1.00 43.85           N  
ATOM   1132  CA  VAL C  70     -15.243 -38.449   7.740  1.00 43.85           C  
ATOM   1133  C   VAL C  70     -16.188 -39.641   7.606  1.00 43.85           C  
ATOM   1134  CB  VAL C  70     -16.051 -37.133   7.791  1.00 43.85           C  
ATOM   1135  O   VAL C  70     -17.106 -39.808   8.413  1.00 43.85           O  
ATOM   1136  CG1 VAL C  70     -16.416 -36.778   9.232  1.00 43.85           C  
ATOM   1137  CG2 VAL C  70     -15.261 -35.997   7.142  1.00 43.85           C  
ATOM   1138  N   PRO C  71     -16.292 -40.235   6.418  1.00 42.53           N  
ATOM   1139  CA  PRO C  71     -17.418 -41.166   6.515  1.00 42.53           C  
ATOM   1140  C   PRO C  71     -17.170 -42.290   7.518  1.00 42.53           C  
ATOM   1141  CB  PRO C  71     -17.541 -41.721   5.093  1.00 42.53           C  
ATOM   1142  O   PRO C  71     -18.026 -43.158   7.703  1.00 42.53           O  
ATOM   1143  CG  PRO C  71     -16.221 -41.431   4.455  1.00 42.53           C  
ATOM   1144  CD  PRO C  71     -15.521 -40.376   5.263  1.00 42.53           C  
ATOM   1145  N   ASP C  72     -15.889 -42.645   7.691  1.00 42.79           N  
ATOM   1146  CA  ASP C  72     -15.868 -43.927   8.388  1.00 42.79           C  
ATOM   1147  C   ASP C  72     -16.481 -43.805   9.781  1.00 42.79           C  
ATOM   1148  CB  ASP C  72     -14.437 -44.460   8.488  1.00 42.79           C  
ATOM   1149  O   ASP C  72     -16.770 -44.813  10.429  1.00 42.79           O  
ATOM   1150  CG  ASP C  72     -14.371 -45.894   8.984  1.00 42.79           C  
ATOM   1151  OD1 ASP C  72     -14.074 -46.113  10.179  1.00 42.79           O  
ATOM   1152  OD2 ASP C  72     -14.616 -46.812   8.173  1.00 42.79           O  
ATOM   1153  N   LEU C  73     -16.291 -42.609  10.430  1.00 48.59           N  
ATOM   1154  CA  LEU C  73     -16.683 -42.717  11.831  1.00 48.59           C  
ATOM   1155  C   LEU C  73     -18.194 -42.885  11.961  1.00 48.59           C  
ATOM   1156  CB  LEU C  73     -16.227 -41.482  12.612  1.00 48.59           C  
ATOM   1157  O   LEU C  73     -18.689 -43.284  13.017  1.00 48.59           O  
ATOM   1158  CG  LEU C  73     -14.780 -41.492  13.110  1.00 48.59           C  
ATOM   1159  CD1 LEU C  73     -14.402 -40.123  13.666  1.00 48.59           C  
ATOM   1160  CD2 LEU C  73     -14.584 -42.575  14.164  1.00 48.59           C  
ATOM   1161  N   LEU C  74     -19.026 -42.273  10.995  1.00 43.10           N  
ATOM   1162  CA  LEU C  74     -20.420 -42.372  11.414  1.00 43.10           C  
ATOM   1163  C   LEU C  74     -20.911 -43.814  11.330  1.00 43.10           C  
ATOM   1164  CB  LEU C  74     -21.305 -41.468  10.553  1.00 43.10           C  
ATOM   1165  O   LEU C  74     -21.802 -44.215  12.083  1.00 43.10           O  
ATOM   1166  CG  LEU C  74     -21.129 -39.961  10.749  1.00 43.10           C  
ATOM   1167  CD1 LEU C  74     -21.830 -39.196   9.632  1.00 43.10           C  
ATOM   1168  CD2 LEU C  74     -21.661 -39.534  12.113  1.00 43.10           C  
ATOM   1169  N   VAL C  75     -20.623 -44.606  10.379  1.00 31.73           N  
ATOM   1170  CA  VAL C  75     -21.093 -45.978  10.546  1.00 31.73           C  
ATOM   1171  C   VAL C  75     -20.095 -46.766  11.392  1.00 31.73           C  
ATOM   1172  CB  VAL C  75     -21.305 -46.675   9.184  1.00 31.73           C  
ATOM   1173  O   VAL C  75     -20.479 -47.684  12.120  1.00 31.73           O  
ATOM   1174  CG1 VAL C  75     -21.501 -48.178   9.371  1.00 31.73           C  
ATOM   1175  CG2 VAL C  75     -22.499 -46.064   8.452  1.00 31.73           C  
TER    1176      VAL C  75                                                      
ENDMDL                                                                          
END                                                                             
