# Supplementary material for: AI-guided pipeline for protein–protein interaction drug discovery identifies a SARS-CoV-2 inhibitor
Source: Mol Syst Biol. 2024 Mar 11;20(4):428–57. doi: 10.1038/s44320-024-00019-8 (PMC10987651; doi:10.1038/s44320-024-00019-8)
Supplement: Supplementary file 15 — Source Data Fig. 5 [file 44320_2024_19_MOESM15_ESM.zip › Source Data Figure 5/ColabFold/E-E_420f7.result/E_E_420f7_unrelaxed_rank_1_model_2.pdb]

MODEL     1                                                                     
ATOM      1  N   MET B   1       4.711  39.482  21.967  1.00 44.83           N  
ATOM      2  CA  MET B   1       4.381  38.201  22.584  1.00 44.83           C  
ATOM      3  C   MET B   1       3.653  37.294  21.598  1.00 44.83           C  
ATOM      4  CB  MET B   1       3.523  38.411  23.834  1.00 44.83           C  
ATOM      5  O   MET B   1       3.303  36.160  21.933  1.00 44.83           O  
ATOM      6  CG  MET B   1       3.798  37.407  24.941  1.00 44.83           C  
ATOM      7  SD  MET B   1       2.747  37.685  26.419  1.00 44.83           S  
ATOM      8  CE  MET B   1       3.208  36.241  27.417  1.00 44.83           C  
ATOM      9  N   TYR B   2       3.016  37.740  20.514  1.00 54.84           N  
ATOM     10  CA  TYR B   2       2.220  37.124  19.458  1.00 54.84           C  
ATOM     11  C   TYR B   2       3.101  36.324  18.506  1.00 54.84           C  
ATOM     12  CB  TYR B   2       1.443  38.190  18.680  1.00 54.84           C  
ATOM     13  O   TYR B   2       2.599  35.540  17.697  1.00 54.84           O  
ATOM     14  CG  TYR B   2       0.393  38.898  19.502  1.00 54.84           C  
ATOM     15  CD1 TYR B   2      -0.898  38.386  19.610  1.00 54.84           C  
ATOM     16  CD2 TYR B   2       0.690  40.081  20.171  1.00 54.84           C  
ATOM     17  CE1 TYR B   2      -1.868  39.036  20.365  1.00 54.84           C  
ATOM     18  CE2 TYR B   2      -0.272  40.739  20.928  1.00 54.84           C  
ATOM     19  OH  TYR B   2      -2.504  40.858  21.768  1.00 54.84           O  
ATOM     20  CZ  TYR B   2      -1.547  40.210  21.020  1.00 54.84           C  
ATOM     21  N   SER B   3       4.430  36.788  18.444  1.00 55.71           N  
ATOM     22  CA  SER B   3       5.320  36.164  17.470  1.00 55.71           C  
ATOM     23  C   SER B   3       5.529  34.686  17.780  1.00 55.71           C  
ATOM     24  CB  SER B   3       6.669  36.883  17.439  1.00 55.71           C  
ATOM     25  O   SER B   3       5.720  33.876  16.870  1.00 55.71           O  
ATOM     26  OG  SER B   3       6.503  38.252  17.111  1.00 55.71           O  
ATOM     27  N   PHE B   4       5.522  34.350  19.150  1.00 54.62           N  
ATOM     28  CA  PHE B   4       5.800  32.973  19.542  1.00 54.62           C  
ATOM     29  C   PHE B   4       4.648  32.056  19.149  1.00 54.62           C  
ATOM     30  CB  PHE B   4       6.052  32.883  21.050  1.00 54.62           C  
ATOM     31  O   PHE B   4       4.871  30.929  18.700  1.00 54.62           O  
ATOM     32  CG  PHE B   4       6.502  31.522  21.510  1.00 54.62           C  
ATOM     33  CD1 PHE B   4       5.597  30.630  22.073  1.00 54.62           C  
ATOM     34  CD2 PHE B   4       7.829  31.136  21.379  1.00 54.62           C  
ATOM     35  CE1 PHE B   4       6.011  29.370  22.499  1.00 54.62           C  
ATOM     36  CE2 PHE B   4       8.249  29.878  21.802  1.00 54.62           C  
ATOM     37  CZ  PHE B   4       7.339  28.997  22.363  1.00 54.62           C  
ATOM     38  N   VAL B   5       3.377  32.559  19.262  1.00 57.86           N  
ATOM     39  CA  VAL B   5       2.195  31.776  18.920  1.00 57.86           C  
ATOM     40  C   VAL B   5       2.150  31.540  17.412  1.00 57.86           C  
ATOM     41  CB  VAL B   5       0.897  32.472  19.389  1.00 57.86           C  
ATOM     42  O   VAL B   5       1.785  30.453  16.958  1.00 57.86           O  
ATOM     43  CG1 VAL B   5      -0.299  31.533  19.252  1.00 57.86           C  
ATOM     44  CG2 VAL B   5       1.042  32.951  20.832  1.00 57.86           C  
ATOM     45  N   SER B   6       2.702  32.644  16.711  1.00 57.40           N  
ATOM     46  CA  SER B   6       2.693  32.548  15.255  1.00 57.40           C  
ATOM     47  C   SER B   6       3.714  31.529  14.762  1.00 57.40           C  
ATOM     48  CB  SER B   6       2.976  33.913  14.626  1.00 57.40           C  
ATOM     49  O   SER B   6       3.472  30.825  13.779  1.00 57.40           O  
ATOM     50  OG  SER B   6       2.086  34.166  13.552  1.00 57.40           O  
ATOM     51  N   GLU B   7       4.821  31.337  15.579  1.00 60.41           N  
ATOM     52  CA  GLU B   7       5.867  30.395  15.192  1.00 60.41           C  
ATOM     53  C   GLU B   7       5.420  28.953  15.416  1.00 60.41           C  
ATOM     54  CB  GLU B   7       7.156  30.672  15.969  1.00 60.41           C  
ATOM     55  O   GLU B   7       5.714  28.073  14.604  1.00 60.41           O  
ATOM     56  CG  GLU B   7       8.152  31.544  15.218  1.00 60.41           C  
ATOM     57  CD  GLU B   7       9.348  31.953  16.062  1.00 60.41           C  
ATOM     58  OE1 GLU B   7      10.376  31.238  16.045  1.00 60.41           O  
ATOM     59  OE2 GLU B   7       9.257  32.996  16.746  1.00 60.41           O  
ATOM     60  N   GLU B   8       4.586  28.804  16.572  1.00 63.00           N  
ATOM     61  CA  GLU B   8       4.114  27.459  16.886  1.00 63.00           C  
ATOM     62  C   GLU B   8       3.017  27.020  15.921  1.00 63.00           C  
ATOM     63  CB  GLU B   8       3.605  27.391  18.328  1.00 63.00           C  
ATOM     64  O   GLU B   8       2.986  25.865  15.492  1.00 63.00           O  
ATOM     65  CG  GLU B   8       4.712  27.401  19.372  1.00 63.00           C  
ATOM     66  CD  GLU B   8       4.292  26.785  20.698  1.00 63.00           C  
ATOM     67  OE1 GLU B   8       4.573  25.587  20.926  1.00 63.00           O  
ATOM     68  OE2 GLU B   8       3.676  27.507  21.514  1.00 63.00           O  
ATOM     69  N   THR B   9       2.204  28.159  15.561  1.00 61.90           N  
ATOM     70  CA  THR B   9       1.101  27.853  14.657  1.00 61.90           C  
ATOM     71  C   THR B   9       1.620  27.546  13.255  1.00 61.90           C  
ATOM     72  CB  THR B   9       0.092  29.015  14.591  1.00 61.90           C  
ATOM     73  O   THR B   9       1.102  26.656  12.576  1.00 61.90           O  
ATOM     74  CG2 THR B   9      -1.320  28.503  14.330  1.00 61.90           C  
ATOM     75  OG1 THR B   9       0.109  29.725  15.835  1.00 61.90           O  
ATOM     76  N   GLY B  10       2.772  28.236  12.981  1.00 65.55           N  
ATOM     77  CA  GLY B  10       3.362  28.038  11.667  1.00 65.55           C  
ATOM     78  C   GLY B  10       3.911  26.638  11.464  1.00 65.55           C  
ATOM     79  O   GLY B  10       3.734  26.045  10.398  1.00 65.55           O  
ATOM     80  N   THR B  11       4.498  26.034  12.525  1.00 69.59           N  
ATOM     81  CA  THR B  11       5.077  24.697  12.450  1.00 69.59           C  
ATOM     82  C   THR B  11       3.983  23.636  12.386  1.00 69.59           C  
ATOM     83  CB  THR B  11       5.997  24.419  13.653  1.00 69.59           C  
ATOM     84  O   THR B  11       4.126  22.630  11.688  1.00 69.59           O  
ATOM     85  CG2 THR B  11       7.342  25.120  13.492  1.00 69.59           C  
ATOM     86  OG1 THR B  11       5.365  24.891  14.850  1.00 69.59           O  
ATOM     87  N   LEU B  12       2.908  24.062  13.113  1.00 71.13           N  
ATOM     88  CA  LEU B  12       1.813  23.099  13.127  1.00 71.13           C  
ATOM     89  C   LEU B  12       1.161  22.999  11.752  1.00 71.13           C  
ATOM     90  CB  LEU B  12       0.767  23.492  14.173  1.00 71.13           C  
ATOM     91  O   LEU B  12       0.829  21.902  11.296  1.00 71.13           O  
ATOM     92  CG  LEU B  12       0.932  22.873  15.562  1.00 71.13           C  
ATOM     93  CD1 LEU B  12       0.567  23.887  16.641  1.00 71.13           C  
ATOM     94  CD2 LEU B  12       0.080  21.615  15.693  1.00 71.13           C  
ATOM     95  N   ILE B  13       1.044  24.232  11.128  1.00 74.14           N  
ATOM     96  CA  ILE B  13       0.445  24.273   9.798  1.00 74.14           C  
ATOM     97  C   ILE B  13       1.339  23.531   8.807  1.00 74.14           C  
ATOM     98  CB  ILE B  13       0.212  25.726   9.327  1.00 74.14           C  
ATOM     99  O   ILE B  13       0.851  22.760   7.978  1.00 74.14           O  
ATOM    100  CG1 ILE B  13      -0.708  26.464  10.307  1.00 74.14           C  
ATOM    101  CG2 ILE B  13      -0.367  25.747   7.910  1.00 74.14           C  
ATOM    102  CD1 ILE B  13      -0.273  27.892  10.607  1.00 74.14           C  
ATOM    103  N   VAL B  14       2.611  23.696   8.888  1.00 75.40           N  
ATOM    104  CA  VAL B  14       3.595  23.092   7.997  1.00 75.40           C  
ATOM    105  C   VAL B  14       3.628  21.580   8.213  1.00 75.40           C  
ATOM    106  CB  VAL B  14       5.002  23.692   8.214  1.00 75.40           C  
ATOM    107  O   VAL B  14       3.685  20.811   7.251  1.00 75.40           O  
ATOM    108  CG1 VAL B  14       6.032  22.986   7.334  1.00 75.40           C  
ATOM    109  CG2 VAL B  14       4.990  25.193   7.929  1.00 75.40           C  
ATOM    110  N   ASN B  15       3.538  21.202   9.464  1.00 78.13           N  
ATOM    111  CA  ASN B  15       3.568  19.779   9.783  1.00 78.13           C  
ATOM    112  C   ASN B  15       2.347  19.053   9.224  1.00 78.13           C  
ATOM    113  CB  ASN B  15       3.663  19.569  11.295  1.00 78.13           C  
ATOM    114  O   ASN B  15       2.467  17.950   8.688  1.00 78.13           O  
ATOM    115  CG  ASN B  15       4.049  18.151  11.666  1.00 78.13           C  
ATOM    116  ND2 ASN B  15       3.110  17.413  12.246  1.00 78.13           N  
ATOM    117  OD1 ASN B  15       5.182  17.721  11.432  1.00 78.13           O  
ATOM    118  N   SER B  16       1.193  19.835   9.351  1.00 78.00           N  
ATOM    119  CA  SER B  16      -0.040  19.251   8.831  1.00 78.00           C  
ATOM    120  C   SER B  16       0.026  19.080   7.317  1.00 78.00           C  
ATOM    121  CB  SER B  16      -1.243  20.119   9.202  1.00 78.00           C  
ATOM    122  O   SER B  16      -0.361  18.036   6.788  1.00 78.00           O  
ATOM    123  OG  SER B  16      -2.440  19.569   8.680  1.00 78.00           O  
ATOM    124  N   VAL B  17       0.537  19.997   6.619  1.00 79.95           N  
ATOM    125  CA  VAL B  17       0.653  19.974   5.165  1.00 79.95           C  
ATOM    126  C   VAL B  17       1.641  18.888   4.743  1.00 79.95           C  
ATOM    127  CB  VAL B  17       1.098  21.345   4.609  1.00 79.95           C  
ATOM    128  O   VAL B  17       1.395  18.157   3.781  1.00 79.95           O  
ATOM    129  CG1 VAL B  17       1.317  21.270   3.099  1.00 79.95           C  
ATOM    130  CG2 VAL B  17       0.067  22.419   4.951  1.00 79.95           C  
ATOM    131  N   LEU B  18       2.737  18.685   5.427  1.00 81.82           N  
ATOM    132  CA  LEU B  18       3.756  17.681   5.137  1.00 81.82           C  
ATOM    133  C   LEU B  18       3.202  16.273   5.329  1.00 81.82           C  
ATOM    134  CB  LEU B  18       4.981  17.887   6.032  1.00 81.82           C  
ATOM    135  O   LEU B  18       3.452  15.387   4.509  1.00 81.82           O  
ATOM    136  CG  LEU B  18       6.223  17.067   5.679  1.00 81.82           C  
ATOM    137  CD1 LEU B  18       6.858  17.592   4.396  1.00 81.82           C  
ATOM    138  CD2 LEU B  18       7.226  17.095   6.828  1.00 81.82           C  
ATOM    139  N   LEU B  19       2.461  16.172   6.401  1.00 81.93           N  
ATOM    140  CA  LEU B  19       1.868  14.868   6.680  1.00 81.93           C  
ATOM    141  C   LEU B  19       0.865  14.484   5.598  1.00 81.93           C  
ATOM    142  CB  LEU B  19       1.183  14.873   8.050  1.00 81.93           C  
ATOM    143  O   LEU B  19       0.809  13.325   5.181  1.00 81.93           O  
ATOM    144  CG  LEU B  19       2.104  14.799   9.269  1.00 81.93           C  
ATOM    145  CD1 LEU B  19       1.394  14.108  10.428  1.00 81.93           C  
ATOM    146  CD2 LEU B  19       3.399  14.074   8.918  1.00 81.93           C  
ATOM    147  N   PHE B  20       0.093  15.508   5.158  1.00 81.47           N  
ATOM    148  CA  PHE B  20      -0.874  15.281   4.090  1.00 81.47           C  
ATOM    149  C   PHE B  20      -0.172  14.865   2.803  1.00 81.47           C  
ATOM    150  CB  PHE B  20      -1.713  16.539   3.847  1.00 81.47           C  
ATOM    151  O   PHE B  20      -0.601  13.925   2.132  1.00 81.47           O  
ATOM    152  CG  PHE B  20      -2.995  16.279   3.102  1.00 81.47           C  
ATOM    153  CD1 PHE B  20      -3.069  16.479   1.729  1.00 81.47           C  
ATOM    154  CD2 PHE B  20      -4.125  15.835   3.775  1.00 81.47           C  
ATOM    155  CE1 PHE B  20      -4.254  16.239   1.037  1.00 81.47           C  
ATOM    156  CE2 PHE B  20      -5.313  15.593   3.090  1.00 81.47           C  
ATOM    157  CZ  PHE B  20      -5.375  15.797   1.721  1.00 81.47           C  
ATOM    158  N   LEU B  21       0.831  15.457   2.461  1.00 84.52           N  
ATOM    159  CA  LEU B  21       1.611  15.152   1.266  1.00 84.52           C  
ATOM    160  C   LEU B  21       2.212  13.753   1.351  1.00 84.52           C  
ATOM    161  CB  LEU B  21       2.722  16.187   1.072  1.00 84.52           C  
ATOM    162  O   LEU B  21       2.203  13.008   0.369  1.00 84.52           O  
ATOM    163  CG  LEU B  21       2.307  17.518   0.444  1.00 84.52           C  
ATOM    164  CD1 LEU B  21       3.420  18.549   0.605  1.00 84.52           C  
ATOM    165  CD2 LEU B  21       1.955  17.329  -1.027  1.00 84.52           C  
ATOM    166  N   ALA B  22       2.645  13.407   2.520  1.00 82.58           N  
ATOM    167  CA  ALA B  22       3.232  12.088   2.741  1.00 82.58           C  
ATOM    168  C   ALA B  22       2.196  10.985   2.536  1.00 82.58           C  
ATOM    169  CB  ALA B  22       3.828  11.999   4.143  1.00 82.58           C  
ATOM    170  O   ALA B  22       2.501   9.939   1.958  1.00 82.58           O  
ATOM    171  N   PHE B  23       0.929  11.175   2.891  1.00 84.68           N  
ATOM    172  CA  PHE B  23      -0.168  10.221   2.770  1.00 84.68           C  
ATOM    173  C   PHE B  23      -0.510   9.974   1.305  1.00 84.68           C  
ATOM    174  CB  PHE B  23      -1.405  10.724   3.520  1.00 84.68           C  
ATOM    175  O   PHE B  23      -0.700   8.828   0.892  1.00 84.68           O  
ATOM    176  CG  PHE B  23      -2.521   9.718   3.593  1.00 84.68           C  
ATOM    177  CD1 PHE B  23      -3.628   9.825   2.759  1.00 84.68           C  
ATOM    178  CD2 PHE B  23      -2.465   8.665   4.497  1.00 84.68           C  
ATOM    179  CE1 PHE B  23      -4.663   8.895   2.825  1.00 84.68           C  
ATOM    180  CE2 PHE B  23      -3.495   7.732   4.568  1.00 84.68           C  
ATOM    181  CZ  PHE B  23      -4.593   7.849   3.732  1.00 84.68           C  
ATOM    182  N   VAL B  24      -0.510  10.973   0.574  1.00 82.54           N  
ATOM    183  CA  VAL B  24      -0.851  10.876  -0.842  1.00 82.54           C  
ATOM    184  C   VAL B  24       0.205  10.047  -1.571  1.00 82.54           C  
ATOM    185  CB  VAL B  24      -0.976  12.271  -1.493  1.00 82.54           C  
ATOM    186  O   VAL B  24      -0.129   9.165  -2.366  1.00 82.54           O  
ATOM    187  CG1 VAL B  24      -1.201  12.146  -2.999  1.00 82.54           C  
ATOM    188  CG2 VAL B  24      -2.111  13.062  -0.844  1.00 82.54           C  
ATOM    189  N   VAL B  25       1.434  10.283  -1.228  1.00 86.13           N  
ATOM    190  CA  VAL B  25       2.541   9.557  -1.842  1.00 86.13           C  
ATOM    191  C   VAL B  25       2.509   8.095  -1.401  1.00 86.13           C  
ATOM    192  CB  VAL B  25       3.904  10.192  -1.484  1.00 86.13           C  
ATOM    193  O   VAL B  25       2.706   7.190  -2.216  1.00 86.13           O  
ATOM    194  CG1 VAL B  25       5.051   9.380  -2.081  1.00 86.13           C  
ATOM    195  CG2 VAL B  25       3.961  11.640  -1.968  1.00 86.13           C  
ATOM    196  N   PHE B  26       2.274   7.873  -0.189  1.00 84.51           N  
ATOM    197  CA  PHE B  26       2.203   6.528   0.371  1.00 84.51           C  
ATOM    198  C   PHE B  26       1.089   5.725  -0.291  1.00 84.51           C  
ATOM    199  CB  PHE B  26       1.980   6.586   1.885  1.00 84.51           C  
ATOM    200  O   PHE B  26       1.274   4.552  -0.619  1.00 84.51           O  
ATOM    201  CG  PHE B  26       2.278   5.291   2.592  1.00 84.51           C  
ATOM    202  CD1 PHE B  26       1.260   4.392   2.885  1.00 84.51           C  
ATOM    203  CD2 PHE B  26       3.578   4.973   2.964  1.00 84.51           C  
ATOM    204  CE1 PHE B  26       1.533   3.193   3.539  1.00 84.51           C  
ATOM    205  CE2 PHE B  26       3.858   3.776   3.618  1.00 84.51           C  
ATOM    206  CZ  PHE B  26       2.834   2.889   3.906  1.00 84.51           C  
ATOM    207  N   LEU B  27      -0.052   6.357  -0.467  1.00 82.06           N  
ATOM    208  CA  LEU B  27      -1.189   5.707  -1.111  1.00 82.06           C  
ATOM    209  C   LEU B  27      -0.845   5.302  -2.540  1.00 82.06           C  
ATOM    210  CB  LEU B  27      -2.407   6.635  -1.110  1.00 82.06           C  
ATOM    211  O   LEU B  27      -1.212   4.213  -2.986  1.00 82.06           O  
ATOM    212  CG  LEU B  27      -3.199   6.712   0.196  1.00 82.06           C  
ATOM    213  CD1 LEU B  27      -4.570   7.332  -0.051  1.00 82.06           C  
ATOM    214  CD2 LEU B  27      -3.337   5.328   0.822  1.00 82.06           C  
ATOM    215  N   LEU B  28      -0.140   6.049  -3.251  1.00 87.54           N  
ATOM    216  CA  LEU B  28       0.275   5.785  -4.624  1.00 87.54           C  
ATOM    217  C   LEU B  28       1.204   4.577  -4.688  1.00 87.54           C  
ATOM    218  CB  LEU B  28       0.973   7.011  -5.219  1.00 87.54           C  
ATOM    219  O   LEU B  28       1.051   3.716  -5.559  1.00 87.54           O  
ATOM    220  CG  LEU B  28       0.067   8.172  -5.632  1.00 87.54           C  
ATOM    221  CD1 LEU B  28       0.905   9.371  -6.064  1.00 87.54           C  
ATOM    222  CD2 LEU B  28      -0.877   7.743  -6.750  1.00 87.54           C  
ATOM    223  N   VAL B  29       2.097   4.526  -3.768  1.00 83.24           N  
ATOM    224  CA  VAL B  29       3.072   3.441  -3.713  1.00 83.24           C  
ATOM    225  C   VAL B  29       2.361   2.122  -3.419  1.00 83.24           C  
ATOM    226  CB  VAL B  29       4.160   3.709  -2.649  1.00 83.24           C  
ATOM    227  O   VAL B  29       2.647   1.101  -4.050  1.00 83.24           O  
ATOM    228  CG1 VAL B  29       5.118   2.523  -2.547  1.00 83.24           C  
ATOM    229  CG2 VAL B  29       4.923   4.990  -2.979  1.00 83.24           C  
ATOM    230  N   THR B  30       1.416   2.130  -2.471  1.00 83.52           N  
ATOM    231  CA  THR B  30       0.653   0.943  -2.100  1.00 83.52           C  
ATOM    232  C   THR B  30      -0.155   0.427  -3.287  1.00 83.52           C  
ATOM    233  CB  THR B  30      -0.291   1.233  -0.919  1.00 83.52           C  
ATOM    234  O   THR B  30      -0.167  -0.775  -3.561  1.00 83.52           O  
ATOM    235  CG2 THR B  30      -0.963  -0.045  -0.426  1.00 83.52           C  
ATOM    236  OG1 THR B  30       0.460   1.810   0.156  1.00 83.52           O  
ATOM    237  N   LEU B  31      -0.732   1.334  -3.993  1.00 82.05           N  
ATOM    238  CA  LEU B  31      -1.519   0.972  -5.167  1.00 82.05           C  
ATOM    239  C   LEU B  31      -0.629   0.387  -6.259  1.00 82.05           C  
ATOM    240  CB  LEU B  31      -2.272   2.191  -5.704  1.00 82.05           C  
ATOM    241  O   LEU B  31      -1.013  -0.573  -6.930  1.00 82.05           O  
ATOM    242  CG  LEU B  31      -3.449   2.686  -4.862  1.00 82.05           C  
ATOM    243  CD1 LEU B  31      -3.973   4.010  -5.409  1.00 82.05           C  
ATOM    244  CD2 LEU B  31      -4.558   1.641  -4.825  1.00 82.05           C  
ATOM    245  N   ALA B  32       0.540   0.892  -6.443  1.00 78.84           N  
ATOM    246  CA  ALA B  32       1.493   0.415  -7.442  1.00 78.84           C  
ATOM    247  C   ALA B  32       1.938  -1.013  -7.137  1.00 78.84           C  
ATOM    248  CB  ALA B  32       2.703   1.343  -7.509  1.00 78.84           C  
ATOM    249  O   ALA B  32       2.035  -1.846  -8.042  1.00 78.84           O  
ATOM    250  N   ILE B  33       2.180  -1.232  -5.877  1.00 76.12           N  
ATOM    251  CA  ILE B  33       2.634  -2.553  -5.456  1.00 76.12           C  
ATOM    252  C   ILE B  33       1.521  -3.575  -5.675  1.00 76.12           C  
ATOM    253  CB  ILE B  33       3.078  -2.553  -3.976  1.00 76.12           C  
ATOM    254  O   ILE B  33       1.773  -4.683  -6.153  1.00 76.12           O  
ATOM    255  CG1 ILE B  33       4.263  -1.601  -3.773  1.00 76.12           C  
ATOM    256  CG2 ILE B  33       3.430  -3.971  -3.518  1.00 76.12           C  
ATOM    257  CD1 ILE B  33       4.531  -1.248  -2.317  1.00 76.12           C  
ATOM    258  N   LEU B  34       0.276  -3.145  -5.316  1.00 72.93           N  
ATOM    259  CA  LEU B  34      -0.882  -4.015  -5.493  1.00 72.93           C  
ATOM    260  C   LEU B  34      -1.073  -4.373  -6.963  1.00 72.93           C  
ATOM    261  CB  LEU B  34      -2.146  -3.343  -4.951  1.00 72.93           C  
ATOM    262  O   LEU B  34      -1.336  -5.531  -7.295  1.00 72.93           O  
ATOM    263  CG  LEU B  34      -3.388  -4.228  -4.834  1.00 72.93           C  
ATOM    264  CD1 LEU B  34      -3.171  -5.309  -3.780  1.00 72.93           C  
ATOM    265  CD2 LEU B  34      -4.615  -3.386  -4.500  1.00 72.93           C  
ATOM    266  N   THR B  35      -0.889  -3.433  -7.818  1.00 77.28           N  
ATOM    267  CA  THR B  35      -1.025  -3.646  -9.255  1.00 77.28           C  
ATOM    268  C   THR B  35       0.064  -4.584  -9.768  1.00 77.28           C  
ATOM    269  CB  THR B  35      -0.964  -2.314 -10.026  1.00 77.28           C  
ATOM    270  O   THR B  35      -0.201  -5.457 -10.597  1.00 77.28           O  
ATOM    271  CG2 THR B  35      -1.201  -2.530 -11.517  1.00 77.28           C  
ATOM    272  OG1 THR B  35      -1.967  -1.428  -9.516  1.00 77.28           O  
ATOM    273  N   ALA B  36       1.254  -4.468  -9.307  1.00 69.53           N  
ATOM    274  CA  ALA B  36       2.381  -5.318  -9.679  1.00 69.53           C  
ATOM    275  C   ALA B  36       2.167  -6.752  -9.203  1.00 69.53           C  
ATOM    276  CB  ALA B  36       3.682  -4.760  -9.106  1.00 69.53           C  
ATOM    277  O   ALA B  36       2.478  -7.705  -9.921  1.00 69.53           O  
ATOM    278  N   LEU B  37       1.655  -6.807  -8.023  1.00 68.08           N  
ATOM    279  CA  LEU B  37       1.393  -8.123  -7.451  1.00 68.08           C  
ATOM    280  C   LEU B  37       0.345  -8.872  -8.268  1.00 68.08           C  
ATOM    281  CB  LEU B  37       0.927  -7.993  -5.999  1.00 68.08           C  
ATOM    282  O   LEU B  37       0.450 -10.086  -8.458  1.00 68.08           O  
ATOM    283  CG  LEU B  37       2.000  -7.626  -4.973  1.00 68.08           C  
ATOM    284  CD1 LEU B  37       1.366  -7.378  -3.608  1.00 68.08           C  
ATOM    285  CD2 LEU B  37       3.056  -8.722  -4.887  1.00 68.08           C  
ATOM    286  N   ARG B  38      -0.652  -8.094  -8.758  1.00 65.12           N  
ATOM    287  CA  ARG B  38      -1.687  -8.689  -9.598  1.00 65.12           C  
ATOM    288  C   ARG B  38      -1.092  -9.253 -10.883  1.00 65.12           C  
ATOM    289  CB  ARG B  38      -2.768  -7.658  -9.930  1.00 65.12           C  
ATOM    290  O   ARG B  38      -1.452 -10.352 -11.311  1.00 65.12           O  
ATOM    291  CG  ARG B  38      -4.044  -7.821  -9.118  1.00 65.12           C  
ATOM    292  CD  ARG B  38      -5.094  -8.623  -9.873  1.00 65.12           C  
ATOM    293  NE  ARG B  38      -6.174  -7.771 -10.363  1.00 65.12           N  
ATOM    294  NH1 ARG B  38      -7.387  -9.497 -11.305  1.00 65.12           N  
ATOM    295  NH2 ARG B  38      -8.162  -7.343 -11.431  1.00 65.12           N  
ATOM    296  CZ  ARG B  38      -7.239  -8.206 -11.032  1.00 65.12           C  
ATOM    297  N   LEU B  39      -0.278  -8.618 -11.489  1.00 62.36           N  
ATOM    298  CA  LEU B  39       0.370  -9.024 -12.731  1.00 62.36           C  
ATOM    299  C   LEU B  39       1.282 -10.225 -12.501  1.00 62.36           C  
ATOM    300  CB  LEU B  39       1.176  -7.863 -13.320  1.00 62.36           C  
ATOM    301  O   LEU B  39       1.335 -11.137 -13.329  1.00 62.36           O  
ATOM    302  CG  LEU B  39       0.907  -7.528 -14.788  1.00 62.36           C  
ATOM    303  CD1 LEU B  39       1.101  -6.035 -15.035  1.00 62.36           C  
ATOM    304  CD2 LEU B  39       1.813  -8.348 -15.699  1.00 62.36           C  
ATOM    305  N   CYS B  40       1.901 -10.117 -11.326  1.00 60.37           N  
ATOM    306  CA  CYS B  40       2.782 -11.226 -10.976  1.00 60.37           C  
ATOM    307  C   CYS B  40       1.980 -12.489 -10.686  1.00 60.37           C  
ATOM    308  CB  CYS B  40       3.641 -10.866  -9.764  1.00 60.37           C  
ATOM    309  O   CYS B  40       2.367 -13.583 -11.099  1.00 60.37           O  
ATOM    310  SG  CYS B  40       4.976 -12.039  -9.443  1.00 60.37           S  
ATOM    311  N   ALA B  41       0.953 -12.185  -9.960  1.00 60.53           N  
ATOM    312  CA  ALA B  41       0.062 -13.302  -9.658  1.00 60.53           C  
ATOM    313  C   ALA B  41      -0.476 -13.937 -10.938  1.00 60.53           C  
ATOM    314  CB  ALA B  41      -1.092 -12.839  -8.772  1.00 60.53           C  
ATOM    315  O   ALA B  41      -0.627 -15.158 -11.017  1.00 60.53           O  
ATOM    316  N   TYR B  42      -0.587 -13.207 -11.976  1.00 58.52           N  
ATOM    317  CA  TYR B  42      -1.034 -13.691 -13.277  1.00 58.52           C  
ATOM    318  C   TYR B  42       0.050 -14.522 -13.952  1.00 58.52           C  
ATOM    319  CB  TYR B  42      -1.430 -12.518 -14.180  1.00 58.52           C  
ATOM    320  O   TYR B  42      -0.231 -15.587 -14.508  1.00 58.52           O  
ATOM    321  CG  TYR B  42      -2.033 -12.942 -15.497  1.00 58.52           C  
ATOM    322  CD1 TYR B  42      -1.270 -12.956 -16.662  1.00 58.52           C  
ATOM    323  CD2 TYR B  42      -3.367 -13.329 -15.579  1.00 58.52           C  
ATOM    324  CE1 TYR B  42      -1.822 -13.344 -17.879  1.00 58.52           C  
ATOM    325  CE2 TYR B  42      -3.929 -13.719 -16.790  1.00 58.52           C  
ATOM    326  OH  TYR B  42      -3.702 -14.109 -19.134  1.00 58.52           O  
ATOM    327  CZ  TYR B  42      -3.150 -13.724 -17.932  1.00 58.52           C  
ATOM    328  N   CYS B  43       1.184 -14.123 -13.898  1.00 54.16           N  
ATOM    329  CA  CYS B  43       2.320 -14.794 -14.520  1.00 54.16           C  
ATOM    330  C   CYS B  43       2.724 -16.031 -13.726  1.00 54.16           C  
ATOM    331  CB  CYS B  43       3.509 -13.840 -14.635  1.00 54.16           C  
ATOM    332  O   CYS B  43       3.090 -17.054 -14.307  1.00 54.16           O  
ATOM    333  SG  CYS B  43       3.525 -12.879 -16.164  1.00 54.16           S  
ATOM    334  N   CYS B  44       2.784 -15.755 -12.449  1.00 53.06           N  
ATOM    335  CA  CYS B  44       3.113 -16.895 -11.601  1.00 53.06           C  
ATOM    336  C   CYS B  44       2.070 -17.997 -11.739  1.00 53.06           C  
ATOM    337  CB  CYS B  44       3.221 -16.462 -10.139  1.00 53.06           C  
ATOM    338  O   CYS B  44       2.397 -19.182 -11.651  1.00 53.06           O  
ATOM    339  SG  CYS B  44       4.834 -15.778  -9.700  1.00 53.06           S  
ATOM    340  N   ASN B  45       0.942 -17.570 -11.924  1.00 52.13           N  
ATOM    341  CA  ASN B  45      -0.143 -18.512 -12.176  1.00 52.13           C  
ATOM    342  C   ASN B  45       0.097 -19.317 -13.449  1.00 52.13           C  
ATOM    343  CB  ASN B  45      -1.483 -17.777 -12.257  1.00 52.13           C  
ATOM    344  O   ASN B  45      -0.152 -20.523 -13.483  1.00 52.13           O  
ATOM    345  CG  ASN B  45      -2.665 -18.725 -12.322  1.00 52.13           C  
ATOM    346  ND2 ASN B  45      -3.481 -18.584 -13.361  1.00 52.13           N  
ATOM    347  OD1 ASN B  45      -2.844 -19.575 -11.447  1.00 52.13           O  
ATOM    348  N   ILE B  46       0.621 -18.688 -14.396  1.00 53.83           N  
ATOM    349  CA  ILE B  46       0.919 -19.335 -15.669  1.00 53.83           C  
ATOM    350  C   ILE B  46       2.168 -20.203 -15.526  1.00 53.83           C  
ATOM    351  CB  ILE B  46       1.114 -18.298 -16.798  1.00 53.83           C  
ATOM    352  O   ILE B  46       2.221 -21.317 -16.054  1.00 53.83           O  
ATOM    353  CG1 ILE B  46      -0.244 -17.848 -17.349  1.00 53.83           C  
ATOM    354  CG2 ILE B  46       1.994 -18.872 -17.912  1.00 53.83           C  
ATOM    355  CD1 ILE B  46      -0.315 -16.365 -17.684  1.00 53.83           C  
ATOM    356  N   VAL B  47       3.148 -19.621 -14.743  1.00 50.55           N  
ATOM    357  CA  VAL B  47       4.405 -20.342 -14.564  1.00 50.55           C  
ATOM    358  C   VAL B  47       4.206 -21.489 -13.576  1.00 50.55           C  
ATOM    359  CB  VAL B  47       5.531 -19.405 -14.073  1.00 50.55           C  
ATOM    360  O   VAL B  47       4.770 -22.572 -13.751  1.00 50.55           O  
ATOM    361  CG1 VAL B  47       6.776 -20.208 -13.700  1.00 50.55           C  
ATOM    362  CG2 VAL B  47       5.863 -18.365 -15.142  1.00 50.55           C  
ATOM    363  N   ASN B  48       3.503 -21.211 -12.539  1.00 52.55           N  
ATOM    364  CA  ASN B  48       3.152 -22.300 -11.634  1.00 52.55           C  
ATOM    365  C   ASN B  48       2.393 -23.409 -12.358  1.00 52.55           C  
ATOM    366  CB  ASN B  48       2.329 -21.776 -10.456  1.00 52.55           C  
ATOM    367  O   ASN B  48       2.631 -24.593 -12.112  1.00 52.55           O  
ATOM    368  CG  ASN B  48       2.330 -22.725  -9.274  1.00 52.55           C  
ATOM    369  ND2 ASN B  48       1.142 -23.088  -8.804  1.00 52.55           N  
ATOM    370  OD1 ASN B  48       3.389 -23.129  -8.787  1.00 52.55           O  
ATOM    371  N   VAL B  49       1.577 -23.080 -13.279  1.00 48.46           N  
ATOM    372  CA  VAL B  49       0.878 -24.028 -14.140  1.00 48.46           C  
ATOM    373  C   VAL B  49       1.846 -24.598 -15.174  1.00 48.46           C  
ATOM    374  CB  VAL B  49      -0.329 -23.371 -14.845  1.00 48.46           C  
ATOM    375  O   VAL B  49       1.780 -25.783 -15.510  1.00 48.46           O  
ATOM    376  CG1 VAL B  49      -0.983 -24.348 -15.820  1.00 48.46           C  
ATOM    377  CG2 VAL B  49      -1.344 -22.878 -13.816  1.00 48.46           C  
ATOM    378  N   SER B  50       2.697 -23.760 -15.698  1.00 51.85           N  
ATOM    379  CA  SER B  50       3.717 -24.187 -16.649  1.00 51.85           C  
ATOM    380  C   SER B  50       4.885 -24.866 -15.941  1.00 51.85           C  
ATOM    381  CB  SER B  50       4.227 -22.994 -17.460  1.00 51.85           C  
ATOM    382  O   SER B  50       5.485 -25.799 -16.478  1.00 51.85           O  
ATOM    383  OG  SER B  50       3.173 -22.403 -18.201  1.00 51.85           O  
ATOM    384  N   LEU B  51       5.293 -24.350 -14.824  1.00 45.06           N  
ATOM    385  CA  LEU B  51       6.423 -24.893 -14.078  1.00 45.06           C  
ATOM    386  C   LEU B  51       6.022 -26.161 -13.330  1.00 45.06           C  
ATOM    387  CB  LEU B  51       6.964 -23.855 -13.091  1.00 45.06           C  
ATOM    388  O   LEU B  51       6.863 -27.023 -13.065  1.00 45.06           O  
ATOM    389  CG  LEU B  51       7.810 -22.730 -13.688  1.00 45.06           C  
ATOM    390  CD1 LEU B  51       9.102 -22.561 -12.896  1.00 45.06           C  
ATOM    391  CD2 LEU B  51       8.111 -23.007 -15.157  1.00 45.06           C  
ATOM    392  N   VAL B  52       4.758 -26.232 -12.879  1.00 46.54           N  
ATOM    393  CA  VAL B  52       4.324 -27.494 -12.289  1.00 46.54           C  
ATOM    394  C   VAL B  52       4.422 -28.610 -13.327  1.00 46.54           C  
ATOM    395  CB  VAL B  52       2.882 -27.399 -11.742  1.00 46.54           C  
ATOM    396  O   VAL B  52       4.574 -29.782 -12.975  1.00 46.54           O  
ATOM    397  CG1 VAL B  52       2.832 -26.504 -10.505  1.00 46.54           C  
ATOM    398  CG2 VAL B  52       1.936 -26.878 -12.822  1.00 46.54           C  
ATOM    399  N   LYS B  53       4.359 -28.227 -14.592  1.00 44.60           N  
ATOM    400  CA  LYS B  53       4.570 -29.276 -15.586  1.00 44.60           C  
ATOM    401  C   LYS B  53       6.050 -29.630 -15.706  1.00 44.60           C  
ATOM    402  CB  LYS B  53       4.023 -28.843 -16.947  1.00 44.60           C  
ATOM    403  O   LYS B  53       6.414 -30.808 -15.702  1.00 44.60           O  
ATOM    404  CG  LYS B  53       2.964 -29.777 -17.514  1.00 44.60           C  
ATOM    405  CD  LYS B  53       1.562 -29.209 -17.330  1.00 44.60           C  
ATOM    406  CE  LYS B  53       0.972 -28.735 -18.651  1.00 44.60           C  
ATOM    407  NZ  LYS B  53      -0.483 -28.422 -18.527  1.00 44.60           N  
ATOM    408  N   PRO B  54       6.849 -28.709 -16.295  1.00 44.11           N  
ATOM    409  CA  PRO B  54       8.237 -29.098 -16.556  1.00 44.11           C  
ATOM    410  C   PRO B  54       9.077 -29.177 -15.283  1.00 44.11           C  
ATOM    411  CB  PRO B  54       8.746 -27.989 -17.480  1.00 44.11           C  
ATOM    412  O   PRO B  54      10.236 -29.596 -15.329  1.00 44.11           O  
ATOM    413  CG  PRO B  54       7.800 -26.852 -17.269  1.00 44.11           C  
ATOM    414  CD  PRO B  54       6.538 -27.388 -16.656  1.00 44.11           C  
ATOM    415  N   SER B  55       8.691 -28.720 -14.157  1.00 43.47           N  
ATOM    416  CA  SER B  55       9.489 -28.765 -12.936  1.00 43.47           C  
ATOM    417  C   SER B  55       9.830 -30.201 -12.551  1.00 43.47           C  
ATOM    418  CB  SER B  55       8.749 -28.082 -11.786  1.00 43.47           C  
ATOM    419  O   SER B  55      10.854 -30.451 -11.911  1.00 43.47           O  
ATOM    420  OG  SER B  55       8.407 -26.750 -12.128  1.00 43.47           O  
ATOM    421  N   PHE B  56       8.951 -31.181 -12.845  1.00 37.12           N  
ATOM    422  CA  PHE B  56       9.336 -32.577 -12.667  1.00 37.12           C  
ATOM    423  C   PHE B  56      10.469 -32.951 -13.614  1.00 37.12           C  
ATOM    424  CB  PHE B  56       8.135 -33.500 -12.894  1.00 37.12           C  
ATOM    425  O   PHE B  56      11.370 -33.707 -13.244  1.00 37.12           O  
ATOM    426  CG  PHE B  56       8.347 -34.905 -12.400  1.00 37.12           C  
ATOM    427  CD1 PHE B  56       8.718 -35.917 -13.278  1.00 37.12           C  
ATOM    428  CD2 PHE B  56       8.177 -35.215 -11.057  1.00 37.12           C  
ATOM    429  CE1 PHE B  56       8.915 -37.219 -12.823  1.00 37.12           C  
ATOM    430  CE2 PHE B  56       8.372 -36.514 -10.595  1.00 37.12           C  
ATOM    431  CZ  PHE B  56       8.741 -37.514 -11.480  1.00 37.12           C  
ATOM    432  N   TYR B  57      10.458 -32.358 -14.876  1.00 41.86           N  
ATOM    433  CA  TYR B  57      11.494 -32.682 -15.851  1.00 41.86           C  
ATOM    434  C   TYR B  57      12.822 -32.037 -15.471  1.00 41.86           C  
ATOM    435  CB  TYR B  57      11.075 -32.227 -17.252  1.00 41.86           C  
ATOM    436  O   TYR B  57      13.875 -32.672 -15.561  1.00 41.86           O  
ATOM    437  CG  TYR B  57      12.094 -32.537 -18.321  1.00 41.86           C  
ATOM    438  CD1 TYR B  57      12.951 -31.549 -18.801  1.00 41.86           C  
ATOM    439  CD2 TYR B  57      12.201 -33.817 -18.854  1.00 41.86           C  
ATOM    440  CE1 TYR B  57      13.891 -31.830 -19.788  1.00 41.86           C  
ATOM    441  CE2 TYR B  57      13.137 -34.109 -19.841  1.00 41.86           C  
ATOM    442  OH  TYR B  57      14.904 -33.394 -21.278  1.00 41.86           O  
ATOM    443  CZ  TYR B  57      13.976 -33.110 -20.301  1.00 41.86           C  
ATOM    444  N   VAL B  58      12.787 -30.853 -15.050  1.00 40.37           N  
ATOM    445  CA  VAL B  58      14.016 -30.152 -14.694  1.00 40.37           C  
ATOM    446  C   VAL B  58      14.581 -30.724 -13.396  1.00 40.37           C  
ATOM    447  CB  VAL B  58      13.780 -28.632 -14.547  1.00 40.37           C  
ATOM    448  O   VAL B  58      15.799 -30.800 -13.222  1.00 40.37           O  
ATOM    449  CG1 VAL B  58      15.108 -27.878 -14.524  1.00 40.37           C  
ATOM    450  CG2 VAL B  58      12.891 -28.119 -15.679  1.00 40.37           C  
ATOM    451  N   TYR B  59      13.713 -31.164 -12.548  1.00 45.83           N  
ATOM    452  CA  TYR B  59      14.187 -31.834 -11.341  1.00 45.83           C  
ATOM    453  C   TYR B  59      14.894 -33.140 -11.684  1.00 45.83           C  
ATOM    454  CB  TYR B  59      13.023 -32.106 -10.384  1.00 45.83           C  
ATOM    455  O   TYR B  59      15.934 -33.461 -11.104  1.00 45.83           O  
ATOM    456  CG  TYR B  59      13.432 -32.166  -8.932  1.00 45.83           C  
ATOM    457  CD1 TYR B  59      13.706 -33.385  -8.316  1.00 45.83           C  
ATOM    458  CD2 TYR B  59      13.545 -31.006  -8.175  1.00 45.83           C  
ATOM    459  CE1 TYR B  59      14.081 -33.446  -6.978  1.00 45.83           C  
ATOM    460  CE2 TYR B  59      13.920 -31.055  -6.836  1.00 45.83           C  
ATOM    461  OH  TYR B  59      14.557 -32.332  -4.922  1.00 45.83           O  
ATOM    462  CZ  TYR B  59      14.186 -32.277  -6.247  1.00 45.83           C  
ATOM    463  N   SER B  60      14.359 -33.926 -12.626  1.00 46.11           N  
ATOM    464  CA  SER B  60      14.971 -35.167 -13.090  1.00 46.11           C  
ATOM    465  C   SER B  60      16.226 -34.892 -13.911  1.00 46.11           C  
ATOM    466  CB  SER B  60      13.975 -35.978 -13.921  1.00 46.11           C  
ATOM    467  O   SER B  60      17.157 -35.700 -13.922  1.00 46.11           O  
ATOM    468  OG  SER B  60      12.655 -35.801 -13.436  1.00 46.11           O  
ATOM    469  N   ARG B  61      16.153 -33.818 -14.700  1.00 40.73           N  
ATOM    470  CA  ARG B  61      17.304 -33.428 -15.509  1.00 40.73           C  
ATOM    471  C   ARG B  61      18.433 -32.895 -14.633  1.00 40.73           C  
ATOM    472  CB  ARG B  61      16.902 -32.375 -16.544  1.00 40.73           C  
ATOM    473  O   ARG B  61      19.608 -33.145 -14.906  1.00 40.73           O  
ATOM    474  CG  ARG B  61      16.319 -32.958 -17.821  1.00 40.73           C  
ATOM    475  CD  ARG B  61      17.408 -33.376 -18.799  1.00 40.73           C  
ATOM    476  NE  ARG B  61      17.788 -34.774 -18.617  1.00 40.73           N  
ATOM    477  NH1 ARG B  61      18.728 -35.006 -20.714  1.00 40.73           N  
ATOM    478  NH2 ARG B  61      18.705 -36.779 -19.260  1.00 40.73           N  
ATOM    479  CZ  ARG B  61      18.406 -35.517 -19.531  1.00 40.73           C  
ATOM    480  N   VAL B  62      18.035 -32.102 -13.626  1.00 48.27           N  
ATOM    481  CA  VAL B  62      19.055 -31.612 -12.705  1.00 48.27           C  
ATOM    482  C   VAL B  62      19.610 -32.773 -11.883  1.00 48.27           C  
ATOM    483  CB  VAL B  62      18.496 -30.516 -11.770  1.00 48.27           C  
ATOM    484  O   VAL B  62      20.812 -32.829 -11.610  1.00 48.27           O  
ATOM    485  CG1 VAL B  62      19.527 -30.133 -10.710  1.00 48.27           C  
ATOM    486  CG2 VAL B  62      18.075 -29.290 -12.578  1.00 48.27           C  
ATOM    487  N   LYS B  63      18.764 -33.711 -11.493  1.00 43.08           N  
ATOM    488  CA  LYS B  63      19.210 -34.922 -10.810  1.00 43.08           C  
ATOM    489  C   LYS B  63      20.066 -35.789 -11.729  1.00 43.08           C  
ATOM    490  CB  LYS B  63      18.011 -35.723 -10.300  1.00 43.08           C  
ATOM    491  O   LYS B  63      21.048 -36.389 -11.288  1.00 43.08           O  
ATOM    492  CG  LYS B  63      18.388 -36.923  -9.443  1.00 43.08           C  
ATOM    493  CD  LYS B  63      17.153 -37.643  -8.916  1.00 43.08           C  
ATOM    494  CE  LYS B  63      17.500 -39.021  -8.369  1.00 43.08           C  
ATOM    495  NZ  LYS B  63      16.281 -39.766  -7.933  1.00 43.08           N  
ATOM    496  N   ASN B  64      19.714 -35.846 -13.036  1.00 43.41           N  
ATOM    497  CA  ASN B  64      20.506 -36.586 -14.012  1.00 43.41           C  
ATOM    498  C   ASN B  64      21.837 -35.895 -14.294  1.00 43.41           C  
ATOM    499  CB  ASN B  64      19.719 -36.774 -15.311  1.00 43.41           C  
ATOM    500  O   ASN B  64      22.843 -36.558 -14.553  1.00 43.41           O  
ATOM    501  CG  ASN B  64      19.866 -38.168 -15.887  1.00 43.41           C  
ATOM    502  ND2 ASN B  64      18.932 -39.050 -15.551  1.00 43.41           N  
ATOM    503  OD1 ASN B  64      20.812 -38.451 -16.627  1.00 43.41           O  
ATOM    504  N   LEU B  65      21.790 -34.584 -14.341  1.00 43.05           N  
ATOM    505  CA  LEU B  65      23.049 -33.880 -14.556  1.00 43.05           C  
ATOM    506  C   LEU B  65      23.951 -33.994 -13.332  1.00 43.05           C  
ATOM    507  CB  LEU B  65      22.791 -32.406 -14.879  1.00 43.05           C  
ATOM    508  O   LEU B  65      25.172 -34.103 -13.463  1.00 43.05           O  
ATOM    509  CG  LEU B  65      22.229 -32.105 -16.269  1.00 43.05           C  
ATOM    510  CD1 LEU B  65      21.827 -30.638 -16.372  1.00 43.05           C  
ATOM    511  CD2 LEU B  65      23.248 -32.462 -17.347  1.00 43.05           C  
ATOM    512  N   ASN B  66      23.331 -33.850 -12.131  1.00 43.71           N  
ATOM    513  CA  ASN B  66      24.108 -34.011 -10.906  1.00 43.71           C  
ATOM    514  C   ASN B  66      24.487 -35.470 -10.670  1.00 43.71           C  
ATOM    515  CB  ASN B  66      23.337 -33.461  -9.705  1.00 43.71           C  
ATOM    516  O   ASN B  66      25.553 -35.759 -10.125  1.00 43.71           O  
ATOM    517  CG  ASN B  66      24.204 -33.318  -8.470  1.00 43.71           C  
ATOM    518  ND2 ASN B  66      23.958 -34.158  -7.472  1.00 43.71           N  
ATOM    519  OD1 ASN B  66      25.087 -32.458  -8.413  1.00 43.71           O  
ATOM    520  N   SER B  67      23.572 -36.413 -11.064  1.00 46.41           N  
ATOM    521  CA  SER B  67      23.900 -37.831 -10.956  1.00 46.41           C  
ATOM    522  C   SER B  67      24.913 -38.247 -12.017  1.00 46.41           C  
ATOM    523  CB  SER B  67      22.638 -38.685 -11.082  1.00 46.41           C  
ATOM    524  O   SER B  67      25.708 -39.164 -11.799  1.00 46.41           O  
ATOM    525  OG  SER B  67      22.902 -40.030 -10.719  1.00 46.41           O  
ATOM    526  N   SER B  68      24.906 -37.576 -13.247  1.00 45.03           N  
ATOM    527  CA  SER B  68      25.927 -37.906 -14.235  1.00 45.03           C  
ATOM    528  C   SER B  68      27.306 -37.432 -13.786  1.00 45.03           C  
ATOM    529  CB  SER B  68      25.583 -37.286 -15.590  1.00 45.03           C  
ATOM    530  O   SER B  68      28.324 -37.862 -14.331  1.00 45.03           O  
ATOM    531  OG  SER B  68      24.333 -37.763 -16.058  1.00 45.03           O  
ATOM    532  N   ARG B  69      27.304 -36.355 -12.953  1.00 40.76           N  
ATOM    533  CA  ARG B  69      28.645 -35.945 -12.548  1.00 40.76           C  
ATOM    534  C   ARG B  69      29.237 -36.926 -11.542  1.00 40.76           C  
ATOM    535  CB  ARG B  69      28.620 -34.535 -11.953  1.00 40.76           C  
ATOM    536  O   ARG B  69      30.448 -36.931 -11.311  1.00 40.76           O  
ATOM    537  CG  ARG B  69      29.495 -33.538 -12.695  1.00 40.76           C  
ATOM    538  CD  ARG B  69      29.443 -32.157 -12.057  1.00 40.76           C  
ATOM    539  NE  ARG B  69      30.462 -31.269 -12.609  1.00 40.76           N  
ATOM    540  NH1 ARG B  69      29.006 -29.526 -13.035  1.00 40.76           N  
ATOM    541  NH2 ARG B  69      31.232 -29.317 -13.543  1.00 40.76           N  
ATOM    542  CZ  ARG B  69      30.231 -30.039 -13.061  1.00 40.76           C  
ATOM    543  N   VAL B  70      28.397 -37.691 -10.821  1.00 42.33           N  
ATOM    544  CA  VAL B  70      29.077 -38.502  -9.816  1.00 42.33           C  
ATOM    545  C   VAL B  70      29.792 -39.670 -10.492  1.00 42.33           C  
ATOM    546  CB  VAL B  70      28.092 -39.026  -8.748  1.00 42.33           C  
ATOM    547  O   VAL B  70      30.568 -40.384  -9.854  1.00 42.33           O  
ATOM    548  CG1 VAL B  70      27.759 -37.931  -7.736  1.00 42.33           C  
ATOM    549  CG2 VAL B  70      26.819 -39.552  -9.409  1.00 42.33           C  
ATOM    550  N   PRO B  71      29.235 -40.188 -11.592  1.00 43.59           N  
ATOM    551  CA  PRO B  71      29.932 -41.455 -11.823  1.00 43.59           C  
ATOM    552  C   PRO B  71      31.422 -41.267 -12.098  1.00 43.59           C  
ATOM    553  CB  PRO B  71      29.219 -42.033 -13.048  1.00 43.59           C  
ATOM    554  O   PRO B  71      32.182 -42.238 -12.097  1.00 43.59           O  
ATOM    555  CG  PRO B  71      28.556 -40.858 -13.693  1.00 43.59           C  
ATOM    556  CD  PRO B  71      28.422 -39.766 -12.671  1.00 43.59           C  
ATOM    557  N   ASP B  72      31.817 -40.171 -12.767  1.00 43.61           N  
ATOM    558  CA  ASP B  72      33.187 -40.290 -13.258  1.00 43.61           C  
ATOM    559  C   ASP B  72      34.177 -40.398 -12.101  1.00 43.61           C  
ATOM    560  CB  ASP B  72      33.544 -39.098 -14.148  1.00 43.61           C  
ATOM    561  O   ASP B  72      35.314 -40.837 -12.289  1.00 43.61           O  
ATOM    562  CG  ASP B  72      34.693 -39.389 -15.097  1.00 43.61           C  
ATOM    563  OD1 ASP B  72      35.840 -38.985 -14.808  1.00 43.61           O  
ATOM    564  OD2 ASP B  72      34.449 -40.027 -16.144  1.00 43.61           O  
ATOM    565  N   LEU B  73      33.897 -39.729 -11.000  1.00 41.06           N  
ATOM    566  CA  LEU B  73      35.007 -39.802 -10.057  1.00 41.06           C  
ATOM    567  C   LEU B  73      35.155 -41.214  -9.499  1.00 41.06           C  
ATOM    568  CB  LEU B  73      34.805 -38.807  -8.912  1.00 41.06           C  
ATOM    569  O   LEU B  73      36.168 -41.537  -8.875  1.00 41.06           O  
ATOM    570  CG  LEU B  73      36.075 -38.257  -8.259  1.00 41.06           C  
ATOM    571  CD1 LEU B  73      36.403 -36.877  -8.819  1.00 41.06           C  
ATOM    572  CD2 LEU B  73      35.916 -38.201  -6.744  1.00 41.06           C  
ATOM    573  N   LEU B  74      34.069 -42.000  -9.453  1.00 41.77           N  
ATOM    574  CA  LEU B  74      34.365 -43.267  -8.794  1.00 41.77           C  
ATOM    575  C   LEU B  74      35.217 -44.160  -9.690  1.00 41.77           C  
ATOM    576  CB  LEU B  74      33.070 -43.991  -8.417  1.00 41.77           C  
ATOM    577  O   LEU B  74      35.747 -45.177  -9.237  1.00 41.77           O  
ATOM    578  CG  LEU B  74      32.136 -43.253  -7.456  1.00 41.77           C  
ATOM    579  CD1 LEU B  74      30.682 -43.472  -7.858  1.00 41.77           C  
ATOM    580  CD2 LEU B  74      32.375 -43.712  -6.021  1.00 41.77           C  
ATOM    581  N   VAL B  75      35.223 -44.007 -10.922  1.00 31.12           N  
ATOM    582  CA  VAL B  75      36.267 -44.832 -11.520  1.00 31.12           C  
ATOM    583  C   VAL B  75      37.582 -44.057 -11.557  1.00 31.12           C  
ATOM    584  CB  VAL B  75      35.880 -45.293 -12.944  1.00 31.12           C  
ATOM    585  O   VAL B  75      37.594 -42.856 -11.839  1.00 31.12           O  
ATOM    586  CG1 VAL B  75      36.703 -46.511 -13.359  1.00 31.12           C  
ATOM    587  CG2 VAL B  75      34.386 -45.603 -13.017  1.00 31.12           C  
TER     588      VAL B  75                                                      
ATOM    589  N   MET C   1      -9.284  38.748  21.846  1.00 44.84           N  
ATOM    590  CA  MET C   1      -8.899  38.631  20.443  1.00 44.84           C  
ATOM    591  C   MET C   1      -8.057  37.380  20.212  1.00 44.84           C  
ATOM    592  CB  MET C   1      -8.127  39.872  19.991  1.00 44.84           C  
ATOM    593  O   MET C   1      -7.650  37.101  19.083  1.00 44.84           O  
ATOM    594  CG  MET C   1      -8.374  40.253  18.540  1.00 44.84           C  
ATOM    595  SD  MET C   1      -7.433  41.745  18.035  1.00 44.84           S  
ATOM    596  CE  MET C   1      -7.821  41.784  16.263  1.00 44.84           C  
ATOM    597  N   TYR C   2      -7.388  36.726  21.176  1.00 54.94           N  
ATOM    598  CA  TYR C   2      -6.490  35.577  21.230  1.00 54.94           C  
ATOM    599  C   TYR C   2      -7.255  34.277  21.014  1.00 54.94           C  
ATOM    600  CB  TYR C   2      -5.753  35.533  22.572  1.00 54.94           C  
ATOM    601  O   TYR C   2      -6.654  33.230  20.761  1.00 54.94           O  
ATOM    602  CG  TYR C   2      -4.830  36.705  22.796  1.00 54.94           C  
ATOM    603  CD1 TYR C   2      -3.522  36.688  22.317  1.00 54.94           C  
ATOM    604  CD2 TYR C   2      -5.262  37.831  23.489  1.00 54.94           C  
ATOM    605  CE1 TYR C   2      -2.666  37.765  22.522  1.00 54.94           C  
ATOM    606  CE2 TYR C   2      -4.415  38.914  23.700  1.00 54.94           C  
ATOM    607  OH  TYR C   2      -2.278  39.941  23.421  1.00 54.94           O  
ATOM    608  CZ  TYR C   2      -3.121  38.872  23.214  1.00 54.94           C  
ATOM    609  N   SER C   3      -8.600  34.337  21.410  1.00 55.91           N  
ATOM    610  CA  SER C   3      -9.385  33.107  21.356  1.00 55.91           C  
ATOM    611  C   SER C   3      -9.507  32.592  19.926  1.00 55.91           C  
ATOM    612  CB  SER C   3     -10.777  33.334  21.946  1.00 55.91           C  
ATOM    613  O   SER C   3      -9.582  31.383  19.700  1.00 55.91           O  
ATOM    614  OG  SER C   3     -10.689  33.754  23.296  1.00 55.91           O  
ATOM    615  N   PHE C   4      -9.535  33.584  18.916  1.00 54.59           N  
ATOM    616  CA  PHE C   4      -9.728  33.184  17.528  1.00 54.59           C  
ATOM    617  C   PHE C   4      -8.493  32.470  16.993  1.00 54.59           C  
ATOM    618  CB  PHE C   4     -10.049  34.402  16.656  1.00 54.59           C  
ATOM    619  O   PHE C   4      -8.607  31.480  16.267  1.00 54.59           O  
ATOM    620  CG  PHE C   4     -10.335  34.061  15.218  1.00 54.59           C  
ATOM    621  CD1 PHE C   4      -9.361  34.230  14.242  1.00 54.59           C  
ATOM    622  CD2 PHE C   4     -11.579  33.571  14.843  1.00 54.59           C  
ATOM    623  CE1 PHE C   4      -9.622  33.916  12.910  1.00 54.59           C  
ATOM    624  CE2 PHE C   4     -11.848  33.254  13.514  1.00 54.59           C  
ATOM    625  CZ  PHE C   4     -10.869  33.428  12.550  1.00 54.59           C  
ATOM    626  N   VAL C   5      -7.268  32.922  17.401  1.00 57.54           N  
ATOM    627  CA  VAL C   5      -6.012  32.325  16.961  1.00 57.54           C  
ATOM    628  C   VAL C   5      -5.865  30.928  17.560  1.00 57.54           C  
ATOM    629  CB  VAL C   5      -4.800  33.202  17.350  1.00 57.54           C  
ATOM    630  O   VAL C   5      -5.396  30.005  16.890  1.00 57.54           O  
ATOM    631  CG1 VAL C   5      -3.536  32.721  16.640  1.00 57.54           C  
ATOM    632  CG2 VAL C   5      -5.076  34.668  17.023  1.00 57.54           C  
ATOM    633  N   SER C   6      -6.447  30.864  18.853  1.00 56.88           N  
ATOM    634  CA  SER C   6      -6.354  29.581  19.543  1.00 56.88           C  
ATOM    635  C   SER C   6      -7.266  28.541  18.903  1.00 56.88           C  
ATOM    636  CB  SER C   6      -6.709  29.741  21.022  1.00 56.88           C  
ATOM    637  O   SER C   6      -6.922  27.358  18.844  1.00 56.88           O  
ATOM    638  OG  SER C   6      -5.692  29.196  21.845  1.00 56.88           O  
ATOM    639  N   GLU C   7      -8.390  29.041  18.267  1.00 60.15           N  
ATOM    640  CA  GLU C   7      -9.337  28.126  17.635  1.00 60.15           C  
ATOM    641  C   GLU C   7      -8.793  27.597  16.311  1.00 60.15           C  
ATOM    642  CB  GLU C   7     -10.684  28.817  17.411  1.00 60.15           C  
ATOM    643  O   GLU C   7      -8.976  26.423  15.983  1.00 60.15           O  
ATOM    644  CG  GLU C   7     -11.679  28.606  18.544  1.00 60.15           C  
ATOM    645  CD  GLU C   7     -12.950  29.426  18.387  1.00 60.15           C  
ATOM    646  OE1 GLU C   7     -13.934  28.914  17.807  1.00 60.15           O  
ATOM    647  OE2 GLU C   7     -12.960  30.590  18.846  1.00 60.15           O  
ATOM    648  N   GLU C   8      -8.011  28.565  15.612  1.00 63.26           N  
ATOM    649  CA  GLU C   8      -7.454  28.165  14.323  1.00 63.26           C  
ATOM    650  C   GLU C   8      -6.275  27.213  14.503  1.00 63.26           C  
ATOM    651  CB  GLU C   8      -7.021  29.394  13.520  1.00 63.26           C  
ATOM    652  O   GLU C   8      -6.139  26.238  13.762  1.00 63.26           O  
ATOM    653  CG  GLU C   8      -8.163  30.088  12.793  1.00 63.26           C  
ATOM    654  CD  GLU C   8      -7.698  30.958  11.637  1.00 63.26           C  
ATOM    655  OE1 GLU C   8      -7.751  30.501  10.473  1.00 63.26           O  
ATOM    656  OE2 GLU C   8      -7.276  32.107  11.897  1.00 63.26           O  
ATOM    657  N   THR C   9      -5.529  27.552  15.685  1.00 61.53           N  
ATOM    658  CA  THR C   9      -4.361  26.719  15.948  1.00 61.53           C  
ATOM    659  C   THR C   9      -4.782  25.332  16.424  1.00 61.53           C  
ATOM    660  CB  THR C   9      -3.438  27.367  16.996  1.00 61.53           C  
ATOM    661  O   THR C   9      -4.162  24.330  16.061  1.00 61.53           O  
ATOM    662  CG2 THR C   9      -1.972  27.067  16.699  1.00 61.53           C  
ATOM    663  OG1 THR C   9      -3.635  28.786  16.987  1.00 61.53           O  
ATOM    664  N   GLY C  10      -5.972  25.370  17.096  1.00 65.26           N  
ATOM    665  CA  GLY C  10      -6.476  24.107  17.612  1.00 65.26           C  
ATOM    666  C   GLY C  10      -6.895  23.141  16.520  1.00 65.26           C  
ATOM    667  O   GLY C  10      -6.614  21.943  16.602  1.00 65.26           O  
ATOM    668  N   THR C  11      -7.482  23.661  15.415  1.00 69.59           N  
ATOM    669  CA  THR C  11      -7.944  22.831  14.308  1.00 69.59           C  
ATOM    670  C   THR C  11      -6.764  22.306  13.495  1.00 69.59           C  
ATOM    671  CB  THR C  11      -8.899  23.611  13.385  1.00 69.59           C  
ATOM    672  O   THR C  11      -6.786  21.168  13.022  1.00 69.59           O  
ATOM    673  CG2 THR C  11     -10.347  23.461  13.839  1.00 69.59           C  
ATOM    674  OG1 THR C  11      -8.545  25.000  13.405  1.00 69.59           O  
ATOM    675  N   LEU C  12      -5.771  23.231  13.500  1.00 71.45           N  
ATOM    676  CA  LEU C  12      -4.602  22.824  12.728  1.00 71.45           C  
ATOM    677  C   LEU C  12      -3.871  21.676  13.415  1.00 71.45           C  
ATOM    678  CB  LEU C  12      -3.650  24.007  12.532  1.00 71.45           C  
ATOM    679  O   LEU C  12      -3.425  20.734  12.754  1.00 71.45           O  
ATOM    680  CG  LEU C  12      -3.683  24.683  11.161  1.00 71.45           C  
ATOM    681  CD1 LEU C  12      -3.793  26.196  11.318  1.00 71.45           C  
ATOM    682  CD2 LEU C  12      -2.444  24.313  10.352  1.00 71.45           C  
ATOM    683  N   ILE C  13      -3.837  21.805  14.802  1.00 73.98           N  
ATOM    684  CA  ILE C  13      -3.174  20.765  15.581  1.00 73.98           C  
ATOM    685  C   ILE C  13      -3.950  19.455  15.460  1.00 73.98           C  
ATOM    686  CB  ILE C  13      -3.037  21.172  17.066  1.00 73.98           C  
ATOM    687  O   ILE C  13      -3.356  18.389  15.282  1.00 73.98           O  
ATOM    688  CG1 ILE C  13      -2.226  22.466  17.192  1.00 73.98           C  
ATOM    689  CG2 ILE C  13      -2.397  20.042  17.878  1.00 73.98           C  
ATOM    690  CD1 ILE C  13      -2.758  23.430  18.244  1.00 73.98           C  
ATOM    691  N   VAL C  14      -5.215  19.502  15.507  1.00 75.34           N  
ATOM    692  CA  VAL C  14      -6.097  18.341  15.446  1.00 75.34           C  
ATOM    693  C   VAL C  14      -6.025  17.709  14.058  1.00 75.34           C  
ATOM    694  CB  VAL C  14      -7.557  18.719  15.784  1.00 75.34           C  
ATOM    695  O   VAL C  14      -5.969  16.484  13.929  1.00 75.34           O  
ATOM    696  CG1 VAL C  14      -8.478  17.510  15.627  1.00 75.34           C  
ATOM    697  CG2 VAL C  14      -7.647  19.282  17.201  1.00 75.34           C  
ATOM    698  N   ASN C  15      -5.975  18.566  13.067  1.00 78.11           N  
ATOM    699  CA  ASN C  15      -5.910  18.068  11.697  1.00 78.11           C  
ATOM    700  C   ASN C  15      -4.609  17.315  11.436  1.00 78.11           C  
ATOM    701  CB  ASN C  15      -6.068  19.217  10.699  1.00 78.11           C  
ATOM    702  O   ASN C  15      -4.614  16.262  10.795  1.00 78.11           O  
ATOM    703  CG  ASN C  15      -6.368  18.734   9.294  1.00 78.11           C  
ATOM    704  ND2 ASN C  15      -5.422  18.933   8.384  1.00 78.11           N  
ATOM    705  OD1 ASN C  15      -7.442  18.187   9.029  1.00 78.11           O  
ATOM    706  N   SER C  16      -3.527  17.954  12.067  1.00 78.10           N  
ATOM    707  CA  SER C  16      -2.227  17.310  11.905  1.00 78.10           C  
ATOM    708  C   SER C  16      -2.200  15.942  12.577  1.00 78.10           C  
ATOM    709  CB  SER C  16      -1.117  18.191  12.479  1.00 78.10           C  
ATOM    710  O   SER C  16      -1.705  14.971  12.001  1.00 78.10           O  
ATOM    711  OG  SER C  16       0.147  17.569  12.329  1.00 78.10           O  
ATOM    712  N   VAL C  17      -2.755  15.788  13.709  1.00 79.90           N  
ATOM    713  CA  VAL C  17      -2.791  14.544  14.471  1.00 79.90           C  
ATOM    714  C   VAL C  17      -3.667  13.521  13.750  1.00 79.90           C  
ATOM    715  CB  VAL C  17      -3.310  14.773  15.908  1.00 79.90           C  
ATOM    716  O   VAL C  17      -3.311  12.344  13.660  1.00 79.90           O  
ATOM    717  CG1 VAL C  17      -3.441  13.445  16.652  1.00 79.90           C  
ATOM    718  CG2 VAL C  17      -2.385  15.724  16.664  1.00 79.90           C  
ATOM    719  N   LEU C  18      -4.778  13.890  13.180  1.00 81.66           N  
ATOM    720  CA  LEU C  18      -5.700  13.019  12.459  1.00 81.66           C  
ATOM    721  C   LEU C  18      -5.051  12.470  11.192  1.00 81.66           C  
ATOM    722  CB  LEU C  18      -6.983  13.774  12.103  1.00 81.66           C  
ATOM    723  O   LEU C  18      -5.187  11.284  10.884  1.00 81.66           O  
ATOM    724  CG  LEU C  18      -8.133  12.933  11.546  1.00 81.66           C  
ATOM    725  CD1 LEU C  18      -8.728  12.056  12.643  1.00 81.66           C  
ATOM    726  CD2 LEU C  18      -9.202  13.829  10.931  1.00 81.66           C  
ATOM    727  N   LEU C  19      -4.368  13.388  10.549  1.00 81.98           N  
ATOM    728  CA  LEU C  19      -3.696  12.973   9.323  1.00 81.98           C  
ATOM    729  C   LEU C  19      -2.608  11.947   9.620  1.00 81.98           C  
ATOM    730  CB  LEU C  19      -3.090  14.184   8.608  1.00 81.98           C  
ATOM    731  O   LEU C  19      -2.442  10.978   8.875  1.00 81.98           O  
ATOM    732  CG  LEU C  19      -4.067  15.080   7.845  1.00 81.98           C  
ATOM    733  CD1 LEU C  19      -3.411  15.626   6.582  1.00 81.98           C  
ATOM    734  CD2 LEU C  19      -5.341  14.314   7.504  1.00 81.98           C  
ATOM    735  N   PHE C  20      -1.903  12.198  10.751  1.00 81.60           N  
ATOM    736  CA  PHE C  20      -0.865  11.263  11.171  1.00 81.60           C  
ATOM    737  C   PHE C  20      -1.463   9.899  11.495  1.00 81.60           C  
ATOM    738  CB  PHE C  20      -0.109  11.807  12.387  1.00 81.60           C  
ATOM    739  O   PHE C  20      -0.925   8.867  11.089  1.00 81.60           O  
ATOM    740  CG  PHE C  20       1.238  11.171  12.598  1.00 81.60           C  
ATOM    741  CD1 PHE C  20       1.399  10.139  13.515  1.00 81.60           C  
ATOM    742  CD2 PHE C  20       2.345  11.606  11.880  1.00 81.60           C  
ATOM    743  CE1 PHE C  20       2.645   9.548  13.713  1.00 81.60           C  
ATOM    744  CE2 PHE C  20       3.593  11.020  12.073  1.00 81.60           C  
ATOM    745  CZ  PHE C  20       3.741   9.993  12.990  1.00 81.60           C  
ATOM    746  N   LEU C  21      -2.491   9.837  12.133  1.00 84.69           N  
ATOM    747  CA  LEU C  21      -3.182   8.604  12.495  1.00 84.69           C  
ATOM    748  C   LEU C  21      -3.679   7.874  11.252  1.00 84.69           C  
ATOM    749  CB  LEU C  21      -4.357   8.902  13.430  1.00 84.69           C  
ATOM    750  O   LEU C  21      -3.563   6.650  11.158  1.00 84.69           O  
ATOM    751  CG  LEU C  21      -4.006   9.174  14.893  1.00 84.69           C  
ATOM    752  CD1 LEU C  21      -5.215   9.741  15.631  1.00 84.69           C  
ATOM    753  CD2 LEU C  21      -3.509   7.901  15.570  1.00 84.69           C  
ATOM    754  N   ALA C  22      -4.137   8.625  10.323  1.00 83.00           N  
ATOM    755  CA  ALA C  22      -4.634   8.053   9.074  1.00 83.00           C  
ATOM    756  C   ALA C  22      -3.507   7.383   8.292  1.00 83.00           C  
ATOM    757  CB  ALA C  22      -5.300   9.131   8.223  1.00 83.00           C  
ATOM    758  O   ALA C  22      -3.699   6.313   7.709  1.00 83.00           O  
ATOM    759  N   PHE C  23      -2.277   7.906   8.306  1.00 84.72           N  
ATOM    760  CA  PHE C  23      -1.104   7.390   7.609  1.00 84.72           C  
ATOM    761  C   PHE C  23      -0.669   6.054   8.199  1.00 84.72           C  
ATOM    762  CB  PHE C  23       0.050   8.395   7.679  1.00 84.72           C  
ATOM    763  O   PHE C  23      -0.367   5.113   7.462  1.00 84.72           O  
ATOM    764  CG  PHE C  23       1.248   8.002   6.858  1.00 84.72           C  
ATOM    765  CD1 PHE C  23       2.388   7.491   7.467  1.00 84.72           C  
ATOM    766  CD2 PHE C  23       1.234   8.143   5.477  1.00 84.72           C  
ATOM    767  CE1 PHE C  23       3.498   7.126   6.710  1.00 84.72           C  
ATOM    768  CE2 PHE C  23       2.340   7.780   4.713  1.00 84.72           C  
ATOM    769  CZ  PHE C  23       3.472   7.273   5.332  1.00 84.72           C  
ATOM    770  N   VAL C  24      -0.720   5.954   9.439  1.00 82.63           N  
ATOM    771  CA  VAL C  24      -0.301   4.739  10.130  1.00 82.63           C  
ATOM    772  C   VAL C  24      -1.252   3.594   9.786  1.00 82.63           C  
ATOM    773  CB  VAL C  24      -0.247   4.946  11.660  1.00 82.63           C  
ATOM    774  O   VAL C  24      -0.812   2.483   9.483  1.00 82.63           O  
ATOM    775  CG1 VAL C  24       0.061   3.630  12.373  1.00 82.63           C  
ATOM    776  CG2 VAL C  24       0.792   6.006  12.018  1.00 82.63           C  
ATOM    777  N   VAL C  25      -2.499   3.904   9.751  1.00 86.28           N  
ATOM    778  CA  VAL C  25      -3.516   2.908   9.430  1.00 86.28           C  
ATOM    779  C   VAL C  25      -3.394   2.500   7.964  1.00 86.28           C  
ATOM    780  CB  VAL C  25      -4.939   3.436   9.720  1.00 86.28           C  
ATOM    781  O   VAL C  25      -3.481   1.314   7.634  1.00 86.28           O  
ATOM    782  CG1 VAL C  25      -5.990   2.401   9.324  1.00 86.28           C  
ATOM    783  CG2 VAL C  25      -5.079   3.808  11.195  1.00 86.28           C  
ATOM    784  N   PHE C  26      -3.198   3.409   7.131  1.00 84.33           N  
ATOM    785  CA  PHE C  26      -3.053   3.168   5.700  1.00 84.33           C  
ATOM    786  C   PHE C  26      -1.848   2.277   5.421  1.00 84.33           C  
ATOM    787  CB  PHE C  26      -2.914   4.491   4.942  1.00 84.33           C  
ATOM    788  O   PHE C  26      -1.925   1.359   4.602  1.00 84.33           O  
ATOM    789  CG  PHE C  26      -3.217   4.383   3.472  1.00 84.33           C  
ATOM    790  CD1 PHE C  26      -2.195   4.198   2.549  1.00 84.33           C  
ATOM    791  CD2 PHE C  26      -4.525   4.467   3.012  1.00 84.33           C  
ATOM    792  CE1 PHE C  26      -2.472   4.098   1.187  1.00 84.33           C  
ATOM    793  CE2 PHE C  26      -4.810   4.367   1.653  1.00 84.33           C  
ATOM    794  CZ  PHE C  26      -3.782   4.184   0.743  1.00 84.33           C  
ATOM    795  N   LEU C  27      -0.749   2.557   6.090  1.00 82.16           N  
ATOM    796  CA  LEU C  27       0.466   1.764   5.934  1.00 82.16           C  
ATOM    797  C   LEU C  27       0.231   0.319   6.358  1.00 82.16           C  
ATOM    798  CB  LEU C  27       1.610   2.369   6.753  1.00 82.16           C  
ATOM    799  O   LEU C  27       0.705  -0.611   5.701  1.00 82.16           O  
ATOM    800  CG  LEU C  27       2.334   3.563   6.128  1.00 82.16           C  
ATOM    801  CD1 LEU C  27       3.765   3.646   6.648  1.00 82.16           C  
ATOM    802  CD2 LEU C  27       2.317   3.463   4.607  1.00 82.16           C  
ATOM    803  N   LEU C  28      -0.497   0.069   7.346  1.00 87.68           N  
ATOM    804  CA  LEU C  28      -0.818  -1.261   7.853  1.00 87.68           C  
ATOM    805  C   LEU C  28      -1.646  -2.043   6.839  1.00 87.68           C  
ATOM    806  CB  LEU C  28      -1.575  -1.161   9.179  1.00 87.68           C  
ATOM    807  O   LEU C  28      -1.381  -3.222   6.593  1.00 87.68           O  
ATOM    808  CG  LEU C  28      -0.750  -0.759  10.403  1.00 87.68           C  
ATOM    809  CD1 LEU C  28      -1.660  -0.531  11.605  1.00 87.68           C  
ATOM    810  CD2 LEU C  28       0.298  -1.823  10.714  1.00 87.68           C  
ATOM    811  N   VAL C  29      -2.579  -1.375   6.271  1.00 83.39           N  
ATOM    812  CA  VAL C  29      -3.469  -1.995   5.295  1.00 83.39           C  
ATOM    813  C   VAL C  29      -2.676  -2.392   4.052  1.00 83.39           C  
ATOM    814  CB  VAL C  29      -4.631  -1.053   4.908  1.00 83.39           C  
ATOM    815  O   VAL C  29      -2.851  -3.491   3.521  1.00 83.39           O  
ATOM    816  CG1 VAL C  29      -5.496  -1.684   3.818  1.00 83.39           C  
ATOM    817  CG2 VAL C  29      -5.475  -0.716   6.136  1.00 83.39           C  
ATOM    818  N   THR C  30      -1.784  -1.496   3.590  1.00 84.01           N  
ATOM    819  CA  THR C  30      -0.957  -1.754   2.416  1.00 84.01           C  
ATOM    820  C   THR C  30      -0.048  -2.957   2.649  1.00 84.01           C  
ATOM    821  CB  THR C  30      -0.103  -0.525   2.054  1.00 84.01           C  
ATOM    822  O   THR C  30       0.067  -3.831   1.787  1.00 84.01           O  
ATOM    823  CG2 THR C  30       0.642  -0.740   0.741  1.00 84.01           C  
ATOM    824  OG1 THR C  30      -0.954   0.620   1.925  1.00 84.01           O  
ATOM    825  N   LEU C  31       0.493  -3.022   3.818  1.00 82.19           N  
ATOM    826  CA  LEU C  31       1.366  -4.136   4.172  1.00 82.19           C  
ATOM    827  C   LEU C  31       0.581  -5.441   4.240  1.00 82.19           C  
ATOM    828  CB  LEU C  31       2.057  -3.870   5.512  1.00 82.19           C  
ATOM    829  O   LEU C  31       1.071  -6.488   3.811  1.00 82.19           O  
ATOM    830  CG  LEU C  31       3.140  -2.791   5.515  1.00 82.19           C  
ATOM    831  CD1 LEU C  31       3.609  -2.514   6.939  1.00 82.19           C  
ATOM    832  CD2 LEU C  31       4.313  -3.208   4.633  1.00 82.19           C  
ATOM    833  N   ALA C  32      -0.620  -5.426   4.722  1.00 78.93           N  
ATOM    834  CA  ALA C  32      -1.481  -6.601   4.824  1.00 78.93           C  
ATOM    835  C   ALA C  32      -1.834  -7.144   3.442  1.00 78.93           C  
ATOM    836  CB  ALA C  32      -2.752  -6.263   5.600  1.00 78.93           C  
ATOM    837  O   ALA C  32      -1.823  -8.358   3.224  1.00 78.93           O  
ATOM    838  N   ILE C  33      -2.117  -6.217   2.554  1.00 76.17           N  
ATOM    839  CA  ILE C  33      -2.492  -6.606   1.199  1.00 76.17           C  
ATOM    840  C   ILE C  33      -1.295  -7.241   0.494  1.00 76.17           C  
ATOM    841  CB  ILE C  33      -3.012  -5.398   0.388  1.00 76.17           C  
ATOM    842  O   ILE C  33      -1.438  -8.257  -0.189  1.00 76.17           O  
ATOM    843  CG1 ILE C  33      -4.272  -4.819   1.042  1.00 76.17           C  
ATOM    844  CG2 ILE C  33      -3.284  -5.799  -1.065  1.00 76.17           C  
ATOM    845  CD1 ILE C  33      -4.651  -3.433   0.536  1.00 76.17           C  
ATOM    846  N   LEU C  34      -0.108  -6.610   0.716  1.00 73.08           N  
ATOM    847  CA  LEU C  34       1.119  -7.123   0.117  1.00 73.08           C  
ATOM    848  C   LEU C  34       1.419  -8.533   0.615  1.00 73.08           C  
ATOM    849  CB  LEU C  34       2.297  -6.197   0.430  1.00 73.08           C  
ATOM    850  O   LEU C  34       1.790  -9.408  -0.170  1.00 73.08           O  
ATOM    851  CG  LEU C  34       3.598  -6.475  -0.325  1.00 73.08           C  
ATOM    852  CD1 LEU C  34       3.401  -6.251  -1.821  1.00 73.08           C  
ATOM    853  CD2 LEU C  34       4.724  -5.596   0.208  1.00 73.08           C  
ATOM    854  N   THR C  35       1.215  -8.763   1.852  1.00 77.48           N  
ATOM    855  CA  THR C  35       1.444 -10.073   2.451  1.00 77.48           C  
ATOM    856  C   THR C  35       0.458 -11.099   1.900  1.00 77.48           C  
ATOM    857  CB  THR C  35       1.324 -10.015   3.985  1.00 77.48           C  
ATOM    858  O   THR C  35       0.832 -12.240   1.622  1.00 77.48           O  
ATOM    859  CG2 THR C  35       1.679 -11.358   4.616  1.00 77.48           C  
ATOM    860  OG1 THR C  35       2.215  -9.012   4.490  1.00 77.48           O  
ATOM    861  N   ALA C  36      -0.758 -10.740   1.721  1.00 69.59           N  
ATOM    862  CA  ALA C  36      -1.797 -11.604   1.166  1.00 69.59           C  
ATOM    863  C   ALA C  36      -1.501 -11.952  -0.290  1.00 69.59           C  
ATOM    864  CB  ALA C  36      -3.164 -10.934   1.283  1.00 69.59           C  
ATOM    865  O   ALA C  36      -1.700 -13.093  -0.714  1.00 69.59           O  
ATOM    866  N   LEU C  37      -1.049 -10.934  -0.951  1.00 67.52           N  
ATOM    867  CA  LEU C  37      -0.717 -11.134  -2.357  1.00 67.52           C  
ATOM    868  C   LEU C  37       0.428 -12.130  -2.508  1.00 67.52           C  
ATOM    869  CB  LEU C  37      -0.341  -9.804  -3.015  1.00 67.52           C  
ATOM    870  O   LEU C  37       0.425 -12.952  -3.428  1.00 67.52           O  
ATOM    871  CG  LEU C  37      -1.494  -8.840  -3.302  1.00 67.52           C  
ATOM    872  CD1 LEU C  37      -0.955  -7.502  -3.797  1.00 67.52           C  
ATOM    873  CD2 LEU C  37      -2.456  -9.445  -4.318  1.00 67.52           C  
ATOM    874  N   ARG C  38       1.407 -12.037  -1.562  1.00 64.98           N  
ATOM    875  CA  ARG C  38       2.530 -12.969  -1.569  1.00 64.98           C  
ATOM    876  C   ARG C  38       2.053 -14.403  -1.360  1.00 64.98           C  
ATOM    877  CB  ARG C  38       3.548 -12.594  -0.489  1.00 64.98           C  
ATOM    878  O   ARG C  38       2.526 -15.323  -2.030  1.00 64.98           O  
ATOM    879  CG  ARG C  38       4.765 -11.854  -1.021  1.00 64.98           C  
ATOM    880  CD  ARG C  38       5.989 -12.757  -1.086  1.00 64.98           C  
ATOM    881  NE  ARG C  38       6.932 -12.466  -0.010  1.00 64.98           N  
ATOM    882  NH1 ARG C  38       8.551 -13.939  -0.750  1.00 64.98           N  
ATOM    883  NH2 ARG C  38       8.905 -12.695   1.143  1.00 64.98           N  
ATOM    884  CZ  ARG C  38       8.127 -13.034   0.125  1.00 64.98           C  
ATOM    885  N   LEU C  39       1.228 -14.638  -0.542  1.00 62.26           N  
ATOM    886  CA  LEU C  39       0.681 -15.953  -0.229  1.00 62.26           C  
ATOM    887  C   LEU C  39      -0.141 -16.492  -1.395  1.00 62.26           C  
ATOM    888  CB  LEU C  39      -0.184 -15.887   1.033  1.00 62.26           C  
ATOM    889  O   LEU C  39      -0.075 -17.682  -1.709  1.00 62.26           O  
ATOM    890  CG  LEU C  39      -0.086 -17.080   1.985  1.00 62.26           C  
ATOM    891  CD1 LEU C  39      -0.138 -16.607   3.434  1.00 62.26           C  
ATOM    892  CD2 LEU C  39      -1.200 -18.082   1.704  1.00 62.26           C  
ATOM    893  N   CYS C  40      -0.835 -15.491  -1.982  1.00 60.36           N  
ATOM    894  CA  CYS C  40      -1.641 -15.873  -3.137  1.00 60.36           C  
ATOM    895  C   CYS C  40      -0.756 -16.246  -4.320  1.00 60.36           C  
ATOM    896  CB  CYS C  40      -2.584 -14.737  -3.532  1.00 60.36           C  
ATOM    897  O   CYS C  40      -1.034 -17.216  -5.027  1.00 60.36           O  
ATOM    898  SG  CYS C  40      -3.881 -15.237  -4.685  1.00 60.36           S  
ATOM    899  N   ALA C  41       0.222 -15.401  -4.425  1.00 60.40           N  
ATOM    900  CA  ALA C  41       1.187 -15.675  -5.487  1.00 60.40           C  
ATOM    901  C   ALA C  41       1.839 -17.042  -5.296  1.00 60.40           C  
ATOM    902  CB  ALA C  41       2.253 -14.583  -5.533  1.00 60.40           C  
ATOM    903  O   ALA C  41       2.102 -17.752  -6.269  1.00 60.40           O  
ATOM    904  N   TYR C  42       1.940 -17.516  -4.108  1.00 58.11           N  
ATOM    905  CA  TYR C  42       2.484 -18.829  -3.778  1.00 58.11           C  
ATOM    906  C   TYR C  42       1.503 -19.934  -4.149  1.00 58.11           C  
ATOM    907  CB  TYR C  42       2.825 -18.911  -2.287  1.00 58.11           C  
ATOM    908  O   TYR C  42       1.896 -20.957  -4.715  1.00 58.11           O  
ATOM    909  CG  TYR C  42       3.473 -20.213  -1.884  1.00 58.11           C  
ATOM    910  CD1 TYR C  42       2.729 -21.228  -1.287  1.00 58.11           C  
ATOM    911  CD2 TYR C  42       4.830 -20.429  -2.096  1.00 58.11           C  
ATOM    912  CE1 TYR C  42       3.323 -22.429  -0.912  1.00 58.11           C  
ATOM    913  CE2 TYR C  42       5.434 -21.626  -1.725  1.00 58.11           C  
ATOM    914  OH  TYR C  42       5.267 -23.805  -0.765  1.00 58.11           O  
ATOM    915  CZ  TYR C  42       4.674 -22.618  -1.135  1.00 58.11           C  
ATOM    916  N   CYS C  43       0.358 -19.739  -3.876  1.00 53.81           N  
ATOM    917  CA  CYS C  43      -0.691 -20.715  -4.151  1.00 53.81           C  
ATOM    918  C   CYS C  43      -1.018 -20.759  -5.639  1.00 53.81           C  
ATOM    919  CB  CYS C  43      -1.951 -20.386  -3.352  1.00 53.81           C  
ATOM    920  O   CYS C  43      -1.272 -21.831  -6.191  1.00 53.81           O  
ATOM    921  SG  CYS C  43      -1.974 -21.111  -1.698  1.00 53.81           S  
ATOM    922  N   CYS C  44      -1.127 -19.541  -6.128  1.00 53.21           N  
ATOM    923  CA  CYS C  44      -1.387 -19.484  -7.562  1.00 53.21           C  
ATOM    924  C   CYS C  44      -0.249 -20.121  -8.350  1.00 53.21           C  
ATOM    925  CB  CYS C  44      -1.585 -18.037  -8.014  1.00 53.21           C  
ATOM    926  O   CYS C  44      -0.475 -20.719  -9.403  1.00 53.21           O  
ATOM    927  SG  CYS C  44      -3.276 -17.436  -7.814  1.00 53.21           S  
ATOM    928  N   ASN C  45       0.838 -19.974  -7.828  1.00 52.57           N  
ATOM    929  CA  ASN C  45       2.010 -20.619  -8.410  1.00 52.57           C  
ATOM    930  C   ASN C  45       1.877 -22.139  -8.399  1.00 52.57           C  
ATOM    931  CB  ASN C  45       3.280 -20.193  -7.670  1.00 52.57           C  
ATOM    932  O   ASN C  45       2.231 -22.805  -9.374  1.00 52.57           O  
ATOM    933  CG  ASN C  45       4.544 -20.672  -8.357  1.00 52.57           C  
ATOM    934  ND2 ASN C  45       5.423 -21.317  -7.598  1.00 52.57           N  
ATOM    935  OD1 ASN C  45       4.730 -20.463  -9.558  1.00 52.57           O  
ATOM    936  N   ILE C  46       1.341 -22.622  -7.369  1.00 54.06           N  
ATOM    937  CA  ILE C  46       1.132 -24.059  -7.236  1.00 54.06           C  
ATOM    938  C   ILE C  46      -0.044 -24.493  -8.108  1.00 54.06           C  
ATOM    939  CB  ILE C  46       0.885 -24.460  -5.764  1.00 54.06           C  
ATOM    940  O   ILE C  46       0.010 -25.539  -8.759  1.00 54.06           O  
ATOM    941  CG1 ILE C  46       2.154 -24.244  -4.932  1.00 54.06           C  
ATOM    942  CG2 ILE C  46       0.411 -25.914  -5.673  1.00 54.06           C  
ATOM    943  CD1 ILE C  46       1.887 -23.924  -3.467  1.00 54.06           C  
ATOM    944  N   VAL C  47      -1.078 -23.577  -8.085  1.00 50.22           N  
ATOM    945  CA  VAL C  47      -2.276 -23.897  -8.855  1.00 50.22           C  
ATOM    946  C   VAL C  47      -2.011 -23.671 -10.341  1.00 50.22           C  
ATOM    947  CB  VAL C  47      -3.488 -23.056  -8.395  1.00 50.22           C  
ATOM    948  O   VAL C  47      -2.481 -24.437 -11.186  1.00 50.22           O  
ATOM    949  CG1 VAL C  47      -4.673 -23.257  -9.337  1.00 50.22           C  
ATOM    950  CG2 VAL C  47      -3.873 -23.415  -6.961  1.00 50.22           C  
ATOM    951  N   ASN C  48      -1.355 -22.592 -10.622  1.00 52.50           N  
ATOM    952  CA  ASN C  48      -0.937 -22.390 -12.006  1.00 52.50           C  
ATOM    953  C   ASN C  48      -0.073 -23.544 -12.505  1.00 52.50           C  
ATOM    954  CB  ASN C  48      -0.188 -21.064 -12.152  1.00 52.50           C  
ATOM    955  O   ASN C  48      -0.219 -23.986 -13.646  1.00 52.50           O  
ATOM    956  CG  ASN C  48      -0.098 -20.599 -13.592  1.00 52.50           C  
ATOM    957  ND2 ASN C  48       1.118 -20.331 -14.054  1.00 52.50           N  
ATOM    958  OD1 ASN C  48      -1.113 -20.482 -14.284  1.00 52.50           O  
ATOM    959  N   VAL C  49       0.738 -24.081 -11.679  1.00 48.39           N  
ATOM    960  CA  VAL C  49       1.526 -25.273 -11.974  1.00 48.39           C  
ATOM    961  C   VAL C  49       0.628 -26.507 -11.942  1.00 48.39           C  
ATOM    962  CB  VAL C  49       2.697 -25.440 -10.980  1.00 48.39           C  
ATOM    963  O   VAL C  49       0.786 -27.420 -12.757  1.00 48.39           O  
ATOM    964  CG1 VAL C  49       3.452 -26.741 -11.249  1.00 48.39           C  
ATOM    965  CG2 VAL C  49       3.643 -24.243 -11.064  1.00 48.39           C  
ATOM    966  N   SER C  50      -0.257 -26.534 -10.977  1.00 51.16           N  
ATOM    967  CA  SER C  50      -1.223 -27.624 -10.874  1.00 51.16           C  
ATOM    968  C   SER C  50      -2.360 -27.452 -11.876  1.00 51.16           C  
ATOM    969  CB  SER C  50      -1.791 -27.705  -9.456  1.00 51.16           C  
ATOM    970  O   SER C  50      -2.889 -28.435 -12.397  1.00 51.16           O  
ATOM    971  OG  SER C  50      -0.759 -27.943  -8.514  1.00 51.16           O  
ATOM    972  N   LEU C  51      -2.817 -26.251 -12.036  1.00 44.02           N  
ATOM    973  CA  LEU C  51      -3.928 -25.964 -12.937  1.00 44.02           C  
ATOM    974  C   LEU C  51      -3.469 -25.987 -14.391  1.00 44.02           C  
ATOM    975  CB  LEU C  51      -4.549 -24.604 -12.607  1.00 44.02           C  
ATOM    976  O   LEU C  51      -4.263 -26.267 -15.292  1.00 44.02           O  
ATOM    977  CG  LEU C  51      -5.524 -24.571 -11.428  1.00 44.02           C  
ATOM    978  CD1 LEU C  51      -6.600 -23.516 -11.660  1.00 44.02           C  
ATOM    979  CD2 LEU C  51      -6.151 -25.944 -11.215  1.00 44.02           C  
ATOM    980  N   VAL C  52      -2.197 -25.604 -14.648  1.00 46.33           N  
ATOM    981  CA  VAL C  52      -1.710 -25.763 -16.014  1.00 46.33           C  
ATOM    982  C   VAL C  52      -1.792 -27.232 -16.424  1.00 46.33           C  
ATOM    983  CB  VAL C  52      -0.261 -25.248 -16.164  1.00 46.33           C  
ATOM    984  O   VAL C  52      -1.911 -27.546 -17.611  1.00 46.33           O  
ATOM    985  CG1 VAL C  52      -0.214 -23.726 -16.046  1.00 46.33           C  
ATOM    986  CG2 VAL C  52       0.646 -25.896 -15.119  1.00 46.33           C  
ATOM    987  N   LYS C  53      -1.719 -28.089 -15.416  1.00 44.19           N  
ATOM    988  CA  LYS C  53      -1.938 -29.479 -15.807  1.00 44.19           C  
ATOM    989  C   LYS C  53      -3.420 -29.758 -16.037  1.00 44.19           C  
ATOM    990  CB  LYS C  53      -1.384 -30.430 -14.745  1.00 44.19           C  
ATOM    991  O   LYS C  53      -3.797 -30.340 -17.057  1.00 44.19           O  
ATOM    992  CG  LYS C  53      -0.277 -31.344 -15.249  1.00 44.19           C  
ATOM    993  CD  LYS C  53       1.099 -30.833 -14.842  1.00 44.19           C  
ATOM    994  CE  LYS C  53       1.840 -31.846 -13.980  1.00 44.19           C  
ATOM    995  NZ  LYS C  53       3.298 -31.535 -13.892  1.00 44.19           N  
ATOM    996  N   PRO C  54      -4.209 -29.830 -14.934  1.00 44.21           N  
ATOM    997  CA  PRO C  54      -5.602 -30.243 -15.114  1.00 44.21           C  
ATOM    998  C   PRO C  54      -6.464 -29.153 -15.747  1.00 44.21           C  
ATOM    999  CB  PRO C  54      -6.067 -30.547 -13.687  1.00 44.21           C  
ATOM   1000  O   PRO C  54      -7.640 -29.382 -16.040  1.00 44.21           O  
ATOM   1001  CG  PRO C  54      -5.097 -29.827 -12.808  1.00 44.21           C  
ATOM   1002  CD  PRO C  54      -3.859 -29.532 -13.605  1.00 44.21           C  
ATOM   1003  N   SER C  55      -6.038 -27.956 -15.871  1.00 43.02           N  
ATOM   1004  CA  SER C  55      -6.851 -26.878 -16.425  1.00 43.02           C  
ATOM   1005  C   SER C  55      -7.306 -27.203 -17.844  1.00 43.02           C  
ATOM   1006  CB  SER C  55      -6.073 -25.562 -16.419  1.00 43.02           C  
ATOM   1007  O   SER C  55      -8.323 -26.684 -18.309  1.00 43.02           O  
ATOM   1008  OG  SER C  55      -5.603 -25.261 -15.116  1.00 43.02           O  
ATOM   1009  N   PHE C  56      -6.497 -27.973 -18.604  1.00 36.77           N  
ATOM   1010  CA  PHE C  56      -7.020 -28.458 -19.875  1.00 36.77           C  
ATOM   1011  C   PHE C  56      -8.223 -29.368 -19.655  1.00 36.77           C  
ATOM   1012  CB  PHE C  56      -5.934 -29.205 -20.655  1.00 36.77           C  
ATOM   1013  O   PHE C  56      -9.186 -29.330 -20.423  1.00 36.77           O  
ATOM   1014  CG  PHE C  56      -6.287 -29.459 -22.096  1.00 36.77           C  
ATOM   1015  CD1 PHE C  56      -6.782 -30.694 -22.497  1.00 36.77           C  
ATOM   1016  CD2 PHE C  56      -6.122 -28.463 -23.049  1.00 36.77           C  
ATOM   1017  CE1 PHE C  56      -7.110 -30.932 -23.830  1.00 36.77           C  
ATOM   1018  CE2 PHE C  56      -6.448 -28.693 -24.383  1.00 36.77           C  
ATOM   1019  CZ  PHE C  56      -6.940 -29.929 -24.771  1.00 36.77           C  
ATOM   1020  N   TYR C  57      -8.184 -30.156 -18.502  1.00 42.01           N  
ATOM   1021  CA  TYR C  57      -9.273 -31.087 -18.230  1.00 42.01           C  
ATOM   1022  C   TYR C  57     -10.520 -30.345 -17.764  1.00 42.01           C  
ATOM   1023  CB  TYR C  57      -8.852 -32.114 -17.174  1.00 42.01           C  
ATOM   1024  O   TYR C  57     -11.631 -30.645 -18.209  1.00 42.01           O  
ATOM   1025  CG  TYR C  57      -9.935 -33.107 -16.827  1.00 42.01           C  
ATOM   1026  CD1 TYR C  57     -10.669 -32.984 -15.650  1.00 42.01           C  
ATOM   1027  CD2 TYR C  57     -10.226 -34.170 -17.676  1.00 42.01           C  
ATOM   1028  CE1 TYR C  57     -11.666 -33.897 -15.325  1.00 42.01           C  
ATOM   1029  CE2 TYR C  57     -11.221 -35.089 -17.361  1.00 42.01           C  
ATOM   1030  OH  TYR C  57     -12.921 -35.852 -15.869  1.00 42.01           O  
ATOM   1031  CZ  TYR C  57     -11.935 -34.945 -16.186  1.00 42.01           C  
ATOM   1032  N   VAL C  58     -10.346 -29.405 -16.930  1.00 39.71           N  
ATOM   1033  CA  VAL C  58     -11.487 -28.677 -16.384  1.00 39.71           C  
ATOM   1034  C   VAL C  58     -12.072 -27.757 -17.453  1.00 39.71           C  
ATOM   1035  CB  VAL C  58     -11.091 -27.858 -15.135  1.00 39.71           C  
ATOM   1036  O   VAL C  58     -13.286 -27.540 -17.498  1.00 39.71           O  
ATOM   1037  CG1 VAL C  58     -12.315 -27.575 -14.265  1.00 39.71           C  
ATOM   1038  CG2 VAL C  58     -10.020 -28.593 -14.332  1.00 39.71           C  
ATOM   1039  N   TYR C  59     -11.224 -27.265 -18.294  1.00 45.27           N  
ATOM   1040  CA  TYR C  59     -11.731 -26.487 -19.418  1.00 45.27           C  
ATOM   1041  C   TYR C  59     -12.600 -27.346 -20.329  1.00 45.27           C  
ATOM   1042  CB  TYR C  59     -10.574 -25.882 -20.219  1.00 45.27           C  
ATOM   1043  O   TYR C  59     -13.647 -26.897 -20.803  1.00 45.27           O  
ATOM   1044  CG  TYR C  59     -10.926 -24.588 -20.912  1.00 45.27           C  
ATOM   1045  CD1 TYR C  59     -11.326 -24.576 -22.246  1.00 45.27           C  
ATOM   1046  CD2 TYR C  59     -10.858 -23.376 -20.234  1.00 45.27           C  
ATOM   1047  CE1 TYR C  59     -11.649 -23.386 -22.889  1.00 45.27           C  
ATOM   1048  CE2 TYR C  59     -11.178 -22.179 -20.867  1.00 45.27           C  
ATOM   1049  OH  TYR C  59     -11.892 -21.013 -22.824  1.00 45.27           O  
ATOM   1050  CZ  TYR C  59     -11.573 -22.194 -22.193  1.00 45.27           C  
ATOM   1051  N   SER C  60     -12.197 -28.590 -20.593  1.00 45.28           N  
ATOM   1052  CA  SER C  60     -12.974 -29.538 -21.384  1.00 45.28           C  
ATOM   1053  C   SER C  60     -14.227 -29.985 -20.638  1.00 45.28           C  
ATOM   1054  CB  SER C  60     -12.125 -30.757 -21.746  1.00 45.28           C  
ATOM   1055  O   SER C  60     -15.243 -30.308 -21.257  1.00 45.28           O  
ATOM   1056  OG  SER C  60     -10.792 -30.593 -21.295  1.00 45.28           O  
ATOM   1057  N   ARG C  61     -14.054 -30.128 -19.335  1.00 40.63           N  
ATOM   1058  CA  ARG C  61     -15.183 -30.523 -18.498  1.00 40.63           C  
ATOM   1059  C   ARG C  61     -16.202 -29.395 -18.384  1.00 40.63           C  
ATOM   1060  CB  ARG C  61     -14.701 -30.936 -17.105  1.00 40.63           C  
ATOM   1061  O   ARG C  61     -17.410 -29.641 -18.379  1.00 40.63           O  
ATOM   1062  CG  ARG C  61     -14.191 -32.367 -17.029  1.00 40.63           C  
ATOM   1063  CD  ARG C  61     -15.327 -33.361 -16.831  1.00 40.63           C  
ATOM   1064  NE  ARG C  61     -15.883 -33.806 -18.105  1.00 40.63           N  
ATOM   1065  NH1 ARG C  61     -16.674 -35.819 -17.294  1.00 40.63           N  
ATOM   1066  NH2 ARG C  61     -16.977 -35.268 -19.498  1.00 40.63           N  
ATOM   1067  CZ  ARG C  61     -16.510 -34.963 -18.296  1.00 40.63           C  
ATOM   1068  N   VAL C  62     -15.678 -28.168 -18.198  1.00 47.74           N  
ATOM   1069  CA  VAL C  62     -16.592 -27.031 -18.143  1.00 47.74           C  
ATOM   1070  C   VAL C  62     -17.227 -26.812 -19.514  1.00 47.74           C  
ATOM   1071  CB  VAL C  62     -15.871 -25.746 -17.678  1.00 47.74           C  
ATOM   1072  O   VAL C  62     -18.411 -26.483 -19.611  1.00 47.74           O  
ATOM   1073  CG1 VAL C  62     -16.804 -24.540 -17.770  1.00 47.74           C  
ATOM   1074  CG2 VAL C  62     -15.349 -25.914 -16.252  1.00 47.74           C  
ATOM   1075  N   LYS C  63     -16.448 -26.975 -20.562  1.00 42.88           N  
ATOM   1076  CA  LYS C  63     -16.982 -26.915 -21.919  1.00 42.88           C  
ATOM   1077  C   LYS C  63     -17.966 -28.054 -22.174  1.00 42.88           C  
ATOM   1078  CB  LYS C  63     -15.849 -26.962 -22.945  1.00 42.88           C  
ATOM   1079  O   LYS C  63     -18.982 -27.865 -22.845  1.00 42.88           O  
ATOM   1080  CG  LYS C  63     -16.306 -26.753 -24.382  1.00 42.88           C  
ATOM   1081  CD  LYS C  63     -15.127 -26.739 -25.347  1.00 42.88           C  
ATOM   1082  CE  LYS C  63     -15.589 -26.806 -26.796  1.00 42.88           C  
ATOM   1083  NZ  LYS C  63     -14.436 -26.891 -27.742  1.00 42.88           N  
ATOM   1084  N   ASN C  64     -17.684 -29.246 -21.613  1.00 43.42           N  
ATOM   1085  CA  ASN C  64     -18.598 -30.378 -21.718  1.00 43.42           C  
ATOM   1086  C   ASN C  64     -19.869 -30.150 -20.904  1.00 43.42           C  
ATOM   1087  CB  ASN C  64     -17.907 -31.669 -21.273  1.00 43.42           C  
ATOM   1088  O   ASN C  64     -20.946 -30.613 -21.283  1.00 43.42           O  
ATOM   1089  CG  ASN C  64     -18.014 -32.774 -22.305  1.00 43.42           C  
ATOM   1090  ND2 ASN C  64     -17.007 -32.884 -23.164  1.00 43.42           N  
ATOM   1091  OD1 ASN C  64     -18.995 -33.523 -22.332  1.00 43.42           O  
ATOM   1092  N   LEU C  65     -19.672 -29.548 -19.741  1.00 42.29           N  
ATOM   1093  CA  LEU C  65     -20.864 -29.256 -18.952  1.00 42.29           C  
ATOM   1094  C   LEU C  65     -21.704 -28.172 -19.618  1.00 42.29           C  
ATOM   1095  CB  LEU C  65     -20.476 -28.819 -17.537  1.00 42.29           C  
ATOM   1096  O   LEU C  65     -22.936 -28.217 -19.568  1.00 42.29           O  
ATOM   1097  CG  LEU C  65     -19.920 -29.909 -16.619  1.00 42.29           C  
ATOM   1098  CD1 LEU C  65     -19.362 -29.292 -15.341  1.00 42.29           C  
ATOM   1099  CD2 LEU C  65     -20.999 -30.937 -16.296  1.00 42.29           C  
ATOM   1100  N   ASN C  66     -20.997 -27.100 -20.127  1.00 43.60           N  
ATOM   1101  CA  ASN C  66     -21.720 -26.056 -20.846  1.00 43.60           C  
ATOM   1102  C   ASN C  66     -22.218 -26.550 -22.201  1.00 43.60           C  
ATOM   1103  CB  ASN C  66     -20.839 -24.817 -21.023  1.00 43.60           C  
ATOM   1104  O   ASN C  66     -23.274 -26.123 -22.672  1.00 43.60           O  
ATOM   1105  CG  ASN C  66     -21.623 -23.606 -21.489  1.00 43.60           C  
ATOM   1106  ND2 ASN C  66     -21.453 -23.240 -22.754  1.00 43.60           N  
ATOM   1107  OD1 ASN C  66     -22.374 -23.003 -20.718  1.00 43.60           O  
ATOM   1108  N   SER C  67     -21.396 -27.432 -22.865  1.00 45.99           N  
ATOM   1109  CA  SER C  67     -21.843 -28.024 -24.121  1.00 45.99           C  
ATOM   1110  C   SER C  67     -22.949 -29.047 -23.887  1.00 45.99           C  
ATOM   1111  CB  SER C  67     -20.671 -28.686 -24.849  1.00 45.99           C  
ATOM   1112  O   SER C  67     -23.802 -29.255 -24.753  1.00 45.99           O  
ATOM   1113  OG  SER C  67     -21.032 -29.027 -26.176  1.00 45.99           O  
ATOM   1114  N   SER C  68     -22.946 -29.754 -22.683  1.00 44.65           N  
ATOM   1115  CA  SER C  68     -24.055 -30.661 -22.407  1.00 44.65           C  
ATOM   1116  C   SER C  68     -25.360 -29.895 -22.214  1.00 44.65           C  
ATOM   1117  CB  SER C  68     -23.761 -31.505 -21.167  1.00 44.65           C  
ATOM   1118  O   SER C  68     -26.444 -30.479 -22.277  1.00 44.65           O  
ATOM   1119  OG  SER C  68     -22.595 -32.288 -21.356  1.00 44.65           O  
ATOM   1120  N   ARG C  69     -25.202 -28.620 -21.751  1.00 40.41           N  
ATOM   1121  CA  ARG C  69     -26.481 -27.937 -21.582  1.00 40.41           C  
ATOM   1122  C   ARG C  69     -27.067 -27.532 -22.930  1.00 40.41           C  
ATOM   1123  CB  ARG C  69     -26.319 -26.705 -20.689  1.00 40.41           C  
ATOM   1124  O   ARG C  69     -28.244 -27.176 -23.020  1.00 40.41           O  
ATOM   1125  CG  ARG C  69     -27.002 -26.831 -19.337  1.00 40.41           C  
ATOM   1126  CD  ARG C  69     -26.924 -25.534 -18.543  1.00 40.41           C  
ATOM   1127  NE  ARG C  69     -27.716 -25.603 -17.319  1.00 40.41           N  
ATOM   1128  NH1 ARG C  69     -26.025 -24.852 -15.936  1.00 40.41           N  
ATOM   1129  NH2 ARG C  69     -28.078 -25.378 -15.062  1.00 40.41           N  
ATOM   1130  CZ  ARG C  69     -27.271 -25.278 -16.108  1.00 40.41           C  
ATOM   1131  N   VAL C  70     -26.211 -27.388 -23.970  1.00 41.60           N  
ATOM   1132  CA  VAL C  70     -26.874 -26.882 -25.167  1.00 41.60           C  
ATOM   1133  C   VAL C  70     -27.732 -27.983 -25.787  1.00 41.60           C  
ATOM   1134  CB  VAL C  70     -25.855 -26.355 -26.202  1.00 41.60           C  
ATOM   1135  O   VAL C  70     -28.477 -27.736 -26.739  1.00 41.60           O  
ATOM   1136  CG1 VAL C  70     -25.272 -25.016 -25.752  1.00 41.60           C  
ATOM   1137  CG2 VAL C  70     -24.742 -27.378 -26.422  1.00 41.60           C  
ATOM   1138  N   PRO C  71     -27.299 -29.242 -25.653  1.00 43.26           N  
ATOM   1139  CA  PRO C  71     -28.090 -30.026 -26.605  1.00 43.26           C  
ATOM   1140  C   PRO C  71     -29.588 -29.970 -26.314  1.00 43.26           C  
ATOM   1141  CB  PRO C  71     -27.552 -31.448 -26.424  1.00 43.26           C  
ATOM   1142  O   PRO C  71     -30.400 -30.362 -27.157  1.00 43.26           O  
ATOM   1143  CG  PRO C  71     -26.885 -31.436 -25.086  1.00 43.26           C  
ATOM   1144  CD  PRO C  71     -26.571 -30.013 -24.722  1.00 43.26           C  
ATOM   1145  N   ASP C  72     -29.962 -29.920 -25.035  1.00 42.89           N  
ATOM   1146  CA  ASP C  72     -31.371 -30.276 -24.896  1.00 42.89           C  
ATOM   1147  C   ASP C  72     -32.267 -29.251 -25.589  1.00 42.89           C  
ATOM   1148  CB  ASP C  72     -31.752 -30.395 -23.419  1.00 42.89           C  
ATOM   1149  O   ASP C  72     -33.435 -29.529 -25.868  1.00 42.89           O  
ATOM   1150  CG  ASP C  72     -32.935 -31.317 -23.184  1.00 42.89           C  
ATOM   1151  OD1 ASP C  72     -34.072 -30.822 -23.022  1.00 42.89           O  
ATOM   1152  OD2 ASP C  72     -32.730 -32.550 -23.159  1.00 42.89           O  
ATOM   1153  N   LEU C  73     -31.861 -27.987 -25.573  1.00 40.03           N  
ATOM   1154  CA  LEU C  73     -32.914 -27.126 -26.102  1.00 40.03           C  
ATOM   1155  C   LEU C  73     -33.097 -27.349 -27.599  1.00 40.03           C  
ATOM   1156  CB  LEU C  73     -32.592 -25.655 -25.828  1.00 40.03           C  
ATOM   1157  O   LEU C  73     -34.061 -26.859 -28.191  1.00 40.03           O  
ATOM   1158  CG  LEU C  73     -33.785 -24.742 -25.542  1.00 40.03           C  
ATOM   1159  CD1 LEU C  73     -33.948 -24.536 -24.040  1.00 40.03           C  
ATOM   1160  CD2 LEU C  73     -33.617 -23.404 -26.255  1.00 40.03           C  
ATOM   1161  N   LEU C  74     -32.047 -27.820 -28.312  1.00 40.74           N  
ATOM   1162  CA  LEU C  74     -32.367 -27.878 -29.734  1.00 40.74           C  
ATOM   1163  C   LEU C  74     -33.358 -29.001 -30.023  1.00 40.74           C  
ATOM   1164  CB  LEU C  74     -31.096 -28.078 -30.562  1.00 40.74           C  
ATOM   1165  O   LEU C  74     -33.909 -29.081 -31.123  1.00 40.74           O  
ATOM   1166  CG  LEU C  74     -30.045 -26.971 -30.470  1.00 40.74           C  
ATOM   1167  CD1 LEU C  74     -28.642 -27.563 -30.546  1.00 40.74           C  
ATOM   1168  CD2 LEU C  74     -30.256 -25.940 -31.573  1.00 40.74           C  
ATOM   1169  N   VAL C  75     -33.483 -29.953 -29.250  1.00 31.29           N  
ATOM   1170  CA  VAL C  75     -34.675 -30.713 -29.614  1.00 31.29           C  
ATOM   1171  C   VAL C  75     -35.895 -30.133 -28.901  1.00 31.29           C  
ATOM   1172  CB  VAL C  75     -34.519 -32.212 -29.270  1.00 31.29           C  
ATOM   1173  O   VAL C  75     -35.816 -29.756 -27.730  1.00 31.29           O  
ATOM   1174  CG1 VAL C  75     -35.616 -33.036 -29.942  1.00 31.29           C  
ATOM   1175  CG2 VAL C  75     -33.138 -32.713 -29.687  1.00 31.29           C  
TER    1176      VAL C  75                                                      
ENDMDL                                                                          
END                                                                             
