# Supplementary material for: AI-guided pipeline for protein–protein interaction drug discovery identifies a SARS-CoV-2 inhibitor
Source: Mol Syst Biol. 2024 Mar 11;20(4):428–57. doi: 10.1038/s44320-024-00019-8 (PMC10987651; doi:10.1038/s44320-024-00019-8)
Supplement: Supplementary file 15 — Source Data Fig. 5 [file 44320_2024_19_MOESM15_ESM.zip › Source Data Figure 5/ColabFold/ORF7b-ORF3a_a5d31.result/ORF7b_ORF3a_a5d31_unrelaxed_rank_3_model_4.pdb]

MODEL     1                                                                     
ATOM      1  N   MET B   1       1.677  46.320   8.290  1.00 25.65           N  
ATOM      2  CA  MET B   1       1.541  45.260   9.286  1.00 25.65           C  
ATOM      3  C   MET B   1       0.279  44.441   9.041  1.00 25.65           C  
ATOM      4  CB  MET B   1       1.517  45.848  10.698  1.00 25.65           C  
ATOM      5  O   MET B   1      -0.834  44.955   9.168  1.00 25.65           O  
ATOM      6  CG  MET B   1       2.807  45.633  11.473  1.00 25.65           C  
ATOM      7  SD  MET B   1       2.625  46.015  13.259  1.00 25.65           S  
ATOM      8  CE  MET B   1       2.716  47.826  13.210  1.00 25.65           C  
ATOM      9  N   ILE B   2       0.240  43.650   8.084  1.00 28.99           N  
ATOM     10  CA  ILE B   2      -1.048  43.064   7.729  1.00 28.99           C  
ATOM     11  C   ILE B   2      -1.547  42.184   8.873  1.00 28.99           C  
ATOM     12  CB  ILE B   2      -0.954  42.243   6.423  1.00 28.99           C  
ATOM     13  O   ILE B   2      -0.807  41.342   9.385  1.00 28.99           O  
ATOM     14  CG1 ILE B   2      -0.065  42.962   5.402  1.00 28.99           C  
ATOM     15  CG2 ILE B   2      -2.349  41.983   5.847  1.00 28.99           C  
ATOM     16  CD1 ILE B   2       0.435  42.067   4.277  1.00 28.99           C  
ATOM     17  N   GLU B   3      -2.556  42.353   9.683  1.00 32.72           N  
ATOM     18  CA  GLU B   3      -3.326  41.774  10.779  1.00 32.72           C  
ATOM     19  C   GLU B   3      -4.085  40.531  10.324  1.00 32.72           C  
ATOM     20  CB  GLU B   3      -4.301  42.804  11.355  1.00 32.72           C  
ATOM     21  O   GLU B   3      -4.981  40.618   9.481  1.00 32.72           O  
ATOM     22  CG  GLU B   3      -3.620  44.021  11.963  1.00 32.72           C  
ATOM     23  CD  GLU B   3      -4.436  44.676  13.067  1.00 32.72           C  
ATOM     24  OE1 GLU B   3      -3.893  45.538  13.794  1.00 32.72           O  
ATOM     25  OE2 GLU B   3      -5.629  44.323  13.206  1.00 32.72           O  
ATOM     26  N   LEU B   4      -3.397  39.414   9.947  1.00 36.19           N  
ATOM     27  CA  LEU B   4      -4.181  38.233   9.605  1.00 36.19           C  
ATOM     28  C   LEU B   4      -5.000  37.759  10.801  1.00 36.19           C  
ATOM     29  CB  LEU B   4      -3.267  37.105   9.118  1.00 36.19           C  
ATOM     30  O   LEU B   4      -4.449  37.504  11.874  1.00 36.19           O  
ATOM     31  CG  LEU B   4      -3.871  36.132   8.104  1.00 36.19           C  
ATOM     32  CD1 LEU B   4      -3.569  36.595   6.682  1.00 36.19           C  
ATOM     33  CD2 LEU B   4      -3.343  34.721   8.336  1.00 36.19           C  
ATOM     34  N   SER B   5      -6.353  37.642  10.636  1.00 42.30           N  
ATOM     35  CA  SER B   5      -7.291  37.229  11.674  1.00 42.30           C  
ATOM     36  C   SER B   5      -7.354  35.709  11.788  1.00 42.30           C  
ATOM     37  CB  SER B   5      -8.687  37.785  11.388  1.00 42.30           C  
ATOM     38  O   SER B   5      -6.899  34.994  10.893  1.00 42.30           O  
ATOM     39  OG  SER B   5      -9.414  36.909  10.544  1.00 42.30           O  
ATOM     40  N   LEU B   6      -7.492  35.004  12.933  1.00 45.26           N  
ATOM     41  CA  LEU B   6      -7.742  33.599  13.238  1.00 45.26           C  
ATOM     42  C   LEU B   6      -8.689  32.981  12.215  1.00 45.26           C  
ATOM     43  CB  LEU B   6      -8.325  33.451  14.646  1.00 45.26           C  
ATOM     44  O   LEU B   6      -8.483  31.846  11.779  1.00 45.26           O  
ATOM     45  CG  LEU B   6      -8.182  32.075  15.297  1.00 45.26           C  
ATOM     46  CD1 LEU B   6      -6.973  32.050  16.226  1.00 45.26           C  
ATOM     47  CD2 LEU B   6      -9.453  31.708  16.056  1.00 45.26           C  
ATOM     48  N   ILE B   7      -9.580  33.748  11.672  1.00 48.16           N  
ATOM     49  CA  ILE B   7     -10.571  33.285  10.706  1.00 48.16           C  
ATOM     50  C   ILE B   7      -9.892  32.997   9.369  1.00 48.16           C  
ATOM     51  CB  ILE B   7     -11.705  34.318  10.520  1.00 48.16           C  
ATOM     52  O   ILE B   7     -10.211  32.008   8.705  1.00 48.16           O  
ATOM     53  CG1 ILE B   7     -12.822  34.074  11.541  1.00 48.16           C  
ATOM     54  CG2 ILE B   7     -12.250  34.270   9.090  1.00 48.16           C  
ATOM     55  CD1 ILE B   7     -13.564  35.336  11.960  1.00 48.16           C  
ATOM     56  N   ASP B   8      -8.911  33.842   9.121  1.00 45.29           N  
ATOM     57  CA  ASP B   8      -8.197  33.682   7.859  1.00 45.29           C  
ATOM     58  C   ASP B   8      -7.377  32.393   7.851  1.00 45.29           C  
ATOM     59  CB  ASP B   8      -7.288  34.885   7.599  1.00 45.29           C  
ATOM     60  O   ASP B   8      -7.323  31.691   6.839  1.00 45.29           O  
ATOM     61  CG  ASP B   8      -8.041  36.095   7.077  1.00 45.29           C  
ATOM     62  OD1 ASP B   8      -9.106  35.925   6.445  1.00 45.29           O  
ATOM     63  OD2 ASP B   8      -7.564  37.230   7.297  1.00 45.29           O  
ATOM     64  N   PHE B   9      -6.864  32.020   8.870  1.00 45.84           N  
ATOM     65  CA  PHE B   9      -6.095  30.791   9.029  1.00 45.84           C  
ATOM     66  C   PHE B   9      -6.985  29.568   8.848  1.00 45.84           C  
ATOM     67  CB  PHE B   9      -5.420  30.751  10.403  1.00 45.84           C  
ATOM     68  O   PHE B   9      -6.634  28.640   8.117  1.00 45.84           O  
ATOM     69  CG  PHE B   9      -4.666  29.477  10.673  1.00 45.84           C  
ATOM     70  CD1 PHE B   9      -5.247  28.452  11.410  1.00 45.84           C  
ATOM     71  CD2 PHE B   9      -3.376  29.304  10.188  1.00 45.84           C  
ATOM     72  CE1 PHE B   9      -4.552  27.271  11.661  1.00 45.84           C  
ATOM     73  CE2 PHE B   9      -2.675  28.126  10.435  1.00 45.84           C  
ATOM     74  CZ  PHE B   9      -3.265  27.112  11.172  1.00 45.84           C  
ATOM     75  N   TYR B  10      -8.143  29.578   9.566  1.00 46.28           N  
ATOM     76  CA  TYR B  10      -9.075  28.460   9.480  1.00 46.28           C  
ATOM     77  C   TYR B  10      -9.591  28.288   8.057  1.00 46.28           C  
ATOM     78  CB  TYR B  10     -10.250  28.664  10.441  1.00 46.28           C  
ATOM     79  O   TYR B  10      -9.715  27.163   7.566  1.00 46.28           O  
ATOM     80  CG  TYR B  10     -10.028  28.065  11.808  1.00 46.28           C  
ATOM     81  CD1 TYR B  10     -10.123  26.690  12.012  1.00 46.28           C  
ATOM     82  CD2 TYR B  10      -9.723  28.872  12.899  1.00 46.28           C  
ATOM     83  CE1 TYR B  10      -9.921  26.134  13.271  1.00 46.28           C  
ATOM     84  CE2 TYR B  10      -9.519  28.327  14.162  1.00 46.28           C  
ATOM     85  OH  TYR B  10      -9.418  26.414  15.586  1.00 46.28           O  
ATOM     86  CZ  TYR B  10      -9.619  26.959  14.338  1.00 46.28           C  
ATOM     87  N   LEU B  11      -9.755  29.316   7.396  1.00 48.74           N  
ATOM     88  CA  LEU B  11     -10.255  29.268   6.026  1.00 48.74           C  
ATOM     89  C   LEU B  11      -9.197  28.707   5.081  1.00 48.74           C  
ATOM     90  CB  LEU B  11     -10.682  30.663   5.562  1.00 48.74           C  
ATOM     91  O   LEU B  11      -9.515  27.924   4.183  1.00 48.74           O  
ATOM     92  CG  LEU B  11     -12.047  31.152   6.049  1.00 48.74           C  
ATOM     93  CD1 LEU B  11     -12.258  32.611   5.659  1.00 48.74           C  
ATOM     94  CD2 LEU B  11     -13.160  30.275   5.487  1.00 48.74           C  
ATOM     95  N   CYS B  12      -7.968  29.021   5.332  1.00 47.88           N  
ATOM     96  CA  CYS B  12      -6.874  28.508   4.515  1.00 47.88           C  
ATOM     97  C   CYS B  12      -6.692  27.009   4.726  1.00 47.88           C  
ATOM     98  CB  CYS B  12      -5.572  29.239   4.842  1.00 47.88           C  
ATOM     99  O   CYS B  12      -6.492  26.263   3.766  1.00 47.88           O  
ATOM    100  SG  CYS B  12      -4.356  29.193   3.507  1.00 47.88           S  
ATOM    101  N   PHE B  13      -6.879  26.683   5.879  1.00 47.83           N  
ATOM    102  CA  PHE B  13      -6.759  25.276   6.246  1.00 47.83           C  
ATOM    103  C   PHE B  13      -7.883  24.457   5.624  1.00 47.83           C  
ATOM    104  CB  PHE B  13      -6.771  25.114   7.769  1.00 47.83           C  
ATOM    105  O   PHE B  13      -7.643  23.380   5.074  1.00 47.83           O  
ATOM    106  CG  PHE B  13      -6.566  23.696   8.230  1.00 47.83           C  
ATOM    107  CD1 PHE B  13      -7.636  22.940   8.694  1.00 47.83           C  
ATOM    108  CD2 PHE B  13      -5.303  23.119   8.199  1.00 47.83           C  
ATOM    109  CE1 PHE B  13      -7.449  21.627   9.121  1.00 47.83           C  
ATOM    110  CE2 PHE B  13      -5.109  21.808   8.624  1.00 47.83           C  
ATOM    111  CZ  PHE B  13      -6.183  21.064   9.086  1.00 47.83           C  
ATOM    112  N   LEU B  14      -9.061  24.911   5.760  1.00 48.89           N  
ATOM    113  CA  LEU B  14     -10.212  24.253   5.151  1.00 48.89           C  
ATOM    114  C   LEU B  14     -10.031  24.129   3.641  1.00 48.89           C  
ATOM    115  CB  LEU B  14     -11.497  25.025   5.461  1.00 48.89           C  
ATOM    116  O   LEU B  14     -10.321  23.080   3.061  1.00 48.89           O  
ATOM    117  CG  LEU B  14     -12.803  24.383   4.990  1.00 48.89           C  
ATOM    118  CD1 LEU B  14     -13.075  23.101   5.770  1.00 48.89           C  
ATOM    119  CD2 LEU B  14     -13.964  25.361   5.139  1.00 48.89           C  
ATOM    120  N   ALA B  15      -9.536  25.180   3.119  1.00 47.95           N  
ATOM    121  CA  ALA B  15      -9.295  25.172   1.678  1.00 47.95           C  
ATOM    122  C   ALA B  15      -8.258  24.119   1.301  1.00 47.95           C  
ATOM    123  CB  ALA B  15      -8.843  26.552   1.207  1.00 47.95           C  
ATOM    124  O   ALA B  15      -8.424  23.402   0.311  1.00 47.95           O  
ATOM    125  N   PHE B  16      -7.263  23.962   2.122  1.00 47.19           N  
ATOM    126  CA  PHE B  16      -6.201  22.991   1.886  1.00 47.19           C  
ATOM    127  C   PHE B  16      -6.732  21.568   2.009  1.00 47.19           C  
ATOM    128  CB  PHE B  16      -5.046  23.207   2.869  1.00 47.19           C  
ATOM    129  O   PHE B  16      -6.428  20.712   1.175  1.00 47.19           O  
ATOM    130  CG  PHE B  16      -3.852  22.330   2.603  1.00 47.19           C  
ATOM    131  CD1 PHE B  16      -3.618  21.198   3.374  1.00 47.19           C  
ATOM    132  CD2 PHE B  16      -2.962  22.639   1.582  1.00 47.19           C  
ATOM    133  CE1 PHE B  16      -2.513  20.385   3.131  1.00 47.19           C  
ATOM    134  CE2 PHE B  16      -1.857  21.831   1.333  1.00 47.19           C  
ATOM    135  CZ  PHE B  16      -1.633  20.705   2.109  1.00 47.19           C  
ATOM    136  N   LEU B  17      -7.520  21.309   3.054  1.00 47.66           N  
ATOM    137  CA  LEU B  17      -8.114  19.991   3.249  1.00 47.66           C  
ATOM    138  C   LEU B  17      -9.020  19.625   2.078  1.00 47.66           C  
ATOM    139  CB  LEU B  17      -8.910  19.950   4.556  1.00 47.66           C  
ATOM    140  O   LEU B  17      -8.976  18.496   1.584  1.00 47.66           O  
ATOM    141  CG  LEU B  17      -8.118  19.617   5.822  1.00 47.66           C  
ATOM    142  CD1 LEU B  17      -8.994  19.794   7.057  1.00 47.66           C  
ATOM    143  CD2 LEU B  17      -7.567  18.197   5.750  1.00 47.66           C  
ATOM    144  N   LEU B  18      -9.781  20.553   1.668  1.00 49.99           N  
ATOM    145  CA  LEU B  18     -10.657  20.335   0.522  1.00 49.99           C  
ATOM    146  C   LEU B  18      -9.846  20.037  -0.734  1.00 49.99           C  
ATOM    147  CB  LEU B  18     -11.549  21.557   0.289  1.00 49.99           C  
ATOM    148  O   LEU B  18     -10.221  19.174  -1.531  1.00 49.99           O  
ATOM    149  CG  LEU B  18     -12.834  21.626   1.116  1.00 49.99           C  
ATOM    150  CD1 LEU B  18     -13.496  22.990   0.955  1.00 49.99           C  
ATOM    151  CD2 LEU B  18     -13.792  20.510   0.711  1.00 49.99           C  
ATOM    152  N   PHE B  19      -8.745  20.721  -0.827  1.00 50.59           N  
ATOM    153  CA  PHE B  19      -7.855  20.503  -1.961  1.00 50.59           C  
ATOM    154  C   PHE B  19      -7.291  19.088  -1.944  1.00 50.59           C  
ATOM    155  CB  PHE B  19      -6.712  21.523  -1.953  1.00 50.59           C  
ATOM    156  O   PHE B  19      -7.258  18.414  -2.976  1.00 50.59           O  
ATOM    157  CG  PHE B  19      -5.774  21.394  -3.122  1.00 50.59           C  
ATOM    158  CD1 PHE B  19      -4.526  20.802  -2.968  1.00 50.59           C  
ATOM    159  CD2 PHE B  19      -6.140  21.864  -4.377  1.00 50.59           C  
ATOM    160  CE1 PHE B  19      -3.656  20.681  -4.049  1.00 50.59           C  
ATOM    161  CE2 PHE B  19      -5.276  21.746  -5.461  1.00 50.59           C  
ATOM    162  CZ  PHE B  19      -4.034  21.155  -5.295  1.00 50.59           C  
ATOM    163  N   LEU B  20      -6.907  18.656  -0.779  1.00 47.02           N  
ATOM    164  CA  LEU B  20      -6.350  17.315  -0.641  1.00 47.02           C  
ATOM    165  C   LEU B  20      -7.399  16.254  -0.957  1.00 47.02           C  
ATOM    166  CB  LEU B  20      -5.805  17.104   0.774  1.00 47.02           C  
ATOM    167  O   LEU B  20      -7.107  15.271  -1.641  1.00 47.02           O  
ATOM    168  CG  LEU B  20      -4.412  17.671   1.056  1.00 47.02           C  
ATOM    169  CD1 LEU B  20      -4.051  17.483   2.525  1.00 47.02           C  
ATOM    170  CD2 LEU B  20      -3.374  17.011   0.155  1.00 47.02           C  
ATOM    171  N   VAL B  21      -8.571  16.492  -0.477  1.00 48.31           N  
ATOM    172  CA  VAL B  21      -9.684  15.588  -0.746  1.00 48.31           C  
ATOM    173  C   VAL B  21      -9.966  15.547  -2.246  1.00 48.31           C  
ATOM    174  CB  VAL B  21     -10.956  16.009   0.024  1.00 48.31           C  
ATOM    175  O   VAL B  21     -10.173  14.474  -2.816  1.00 48.31           O  
ATOM    176  CG1 VAL B  21     -12.161  15.191  -0.437  1.00 48.31           C  
ATOM    177  CG2 VAL B  21     -10.744  15.852   1.529  1.00 48.31           C  
ATOM    178  N   LEU B  22      -9.919  16.698  -2.822  1.00 50.37           N  
ATOM    179  CA  LEU B  22     -10.168  16.783  -4.256  1.00 50.37           C  
ATOM    180  C   LEU B  22      -9.112  16.008  -5.038  1.00 50.37           C  
ATOM    181  CB  LEU B  22     -10.186  18.245  -4.712  1.00 50.37           C  
ATOM    182  O   LEU B  22      -9.441  15.269  -5.968  1.00 50.37           O  
ATOM    183  CG  LEU B  22     -11.455  18.717  -5.424  1.00 50.37           C  
ATOM    184  CD1 LEU B  22     -11.868  20.093  -4.913  1.00 50.37           C  
ATOM    185  CD2 LEU B  22     -11.243  18.743  -6.934  1.00 50.37           C  
ATOM    186  N   ILE B  23      -7.870  16.207  -4.618  1.00 48.30           N  
ATOM    187  CA  ILE B  23      -6.785  15.514  -5.303  1.00 48.30           C  
ATOM    188  C   ILE B  23      -6.953  14.005  -5.142  1.00 48.30           C  
ATOM    189  CB  ILE B  23      -5.404  15.960  -4.771  1.00 48.30           C  
ATOM    190  O   ILE B  23      -6.764  13.248  -6.096  1.00 48.30           O  
ATOM    191  CG1 ILE B  23      -5.117  17.410  -5.180  1.00 48.30           C  
ATOM    192  CG2 ILE B  23      -4.303  15.021  -5.273  1.00 48.30           C  
ATOM    193  CD1 ILE B  23      -3.836  17.978  -4.585  1.00 48.30           C  
ATOM    194  N   MET B  24      -7.386  13.646  -3.973  1.00 48.94           N  
ATOM    195  CA  MET B  24      -7.613  12.229  -3.703  1.00 48.94           C  
ATOM    196  C   MET B  24      -8.743  11.684  -4.570  1.00 48.94           C  
ATOM    197  CB  MET B  24      -7.935  12.008  -2.224  1.00 48.94           C  
ATOM    198  O   MET B  24      -8.632  10.590  -5.127  1.00 48.94           O  
ATOM    199  CG  MET B  24      -6.762  11.482  -1.413  1.00 48.94           C  
ATOM    200  SD  MET B  24      -7.285  10.750   0.186  1.00 48.94           S  
ATOM    201  CE  MET B  24      -7.792   9.099  -0.369  1.00 48.94           C  
ATOM    202  N   LEU B  25      -9.775  12.416  -4.725  1.00 51.52           N  
ATOM    203  CA  LEU B  25     -10.918  12.008  -5.533  1.00 51.52           C  
ATOM    204  C   LEU B  25     -10.528  11.885  -7.003  1.00 51.52           C  
ATOM    205  CB  LEU B  25     -12.067  13.008  -5.380  1.00 51.52           C  
ATOM    206  O   LEU B  25     -10.964  10.957  -7.689  1.00 51.52           O  
ATOM    207  CG  LEU B  25     -13.039  12.753  -4.227  1.00 51.52           C  
ATOM    208  CD1 LEU B  25     -13.878  13.997  -3.956  1.00 51.52           C  
ATOM    209  CD2 LEU B  25     -13.932  11.556  -4.534  1.00 51.52           C  
ATOM    210  N   ILE B  26      -9.658  12.855  -7.404  1.00 50.17           N  
ATOM    211  CA  ILE B  26      -9.219  12.846  -8.796  1.00 50.17           C  
ATOM    212  C   ILE B  26      -8.381  11.597  -9.064  1.00 50.17           C  
ATOM    213  CB  ILE B  26      -8.412  14.117  -9.142  1.00 50.17           C  
ATOM    214  O   ILE B  26      -8.570  10.921 -10.077  1.00 50.17           O  
ATOM    215  CG1 ILE B  26      -9.317  15.354  -9.094  1.00 50.17           C  
ATOM    216  CG2 ILE B  26      -7.748  13.978 -10.515  1.00 50.17           C  
ATOM    217  CD1 ILE B  26      -8.575  16.671  -9.271  1.00 50.17           C  
ATOM    218  N   ILE B  27      -7.510  11.315  -8.171  1.00 47.40           N  
ATOM    219  CA  ILE B  27      -6.656  10.142  -8.319  1.00 47.40           C  
ATOM    220  C   ILE B  27      -7.513   8.878  -8.329  1.00 47.40           C  
ATOM    221  CB  ILE B  27      -5.600  10.065  -7.193  1.00 47.40           C  
ATOM    222  O   ILE B  27      -7.299   7.982  -9.149  1.00 47.40           O  
ATOM    223  CG1 ILE B  27      -4.606  11.225  -7.314  1.00 47.40           C  
ATOM    224  CG2 ILE B  27      -4.876   8.716  -7.223  1.00 47.40           C  
ATOM    225  CD1 ILE B  27      -3.639  11.336  -6.142  1.00 47.40           C  
ATOM    226  N   PHE B  28      -8.472   8.886  -7.548  1.00 47.21           N  
ATOM    227  CA  PHE B  28      -9.389   7.756  -7.454  1.00 47.21           C  
ATOM    228  C   PHE B  28     -10.194   7.603  -8.738  1.00 47.21           C  
ATOM    229  CB  PHE B  28     -10.333   7.927  -6.259  1.00 47.21           C  
ATOM    230  O   PHE B  28     -10.346   6.493  -9.253  1.00 47.21           O  
ATOM    231  CG  PHE B  28     -11.149   6.701  -5.951  1.00 47.21           C  
ATOM    232  CD1 PHE B  28     -12.481   6.620  -6.341  1.00 47.21           C  
ATOM    233  CD2 PHE B  28     -10.586   5.630  -5.271  1.00 47.21           C  
ATOM    234  CE1 PHE B  28     -13.239   5.486  -6.057  1.00 47.21           C  
ATOM    235  CE2 PHE B  28     -11.337   4.494  -4.983  1.00 47.21           C  
ATOM    236  CZ  PHE B  28     -12.664   4.425  -5.376  1.00 47.21           C  
ATOM    237  N   TRP B  29     -10.673   8.691  -9.106  1.00 50.68           N  
ATOM    238  CA  TRP B  29     -11.438   8.685 -10.348  1.00 50.68           C  
ATOM    239  C   TRP B  29     -10.592   8.165 -11.506  1.00 50.68           C  
ATOM    240  CB  TRP B  29     -11.955  10.090 -10.669  1.00 50.68           C  
ATOM    241  O   TRP B  29     -11.048   7.328 -12.289  1.00 50.68           O  
ATOM    242  CG  TRP B  29     -12.882  10.145 -11.846  1.00 50.68           C  
ATOM    243  CD1 TRP B  29     -14.177   9.711 -11.896  1.00 50.68           C  
ATOM    244  CD2 TRP B  29     -12.580  10.659 -13.147  1.00 50.68           C  
ATOM    245  CE2 TRP B  29     -13.741  10.506 -13.936  1.00 50.68           C  
ATOM    246  CE3 TRP B  29     -11.440  11.236 -13.722  1.00 50.68           C  
ATOM    247  NE1 TRP B  29     -14.700   9.925 -13.151  1.00 50.68           N  
ATOM    248  CH2 TRP B  29     -12.665  11.471 -15.810  1.00 50.68           C  
ATOM    249  CZ2 TRP B  29     -13.794  10.910 -15.273  1.00 50.68           C  
ATOM    250  CZ3 TRP B  29     -11.495  11.638 -15.052  1.00 50.68           C  
ATOM    251  N   PHE B  30      -9.397   8.706 -11.625  1.00 49.32           N  
ATOM    252  CA  PHE B  30      -8.503   8.283 -12.696  1.00 49.32           C  
ATOM    253  C   PHE B  30      -8.188   6.797 -12.583  1.00 49.32           C  
ATOM    254  CB  PHE B  30      -7.206   9.098 -12.668  1.00 49.32           C  
ATOM    255  O   PHE B  30      -8.138   6.089 -13.592  1.00 49.32           O  
ATOM    256  CG  PHE B  30      -6.468   9.110 -13.980  1.00 49.32           C  
ATOM    257  CD1 PHE B  30      -5.408   8.240 -14.205  1.00 49.32           C  
ATOM    258  CD2 PHE B  30      -6.836   9.991 -14.988  1.00 49.32           C  
ATOM    259  CE1 PHE B  30      -4.724   8.249 -15.418  1.00 49.32           C  
ATOM    260  CE2 PHE B  30      -6.156  10.006 -16.203  1.00 49.32           C  
ATOM    261  CZ  PHE B  30      -5.100   9.135 -16.416  1.00 49.32           C  
ATOM    262  N   SER B  31      -8.000   6.333 -11.474  1.00 44.82           N  
ATOM    263  CA  SER B  31      -7.711   4.919 -11.257  1.00 44.82           C  
ATOM    264  C   SER B  31      -8.874   4.042 -11.708  1.00 44.82           C  
ATOM    265  CB  SER B  31      -7.405   4.654  -9.782  1.00 44.82           C  
ATOM    266  O   SER B  31      -8.666   2.993 -12.321  1.00 44.82           O  
ATOM    267  OG  SER B  31      -6.133   5.170  -9.432  1.00 44.82           O  
ATOM    268  N   LEU B  32     -10.094   4.574 -11.395  1.00 47.43           N  
ATOM    269  CA  LEU B  32     -11.298   3.839 -11.770  1.00 47.43           C  
ATOM    270  C   LEU B  32     -11.503   3.867 -13.281  1.00 47.43           C  
ATOM    271  CB  LEU B  32     -12.525   4.424 -11.066  1.00 47.43           C  
ATOM    272  O   LEU B  32     -11.905   2.865 -13.876  1.00 47.43           O  
ATOM    273  CG  LEU B  32     -12.730   4.010  -9.608  1.00 47.43           C  
ATOM    274  CD1 LEU B  32     -13.787   4.892  -8.951  1.00 47.43           C  
ATOM    275  CD2 LEU B  32     -13.123   2.540  -9.519  1.00 47.43           C  
ATOM    276  N   GLU B  33     -11.251   5.092 -13.853  1.00 47.83           N  
ATOM    277  CA  GLU B  33     -11.411   5.234 -15.297  1.00 47.83           C  
ATOM    278  C   GLU B  33     -10.399   4.376 -16.051  1.00 47.83           C  
ATOM    279  CB  GLU B  33     -11.271   6.701 -15.713  1.00 47.83           C  
ATOM    280  O   GLU B  33     -10.730   3.771 -17.073  1.00 47.83           O  
ATOM    281  CG  GLU B  33     -11.828   7.004 -17.096  1.00 47.83           C  
ATOM    282  CD  GLU B  33     -13.341   6.876 -17.174  1.00 47.83           C  
ATOM    283  OE1 GLU B  33     -13.883   6.763 -18.297  1.00 47.83           O  
ATOM    284  OE2 GLU B  33     -13.990   6.890 -16.105  1.00 47.83           O  
ATOM    285  N   LEU B  34      -9.184   4.447 -15.527  1.00 46.76           N  
ATOM    286  CA  LEU B  34      -8.139   3.650 -16.160  1.00 46.76           C  
ATOM    287  C   LEU B  34      -8.465   2.163 -16.078  1.00 46.76           C  
ATOM    288  CB  LEU B  34      -6.784   3.925 -15.503  1.00 46.76           C  
ATOM    289  O   LEU B  34      -8.198   1.412 -17.019  1.00 46.76           O  
ATOM    290  CG  LEU B  34      -5.919   5.003 -16.159  1.00 46.76           C  
ATOM    291  CD1 LEU B  34      -5.018   5.663 -15.120  1.00 46.76           C  
ATOM    292  CD2 LEU B  34      -5.090   4.408 -17.292  1.00 46.76           C  
ATOM    293  N   GLN B  35      -9.181   1.780 -15.099  1.00 42.71           N  
ATOM    294  CA  GLN B  35      -9.575   0.386 -14.927  1.00 42.71           C  
ATOM    295  C   GLN B  35     -10.703   0.011 -15.884  1.00 42.71           C  
ATOM    296  CB  GLN B  35     -10.002   0.123 -13.482  1.00 42.71           C  
ATOM    297  O   GLN B  35     -10.723  -1.097 -16.423  1.00 42.71           O  
ATOM    298  CG  GLN B  35      -9.861  -1.331 -13.054  1.00 42.71           C  
ATOM    299  CD  GLN B  35      -9.908  -1.507 -11.547  1.00 42.71           C  
ATOM    300  NE2 GLN B  35      -9.811  -2.751 -11.092  1.00 42.71           N  
ATOM    301  OE1 GLN B  35     -10.029  -0.532 -10.799  1.00 42.71           O  
ATOM    302  N   ASP B  36     -11.625   0.954 -16.069  1.00 47.16           N  
ATOM    303  CA  ASP B  36     -12.770   0.732 -16.948  1.00 47.16           C  
ATOM    304  C   ASP B  36     -12.333   0.646 -18.408  1.00 47.16           C  
ATOM    305  CB  ASP B  36     -13.804   1.846 -16.773  1.00 47.16           C  
ATOM    306  O   ASP B  36     -12.854  -0.170 -19.171  1.00 47.16           O  
ATOM    307  CG  ASP B  36     -15.028   1.401 -15.992  1.00 47.16           C  
ATOM    308  OD1 ASP B  36     -15.158   0.193 -15.697  1.00 47.16           O  
ATOM    309  OD2 ASP B  36     -15.873   2.266 -15.672  1.00 47.16           O  
ATOM    310  N   HIS B  37     -11.534   1.584 -18.816  1.00 45.91           N  
ATOM    311  CA  HIS B  37     -11.073   1.563 -20.199  1.00 45.91           C  
ATOM    312  C   HIS B  37     -10.316   0.276 -20.509  1.00 45.91           C  
ATOM    313  CB  HIS B  37     -10.186   2.776 -20.487  1.00 45.91           C  
ATOM    314  O   HIS B  37     -10.426  -0.264 -21.612  1.00 45.91           O  
ATOM    315  CG  HIS B  37     -10.858   3.829 -21.309  1.00 45.91           C  
ATOM    316  CD2 HIS B  37     -10.345   4.811 -22.087  1.00 45.91           C  
ATOM    317  ND1 HIS B  37     -12.228   3.951 -21.387  1.00 45.91           N  
ATOM    318  CE1 HIS B  37     -12.530   4.965 -22.181  1.00 45.91           C  
ATOM    319  NE2 HIS B  37     -11.405   5.504 -22.619  1.00 45.91           N  
ATOM    320  N   ASN B  38      -9.603  -0.220 -19.565  1.00 40.12           N  
ATOM    321  CA  ASN B  38      -8.854  -1.458 -19.756  1.00 40.12           C  
ATOM    322  C   ASN B  38      -9.780  -2.669 -19.820  1.00 40.12           C  
ATOM    323  CB  ASN B  38      -7.820  -1.637 -18.642  1.00 40.12           C  
ATOM    324  O   ASN B  38      -9.508  -3.626 -20.547  1.00 40.12           O  
ATOM    325  CG  ASN B  38      -6.430  -1.201 -19.059  1.00 40.12           C  
ATOM    326  ND2 ASN B  38      -5.465  -1.357 -18.161  1.00 40.12           N  
ATOM    327  OD1 ASN B  38      -6.225  -0.727 -20.180  1.00 40.12           O  
ATOM    328  N   GLU B  39     -10.948  -2.603 -19.132  1.00 40.55           N  
ATOM    329  CA  GLU B  39     -11.910  -3.700 -19.181  1.00 40.55           C  
ATOM    330  C   GLU B  39     -12.711  -3.674 -20.480  1.00 40.55           C  
ATOM    331  CB  GLU B  39     -12.855  -3.639 -17.979  1.00 40.55           C  
ATOM    332  O   GLU B  39     -13.078  -4.725 -21.009  1.00 40.55           O  
ATOM    333  CG  GLU B  39     -12.224  -4.108 -16.676  1.00 40.55           C  
ATOM    334  CD  GLU B  39     -13.228  -4.708 -15.704  1.00 40.55           C  
ATOM    335  OE1 GLU B  39     -12.832  -5.546 -14.863  1.00 40.55           O  
ATOM    336  OE2 GLU B  39     -14.420  -4.338 -15.786  1.00 40.55           O  
ATOM    337  N   THR B  40     -13.080  -2.430 -21.002  1.00 39.18           N  
ATOM    338  CA  THR B  40     -13.871  -2.314 -22.222  1.00 39.18           C  
ATOM    339  C   THR B  40     -13.044  -2.710 -23.442  1.00 39.18           C  
ATOM    340  CB  THR B  40     -14.407  -0.882 -22.405  1.00 39.18           C  
ATOM    341  O   THR B  40     -13.569  -3.301 -24.388  1.00 39.18           O  
ATOM    342  CG2 THR B  40     -15.876  -0.789 -22.004  1.00 39.18           C  
ATOM    343  OG1 THR B  40     -13.643   0.016 -21.591  1.00 39.18           O  
ATOM    344  N   CYS B  41     -11.777  -2.393 -23.521  1.00 36.85           N  
ATOM    345  CA  CYS B  41     -10.982  -2.759 -24.688  1.00 36.85           C  
ATOM    346  C   CYS B  41     -10.800  -4.269 -24.773  1.00 36.85           C  
ATOM    347  CB  CYS B  41      -9.617  -2.073 -24.642  1.00 36.85           C  
ATOM    348  O   CYS B  41     -10.711  -4.828 -25.868  1.00 36.85           O  
ATOM    349  SG  CYS B  41      -9.511  -0.593 -25.671  1.00 36.85           S  
ATOM    350  N   HIS B  42     -11.065  -5.057 -23.685  1.00 32.88           N  
ATOM    351  CA  HIS B  42     -10.930  -6.509 -23.730  1.00 32.88           C  
ATOM    352  C   HIS B  42     -12.276  -7.180 -23.983  1.00 32.88           C  
ATOM    353  CB  HIS B  42     -10.321  -7.031 -22.427  1.00 32.88           C  
ATOM    354  O   HIS B  42     -12.333  -8.374 -24.285  1.00 32.88           O  
ATOM    355  CG  HIS B  42      -8.831  -7.149 -22.467  1.00 32.88           C  
ATOM    356  CD2 HIS B  42      -7.861  -6.341 -21.977  1.00 32.88           C  
ATOM    357  ND1 HIS B  42      -8.184  -8.204 -23.073  1.00 32.88           N  
ATOM    358  CE1 HIS B  42      -6.877  -8.039 -22.953  1.00 32.88           C  
ATOM    359  NE2 HIS B  42      -6.655  -6.916 -22.292  1.00 32.88           N  
ATOM    360  N   ALA B  43     -13.499  -6.350 -24.115  1.00 30.33           N  
ATOM    361  CA  ALA B  43     -14.746  -6.981 -24.539  1.00 30.33           C  
ATOM    362  C   ALA B  43     -14.945  -6.845 -26.045  1.00 30.33           C  
ATOM    363  CB  ALA B  43     -15.931  -6.374 -23.792  1.00 30.33           C  
ATOM    364  O   ALA B  43     -15.473  -7.753 -26.693  1.00 30.33           O  
TER     365      ALA B  43                                                      
ATOM    366  N   MET C   1       7.413  33.292  -8.995  1.00 23.34           N  
ATOM    367  CA  MET C   1       8.150  32.882  -7.803  1.00 23.34           C  
ATOM    368  C   MET C   1       7.541  33.498  -6.548  1.00 23.34           C  
ATOM    369  CB  MET C   1       9.623  33.277  -7.918  1.00 23.34           C  
ATOM    370  O   MET C   1       7.886  33.111  -5.431  1.00 23.34           O  
ATOM    371  CG  MET C   1      10.520  32.158  -8.421  1.00 23.34           C  
ATOM    372  SD  MET C   1      12.256  32.702  -8.658  1.00 23.34           S  
ATOM    373  CE  MET C   1      13.039  31.907  -7.227  1.00 23.34           C  
ATOM    374  N   ASP C   2       6.847  34.728  -6.753  1.00 30.10           N  
ATOM    375  CA  ASP C   2       6.047  35.625  -5.925  1.00 30.10           C  
ATOM    376  C   ASP C   2       4.707  34.989  -5.562  1.00 30.10           C  
ATOM    377  CB  ASP C   2       5.820  36.957  -6.643  1.00 30.10           C  
ATOM    378  O   ASP C   2       4.183  35.214  -4.469  1.00 30.10           O  
ATOM    379  CG  ASP C   2       6.769  38.049  -6.181  1.00 30.10           C  
ATOM    380  OD1 ASP C   2       7.236  38.002  -5.022  1.00 30.10           O  
ATOM    381  OD2 ASP C   2       7.050  38.967  -6.982  1.00 30.10           O  
ATOM    382  N   LEU C   3       4.090  33.956  -6.334  1.00 27.18           N  
ATOM    383  CA  LEU C   3       2.817  33.274  -6.125  1.00 27.18           C  
ATOM    384  C   LEU C   3       2.923  32.257  -4.994  1.00 27.18           C  
ATOM    385  CB  LEU C   3       2.364  32.579  -7.412  1.00 27.18           C  
ATOM    386  O   LEU C   3       2.037  32.176  -4.141  1.00 27.18           O  
ATOM    387  CG  LEU C   3       0.855  32.407  -7.595  1.00 27.18           C  
ATOM    388  CD1 LEU C   3       0.303  33.501  -8.503  1.00 27.18           C  
ATOM    389  CD2 LEU C   3       0.539  31.026  -8.160  1.00 27.18           C  
ATOM    390  N   PHE C   4       3.896  31.394  -4.874  1.00 27.88           N  
ATOM    391  CA  PHE C   4       4.163  30.361  -3.880  1.00 27.88           C  
ATOM    392  C   PHE C   4       4.570  30.982  -2.550  1.00 27.88           C  
ATOM    393  CB  PHE C   4       5.259  29.410  -4.373  1.00 27.88           C  
ATOM    394  O   PHE C   4       4.100  30.559  -1.491  1.00 27.88           O  
ATOM    395  CG  PHE C   4       4.998  27.964  -4.049  1.00 27.88           C  
ATOM    396  CD1 PHE C   4       5.511  27.393  -2.891  1.00 27.88           C  
ATOM    397  CD2 PHE C   4       4.239  27.175  -4.904  1.00 27.88           C  
ATOM    398  CE1 PHE C   4       5.271  26.054  -2.589  1.00 27.88           C  
ATOM    399  CE2 PHE C   4       3.995  25.837  -4.609  1.00 27.88           C  
ATOM    400  CZ  PHE C   4       4.513  25.278  -3.451  1.00 27.88           C  
ATOM    401  N   MET C   5       5.358  31.994  -2.344  1.00 26.57           N  
ATOM    402  CA  MET C   5       5.734  32.687  -1.115  1.00 26.57           C  
ATOM    403  C   MET C   5       4.536  33.408  -0.509  1.00 26.57           C  
ATOM    404  CB  MET C   5       6.864  33.683  -1.383  1.00 26.57           C  
ATOM    405  O   MET C   5       4.420  33.509   0.714  1.00 26.57           O  
ATOM    406  CG  MET C   5       8.246  33.051  -1.402  1.00 26.57           C  
ATOM    407  SD  MET C   5       8.850  32.632   0.280  1.00 26.57           S  
ATOM    408  CE  MET C   5       9.913  31.213  -0.106  1.00 26.57           C  
ATOM    409  N   ARG C   6       3.445  34.044  -1.241  1.00 28.99           N  
ATOM    410  CA  ARG C   6       2.194  34.751  -0.985  1.00 28.99           C  
ATOM    411  C   ARG C   6       1.106  33.789  -0.521  1.00 28.99           C  
ATOM    412  CB  ARG C   6       1.733  35.499  -2.238  1.00 28.99           C  
ATOM    413  O   ARG C   6       0.154  34.196   0.148  1.00 28.99           O  
ATOM    414  CG  ARG C   6       2.163  36.957  -2.278  1.00 28.99           C  
ATOM    415  CD  ARG C   6       1.537  37.697  -3.453  1.00 28.99           C  
ATOM    416  NE  ARG C   6       1.908  39.109  -3.459  1.00 28.99           N  
ATOM    417  NH1 ARG C   6       0.555  39.669  -5.246  1.00 28.99           N  
ATOM    418  NH2 ARG C   6       1.838  41.272  -4.227  1.00 28.99           N  
ATOM    419  CZ  ARG C   6       1.433  40.014  -4.311  1.00 28.99           C  
ATOM    420  N   ILE C   7       1.002  32.361  -0.627  1.00 31.39           N  
ATOM    421  CA  ILE C   7       0.255  31.193  -0.173  1.00 31.39           C  
ATOM    422  C   ILE C   7       0.635  30.865   1.269  1.00 31.39           C  
ATOM    423  CB  ILE C   7       0.506  29.971  -1.085  1.00 31.39           C  
ATOM    424  O   ILE C   7      -0.236  30.623   2.108  1.00 31.39           O  
ATOM    425  CG1 ILE C   7      -0.048  30.231  -2.491  1.00 31.39           C  
ATOM    426  CG2 ILE C   7      -0.111  28.708  -0.478  1.00 31.39           C  
ATOM    427  CD1 ILE C   7       0.415  29.224  -3.534  1.00 31.39           C  
ATOM    428  N   PHE C   8       1.891  30.399   1.708  1.00 29.00           N  
ATOM    429  CA  PHE C   8       2.231  29.845   3.013  1.00 29.00           C  
ATOM    430  C   PHE C   8       2.712  30.940   3.958  1.00 29.00           C  
ATOM    431  CB  PHE C   8       3.305  28.761   2.875  1.00 29.00           C  
ATOM    432  O   PHE C   8       3.106  30.660   5.092  1.00 29.00           O  
ATOM    433  CG  PHE C   8       2.782  27.450   2.354  1.00 29.00           C  
ATOM    434  CD1 PHE C   8       2.094  26.579   3.189  1.00 29.00           C  
ATOM    435  CD2 PHE C   8       2.978  27.090   1.027  1.00 29.00           C  
ATOM    436  CE1 PHE C   8       1.608  25.365   2.708  1.00 29.00           C  
ATOM    437  CE2 PHE C   8       2.496  25.878   0.540  1.00 29.00           C  
ATOM    438  CZ  PHE C   8       1.812  25.017   1.382  1.00 29.00           C  
ATOM    439  N   THR C   9       3.080  32.155   3.580  1.00 26.38           N  
ATOM    440  CA  THR C   9       3.540  33.246   4.432  1.00 26.38           C  
ATOM    441  C   THR C   9       2.430  33.698   5.377  1.00 26.38           C  
ATOM    442  CB  THR C   9       4.022  34.444   3.592  1.00 26.38           C  
ATOM    443  O   THR C   9       1.379  34.163   4.932  1.00 26.38           O  
ATOM    444  CG2 THR C   9       5.277  35.068   4.195  1.00 26.38           C  
ATOM    445  OG1 THR C   9       4.314  34.001   2.261  1.00 26.38           O  
ATOM    446  N   ILE C  10       2.364  33.140   6.737  1.00 27.08           N  
ATOM    447  CA  ILE C  10       1.510  33.129   7.920  1.00 27.08           C  
ATOM    448  C   ILE C  10       1.461  34.527   8.533  1.00 27.08           C  
ATOM    449  CB  ILE C  10       2.005  32.104   8.964  1.00 27.08           C  
ATOM    450  O   ILE C  10       2.111  35.452   8.038  1.00 27.08           O  
ATOM    451  CG1 ILE C  10       2.049  30.698   8.353  1.00 27.08           C  
ATOM    452  CG2 ILE C  10       1.116  32.131  10.211  1.00 27.08           C  
ATOM    453  CD1 ILE C  10       2.752  29.666   9.225  1.00 27.08           C  
ATOM    454  N   GLY C  11       1.818  34.665  10.012  1.00 27.03           N  
ATOM    455  CA  GLY C  11       1.573  35.516  11.165  1.00 27.03           C  
ATOM    456  C   GLY C  11       2.383  36.799  11.143  1.00 27.03           C  
ATOM    457  O   GLY C  11       3.442  36.860  10.515  1.00 27.03           O  
ATOM    458  N   THR C  12       1.827  37.894  11.202  1.00 27.61           N  
ATOM    459  CA  THR C  12       2.336  39.257  11.306  1.00 27.61           C  
ATOM    460  C   THR C  12       3.038  39.471  12.644  1.00 27.61           C  
ATOM    461  CB  THR C  12       1.205  40.289  11.144  1.00 27.61           C  
ATOM    462  O   THR C  12       2.499  39.122  13.696  1.00 27.61           O  
ATOM    463  CG2 THR C  12       0.699  40.330   9.707  1.00 27.61           C  
ATOM    464  OG1 THR C  12       0.120  39.940  12.012  1.00 27.61           O  
ATOM    465  N   VAL C  13       4.354  39.176  12.917  1.00 29.68           N  
ATOM    466  CA  VAL C  13       5.075  39.427  14.161  1.00 29.68           C  
ATOM    467  C   VAL C  13       5.236  40.931  14.370  1.00 29.68           C  
ATOM    468  CB  VAL C  13       6.457  38.737  14.165  1.00 29.68           C  
ATOM    469  O   VAL C  13       5.812  41.623  13.527  1.00 29.68           O  
ATOM    470  CG1 VAL C  13       7.169  38.962  15.498  1.00 29.68           C  
ATOM    471  CG2 VAL C  13       6.309  37.244  13.880  1.00 29.68           C  
ATOM    472  N   THR C  14       4.205  41.687  14.910  1.00 26.71           N  
ATOM    473  CA  THR C  14       4.340  43.113  15.189  1.00 26.71           C  
ATOM    474  C   THR C  14       5.263  43.345  16.382  1.00 26.71           C  
ATOM    475  CB  THR C  14       2.970  43.760  15.463  1.00 26.71           C  
ATOM    476  O   THR C  14       5.061  42.767  17.452  1.00 26.71           O  
ATOM    477  CG2 THR C  14       2.220  44.032  14.163  1.00 26.71           C  
ATOM    478  OG1 THR C  14       2.187  42.880  16.279  1.00 26.71           O  
ATOM    479  N   LEU C  15       6.545  43.576  16.239  1.00 29.33           N  
ATOM    480  CA  LEU C  15       7.531  43.893  17.267  1.00 29.33           C  
ATOM    481  C   LEU C  15       7.219  45.233  17.926  1.00 29.33           C  
ATOM    482  CB  LEU C  15       8.940  43.923  16.667  1.00 29.33           C  
ATOM    483  O   LEU C  15       7.130  46.258  17.246  1.00 29.33           O  
ATOM    484  CG  LEU C  15       9.786  42.664  16.863  1.00 29.33           C  
ATOM    485  CD1 LEU C  15      10.500  42.299  15.565  1.00 29.33           C  
ATOM    486  CD2 LEU C  15      10.790  42.864  17.993  1.00 29.33           C  
ATOM    487  N   LYS C  16       6.282  45.367  18.974  1.00 32.21           N  
ATOM    488  CA  LYS C  16       6.085  46.623  19.692  1.00 32.21           C  
ATOM    489  C   LYS C  16       7.402  47.140  20.266  1.00 32.21           C  
ATOM    490  CB  LYS C  16       5.059  46.447  20.812  1.00 32.21           C  
ATOM    491  O   LYS C  16       8.178  46.374  20.841  1.00 32.21           O  
ATOM    492  CG  LYS C  16       3.651  46.885  20.436  1.00 32.21           C  
ATOM    493  CD  LYS C  16       2.706  46.813  21.629  1.00 32.21           C  
ATOM    494  CE  LYS C  16       1.300  47.263  21.257  1.00 32.21           C  
ATOM    495  NZ  LYS C  16       0.355  47.137  22.407  1.00 32.21           N  
ATOM    496  N   GLN C  17       7.986  48.208  19.773  1.00 31.98           N  
ATOM    497  CA  GLN C  17       9.219  48.874  20.180  1.00 31.98           C  
ATOM    498  C   GLN C  17       9.178  49.254  21.657  1.00 31.98           C  
ATOM    499  CB  GLN C  17       9.466  50.117  19.324  1.00 31.98           C  
ATOM    500  O   GLN C  17       8.278  49.974  22.093  1.00 31.98           O  
ATOM    501  CG  GLN C  17      10.918  50.297  18.905  1.00 31.98           C  
ATOM    502  CD  GLN C  17      11.094  51.362  17.839  1.00 31.98           C  
ATOM    503  NE2 GLN C  17      12.336  51.780  17.618  1.00 31.98           N  
ATOM    504  OE1 GLN C  17      10.122  51.805  17.219  1.00 31.98           O  
ATOM    505  N   GLY C  18       9.574  48.390  22.666  1.00 35.22           N  
ATOM    506  CA  GLY C  18       9.664  48.614  24.100  1.00 35.22           C  
ATOM    507  C   GLY C  18      10.434  49.871  24.460  1.00 35.22           C  
ATOM    508  O   GLY C  18      11.370  50.255  23.755  1.00 35.22           O  
ATOM    509  N   GLU C  19       9.860  50.927  25.014  1.00 34.04           N  
ATOM    510  CA  GLU C  19      10.520  52.125  25.524  1.00 34.04           C  
ATOM    511  C   GLU C  19      11.634  51.767  26.504  1.00 34.04           C  
ATOM    512  CB  GLU C  19       9.506  53.054  26.196  1.00 34.04           C  
ATOM    513  O   GLU C  19      11.437  50.947  27.403  1.00 34.04           O  
ATOM    514  CG  GLU C  19       9.784  54.533  25.973  1.00 34.04           C  
ATOM    515  CD  GLU C  19       8.786  55.443  26.670  1.00 34.04           C  
ATOM    516  OE1 GLU C  19       9.028  56.670  26.739  1.00 34.04           O  
ATOM    517  OE2 GLU C  19       7.754  54.926  27.152  1.00 34.04           O  
ATOM    518  N   ILE C  20      12.925  51.919  26.137  1.00 39.39           N  
ATOM    519  CA  ILE C  20      14.173  51.611  26.826  1.00 39.39           C  
ATOM    520  C   ILE C  20      14.206  52.324  28.176  1.00 39.39           C  
ATOM    521  CB  ILE C  20      15.401  52.010  25.979  1.00 39.39           C  
ATOM    522  O   ILE C  20      14.452  53.530  28.242  1.00 39.39           O  
ATOM    523  CG1 ILE C  20      15.369  51.297  24.622  1.00 39.39           C  
ATOM    524  CG2 ILE C  20      16.699  51.701  26.729  1.00 39.39           C  
ATOM    525  CD1 ILE C  20      16.415  51.796  23.635  1.00 39.39           C  
ATOM    526  N   LYS C  21      13.243  52.302  29.123  1.00 34.45           N  
ATOM    527  CA  LYS C  21      13.668  53.048  30.304  1.00 34.45           C  
ATOM    528  C   LYS C  21      14.889  52.401  30.953  1.00 34.45           C  
ATOM    529  CB  LYS C  21      12.527  53.146  31.317  1.00 34.45           C  
ATOM    530  O   LYS C  21      15.167  51.222  30.727  1.00 34.45           O  
ATOM    531  CG  LYS C  21      11.578  54.310  31.070  1.00 34.45           C  
ATOM    532  CD  LYS C  21      10.570  54.459  32.202  1.00 34.45           C  
ATOM    533  CE  LYS C  21       9.624  55.627  31.959  1.00 34.45           C  
ATOM    534  NZ  LYS C  21       8.634  55.779  33.067  1.00 34.45           N  
ATOM    535  N   ASP C  22      15.849  52.970  31.643  1.00 36.34           N  
ATOM    536  CA  ASP C  22      17.201  52.724  32.134  1.00 36.34           C  
ATOM    537  C   ASP C  22      17.250  51.466  32.999  1.00 36.34           C  
ATOM    538  CB  ASP C  22      17.712  53.928  32.928  1.00 36.34           C  
ATOM    539  O   ASP C  22      18.237  51.226  33.698  1.00 36.34           O  
ATOM    540  CG  ASP C  22      18.569  54.866  32.096  1.00 36.34           C  
ATOM    541  OD1 ASP C  22      19.105  54.437  31.051  1.00 36.34           O  
ATOM    542  OD2 ASP C  22      18.713  56.043  32.491  1.00 36.34           O  
ATOM    543  N   ALA C  23      16.067  50.713  33.354  1.00 33.83           N  
ATOM    544  CA  ALA C  23      16.288  49.934  34.570  1.00 33.83           C  
ATOM    545  C   ALA C  23      17.369  48.878  34.355  1.00 33.83           C  
ATOM    546  CB  ALA C  23      14.988  49.276  35.024  1.00 33.83           C  
ATOM    547  O   ALA C  23      17.789  48.632  33.222  1.00 33.83           O  
ATOM    548  N   THR C  24      17.753  47.965  35.428  1.00 33.23           N  
ATOM    549  CA  THR C  24      18.783  46.982  35.743  1.00 33.23           C  
ATOM    550  C   THR C  24      18.820  45.879  34.689  1.00 33.23           C  
ATOM    551  CB  THR C  24      18.555  46.359  37.133  1.00 33.23           C  
ATOM    552  O   THR C  24      17.819  45.624  34.015  1.00 33.23           O  
ATOM    553  CG2 THR C  24      19.729  46.645  38.063  1.00 33.23           C  
ATOM    554  OG1 THR C  24      17.362  46.908  37.706  1.00 33.23           O  
ATOM    555  N   PRO C  25      20.058  45.220  34.379  1.00 32.77           N  
ATOM    556  CA  PRO C  25      20.556  44.413  33.263  1.00 32.77           C  
ATOM    557  C   PRO C  25      19.667  43.209  32.962  1.00 32.77           C  
ATOM    558  CB  PRO C  25      21.939  43.964  33.742  1.00 32.77           C  
ATOM    559  O   PRO C  25      19.434  42.886  31.794  1.00 32.77           O  
ATOM    560  CG  PRO C  25      21.965  44.297  35.199  1.00 32.77           C  
ATOM    561  CD  PRO C  25      20.684  44.995  35.552  1.00 32.77           C  
ATOM    562  N   SER C  26      19.493  42.314  34.005  1.00 31.43           N  
ATOM    563  CA  SER C  26      19.458  40.874  33.770  1.00 31.43           C  
ATOM    564  C   SER C  26      18.116  40.441  33.189  1.00 31.43           C  
ATOM    565  CB  SER C  26      19.731  40.112  35.068  1.00 31.43           C  
ATOM    566  O   SER C  26      17.798  39.251  33.167  1.00 31.43           O  
ATOM    567  OG  SER C  26      18.693  40.332  36.008  1.00 31.43           O  
ATOM    568  N   ASP C  27      17.116  41.344  33.064  1.00 28.28           N  
ATOM    569  CA  ASP C  27      15.769  40.794  32.944  1.00 28.28           C  
ATOM    570  C   ASP C  27      15.615  39.995  31.651  1.00 28.28           C  
ATOM    571  CB  ASP C  27      14.726  41.913  32.998  1.00 28.28           C  
ATOM    572  O   ASP C  27      15.978  40.472  30.574  1.00 28.28           O  
ATOM    573  CG  ASP C  27      14.253  42.214  34.409  1.00 28.28           C  
ATOM    574  OD1 ASP C  27      14.295  41.312  35.273  1.00 28.28           O  
ATOM    575  OD2 ASP C  27      13.832  43.365  34.659  1.00 28.28           O  
ATOM    576  N   PHE C  28      15.616  38.611  31.710  1.00 26.52           N  
ATOM    577  CA  PHE C  28      15.343  37.591  30.705  1.00 26.52           C  
ATOM    578  C   PHE C  28      14.178  38.006  29.815  1.00 26.52           C  
ATOM    579  CB  PHE C  28      15.042  36.245  31.371  1.00 26.52           C  
ATOM    580  O   PHE C  28      13.122  38.404  30.311  1.00 26.52           O  
ATOM    581  CG  PHE C  28      16.037  35.166  31.037  1.00 26.52           C  
ATOM    582  CD1 PHE C  28      15.856  34.355  29.924  1.00 26.52           C  
ATOM    583  CD2 PHE C  28      17.153  34.963  31.837  1.00 26.52           C  
ATOM    584  CE1 PHE C  28      16.775  33.355  29.612  1.00 26.52           C  
ATOM    585  CE2 PHE C  28      18.076  33.967  31.533  1.00 26.52           C  
ATOM    586  CZ  PHE C  28      17.885  33.163  30.420  1.00 26.52           C  
ATOM    587  N   VAL C  29      14.366  38.650  28.658  1.00 31.77           N  
ATOM    588  CA  VAL C  29      13.435  39.125  27.639  1.00 31.77           C  
ATOM    589  C   VAL C  29      12.480  37.999  27.247  1.00 31.77           C  
ATOM    590  CB  VAL C  29      14.179  39.651  26.391  1.00 31.77           C  
ATOM    591  O   VAL C  29      12.903  36.983  26.690  1.00 31.77           O  
ATOM    592  CG1 VAL C  29      13.189  40.185  25.357  1.00 31.77           C  
ATOM    593  CG2 VAL C  29      15.181  40.734  26.786  1.00 31.77           C  
ATOM    594  N   ARG C  30      11.587  37.542  28.311  1.00 26.67           N  
ATOM    595  CA  ARG C  30      10.573  36.564  27.931  1.00 26.67           C  
ATOM    596  C   ARG C  30       9.664  37.114  26.838  1.00 26.67           C  
ATOM    597  CB  ARG C  30       9.740  36.152  29.147  1.00 26.67           C  
ATOM    598  O   ARG C  30       8.987  38.125  27.036  1.00 26.67           O  
ATOM    599  CG  ARG C  30       9.778  34.661  29.444  1.00 26.67           C  
ATOM    600  CD  ARG C  30       9.047  34.325  30.736  1.00 26.67           C  
ATOM    601  NE  ARG C  30       9.079  32.892  31.016  1.00 26.67           N  
ATOM    602  NH1 ARG C  30       8.852  33.123  33.303  1.00 26.67           N  
ATOM    603  NH2 ARG C  30       9.026  31.037  32.369  1.00 26.67           N  
ATOM    604  CZ  ARG C  30       8.986  32.354  32.229  1.00 26.67           C  
ATOM    605  N   ALA C  31      10.075  37.198  25.586  1.00 26.17           N  
ATOM    606  CA  ALA C  31       9.250  37.562  24.436  1.00 26.17           C  
ATOM    607  C   ALA C  31       7.981  36.717  24.383  1.00 26.17           C  
ATOM    608  CB  ALA C  31      10.044  37.407  23.141  1.00 26.17           C  
ATOM    609  O   ALA C  31       8.047  35.496  24.225  1.00 26.17           O  
ATOM    610  N   THR C  32       7.100  36.884  25.454  1.00 25.07           N  
ATOM    611  CA  THR C  32       5.868  36.103  25.425  1.00 25.07           C  
ATOM    612  C   THR C  32       4.987  36.526  24.253  1.00 25.07           C  
ATOM    613  CB  THR C  32       5.081  36.252  26.741  1.00 25.07           C  
ATOM    614  O   THR C  32       4.615  37.695  24.138  1.00 25.07           O  
ATOM    615  CG2 THR C  32       4.327  34.970  27.078  1.00 25.07           C  
ATOM    616  OG1 THR C  32       5.994  36.550  27.805  1.00 25.07           O  
ATOM    617  N   ALA C  33       5.246  36.111  23.016  1.00 26.72           N  
ATOM    618  CA  ALA C  33       4.363  36.308  21.870  1.00 26.72           C  
ATOM    619  C   ALA C  33       2.939  35.863  22.191  1.00 26.72           C  
ATOM    620  CB  ALA C  33       4.892  35.552  20.654  1.00 26.72           C  
ATOM    621  O   ALA C  33       2.730  34.783  22.748  1.00 26.72           O  
ATOM    622  N   THR C  34       2.130  36.751  22.773  1.00 26.07           N  
ATOM    623  CA  THR C  34       0.742  36.409  23.068  1.00 26.07           C  
ATOM    624  C   THR C  34      -0.004  36.029  21.792  1.00 26.07           C  
ATOM    625  CB  THR C  34       0.015  37.575  23.763  1.00 26.07           C  
ATOM    626  O   THR C  34      -0.071  36.818  20.848  1.00 26.07           O  
ATOM    627  CG2 THR C  34      -0.232  37.269  25.236  1.00 26.07           C  
ATOM    628  OG1 THR C  34       0.815  38.759  23.660  1.00 26.07           O  
ATOM    629  N   ILE C  35       0.170  34.870  21.202  1.00 29.54           N  
ATOM    630  CA  ILE C  35      -0.681  34.404  20.113  1.00 29.54           C  
ATOM    631  C   ILE C  35      -2.142  34.418  20.558  1.00 29.54           C  
ATOM    632  CB  ILE C  35      -0.277  32.988  19.645  1.00 29.54           C  
ATOM    633  O   ILE C  35      -2.496  33.803  21.567  1.00 29.54           O  
ATOM    634  CG1 ILE C  35       1.214  32.948  19.291  1.00 29.54           C  
ATOM    635  CG2 ILE C  35      -1.134  32.547  18.456  1.00 29.54           C  
ATOM    636  CD1 ILE C  35       1.769  31.542  19.106  1.00 29.54           C  
ATOM    637  N   PRO C  36      -2.958  35.448  20.280  1.00 27.44           N  
ATOM    638  CA  PRO C  36      -4.342  35.272  20.725  1.00 27.44           C  
ATOM    639  C   PRO C  36      -4.886  33.878  20.422  1.00 27.44           C  
ATOM    640  CB  PRO C  36      -5.105  36.339  19.935  1.00 27.44           C  
ATOM    641  O   PRO C  36      -4.809  33.415  19.281  1.00 27.44           O  
ATOM    642  CG  PRO C  36      -4.209  36.679  18.789  1.00 27.44           C  
ATOM    643  CD  PRO C  36      -2.865  36.055  19.032  1.00 27.44           C  
ATOM    644  N   ILE C  37      -4.689  32.975  21.315  1.00 31.54           N  
ATOM    645  CA  ILE C  37      -5.319  31.661  21.240  1.00 31.54           C  
ATOM    646  C   ILE C  37      -6.832  31.821  21.106  1.00 31.54           C  
ATOM    647  CB  ILE C  37      -4.979  30.799  22.477  1.00 31.54           C  
ATOM    648  O   ILE C  37      -7.595  31.261  21.897  1.00 31.54           O  
ATOM    649  CG1 ILE C  37      -3.468  30.554  22.558  1.00 31.54           C  
ATOM    650  CG2 ILE C  37      -5.748  29.475  22.440  1.00 31.54           C  
ATOM    651  CD1 ILE C  37      -3.002  30.003  23.898  1.00 31.54           C  
ATOM    652  N   GLN C  38      -7.408  32.941  20.697  1.00 31.94           N  
ATOM    653  CA  GLN C  38      -8.844  32.743  20.532  1.00 31.94           C  
ATOM    654  C   GLN C  38      -9.134  31.547  19.629  1.00 31.94           C  
ATOM    655  CB  GLN C  38      -9.498  34.002  19.961  1.00 31.94           C  
ATOM    656  O   GLN C  38     -10.193  31.478  19.002  1.00 31.94           O  
ATOM    657  CG  GLN C  38     -10.488  34.665  20.909  1.00 31.94           C  
ATOM    658  CD  GLN C  38     -10.975  36.010  20.403  1.00 31.94           C  
ATOM    659  NE2 GLN C  38     -12.189  36.385  20.793  1.00 31.94           N  
ATOM    660  OE1 GLN C  38     -10.267  36.705  19.668  1.00 31.94           O  
ATOM    661  N   ALA C  39      -8.159  30.947  19.165  1.00 34.89           N  
ATOM    662  CA  ALA C  39      -8.434  29.798  18.306  1.00 34.89           C  
ATOM    663  C   ALA C  39      -9.083  28.666  19.096  1.00 34.89           C  
ATOM    664  CB  ALA C  39      -7.148  29.310  17.642  1.00 34.89           C  
ATOM    665  O   ALA C  39      -8.391  27.866  19.729  1.00 34.89           O  
ATOM    666  N   SER C  40      -9.939  28.907  20.039  1.00 33.36           N  
ATOM    667  CA  SER C  40     -10.630  27.781  20.661  1.00 33.36           C  
ATOM    668  C   SER C  40     -11.100  26.775  19.616  1.00 33.36           C  
ATOM    669  CB  SER C  40     -11.823  28.272  21.482  1.00 33.36           C  
ATOM    670  O   SER C  40     -11.516  25.666  19.957  1.00 33.36           O  
ATOM    671  OG  SER C  40     -12.945  28.506  20.648  1.00 33.36           O  
ATOM    672  N   LEU C  41     -11.478  27.227  18.450  1.00 34.88           N  
ATOM    673  CA  LEU C  41     -12.139  26.230  17.615  1.00 34.88           C  
ATOM    674  C   LEU C  41     -11.229  25.030  17.379  1.00 34.88           C  
ATOM    675  CB  LEU C  41     -12.554  26.842  16.275  1.00 34.88           C  
ATOM    676  O   LEU C  41     -11.631  23.886  17.603  1.00 34.88           O  
ATOM    677  CG  LEU C  41     -13.949  27.467  16.218  1.00 34.88           C  
ATOM    678  CD1 LEU C  41     -14.000  28.555  15.151  1.00 34.88           C  
ATOM    679  CD2 LEU C  41     -15.003  26.398  15.949  1.00 34.88           C  
ATOM    680  N   PRO C  42     -10.357  25.056  16.269  1.00 40.65           N  
ATOM    681  CA  PRO C  42     -10.129  23.991  15.290  1.00 40.65           C  
ATOM    682  C   PRO C  42      -9.198  22.899  15.812  1.00 40.65           C  
ATOM    683  CB  PRO C  42      -9.496  24.728  14.107  1.00 40.65           C  
ATOM    684  O   PRO C  42      -8.921  21.927  15.103  1.00 40.65           O  
ATOM    685  CG  PRO C  42      -9.233  26.109  14.615  1.00 40.65           C  
ATOM    686  CD  PRO C  42      -9.823  26.232  15.990  1.00 40.65           C  
ATOM    687  N   PHE C  43      -8.361  23.148  16.758  1.00 43.04           N  
ATOM    688  CA  PHE C  43      -7.487  22.077  17.221  1.00 43.04           C  
ATOM    689  C   PHE C  43      -8.302  20.913  17.771  1.00 43.04           C  
ATOM    690  CB  PHE C  43      -6.522  22.595  18.293  1.00 43.04           C  
ATOM    691  O   PHE C  43      -7.973  19.749  17.530  1.00 43.04           O  
ATOM    692  CG  PHE C  43      -5.234  21.821  18.375  1.00 43.04           C  
ATOM    693  CD1 PHE C  43      -5.071  20.814  19.319  1.00 43.04           C  
ATOM    694  CD2 PHE C  43      -4.186  22.100  17.508  1.00 43.04           C  
ATOM    695  CE1 PHE C  43      -3.880  20.096  19.397  1.00 43.04           C  
ATOM    696  CE2 PHE C  43      -2.993  21.387  17.580  1.00 43.04           C  
ATOM    697  CZ  PHE C  43      -2.841  20.386  18.526  1.00 43.04           C  
ATOM    698  N   GLY C  44      -9.290  21.273  18.549  1.00 44.43           N  
ATOM    699  CA  GLY C  44     -10.194  20.242  19.036  1.00 44.43           C  
ATOM    700  C   GLY C  44     -10.850  19.450  17.921  1.00 44.43           C  
ATOM    701  O   GLY C  44     -10.906  18.219  17.977  1.00 44.43           O  
ATOM    702  N   TRP C  45     -11.119  20.167  16.876  1.00 46.11           N  
ATOM    703  CA  TRP C  45     -11.762  19.509  15.743  1.00 46.11           C  
ATOM    704  C   TRP C  45     -10.754  18.684  14.949  1.00 46.11           C  
ATOM    705  CB  TRP C  45     -12.429  20.540  14.829  1.00 46.11           C  
ATOM    706  O   TRP C  45     -11.093  17.628  14.411  1.00 46.11           O  
ATOM    707  CG  TRP C  45     -13.815  20.923  15.253  1.00 46.11           C  
ATOM    708  CD1 TRP C  45     -14.208  22.104  15.817  1.00 46.11           C  
ATOM    709  CD2 TRP C  45     -14.993  20.116  15.151  1.00 46.11           C  
ATOM    710  CE2 TRP C  45     -16.065  20.873  15.672  1.00 46.11           C  
ATOM    711  CE3 TRP C  45     -15.245  18.825  14.668  1.00 46.11           C  
ATOM    712  NE1 TRP C  45     -15.560  22.081  16.071  1.00 46.11           N  
ATOM    713  CH2 TRP C  45     -17.591  19.116  15.244  1.00 46.11           C  
ATOM    714  CZ2 TRP C  45     -17.371  20.381  15.723  1.00 46.11           C  
ATOM    715  CZ3 TRP C  45     -16.546  18.337  14.719  1.00 46.11           C  
ATOM    716  N   LEU C  46      -9.573  19.218  14.940  1.00 45.91           N  
ATOM    717  CA  LEU C  46      -8.519  18.463  14.272  1.00 45.91           C  
ATOM    718  C   LEU C  46      -8.255  17.144  14.990  1.00 45.91           C  
ATOM    719  CB  LEU C  46      -7.230  19.288  14.204  1.00 45.91           C  
ATOM    720  O   LEU C  46      -8.122  16.099  14.350  1.00 45.91           O  
ATOM    721  CG  LEU C  46      -6.469  19.247  12.878  1.00 45.91           C  
ATOM    722  CD1 LEU C  46      -6.221  20.662  12.366  1.00 45.91           C  
ATOM    723  CD2 LEU C  46      -5.153  18.493  13.040  1.00 45.91           C  
ATOM    724  N   ILE C  47      -8.259  17.226  16.312  1.00 48.00           N  
ATOM    725  CA  ILE C  47      -8.057  16.024  17.113  1.00 48.00           C  
ATOM    726  C   ILE C  47      -9.234  15.071  16.919  1.00 48.00           C  
ATOM    727  CB  ILE C  47      -7.885  16.365  18.611  1.00 48.00           C  
ATOM    728  O   ILE C  47      -9.042  13.864  16.749  1.00 48.00           O  
ATOM    729  CG1 ILE C  47      -6.604  17.177  18.830  1.00 48.00           C  
ATOM    730  CG2 ILE C  47      -7.877  15.089  19.457  1.00 48.00           C  
ATOM    731  CD1 ILE C  47      -6.482  17.776  20.224  1.00 48.00           C  
ATOM    732  N   VAL C  48     -10.387  15.639  16.842  1.00 49.87           N  
ATOM    733  CA  VAL C  48     -11.598  14.846  16.661  1.00 49.87           C  
ATOM    734  C   VAL C  48     -11.614  14.240  15.259  1.00 49.87           C  
ATOM    735  CB  VAL C  48     -12.870  15.692  16.890  1.00 49.87           C  
ATOM    736  O   VAL C  48     -11.975  13.073  15.085  1.00 49.87           O  
ATOM    737  CG1 VAL C  48     -14.123  14.884  16.556  1.00 49.87           C  
ATOM    738  CG2 VAL C  48     -12.923  16.194  18.332  1.00 49.87           C  
ATOM    739  N   GLY C  49     -11.107  14.998  14.375  1.00 50.59           N  
ATOM    740  CA  GLY C  49     -11.043  14.513  13.005  1.00 50.59           C  
ATOM    741  C   GLY C  49     -10.076  13.358  12.826  1.00 50.59           C  
ATOM    742  O   GLY C  49     -10.417  12.345  12.212  1.00 50.59           O  
ATOM    743  N   VAL C  50      -8.887  13.518  13.444  1.00 52.07           N  
ATOM    744  CA  VAL C  50      -7.868  12.476  13.374  1.00 52.07           C  
ATOM    745  C   VAL C  50      -8.364  11.219  14.083  1.00 52.07           C  
ATOM    746  CB  VAL C  50      -6.532  12.946  13.994  1.00 52.07           C  
ATOM    747  O   VAL C  50      -8.168  10.104  13.594  1.00 52.07           O  
ATOM    748  CG1 VAL C  50      -5.526  11.797  14.043  1.00 52.07           C  
ATOM    749  CG2 VAL C  50      -5.964  14.125  13.206  1.00 52.07           C  
ATOM    750  N   ALA C  51      -9.007  11.486  15.222  1.00 51.03           N  
ATOM    751  CA  ALA C  51      -9.557  10.363  15.977  1.00 51.03           C  
ATOM    752  C   ALA C  51     -10.627   9.632  15.172  1.00 51.03           C  
ATOM    753  CB  ALA C  51     -10.132  10.847  17.306  1.00 51.03           C  
ATOM    754  O   ALA C  51     -10.649   8.400  15.132  1.00 51.03           O  
ATOM    755  N   LEU C  52     -11.440  10.379  14.490  1.00 53.12           N  
ATOM    756  CA  LEU C  52     -12.512   9.797  13.689  1.00 53.12           C  
ATOM    757  C   LEU C  52     -11.946   9.018  12.507  1.00 53.12           C  
ATOM    758  CB  LEU C  52     -13.460  10.890  13.189  1.00 53.12           C  
ATOM    759  O   LEU C  52     -12.427   7.928  12.189  1.00 53.12           O  
ATOM    760  CG  LEU C  52     -14.899  10.826  13.703  1.00 53.12           C  
ATOM    761  CD1 LEU C  52     -15.472  12.232  13.851  1.00 53.12           C  
ATOM    762  CD2 LEU C  52     -15.764   9.987  12.768  1.00 53.12           C  
ATOM    763  N   LEU C  53     -10.924   9.602  11.975  1.00 51.23           N  
ATOM    764  CA  LEU C  53     -10.296   8.944  10.835  1.00 51.23           C  
ATOM    765  C   LEU C  53      -9.642   7.633  11.256  1.00 51.23           C  
ATOM    766  CB  LEU C  53      -9.255   9.864  10.192  1.00 51.23           C  
ATOM    767  O   LEU C  53      -9.703   6.641  10.527  1.00 51.23           O  
ATOM    768  CG  LEU C  53      -9.152   9.810   8.667  1.00 51.23           C  
ATOM    769  CD1 LEU C  53     -10.132  10.794   8.034  1.00 51.23           C  
ATOM    770  CD2 LEU C  53      -7.726  10.104   8.216  1.00 51.23           C  
ATOM    771  N   ALA C  54      -9.020   7.617  12.467  1.00 50.90           N  
ATOM    772  CA  ALA C  54      -8.397   6.410  13.004  1.00 50.90           C  
ATOM    773  C   ALA C  54      -9.434   5.317  13.241  1.00 50.90           C  
ATOM    774  CB  ALA C  54      -7.655   6.726  14.300  1.00 50.90           C  
ATOM    775  O   ALA C  54      -9.184   4.143  12.957  1.00 50.90           O  
ATOM    776  N   VAL C  55     -10.608   5.710  13.700  1.00 50.64           N  
ATOM    777  CA  VAL C  55     -11.692   4.770  13.965  1.00 50.64           C  
ATOM    778  C   VAL C  55     -12.203   4.186  12.649  1.00 50.64           C  
ATOM    779  CB  VAL C  55     -12.851   5.441  14.735  1.00 50.64           C  
ATOM    780  O   VAL C  55     -12.462   2.984  12.555  1.00 50.64           O  
ATOM    781  CG1 VAL C  55     -14.035   4.485  14.872  1.00 50.64           C  
ATOM    782  CG2 VAL C  55     -12.377   5.909  16.110  1.00 50.64           C  
ATOM    783  N   PHE C  56     -12.318   5.040  11.745  1.00 51.73           N  
ATOM    784  CA  PHE C  56     -12.798   4.602  10.440  1.00 51.73           C  
ATOM    785  C   PHE C  56     -11.823   3.616   9.807  1.00 51.73           C  
ATOM    786  CB  PHE C  56     -13.007   5.803   9.512  1.00 51.73           C  
ATOM    787  O   PHE C  56     -12.239   2.630   9.196  1.00 51.73           O  
ATOM    788  CG  PHE C  56     -14.004   5.554   8.412  1.00 51.73           C  
ATOM    789  CD1 PHE C  56     -13.583   5.141   7.154  1.00 51.73           C  
ATOM    790  CD2 PHE C  56     -15.363   5.733   8.637  1.00 51.73           C  
ATOM    791  CE1 PHE C  56     -14.503   4.910   6.134  1.00 51.73           C  
ATOM    792  CE2 PHE C  56     -16.288   5.505   7.623  1.00 51.73           C  
ATOM    793  CZ  PHE C  56     -15.856   5.094   6.372  1.00 51.73           C  
ATOM    794  N   GLN C  57     -10.526   3.938   9.948  1.00 49.27           N  
ATOM    795  CA  GLN C  57      -9.497   3.042   9.432  1.00 49.27           C  
ATOM    796  C   GLN C  57      -9.601   1.659  10.070  1.00 49.27           C  
ATOM    797  CB  GLN C  57      -8.104   3.627   9.672  1.00 49.27           C  
ATOM    798  O   GLN C  57      -9.462   0.643   9.387  1.00 49.27           O  
ATOM    799  CG  GLN C  57      -7.633   4.566   8.570  1.00 49.27           C  
ATOM    800  CD  GLN C  57      -6.233   5.099   8.812  1.00 49.27           C  
ATOM    801  NE2 GLN C  57      -5.649   5.716   7.790  1.00 49.27           N  
ATOM    802  OE1 GLN C  57      -5.681   4.957   9.908  1.00 49.27           O  
ATOM    803  N   SER C  58      -9.812   1.668  11.347  1.00 47.37           N  
ATOM    804  CA  SER C  58      -9.914   0.414  12.086  1.00 47.37           C  
ATOM    805  C   SER C  58     -11.180  -0.348  11.707  1.00 47.37           C  
ATOM    806  CB  SER C  58      -9.898   0.675  13.592  1.00 47.37           C  
ATOM    807  O   SER C  58     -11.159  -1.574  11.584  1.00 47.37           O  
ATOM    808  OG  SER C  58      -9.948  -0.543  14.315  1.00 47.37           O  
ATOM    809  N   ALA C  59     -12.274   0.416  11.557  1.00 45.74           N  
ATOM    810  CA  ALA C  59     -13.566  -0.192  11.247  1.00 45.74           C  
ATOM    811  C   ALA C  59     -13.568  -0.789   9.843  1.00 45.74           C  
ATOM    812  CB  ALA C  59     -14.685   0.836  11.387  1.00 45.74           C  
ATOM    813  O   ALA C  59     -14.257  -1.778   9.582  1.00 45.74           O  
ATOM    814  N   SER C  60     -12.857  -0.121   8.981  1.00 44.35           N  
ATOM    815  CA  SER C  60     -12.812  -0.581   7.597  1.00 44.35           C  
ATOM    816  C   SER C  60     -12.153  -1.952   7.491  1.00 44.35           C  
ATOM    817  CB  SER C  60     -12.061   0.423   6.721  1.00 44.35           C  
ATOM    818  O   SER C  60     -12.413  -2.701   6.547  1.00 44.35           O  
ATOM    819  OG  SER C  60     -10.789   0.718   7.272  1.00 44.35           O  
ATOM    820  N   LYS C  61     -11.297  -2.260   8.468  1.00 46.84           N  
ATOM    821  CA  LYS C  61     -10.614  -3.551   8.488  1.00 46.84           C  
ATOM    822  C   LYS C  61     -11.590  -4.684   8.794  1.00 46.84           C  
ATOM    823  CB  LYS C  61      -9.481  -3.543   9.515  1.00 46.84           C  
ATOM    824  O   LYS C  61     -11.401  -5.813   8.337  1.00 46.84           O  
ATOM    825  CG  LYS C  61      -8.167  -2.990   8.983  1.00 46.84           C  
ATOM    826  CD  LYS C  61      -7.073  -3.032  10.042  1.00 46.84           C  
ATOM    827  CE  LYS C  61      -5.774  -2.425   9.530  1.00 46.84           C  
ATOM    828  NZ  LYS C  61      -4.715  -2.415  10.583  1.00 46.84           N  
ATOM    829  N   ILE C  62     -12.669  -4.299   9.497  1.00 41.14           N  
ATOM    830  CA  ILE C  62     -13.617  -5.302   9.969  1.00 41.14           C  
ATOM    831  C   ILE C  62     -14.683  -5.546   8.903  1.00 41.14           C  
ATOM    832  CB  ILE C  62     -14.276  -4.875  11.300  1.00 41.14           C  
ATOM    833  O   ILE C  62     -15.220  -6.651   8.794  1.00 41.14           O  
ATOM    834  CG1 ILE C  62     -13.210  -4.659  12.379  1.00 41.14           C  
ATOM    835  CG2 ILE C  62     -15.308  -5.914  11.749  1.00 41.14           C  
ATOM    836  CD1 ILE C  62     -13.710  -3.901  13.601  1.00 41.14           C  
ATOM    837  N   ILE C  63     -14.886  -4.525   8.060  1.00 35.36           N  
ATOM    838  CA  ILE C  63     -15.940  -4.674   7.063  1.00 35.36           C  
ATOM    839  C   ILE C  63     -15.407  -5.450   5.861  1.00 35.36           C  
ATOM    840  CB  ILE C  63     -16.492  -3.303   6.614  1.00 35.36           C  
ATOM    841  O   ILE C  63     -14.350  -5.119   5.319  1.00 35.36           O  
ATOM    842  CG1 ILE C  63     -17.035  -2.525   7.818  1.00 35.36           C  
ATOM    843  CG2 ILE C  63     -17.573  -3.480   5.543  1.00 35.36           C  
ATOM    844  CD1 ILE C  63     -17.292  -1.051   7.538  1.00 35.36           C  
ATOM    845  N   THR C  64     -15.569  -6.794   5.719  1.00 34.58           N  
ATOM    846  CA  THR C  64     -15.234  -7.630   4.572  1.00 34.58           C  
ATOM    847  C   THR C  64     -15.846  -7.066   3.293  1.00 34.58           C  
ATOM    848  CB  THR C  64     -15.715  -9.079   4.778  1.00 34.58           C  
ATOM    849  O   THR C  64     -17.068  -6.947   3.183  1.00 34.58           O  
ATOM    850  CG2 THR C  64     -14.869  -9.795   5.826  1.00 34.58           C  
ATOM    851  OG1 THR C  64     -17.081  -9.066   5.209  1.00 34.58           O  
ATOM    852  N   LEU C  65     -15.126  -6.060   2.832  1.00 40.71           N  
ATOM    853  CA  LEU C  65     -15.603  -5.447   1.598  1.00 40.71           C  
ATOM    854  C   LEU C  65     -15.466  -6.410   0.424  1.00 40.71           C  
ATOM    855  CB  LEU C  65     -14.832  -4.156   1.307  1.00 40.71           C  
ATOM    856  O   LEU C  65     -14.363  -6.868   0.116  1.00 40.71           O  
ATOM    857  CG  LEU C  65     -15.402  -2.874   1.915  1.00 40.71           C  
ATOM    858  CD1 LEU C  65     -14.309  -2.101   2.644  1.00 40.71           C  
ATOM    859  CD2 LEU C  65     -16.045  -2.010   0.835  1.00 40.71           C  
ATOM    860  N   LYS C  66     -16.473  -7.122   0.099  1.00 45.17           N  
ATOM    861  CA  LYS C  66     -16.474  -8.181  -0.906  1.00 45.17           C  
ATOM    862  C   LYS C  66     -16.197  -7.619  -2.297  1.00 45.17           C  
ATOM    863  CB  LYS C  66     -17.809  -8.927  -0.899  1.00 45.17           C  
ATOM    864  O   LYS C  66     -15.426  -8.198  -3.064  1.00 45.17           O  
ATOM    865  CG  LYS C  66     -17.672 -10.442  -0.935  1.00 45.17           C  
ATOM    866  CD  LYS C  66     -19.031 -11.127  -0.879  1.00 45.17           C  
ATOM    867  CE  LYS C  66     -18.900 -12.640  -0.992  1.00 45.17           C  
ATOM    868  NZ  LYS C  66     -20.234 -13.313  -0.992  1.00 45.17           N  
ATOM    869  N   LYS C  67     -16.767  -6.350  -2.554  1.00 46.79           N  
ATOM    870  CA  LYS C  67     -16.641  -5.822  -3.909  1.00 46.79           C  
ATOM    871  C   LYS C  67     -15.342  -5.039  -4.076  1.00 46.79           C  
ATOM    872  CB  LYS C  67     -17.837  -4.932  -4.251  1.00 46.79           C  
ATOM    873  O   LYS C  67     -14.846  -4.438  -3.121  1.00 46.79           O  
ATOM    874  CG  LYS C  67     -19.072  -5.699  -4.699  1.00 46.79           C  
ATOM    875  CD  LYS C  67     -20.194  -4.758  -5.118  1.00 46.79           C  
ATOM    876  CE  LYS C  67     -21.452  -5.523  -5.505  1.00 46.79           C  
ATOM    877  NZ  LYS C  67     -22.560  -4.604  -5.901  1.00 46.79           N  
ATOM    878  N   ARG C  68     -14.596  -5.189  -5.073  1.00 47.63           N  
ATOM    879  CA  ARG C  68     -13.314  -4.570  -5.393  1.00 47.63           C  
ATOM    880  C   ARG C  68     -13.357  -3.065  -5.151  1.00 47.63           C  
ATOM    881  CB  ARG C  68     -12.927  -4.856  -6.846  1.00 47.63           C  
ATOM    882  O   ARG C  68     -12.402  -2.489  -4.626  1.00 47.63           O  
ATOM    883  CG  ARG C  68     -12.359  -6.249  -7.069  1.00 47.63           C  
ATOM    884  CD  ARG C  68     -11.733  -6.388  -8.450  1.00 47.63           C  
ATOM    885  NE  ARG C  68     -11.207  -7.732  -8.671  1.00 47.63           N  
ATOM    886  NH1 ARG C  68     -10.565  -7.345 -10.856  1.00 47.63           N  
ATOM    887  NH2 ARG C  68     -10.217  -9.400  -9.900  1.00 47.63           N  
ATOM    888  CZ  ARG C  68     -10.664  -8.156  -9.809  1.00 47.63           C  
ATOM    889  N   TRP C  69     -14.435  -2.421  -5.607  1.00 52.19           N  
ATOM    890  CA  TRP C  69     -14.518  -0.973  -5.450  1.00 52.19           C  
ATOM    891  C   TRP C  69     -14.584  -0.588  -3.976  1.00 52.19           C  
ATOM    892  CB  TRP C  69     -15.740  -0.420  -6.189  1.00 52.19           C  
ATOM    893  O   TRP C  69     -14.031   0.437  -3.570  1.00 52.19           O  
ATOM    894  CG  TRP C  69     -16.896  -0.089  -5.293  1.00 52.19           C  
ATOM    895  CD1 TRP C  69     -17.766  -0.969  -4.712  1.00 52.19           C  
ATOM    896  CD2 TRP C  69     -17.310   1.216  -4.880  1.00 52.19           C  
ATOM    897  CE2 TRP C  69     -18.439   1.053  -4.048  1.00 52.19           C  
ATOM    898  CE3 TRP C  69     -16.834   2.510  -5.133  1.00 52.19           C  
ATOM    899  NE1 TRP C  69     -18.697  -0.288  -3.962  1.00 52.19           N  
ATOM    900  CH2 TRP C  69     -18.615   3.392  -3.729  1.00 52.19           C  
ATOM    901  CZ2 TRP C  69     -19.101   2.137  -3.466  1.00 52.19           C  
ATOM    902  CZ3 TRP C  69     -17.494   3.588  -4.552  1.00 52.19           C  
ATOM    903  N   GLN C  70     -15.168  -1.445  -3.155  1.00 53.67           N  
ATOM    904  CA  GLN C  70     -15.244  -1.189  -1.720  1.00 53.67           C  
ATOM    905  C   GLN C  70     -13.867  -1.282  -1.071  1.00 53.67           C  
ATOM    906  CB  GLN C  70     -16.207  -2.171  -1.050  1.00 53.67           C  
ATOM    907  O   GLN C  70     -13.532  -0.480  -0.196  1.00 53.67           O  
ATOM    908  CG  GLN C  70     -17.669  -1.938  -1.407  1.00 53.67           C  
ATOM    909  CD  GLN C  70     -18.600  -2.940  -0.750  1.00 53.67           C  
ATOM    910  NE2 GLN C  70     -19.885  -2.606  -0.691  1.00 53.67           N  
ATOM    911  OE1 GLN C  70     -18.169  -4.007  -0.301  1.00 53.67           O  
ATOM    912  N   LEU C  71     -13.179  -2.276  -1.572  1.00 55.33           N  
ATOM    913  CA  LEU C  71     -11.818  -2.418  -1.067  1.00 55.33           C  
ATOM    914  C   LEU C  71     -10.962  -1.221  -1.469  1.00 55.33           C  
ATOM    915  CB  LEU C  71     -11.184  -3.711  -1.587  1.00 55.33           C  
ATOM    916  O   LEU C  71     -10.185  -0.709  -0.660  1.00 55.33           O  
ATOM    917  CG  LEU C  71      -9.875  -4.139  -0.924  1.00 55.33           C  
ATOM    918  CD1 LEU C  71     -10.115  -4.500   0.538  1.00 55.33           C  
ATOM    919  CD2 LEU C  71      -9.253  -5.312  -1.674  1.00 55.33           C  
ATOM    920  N   ALA C  72     -11.074  -0.780  -2.715  1.00 54.93           N  
ATOM    921  CA  ALA C  72     -10.340   0.384  -3.204  1.00 54.93           C  
ATOM    922  C   ALA C  72     -10.716   1.638  -2.419  1.00 54.93           C  
ATOM    923  CB  ALA C  72     -10.604   0.593  -4.693  1.00 54.93           C  
ATOM    924  O   ALA C  72      -9.851   2.451  -2.085  1.00 54.93           O  
ATOM    925  N   LEU C  73     -11.918   1.688  -2.123  1.00 56.44           N  
ATOM    926  CA  LEU C  73     -12.408   2.832  -1.362  1.00 56.44           C  
ATOM    927  C   LEU C  73     -11.843   2.825   0.054  1.00 56.44           C  
ATOM    928  CB  LEU C  73     -13.938   2.829  -1.314  1.00 56.44           C  
ATOM    929  O   LEU C  73     -11.411   3.863   0.560  1.00 56.44           O  
ATOM    930  CG  LEU C  73     -14.601   4.075  -0.724  1.00 56.44           C  
ATOM    931  CD1 LEU C  73     -14.357   5.281  -1.625  1.00 56.44           C  
ATOM    932  CD2 LEU C  73     -16.094   3.843  -0.524  1.00 56.44           C  
ATOM    933  N   SER C  74     -11.873   1.729   0.622  1.00 57.73           N  
ATOM    934  CA  SER C  74     -11.356   1.596   1.980  1.00 57.73           C  
ATOM    935  C   SER C  74      -9.870   1.934   2.042  1.00 57.73           C  
ATOM    936  CB  SER C  74     -11.588   0.178   2.505  1.00 57.73           C  
ATOM    937  O   SER C  74      -9.431   2.661   2.935  1.00 57.73           O  
ATOM    938  OG  SER C  74     -10.925  -0.014   3.743  1.00 57.73           O  
ATOM    939  N   LYS C  75      -9.122   1.426   1.071  1.00 62.33           N  
ATOM    940  CA  LYS C  75      -7.690   1.709   1.032  1.00 62.33           C  
ATOM    941  C   LYS C  75      -7.429   3.181   0.722  1.00 62.33           C  
ATOM    942  CB  LYS C  75      -6.996   0.824  -0.004  1.00 62.33           C  
ATOM    943  O   LYS C  75      -6.473   3.768   1.231  1.00 62.33           O  
ATOM    944  CG  LYS C  75      -6.890  -0.638   0.402  1.00 62.33           C  
ATOM    945  CD  LYS C  75      -5.913  -0.828   1.555  1.00 62.33           C  
ATOM    946  CE  LYS C  75      -5.770  -2.297   1.932  1.00 62.33           C  
ATOM    947  NZ  LYS C  75      -4.861  -2.483   3.102  1.00 62.33           N  
ATOM    948  N   GLY C  76      -8.293   3.673  -0.141  1.00 60.39           N  
ATOM    949  CA  GLY C  76      -8.224   5.102  -0.401  1.00 60.39           C  
ATOM    950  C   GLY C  76      -8.452   5.947   0.838  1.00 60.39           C  
ATOM    951  O   GLY C  76      -7.719   6.907   1.085  1.00 60.39           O  
ATOM    952  N   VAL C  77      -9.445   5.559   1.592  1.00 60.03           N  
ATOM    953  CA  VAL C  77      -9.777   6.273   2.820  1.00 60.03           C  
ATOM    954  C   VAL C  77      -8.616   6.173   3.807  1.00 60.03           C  
ATOM    955  CB  VAL C  77     -11.071   5.726   3.463  1.00 60.03           C  
ATOM    956  O   VAL C  77      -8.252   7.161   4.450  1.00 60.03           O  
ATOM    957  CG1 VAL C  77     -11.285   6.334   4.848  1.00 60.03           C  
ATOM    958  CG2 VAL C  77     -12.273   6.006   2.562  1.00 60.03           C  
ATOM    959  N   HIS C  78      -8.025   5.026   3.887  1.00 62.32           N  
ATOM    960  CA  HIS C  78      -6.871   4.836   4.758  1.00 62.32           C  
ATOM    961  C   HIS C  78      -5.712   5.736   4.341  1.00 62.32           C  
ATOM    962  CB  HIS C  78      -6.428   3.372   4.749  1.00 62.32           C  
ATOM    963  O   HIS C  78      -5.046   6.332   5.192  1.00 62.32           O  
ATOM    964  CG  HIS C  78      -6.620   2.679   6.061  1.00 62.32           C  
ATOM    965  CD2 HIS C  78      -7.619   1.883   6.508  1.00 62.32           C  
ATOM    966  ND1 HIS C  78      -5.711   2.774   7.092  1.00 62.32           N  
ATOM    967  CE1 HIS C  78      -6.144   2.063   8.120  1.00 62.32           C  
ATOM    968  NE2 HIS C  78      -7.300   1.513   7.791  1.00 62.32           N  
ATOM    969  N   PHE C  79      -5.475   5.803   3.129  1.00 66.19           N  
ATOM    970  CA  PHE C  79      -4.412   6.644   2.589  1.00 66.19           C  
ATOM    971  C   PHE C  79      -4.653   8.109   2.934  1.00 66.19           C  
ATOM    972  CB  PHE C  79      -4.309   6.472   1.070  1.00 66.19           C  
ATOM    973  O   PHE C  79      -3.742   8.802   3.391  1.00 66.19           O  
ATOM    974  CG  PHE C  79      -3.219   7.296   0.439  1.00 66.19           C  
ATOM    975  CD1 PHE C  79      -3.520   8.472  -0.237  1.00 66.19           C  
ATOM    976  CD2 PHE C  79      -1.892   6.894   0.523  1.00 66.19           C  
ATOM    977  CE1 PHE C  79      -2.513   9.236  -0.822  1.00 66.19           C  
ATOM    978  CE2 PHE C  79      -0.881   7.653  -0.060  1.00 66.19           C  
ATOM    979  CZ  PHE C  79      -1.194   8.823  -0.732  1.00 66.19           C  
ATOM    980  N   VAL C  80      -5.864   8.533   2.703  1.00 59.55           N  
ATOM    981  CA  VAL C  80      -6.228   9.917   2.986  1.00 59.55           C  
ATOM    982  C   VAL C  80      -6.066  10.199   4.478  1.00 59.55           C  
ATOM    983  CB  VAL C  80      -7.675  10.225   2.540  1.00 59.55           C  
ATOM    984  O   VAL C  80      -5.545  11.247   4.865  1.00 59.55           O  
ATOM    985  CG1 VAL C  80      -8.096  11.620   2.999  1.00 59.55           C  
ATOM    986  CG2 VAL C  80      -7.804  10.097   1.023  1.00 59.55           C  
ATOM    987  N   CYS C  81      -6.431   9.291   5.282  1.00 59.81           N  
ATOM    988  CA  CYS C  81      -6.309   9.428   6.729  1.00 59.81           C  
ATOM    989  C   CYS C  81      -4.848   9.555   7.144  1.00 59.81           C  
ATOM    990  CB  CYS C  81      -6.947   8.233   7.436  1.00 59.81           C  
ATOM    991  O   CYS C  81      -4.507  10.390   7.984  1.00 59.81           O  
ATOM    992  SG  CYS C  81      -8.727   8.404   7.691  1.00 59.81           S  
ATOM    993  N   ASN C  82      -4.019   8.746   6.511  1.00 66.88           N  
ATOM    994  CA  ASN C  82      -2.592   8.811   6.809  1.00 66.88           C  
ATOM    995  C   ASN C  82      -1.991  10.148   6.384  1.00 66.88           C  
ATOM    996  CB  ASN C  82      -1.849   7.657   6.132  1.00 66.88           C  
ATOM    997  O   ASN C  82      -1.167  10.719   7.101  1.00 66.88           O  
ATOM    998  CG  ASN C  82      -1.899   6.376   6.942  1.00 66.88           C  
ATOM    999  ND2 ASN C  82      -1.756   5.242   6.267  1.00 66.88           N  
ATOM   1000  OD1 ASN C  82      -2.066   6.406   8.164  1.00 66.88           O  
ATOM   1001  N   LEU C  83      -2.445  10.655   5.292  1.00 65.12           N  
ATOM   1002  CA  LEU C  83      -1.964  11.939   4.795  1.00 65.12           C  
ATOM   1003  C   LEU C  83      -2.420  13.078   5.701  1.00 65.12           C  
ATOM   1004  CB  LEU C  83      -2.458  12.179   3.366  1.00 65.12           C  
ATOM   1005  O   LEU C  83      -1.644  13.987   6.001  1.00 65.12           O  
ATOM   1006  CG  LEU C  83      -1.727  13.261   2.569  1.00 65.12           C  
ATOM   1007  CD1 LEU C  83      -0.487  12.679   1.898  1.00 65.12           C  
ATOM   1008  CD2 LEU C  83      -2.658  13.884   1.534  1.00 65.12           C  
ATOM   1009  N   LEU C  84      -3.598  12.990   6.123  1.00 62.34           N  
ATOM   1010  CA  LEU C  84      -4.145  13.999   7.023  1.00 62.34           C  
ATOM   1011  C   LEU C  84      -3.403  13.998   8.356  1.00 62.34           C  
ATOM   1012  CB  LEU C  84      -5.639  13.756   7.257  1.00 62.34           C  
ATOM   1013  O   LEU C  84      -3.104  15.060   8.906  1.00 62.34           O  
ATOM   1014  CG  LEU C  84      -6.550  14.978   7.144  1.00 62.34           C  
ATOM   1015  CD1 LEU C  84      -7.458  14.852   5.926  1.00 62.34           C  
ATOM   1016  CD2 LEU C  84      -7.374  15.151   8.416  1.00 62.34           C  
ATOM   1017  N   LEU C  85      -3.095  12.849   8.812  1.00 65.80           N  
ATOM   1018  CA  LEU C  85      -2.335  12.729  10.052  1.00 65.80           C  
ATOM   1019  C   LEU C  85      -0.957  13.366   9.908  1.00 65.80           C  
ATOM   1020  CB  LEU C  85      -2.191  11.258  10.452  1.00 65.80           C  
ATOM   1021  O   LEU C  85      -0.481  14.039  10.825  1.00 65.80           O  
ATOM   1022  CG  LEU C  85      -3.403  10.618  11.129  1.00 65.80           C  
ATOM   1023  CD1 LEU C  85      -3.189   9.116  11.290  1.00 65.80           C  
ATOM   1024  CD2 LEU C  85      -3.670  11.273  12.480  1.00 65.80           C  
ATOM   1025  N   LEU C  86      -0.411  13.169   8.792  1.00 68.44           N  
ATOM   1026  CA  LEU C  86       0.889  13.771   8.516  1.00 68.44           C  
ATOM   1027  C   LEU C  86       0.792  15.293   8.507  1.00 68.44           C  
ATOM   1028  CB  LEU C  86       1.436  13.275   7.175  1.00 68.44           C  
ATOM   1029  O   LEU C  86       1.616  15.976   9.120  1.00 68.44           O  
ATOM   1030  CG  LEU C  86       2.820  13.790   6.775  1.00 68.44           C  
ATOM   1031  CD1 LEU C  86       3.900  13.111   7.612  1.00 68.44           C  
ATOM   1032  CD2 LEU C  86       3.067  13.561   5.288  1.00 68.44           C  
ATOM   1033  N   PHE C  87      -0.187  15.746   7.903  1.00 63.53           N  
ATOM   1034  CA  PHE C  87      -0.389  17.186   7.795  1.00 63.53           C  
ATOM   1035  C   PHE C  87      -0.645  17.801   9.165  1.00 63.53           C  
ATOM   1036  CB  PHE C  87      -1.555  17.497   6.852  1.00 63.53           C  
ATOM   1037  O   PHE C  87      -0.057  18.828   9.510  1.00 63.53           O  
ATOM   1038  CG  PHE C  87      -1.679  18.955   6.501  1.00 63.53           C  
ATOM   1039  CD1 PHE C  87      -2.569  19.776   7.181  1.00 63.53           C  
ATOM   1040  CD2 PHE C  87      -0.903  19.505   5.488  1.00 63.53           C  
ATOM   1041  CE1 PHE C  87      -2.686  21.126   6.858  1.00 63.53           C  
ATOM   1042  CE2 PHE C  87      -1.014  20.853   5.159  1.00 63.53           C  
ATOM   1043  CZ  PHE C  87      -1.906  21.661   5.844  1.00 63.53           C  
ATOM   1044  N   VAL C  88      -1.504  17.173   9.961  1.00 62.42           N  
ATOM   1045  CA  VAL C  88      -1.851  17.670  11.288  1.00 62.42           C  
ATOM   1046  C   VAL C  88      -0.612  17.667  12.181  1.00 62.42           C  
ATOM   1047  CB  VAL C  88      -2.975  16.830  11.934  1.00 62.42           C  
ATOM   1048  O   VAL C  88      -0.412  18.586  12.979  1.00 62.42           O  
ATOM   1049  CG1 VAL C  88      -3.141  17.193  13.409  1.00 62.42           C  
ATOM   1050  CG2 VAL C  88      -4.289  17.029  11.181  1.00 62.42           C  
ATOM   1051  N   THR C  89       0.191  16.705  12.022  1.00 65.99           N  
ATOM   1052  CA  THR C  89       1.407  16.612  12.822  1.00 65.99           C  
ATOM   1053  C   THR C  89       2.371  17.743  12.474  1.00 65.99           C  
ATOM   1054  CB  THR C  89       2.108  15.256  12.618  1.00 65.99           C  
ATOM   1055  O   THR C  89       2.928  18.388  13.365  1.00 65.99           O  
ATOM   1056  CG2 THR C  89       2.135  14.451  13.913  1.00 65.99           C  
ATOM   1057  OG1 THR C  89       1.406  14.508  11.618  1.00 65.99           O  
ATOM   1058  N   VAL C  90       2.562  17.996  11.231  1.00 64.92           N  
ATOM   1059  CA  VAL C  90       3.471  19.041  10.772  1.00 64.92           C  
ATOM   1060  C   VAL C  90       2.928  20.411  11.172  1.00 64.92           C  
ATOM   1061  CB  VAL C  90       3.682  18.978   9.242  1.00 64.92           C  
ATOM   1062  O   VAL C  90       3.674  21.264  11.659  1.00 64.92           O  
ATOM   1063  CG1 VAL C  90       4.456  20.201   8.753  1.00 64.92           C  
ATOM   1064  CG2 VAL C  90       4.410  17.691   8.858  1.00 64.92           C  
ATOM   1065  N   TYR C  91       1.648  20.545  10.981  1.00 60.17           N  
ATOM   1066  CA  TYR C  91       1.007  21.805  11.340  1.00 60.17           C  
ATOM   1067  C   TYR C  91       1.137  22.076  12.834  1.00 60.17           C  
ATOM   1068  CB  TYR C  91      -0.471  21.790  10.939  1.00 60.17           C  
ATOM   1069  O   TYR C  91       1.493  23.185  13.241  1.00 60.17           O  
ATOM   1070  CG  TYR C  91      -1.193  23.083  11.233  1.00 60.17           C  
ATOM   1071  CD1 TYR C  91      -2.063  23.187  12.315  1.00 60.17           C  
ATOM   1072  CD2 TYR C  91      -1.007  24.202  10.428  1.00 60.17           C  
ATOM   1073  CE1 TYR C  91      -2.732  24.376  12.588  1.00 60.17           C  
ATOM   1074  CE2 TYR C  91      -1.670  25.395  10.692  1.00 60.17           C  
ATOM   1075  OH  TYR C  91      -3.189  26.652  12.038  1.00 60.17           O  
ATOM   1076  CZ  TYR C  91      -2.529  25.473  11.772  1.00 60.17           C  
ATOM   1077  N   SER C  92       0.809  21.106  13.640  1.00 60.87           N  
ATOM   1078  CA  SER C  92       0.943  21.234  15.087  1.00 60.87           C  
ATOM   1079  C   SER C  92       2.375  21.576  15.482  1.00 60.87           C  
ATOM   1080  CB  SER C  92       0.508  19.943  15.782  1.00 60.87           C  
ATOM   1081  O   SER C  92       2.600  22.388  16.382  1.00 60.87           O  
ATOM   1082  OG  SER C  92       1.449  18.908  15.555  1.00 60.87           O  
ATOM   1083  N   HIS C  93       3.331  21.002  14.839  1.00 62.46           N  
ATOM   1084  CA  HIS C  93       4.742  21.264  15.101  1.00 62.46           C  
ATOM   1085  C   HIS C  93       5.095  22.719  14.811  1.00 62.46           C  
ATOM   1086  CB  HIS C  93       5.623  20.333  14.266  1.00 62.46           C  
ATOM   1087  O   HIS C  93       5.776  23.367  15.609  1.00 62.46           O  
ATOM   1088  CG  HIS C  93       7.080  20.438  14.587  1.00 62.46           C  
ATOM   1089  CD2 HIS C  93       8.092  21.055  13.933  1.00 62.46           C  
ATOM   1090  ND1 HIS C  93       7.639  19.858  15.705  1.00 62.46           N  
ATOM   1091  CE1 HIS C  93       8.936  20.115  15.725  1.00 62.46           C  
ATOM   1092  NE2 HIS C  93       9.237  20.840  14.660  1.00 62.46           N  
ATOM   1093  N   LEU C  94       4.617  23.169  13.645  1.00 61.28           N  
ATOM   1094  CA  LEU C  94       4.902  24.547  13.258  1.00 61.28           C  
ATOM   1095  C   LEU C  94       4.280  25.528  14.246  1.00 61.28           C  
ATOM   1096  CB  LEU C  94       4.381  24.826  11.846  1.00 61.28           C  
ATOM   1097  O   LEU C  94       4.888  26.546  14.583  1.00 61.28           O  
ATOM   1098  CG  LEU C  94       5.195  24.236  10.694  1.00 61.28           C  
ATOM   1099  CD1 LEU C  94       4.461  24.432   9.372  1.00 61.28           C  
ATOM   1100  CD2 LEU C  94       6.582  24.868  10.640  1.00 61.28           C  
ATOM   1101  N   LEU C  95       3.097  25.252  14.767  1.00 57.39           N  
ATOM   1102  CA  LEU C  95       2.415  26.101  15.739  1.00 57.39           C  
ATOM   1103  C   LEU C  95       3.177  26.136  17.059  1.00 57.39           C  
ATOM   1104  CB  LEU C  95       0.986  25.606  15.974  1.00 57.39           C  
ATOM   1105  O   LEU C  95       3.308  27.195  17.678  1.00 57.39           O  
ATOM   1106  CG  LEU C  95      -0.079  26.126  15.006  1.00 57.39           C  
ATOM   1107  CD1 LEU C  95      -1.320  25.241  15.060  1.00 57.39           C  
ATOM   1108  CD2 LEU C  95      -0.433  27.573  15.328  1.00 57.39           C  
ATOM   1109  N   LEU C  96       3.626  25.022  17.446  1.00 59.59           N  
ATOM   1110  CA  LEU C  96       4.364  24.928  18.701  1.00 59.59           C  
ATOM   1111  C   LEU C  96       5.690  25.675  18.609  1.00 59.59           C  
ATOM   1112  CB  LEU C  96       4.614  23.462  19.067  1.00 59.59           C  
ATOM   1113  O   LEU C  96       6.109  26.325  19.570  1.00 59.59           O  
ATOM   1114  CG  LEU C  96       3.523  22.772  19.886  1.00 59.59           C  
ATOM   1115  CD1 LEU C  96       3.458  21.288  19.539  1.00 59.59           C  
ATOM   1116  CD2 LEU C  96       3.770  22.967  21.378  1.00 59.59           C  
ATOM   1117  N   VAL C  97       6.388  25.568  17.487  1.00 59.00           N  
ATOM   1118  CA  VAL C  97       7.643  26.278  17.265  1.00 59.00           C  
ATOM   1119  C   VAL C  97       7.402  27.785  17.331  1.00 59.00           C  
ATOM   1120  CB  VAL C  97       8.278  25.899  15.909  1.00 59.00           C  
ATOM   1121  O   VAL C  97       8.195  28.521  17.924  1.00 59.00           O  
ATOM   1122  CG1 VAL C  97       9.446  26.827  15.581  1.00 59.00           C  
ATOM   1123  CG2 VAL C  97       8.737  24.442  15.925  1.00 59.00           C  
ATOM   1124  N   ALA C  98       6.251  28.228  16.813  1.00 54.92           N  
ATOM   1125  CA  ALA C  98       5.913  29.649  16.809  1.00 54.92           C  
ATOM   1126  C   ALA C  98       5.579  30.138  18.216  1.00 54.92           C  
ATOM   1127  CB  ALA C  98       4.744  29.916  15.865  1.00 54.92           C  
ATOM   1128  O   ALA C  98       5.844  31.292  18.558  1.00 54.92           O  
ATOM   1129  N   ALA C  99       5.049  29.184  19.059  1.00 53.23           N  
ATOM   1130  CA  ALA C  99       4.651  29.530  20.421  1.00 53.23           C  
ATOM   1131  C   ALA C  99       5.823  29.386  21.388  1.00 53.23           C  
ATOM   1132  CB  ALA C  99       3.483  28.657  20.872  1.00 53.23           C  
ATOM   1133  O   ALA C  99       5.726  29.777  22.554  1.00 53.23           O  
ATOM   1134  N   GLY C 100       6.871  28.870  20.913  1.00 52.40           N  
ATOM   1135  CA  GLY C 100       8.044  28.674  21.750  1.00 52.40           C  
ATOM   1136  C   GLY C 100       7.875  27.558  22.763  1.00 52.40           C  
ATOM   1137  O   GLY C 100       8.505  27.574  23.823  1.00 52.40           O  
ATOM   1138  N   LEU C 101       6.837  26.722  22.545  1.00 53.30           N  
ATOM   1139  CA  LEU C 101       6.505  25.638  23.463  1.00 53.30           C  
ATOM   1140  C   LEU C 101       6.972  24.295  22.910  1.00 53.30           C  
ATOM   1141  CB  LEU C 101       4.997  25.599  23.723  1.00 53.30           C  
ATOM   1142  O   LEU C 101       6.429  23.248  23.270  1.00 53.30           O  
ATOM   1143  CG  LEU C 101       4.451  26.642  24.700  1.00 53.30           C  
ATOM   1144  CD1 LEU C 101       2.998  26.969  24.368  1.00 53.30           C  
ATOM   1145  CD2 LEU C 101       4.578  26.148  26.137  1.00 53.30           C  
ATOM   1146  N   GLU C 102       8.014  24.206  22.054  1.00 52.50           N  
ATOM   1147  CA  GLU C 102       8.443  22.994  21.362  1.00 52.50           C  
ATOM   1148  C   GLU C 102       9.176  22.048  22.308  1.00 52.50           C  
ATOM   1149  CB  GLU C 102       9.337  23.344  20.169  1.00 52.50           C  
ATOM   1150  O   GLU C 102       9.072  20.826  22.177  1.00 52.50           O  
ATOM   1151  CG  GLU C 102       8.579  23.911  18.978  1.00 52.50           C  
ATOM   1152  CD  GLU C 102       9.458  24.131  17.757  1.00 52.50           C  
ATOM   1153  OE1 GLU C 102       8.927  24.500  16.685  1.00 52.50           O  
ATOM   1154  OE2 GLU C 102      10.688  23.931  17.873  1.00 52.50           O  
ATOM   1155  N   ALA C 103       9.596  22.589  23.337  1.00 57.01           N  
ATOM   1156  CA  ALA C 103      10.543  21.819  24.139  1.00 57.01           C  
ATOM   1157  C   ALA C 103       9.849  20.654  24.840  1.00 57.01           C  
ATOM   1158  CB  ALA C 103      11.228  22.720  25.164  1.00 57.01           C  
ATOM   1159  O   ALA C 103      10.288  19.507  24.733  1.00 57.01           O  
ATOM   1160  N   PRO C 104       8.608  20.833  25.357  1.00 50.11           N  
ATOM   1161  CA  PRO C 104       7.982  19.728  26.086  1.00 50.11           C  
ATOM   1162  C   PRO C 104       7.457  18.633  25.161  1.00 50.11           C  
ATOM   1163  CB  PRO C 104       6.833  20.406  26.837  1.00 50.11           C  
ATOM   1164  O   PRO C 104       7.280  17.490  25.589  1.00 50.11           O  
ATOM   1165  CG  PRO C 104       6.658  21.724  26.156  1.00 50.11           C  
ATOM   1166  CD  PRO C 104       7.916  22.043  25.401  1.00 50.11           C  
ATOM   1167  N   PHE C 105       7.345  19.006  23.820  1.00 59.75           N  
ATOM   1168  CA  PHE C 105       6.658  18.071  22.936  1.00 59.75           C  
ATOM   1169  C   PHE C 105       7.624  17.486  21.912  1.00 59.75           C  
ATOM   1170  CB  PHE C 105       5.492  18.762  22.222  1.00 59.75           C  
ATOM   1171  O   PHE C 105       7.209  16.774  20.995  1.00 59.75           O  
ATOM   1172  CG  PHE C 105       4.387  19.196  23.146  1.00 59.75           C  
ATOM   1173  CD1 PHE C 105       3.412  18.295  23.557  1.00 59.75           C  
ATOM   1174  CD2 PHE C 105       4.322  20.506  23.604  1.00 59.75           C  
ATOM   1175  CE1 PHE C 105       2.387  18.694  24.412  1.00 59.75           C  
ATOM   1176  CE2 PHE C 105       3.301  20.912  24.458  1.00 59.75           C  
ATOM   1177  CZ  PHE C 105       2.334  20.005  24.861  1.00 59.75           C  
ATOM   1178  N   LEU C 106       8.837  17.777  22.039  1.00 59.94           N  
ATOM   1179  CA  LEU C 106       9.845  17.381  21.061  1.00 59.94           C  
ATOM   1180  C   LEU C 106       9.891  15.864  20.913  1.00 59.94           C  
ATOM   1181  CB  LEU C 106      11.223  17.907  21.468  1.00 59.94           C  
ATOM   1182  O   LEU C 106       9.971  15.347  19.796  1.00 59.94           O  
ATOM   1183  CG  LEU C 106      11.642  19.248  20.865  1.00 59.94           C  
ATOM   1184  CD1 LEU C 106      12.735  19.893  21.712  1.00 59.94           C  
ATOM   1185  CD2 LEU C 106      12.113  19.064  19.426  1.00 59.94           C  
ATOM   1186  N   TYR C 107       9.755  15.175  22.019  1.00 54.61           N  
ATOM   1187  CA  TYR C 107       9.849  13.720  21.970  1.00 54.61           C  
ATOM   1188  C   TYR C 107       8.624  13.117  21.292  1.00 54.61           C  
ATOM   1189  CB  TYR C 107      10.003  13.142  23.380  1.00 54.61           C  
ATOM   1190  O   TYR C 107       8.746  12.194  20.483  1.00 54.61           O  
ATOM   1191  CG  TYR C 107      10.256  11.654  23.402  1.00 54.61           C  
ATOM   1192  CD1 TYR C 107       9.222  10.756  23.657  1.00 54.61           C  
ATOM   1193  CD2 TYR C 107      11.528  11.144  23.169  1.00 54.61           C  
ATOM   1194  CE1 TYR C 107       9.450   9.384  23.680  1.00 54.61           C  
ATOM   1195  CE2 TYR C 107      11.768   9.774  23.190  1.00 54.61           C  
ATOM   1196  OH  TYR C 107      10.956   7.546  23.468  1.00 54.61           O  
ATOM   1197  CZ  TYR C 107      10.724   8.903  23.446  1.00 54.61           C  
ATOM   1198  N   LEU C 108       7.464  13.655  21.620  1.00 61.37           N  
ATOM   1199  CA  LEU C 108       6.223  13.170  21.025  1.00 61.37           C  
ATOM   1200  C   LEU C 108       6.217  13.400  19.518  1.00 61.37           C  
ATOM   1201  CB  LEU C 108       5.016  13.861  21.664  1.00 61.37           C  
ATOM   1202  O   LEU C 108       5.826  12.516  18.752  1.00 61.37           O  
ATOM   1203  CG  LEU C 108       4.035  12.958  22.412  1.00 61.37           C  
ATOM   1204  CD1 LEU C 108       3.741  13.527  23.796  1.00 61.37           C  
ATOM   1205  CD2 LEU C 108       2.747  12.789  21.613  1.00 61.37           C  
ATOM   1206  N   TYR C 109       6.730  14.512  19.146  1.00 59.09           N  
ATOM   1207  CA  TYR C 109       6.802  14.819  17.722  1.00 59.09           C  
ATOM   1208  C   TYR C 109       7.785  13.894  17.014  1.00 59.09           C  
ATOM   1209  CB  TYR C 109       7.213  16.279  17.508  1.00 59.09           C  
ATOM   1210  O   TYR C 109       7.511  13.415  15.911  1.00 59.09           O  
ATOM   1211  CG  TYR C 109       6.064  17.184  17.133  1.00 59.09           C  
ATOM   1212  CD1 TYR C 109       5.517  17.154  15.852  1.00 59.09           C  
ATOM   1213  CD2 TYR C 109       5.524  18.070  18.058  1.00 59.09           C  
ATOM   1214  CE1 TYR C 109       4.460  17.987  15.502  1.00 59.09           C  
ATOM   1215  CE2 TYR C 109       4.467  18.908  17.719  1.00 59.09           C  
ATOM   1216  OH  TYR C 109       2.895  19.686  16.099  1.00 59.09           O  
ATOM   1217  CZ  TYR C 109       3.942  18.859  16.441  1.00 59.09           C  
ATOM   1218  N   ALA C 110       8.842  13.720  17.655  1.00 59.55           N  
ATOM   1219  CA  ALA C 110       9.838  12.814  17.089  1.00 59.55           C  
ATOM   1220  C   ALA C 110       9.254  11.421  16.873  1.00 59.55           C  
ATOM   1221  CB  ALA C 110      11.064  12.739  17.996  1.00 59.55           C  
ATOM   1222  O   ALA C 110       9.483  10.799  15.834  1.00 59.55           O  
ATOM   1223  N   LEU C 111       8.484  10.997  17.800  1.00 61.70           N  
ATOM   1224  CA  LEU C 111       7.876   9.673  17.724  1.00 61.70           C  
ATOM   1225  C   LEU C 111       6.865   9.603  16.584  1.00 61.70           C  
ATOM   1226  CB  LEU C 111       7.194   9.319  19.049  1.00 61.70           C  
ATOM   1227  O   LEU C 111       6.864   8.646  15.807  1.00 61.70           O  
ATOM   1228  CG  LEU C 111       6.565   7.928  19.137  1.00 61.70           C  
ATOM   1229  CD1 LEU C 111       7.650   6.856  19.158  1.00 61.70           C  
ATOM   1230  CD2 LEU C 111       5.676   7.820  20.371  1.00 61.70           C  
ATOM   1231  N   VAL C 112       6.001  10.577  16.495  1.00 65.75           N  
ATOM   1232  CA  VAL C 112       4.971  10.624  15.463  1.00 65.75           C  
ATOM   1233  C   VAL C 112       5.623  10.658  14.083  1.00 65.75           C  
ATOM   1234  CB  VAL C 112       4.042  11.845  15.644  1.00 65.75           C  
ATOM   1235  O   VAL C 112       5.220   9.920  13.180  1.00 65.75           O  
ATOM   1236  CG1 VAL C 112       3.111  11.998  14.443  1.00 65.75           C  
ATOM   1237  CG2 VAL C 112       3.236  11.716  16.936  1.00 65.75           C  
ATOM   1238  N   TYR C 113       6.667  11.463  13.934  1.00 61.92           N  
ATOM   1239  CA  TYR C 113       7.376  11.543  12.662  1.00 61.92           C  
ATOM   1240  C   TYR C 113       8.028  10.209  12.316  1.00 61.92           C  
ATOM   1241  CB  TYR C 113       8.436  12.647  12.705  1.00 61.92           C  
ATOM   1242  O   TYR C 113       8.040   9.800  11.153  1.00 61.92           O  
ATOM   1243  CG  TYR C 113       7.892  14.023  12.408  1.00 61.92           C  
ATOM   1244  CD1 TYR C 113       7.395  14.340  11.146  1.00 61.92           C  
ATOM   1245  CD2 TYR C 113       7.875  15.009  13.389  1.00 61.92           C  
ATOM   1246  CE1 TYR C 113       6.894  15.607  10.868  1.00 61.92           C  
ATOM   1247  CE2 TYR C 113       7.376  16.280  13.121  1.00 61.92           C  
ATOM   1248  OH  TYR C 113       6.394  17.826  11.590  1.00 61.92           O  
ATOM   1249  CZ  TYR C 113       6.889  16.569  11.860  1.00 61.92           C  
ATOM   1250  N   PHE C 114       8.503   9.577  13.348  1.00 65.21           N  
ATOM   1251  CA  PHE C 114       9.134   8.278  13.150  1.00 65.21           C  
ATOM   1252  C   PHE C 114       8.123   7.255  12.645  1.00 65.21           C  
ATOM   1253  CB  PHE C 114       9.773   7.785  14.452  1.00 65.21           C  
ATOM   1254  O   PHE C 114       8.382   6.548  11.668  1.00 65.21           O  
ATOM   1255  CG  PHE C 114      10.454   6.449  14.327  1.00 65.21           C  
ATOM   1256  CD1 PHE C 114       9.849   5.296  14.814  1.00 65.21           C  
ATOM   1257  CD2 PHE C 114      11.699   6.345  13.721  1.00 65.21           C  
ATOM   1258  CE1 PHE C 114      10.477   4.058  14.699  1.00 65.21           C  
ATOM   1259  CE2 PHE C 114      12.333   5.111  13.603  1.00 65.21           C  
ATOM   1260  CZ  PHE C 114      11.720   3.969  14.093  1.00 65.21           C  
ATOM   1261  N   LEU C 115       6.960   7.174  13.239  1.00 69.73           N  
ATOM   1262  CA  LEU C 115       5.927   6.219  12.856  1.00 69.73           C  
ATOM   1263  C   LEU C 115       5.406   6.515  11.454  1.00 69.73           C  
ATOM   1264  CB  LEU C 115       4.771   6.249  13.859  1.00 69.73           C  
ATOM   1265  O   LEU C 115       5.172   5.594  10.667  1.00 69.73           O  
ATOM   1266  CG  LEU C 115       5.058   5.664  15.243  1.00 69.73           C  
ATOM   1267  CD1 LEU C 115       3.882   5.916  16.180  1.00 69.73           C  
ATOM   1268  CD2 LEU C 115       5.357   4.172  15.142  1.00 69.73           C  
ATOM   1269  N   GLN C 116       5.280   7.758  11.162  1.00 69.84           N  
ATOM   1270  CA  GLN C 116       4.830   8.158   9.833  1.00 69.84           C  
ATOM   1271  C   GLN C 116       5.851   7.770   8.767  1.00 69.84           C  
ATOM   1272  CB  GLN C 116       4.567   9.664   9.786  1.00 69.84           C  
ATOM   1273  O   GLN C 116       5.480   7.363   7.664  1.00 69.84           O  
ATOM   1274  CG  GLN C 116       3.215  10.070  10.357  1.00 69.84           C  
ATOM   1275  CD  GLN C 116       2.975  11.567  10.290  1.00 69.84           C  
ATOM   1276  NE2 GLN C 116       1.761  11.989  10.626  1.00 69.84           N  
ATOM   1277  OE1 GLN C 116       3.874  12.338   9.939  1.00 69.84           O  
ATOM   1278  N   SER C 117       7.079   7.894   9.102  1.00 65.18           N  
ATOM   1279  CA  SER C 117       8.146   7.518   8.180  1.00 65.18           C  
ATOM   1280  C   SER C 117       8.124   6.021   7.890  1.00 65.18           C  
ATOM   1281  CB  SER C 117       9.509   7.916   8.748  1.00 65.18           C  
ATOM   1282  O   SER C 117       8.271   5.605   6.739  1.00 65.18           O  
ATOM   1283  OG  SER C 117      10.553   7.513   7.878  1.00 65.18           O  
ATOM   1284  N   ILE C 118       7.849   5.264   8.855  1.00 69.32           N  
ATOM   1285  CA  ILE C 118       7.792   3.814   8.703  1.00 69.32           C  
ATOM   1286  C   ILE C 118       6.618   3.435   7.803  1.00 69.32           C  
ATOM   1287  CB  ILE C 118       7.669   3.107  10.071  1.00 69.32           C  
ATOM   1288  O   ILE C 118       6.759   2.598   6.909  1.00 69.32           O  
ATOM   1289  CG1 ILE C 118       8.945   3.312  10.896  1.00 69.32           C  
ATOM   1290  CG2 ILE C 118       7.372   1.616   9.884  1.00 69.32           C  
ATOM   1291  CD1 ILE C 118       8.873   2.734  12.302  1.00 69.32           C  
ATOM   1292  N   ASN C 119       5.480   3.998   8.047  1.00 70.56           N  
ATOM   1293  CA  ASN C 119       4.304   3.758   7.219  1.00 70.56           C  
ATOM   1294  C   ASN C 119       4.546   4.169   5.769  1.00 70.56           C  
ATOM   1295  CB  ASN C 119       3.089   4.496   7.784  1.00 70.56           C  
ATOM   1296  O   ASN C 119       4.127   3.471   4.843  1.00 70.56           O  
ATOM   1297  CG  ASN C 119       2.431   3.749   8.927  1.00 70.56           C  
ATOM   1298  ND2 ASN C 119       1.923   4.489   9.906  1.00 70.56           N  
ATOM   1299  OD1 ASN C 119       2.380   2.516   8.932  1.00 70.56           O  
ATOM   1300  N   PHE C 120       5.223   5.278   5.605  1.00 69.45           N  
ATOM   1301  CA  PHE C 120       5.540   5.778   4.273  1.00 69.45           C  
ATOM   1302  C   PHE C 120       6.466   4.815   3.539  1.00 69.45           C  
ATOM   1303  CB  PHE C 120       6.185   7.165   4.358  1.00 69.45           C  
ATOM   1304  O   PHE C 120       6.248   4.510   2.365  1.00 69.45           O  
ATOM   1305  CG  PHE C 120       6.408   7.813   3.018  1.00 69.45           C  
ATOM   1306  CD1 PHE C 120       7.679   7.866   2.459  1.00 69.45           C  
ATOM   1307  CD2 PHE C 120       5.347   8.371   2.318  1.00 69.45           C  
ATOM   1308  CE1 PHE C 120       7.889   8.465   1.219  1.00 69.45           C  
ATOM   1309  CE2 PHE C 120       5.548   8.972   1.079  1.00 69.45           C  
ATOM   1310  CZ  PHE C 120       6.820   9.019   0.532  1.00 69.45           C  
ATOM   1311  N   VAL C 121       7.471   4.385   4.254  1.00 69.02           N  
ATOM   1312  CA  VAL C 121       8.413   3.435   3.672  1.00 69.02           C  
ATOM   1313  C   VAL C 121       7.676   2.162   3.262  1.00 69.02           C  
ATOM   1314  CB  VAL C 121       9.557   3.096   4.654  1.00 69.02           C  
ATOM   1315  O   VAL C 121       7.942   1.599   2.197  1.00 69.02           O  
ATOM   1316  CG1 VAL C 121      10.407   1.946   4.116  1.00 69.02           C  
ATOM   1317  CG2 VAL C 121      10.421   4.328   4.913  1.00 69.02           C  
ATOM   1318  N   ARG C 122       6.773   1.772   4.055  1.00 72.63           N  
ATOM   1319  CA  ARG C 122       5.972   0.588   3.761  1.00 72.63           C  
ATOM   1320  C   ARG C 122       5.171   0.774   2.477  1.00 72.63           C  
ATOM   1321  CB  ARG C 122       5.031   0.272   4.925  1.00 72.63           C  
ATOM   1322  O   ARG C 122       5.110  -0.130   1.641  1.00 72.63           O  
ATOM   1323  CG  ARG C 122       4.327  -1.069   4.801  1.00 72.63           C  
ATOM   1324  CD  ARG C 122       3.357  -1.306   5.951  1.00 72.63           C  
ATOM   1325  NE  ARG C 122       4.045  -1.787   7.146  1.00 72.63           N  
ATOM   1326  NH1 ARG C 122       2.118  -2.096   8.382  1.00 72.63           N  
ATOM   1327  NH2 ARG C 122       4.163  -2.575   9.300  1.00 72.63           N  
ATOM   1328  CZ  ARG C 122       3.440  -2.152   8.273  1.00 72.63           C  
ATOM   1329  N   ILE C 123       4.586   1.896   2.284  1.00 71.06           N  
ATOM   1330  CA  ILE C 123       3.789   2.202   1.101  1.00 71.06           C  
ATOM   1331  C   ILE C 123       4.681   2.195  -0.138  1.00 71.06           C  
ATOM   1332  CB  ILE C 123       3.073   3.564   1.239  1.00 71.06           C  
ATOM   1333  O   ILE C 123       4.311   1.637  -1.174  1.00 71.06           O  
ATOM   1334  CG1 ILE C 123       1.982   3.488   2.312  1.00 71.06           C  
ATOM   1335  CG2 ILE C 123       2.489   4.005  -0.106  1.00 71.06           C  
ATOM   1336  CD1 ILE C 123       1.422   4.843   2.723  1.00 71.06           C  
ATOM   1337  N   ILE C 124       5.870   2.787  -0.008  1.00 68.04           N  
ATOM   1338  CA  ILE C 124       6.811   2.868  -1.120  1.00 68.04           C  
ATOM   1339  C   ILE C 124       7.255   1.464  -1.523  1.00 68.04           C  
ATOM   1340  CB  ILE C 124       8.038   3.736  -0.760  1.00 68.04           C  
ATOM   1341  O   ILE C 124       7.314   1.142  -2.712  1.00 68.04           O  
ATOM   1342  CG1 ILE C 124       7.622   5.201  -0.584  1.00 68.04           C  
ATOM   1343  CG2 ILE C 124       9.127   3.600  -1.829  1.00 68.04           C  
ATOM   1344  CD1 ILE C 124       8.693   6.202  -0.998  1.00 68.04           C  
ATOM   1345  N   MET C 125       7.535   0.727  -0.571  1.00 74.30           N  
ATOM   1346  CA  MET C 125       7.987  -0.636  -0.831  1.00 74.30           C  
ATOM   1347  C   MET C 125       6.894  -1.452  -1.513  1.00 74.30           C  
ATOM   1348  CB  MET C 125       8.415  -1.319   0.469  1.00 74.30           C  
ATOM   1349  O   MET C 125       7.174  -2.235  -2.423  1.00 74.30           O  
ATOM   1350  CG  MET C 125       9.709  -0.774   1.051  1.00 74.30           C  
ATOM   1351  SD  MET C 125      11.155  -1.088  -0.035  1.00 74.30           S  
ATOM   1352  CE  MET C 125      11.401  -2.860   0.264  1.00 74.30           C  
ATOM   1353  N   ARG C 126       5.698  -1.267  -1.145  1.00 72.22           N  
ATOM   1354  CA  ARG C 126       4.568  -1.955  -1.762  1.00 72.22           C  
ATOM   1355  C   ARG C 126       4.390  -1.524  -3.213  1.00 72.22           C  
ATOM   1356  CB  ARG C 126       3.283  -1.690  -0.975  1.00 72.22           C  
ATOM   1357  O   ARG C 126       4.117  -2.353  -4.084  1.00 72.22           O  
ATOM   1358  CG  ARG C 126       3.130  -2.556   0.265  1.00 72.22           C  
ATOM   1359  CD  ARG C 126       1.778  -2.351   0.933  1.00 72.22           C  
ATOM   1360  NE  ARG C 126       1.637  -3.175   2.131  1.00 72.22           N  
ATOM   1361  NH1 ARG C 126      -0.491  -2.435   2.642  1.00 72.22           N  
ATOM   1362  NH2 ARG C 126       0.541  -3.984   3.980  1.00 72.22           N  
ATOM   1363  CZ  ARG C 126       0.563  -3.196   2.915  1.00 72.22           C  
ATOM   1364  N   LEU C 127       4.501  -0.250  -3.439  1.00 68.95           N  
ATOM   1365  CA  LEU C 127       4.416   0.275  -4.797  1.00 68.95           C  
ATOM   1366  C   LEU C 127       5.525  -0.299  -5.673  1.00 68.95           C  
ATOM   1367  CB  LEU C 127       4.499   1.804  -4.787  1.00 68.95           C  
ATOM   1368  O   LEU C 127       5.294  -0.626  -6.839  1.00 68.95           O  
ATOM   1369  CG  LEU C 127       3.221   2.550  -4.401  1.00 68.95           C  
ATOM   1370  CD1 LEU C 127       3.543   3.988  -4.010  1.00 68.95           C  
ATOM   1371  CD2 LEU C 127       2.214   2.514  -5.545  1.00 68.95           C  
ATOM   1372  N   TRP C 128       6.669  -0.325  -5.015  1.00 70.93           N  
ATOM   1373  CA  TRP C 128       7.826  -0.884  -5.707  1.00 70.93           C  
ATOM   1374  C   TRP C 128       7.575  -2.336  -6.101  1.00 70.93           C  
ATOM   1375  CB  TRP C 128       9.077  -0.789  -4.829  1.00 70.93           C  
ATOM   1376  O   TRP C 128       7.841  -2.732  -7.239  1.00 70.93           O  
ATOM   1377  CG  TRP C 128      10.333  -1.244  -5.508  1.00 70.93           C  
ATOM   1378  CD1 TRP C 128      10.933  -0.676  -6.597  1.00 70.93           C  
ATOM   1379  CD2 TRP C 128      11.143  -2.366  -5.143  1.00 70.93           C  
ATOM   1380  CE2 TRP C 128      12.219  -2.420  -6.056  1.00 70.93           C  
ATOM   1381  CE3 TRP C 128      11.062  -3.333  -4.132  1.00 70.93           C  
ATOM   1382  NE1 TRP C 128      12.068  -1.379  -6.932  1.00 70.93           N  
ATOM   1383  CH2 TRP C 128      13.106  -4.336  -4.988  1.00 70.93           C  
ATOM   1384  CZ2 TRP C 128      13.209  -3.403  -5.987  1.00 70.93           C  
ATOM   1385  CZ3 TRP C 128      12.048  -4.311  -4.065  1.00 70.93           C  
ATOM   1386  N   LEU C 129       7.069  -3.139  -5.266  1.00 70.69           N  
ATOM   1387  CA  LEU C 129       6.776  -4.542  -5.538  1.00 70.69           C  
ATOM   1388  C   LEU C 129       5.743  -4.675  -6.652  1.00 70.69           C  
ATOM   1389  CB  LEU C 129       6.271  -5.240  -4.272  1.00 70.69           C  
ATOM   1390  O   LEU C 129       5.871  -5.538  -7.523  1.00 70.69           O  
ATOM   1391  CG  LEU C 129       6.857  -6.622  -3.981  1.00 70.69           C  
ATOM   1392  CD1 LEU C 129       7.799  -6.557  -2.783  1.00 70.69           C  
ATOM   1393  CD2 LEU C 129       5.743  -7.634  -3.737  1.00 70.69           C  
ATOM   1394  N   CYS C 130       4.754  -3.844  -6.588  1.00 65.77           N  
ATOM   1395  CA  CYS C 130       3.717  -3.853  -7.613  1.00 65.77           C  
ATOM   1396  C   CYS C 130       4.292  -3.482  -8.975  1.00 65.77           C  
ATOM   1397  CB  CYS C 130       2.592  -2.886  -7.245  1.00 65.77           C  
ATOM   1398  O   CYS C 130       3.876  -4.028  -9.998  1.00 65.77           O  
ATOM   1399  SG  CYS C 130       1.321  -3.615  -6.189  1.00 65.77           S  
ATOM   1400  N   TRP C 131       5.140  -2.519  -8.940  1.00 64.48           N  
ATOM   1401  CA  TRP C 131       5.800  -2.118 -10.179  1.00 64.48           C  
ATOM   1402  C   TRP C 131       6.616  -3.269 -10.758  1.00 64.48           C  
ATOM   1403  CB  TRP C 131       6.704  -0.905  -9.939  1.00 64.48           C  
ATOM   1404  O   TRP C 131       6.613  -3.490 -11.972  1.00 64.48           O  
ATOM   1405  CG  TRP C 131       7.373  -0.390 -11.177  1.00 64.48           C  
ATOM   1406  CD1 TRP C 131       6.772   0.194 -12.257  1.00 64.48           C  
ATOM   1407  CD2 TRP C 131       8.775  -0.418 -11.465  1.00 64.48           C  
ATOM   1408  CE2 TRP C 131       8.952   0.167 -12.738  1.00 64.48           C  
ATOM   1409  CE3 TRP C 131       9.899  -0.881 -10.769  1.00 64.48           C  
ATOM   1410  NE1 TRP C 131       7.716   0.532 -13.199  1.00 64.48           N  
ATOM   1411  CH2 TRP C 131      11.293  -0.160 -12.627  1.00 64.48           C  
ATOM   1412  CZ2 TRP C 131      10.210   0.302 -13.330  1.00 64.48           C  
ATOM   1413  CZ3 TRP C 131      11.151  -0.747 -11.359  1.00 64.48           C  
ATOM   1414  N   LYS C 132       7.262  -4.040  -9.915  1.00 64.53           N  
ATOM   1415  CA  LYS C 132       8.084  -5.170 -10.337  1.00 64.53           C  
ATOM   1416  C   LYS C 132       7.228  -6.276 -10.947  1.00 64.53           C  
ATOM   1417  CB  LYS C 132       8.887  -5.719  -9.157  1.00 64.53           C  
ATOM   1418  O   LYS C 132       7.631  -6.914 -11.922  1.00 64.53           O  
ATOM   1419  CG  LYS C 132      10.116  -6.520  -9.563  1.00 64.53           C  
ATOM   1420  CD  LYS C 132      10.948  -6.920  -8.352  1.00 64.53           C  
ATOM   1421  CE  LYS C 132      12.158  -7.753  -8.754  1.00 64.53           C  
ATOM   1422  NZ  LYS C 132      13.032  -8.061  -7.584  1.00 64.53           N  
ATOM   1423  N   CYS C 133       6.018  -6.502 -10.421  1.00 61.13           N  
ATOM   1424  CA  CYS C 133       5.148  -7.585 -10.865  1.00 61.13           C  
ATOM   1425  C   CYS C 133       4.185  -7.103 -11.944  1.00 61.13           C  
ATOM   1426  CB  CYS C 133       4.362  -8.157  -9.686  1.00 61.13           C  
ATOM   1427  O   CYS C 133       3.471  -7.906 -12.547  1.00 61.13           O  
ATOM   1428  SG  CYS C 133       5.385  -9.046  -8.492  1.00 61.13           S  
ATOM   1429  N   ARG C 134       4.386  -5.883 -12.329  1.00 54.53           N  
ATOM   1430  CA  ARG C 134       3.511  -5.284 -13.331  1.00 54.53           C  
ATOM   1431  C   ARG C 134       2.044  -5.543 -13.004  1.00 54.53           C  
ATOM   1432  CB  ARG C 134       3.840  -5.824 -14.725  1.00 54.53           C  
ATOM   1433  O   ARG C 134       1.248  -5.844 -13.895  1.00 54.53           O  
ATOM   1434  CG  ARG C 134       4.129  -4.742 -15.753  1.00 54.53           C  
ATOM   1435  CD  ARG C 134       4.529  -5.334 -17.097  1.00 54.53           C  
ATOM   1436  NE  ARG C 134       4.740  -4.296 -18.102  1.00 54.53           N  
ATOM   1437  NH1 ARG C 134       5.198  -5.766 -19.824  1.00 54.53           N  
ATOM   1438  NH2 ARG C 134       5.223  -3.505 -20.203  1.00 54.53           N  
ATOM   1439  CZ  ARG C 134       5.053  -4.525 -19.374  1.00 54.53           C  
ATOM   1440  N   SER C 135       1.798  -5.567 -11.699  1.00 52.84           N  
ATOM   1441  CA  SER C 135       0.423  -5.756 -11.250  1.00 52.84           C  
ATOM   1442  C   SER C 135      -0.372  -4.457 -11.341  1.00 52.84           C  
ATOM   1443  CB  SER C 135       0.395  -6.280  -9.813  1.00 52.84           C  
ATOM   1444  O   SER C 135       0.182  -3.370 -11.168  1.00 52.84           O  
ATOM   1445  OG  SER C 135      -0.166  -5.318  -8.937  1.00 52.84           O  
ATOM   1446  N   LYS C 136      -1.611  -4.591 -11.807  1.00 47.69           N  
ATOM   1447  CA  LYS C 136      -2.443  -3.443 -12.156  1.00 47.69           C  
ATOM   1448  C   LYS C 136      -3.095  -2.839 -10.915  1.00 47.69           C  
ATOM   1449  CB  LYS C 136      -3.516  -3.844 -13.168  1.00 47.69           C  
ATOM   1450  O   LYS C 136      -3.408  -1.648 -10.889  1.00 47.69           O  
ATOM   1451  CG  LYS C 136      -3.006  -3.960 -14.598  1.00 47.69           C  
ATOM   1452  CD  LYS C 136      -4.144  -4.216 -15.578  1.00 47.69           C  
ATOM   1453  CE  LYS C 136      -3.632  -4.355 -17.005  1.00 47.69           C  
ATOM   1454  NZ  LYS C 136      -4.744  -4.608 -17.970  1.00 47.69           N  
ATOM   1455  N   ASN C 137      -2.534  -3.092  -9.630  1.00 49.96           N  
ATOM   1456  CA  ASN C 137      -3.184  -2.369  -8.542  1.00 49.96           C  
ATOM   1457  C   ASN C 137      -2.418  -2.521  -7.231  1.00 49.96           C  
ATOM   1458  CB  ASN C 137      -4.629  -2.843  -8.371  1.00 49.96           C  
ATOM   1459  O   ASN C 137      -2.851  -3.248  -6.335  1.00 49.96           O  
ATOM   1460  CG  ASN C 137      -5.523  -2.418  -9.519  1.00 49.96           C  
ATOM   1461  ND2 ASN C 137      -6.515  -3.242  -9.835  1.00 49.96           N  
ATOM   1462  OD1 ASN C 137      -5.323  -1.358 -10.118  1.00 49.96           O  
ATOM   1463  N   PRO C 138      -1.373  -1.789  -7.030  1.00 48.72           N  
ATOM   1464  CA  PRO C 138      -0.478  -1.908  -5.876  1.00 48.72           C  
ATOM   1465  C   PRO C 138      -1.160  -1.538  -4.561  1.00 48.72           C  
ATOM   1466  CB  PRO C 138       0.649  -0.925  -6.202  1.00 48.72           C  
ATOM   1467  O   PRO C 138      -0.797  -2.062  -3.504  1.00 48.72           O  
ATOM   1468  CG  PRO C 138       0.093  -0.047  -7.276  1.00 48.72           C  
ATOM   1469  CD  PRO C 138      -1.088  -0.739  -7.893  1.00 48.72           C  
ATOM   1470  N   LEU C 139      -2.157  -0.726  -4.595  1.00 50.68           N  
ATOM   1471  CA  LEU C 139      -2.759  -0.167  -3.390  1.00 50.68           C  
ATOM   1472  C   LEU C 139      -3.844  -1.091  -2.846  1.00 50.68           C  
ATOM   1473  CB  LEU C 139      -3.347   1.217  -3.677  1.00 50.68           C  
ATOM   1474  O   LEU C 139      -4.231  -0.982  -1.680  1.00 50.68           O  
ATOM   1475  CG  LEU C 139      -2.355   2.380  -3.714  1.00 50.68           C  
ATOM   1476  CD1 LEU C 139      -2.855   3.473  -4.653  1.00 50.68           C  
ATOM   1477  CD2 LEU C 139      -2.129   2.935  -2.311  1.00 50.68           C  
ATOM   1478  N   LEU C 140      -4.180  -2.041  -3.685  1.00 50.91           N  
ATOM   1479  CA  LEU C 140      -5.311  -2.876  -3.297  1.00 50.91           C  
ATOM   1480  C   LEU C 140      -4.837  -4.126  -2.562  1.00 50.91           C  
ATOM   1481  CB  LEU C 140      -6.132  -3.274  -4.526  1.00 50.91           C  
ATOM   1482  O   LEU C 140      -5.536  -4.639  -1.685  1.00 50.91           O  
ATOM   1483  CG  LEU C 140      -7.499  -2.605  -4.674  1.00 50.91           C  
ATOM   1484  CD1 LEU C 140      -7.529  -1.730  -5.923  1.00 50.91           C  
ATOM   1485  CD2 LEU C 140      -8.605  -3.653  -4.723  1.00 50.91           C  
ATOM   1486  N   TYR C 141      -3.533  -4.405  -2.839  1.00 51.71           N  
ATOM   1487  CA  TYR C 141      -3.128  -5.678  -2.255  1.00 51.71           C  
ATOM   1488  C   TYR C 141      -2.139  -5.465  -1.115  1.00 51.71           C  
ATOM   1489  CB  TYR C 141      -2.507  -6.586  -3.322  1.00 51.71           C  
ATOM   1490  O   TYR C 141      -1.200  -4.674  -1.239  1.00 51.71           O  
ATOM   1491  CG  TYR C 141      -3.463  -6.964  -4.427  1.00 51.71           C  
ATOM   1492  CD1 TYR C 141      -4.447  -7.929  -4.225  1.00 51.71           C  
ATOM   1493  CD2 TYR C 141      -3.383  -6.357  -5.677  1.00 51.71           C  
ATOM   1494  CE1 TYR C 141      -5.328  -8.282  -5.242  1.00 51.71           C  
ATOM   1495  CE2 TYR C 141      -4.259  -6.702  -6.700  1.00 51.71           C  
ATOM   1496  OH  TYR C 141      -6.097  -8.009  -7.484  1.00 51.71           O  
ATOM   1497  CZ  TYR C 141      -5.227  -7.664  -6.474  1.00 51.71           C  
ATOM   1498  N   ASP C 142      -2.593  -5.831   0.091  1.00 52.67           N  
ATOM   1499  CA  ASP C 142      -1.743  -5.764   1.276  1.00 52.67           C  
ATOM   1500  C   ASP C 142      -0.842  -6.994   1.376  1.00 52.67           C  
ATOM   1501  CB  ASP C 142      -2.594  -5.631   2.541  1.00 52.67           C  
ATOM   1502  O   ASP C 142      -0.958  -7.779   2.319  1.00 52.67           O  
ATOM   1503  CG  ASP C 142      -1.951  -4.751   3.598  1.00 52.67           C  
ATOM   1504  OD1 ASP C 142      -0.802  -4.299   3.400  1.00 52.67           O  
ATOM   1505  OD2 ASP C 142      -2.597  -4.509   4.640  1.00 52.67           O  
ATOM   1506  N   ALA C 143      -0.169  -7.281   0.232  1.00 54.76           N  
ATOM   1507  CA  ALA C 143       0.653  -8.487   0.257  1.00 54.76           C  
ATOM   1508  C   ALA C 143       2.136  -8.139   0.348  1.00 54.76           C  
ATOM   1509  CB  ALA C 143       0.385  -9.340  -0.980  1.00 54.76           C  
ATOM   1510  O   ALA C 143       2.584  -7.146  -0.230  1.00 54.76           O  
ATOM   1511  N   ASN C 144       2.842  -8.867   1.198  1.00 62.58           N  
ATOM   1512  CA  ASN C 144       4.282  -8.700   1.365  1.00 62.58           C  
ATOM   1513  C   ASN C 144       5.062  -9.476   0.307  1.00 62.58           C  
ATOM   1514  CB  ASN C 144       4.714  -9.134   2.767  1.00 62.58           C  
ATOM   1515  O   ASN C 144       6.253  -9.232   0.105  1.00 62.58           O  
ATOM   1516  CG  ASN C 144       4.156  -8.236   3.854  1.00 62.58           C  
ATOM   1517  ND2 ASN C 144       3.918  -8.806   5.029  1.00 62.58           N  
ATOM   1518  OD1 ASN C 144       3.940  -7.041   3.638  1.00 62.58           O  
ATOM   1519  N   TYR C 145       4.243 -10.282  -0.353  1.00 62.92           N  
ATOM   1520  CA  TYR C 145       4.856 -11.112  -1.383  1.00 62.92           C  
ATOM   1521  C   TYR C 145       3.942 -11.242  -2.595  1.00 62.92           C  
ATOM   1522  CB  TYR C 145       5.187 -12.501  -0.827  1.00 62.92           C  
ATOM   1523  O   TYR C 145       2.722 -11.104  -2.479  1.00 62.92           O  
ATOM   1524  CG  TYR C 145       6.092 -12.472   0.380  1.00 62.92           C  
ATOM   1525  CD1 TYR C 145       7.478 -12.483   0.236  1.00 62.92           C  
ATOM   1526  CD2 TYR C 145       5.565 -12.435   1.666  1.00 62.92           C  
ATOM   1527  CE1 TYR C 145       8.316 -12.459   1.346  1.00 62.92           C  
ATOM   1528  CE2 TYR C 145       6.393 -12.410   2.783  1.00 62.92           C  
ATOM   1529  OH  TYR C 145       8.591 -12.397   3.715  1.00 62.92           O  
ATOM   1530  CZ  TYR C 145       7.766 -12.422   2.613  1.00 62.92           C  
ATOM   1531  N   PHE C 146       4.623 -11.418  -3.717  1.00 68.93           N  
ATOM   1532  CA  PHE C 146       3.868 -11.707  -4.930  1.00 68.93           C  
ATOM   1533  C   PHE C 146       4.373 -12.985  -5.591  1.00 68.93           C  
ATOM   1534  CB  PHE C 146       3.960 -10.536  -5.914  1.00 68.93           C  
ATOM   1535  O   PHE C 146       5.582 -13.199  -5.696  1.00 68.93           O  
ATOM   1536  CG  PHE C 146       3.031  -9.397  -5.590  1.00 68.93           C  
ATOM   1537  CD1 PHE C 146       1.774  -9.318  -6.177  1.00 68.93           C  
ATOM   1538  CD2 PHE C 146       3.415  -8.405  -4.697  1.00 68.93           C  
ATOM   1539  CE1 PHE C 146       0.913  -8.265  -5.879  1.00 68.93           C  
ATOM   1540  CE2 PHE C 146       2.559  -7.350  -4.394  1.00 68.93           C  
ATOM   1541  CZ  PHE C 146       1.309  -7.281  -4.987  1.00 68.93           C  
ATOM   1542  N   LEU C 147       3.437 -13.805  -5.870  1.00 66.25           N  
ATOM   1543  CA  LEU C 147       3.749 -15.004  -6.640  1.00 66.25           C  
ATOM   1544  C   LEU C 147       3.381 -14.819  -8.108  1.00 66.25           C  
ATOM   1545  CB  LEU C 147       3.011 -16.216  -6.065  1.00 66.25           C  
ATOM   1546  O   LEU C 147       2.207 -14.644  -8.441  1.00 66.25           O  
ATOM   1547  CG  LEU C 147       3.335 -17.570  -6.700  1.00 66.25           C  
ATOM   1548  CD1 LEU C 147       4.740 -18.015  -6.310  1.00 66.25           C  
ATOM   1549  CD2 LEU C 147       2.304 -18.615  -6.286  1.00 66.25           C  
ATOM   1550  N   CYS C 148       4.469 -14.811  -8.858  1.00 64.47           N  
ATOM   1551  CA  CYS C 148       4.243 -14.598 -10.283  1.00 64.47           C  
ATOM   1552  C   CYS C 148       4.519 -15.870 -11.076  1.00 64.47           C  
ATOM   1553  CB  CYS C 148       5.123 -13.462 -10.802  1.00 64.47           C  
ATOM   1554  O   CYS C 148       5.604 -16.446 -10.976  1.00 64.47           O  
ATOM   1555  SG  CYS C 148       4.758 -11.858 -10.056  1.00 64.47           S  
ATOM   1556  N   TRP C 149       3.485 -16.219 -11.818  1.00 63.66           N  
ATOM   1557  CA  TRP C 149       3.583 -17.388 -12.686  1.00 63.66           C  
ATOM   1558  C   TRP C 149       3.785 -16.972 -14.139  1.00 63.66           C  
ATOM   1559  CB  TRP C 149       2.329 -18.258 -12.561  1.00 63.66           C  
ATOM   1560  O   TRP C 149       2.913 -16.336 -14.737  1.00 63.66           O  
ATOM   1561  CG  TRP C 149       2.376 -19.515 -13.377  1.00 63.66           C  
ATOM   1562  CD1 TRP C 149       3.490 -20.142 -13.861  1.00 63.66           C  
ATOM   1563  CD2 TRP C 149       1.257 -20.295 -13.808  1.00 63.66           C  
ATOM   1564  CE2 TRP C 149       1.767 -21.383 -14.550  1.00 63.66           C  
ATOM   1565  CE3 TRP C 149      -0.130 -20.180 -13.639  1.00 63.66           C  
ATOM   1566  NE1 TRP C 149       3.131 -21.267 -14.567  1.00 63.66           N  
ATOM   1567  CH2 TRP C 149      -0.414 -22.215 -14.941  1.00 63.66           C  
ATOM   1568  CZ2 TRP C 149       0.938 -22.351 -15.122  1.00 63.66           C  
ATOM   1569  CZ3 TRP C 149      -0.953 -21.144 -14.209  1.00 63.66           C  
ATOM   1570  N   HIS C 150       4.941 -17.284 -14.545  1.00 59.68           N  
ATOM   1571  CA  HIS C 150       5.273 -16.917 -15.917  1.00 59.68           C  
ATOM   1572  C   HIS C 150       5.128 -18.108 -16.857  1.00 59.68           C  
ATOM   1573  CB  HIS C 150       6.696 -16.359 -15.993  1.00 59.68           C  
ATOM   1574  O   HIS C 150       5.837 -19.107 -16.715  1.00 59.68           O  
ATOM   1575  CG  HIS C 150       6.864 -15.047 -15.295  1.00 59.68           C  
ATOM   1576  CD2 HIS C 150       7.663 -14.683 -14.265  1.00 59.68           C  
ATOM   1577  ND1 HIS C 150       6.150 -13.921 -15.645  1.00 59.68           N  
ATOM   1578  CE1 HIS C 150       6.505 -12.919 -14.859  1.00 59.68           C  
ATOM   1579  NE2 HIS C 150       7.422 -13.355 -14.012  1.00 59.68           N  
ATOM   1580  N   THR C 151       4.122 -18.048 -17.759  1.00 55.26           N  
ATOM   1581  CA  THR C 151       3.912 -19.069 -18.779  1.00 55.26           C  
ATOM   1582  C   THR C 151       4.325 -18.554 -20.155  1.00 55.26           C  
ATOM   1583  CB  THR C 151       2.442 -19.525 -18.818  1.00 55.26           C  
ATOM   1584  O   THR C 151       4.765 -17.410 -20.288  1.00 55.26           O  
ATOM   1585  CG2 THR C 151       1.971 -19.984 -17.442  1.00 55.26           C  
ATOM   1586  OG1 THR C 151       1.621 -18.434 -19.252  1.00 55.26           O  
ATOM   1587  N   ASN C 152       4.373 -19.459 -21.194  1.00 51.09           N  
ATOM   1588  CA  ASN C 152       4.764 -19.096 -22.552  1.00 51.09           C  
ATOM   1589  C   ASN C 152       3.891 -17.973 -23.105  1.00 51.09           C  
ATOM   1590  CB  ASN C 152       4.705 -20.317 -23.473  1.00 51.09           C  
ATOM   1591  O   ASN C 152       4.372 -17.116 -23.849  1.00 51.09           O  
ATOM   1592  CG  ASN C 152       5.903 -20.409 -24.397  1.00 51.09           C  
ATOM   1593  ND2 ASN C 152       5.950 -21.464 -25.203  1.00 51.09           N  
ATOM   1594  OD1 ASN C 152       6.779 -19.541 -24.386  1.00 51.09           O  
ATOM   1595  N   CYS C 153       2.658 -17.975 -22.535  1.00 48.03           N  
ATOM   1596  CA  CYS C 153       1.716 -17.063 -23.175  1.00 48.03           C  
ATOM   1597  C   CYS C 153       1.288 -15.959 -22.216  1.00 48.03           C  
ATOM   1598  CB  CYS C 153       0.488 -17.824 -23.673  1.00 48.03           C  
ATOM   1599  O   CYS C 153       0.949 -14.855 -22.645  1.00 48.03           O  
ATOM   1600  SG  CYS C 153       0.831 -18.942 -25.050  1.00 48.03           S  
ATOM   1601  N   TYR C 154       1.467 -16.370 -20.835  1.00 46.72           N  
ATOM   1602  CA  TYR C 154       0.874 -15.405 -19.915  1.00 46.72           C  
ATOM   1603  C   TYR C 154       1.698 -15.291 -18.639  1.00 46.72           C  
ATOM   1604  CB  TYR C 154      -0.565 -15.803 -19.573  1.00 46.72           C  
ATOM   1605  O   TYR C 154       2.426 -16.218 -18.276  1.00 46.72           O  
ATOM   1606  CG  TYR C 154      -1.485 -15.840 -20.769  1.00 46.72           C  
ATOM   1607  CD1 TYR C 154      -2.070 -14.675 -21.260  1.00 46.72           C  
ATOM   1608  CD2 TYR C 154      -1.772 -17.040 -21.411  1.00 46.72           C  
ATOM   1609  CE1 TYR C 154      -2.920 -14.705 -22.360  1.00 46.72           C  
ATOM   1610  CE2 TYR C 154      -2.621 -17.082 -22.512  1.00 46.72           C  
ATOM   1611  OH  TYR C 154      -4.029 -15.946 -24.069  1.00 46.72           O  
ATOM   1612  CZ  TYR C 154      -3.188 -15.911 -22.979  1.00 46.72           C  
ATOM   1613  N   ASP C 155       1.624 -14.057 -18.081  1.00 52.80           N  
ATOM   1614  CA  ASP C 155       2.166 -13.828 -16.745  1.00 52.80           C  
ATOM   1615  C   ASP C 155       1.049 -13.567 -15.737  1.00 52.80           C  
ATOM   1616  CB  ASP C 155       3.148 -12.654 -16.758  1.00 52.80           C  
ATOM   1617  O   ASP C 155       0.152 -12.760 -15.991  1.00 52.80           O  
ATOM   1618  CG  ASP C 155       4.423 -12.957 -17.525  1.00 52.80           C  
ATOM   1619  OD1 ASP C 155       4.777 -14.146 -17.675  1.00 52.80           O  
ATOM   1620  OD2 ASP C 155       5.082 -11.997 -17.980  1.00 52.80           O  
ATOM   1621  N   TYR C 156       1.134 -14.433 -14.716  1.00 54.41           N  
ATOM   1622  CA  TYR C 156       0.158 -14.262 -13.646  1.00 54.41           C  
ATOM   1623  C   TYR C 156       0.845 -13.907 -12.332  1.00 54.41           C  
ATOM   1624  CB  TYR C 156      -0.676 -15.535 -13.471  1.00 54.41           C  
ATOM   1625  O   TYR C 156       1.810 -14.562 -11.933  1.00 54.41           O  
ATOM   1626  CG  TYR C 156      -1.422 -15.947 -14.717  1.00 54.41           C  
ATOM   1627  CD1 TYR C 156      -2.686 -15.433 -14.999  1.00 54.41           C  
ATOM   1628  CD2 TYR C 156      -0.866 -16.853 -15.614  1.00 54.41           C  
ATOM   1629  CE1 TYR C 156      -3.377 -15.811 -16.144  1.00 54.41           C  
ATOM   1630  CE2 TYR C 156      -1.549 -17.239 -16.763  1.00 54.41           C  
ATOM   1631  OH  TYR C 156      -3.482 -17.091 -18.155  1.00 54.41           O  
ATOM   1632  CZ  TYR C 156      -2.801 -16.713 -17.019  1.00 54.41           C  
ATOM   1633  N   CYS C 157       0.347 -12.829 -11.776  1.00 59.32           N  
ATOM   1634  CA  CYS C 157       0.923 -12.438 -10.494  1.00 59.32           C  
ATOM   1635  C   CYS C 157      -0.152 -12.350  -9.417  1.00 59.32           C  
ATOM   1636  CB  CYS C 157       1.646 -11.098 -10.617  1.00 59.32           C  
ATOM   1637  O   CYS C 157      -1.188 -11.715  -9.620  1.00 59.32           O  
ATOM   1638  SG  CYS C 157       3.252 -11.209 -11.435  1.00 59.32           S  
ATOM   1639  N   ILE C 158       0.017 -13.066  -8.382  1.00 60.15           N  
ATOM   1640  CA  ILE C 158      -0.953 -13.078  -7.293  1.00 60.15           C  
ATOM   1641  C   ILE C 158      -0.293 -12.584  -6.008  1.00 60.15           C  
ATOM   1642  CB  ILE C 158      -1.548 -14.488  -7.082  1.00 60.15           C  
ATOM   1643  O   ILE C 158       0.834 -12.975  -5.692  1.00 60.15           O  
ATOM   1644  CG1 ILE C 158      -2.124 -15.028  -8.397  1.00 60.15           C  
ATOM   1645  CG2 ILE C 158      -2.617 -14.465  -5.985  1.00 60.15           C  
ATOM   1646  CD1 ILE C 158      -2.408 -16.523  -8.381  1.00 60.15           C  
ATOM   1647  N   PRO C 159      -1.009 -11.615  -5.469  1.00 56.85           N  
ATOM   1648  CA  PRO C 159      -0.487 -11.218  -4.160  1.00 56.85           C  
ATOM   1649  C   PRO C 159      -0.523 -12.355  -3.141  1.00 56.85           C  
ATOM   1650  CB  PRO C 159      -1.418 -10.078  -3.739  1.00 56.85           C  
ATOM   1651  O   PRO C 159      -1.472 -13.143  -3.122  1.00 56.85           O  
ATOM   1652  CG  PRO C 159      -2.637 -10.249  -4.586  1.00 56.85           C  
ATOM   1653  CD  PRO C 159      -2.277 -11.091  -5.776  1.00 56.85           C  
ATOM   1654  N   TYR C 160       0.589 -12.551  -2.551  1.00 53.63           N  
ATOM   1655  CA  TYR C 160       0.768 -13.640  -1.597  1.00 53.63           C  
ATOM   1656  C   TYR C 160       1.169 -13.105  -0.227  1.00 53.63           C  
ATOM   1657  CB  TYR C 160       1.824 -14.628  -2.101  1.00 53.63           C  
ATOM   1658  O   TYR C 160       2.150 -12.367  -0.105  1.00 53.63           O  
ATOM   1659  CG  TYR C 160       1.938 -15.876  -1.259  1.00 53.63           C  
ATOM   1660  CD1 TYR C 160       2.992 -16.042  -0.363  1.00 53.63           C  
ATOM   1661  CD2 TYR C 160       0.994 -16.892  -1.359  1.00 53.63           C  
ATOM   1662  CE1 TYR C 160       3.103 -17.191   0.413  1.00 53.63           C  
ATOM   1663  CE2 TYR C 160       1.094 -18.045  -0.587  1.00 53.63           C  
ATOM   1664  OH  TYR C 160       2.254 -19.325   1.060  1.00 53.63           O  
ATOM   1665  CZ  TYR C 160       2.150 -18.185   0.294  1.00 53.63           C  
ATOM   1666  N   ASN C 161       0.153 -13.177   0.737  1.00 43.03           N  
ATOM   1667  CA  ASN C 161       0.520 -12.775   2.091  1.00 43.03           C  
ATOM   1668  C   ASN C 161       0.675 -13.983   3.011  1.00 43.03           C  
ATOM   1669  CB  ASN C 161      -0.514 -11.803   2.661  1.00 43.03           C  
ATOM   1670  O   ASN C 161      -0.283 -14.725   3.234  1.00 43.03           O  
ATOM   1671  CG  ASN C 161       0.076 -10.442   2.977  1.00 43.03           C  
ATOM   1672  ND2 ASN C 161      -0.782  -9.490   3.326  1.00 43.03           N  
ATOM   1673  OD1 ASN C 161       1.292 -10.249   2.909  1.00 43.03           O  
ATOM   1674  N   SER C 162       1.518 -14.880   2.751  1.00 43.69           N  
ATOM   1675  CA  SER C 162       1.719 -15.967   3.703  1.00 43.69           C  
ATOM   1676  C   SER C 162       2.900 -15.682   4.626  1.00 43.69           C  
ATOM   1677  CB  SER C 162       1.943 -17.289   2.968  1.00 43.69           C  
ATOM   1678  O   SER C 162       3.742 -14.835   4.321  1.00 43.69           O  
ATOM   1679  OG  SER C 162       3.099 -17.947   3.457  1.00 43.69           O  
ATOM   1680  N   VAL C 163       2.796 -16.185   5.935  1.00 39.23           N  
ATOM   1681  CA  VAL C 163       3.850 -16.073   6.938  1.00 39.23           C  
ATOM   1682  C   VAL C 163       5.133 -16.713   6.413  1.00 39.23           C  
ATOM   1683  CB  VAL C 163       3.435 -16.730   8.273  1.00 39.23           C  
ATOM   1684  O   VAL C 163       6.236 -16.309   6.790  1.00 39.23           O  
ATOM   1685  CG1 VAL C 163       4.535 -16.567   9.321  1.00 39.23           C  
ATOM   1686  CG2 VAL C 163       2.122 -16.133   8.776  1.00 39.23           C  
ATOM   1687  N   THR C 164       5.042 -17.615   5.383  1.00 39.01           N  
ATOM   1688  CA  THR C 164       6.233 -18.331   4.941  1.00 39.01           C  
ATOM   1689  C   THR C 164       6.713 -17.801   3.593  1.00 39.01           C  
ATOM   1690  CB  THR C 164       5.969 -19.844   4.836  1.00 39.01           C  
ATOM   1691  O   THR C 164       5.910 -17.342   2.778  1.00 39.01           O  
ATOM   1692  CG2 THR C 164       5.837 -20.476   6.218  1.00 39.01           C  
ATOM   1693  OG1 THR C 164       4.755 -20.062   4.106  1.00 39.01           O  
ATOM   1694  N   SER C 165       7.875 -17.506   3.484  1.00 41.20           N  
ATOM   1695  CA  SER C 165       8.559 -17.024   2.289  1.00 41.20           C  
ATOM   1696  C   SER C 165       8.895 -18.172   1.343  1.00 41.20           C  
ATOM   1697  CB  SER C 165       9.836 -16.274   2.668  1.00 41.20           C  
ATOM   1698  O   SER C 165       9.664 -17.997   0.395  1.00 41.20           O  
ATOM   1699  OG  SER C 165      10.595 -17.016   3.607  1.00 41.20           O  
ATOM   1700  N   SER C 166       8.424 -19.419   1.604  1.00 41.89           N  
ATOM   1701  CA  SER C 166       8.847 -20.536   0.766  1.00 41.89           C  
ATOM   1702  C   SER C 166       7.662 -21.160   0.037  1.00 41.89           C  
ATOM   1703  CB  SER C 166       9.557 -21.598   1.607  1.00 41.89           C  
ATOM   1704  O   SER C 166       6.535 -21.129   0.534  1.00 41.89           O  
ATOM   1705  OG  SER C 166       8.701 -22.090   2.624  1.00 41.89           O  
ATOM   1706  N   ILE C 167       7.684 -21.444  -1.198  1.00 46.95           N  
ATOM   1707  CA  ILE C 167       6.712 -22.119  -2.050  1.00 46.95           C  
ATOM   1708  C   ILE C 167       7.053 -23.604  -2.148  1.00 46.95           C  
ATOM   1709  CB  ILE C 167       6.661 -21.487  -3.460  1.00 46.95           C  
ATOM   1710  O   ILE C 167       8.227 -23.973  -2.239  1.00 46.95           O  
ATOM   1711  CG1 ILE C 167       6.269 -20.008  -3.368  1.00 46.95           C  
ATOM   1712  CG2 ILE C 167       5.691 -22.256  -4.362  1.00 46.95           C  
ATOM   1713  CD1 ILE C 167       6.596 -19.202  -4.618  1.00 46.95           C  
ATOM   1714  N   VAL C 168       6.174 -24.484  -1.766  1.00 44.43           N  
ATOM   1715  CA  VAL C 168       6.430 -25.913  -1.904  1.00 44.43           C  
ATOM   1716  C   VAL C 168       5.749 -26.441  -3.164  1.00 44.43           C  
ATOM   1717  CB  VAL C 168       5.944 -26.700  -0.666  1.00 44.43           C  
ATOM   1718  O   VAL C 168       4.545 -26.250  -3.353  1.00 44.43           O  
ATOM   1719  CG1 VAL C 168       6.232 -28.191  -0.826  1.00 44.43           C  
ATOM   1720  CG2 VAL C 168       6.602 -26.158   0.602  1.00 44.43           C  
ATOM   1721  N   ILE C 169       6.526 -26.851  -4.085  1.00 48.83           N  
ATOM   1722  CA  ILE C 169       6.052 -27.455  -5.325  1.00 48.83           C  
ATOM   1723  C   ILE C 169       6.099 -28.977  -5.209  1.00 48.83           C  
ATOM   1724  CB  ILE C 169       6.886 -26.984  -6.538  1.00 48.83           C  
ATOM   1725  O   ILE C 169       7.085 -29.539  -4.726  1.00 48.83           O  
ATOM   1726  CG1 ILE C 169       6.908 -25.453  -6.608  1.00 48.83           C  
ATOM   1727  CG2 ILE C 169       6.338 -27.585  -7.836  1.00 48.83           C  
ATOM   1728  CD1 ILE C 169       7.857 -24.895  -7.660  1.00 48.83           C  
ATOM   1729  N   THR C 170       4.884 -29.654  -5.272  1.00 43.56           N  
ATOM   1730  CA  THR C 170       4.850 -31.110  -5.194  1.00 43.56           C  
ATOM   1731  C   THR C 170       5.888 -31.726  -6.127  1.00 43.56           C  
ATOM   1732  CB  THR C 170       3.453 -31.655  -5.544  1.00 43.56           C  
ATOM   1733  O   THR C 170       6.162 -31.188  -7.202  1.00 43.56           O  
ATOM   1734  CG2 THR C 170       2.490 -31.494  -4.373  1.00 43.56           C  
ATOM   1735  OG1 THR C 170       2.937 -30.941  -6.674  1.00 43.56           O  
ATOM   1736  N   SER C 171       6.577 -32.815  -5.532  1.00 39.94           N  
ATOM   1737  CA  SER C 171       7.605 -33.569  -6.241  1.00 39.94           C  
ATOM   1738  C   SER C 171       7.071 -34.132  -7.554  1.00 39.94           C  
ATOM   1739  CB  SER C 171       8.135 -34.707  -5.368  1.00 39.94           C  
ATOM   1740  O   SER C 171       5.976 -34.695  -7.595  1.00 39.94           O  
ATOM   1741  OG  SER C 171       7.700 -35.963  -5.860  1.00 39.94           O  
ATOM   1742  N   GLY C 172       7.339 -33.509  -8.677  1.00 48.24           N  
ATOM   1743  CA  GLY C 172       6.971 -33.893 -10.031  1.00 48.24           C  
ATOM   1744  C   GLY C 172       6.447 -32.735 -10.858  1.00 48.24           C  
ATOM   1745  O   GLY C 172       6.404 -32.813 -12.088  1.00 48.24           O  
ATOM   1746  N   ASP C 173       6.141 -31.685 -10.038  1.00 56.33           N  
ATOM   1747  CA  ASP C 173       5.554 -30.562 -10.763  1.00 56.33           C  
ATOM   1748  C   ASP C 173       6.587 -29.463 -11.001  1.00 56.33           C  
ATOM   1749  CB  ASP C 173       4.353 -29.999  -9.999  1.00 56.33           C  
ATOM   1750  O   ASP C 173       6.442 -28.657 -11.923  1.00 56.33           O  
ATOM   1751  CG  ASP C 173       3.113 -30.866 -10.123  1.00 56.33           C  
ATOM   1752  OD1 ASP C 173       3.024 -31.673 -11.074  1.00 56.33           O  
ATOM   1753  OD2 ASP C 173       2.214 -30.740  -9.264  1.00 56.33           O  
ATOM   1754  N   GLY C 174       7.681 -29.580 -10.060  1.00 57.27           N  
ATOM   1755  CA  GLY C 174       8.725 -28.577 -10.202  1.00 57.27           C  
ATOM   1756  C   GLY C 174       9.853 -28.743  -9.202  1.00 57.27           C  
ATOM   1757  O   GLY C 174       9.973 -29.791  -8.563  1.00 57.27           O  
ATOM   1758  N   THR C 175      10.738 -27.786  -9.230  1.00 58.11           N  
ATOM   1759  CA  THR C 175      11.911 -27.818  -8.363  1.00 58.11           C  
ATOM   1760  C   THR C 175      11.559 -27.333  -6.959  1.00 58.11           C  
ATOM   1761  CB  THR C 175      13.052 -26.957  -8.935  1.00 58.11           C  
ATOM   1762  O   THR C 175      10.706 -26.458  -6.795  1.00 58.11           O  
ATOM   1763  CG2 THR C 175      13.535 -27.504 -10.274  1.00 58.11           C  
ATOM   1764  OG1 THR C 175      12.584 -25.615  -9.120  1.00 58.11           O  
ATOM   1765  N   THR C 176      11.983 -28.037  -5.934  1.00 57.12           N  
ATOM   1766  CA  THR C 176      11.737 -27.658  -4.548  1.00 57.12           C  
ATOM   1767  C   THR C 176      12.715 -26.574  -4.102  1.00 57.12           C  
ATOM   1768  CB  THR C 176      11.849 -28.872  -3.608  1.00 57.12           C  
ATOM   1769  O   THR C 176      12.400 -25.771  -3.221  1.00 57.12           O  
ATOM   1770  CG2 THR C 176      10.683 -29.834  -3.811  1.00 57.12           C  
ATOM   1771  OG1 THR C 176      13.076 -29.563  -3.873  1.00 57.12           O  
ATOM   1772  N   SER C 177      13.889 -26.486  -4.755  1.00 59.24           N  
ATOM   1773  CA  SER C 177      14.904 -25.488  -4.432  1.00 59.24           C  
ATOM   1774  C   SER C 177      14.924 -24.366  -5.465  1.00 59.24           C  
ATOM   1775  CB  SER C 177      16.286 -26.136  -4.344  1.00 59.24           C  
ATOM   1776  O   SER C 177      14.808 -24.619  -6.666  1.00 59.24           O  
ATOM   1777  OG  SER C 177      16.592 -26.832  -5.540  1.00 59.24           O  
ATOM   1778  N   PRO C 178      14.980 -23.145  -4.959  1.00 62.66           N  
ATOM   1779  CA  PRO C 178      15.029 -22.004  -5.876  1.00 62.66           C  
ATOM   1780  C   PRO C 178      16.227 -22.058  -6.822  1.00 62.66           C  
ATOM   1781  CB  PRO C 178      15.130 -20.800  -4.936  1.00 62.66           C  
ATOM   1782  O   PRO C 178      17.296 -22.543  -6.443  1.00 62.66           O  
ATOM   1783  CG  PRO C 178      15.518 -21.379  -3.614  1.00 62.66           C  
ATOM   1784  CD  PRO C 178      15.271 -22.860  -3.651  1.00 62.66           C  
ATOM   1785  N   ILE C 179      15.953 -21.762  -8.096  1.00 62.82           N  
ATOM   1786  CA  ILE C 179      16.997 -21.757  -9.116  1.00 62.82           C  
ATOM   1787  C   ILE C 179      17.486 -20.329  -9.346  1.00 62.82           C  
ATOM   1788  CB  ILE C 179      16.495 -22.372 -10.442  1.00 62.82           C  
ATOM   1789  O   ILE C 179      16.786 -19.366  -9.023  1.00 62.82           O  
ATOM   1790  CG1 ILE C 179      15.943 -23.782 -10.201  1.00 62.82           C  
ATOM   1791  CG2 ILE C 179      17.615 -22.393 -11.486  1.00 62.82           C  
ATOM   1792  CD1 ILE C 179      15.138 -24.339 -11.368  1.00 62.82           C  
ATOM   1793  N   SER C 180      18.735 -20.248  -9.643  1.00 57.30           N  
ATOM   1794  CA  SER C 180      19.286 -18.939  -9.977  1.00 57.30           C  
ATOM   1795  C   SER C 180      18.659 -18.384 -11.251  1.00 57.30           C  
ATOM   1796  CB  SER C 180      20.805 -19.022 -10.141  1.00 57.30           C  
ATOM   1797  O   SER C 180      18.260 -19.144 -12.136  1.00 57.30           O  
ATOM   1798  OG  SER C 180      21.161 -19.073 -11.511  1.00 57.30           O  
ATOM   1799  N   GLU C 181      18.414 -17.097 -11.357  1.00 56.67           N  
ATOM   1800  CA  GLU C 181      17.841 -16.403 -12.507  1.00 56.67           C  
ATOM   1801  C   GLU C 181      18.531 -16.820 -13.803  1.00 56.67           C  
ATOM   1802  CB  GLU C 181      17.938 -14.887 -12.324  1.00 56.67           C  
ATOM   1803  O   GLU C 181      17.884 -16.945 -14.845  1.00 56.67           O  
ATOM   1804  CG  GLU C 181      16.845 -14.109 -13.043  1.00 56.67           C  
ATOM   1805  CD  GLU C 181      16.925 -12.609 -12.812  1.00 56.67           C  
ATOM   1806  OE1 GLU C 181      16.115 -11.860 -13.403  1.00 56.67           O  
ATOM   1807  OE2 GLU C 181      17.805 -12.179 -12.033  1.00 56.67           O  
ATOM   1808  N   HIS C 182      19.818 -17.063 -13.813  1.00 54.11           N  
ATOM   1809  CA  HIS C 182      20.642 -17.346 -14.983  1.00 54.11           C  
ATOM   1810  C   HIS C 182      20.405 -18.763 -15.495  1.00 54.11           C  
ATOM   1811  CB  HIS C 182      22.123 -17.148 -14.655  1.00 54.11           C  
ATOM   1812  O   HIS C 182      20.652 -19.053 -16.667  1.00 54.11           O  
ATOM   1813  CG  HIS C 182      22.528 -15.712 -14.550  1.00 54.11           C  
ATOM   1814  CD2 HIS C 182      23.613 -15.133 -13.984  1.00 54.11           C  
ATOM   1815  ND1 HIS C 182      21.767 -14.685 -15.065  1.00 54.11           N  
ATOM   1816  CE1 HIS C 182      22.370 -13.533 -14.822  1.00 54.11           C  
ATOM   1817  NE2 HIS C 182      23.492 -13.777 -14.167  1.00 54.11           N  
ATOM   1818  N   ASP C 183      19.916 -19.565 -14.699  1.00 49.26           N  
ATOM   1819  CA  ASP C 183      19.707 -20.971 -15.033  1.00 49.26           C  
ATOM   1820  C   ASP C 183      18.282 -21.212 -15.526  1.00 49.26           C  
ATOM   1821  CB  ASP C 183      20.002 -21.860 -13.823  1.00 49.26           C  
ATOM   1822  O   ASP C 183      17.942 -22.323 -15.939  1.00 49.26           O  
ATOM   1823  CG  ASP C 183      21.485 -21.962 -13.511  1.00 49.26           C  
ATOM   1824  OD1 ASP C 183      22.316 -21.768 -14.424  1.00 49.26           O  
ATOM   1825  OD2 ASP C 183      21.826 -22.243 -12.341  1.00 49.26           O  
ATOM   1826  N   TYR C 184      17.638 -20.019 -15.578  1.00 49.90           N  
ATOM   1827  CA  TYR C 184      16.252 -20.140 -16.017  1.00 49.90           C  
ATOM   1828  C   TYR C 184      16.165 -20.203 -17.537  1.00 49.90           C  
ATOM   1829  CB  TYR C 184      15.418 -18.967 -15.494  1.00 49.90           C  
ATOM   1830  O   TYR C 184      16.842 -19.445 -18.235  1.00 49.90           O  
ATOM   1831  CG  TYR C 184      14.273 -18.585 -16.401  1.00 49.90           C  
ATOM   1832  CD1 TYR C 184      14.430 -17.604 -17.378  1.00 49.90           C  
ATOM   1833  CD2 TYR C 184      13.033 -19.202 -16.281  1.00 49.90           C  
ATOM   1834  CE1 TYR C 184      13.378 -17.247 -18.214  1.00 49.90           C  
ATOM   1835  CE2 TYR C 184      11.973 -18.853 -17.112  1.00 49.90           C  
ATOM   1836  OH  TYR C 184      11.110 -17.527 -18.900  1.00 49.90           O  
ATOM   1837  CZ  TYR C 184      12.155 -17.876 -18.074  1.00 49.90           C  
ATOM   1838  N   GLN C 185      15.851 -21.231 -18.247  1.00 39.36           N  
ATOM   1839  CA  GLN C 185      15.695 -21.331 -19.694  1.00 39.36           C  
ATOM   1840  C   GLN C 185      14.278 -20.962 -20.122  1.00 39.36           C  
ATOM   1841  CB  GLN C 185      16.039 -22.741 -20.175  1.00 39.36           C  
ATOM   1842  O   GLN C 185      13.311 -21.604 -19.705  1.00 39.36           O  
ATOM   1843  CG  GLN C 185      17.461 -22.882 -20.703  1.00 39.36           C  
ATOM   1844  CD  GLN C 185      17.782 -24.294 -21.155  1.00 39.36           C  
ATOM   1845  NE2 GLN C 185      18.999 -24.496 -21.649  1.00 39.36           N  
ATOM   1846  OE1 GLN C 185      16.943 -25.196 -21.062  1.00 39.36           O  
ATOM   1847  N   ILE C 186      13.916 -19.691 -20.218  1.00 38.60           N  
ATOM   1848  CA  ILE C 186      12.580 -19.506 -20.775  1.00 38.60           C  
ATOM   1849  C   ILE C 186      12.474 -20.233 -22.114  1.00 38.60           C  
ATOM   1850  CB  ILE C 186      12.242 -18.009 -20.949  1.00 38.60           C  
ATOM   1851  O   ILE C 186      13.464 -20.361 -22.837  1.00 38.60           O  
ATOM   1852  CG1 ILE C 186      12.202 -17.308 -19.586  1.00 38.60           C  
ATOM   1853  CG2 ILE C 186      10.914 -17.838 -21.692  1.00 38.60           C  
ATOM   1854  CD1 ILE C 186      12.125 -15.790 -19.673  1.00 38.60           C  
ATOM   1855  N   GLY C 187      11.432 -20.819 -22.827  1.00 33.98           N  
ATOM   1856  CA  GLY C 187      11.401 -21.284 -24.204  1.00 33.98           C  
ATOM   1857  C   GLY C 187      12.101 -20.343 -25.167  1.00 33.98           C  
ATOM   1858  O   GLY C 187      12.030 -19.122 -25.012  1.00 33.98           O  
ATOM   1859  N   GLY C 188      13.253 -20.587 -25.911  1.00 32.42           N  
ATOM   1860  CA  GLY C 188      13.818 -19.932 -27.080  1.00 32.42           C  
ATOM   1861  C   GLY C 188      12.766 -19.437 -28.054  1.00 32.42           C  
ATOM   1862  O   GLY C 188      11.588 -19.778 -27.929  1.00 32.42           O  
ATOM   1863  N   TYR C 189      12.741 -18.337 -28.902  1.00 31.58           N  
ATOM   1864  CA  TYR C 189      11.967 -18.141 -30.122  1.00 31.58           C  
ATOM   1865  C   TYR C 189      11.836 -19.444 -30.901  1.00 31.58           C  
ATOM   1866  CB  TYR C 189      12.616 -17.069 -31.004  1.00 31.58           C  
ATOM   1867  O   TYR C 189      11.245 -19.472 -31.983  1.00 31.58           O  
ATOM   1868  CG  TYR C 189      12.170 -15.664 -30.679  1.00 31.58           C  
ATOM   1869  CD1 TYR C 189      11.022 -15.126 -31.256  1.00 31.58           C  
ATOM   1870  CD2 TYR C 189      12.896 -14.872 -29.795  1.00 31.58           C  
ATOM   1871  CE1 TYR C 189      10.608 -13.831 -30.961  1.00 31.58           C  
ATOM   1872  CE2 TYR C 189      12.491 -13.576 -29.493  1.00 31.58           C  
ATOM   1873  OH  TYR C 189      10.943 -11.783 -29.784  1.00 31.58           O  
ATOM   1874  CZ  TYR C 189      11.348 -13.065 -30.079  1.00 31.58           C  
ATOM   1875  N   THR C 190      12.893 -20.385 -31.072  1.00 30.28           N  
ATOM   1876  CA  THR C 190      12.766 -21.438 -32.073  1.00 30.28           C  
ATOM   1877  C   THR C 190      11.576 -22.341 -31.760  1.00 30.28           C  
ATOM   1878  CB  THR C 190      14.049 -22.285 -32.160  1.00 30.28           C  
ATOM   1879  O   THR C 190      11.178 -22.472 -30.600  1.00 30.28           O  
ATOM   1880  CG2 THR C 190      15.099 -21.605 -33.031  1.00 30.28           C  
ATOM   1881  OG1 THR C 190      14.582 -22.469 -30.843  1.00 30.28           O  
ATOM   1882  N   GLU C 191      10.645 -22.727 -32.739  1.00 35.03           N  
ATOM   1883  CA  GLU C 191       9.495 -23.577 -33.029  1.00 35.03           C  
ATOM   1884  C   GLU C 191       9.629 -24.938 -32.351  1.00 35.03           C  
ATOM   1885  CB  GLU C 191       9.326 -23.758 -34.540  1.00 35.03           C  
ATOM   1886  O   GLU C 191       8.722 -25.769 -32.429  1.00 35.03           O  
ATOM   1887  CG  GLU C 191       8.453 -22.696 -35.193  1.00 35.03           C  
ATOM   1888  CD  GLU C 191       8.232 -22.931 -36.679  1.00 35.03           C  
ATOM   1889  OE1 GLU C 191       7.474 -22.159 -37.309  1.00 35.03           O  
ATOM   1890  OE2 GLU C 191       8.821 -23.895 -37.216  1.00 35.03           O  
ATOM   1891  N   LYS C 192      10.851 -25.597 -32.247  1.00 36.45           N  
ATOM   1892  CA  LYS C 192      10.738 -27.024 -31.959  1.00 36.45           C  
ATOM   1893  C   LYS C 192      10.020 -27.262 -30.633  1.00 36.45           C  
ATOM   1894  CB  LYS C 192      12.120 -27.678 -31.931  1.00 36.45           C  
ATOM   1895  O   LYS C 192      10.481 -26.811 -29.582  1.00 36.45           O  
ATOM   1896  CG  LYS C 192      12.607 -28.155 -33.292  1.00 36.45           C  
ATOM   1897  CD  LYS C 192      13.940 -28.884 -33.185  1.00 36.45           C  
ATOM   1898  CE  LYS C 192      14.459 -29.305 -34.553  1.00 36.45           C  
ATOM   1899  NZ  LYS C 192      15.774 -30.005 -34.454  1.00 36.45           N  
ATOM   1900  N   TRP C 193       8.710 -27.345 -30.631  1.00 36.71           N  
ATOM   1901  CA  TRP C 193       7.632 -27.690 -29.710  1.00 36.71           C  
ATOM   1902  C   TRP C 193       8.008 -28.899 -28.860  1.00 36.71           C  
ATOM   1903  CB  TRP C 193       6.338 -27.972 -30.478  1.00 36.71           C  
ATOM   1904  O   TRP C 193       7.213 -29.358 -28.037  1.00 36.71           O  
ATOM   1905  CG  TRP C 193       5.935 -26.874 -31.417  1.00 36.71           C  
ATOM   1906  CD1 TRP C 193       6.726 -25.868 -31.896  1.00 36.71           C  
ATOM   1907  CD2 TRP C 193       4.638 -26.671 -31.986  1.00 36.71           C  
ATOM   1908  CE2 TRP C 193       4.716 -25.521 -32.803  1.00 36.71           C  
ATOM   1909  CE3 TRP C 193       3.417 -27.351 -31.886  1.00 36.71           C  
ATOM   1910  NE1 TRP C 193       5.999 -25.051 -32.730  1.00 36.71           N  
ATOM   1911  CH2 TRP C 193       2.434 -25.719 -33.400  1.00 36.71           C  
ATOM   1912  CZ2 TRP C 193       3.617 -25.036 -33.516  1.00 36.71           C  
ATOM   1913  CZ3 TRP C 193       2.324 -26.866 -32.597  1.00 36.71           C  
ATOM   1914  N   GLU C 194       8.911 -29.703 -29.367  1.00 36.96           N  
ATOM   1915  CA  GLU C 194       8.923 -30.942 -28.595  1.00 36.96           C  
ATOM   1916  C   GLU C 194       9.215 -30.671 -27.122  1.00 36.96           C  
ATOM   1917  CB  GLU C 194       9.954 -31.920 -29.164  1.00 36.96           C  
ATOM   1918  O   GLU C 194       9.125 -31.576 -26.289  1.00 36.96           O  
ATOM   1919  CG  GLU C 194       9.465 -32.689 -30.383  1.00 36.96           C  
ATOM   1920  CD  GLU C 194      10.490 -33.673 -30.923  1.00 36.96           C  
ATOM   1921  OE1 GLU C 194      10.156 -34.453 -31.843  1.00 36.96           O  
ATOM   1922  OE2 GLU C 194      11.636 -33.665 -30.420  1.00 36.96           O  
ATOM   1923  N   SER C 195      10.185 -29.677 -26.809  1.00 36.00           N  
ATOM   1924  CA  SER C 195      10.662 -29.690 -25.430  1.00 36.00           C  
ATOM   1925  C   SER C 195       9.578 -29.218 -24.466  1.00 36.00           C  
ATOM   1926  CB  SER C 195      11.904 -28.810 -25.284  1.00 36.00           C  
ATOM   1927  O   SER C 195       8.625 -28.552 -24.874  1.00 36.00           O  
ATOM   1928  OG  SER C 195      11.783 -27.952 -24.163  1.00 36.00           O  
ATOM   1929  N   GLY C 196       9.324 -29.833 -23.162  1.00 39.71           N  
ATOM   1930  CA  GLY C 196       8.585 -29.579 -21.935  1.00 39.71           C  
ATOM   1931  C   GLY C 196       8.534 -28.109 -21.563  1.00 39.71           C  
ATOM   1932  O   GLY C 196       9.560 -27.511 -21.230  1.00 39.71           O  
ATOM   1933  N   VAL C 197       7.817 -27.207 -22.164  1.00 45.16           N  
ATOM   1934  CA  VAL C 197       7.686 -25.814 -21.751  1.00 45.16           C  
ATOM   1935  C   VAL C 197       7.592 -25.732 -20.229  1.00 45.16           C  
ATOM   1936  CB  VAL C 197       6.454 -25.144 -22.398  1.00 45.16           C  
ATOM   1937  O   VAL C 197       6.680 -26.302 -19.626  1.00 45.16           O  
ATOM   1938  CG1 VAL C 197       6.341 -23.684 -21.962  1.00 45.16           C  
ATOM   1939  CG2 VAL C 197       6.530 -25.245 -23.921  1.00 45.16           C  
ATOM   1940  N   LYS C 198       8.696 -25.460 -19.490  1.00 52.74           N  
ATOM   1941  CA  LYS C 198       8.760 -25.337 -18.037  1.00 52.74           C  
ATOM   1942  C   LYS C 198       8.304 -23.954 -17.581  1.00 52.74           C  
ATOM   1943  CB  LYS C 198      10.179 -25.612 -17.537  1.00 52.74           C  
ATOM   1944  O   LYS C 198       8.699 -22.941 -18.163  1.00 52.74           O  
ATOM   1945  CG  LYS C 198      10.642 -27.046 -17.747  1.00 52.74           C  
ATOM   1946  CD  LYS C 198      12.029 -27.277 -17.161  1.00 52.74           C  
ATOM   1947  CE  LYS C 198      12.515 -28.697 -17.416  1.00 52.74           C  
ATOM   1948  NZ  LYS C 198      13.855 -28.943 -16.803  1.00 52.74           N  
ATOM   1949  N   ASP C 199       7.071 -23.906 -16.972  1.00 58.56           N  
ATOM   1950  CA  ASP C 199       6.563 -22.699 -16.328  1.00 58.56           C  
ATOM   1951  C   ASP C 199       7.401 -22.335 -15.104  1.00 58.56           C  
ATOM   1952  CB  ASP C 199       5.098 -22.880 -15.927  1.00 58.56           C  
ATOM   1953  O   ASP C 199       8.107 -23.184 -14.554  1.00 58.56           O  
ATOM   1954  CG  ASP C 199       4.168 -23.007 -17.121  1.00 58.56           C  
ATOM   1955  OD1 ASP C 199       4.599 -22.732 -18.262  1.00 58.56           O  
ATOM   1956  OD2 ASP C 199       2.993 -23.382 -16.919  1.00 58.56           O  
ATOM   1957  N   CYS C 200       7.491 -21.031 -14.994  1.00 65.03           N  
ATOM   1958  CA  CYS C 200       8.255 -20.539 -13.853  1.00 65.03           C  
ATOM   1959  C   CYS C 200       7.371 -19.727 -12.914  1.00 65.03           C  
ATOM   1960  CB  CYS C 200       9.433 -19.687 -14.324  1.00 65.03           C  
ATOM   1961  O   CYS C 200       6.462 -19.026 -13.361  1.00 65.03           O  
ATOM   1962  SG  CYS C 200      10.385 -18.953 -12.976  1.00 65.03           S  
ATOM   1963  N   VAL C 201       7.611 -20.077 -11.687  1.00 68.62           N  
ATOM   1964  CA  VAL C 201       6.927 -19.299 -10.660  1.00 68.62           C  
ATOM   1965  C   VAL C 201       7.945 -18.485  -9.865  1.00 68.62           C  
ATOM   1966  CB  VAL C 201       6.111 -20.205  -9.711  1.00 68.62           C  
ATOM   1967  O   VAL C 201       8.978 -19.010  -9.445  1.00 68.62           O  
ATOM   1968  CG1 VAL C 201       5.516 -19.389  -8.564  1.00 68.62           C  
ATOM   1969  CG2 VAL C 201       5.010 -20.931 -10.482  1.00 68.62           C  
ATOM   1970  N   VAL C 202       7.689 -17.259  -9.851  1.00 68.41           N  
ATOM   1971  CA  VAL C 202       8.609 -16.366  -9.153  1.00 68.41           C  
ATOM   1972  C   VAL C 202       7.934 -15.802  -7.905  1.00 68.41           C  
ATOM   1973  CB  VAL C 202       9.087 -15.216 -10.067  1.00 68.41           C  
ATOM   1974  O   VAL C 202       6.801 -15.320  -7.969  1.00 68.41           O  
ATOM   1975  CG1 VAL C 202      10.059 -14.303  -9.322  1.00 68.41           C  
ATOM   1976  CG2 VAL C 202       9.737 -15.775 -11.332  1.00 68.41           C  
ATOM   1977  N   LEU C 203       8.609 -15.960  -6.798  1.00 70.99           N  
ATOM   1978  CA  LEU C 203       8.172 -15.330  -5.557  1.00 70.99           C  
ATOM   1979  C   LEU C 203       8.932 -14.032  -5.309  1.00 70.99           C  
ATOM   1980  CB  LEU C 203       8.367 -16.283  -4.375  1.00 70.99           C  
ATOM   1981  O   LEU C 203      10.137 -14.053  -5.047  1.00 70.99           O  
ATOM   1982  CG  LEU C 203       7.859 -15.793  -3.018  1.00 70.99           C  
ATOM   1983  CD1 LEU C 203       6.335 -15.740  -3.010  1.00 70.99           C  
ATOM   1984  CD2 LEU C 203       8.374 -16.691  -1.898  1.00 70.99           C  
ATOM   1985  N   HIS C 204       8.166 -12.996  -5.473  1.00 69.98           N  
ATOM   1986  CA  HIS C 204       8.788 -11.690  -5.286  1.00 69.98           C  
ATOM   1987  C   HIS C 204       8.564 -11.171  -3.870  1.00 69.98           C  
ATOM   1988  CB  HIS C 204       8.244 -10.688  -6.305  1.00 69.98           C  
ATOM   1989  O   HIS C 204       7.428 -11.125  -3.393  1.00 69.98           O  
ATOM   1990  CG  HIS C 204       8.688 -10.958  -7.708  1.00 69.98           C  
ATOM   1991  CD2 HIS C 204       8.017 -11.460  -8.771  1.00 69.98           C  
ATOM   1992  ND1 HIS C 204       9.970 -10.707  -8.144  1.00 69.98           N  
ATOM   1993  CE1 HIS C 204      10.069 -11.044  -9.419  1.00 69.98           C  
ATOM   1994  NE2 HIS C 204       8.897 -11.504  -9.824  1.00 69.98           N  
ATOM   1995  N   SER C 205       9.665 -10.910  -3.140  1.00 67.67           N  
ATOM   1996  CA  SER C 205       9.659 -10.163  -1.887  1.00 67.67           C  
ATOM   1997  C   SER C 205      10.244  -8.767  -2.073  1.00 67.67           C  
ATOM   1998  CB  SER C 205      10.443 -10.914  -0.810  1.00 67.67           C  
ATOM   1999  O   SER C 205      10.549  -8.360  -3.196  1.00 67.67           O  
ATOM   2000  OG  SER C 205      11.838 -10.795  -1.030  1.00 67.67           O  
ATOM   2001  N   TYR C 206      10.337  -7.988  -1.009  1.00 65.17           N  
ATOM   2002  CA  TYR C 206      10.832  -6.621  -1.132  1.00 65.17           C  
ATOM   2003  C   TYR C 206      12.261  -6.604  -1.662  1.00 65.17           C  
ATOM   2004  CB  TYR C 206      10.769  -5.903   0.219  1.00 65.17           C  
ATOM   2005  O   TYR C 206      12.600  -5.791  -2.525  1.00 65.17           O  
ATOM   2006  CG  TYR C 206       9.364  -5.590   0.674  1.00 65.17           C  
ATOM   2007  CD1 TYR C 206       8.578  -4.665  -0.011  1.00 65.17           C  
ATOM   2008  CD2 TYR C 206       8.820  -6.216   1.790  1.00 65.17           C  
ATOM   2009  CE1 TYR C 206       7.284  -4.372   0.406  1.00 65.17           C  
ATOM   2010  CE2 TYR C 206       7.527  -5.931   2.216  1.00 65.17           C  
ATOM   2011  OH  TYR C 206       5.487  -4.723   1.936  1.00 65.17           O  
ATOM   2012  CZ  TYR C 206       6.768  -5.009   1.518  1.00 65.17           C  
ATOM   2013  N   PHE C 207      12.959  -7.570  -1.280  1.00 71.10           N  
ATOM   2014  CA  PHE C 207      14.378  -7.481  -1.603  1.00 71.10           C  
ATOM   2015  C   PHE C 207      14.863  -8.764  -2.268  1.00 71.10           C  
ATOM   2016  CB  PHE C 207      15.201  -7.199  -0.342  1.00 71.10           C  
ATOM   2017  O   PHE C 207      15.999  -8.831  -2.743  1.00 71.10           O  
ATOM   2018  CG  PHE C 207      14.807  -5.933   0.370  1.00 71.10           C  
ATOM   2019  CD1 PHE C 207      15.194  -4.693  -0.122  1.00 71.10           C  
ATOM   2020  CD2 PHE C 207      14.048  -5.985   1.532  1.00 71.10           C  
ATOM   2021  CE1 PHE C 207      14.830  -3.520   0.536  1.00 71.10           C  
ATOM   2022  CE2 PHE C 207      13.680  -4.817   2.194  1.00 71.10           C  
ATOM   2023  CZ  PHE C 207      14.073  -3.585   1.695  1.00 71.10           C  
ATOM   2024  N   THR C 208      13.966  -9.700  -2.341  1.00 67.68           N  
ATOM   2025  CA  THR C 208      14.434 -10.975  -2.875  1.00 67.68           C  
ATOM   2026  C   THR C 208      13.428 -11.545  -3.870  1.00 67.68           C  
ATOM   2027  CB  THR C 208      14.681 -11.995  -1.748  1.00 67.68           C  
ATOM   2028  O   THR C 208      12.231 -11.265  -3.781  1.00 67.68           O  
ATOM   2029  CG2 THR C 208      15.770 -11.511  -0.797  1.00 67.68           C  
ATOM   2030  OG1 THR C 208      13.468 -12.187  -1.010  1.00 67.68           O  
ATOM   2031  N   SER C 209      13.929 -12.192  -4.925  1.00 74.13           N  
ATOM   2032  CA  SER C 209      13.117 -12.938  -5.880  1.00 74.13           C  
ATOM   2033  C   SER C 209      13.610 -14.375  -6.021  1.00 74.13           C  
ATOM   2034  CB  SER C 209      13.128 -12.251  -7.246  1.00 74.13           C  
ATOM   2035  O   SER C 209      14.791 -14.609  -6.283  1.00 74.13           O  
ATOM   2036  OG  SER C 209      12.816 -10.874  -7.118  1.00 74.13           O  
ATOM   2037  N   ASP C 210      12.780 -15.286  -5.745  1.00 70.29           N  
ATOM   2038  CA  ASP C 210      13.123 -16.700  -5.860  1.00 70.29           C  
ATOM   2039  C   ASP C 210      12.388 -17.349  -7.030  1.00 70.29           C  
ATOM   2040  CB  ASP C 210      12.798 -17.439  -4.560  1.00 70.29           C  
ATOM   2041  O   ASP C 210      11.171 -17.201  -7.166  1.00 70.29           O  
ATOM   2042  CG  ASP C 210      13.638 -16.969  -3.385  1.00 70.29           C  
ATOM   2043  OD1 ASP C 210      14.805 -16.571  -3.590  1.00 70.29           O  
ATOM   2044  OD2 ASP C 210      13.129 -17.000  -2.244  1.00 70.29           O  
ATOM   2045  N   TYR C 211      13.108 -18.057  -7.807  1.00 66.73           N  
ATOM   2046  CA  TYR C 211      12.574 -18.655  -9.026  1.00 66.73           C  
ATOM   2047  C   TYR C 211      12.413 -20.162  -8.869  1.00 66.73           C  
ATOM   2048  CB  TYR C 211      13.484 -18.348 -10.219  1.00 66.73           C  
ATOM   2049  O   TYR C 211      13.300 -20.836  -8.339  1.00 66.73           O  
ATOM   2050  CG  TYR C 211      13.620 -16.874 -10.515  1.00 66.73           C  
ATOM   2051  CD1 TYR C 211      12.843 -16.267 -11.499  1.00 66.73           C  
ATOM   2052  CD2 TYR C 211      14.527 -16.087  -9.813  1.00 66.73           C  
ATOM   2053  CE1 TYR C 211      12.967 -14.909 -11.776  1.00 66.73           C  
ATOM   2054  CE2 TYR C 211      14.659 -14.728 -10.082  1.00 66.73           C  
ATOM   2055  OH  TYR C 211      14.002 -12.805 -11.335  1.00 66.73           O  
ATOM   2056  CZ  TYR C 211      13.876 -14.150 -11.064  1.00 66.73           C  
ATOM   2057  N   TYR C 212      11.214 -20.528  -9.242  1.00 65.61           N  
ATOM   2058  CA  TYR C 212      10.934 -21.959  -9.200  1.00 65.61           C  
ATOM   2059  C   TYR C 212      10.486 -22.466 -10.566  1.00 65.61           C  
ATOM   2060  CB  TYR C 212       9.862 -22.267  -8.151  1.00 65.61           C  
ATOM   2061  O   TYR C 212       9.606 -21.876 -11.196  1.00 65.61           O  
ATOM   2062  CG  TYR C 212      10.250 -21.861  -6.750  1.00 65.61           C  
ATOM   2063  CD1 TYR C 212      10.896 -22.755  -5.899  1.00 65.61           C  
ATOM   2064  CD2 TYR C 212       9.970 -20.585  -6.274  1.00 65.61           C  
ATOM   2065  CE1 TYR C 212      11.254 -22.386  -4.606  1.00 65.61           C  
ATOM   2066  CE2 TYR C 212      10.323 -20.205  -4.983  1.00 65.61           C  
ATOM   2067  OH  TYR C 212      11.316 -20.741  -2.879  1.00 65.61           O  
ATOM   2068  CZ  TYR C 212      10.964 -21.111  -4.158  1.00 65.61           C  
ATOM   2069  N   GLN C 213      11.193 -23.542 -11.009  1.00 63.82           N  
ATOM   2070  CA  GLN C 213      10.831 -24.134 -12.293  1.00 63.82           C  
ATOM   2071  C   GLN C 213       9.760 -25.208 -12.121  1.00 63.82           C  
ATOM   2072  CB  GLN C 213      12.063 -24.726 -12.978  1.00 63.82           C  
ATOM   2073  O   GLN C 213       9.862 -26.057 -11.233  1.00 63.82           O  
ATOM   2074  CG  GLN C 213      11.808 -25.192 -14.405  1.00 63.82           C  
ATOM   2075  CD  GLN C 213      13.088 -25.508 -15.157  1.00 63.82           C  
ATOM   2076  NE2 GLN C 213      12.955 -25.869 -16.429  1.00 63.82           N  
ATOM   2077  OE1 GLN C 213      14.187 -25.428 -14.599  1.00 63.82           O  
ATOM   2078  N   LEU C 214       8.796 -25.105 -13.016  1.00 60.25           N  
ATOM   2079  CA  LEU C 214       7.724 -26.094 -12.972  1.00 60.25           C  
ATOM   2080  C   LEU C 214       7.892 -27.127 -14.081  1.00 60.25           C  
ATOM   2081  CB  LEU C 214       6.360 -25.411 -13.096  1.00 60.25           C  
ATOM   2082  O   LEU C 214       8.218 -26.777 -15.217  1.00 60.25           O  
ATOM   2083  CG  LEU C 214       5.847 -24.689 -11.850  1.00 60.25           C  
ATOM   2084  CD1 LEU C 214       5.131 -23.400 -12.241  1.00 60.25           C  
ATOM   2085  CD2 LEU C 214       4.922 -25.597 -11.047  1.00 60.25           C  
ATOM   2086  N   TYR C 215       7.914 -28.477 -13.920  1.00 56.90           N  
ATOM   2087  CA  TYR C 215       8.142 -29.524 -14.909  1.00 56.90           C  
ATOM   2088  C   TYR C 215       6.853 -29.870 -15.644  1.00 56.90           C  
ATOM   2089  CB  TYR C 215       8.716 -30.778 -14.242  1.00 56.90           C  
ATOM   2090  O   TYR C 215       6.879 -30.217 -16.827  1.00 56.90           O  
ATOM   2091  CG  TYR C 215      10.127 -30.604 -13.735  1.00 56.90           C  
ATOM   2092  CD1 TYR C 215      11.195 -30.471 -14.621  1.00 56.90           C  
ATOM   2093  CD2 TYR C 215      10.396 -30.573 -12.371  1.00 56.90           C  
ATOM   2094  CE1 TYR C 215      12.497 -30.312 -14.158  1.00 56.90           C  
ATOM   2095  CE2 TYR C 215      11.694 -30.414 -11.898  1.00 56.90           C  
ATOM   2096  OH  TYR C 215      14.023 -30.128 -12.334  1.00 56.90           O  
ATOM   2097  CZ  TYR C 215      12.736 -30.285 -12.797  1.00 56.90           C  
ATOM   2098  N   SER C 216       5.642 -30.145 -14.954  1.00 47.54           N  
ATOM   2099  CA  SER C 216       4.422 -30.660 -15.567  1.00 47.54           C  
ATOM   2100  C   SER C 216       3.290 -29.641 -15.487  1.00 47.54           C  
ATOM   2101  CB  SER C 216       3.993 -31.965 -14.894  1.00 47.54           C  
ATOM   2102  O   SER C 216       2.928 -29.192 -14.398  1.00 47.54           O  
ATOM   2103  OG  SER C 216       2.583 -32.022 -14.761  1.00 47.54           O  
ATOM   2104  N   THR C 217       3.325 -28.656 -16.302  1.00 45.83           N  
ATOM   2105  CA  THR C 217       2.092 -27.886 -16.192  1.00 45.83           C  
ATOM   2106  C   THR C 217       0.961 -28.561 -16.962  1.00 45.83           C  
ATOM   2107  CB  THR C 217       2.282 -26.448 -16.710  1.00 45.83           C  
ATOM   2108  O   THR C 217       1.164 -29.038 -18.081  1.00 45.83           O  
ATOM   2109  CG2 THR C 217       2.821 -25.535 -15.613  1.00 45.83           C  
ATOM   2110  OG1 THR C 217       3.208 -26.459 -17.804  1.00 45.83           O  
ATOM   2111  N   GLN C 218       0.242 -29.507 -16.300  1.00 36.46           N  
ATOM   2112  CA  GLN C 218      -0.920 -30.147 -16.909  1.00 36.46           C  
ATOM   2113  C   GLN C 218      -1.784 -29.130 -17.649  1.00 36.46           C  
ATOM   2114  CB  GLN C 218      -1.752 -30.870 -15.848  1.00 36.46           C  
ATOM   2115  O   GLN C 218      -2.722 -28.572 -17.077  1.00 36.46           O  
ATOM   2116  CG  GLN C 218      -1.180 -32.219 -15.432  1.00 36.46           C  
ATOM   2117  CD  GLN C 218      -2.144 -33.029 -14.586  1.00 36.46           C  
ATOM   2118  NE2 GLN C 218      -1.742 -34.244 -14.229  1.00 36.46           N  
ATOM   2119  OE1 GLN C 218      -3.241 -32.567 -14.256  1.00 36.46           O  
ATOM   2120  N   LEU C 219      -1.185 -28.171 -18.302  1.00 36.87           N  
ATOM   2121  CA  LEU C 219      -2.116 -27.424 -19.139  1.00 36.87           C  
ATOM   2122  C   LEU C 219      -2.544 -28.249 -20.348  1.00 36.87           C  
ATOM   2123  CB  LEU C 219      -1.484 -26.108 -19.602  1.00 36.87           C  
ATOM   2124  O   LEU C 219      -1.702 -28.690 -21.133  1.00 36.87           O  
ATOM   2125  CG  LEU C 219      -2.081 -24.827 -19.019  1.00 36.87           C  
ATOM   2126  CD1 LEU C 219      -1.085 -24.160 -18.076  1.00 36.87           C  
ATOM   2127  CD2 LEU C 219      -2.491 -23.871 -20.135  1.00 36.87           C  
ATOM   2128  N   SER C 220      -3.324 -29.414 -20.175  1.00 34.15           N  
ATOM   2129  CA  SER C 220      -3.774 -30.140 -21.358  1.00 34.15           C  
ATOM   2130  C   SER C 220      -4.397 -29.197 -22.382  1.00 34.15           C  
ATOM   2131  CB  SER C 220      -4.782 -31.223 -20.971  1.00 34.15           C  
ATOM   2132  O   SER C 220      -5.245 -28.371 -22.037  1.00 34.15           O  
ATOM   2133  OG  SER C 220      -5.378 -31.791 -22.125  1.00 34.15           O  
ATOM   2134  N   THR C 221      -3.754 -28.813 -23.452  1.00 34.87           N  
ATOM   2135  CA  THR C 221      -4.335 -27.993 -24.509  1.00 34.87           C  
ATOM   2136  C   THR C 221      -5.752 -28.455 -24.837  1.00 34.87           C  
ATOM   2137  CB  THR C 221      -3.472 -28.031 -25.784  1.00 34.87           C  
ATOM   2138  O   THR C 221      -6.565 -27.675 -25.337  1.00 34.87           O  
ATOM   2139  CG2 THR C 221      -2.289 -27.074 -25.677  1.00 34.87           C  
ATOM   2140  OG1 THR C 221      -2.978 -29.362 -25.980  1.00 34.87           O  
ATOM   2141  N   ASP C 222      -6.063 -29.819 -24.937  1.00 34.86           N  
ATOM   2142  CA  ASP C 222      -7.355 -30.294 -25.424  1.00 34.86           C  
ATOM   2143  C   ASP C 222      -8.476 -29.924 -24.456  1.00 34.86           C  
ATOM   2144  CB  ASP C 222      -7.324 -31.809 -25.639  1.00 34.86           C  
ATOM   2145  O   ASP C 222      -9.601 -29.647 -24.878  1.00 34.86           O  
ATOM   2146  CG  ASP C 222      -6.773 -32.204 -26.998  1.00 34.86           C  
ATOM   2147  OD1 ASP C 222      -6.760 -31.360 -27.920  1.00 34.86           O  
ATOM   2148  OD2 ASP C 222      -6.350 -33.370 -27.149  1.00 34.86           O  
ATOM   2149  N   THR C 223      -8.437 -30.440 -23.156  1.00 31.53           N  
ATOM   2150  CA  THR C 223      -9.497 -30.075 -22.223  1.00 31.53           C  
ATOM   2151  C   THR C 223      -9.308 -28.646 -21.721  1.00 31.53           C  
ATOM   2152  CB  THR C 223      -9.543 -31.041 -21.024  1.00 31.53           C  
ATOM   2153  O   THR C 223      -8.178 -28.200 -21.514  1.00 31.53           O  
ATOM   2154  CG2 THR C 223     -10.227 -32.351 -21.400  1.00 31.53           C  
ATOM   2155  OG1 THR C 223      -8.206 -31.320 -20.591  1.00 31.53           O  
ATOM   2156  N   GLY C 224      -9.888 -27.541 -22.359  1.00 30.26           N  
ATOM   2157  CA  GLY C 224      -9.960 -26.191 -21.824  1.00 30.26           C  
ATOM   2158  C   GLY C 224      -9.265 -26.043 -20.484  1.00 30.26           C  
ATOM   2159  O   GLY C 224      -9.668 -26.662 -19.497  1.00 30.26           O  
ATOM   2160  N   VAL C 225      -8.049 -26.159 -20.509  1.00 34.90           N  
ATOM   2161  CA  VAL C 225      -7.141 -26.162 -19.366  1.00 34.90           C  
ATOM   2162  C   VAL C 225      -7.621 -25.156 -18.322  1.00 34.90           C  
ATOM   2163  CB  VAL C 225      -5.692 -25.838 -19.793  1.00 34.90           C  
ATOM   2164  O   VAL C 225      -7.446 -23.947 -18.490  1.00 34.90           O  
ATOM   2165  CG1 VAL C 225      -4.725 -26.057 -18.630  1.00 34.90           C  
ATOM   2166  CG2 VAL C 225      -5.287 -26.687 -20.996  1.00 34.90           C  
ATOM   2167  N   GLU C 226      -8.871 -25.056 -18.078  1.00 35.77           N  
ATOM   2168  CA  GLU C 226      -9.218 -23.931 -17.214  1.00 35.77           C  
ATOM   2169  C   GLU C 226      -8.363 -23.922 -15.950  1.00 35.77           C  
ATOM   2170  CB  GLU C 226     -10.703 -23.974 -16.845  1.00 35.77           C  
ATOM   2171  O   GLU C 226      -7.804 -22.888 -15.580  1.00 35.77           O  
ATOM   2172  CG  GLU C 226     -11.554 -22.963 -17.600  1.00 35.77           C  
ATOM   2173  CD  GLU C 226     -13.004 -22.942 -17.146  1.00 35.77           C  
ATOM   2174  OE1 GLU C 226     -13.763 -22.045 -17.580  1.00 35.77           O  
ATOM   2175  OE2 GLU C 226     -13.385 -23.828 -16.349  1.00 35.77           O  
ATOM   2176  N   HIS C 227      -8.553 -24.826 -14.920  1.00 34.23           N  
ATOM   2177  CA  HIS C 227      -8.226 -24.683 -13.506  1.00 34.23           C  
ATOM   2178  C   HIS C 227      -6.863 -25.290 -13.191  1.00 34.23           C  
ATOM   2179  CB  HIS C 227      -9.304 -25.336 -12.638  1.00 34.23           C  
ATOM   2180  O   HIS C 227      -6.609 -26.454 -13.508  1.00 34.23           O  
ATOM   2181  CG  HIS C 227     -10.636 -24.660 -12.726  1.00 34.23           C  
ATOM   2182  CD2 HIS C 227     -11.775 -25.022 -13.361  1.00 34.23           C  
ATOM   2183  ND1 HIS C 227     -10.902 -23.456 -12.112  1.00 34.23           N  
ATOM   2184  CE1 HIS C 227     -12.152 -23.106 -12.365  1.00 34.23           C  
ATOM   2185  NE2 HIS C 227     -12.704 -24.039 -13.121  1.00 34.23           N  
ATOM   2186  N   VAL C 228      -5.785 -24.622 -13.480  1.00 36.10           N  
ATOM   2187  CA  VAL C 228      -4.513 -25.103 -12.950  1.00 36.10           C  
ATOM   2188  C   VAL C 228      -4.410 -24.762 -11.465  1.00 36.10           C  
ATOM   2189  CB  VAL C 228      -3.315 -24.503 -13.719  1.00 36.10           C  
ATOM   2190  O   VAL C 228      -4.717 -23.639 -11.057  1.00 36.10           O  
ATOM   2191  CG1 VAL C 228      -1.995 -25.040 -13.166  1.00 36.10           C  
ATOM   2192  CG2 VAL C 228      -3.435 -24.804 -15.212  1.00 36.10           C  
ATOM   2193  N   THR C 229      -4.426 -25.787 -10.705  1.00 38.06           N  
ATOM   2194  CA  THR C 229      -4.272 -25.583  -9.268  1.00 38.06           C  
ATOM   2195  C   THR C 229      -2.808 -25.712  -8.858  1.00 38.06           C  
ATOM   2196  CB  THR C 229      -5.123 -26.585  -8.467  1.00 38.06           C  
ATOM   2197  O   THR C 229      -2.106 -26.615  -9.318  1.00 38.06           O  
ATOM   2198  CG2 THR C 229      -6.225 -25.873  -7.689  1.00 38.06           C  
ATOM   2199  OG1 THR C 229      -5.721 -27.524  -9.370  1.00 38.06           O  
ATOM   2200  N   PHE C 230      -2.126 -24.602  -8.616  1.00 42.76           N  
ATOM   2201  CA  PHE C 230      -0.777 -24.683  -8.068  1.00 42.76           C  
ATOM   2202  C   PHE C 230      -0.813 -24.718  -6.545  1.00 42.76           C  
ATOM   2203  CB  PHE C 230       0.071 -23.501  -8.547  1.00 42.76           C  
ATOM   2204  O   PHE C 230      -1.733 -24.177  -5.928  1.00 42.76           O  
ATOM   2205  CG  PHE C 230      -0.163 -23.129  -9.986  1.00 42.76           C  
ATOM   2206  CD1 PHE C 230       0.547 -23.753 -11.004  1.00 42.76           C  
ATOM   2207  CD2 PHE C 230      -1.094 -22.155 -10.321  1.00 42.76           C  
ATOM   2208  CE1 PHE C 230       0.333 -23.411 -12.338  1.00 42.76           C  
ATOM   2209  CE2 PHE C 230      -1.314 -21.807 -11.651  1.00 42.76           C  
ATOM   2210  CZ  PHE C 230      -0.599 -22.436 -12.658  1.00 42.76           C  
ATOM   2211  N   PHE C 231       0.033 -25.683  -6.065  1.00 41.51           N  
ATOM   2212  CA  PHE C 231       0.093 -25.776  -4.611  1.00 41.51           C  
ATOM   2213  C   PHE C 231       1.282 -24.994  -4.067  1.00 41.51           C  
ATOM   2214  CB  PHE C 231       0.181 -27.240  -4.168  1.00 41.51           C  
ATOM   2215  O   PHE C 231       2.401 -25.127  -4.567  1.00 41.51           O  
ATOM   2216  CG  PHE C 231      -1.012 -28.067  -4.567  1.00 41.51           C  
ATOM   2217  CD1 PHE C 231      -2.152 -28.095  -3.774  1.00 41.51           C  
ATOM   2218  CD2 PHE C 231      -0.991 -28.818  -5.735  1.00 41.51           C  
ATOM   2219  CE1 PHE C 231      -3.257 -28.860  -4.140  1.00 41.51           C  
ATOM   2220  CE2 PHE C 231      -2.092 -29.585  -6.108  1.00 41.51           C  
ATOM   2221  CZ  PHE C 231      -3.223 -29.605  -5.309  1.00 41.51           C  
ATOM   2222  N   ILE C 232       1.073 -23.876  -3.501  1.00 39.01           N  
ATOM   2223  CA  ILE C 232       2.148 -23.161  -2.821  1.00 39.01           C  
ATOM   2224  C   ILE C 232       2.206 -23.588  -1.356  1.00 39.01           C  
ATOM   2225  CB  ILE C 232       1.963 -21.631  -2.927  1.00 39.01           C  
ATOM   2226  O   ILE C 232       1.191 -23.567  -0.656  1.00 39.01           O  
ATOM   2227  CG1 ILE C 232       1.851 -21.206  -4.395  1.00 39.01           C  
ATOM   2228  CG2 ILE C 232       3.115 -20.899  -2.232  1.00 39.01           C  
ATOM   2229  CD1 ILE C 232       1.453 -19.750  -4.590  1.00 39.01           C  
ATOM   2230  N   TYR C 233       3.330 -24.381  -0.978  1.00 38.67           N  
ATOM   2231  CA  TYR C 233       3.503 -24.837   0.397  1.00 38.67           C  
ATOM   2232  C   TYR C 233       4.211 -23.781   1.237  1.00 38.67           C  
ATOM   2233  CB  TYR C 233       4.293 -26.149   0.432  1.00 38.67           C  
ATOM   2234  O   TYR C 233       5.160 -23.144   0.773  1.00 38.67           O  
ATOM   2235  CG  TYR C 233       3.513 -27.341  -0.066  1.00 38.67           C  
ATOM   2236  CD1 TYR C 233       2.721 -28.092   0.800  1.00 38.67           C  
ATOM   2237  CD2 TYR C 233       3.567 -27.721  -1.403  1.00 38.67           C  
ATOM   2238  CE1 TYR C 233       2.002 -29.192   0.346  1.00 38.67           C  
ATOM   2239  CE2 TYR C 233       2.852 -28.819  -1.868  1.00 38.67           C  
ATOM   2240  OH  TYR C 233       1.364 -30.636  -1.442  1.00 38.67           O  
ATOM   2241  CZ  TYR C 233       2.073 -29.548  -0.987  1.00 38.67           C  
ATOM   2242  N   ASN C 234       3.479 -23.099   2.237  1.00 35.10           N  
ATOM   2243  CA  ASN C 234       4.200 -22.235   3.166  1.00 35.10           C  
ATOM   2244  C   ASN C 234       4.692 -23.010   4.386  1.00 35.10           C  
ATOM   2245  CB  ASN C 234       3.320 -21.062   3.602  1.00 35.10           C  
ATOM   2246  O   ASN C 234       3.918 -23.725   5.025  1.00 35.10           O  
ATOM   2247  CG  ASN C 234       4.066 -19.742   3.608  1.00 35.10           C  
ATOM   2248  ND2 ASN C 234       3.327 -18.644   3.704  1.00 35.10           N  
ATOM   2249  OD1 ASN C 234       5.297 -19.711   3.526  1.00 35.10           O  
ATOM   2250  N   LYS C 235       5.917 -23.343   4.462  1.00 37.21           N  
ATOM   2251  CA  LYS C 235       6.484 -23.936   5.671  1.00 37.21           C  
ATOM   2252  C   LYS C 235       6.529 -22.922   6.811  1.00 37.21           C  
ATOM   2253  CB  LYS C 235       7.888 -24.478   5.396  1.00 37.21           C  
ATOM   2254  O   LYS C 235       7.100 -21.840   6.664  1.00 37.21           O  
ATOM   2255  CG  LYS C 235       8.395 -25.447   6.453  1.00 37.21           C  
ATOM   2256  CD  LYS C 235       9.780 -25.978   6.106  1.00 37.21           C  
ATOM   2257  CE  LYS C 235      10.331 -26.869   7.211  1.00 37.21           C  
ATOM   2258  NZ  LYS C 235      11.683 -27.404   6.868  1.00 37.21           N  
ATOM   2259  N   ILE C 236       5.421 -22.902   7.660  1.00 34.82           N  
ATOM   2260  CA  ILE C 236       5.631 -22.078   8.845  1.00 34.82           C  
ATOM   2261  C   ILE C 236       6.658 -22.740   9.760  1.00 34.82           C  
ATOM   2262  CB  ILE C 236       4.309 -21.838   9.608  1.00 34.82           C  
ATOM   2263  O   ILE C 236       6.485 -23.892  10.166  1.00 34.82           O  
ATOM   2264  CG1 ILE C 236       3.263 -21.210   8.680  1.00 34.82           C  
ATOM   2265  CG2 ILE C 236       4.548 -20.958  10.839  1.00 34.82           C  
ATOM   2266  CD1 ILE C 236       1.844 -21.248   9.231  1.00 34.82           C  
ATOM   2267  N   VAL C 237       7.882 -22.343   9.749  1.00 37.65           N  
ATOM   2268  CA  VAL C 237       9.035 -22.895  10.453  1.00 37.65           C  
ATOM   2269  C   VAL C 237       8.628 -23.309  11.866  1.00 37.65           C  
ATOM   2270  CB  VAL C 237      10.203 -21.885  10.509  1.00 37.65           C  
ATOM   2271  O   VAL C 237       9.076 -24.341  12.371  1.00 37.65           O  
ATOM   2272  CG1 VAL C 237      11.427 -22.512  11.174  1.00 37.65           C  
ATOM   2273  CG2 VAL C 237      10.547 -21.391   9.105  1.00 37.65           C  
ATOM   2274  N   ASP C 238       7.858 -22.558  12.640  1.00 39.63           N  
ATOM   2275  CA  ASP C 238       7.759 -22.816  14.073  1.00 39.63           C  
ATOM   2276  C   ASP C 238       6.717 -23.894  14.366  1.00 39.63           C  
ATOM   2277  CB  ASP C 238       7.412 -21.531  14.828  1.00 39.63           C  
ATOM   2278  O   ASP C 238       6.616 -24.376  15.496  1.00 39.63           O  
ATOM   2279  CG  ASP C 238       8.592 -20.583  14.958  1.00 39.63           C  
ATOM   2280  OD1 ASP C 238       9.753 -21.042  14.897  1.00 39.63           O  
ATOM   2281  OD2 ASP C 238       8.358 -19.367  15.126  1.00 39.63           O  
ATOM   2282  N   GLU C 239       5.632 -24.231  13.518  1.00 42.95           N  
ATOM   2283  CA  GLU C 239       4.622 -25.208  13.915  1.00 42.95           C  
ATOM   2284  C   GLU C 239       4.921 -26.583  13.325  1.00 42.95           C  
ATOM   2285  CB  GLU C 239       3.227 -24.744  13.487  1.00 42.95           C  
ATOM   2286  O   GLU C 239       5.464 -26.687  12.223  1.00 42.95           O  
ATOM   2287  CG  GLU C 239       2.569 -23.786  14.469  1.00 42.95           C  
ATOM   2288  CD  GLU C 239       1.070 -23.646  14.257  1.00 42.95           C  
ATOM   2289  OE1 GLU C 239       0.388 -23.051  15.122  1.00 42.95           O  
ATOM   2290  OE2 GLU C 239       0.573 -24.136  13.218  1.00 42.95           O  
ATOM   2291  N   PRO C 240       4.982 -27.645  14.210  1.00 43.11           N  
ATOM   2292  CA  PRO C 240       5.269 -29.017  13.782  1.00 43.11           C  
ATOM   2293  C   PRO C 240       4.447 -29.440  12.567  1.00 43.11           C  
ATOM   2294  CB  PRO C 240       4.900 -29.853  15.010  1.00 43.11           C  
ATOM   2295  O   PRO C 240       4.898 -30.265  11.769  1.00 43.11           O  
ATOM   2296  CG  PRO C 240       4.202 -28.901  15.925  1.00 43.11           C  
ATOM   2297  CD  PRO C 240       4.326 -27.516  15.358  1.00 43.11           C  
ATOM   2298  N   GLU C 241       3.193 -29.074  12.625  1.00 42.53           N  
ATOM   2299  CA  GLU C 241       2.284 -29.601  11.612  1.00 42.53           C  
ATOM   2300  C   GLU C 241       2.359 -28.785  10.325  1.00 42.53           C  
ATOM   2301  CB  GLU C 241       0.846 -29.622  12.138  1.00 42.53           C  
ATOM   2302  O   GLU C 241       2.368 -27.553  10.364  1.00 42.53           O  
ATOM   2303  CG  GLU C 241       0.599 -30.674  13.210  1.00 42.53           C  
ATOM   2304  CD  GLU C 241      -0.874 -30.861  13.538  1.00 42.53           C  
ATOM   2305  OE1 GLU C 241      -1.209 -31.781  14.318  1.00 42.53           O  
ATOM   2306  OE2 GLU C 241      -1.698 -30.082  13.010  1.00 42.53           O  
ATOM   2307  N   GLU C 242       2.973 -29.245   9.365  1.00 42.14           N  
ATOM   2308  CA  GLU C 242       3.162 -28.701   8.023  1.00 42.14           C  
ATOM   2309  C   GLU C 242       1.824 -28.387   7.361  1.00 42.14           C  
ATOM   2310  CB  GLU C 242       3.962 -29.676   7.156  1.00 42.14           C  
ATOM   2311  O   GLU C 242       0.940 -29.244   7.297  1.00 42.14           O  
ATOM   2312  CG  GLU C 242       5.470 -29.493   7.256  1.00 42.14           C  
ATOM   2313  CD  GLU C 242       6.251 -30.464   6.386  1.00 42.14           C  
ATOM   2314  OE1 GLU C 242       7.501 -30.391   6.366  1.00 42.14           O  
ATOM   2315  OE2 GLU C 242       5.609 -31.304   5.717  1.00 42.14           O  
ATOM   2316  N   HIS C 243       1.288 -27.097   7.636  1.00 38.65           N  
ATOM   2317  CA  HIS C 243       0.027 -26.796   6.966  1.00 38.65           C  
ATOM   2318  C   HIS C 243       0.260 -26.360   5.523  1.00 38.65           C  
ATOM   2319  CB  HIS C 243      -0.737 -25.710   7.725  1.00 38.65           C  
ATOM   2320  O   HIS C 243       1.313 -25.806   5.200  1.00 38.65           O  
ATOM   2321  CG  HIS C 243      -0.990 -26.047   9.161  1.00 38.65           C  
ATOM   2322  CD2 HIS C 243      -0.340 -25.674  10.289  1.00 38.65           C  
ATOM   2323  ND1 HIS C 243      -2.022 -26.867   9.562  1.00 38.65           N  
ATOM   2324  CE1 HIS C 243      -1.996 -26.984  10.880  1.00 38.65           C  
ATOM   2325  NE2 HIS C 243      -0.985 -26.270  11.344  1.00 38.65           N  
ATOM   2326  N   VAL C 244      -0.284 -27.021   4.592  1.00 39.78           N  
ATOM   2327  CA  VAL C 244      -0.180 -26.766   3.159  1.00 39.78           C  
ATOM   2328  C   VAL C 244      -1.348 -25.894   2.703  1.00 39.78           C  
ATOM   2329  CB  VAL C 244      -0.149 -28.082   2.349  1.00 39.78           C  
ATOM   2330  O   VAL C 244      -2.505 -26.181   3.018  1.00 39.78           O  
ATOM   2331  CG1 VAL C 244      -0.057 -27.792   0.852  1.00 39.78           C  
ATOM   2332  CG2 VAL C 244       1.018 -28.958   2.801  1.00 39.78           C  
ATOM   2333  N   GLN C 245      -1.072 -24.624   2.507  1.00 38.35           N  
ATOM   2334  CA  GLN C 245      -2.136 -23.849   1.877  1.00 38.35           C  
ATOM   2335  C   GLN C 245      -2.138 -24.045   0.364  1.00 38.35           C  
ATOM   2336  CB  GLN C 245      -1.992 -22.364   2.214  1.00 38.35           C  
ATOM   2337  O   GLN C 245      -1.085 -23.989  -0.275  1.00 38.35           O  
ATOM   2338  CG  GLN C 245      -2.762 -21.937   3.456  1.00 38.35           C  
ATOM   2339  CD  GLN C 245      -2.630 -20.455   3.749  1.00 38.35           C  
ATOM   2340  NE2 GLN C 245      -3.076 -20.041   4.930  1.00 38.35           N  
ATOM   2341  OE1 GLN C 245      -2.131 -19.687   2.920  1.00 38.35           O  
ATOM   2342  N   ILE C 246      -3.157 -24.540  -0.215  1.00 41.24           N  
ATOM   2343  CA  ILE C 246      -3.336 -24.820  -1.636  1.00 41.24           C  
ATOM   2344  C   ILE C 246      -4.054 -23.650  -2.305  1.00 41.24           C  
ATOM   2345  CB  ILE C 246      -4.122 -26.131  -1.860  1.00 41.24           C  
ATOM   2346  O   ILE C 246      -5.116 -23.221  -1.846  1.00 41.24           O  
ATOM   2347  CG1 ILE C 246      -3.431 -27.297  -1.143  1.00 41.24           C  
ATOM   2348  CG2 ILE C 246      -4.274 -26.421  -3.356  1.00 41.24           C  
ATOM   2349  CD1 ILE C 246      -4.272 -28.564  -1.071  1.00 41.24           C  
ATOM   2350  N   HIS C 247      -3.234 -22.892  -3.038  1.00 39.15           N  
ATOM   2351  CA  HIS C 247      -3.936 -21.874  -3.812  1.00 39.15           C  
ATOM   2352  C   HIS C 247      -4.244 -22.369  -5.221  1.00 39.15           C  
ATOM   2353  CB  HIS C 247      -3.113 -20.587  -3.876  1.00 39.15           C  
ATOM   2354  O   HIS C 247      -3.406 -23.015  -5.854  1.00 39.15           O  
ATOM   2355  CG  HIS C 247      -2.974 -19.897  -2.557  1.00 39.15           C  
ATOM   2356  CD2 HIS C 247      -2.024 -19.995  -1.597  1.00 39.15           C  
ATOM   2357  ND1 HIS C 247      -3.893 -18.977  -2.098  1.00 39.15           N  
ATOM   2358  CE1 HIS C 247      -3.512 -18.539  -0.910  1.00 39.15           C  
ATOM   2359  NE2 HIS C 247      -2.381 -19.141  -0.583  1.00 39.15           N  
ATOM   2360  N   THR C 248      -5.543 -22.485  -5.548  1.00 39.58           N  
ATOM   2361  CA  THR C 248      -5.988 -22.860  -6.885  1.00 39.58           C  
ATOM   2362  C   THR C 248      -6.153 -21.625  -7.766  1.00 39.58           C  
ATOM   2363  CB  THR C 248      -7.316 -23.639  -6.834  1.00 39.58           C  
ATOM   2364  O   THR C 248      -6.693 -20.609  -7.325  1.00 39.58           O  
ATOM   2365  CG2 THR C 248      -7.097 -25.067  -6.346  1.00 39.58           C  
ATOM   2366  OG1 THR C 248      -8.219 -22.974  -5.943  1.00 39.58           O  
ATOM   2367  N   ILE C 249      -5.218 -21.404  -8.615  1.00 36.13           N  
ATOM   2368  CA  ILE C 249      -5.448 -20.351  -9.598  1.00 36.13           C  
ATOM   2369  C   ILE C 249      -6.371 -20.866 -10.700  1.00 36.13           C  
ATOM   2370  CB  ILE C 249      -4.120 -19.844 -10.205  1.00 36.13           C  
ATOM   2371  O   ILE C 249      -6.104 -21.906 -11.306  1.00 36.13           O  
ATOM   2372  CG1 ILE C 249      -3.173 -19.370  -9.096  1.00 36.13           C  
ATOM   2373  CG2 ILE C 249      -4.381 -18.726 -11.218  1.00 36.13           C  
ATOM   2374  CD1 ILE C 249      -1.772 -19.028  -9.583  1.00 36.13           C  
ATOM   2375  N   ASP C 250      -7.764 -20.691 -10.529  1.00 36.34           N  
ATOM   2376  CA  ASP C 250      -8.724 -21.051 -11.568  1.00 36.34           C  
ATOM   2377  C   ASP C 250      -8.418 -20.322 -12.874  1.00 36.34           C  
ATOM   2378  CB  ASP C 250     -10.151 -20.739 -11.113  1.00 36.34           C  
ATOM   2379  O   ASP C 250      -8.455 -19.091 -12.928  1.00 36.34           O  
ATOM   2380  CG  ASP C 250     -11.207 -21.433 -11.954  1.00 36.34           C  
ATOM   2381  OD1 ASP C 250     -10.850 -22.132 -12.927  1.00 36.34           O  
ATOM   2382  OD2 ASP C 250     -12.408 -21.278 -11.643  1.00 36.34           O  
ATOM   2383  N   GLY C 251      -7.751 -20.976 -13.737  1.00 32.87           N  
ATOM   2384  CA  GLY C 251      -7.538 -20.410 -15.059  1.00 32.87           C  
ATOM   2385  C   GLY C 251      -8.830 -20.073 -15.779  1.00 32.87           C  
ATOM   2386  O   GLY C 251      -8.810 -19.658 -16.940  1.00 32.87           O  
ATOM   2387  N   SER C 252     -10.066 -20.586 -15.285  1.00 32.76           N  
ATOM   2388  CA  SER C 252     -11.291 -20.242 -15.999  1.00 32.76           C  
ATOM   2389  C   SER C 252     -11.534 -18.736 -15.985  1.00 32.76           C  
ATOM   2390  CB  SER C 252     -12.490 -20.966 -15.387  1.00 32.76           C  
ATOM   2391  O   SER C 252     -12.361 -18.229 -16.747  1.00 32.76           O  
ATOM   2392  OG  SER C 252     -12.674 -20.582 -14.035  1.00 32.76           O  
ATOM   2393  N   SER C 253     -11.454 -18.061 -14.826  1.00 31.01           N  
ATOM   2394  CA  SER C 253     -11.487 -16.622 -15.066  1.00 31.01           C  
ATOM   2395  C   SER C 253     -10.337 -16.186 -15.967  1.00 31.01           C  
ATOM   2396  CB  SER C 253     -11.428 -15.856 -13.744  1.00 31.01           C  
ATOM   2397  O   SER C 253      -9.875 -15.045 -15.886  1.00 31.01           O  
ATOM   2398  OG  SER C 253     -10.955 -16.690 -12.700  1.00 31.01           O  
ATOM   2399  N   GLY C 254      -9.794 -17.028 -16.682  1.00 31.04           N  
ATOM   2400  CA  GLY C 254      -8.804 -16.847 -17.732  1.00 31.04           C  
ATOM   2401  C   GLY C 254      -9.234 -15.851 -18.792  1.00 31.04           C  
ATOM   2402  O   GLY C 254     -10.205 -16.086 -19.515  1.00 31.04           O  
ATOM   2403  N   VAL C 255      -9.441 -14.623 -18.435  1.00 30.89           N  
ATOM   2404  CA  VAL C 255      -9.497 -13.696 -19.560  1.00 30.89           C  
ATOM   2405  C   VAL C 255      -8.341 -13.976 -20.518  1.00 30.89           C  
ATOM   2406  CB  VAL C 255      -9.453 -12.226 -19.087  1.00 30.89           C  
ATOM   2407  O   VAL C 255      -7.172 -13.895 -20.131  1.00 30.89           O  
ATOM   2408  CG1 VAL C 255      -9.590 -11.272 -20.273  1.00 30.89           C  
ATOM   2409  CG2 VAL C 255     -10.550 -11.964 -18.057  1.00 30.89           C  
ATOM   2410  N   VAL C 256      -8.459 -14.949 -21.403  1.00 32.31           N  
ATOM   2411  CA  VAL C 256      -7.576 -15.162 -22.545  1.00 32.31           C  
ATOM   2412  C   VAL C 256      -7.337 -13.838 -23.267  1.00 32.31           C  
ATOM   2413  CB  VAL C 256      -8.155 -16.206 -23.525  1.00 32.31           C  
ATOM   2414  O   VAL C 256      -6.941 -13.823 -24.435  1.00 32.31           O  
ATOM   2415  CG1 VAL C 256      -7.139 -16.549 -24.612  1.00 32.31           C  
ATOM   2416  CG2 VAL C 256      -8.581 -17.465 -22.771  1.00 32.31           C  
ATOM   2417  N   ASN C 257      -8.134 -12.768 -22.991  1.00 30.23           N  
ATOM   2418  CA  ASN C 257      -7.895 -11.749 -24.007  1.00 30.23           C  
ATOM   2419  C   ASN C 257      -6.476 -11.195 -23.922  1.00 30.23           C  
ATOM   2420  CB  ASN C 257      -8.916 -10.616 -23.882  1.00 30.23           C  
ATOM   2421  O   ASN C 257      -6.026 -10.790 -22.849  1.00 30.23           O  
ATOM   2422  CG  ASN C 257      -9.223  -9.957 -25.212  1.00 30.23           C  
ATOM   2423  ND2 ASN C 257     -10.275  -9.147 -25.243  1.00 30.23           N  
ATOM   2424  OD1 ASN C 257      -8.522 -10.175 -26.203  1.00 30.23           O  
ATOM   2425  N   PRO C 258      -5.569 -11.413 -24.846  1.00 32.95           N  
ATOM   2426  CA  PRO C 258      -4.290 -10.700 -24.834  1.00 32.95           C  
ATOM   2427  C   PRO C 258      -4.392  -9.316 -24.197  1.00 32.95           C  
ATOM   2428  CB  PRO C 258      -3.932 -10.594 -26.318  1.00 32.95           C  
ATOM   2429  O   PRO C 258      -3.392  -8.780 -23.712  1.00 32.95           O  
ATOM   2430  CG  PRO C 258      -5.191 -10.948 -27.041  1.00 32.95           C  
ATOM   2431  CD  PRO C 258      -6.157 -11.539 -26.055  1.00 32.95           C  
ATOM   2432  N   VAL C 259      -5.529  -8.651 -24.273  1.00 32.69           N  
ATOM   2433  CA  VAL C 259      -5.750  -7.277 -23.836  1.00 32.69           C  
ATOM   2434  C   VAL C 259      -6.212  -7.266 -22.380  1.00 32.69           C  
ATOM   2435  CB  VAL C 259      -6.784  -6.557 -24.729  1.00 32.69           C  
ATOM   2436  O   VAL C 259      -6.394  -6.199 -21.788  1.00 32.69           O  
ATOM   2437  CG1 VAL C 259      -6.921  -5.090 -24.322  1.00 32.69           C  
ATOM   2438  CG2 VAL C 259      -6.390  -6.672 -26.200  1.00 32.69           C  
ATOM   2439  N   MET C 260      -6.786  -8.413 -21.864  1.00 34.30           N  
ATOM   2440  CA  MET C 260      -7.410  -8.282 -20.551  1.00 34.30           C  
ATOM   2441  C   MET C 260      -6.368  -8.388 -19.441  1.00 34.30           C  
ATOM   2442  CB  MET C 260      -8.490  -9.348 -20.358  1.00 34.30           C  
ATOM   2443  O   MET C 260      -5.378  -9.107 -19.581  1.00 34.30           O  
ATOM   2444  CG  MET C 260      -9.906  -8.797 -20.384  1.00 34.30           C  
ATOM   2445  SD  MET C 260     -11.172 -10.099 -20.120  1.00 34.30           S  
ATOM   2446  CE  MET C 260     -12.681  -9.155 -20.473  1.00 34.30           C  
ATOM   2447  N   GLU C 261      -6.358  -7.531 -18.449  1.00 32.98           N  
ATOM   2448  CA  GLU C 261      -5.520  -7.316 -17.274  1.00 32.98           C  
ATOM   2449  C   GLU C 261      -5.450  -8.572 -16.409  1.00 32.98           C  
ATOM   2450  CB  GLU C 261      -6.042  -6.137 -16.449  1.00 32.98           C  
ATOM   2451  O   GLU C 261      -6.424  -9.322 -16.315  1.00 32.98           O  
ATOM   2452  CG  GLU C 261      -5.439  -4.796 -16.843  1.00 32.98           C  
ATOM   2453  CD  GLU C 261      -5.923  -3.644 -15.978  1.00 32.98           C  
ATOM   2454  OE1 GLU C 261      -5.463  -2.497 -16.181  1.00 32.98           O  
ATOM   2455  OE2 GLU C 261      -6.769  -3.889 -15.089  1.00 32.98           O  
ATOM   2456  N   PRO C 262      -4.319  -9.098 -16.179  1.00 32.98           N  
ATOM   2457  CA  PRO C 262      -4.164 -10.253 -15.291  1.00 32.98           C  
ATOM   2458  C   PRO C 262      -5.209 -10.285 -14.178  1.00 32.98           C  
ATOM   2459  CB  PRO C 262      -2.758 -10.069 -14.716  1.00 32.98           C  
ATOM   2460  O   PRO C 262      -5.570  -9.238 -13.634  1.00 32.98           O  
ATOM   2461  CG  PRO C 262      -2.361  -8.683 -15.111  1.00 32.98           C  
ATOM   2462  CD  PRO C 262      -3.388  -8.148 -16.067  1.00 32.98           C  
ATOM   2463  N   ILE C 263      -6.217 -11.245 -14.213  1.00 33.08           N  
ATOM   2464  CA  ILE C 263      -7.238 -11.383 -13.180  1.00 33.08           C  
ATOM   2465  C   ILE C 263      -6.580 -11.727 -11.846  1.00 33.08           C  
ATOM   2466  CB  ILE C 263      -8.282 -12.459 -13.556  1.00 33.08           C  
ATOM   2467  O   ILE C 263      -5.808 -12.685 -11.756  1.00 33.08           O  
ATOM   2468  CG1 ILE C 263      -8.965 -12.101 -14.881  1.00 33.08           C  
ATOM   2469  CG2 ILE C 263      -9.313 -12.626 -12.436  1.00 33.08           C  
ATOM   2470  CD1 ILE C 263      -9.776 -13.238 -15.487  1.00 33.08           C  
ATOM   2471  N   TYR C 264      -6.306 -10.831 -10.994  1.00 33.81           N  
ATOM   2472  CA  TYR C 264      -5.822 -11.035  -9.633  1.00 33.81           C  
ATOM   2473  C   TYR C 264      -6.851 -11.786  -8.796  1.00 33.81           C  
ATOM   2474  CB  TYR C 264      -5.490  -9.694  -8.973  1.00 33.81           C  
ATOM   2475  O   TYR C 264      -7.963 -11.297  -8.584  1.00 33.81           O  
ATOM   2476  CG  TYR C 264      -4.243  -9.041  -9.519  1.00 33.81           C  
ATOM   2477  CD1 TYR C 264      -2.984  -9.382  -9.029  1.00 33.81           C  
ATOM   2478  CD2 TYR C 264      -4.321  -8.082 -10.523  1.00 33.81           C  
ATOM   2479  CE1 TYR C 264      -1.832  -8.782  -9.527  1.00 33.81           C  
ATOM   2480  CE2 TYR C 264      -3.176  -7.476 -11.028  1.00 33.81           C  
ATOM   2481  OH  TYR C 264      -0.801  -7.235 -11.022  1.00 33.81           O  
ATOM   2482  CZ  TYR C 264      -1.938  -7.832 -10.525  1.00 33.81           C  
ATOM   2483  N   ASP C 265      -7.056 -13.152  -9.084  1.00 36.43           N  
ATOM   2484  CA  ASP C 265      -8.010 -13.797  -8.187  1.00 36.43           C  
ATOM   2485  C   ASP C 265      -7.457 -13.884  -6.767  1.00 36.43           C  
ATOM   2486  CB  ASP C 265      -8.366 -15.195  -8.699  1.00 36.43           C  
ATOM   2487  O   ASP C 265      -6.251 -14.048  -6.574  1.00 36.43           O  
ATOM   2488  CG  ASP C 265      -9.592 -15.204  -9.596  1.00 36.43           C  
ATOM   2489  OD1 ASP C 265     -10.361 -14.218  -9.588  1.00 36.43           O  
ATOM   2490  OD2 ASP C 265      -9.792 -16.206 -10.315  1.00 36.43           O  
ATOM   2491  N   GLU C 266      -8.129 -13.209  -5.750  1.00 33.35           N  
ATOM   2492  CA  GLU C 266      -7.776 -13.362  -4.342  1.00 33.35           C  
ATOM   2493  C   GLU C 266      -7.694 -14.835  -3.950  1.00 33.35           C  
ATOM   2494  CB  GLU C 266      -8.789 -12.637  -3.452  1.00 33.35           C  
ATOM   2495  O   GLU C 266      -8.573 -15.625  -4.298  1.00 33.35           O  
ATOM   2496  CG  GLU C 266      -8.309 -11.282  -2.952  1.00 33.35           C  
ATOM   2497  CD  GLU C 266      -9.276 -10.625  -1.980  1.00 33.35           C  
ATOM   2498  OE1 GLU C 266      -8.946  -9.549  -1.430  1.00 33.35           O  
ATOM   2499  OE2 GLU C 266     -10.372 -11.190  -1.766  1.00 33.35           O  
ATOM   2500  N   PRO C 267      -6.538 -15.357  -3.549  1.00 33.54           N  
ATOM   2501  CA  PRO C 267      -6.502 -16.753  -3.108  1.00 33.54           C  
ATOM   2502  C   PRO C 267      -7.650 -17.103  -2.163  1.00 33.54           C  
ATOM   2503  CB  PRO C 267      -5.153 -16.863  -2.393  1.00 33.54           C  
ATOM   2504  O   PRO C 267      -8.070 -16.266  -1.360  1.00 33.54           O  
ATOM   2505  CG  PRO C 267      -4.683 -15.452  -2.247  1.00 33.54           C  
ATOM   2506  CD  PRO C 267      -5.606 -14.558  -3.024  1.00 33.54           C  
ATOM   2507  N   THR C 268      -8.774 -17.756  -2.649  1.00 30.89           N  
ATOM   2508  CA  THR C 268      -9.766 -18.220  -1.686  1.00 30.89           C  
ATOM   2509  C   THR C 268      -9.113 -19.085  -0.612  1.00 30.89           C  
ATOM   2510  CB  THR C 268     -10.887 -19.016  -2.378  1.00 30.89           C  
ATOM   2511  O   THR C 268      -8.242 -19.904  -0.912  1.00 30.89           O  
ATOM   2512  CG2 THR C 268     -12.263 -18.531  -1.932  1.00 30.89           C  
ATOM   2513  OG1 THR C 268     -10.773 -18.855  -3.798  1.00 30.89           O  
ATOM   2514  N   THR C 269      -9.192 -18.642   0.806  1.00 31.34           N  
ATOM   2515  CA  THR C 269      -8.623 -19.338   1.955  1.00 31.34           C  
ATOM   2516  C   THR C 269      -8.963 -20.825   1.910  1.00 31.34           C  
ATOM   2517  CB  THR C 269      -9.125 -18.733   3.279  1.00 31.34           C  
ATOM   2518  O   THR C 269     -10.137 -21.198   1.909  1.00 31.34           O  
ATOM   2519  CG2 THR C 269      -8.043 -18.785   4.353  1.00 31.34           C  
ATOM   2520  OG1 THR C 269      -9.501 -17.367   3.061  1.00 31.34           O  
ATOM   2521  N   THR C 270      -8.435 -21.635   1.054  1.00 33.92           N  
ATOM   2522  CA  THR C 270      -8.893 -23.019   1.106  1.00 33.92           C  
ATOM   2523  C   THR C 270      -8.441 -23.691   2.399  1.00 33.92           C  
ATOM   2524  CB  THR C 270      -8.376 -23.824  -0.101  1.00 33.92           C  
ATOM   2525  O   THR C 270      -7.528 -23.205   3.071  1.00 33.92           O  
ATOM   2526  CG2 THR C 270      -9.393 -24.873  -0.539  1.00 33.92           C  
ATOM   2527  OG1 THR C 270      -8.128 -22.930  -1.193  1.00 33.92           O  
ATOM   2528  N   THR C 271      -9.204 -24.775   2.894  1.00 29.69           N  
ATOM   2529  CA  THR C 271      -9.151 -25.673   4.043  1.00 29.69           C  
ATOM   2530  C   THR C 271      -7.772 -26.316   4.163  1.00 29.69           C  
ATOM   2531  CB  THR C 271     -10.225 -26.771   3.944  1.00 29.69           C  
ATOM   2532  O   THR C 271      -7.180 -26.720   3.160  1.00 29.69           O  
ATOM   2533  CG2 THR C 271     -10.584 -27.315   5.323  1.00 29.69           C  
ATOM   2534  OG1 THR C 271     -11.403 -26.225   3.336  1.00 29.69           O  
ATOM   2535  N   SER C 272      -6.953 -25.923   5.254  1.00 28.54           N  
ATOM   2536  CA  SER C 272      -5.712 -26.577   5.653  1.00 28.54           C  
ATOM   2537  C   SER C 272      -5.871 -28.094   5.683  1.00 28.54           C  
ATOM   2538  CB  SER C 272      -5.259 -26.077   7.025  1.00 28.54           C  
ATOM   2539  O   SER C 272      -6.811 -28.613   6.289  1.00 28.54           O  
ATOM   2540  OG  SER C 272      -6.254 -26.323   8.004  1.00 28.54           O  
ATOM   2541  N   VAL C 273      -5.617 -28.892   4.628  1.00 27.89           N  
ATOM   2542  CA  VAL C 273      -5.748 -30.342   4.722  1.00 27.89           C  
ATOM   2543  C   VAL C 273      -4.497 -30.934   5.366  1.00 27.89           C  
ATOM   2544  CB  VAL C 273      -5.987 -30.981   3.336  1.00 27.89           C  
ATOM   2545  O   VAL C 273      -3.374 -30.607   4.972  1.00 27.89           O  
ATOM   2546  CG1 VAL C 273      -6.269 -32.477   3.472  1.00 27.89           C  
ATOM   2547  CG2 VAL C 273      -7.139 -30.281   2.617  1.00 27.89           C  
ATOM   2548  N   PRO C 274      -4.516 -31.556   6.552  1.00 25.67           N  
ATOM   2549  CA  PRO C 274      -3.325 -32.183   7.131  1.00 25.67           C  
ATOM   2550  C   PRO C 274      -2.614 -33.114   6.152  1.00 25.67           C  
ATOM   2551  CB  PRO C 274      -3.883 -32.965   8.322  1.00 25.67           C  
ATOM   2552  O   PRO C 274      -3.266 -33.782   5.345  1.00 25.67           O  
ATOM   2553  CG  PRO C 274      -5.367 -32.910   8.154  1.00 25.67           C  
ATOM   2554  CD  PRO C 274      -5.684 -31.995   7.006  1.00 25.67           C  
ATOM   2555  N   LEU C 275      -1.392 -33.109   6.045  1.00 25.83           N  
ATOM   2556  CA  LEU C 275      -0.794 -34.202   5.285  1.00 25.83           C  
ATOM   2557  C   LEU C 275      -0.977 -35.531   6.010  1.00 25.83           C  
ATOM   2558  CB  LEU C 275       0.695 -33.937   5.047  1.00 25.83           C  
ATOM   2559  O   LEU C 275      -0.792 -35.611   7.226  1.00 25.83           O  
ATOM   2560  CG  LEU C 275       1.061 -33.276   3.717  1.00 25.83           C  
ATOM   2561  CD1 LEU C 275       2.155 -32.234   3.928  1.00 25.83           C  
ATOM   2562  CD2 LEU C 275       1.503 -34.324   2.702  1.00 25.83           C  
TER    2563      LEU C 275                                                      
ENDMDL                                                                          
END                                                                             
