# Supplementary material for: AI-guided pipeline for protein–protein interaction drug discovery identifies a SARS-CoV-2 inhibitor
Source: Mol Syst Biol. 2024 Mar 11;20(4):428–57. doi: 10.1038/s44320-024-00019-8 (PMC10987651; doi:10.1038/s44320-024-00019-8)
Supplement: Supplementary file 15 — Source Data Fig. 5 [file 44320_2024_19_MOESM15_ESM.zip › Source Data Figure 5/ColabFold/ORF7b-ORF3a_a5d31.result/ORF7b_ORF3a_a5d31_unrelaxed_rank_5_model_5.pdb]

MODEL     1                                                                     
ATOM      1  N   MET B   1      16.364 -39.843  -6.826  1.00 28.18           N  
ATOM      2  CA  MET B   1      15.577 -38.786  -7.456  1.00 28.18           C  
ATOM      3  C   MET B   1      14.300 -38.516  -6.668  1.00 28.18           C  
ATOM      4  CB  MET B   1      15.233 -39.158  -8.899  1.00 28.18           C  
ATOM      5  O   MET B   1      13.540 -39.440  -6.373  1.00 28.18           O  
ATOM      6  CG  MET B   1      15.072 -37.959  -9.819  1.00 28.18           C  
ATOM      7  SD  MET B   1      14.569 -38.439 -11.518  1.00 28.18           S  
ATOM      8  CE  MET B   1      16.146 -39.080 -12.148  1.00 28.18           C  
ATOM      9  N   ILE B   2      14.161 -37.749  -5.750  1.00 30.15           N  
ATOM     10  CA  ILE B   2      13.013 -37.537  -4.875  1.00 30.15           C  
ATOM     11  C   ILE B   2      11.773 -37.237  -5.714  1.00 30.15           C  
ATOM     12  CB  ILE B   2      13.271 -36.390  -3.872  1.00 30.15           C  
ATOM     13  O   ILE B   2      11.793 -36.346  -6.567  1.00 30.15           O  
ATOM     14  CG1 ILE B   2      14.682 -36.504  -3.282  1.00 30.15           C  
ATOM     15  CG2 ILE B   2      12.213 -36.393  -2.765  1.00 30.15           C  
ATOM     16  CD1 ILE B   2      15.177 -35.230  -2.611  1.00 30.15           C  
ATOM     17  N   GLU B   3      10.837 -38.020  -5.933  1.00 31.89           N  
ATOM     18  CA  GLU B   3       9.556 -37.972  -6.632  1.00 31.89           C  
ATOM     19  C   GLU B   3       8.562 -37.075  -5.900  1.00 31.89           C  
ATOM     20  CB  GLU B   3       8.977 -39.380  -6.790  1.00 31.89           C  
ATOM     21  O   GLU B   3       8.183 -37.358  -4.762  1.00 31.89           O  
ATOM     22  CG  GLU B   3       9.788 -40.279  -7.712  1.00 31.89           C  
ATOM     23  CD  GLU B   3       8.926 -41.132  -8.629  1.00 31.89           C  
ATOM     24  OE1 GLU B   3       9.470 -41.753  -9.570  1.00 31.89           O  
ATOM     25  OE2 GLU B   3       7.695 -41.179  -8.405  1.00 31.89           O  
ATOM     26  N   LEU B   4       8.637 -35.734  -5.821  1.00 35.86           N  
ATOM     27  CA  LEU B   4       7.632 -34.859  -5.228  1.00 35.86           C  
ATOM     28  C   LEU B   4       6.297 -34.995  -5.953  1.00 35.86           C  
ATOM     29  CB  LEU B   4       8.101 -33.402  -5.266  1.00 35.86           C  
ATOM     30  O   LEU B   4       6.231 -34.841  -7.175  1.00 35.86           O  
ATOM     31  CG  LEU B   4       7.859 -32.580  -3.999  1.00 35.86           C  
ATOM     32  CD1 LEU B   4       9.156 -32.428  -3.210  1.00 35.86           C  
ATOM     33  CD2 LEU B   4       7.279 -31.214  -4.350  1.00 35.86           C  
ATOM     34  N   SER B   5       5.246 -35.519  -5.177  1.00 40.42           N  
ATOM     35  CA  SER B   5       3.884 -35.639  -5.689  1.00 40.42           C  
ATOM     36  C   SER B   5       3.171 -34.291  -5.688  1.00 40.42           C  
ATOM     37  CB  SER B   5       3.087 -36.647  -4.860  1.00 40.42           C  
ATOM     38  O   SER B   5       3.643 -33.334  -5.070  1.00 40.42           O  
ATOM     39  OG  SER B   5       2.609 -36.051  -3.667  1.00 40.42           O  
ATOM     40  N   LEU B   6       2.270 -34.023  -6.693  1.00 46.13           N  
ATOM     41  CA  LEU B   6       1.381 -32.869  -6.764  1.00 46.13           C  
ATOM     42  C   LEU B   6       0.798 -32.546  -5.392  1.00 46.13           C  
ATOM     43  CB  LEU B   6       0.250 -33.124  -7.764  1.00 46.13           C  
ATOM     44  O   LEU B   6       0.709 -31.377  -5.011  1.00 46.13           O  
ATOM     45  CG  LEU B   6      -0.583 -31.907  -8.171  1.00 46.13           C  
ATOM     46  CD1 LEU B   6       0.079 -31.175  -9.333  1.00 46.13           C  
ATOM     47  CD2 LEU B   6      -2.002 -32.328  -8.537  1.00 46.13           C  
ATOM     48  N   ILE B   7       0.511 -33.488  -4.564  1.00 47.22           N  
ATOM     49  CA  ILE B   7      -0.063 -33.306  -3.235  1.00 47.22           C  
ATOM     50  C   ILE B   7       0.972 -32.674  -2.307  1.00 47.22           C  
ATOM     51  CB  ILE B   7      -0.563 -34.645  -2.647  1.00 47.22           C  
ATOM     52  O   ILE B   7       0.646 -31.788  -1.514  1.00 47.22           O  
ATOM     53  CG1 ILE B   7      -1.889 -35.053  -3.299  1.00 47.22           C  
ATOM     54  CG2 ILE B   7      -0.708 -34.546  -1.126  1.00 47.22           C  
ATOM     55  CD1 ILE B   7      -2.226 -36.529  -3.146  1.00 47.22           C  
ATOM     56  N   ASP B   8       2.161 -33.125  -2.441  1.00 45.57           N  
ATOM     57  CA  ASP B   8       3.232 -32.577  -1.614  1.00 45.57           C  
ATOM     58  C   ASP B   8       3.458 -31.098  -1.919  1.00 45.57           C  
ATOM     59  CB  ASP B   8       4.528 -33.362  -1.824  1.00 45.57           C  
ATOM     60  O   ASP B   8       3.665 -30.295  -1.006  1.00 45.57           O  
ATOM     61  CG  ASP B   8       4.563 -34.667  -1.049  1.00 45.57           C  
ATOM     62  OD1 ASP B   8       3.849 -34.791  -0.030  1.00 45.57           O  
ATOM     63  OD2 ASP B   8       5.313 -35.579  -1.458  1.00 45.57           O  
ATOM     64  N   PHE B   9       3.349 -30.789  -3.127  1.00 47.42           N  
ATOM     65  CA  PHE B   9       3.461 -29.399  -3.552  1.00 47.42           C  
ATOM     66  C   PHE B   9       2.360 -28.551  -2.927  1.00 47.42           C  
ATOM     67  CB  PHE B   9       3.399 -29.296  -5.079  1.00 47.42           C  
ATOM     68  O   PHE B   9       2.629 -27.476  -2.386  1.00 47.42           O  
ATOM     69  CG  PHE B   9       3.480 -27.885  -5.597  1.00 47.42           C  
ATOM     70  CD1 PHE B   9       2.327 -27.186  -5.931  1.00 47.42           C  
ATOM     71  CD2 PHE B   9       4.710 -27.258  -5.749  1.00 47.42           C  
ATOM     72  CE1 PHE B   9       2.398 -25.879  -6.410  1.00 47.42           C  
ATOM     73  CE2 PHE B   9       4.789 -25.953  -6.226  1.00 47.42           C  
ATOM     74  CZ  PHE B   9       3.633 -25.266  -6.557  1.00 47.42           C  
ATOM     75  N   TYR B  10       1.154 -29.005  -3.071  1.00 48.39           N  
ATOM     76  CA  TYR B  10       0.017 -28.278  -2.519  1.00 48.39           C  
ATOM     77  C   TYR B  10       0.154 -28.116  -1.010  1.00 48.39           C  
ATOM     78  CB  TYR B  10      -1.294 -28.999  -2.849  1.00 48.39           C  
ATOM     79  O   TYR B  10      -0.125 -27.045  -0.466  1.00 48.39           O  
ATOM     80  CG  TYR B  10      -1.957 -28.503  -4.111  1.00 48.39           C  
ATOM     81  CD1 TYR B  10      -2.649 -27.294  -4.129  1.00 48.39           C  
ATOM     82  CD2 TYR B  10      -1.895 -29.243  -5.287  1.00 48.39           C  
ATOM     83  CE1 TYR B  10      -3.264 -26.834  -5.289  1.00 48.39           C  
ATOM     84  CE2 TYR B  10      -2.506 -28.793  -6.453  1.00 48.39           C  
ATOM     85  OH  TYR B  10      -3.793 -27.139  -7.595  1.00 48.39           O  
ATOM     86  CZ  TYR B  10      -3.187 -27.589  -6.444  1.00 48.39           C  
ATOM     87  N   LEU B  11       0.607 -29.034  -0.370  1.00 48.88           N  
ATOM     88  CA  LEU B  11       0.765 -28.989   1.079  1.00 48.88           C  
ATOM     89  C   LEU B  11       1.866 -28.012   1.476  1.00 48.88           C  
ATOM     90  CB  LEU B  11       1.082 -30.383   1.627  1.00 48.88           C  
ATOM     91  O   LEU B  11       1.721 -27.270   2.451  1.00 48.88           O  
ATOM     92  CG  LEU B  11      -0.112 -31.316   1.841  1.00 48.88           C  
ATOM     93  CD1 LEU B  11       0.369 -32.721   2.188  1.00 48.88           C  
ATOM     94  CD2 LEU B  11      -1.027 -30.772   2.933  1.00 48.88           C  
ATOM     95  N   CYS B  12       2.894 -27.960   0.732  1.00 49.62           N  
ATOM     96  CA  CYS B  12       3.977 -27.019   0.995  1.00 49.62           C  
ATOM     97  C   CYS B  12       3.512 -25.582   0.790  1.00 49.62           C  
ATOM     98  CB  CYS B  12       5.173 -27.311   0.089  1.00 49.62           C  
ATOM     99  O   CYS B  12       3.819 -24.704   1.599  1.00 49.62           O  
ATOM    100  SG  CYS B  12       6.671 -26.412   0.548  1.00 49.62           S  
ATOM    101  N   PHE B  13       2.807 -25.522  -0.189  1.00 52.24           N  
ATOM    102  CA  PHE B  13       2.253 -24.208  -0.495  1.00 52.24           C  
ATOM    103  C   PHE B  13       1.309 -23.747   0.609  1.00 52.24           C  
ATOM    104  CB  PHE B  13       1.517 -24.233  -1.838  1.00 52.24           C  
ATOM    105  O   PHE B  13       1.376 -22.598   1.050  1.00 52.24           O  
ATOM    106  CG  PHE B  13       1.021 -22.884  -2.284  1.00 52.24           C  
ATOM    107  CD1 PHE B  13      -0.323 -22.550  -2.173  1.00 52.24           C  
ATOM    108  CD2 PHE B  13       1.900 -21.949  -2.815  1.00 52.24           C  
ATOM    109  CE1 PHE B  13      -0.785 -21.302  -2.585  1.00 52.24           C  
ATOM    110  CE2 PHE B  13       1.446 -20.699  -3.229  1.00 52.24           C  
ATOM    111  CZ  PHE B  13       0.103 -20.379  -3.113  1.00 52.24           C  
ATOM    112  N   LEU B  14       0.472 -24.567   0.980  1.00 51.87           N  
ATOM    113  CA  LEU B  14      -0.450 -24.260   2.068  1.00 51.87           C  
ATOM    114  C   LEU B  14       0.310 -23.932   3.349  1.00 51.87           C  
ATOM    115  CB  LEU B  14      -1.402 -25.434   2.311  1.00 51.87           C  
ATOM    116  O   LEU B  14      -0.045 -22.992   4.063  1.00 51.87           O  
ATOM    117  CG  LEU B  14      -2.636 -25.140   3.166  1.00 51.87           C  
ATOM    118  CD1 LEU B  14      -3.753 -24.562   2.304  1.00 51.87           C  
ATOM    119  CD2 LEU B  14      -3.104 -26.403   3.881  1.00 51.87           C  
ATOM    120  N   ALA B  15       1.277 -24.664   3.640  1.00 50.23           N  
ATOM    121  CA  ALA B  15       2.098 -24.421   4.823  1.00 50.23           C  
ATOM    122  C   ALA B  15       2.780 -23.058   4.746  1.00 50.23           C  
ATOM    123  CB  ALA B  15       3.140 -25.526   4.983  1.00 50.23           C  
ATOM    124  O   ALA B  15       2.825 -22.323   5.736  1.00 50.23           O  
ATOM    125  N   PHE B  16       3.217 -22.784   3.624  1.00 53.09           N  
ATOM    126  CA  PHE B  16       3.866 -21.496   3.411  1.00 53.09           C  
ATOM    127  C   PHE B  16       2.877 -20.353   3.605  1.00 53.09           C  
ATOM    128  CB  PHE B  16       4.481 -21.428   2.010  1.00 53.09           C  
ATOM    129  O   PHE B  16       3.192 -19.357   4.259  1.00 53.09           O  
ATOM    130  CG  PHE B  16       5.199 -20.137   1.724  1.00 53.09           C  
ATOM    131  CD1 PHE B  16       4.622 -19.169   0.911  1.00 53.09           C  
ATOM    132  CD2 PHE B  16       6.452 -19.890   2.270  1.00 53.09           C  
ATOM    133  CE1 PHE B  16       5.285 -17.973   0.645  1.00 53.09           C  
ATOM    134  CE2 PHE B  16       7.120 -18.697   2.009  1.00 53.09           C  
ATOM    135  CZ  PHE B  16       6.536 -17.741   1.195  1.00 53.09           C  
ATOM    136  N   LEU B  17       1.717 -20.486   3.016  1.00 52.14           N  
ATOM    137  CA  LEU B  17       0.677 -19.477   3.186  1.00 52.14           C  
ATOM    138  C   LEU B  17       0.329 -19.298   4.660  1.00 52.14           C  
ATOM    139  CB  LEU B  17      -0.577 -19.862   2.397  1.00 52.14           C  
ATOM    140  O   LEU B  17       0.179 -18.169   5.134  1.00 52.14           O  
ATOM    141  CG  LEU B  17      -0.639 -19.383   0.946  1.00 52.14           C  
ATOM    142  CD1 LEU B  17      -1.847 -19.987   0.239  1.00 52.14           C  
ATOM    143  CD2 LEU B  17      -0.684 -17.860   0.887  1.00 52.14           C  
ATOM    144  N   LEU B  18       0.203 -20.311   5.298  1.00 52.31           N  
ATOM    145  CA  LEU B  18      -0.081 -20.264   6.728  1.00 52.31           C  
ATOM    146  C   LEU B  18       1.044 -19.562   7.482  1.00 52.31           C  
ATOM    147  CB  LEU B  18      -0.278 -21.677   7.283  1.00 52.31           C  
ATOM    148  O   LEU B  18       0.787 -18.780   8.401  1.00 52.31           O  
ATOM    149  CG  LEU B  18      -1.705 -22.227   7.245  1.00 52.31           C  
ATOM    150  CD1 LEU B  18      -1.697 -23.736   7.467  1.00 52.31           C  
ATOM    151  CD2 LEU B  18      -2.574 -21.532   8.287  1.00 52.31           C  
ATOM    152  N   PHE B  19       2.202 -19.855   7.089  1.00 53.10           N  
ATOM    153  CA  PHE B  19       3.366 -19.221   7.696  1.00 53.10           C  
ATOM    154  C   PHE B  19       3.332 -17.712   7.485  1.00 53.10           C  
ATOM    155  CB  PHE B  19       4.660 -19.803   7.116  1.00 53.10           C  
ATOM    156  O   PHE B  19       3.583 -16.945   8.416  1.00 53.10           O  
ATOM    157  CG  PHE B  19       5.910 -19.200   7.696  1.00 53.10           C  
ATOM    158  CD1 PHE B  19       6.654 -18.277   6.971  1.00 53.10           C  
ATOM    159  CD2 PHE B  19       6.342 -19.555   8.968  1.00 53.10           C  
ATOM    160  CE1 PHE B  19       7.812 -17.716   7.506  1.00 53.10           C  
ATOM    161  CE2 PHE B  19       7.498 -19.000   9.508  1.00 53.10           C  
ATOM    162  CZ  PHE B  19       8.232 -18.081   8.776  1.00 53.10           C  
ATOM    163  N   LEU B  20       3.023 -17.388   6.347  1.00 51.87           N  
ATOM    164  CA  LEU B  20       2.937 -15.964   6.041  1.00 51.87           C  
ATOM    165  C   LEU B  20       1.837 -15.298   6.860  1.00 51.87           C  
ATOM    166  CB  LEU B  20       2.678 -15.751   4.547  1.00 51.87           C  
ATOM    167  O   LEU B  20       2.023 -14.193   7.375  1.00 51.87           O  
ATOM    168  CG  LEU B  20       3.891 -15.879   3.624  1.00 51.87           C  
ATOM    169  CD1 LEU B  20       3.465 -15.739   2.166  1.00 51.87           C  
ATOM    170  CD2 LEU B  20       4.947 -14.838   3.980  1.00 51.87           C  
ATOM    171  N   VAL B  21       0.732 -15.897   6.959  1.00 50.70           N  
ATOM    172  CA  VAL B  21      -0.376 -15.403   7.769  1.00 50.70           C  
ATOM    173  C   VAL B  21       0.071 -15.257   9.222  1.00 50.70           C  
ATOM    174  CB  VAL B  21      -1.604 -16.335   7.680  1.00 50.70           C  
ATOM    175  O   VAL B  21      -0.236 -14.258   9.876  1.00 50.70           O  
ATOM    176  CG1 VAL B  21      -2.671 -15.921   8.693  1.00 50.70           C  
ATOM    177  CG2 VAL B  21      -2.176 -16.330   6.264  1.00 50.70           C  
ATOM    178  N   LEU B  22       0.807 -16.167   9.648  1.00 51.81           N  
ATOM    179  CA  LEU B  22       1.289 -16.135  11.024  1.00 51.81           C  
ATOM    180  C   LEU B  22       2.230 -14.955  11.243  1.00 51.81           C  
ATOM    181  CB  LEU B  22       2.003 -17.444  11.373  1.00 51.81           C  
ATOM    182  O   LEU B  22       2.122 -14.248  12.247  1.00 51.81           O  
ATOM    183  CG  LEU B  22       1.387 -18.272  12.501  1.00 51.81           C  
ATOM    184  CD1 LEU B  22       1.434 -19.757  12.155  1.00 51.81           C  
ATOM    185  CD2 LEU B  22       2.106 -18.002  13.818  1.00 51.81           C  
ATOM    186  N   ILE B  23       3.109 -14.772  10.321  1.00 50.58           N  
ATOM    187  CA  ILE B  23       4.050 -13.664  10.440  1.00 50.58           C  
ATOM    188  C   ILE B  23       3.291 -12.339  10.435  1.00 50.58           C  
ATOM    189  CB  ILE B  23       5.095 -13.686   9.302  1.00 50.58           C  
ATOM    190  O   ILE B  23       3.598 -11.438  11.219  1.00 50.58           O  
ATOM    191  CG1 ILE B  23       6.041 -14.881   9.468  1.00 50.58           C  
ATOM    192  CG2 ILE B  23       5.878 -12.370   9.261  1.00 50.58           C  
ATOM    193  CD1 ILE B  23       7.021 -15.059   8.317  1.00 50.58           C  
ATOM    194  N   MET B  24       2.308 -12.337   9.619  1.00 51.24           N  
ATOM    195  CA  MET B  24       1.484 -11.134   9.549  1.00 51.24           C  
ATOM    196  C   MET B  24       0.761 -10.893  10.869  1.00 51.24           C  
ATOM    197  CB  MET B  24       0.470 -11.242   8.409  1.00 51.24           C  
ATOM    198  O   MET B  24       0.697  -9.760  11.349  1.00 51.24           O  
ATOM    199  CG  MET B  24       0.808 -10.380   7.204  1.00 51.24           C  
ATOM    200  SD  MET B  24      -0.609 -10.191   6.054  1.00 51.24           S  
ATOM    201  CE  MET B  24      -1.615  -8.998   6.978  1.00 51.24           C  
ATOM    202  N   LEU B  25       0.322 -11.902  11.433  1.00 50.11           N  
ATOM    203  CA  LEU B  25      -0.376 -11.801  12.710  1.00 50.11           C  
ATOM    204  C   LEU B  25       0.571 -11.337  13.812  1.00 50.11           C  
ATOM    205  CB  LEU B  25      -0.997 -13.148  13.089  1.00 50.11           C  
ATOM    206  O   LEU B  25       0.194 -10.524  14.659  1.00 50.11           O  
ATOM    207  CG  LEU B  25      -2.389 -13.436  12.525  1.00 50.11           C  
ATOM    208  CD1 LEU B  25      -2.690 -14.929  12.591  1.00 50.11           C  
ATOM    209  CD2 LEU B  25      -3.447 -12.637  13.279  1.00 50.11           C  
ATOM    210  N   ILE B  26       1.769 -11.849  13.690  1.00 49.45           N  
ATOM    211  CA  ILE B  26       2.760 -11.484  14.696  1.00 49.45           C  
ATOM    212  C   ILE B  26       3.113 -10.005  14.559  1.00 49.45           C  
ATOM    213  CB  ILE B  26       4.032 -12.352  14.578  1.00 49.45           C  
ATOM    214  O   ILE B  26       3.177  -9.280  15.555  1.00 49.45           O  
ATOM    215  CG1 ILE B  26       3.722 -13.808  14.946  1.00 49.45           C  
ATOM    216  CG2 ILE B  26       5.152 -11.792  15.459  1.00 49.45           C  
ATOM    217  CD1 ILE B  26       4.875 -14.769  14.694  1.00 49.45           C  
ATOM    218  N   ILE B  27       3.319  -9.617  13.386  1.00 48.68           N  
ATOM    219  CA  ILE B  27       3.653  -8.219  13.138  1.00 48.68           C  
ATOM    220  C   ILE B  27       2.504  -7.325  13.598  1.00 48.68           C  
ATOM    221  CB  ILE B  27       3.962  -7.969  11.645  1.00 48.68           C  
ATOM    222  O   ILE B  27       2.730  -6.292  14.233  1.00 48.68           O  
ATOM    223  CG1 ILE B  27       5.249  -8.695  11.237  1.00 48.68           C  
ATOM    224  CG2 ILE B  27       4.066  -6.468  11.359  1.00 48.68           C  
ATOM    225  CD1 ILE B  27       5.537  -8.654   9.742  1.00 48.68           C  
ATOM    226  N   PHE B  28       1.365  -7.727  13.338  1.00 48.17           N  
ATOM    227  CA  PHE B  28       0.172  -6.999  13.754  1.00 48.17           C  
ATOM    228  C   PHE B  28       0.089  -6.920  15.274  1.00 48.17           C  
ATOM    229  CB  PHE B  28      -1.088  -7.665  13.194  1.00 48.17           C  
ATOM    230  O   PHE B  28      -0.208  -5.860  15.830  1.00 48.17           O  
ATOM    231  CG  PHE B  28      -2.341  -6.856  13.392  1.00 48.17           C  
ATOM    232  CD1 PHE B  28      -3.225  -7.158  14.420  1.00 48.17           C  
ATOM    233  CD2 PHE B  28      -2.635  -5.792  12.548  1.00 48.17           C  
ATOM    234  CE1 PHE B  28      -4.386  -6.411  14.605  1.00 48.17           C  
ATOM    235  CE2 PHE B  28      -3.794  -5.041  12.727  1.00 48.17           C  
ATOM    236  CZ  PHE B  28      -4.668  -5.352  13.756  1.00 48.17           C  
ATOM    237  N   TRP B  29       0.300  -7.990  15.803  1.00 49.85           N  
ATOM    238  CA  TRP B  29       0.278  -8.033  17.261  1.00 49.85           C  
ATOM    239  C   TRP B  29       1.304  -7.070  17.850  1.00 49.85           C  
ATOM    240  CB  TRP B  29       0.546  -9.454  17.762  1.00 49.85           C  
ATOM    241  O   TRP B  29       0.997  -6.314  18.774  1.00 49.85           O  
ATOM    242  CG  TRP B  29       0.307  -9.638  19.231  1.00 49.85           C  
ATOM    243  CD1 TRP B  29      -0.895  -9.599  19.881  1.00 49.85           C  
ATOM    244  CD2 TRP B  29       1.297  -9.884  20.234  1.00 49.85           C  
ATOM    245  CE2 TRP B  29       0.624  -9.985  21.471  1.00 49.85           C  
ATOM    246  CE3 TRP B  29       2.691 -10.031  20.205  1.00 49.85           C  
ATOM    247  NE1 TRP B  29      -0.712  -9.807  21.229  1.00 49.85           N  
ATOM    248  CH2 TRP B  29       2.661 -10.365  22.615  1.00 49.85           C  
ATOM    249  CZ2 TRP B  29       1.298 -10.226  22.671  1.00 49.85           C  
ATOM    250  CZ3 TRP B  29       3.360 -10.270  21.400  1.00 49.85           C  
ATOM    251  N   PHE B  30       2.453  -7.111  17.300  1.00 49.52           N  
ATOM    252  CA  PHE B  30       3.521  -6.253  17.801  1.00 49.52           C  
ATOM    253  C   PHE B  30       3.190  -4.784  17.567  1.00 49.52           C  
ATOM    254  CB  PHE B  30       4.853  -6.605  17.132  1.00 49.52           C  
ATOM    255  O   PHE B  30       3.456  -3.938  18.423  1.00 49.52           O  
ATOM    256  CG  PHE B  30       6.044  -6.467  18.041  1.00 49.52           C  
ATOM    257  CD1 PHE B  30       6.786  -5.292  18.065  1.00 49.52           C  
ATOM    258  CD2 PHE B  30       6.423  -7.513  18.872  1.00 49.52           C  
ATOM    259  CE1 PHE B  30       7.889  -5.162  18.906  1.00 49.52           C  
ATOM    260  CE2 PHE B  30       7.524  -7.391  19.715  1.00 49.52           C  
ATOM    261  CZ  PHE B  30       8.256  -6.214  19.729  1.00 49.52           C  
ATOM    262  N   SER B  31       2.685  -4.533  16.447  1.00 45.02           N  
ATOM    263  CA  SER B  31       2.304  -3.166  16.108  1.00 45.02           C  
ATOM    264  C   SER B  31       1.250  -2.631  17.072  1.00 45.02           C  
ATOM    265  CB  SER B  31       1.779  -3.094  14.674  1.00 45.02           C  
ATOM    266  O   SER B  31       1.310  -1.471  17.484  1.00 45.02           O  
ATOM    267  OG  SER B  31       2.839  -3.230  13.743  1.00 45.02           O  
ATOM    268  N   LEU B  32       0.354  -3.489  17.405  1.00 46.76           N  
ATOM    269  CA  LEU B  32      -0.694  -3.117  18.349  1.00 46.76           C  
ATOM    270  C   LEU B  32      -0.114  -2.877  19.739  1.00 46.76           C  
ATOM    271  CB  LEU B  32      -1.769  -4.205  18.413  1.00 46.76           C  
ATOM    272  O   LEU B  32      -0.533  -1.953  20.440  1.00 46.76           O  
ATOM    273  CG  LEU B  32      -2.812  -4.194  17.294  1.00 46.76           C  
ATOM    274  CD1 LEU B  32      -3.581  -5.511  17.274  1.00 46.76           C  
ATOM    275  CD2 LEU B  32      -3.765  -3.015  17.463  1.00 46.76           C  
ATOM    276  N   GLU B  33       0.770  -3.816  20.136  1.00 48.27           N  
ATOM    277  CA  GLU B  33       1.385  -3.725  21.457  1.00 48.27           C  
ATOM    278  C   GLU B  33       2.219  -2.455  21.590  1.00 48.27           C  
ATOM    279  CB  GLU B  33       2.253  -4.956  21.731  1.00 48.27           C  
ATOM    280  O   GLU B  33       2.216  -1.811  22.642  1.00 48.27           O  
ATOM    281  CG  GLU B  33       2.553  -5.180  23.206  1.00 48.27           C  
ATOM    282  CD  GLU B  33       1.320  -5.536  24.022  1.00 48.27           C  
ATOM    283  OE1 GLU B  33       1.298  -5.256  25.242  1.00 48.27           O  
ATOM    284  OE2 GLU B  33       0.369  -6.099  23.436  1.00 48.27           O  
ATOM    285  N   LEU B  34       2.927  -2.149  20.574  1.00 47.71           N  
ATOM    286  CA  LEU B  34       3.763  -0.954  20.582  1.00 47.71           C  
ATOM    287  C   LEU B  34       2.910   0.306  20.687  1.00 47.71           C  
ATOM    288  CB  LEU B  34       4.627  -0.896  19.319  1.00 47.71           C  
ATOM    289  O   LEU B  34       3.290   1.263  21.365  1.00 47.71           O  
ATOM    290  CG  LEU B  34       6.054  -1.431  19.448  1.00 47.71           C  
ATOM    291  CD1 LEU B  34       6.509  -2.049  18.130  1.00 47.71           C  
ATOM    292  CD2 LEU B  34       7.005  -0.320  19.880  1.00 47.71           C  
ATOM    293  N   GLN B  35       1.810   0.252  20.112  1.00 41.91           N  
ATOM    294  CA  GLN B  35       0.896   1.388  20.170  1.00 41.91           C  
ATOM    295  C   GLN B  35       0.320   1.559  21.572  1.00 41.91           C  
ATOM    296  CB  GLN B  35      -0.235   1.220  19.154  1.00 41.91           C  
ATOM    297  O   GLN B  35       0.176   2.683  22.057  1.00 41.91           O  
ATOM    298  CG  GLN B  35      -0.943   2.521  18.802  1.00 41.91           C  
ATOM    299  CD  GLN B  35      -1.823   2.396  17.572  1.00 41.91           C  
ATOM    300  NE2 GLN B  35      -2.599   3.437  17.290  1.00 41.91           N  
ATOM    301  OE1 GLN B  35      -1.805   1.372  16.881  1.00 41.91           O  
ATOM    302  N   ASP B  36       0.023   0.504  22.215  1.00 44.16           N  
ATOM    303  CA  ASP B  36      -0.528   0.523  23.566  1.00 44.16           C  
ATOM    304  C   ASP B  36       0.492   1.058  24.568  1.00 44.16           C  
ATOM    305  CB  ASP B  36      -0.986  -0.877  23.979  1.00 44.16           C  
ATOM    306  O   ASP B  36       0.142   1.819  25.472  1.00 44.16           O  
ATOM    307  CG  ASP B  36      -2.498  -1.016  24.029  1.00 44.16           C  
ATOM    308  OD1 ASP B  36      -3.210  -0.023  23.767  1.00 44.16           O  
ATOM    309  OD2 ASP B  36      -2.981  -2.128  24.335  1.00 44.16           O  
ATOM    310  N   HIS B  37       1.627   0.574  24.449  1.00 42.95           N  
ATOM    311  CA  HIS B  37       2.666   1.026  25.368  1.00 42.95           C  
ATOM    312  C   HIS B  37       2.954   2.513  25.185  1.00 42.95           C  
ATOM    313  CB  HIS B  37       3.947   0.215  25.169  1.00 42.95           C  
ATOM    314  O   HIS B  37       3.221   3.222  26.158  1.00 42.95           O  
ATOM    315  CG  HIS B  37       4.308  -0.634  26.346  1.00 42.95           C  
ATOM    316  CD2 HIS B  37       5.454  -1.286  26.654  1.00 42.95           C  
ATOM    317  ND1 HIS B  37       3.429  -0.892  27.376  1.00 42.95           N  
ATOM    318  CE1 HIS B  37       4.021  -1.667  28.269  1.00 42.95           C  
ATOM    319  NE2 HIS B  37       5.251  -1.920  27.854  1.00 42.95           N  
ATOM    320  N   ASN B  38       2.859   2.936  23.953  1.00 40.07           N  
ATOM    321  CA  ASN B  38       3.097   4.347  23.668  1.00 40.07           C  
ATOM    322  C   ASN B  38       1.972   5.226  24.208  1.00 40.07           C  
ATOM    323  CB  ASN B  38       3.269   4.569  22.164  1.00 40.07           C  
ATOM    324  O   ASN B  38       2.213   6.354  24.642  1.00 40.07           O  
ATOM    325  CG  ASN B  38       4.708   4.416  21.712  1.00 40.07           C  
ATOM    326  ND2 ASN B  38       4.934   4.519  20.408  1.00 40.07           N  
ATOM    327  OD1 ASN B  38       5.609   4.206  22.528  1.00 40.07           O  
ATOM    328  N   GLU B  39       0.759   4.734  24.216  1.00 39.35           N  
ATOM    329  CA  GLU B  39      -0.384   5.470  24.747  1.00 39.35           C  
ATOM    330  C   GLU B  39      -0.350   5.517  26.272  1.00 39.35           C  
ATOM    331  CB  GLU B  39      -1.697   4.845  24.269  1.00 39.35           C  
ATOM    332  O   GLU B  39      -0.767   6.507  26.878  1.00 39.35           O  
ATOM    333  CG  GLU B  39      -1.978   5.062  22.790  1.00 39.35           C  
ATOM    334  CD  GLU B  39      -3.428   5.417  22.501  1.00 39.35           C  
ATOM    335  OE1 GLU B  39      -3.704   6.032  21.445  1.00 39.35           O  
ATOM    336  OE2 GLU B  39      -4.295   5.079  23.337  1.00 39.35           O  
ATOM    337  N   THR B  40       0.106   4.411  26.863  1.00 36.34           N  
ATOM    338  CA  THR B  40       0.149   4.388  28.321  1.00 36.34           C  
ATOM    339  C   THR B  40       1.237   5.322  28.844  1.00 36.34           C  
ATOM    340  CB  THR B  40       0.393   2.963  28.850  1.00 36.34           C  
ATOM    341  O   THR B  40       1.079   5.936  29.902  1.00 36.34           O  
ATOM    342  CG2 THR B  40      -0.924   2.239  29.109  1.00 36.34           C  
ATOM    343  OG1 THR B  40       1.150   2.224  27.884  1.00 36.34           O  
ATOM    344  N   CYS B  41       2.250   5.412  28.135  1.00 35.20           N  
ATOM    345  CA  CYS B  41       3.332   6.266  28.612  1.00 35.20           C  
ATOM    346  C   CYS B  41       2.964   7.739  28.477  1.00 35.20           C  
ATOM    347  CB  CYS B  41       4.620   5.981  27.841  1.00 35.20           C  
ATOM    348  O   CYS B  41       3.362   8.561  29.304  1.00 35.20           O  
ATOM    349  SG  CYS B  41       5.964   5.357  28.874  1.00 35.20           S  
ATOM    350  N   HIS B  42       2.023   8.025  27.617  1.00 33.16           N  
ATOM    351  CA  HIS B  42       1.593   9.412  27.480  1.00 33.16           C  
ATOM    352  C   HIS B  42       0.403   9.711  28.387  1.00 33.16           C  
ATOM    353  CB  HIS B  42       1.235   9.721  26.025  1.00 33.16           C  
ATOM    354  O   HIS B  42       0.022  10.872  28.553  1.00 33.16           O  
ATOM    355  CG  HIS B  42       2.418  10.065  25.177  1.00 33.16           C  
ATOM    356  CD2 HIS B  42       3.052   9.363  24.208  1.00 33.16           C  
ATOM    357  ND1 HIS B  42       3.087  11.265  25.285  1.00 33.16           N  
ATOM    358  CE1 HIS B  42       4.083  11.286  24.415  1.00 33.16           C  
ATOM    359  NE2 HIS B  42       4.084  10.144  23.750  1.00 33.16           N  
ATOM    360  N   ALA B  43      -0.150   8.677  29.121  1.00 28.49           N  
ATOM    361  CA  ALA B  43      -1.147   8.988  30.142  1.00 28.49           C  
ATOM    362  C   ALA B  43      -0.487   9.234  31.496  1.00 28.49           C  
ATOM    363  CB  ALA B  43      -2.169   7.859  30.250  1.00 28.49           C  
ATOM    364  O   ALA B  43       0.535   8.623  31.816  1.00 28.49           O  
TER     365      ALA B  43                                                      
ATOM    366  N   MET C   1      20.816 -26.698   6.641  1.00 23.60           N  
ATOM    367  CA  MET C   1      20.832 -26.601   5.184  1.00 23.60           C  
ATOM    368  C   MET C   1      20.314 -27.887   4.548  1.00 23.60           C  
ATOM    369  CB  MET C   1      22.244 -26.300   4.680  1.00 23.60           C  
ATOM    370  O   MET C   1      19.813 -27.869   3.422  1.00 23.60           O  
ATOM    371  CG  MET C   1      22.446 -24.857   4.248  1.00 23.60           C  
ATOM    372  SD  MET C   1      24.192 -24.489   3.818  1.00 23.60           S  
ATOM    373  CE  MET C   1      24.046 -24.302   2.019  1.00 23.60           C  
ATOM    374  N   ASP C   2      20.615 -29.090   5.169  1.00 28.56           N  
ATOM    375  CA  ASP C   2      20.235 -30.465   4.860  1.00 28.56           C  
ATOM    376  C   ASP C   2      18.748 -30.696   5.119  1.00 28.56           C  
ATOM    377  CB  ASP C   2      21.071 -31.450   5.681  1.00 28.56           C  
ATOM    378  O   ASP C   2      18.084 -31.408   4.363  1.00 28.56           O  
ATOM    379  CG  ASP C   2      22.236 -32.034   4.900  1.00 28.56           C  
ATOM    380  OD1 ASP C   2      22.176 -32.070   3.652  1.00 28.56           O  
ATOM    381  OD2 ASP C   2      23.220 -32.464   5.538  1.00 28.56           O  
ATOM    382  N   LEU C   3      18.036 -29.988   6.175  1.00 28.05           N  
ATOM    383  CA  LEU C   3      16.631 -30.015   6.566  1.00 28.05           C  
ATOM    384  C   LEU C   3      15.759 -29.353   5.505  1.00 28.05           C  
ATOM    385  CB  LEU C   3      16.435 -29.315   7.914  1.00 28.05           C  
ATOM    386  O   LEU C   3      14.695 -29.871   5.158  1.00 28.05           O  
ATOM    387  CG  LEU C   3      15.240 -29.775   8.749  1.00 28.05           C  
ATOM    388  CD1 LEU C   3      15.687 -30.778   9.808  1.00 28.05           C  
ATOM    389  CD2 LEU C   3      14.548 -28.580   9.396  1.00 28.05           C  
ATOM    390  N   PHE C   4      16.006 -28.385   4.813  1.00 29.53           N  
ATOM    391  CA  PHE C   4      15.442 -27.610   3.715  1.00 29.53           C  
ATOM    392  C   PHE C   4      15.426 -28.426   2.428  1.00 29.53           C  
ATOM    393  CB  PHE C   4      16.235 -26.316   3.506  1.00 29.53           C  
ATOM    394  O   PHE C   4      14.416 -28.466   1.723  1.00 29.53           O  
ATOM    395  CG  PHE C   4      15.428 -25.202   2.895  1.00 29.53           C  
ATOM    396  CD1 PHE C   4      15.464 -24.969   1.525  1.00 29.53           C  
ATOM    397  CD2 PHE C   4      14.634 -24.387   3.691  1.00 29.53           C  
ATOM    398  CE1 PHE C   4      14.719 -23.939   0.957  1.00 29.53           C  
ATOM    399  CE2 PHE C   4      13.886 -23.355   3.130  1.00 29.53           C  
ATOM    400  CZ  PHE C   4      13.931 -23.132   1.763  1.00 29.53           C  
ATOM    401  N   MET C   5      16.374 -29.088   2.038  1.00 29.29           N  
ATOM    402  CA  MET C   5      16.512 -29.927   0.851  1.00 29.29           C  
ATOM    403  C   MET C   5      15.622 -31.162   0.952  1.00 29.29           C  
ATOM    404  CB  MET C   5      17.969 -30.348   0.655  1.00 29.29           C  
ATOM    405  O   MET C   5      15.056 -31.608  -0.047  1.00 29.29           O  
ATOM    406  CG  MET C   5      18.812 -29.315  -0.076  1.00 29.29           C  
ATOM    407  SD  MET C   5      18.459 -29.267  -1.876  1.00 29.29           S  
ATOM    408  CE  MET C   5      19.658 -28.013  -2.405  1.00 29.29           C  
ATOM    409  N   ARG C   6      15.388 -31.750   2.259  1.00 29.60           N  
ATOM    410  CA  ARG C   6      14.573 -32.905   2.620  1.00 29.60           C  
ATOM    411  C   ARG C   6      13.086 -32.573   2.538  1.00 29.60           C  
ATOM    412  CB  ARG C   6      14.924 -33.394   4.027  1.00 29.60           C  
ATOM    413  O   ARG C   6      12.270 -33.433   2.202  1.00 29.60           O  
ATOM    414  CG  ARG C   6      15.980 -34.486   4.053  1.00 29.60           C  
ATOM    415  CD  ARG C   6      16.132 -35.091   5.442  1.00 29.60           C  
ATOM    416  NE  ARG C   6      17.116 -36.169   5.457  1.00 29.60           N  
ATOM    417  NH1 ARG C   6      16.793 -36.714   7.678  1.00 29.60           N  
ATOM    418  NH2 ARG C   6      18.321 -37.870   6.420  1.00 29.60           N  
ATOM    419  CZ  ARG C   6      17.408 -36.915   6.518  1.00 29.60           C  
ATOM    420  N   ILE C   7      12.519 -31.302   2.690  1.00 29.19           N  
ATOM    421  CA  ILE C   7      11.202 -30.676   2.680  1.00 29.19           C  
ATOM    422  C   ILE C   7      10.752 -30.444   1.239  1.00 29.19           C  
ATOM    423  CB  ILE C   7      11.204 -29.343   3.462  1.00 29.19           C  
ATOM    424  O   ILE C   7       9.606 -30.733   0.885  1.00 29.19           O  
ATOM    425  CG1 ILE C   7      11.490 -29.596   4.946  1.00 29.19           C  
ATOM    426  CG2 ILE C   7       9.873 -28.608   3.278  1.00 29.19           C  
ATOM    427  CD1 ILE C   7      11.769 -28.331   5.747  1.00 29.19           C  
ATOM    428  N   PHE C   8      11.432 -29.697   0.417  1.00 28.17           N  
ATOM    429  CA  PHE C   8      10.985 -29.228  -0.890  1.00 28.17           C  
ATOM    430  C   PHE C   8      11.381 -30.213  -1.983  1.00 28.17           C  
ATOM    431  CB  PHE C   8      11.567 -27.844  -1.193  1.00 28.17           C  
ATOM    432  O   PHE C   8      11.120 -29.976  -3.164  1.00 28.17           O  
ATOM    433  CG  PHE C   8      10.869 -26.721  -0.475  1.00 28.17           C  
ATOM    434  CD1 PHE C   8       9.661 -26.221  -0.947  1.00 28.17           C  
ATOM    435  CD2 PHE C   8      11.421 -26.165   0.671  1.00 28.17           C  
ATOM    436  CE1 PHE C   8       9.012 -25.181  -0.284  1.00 28.17           C  
ATOM    437  CE2 PHE C   8      10.778 -25.126   1.339  1.00 28.17           C  
ATOM    438  CZ  PHE C   8       9.575 -24.635   0.859  1.00 28.17           C  
ATOM    439  N   THR C   9      12.202 -31.213  -1.721  1.00 27.05           N  
ATOM    440  CA  THR C   9      12.823 -32.067  -2.727  1.00 27.05           C  
ATOM    441  C   THR C   9      11.872 -33.183  -3.151  1.00 27.05           C  
ATOM    442  CB  THR C   9      14.137 -32.679  -2.207  1.00 27.05           C  
ATOM    443  O   THR C   9      11.763 -34.205  -2.471  1.00 27.05           O  
ATOM    444  CG2 THR C   9      15.288 -32.412  -3.171  1.00 27.05           C  
ATOM    445  OG1 THR C   9      14.453 -32.104  -0.932  1.00 27.05           O  
ATOM    446  N   ILE C  10      10.557 -32.916  -3.059  1.00 26.28           N  
ATOM    447  CA  ILE C  10       9.732 -34.118  -3.013  1.00 26.28           C  
ATOM    448  C   ILE C  10       9.973 -34.958  -4.265  1.00 26.28           C  
ATOM    449  CB  ILE C  10       8.232 -33.769  -2.883  1.00 26.28           C  
ATOM    450  O   ILE C  10      10.174 -36.172  -4.177  1.00 26.28           O  
ATOM    451  CG1 ILE C  10       7.996 -32.879  -1.658  1.00 26.28           C  
ATOM    452  CG2 ILE C  10       7.386 -35.043  -2.805  1.00 26.28           C  
ATOM    453  CD1 ILE C  10       6.599 -32.276  -1.591  1.00 26.28           C  
ATOM    454  N   GLY C  11       9.340 -34.513  -5.519  1.00 28.11           N  
ATOM    455  CA  GLY C  11       8.609 -35.298  -6.502  1.00 28.11           C  
ATOM    456  C   GLY C  11       9.515 -36.068  -7.444  1.00 28.11           C  
ATOM    457  O   GLY C  11      10.672 -35.691  -7.648  1.00 28.11           O  
ATOM    458  N   THR C  12       9.454 -37.370  -7.443  1.00 25.54           N  
ATOM    459  CA  THR C  12      10.259 -38.336  -8.183  1.00 25.54           C  
ATOM    460  C   THR C  12      10.025 -38.197  -9.685  1.00 25.54           C  
ATOM    461  CB  THR C  12       9.945 -39.778  -7.743  1.00 25.54           C  
ATOM    462  O   THR C  12       8.882 -38.083 -10.132  1.00 25.54           O  
ATOM    463  CG2 THR C  12      10.593 -40.096  -6.400  1.00 25.54           C  
ATOM    464  OG1 THR C  12       8.526 -39.938  -7.627  1.00 25.54           O  
ATOM    465  N   VAL C  13      10.716 -37.355 -10.399  1.00 27.28           N  
ATOM    466  CA  VAL C  13      10.596 -37.274 -11.851  1.00 27.28           C  
ATOM    467  C   VAL C  13      10.923 -38.629 -12.473  1.00 27.28           C  
ATOM    468  CB  VAL C  13      11.517 -36.181 -12.437  1.00 27.28           C  
ATOM    469  O   VAL C  13      12.003 -39.180 -12.243  1.00 27.28           O  
ATOM    470  CG1 VAL C  13      11.318 -36.060 -13.947  1.00 27.28           C  
ATOM    471  CG2 VAL C  13      11.258 -34.841 -11.751  1.00 27.28           C  
ATOM    472  N   THR C  14       9.928 -39.550 -12.514  1.00 25.44           N  
ATOM    473  CA  THR C  14      10.170 -40.846 -13.137  1.00 25.44           C  
ATOM    474  C   THR C  14      10.438 -40.687 -14.631  1.00 25.44           C  
ATOM    475  CB  THR C  14       8.978 -41.798 -12.926  1.00 25.44           C  
ATOM    476  O   THR C  14       9.669 -40.033 -15.339  1.00 25.44           O  
ATOM    477  CG2 THR C  14       8.963 -42.354 -11.505  1.00 25.44           C  
ATOM    478  OG1 THR C  14       7.757 -41.086 -13.161  1.00 25.44           O  
ATOM    479  N   LEU C  15      11.622 -40.502 -15.025  1.00 26.86           N  
ATOM    480  CA  LEU C  15      11.985 -40.458 -16.437  1.00 26.86           C  
ATOM    481  C   LEU C  15      11.698 -41.794 -17.114  1.00 26.86           C  
ATOM    482  CB  LEU C  15      13.464 -40.098 -16.599  1.00 26.86           C  
ATOM    483  O   LEU C  15      12.163 -42.840 -16.655  1.00 26.86           O  
ATOM    484  CG  LEU C  15      13.790 -38.608 -16.721  1.00 26.86           C  
ATOM    485  CD1 LEU C  15      15.101 -38.293 -16.008  1.00 26.86           C  
ATOM    486  CD2 LEU C  15      13.859 -38.194 -18.187  1.00 26.86           C  
ATOM    487  N   LYS C  16      10.475 -42.067 -17.529  1.00 29.41           N  
ATOM    488  CA  LYS C  16      10.249 -43.291 -18.293  1.00 29.41           C  
ATOM    489  C   LYS C  16      11.291 -43.450 -19.397  1.00 29.41           C  
ATOM    490  CB  LYS C  16       8.843 -43.295 -18.896  1.00 29.41           C  
ATOM    491  O   LYS C  16      11.551 -42.511 -20.152  1.00 29.41           O  
ATOM    492  CG  LYS C  16       7.833 -44.115 -18.105  1.00 29.41           C  
ATOM    493  CD  LYS C  16       6.485 -44.172 -18.811  1.00 29.41           C  
ATOM    494  CE  LYS C  16       5.465 -44.965 -18.005  1.00 29.41           C  
ATOM    495  NZ  LYS C  16       4.131 -44.997 -18.677  1.00 29.41           N  
ATOM    496  N   GLN C  17      12.279 -44.303 -19.146  1.00 32.16           N  
ATOM    497  CA  GLN C  17      13.345 -44.631 -20.086  1.00 32.16           C  
ATOM    498  C   GLN C  17      12.776 -45.090 -21.426  1.00 32.16           C  
ATOM    499  CB  GLN C  17      14.259 -45.711 -19.506  1.00 32.16           C  
ATOM    500  O   GLN C  17      11.929 -45.985 -21.472  1.00 32.16           O  
ATOM    501  CG  GLN C  17      15.726 -45.306 -19.440  1.00 32.16           C  
ATOM    502  CD  GLN C  17      16.576 -46.301 -18.674  1.00 32.16           C  
ATOM    503  NE2 GLN C  17      17.890 -46.107 -18.706  1.00 32.16           N  
ATOM    504  OE1 GLN C  17      16.057 -47.236 -18.057  1.00 32.16           O  
ATOM    505  N   GLY C  18      12.503 -44.266 -22.380  1.00 34.64           N  
ATOM    506  CA  GLY C  18      12.110 -44.625 -23.734  1.00 34.64           C  
ATOM    507  C   GLY C  18      12.978 -45.713 -24.338  1.00 34.64           C  
ATOM    508  O   GLY C  18      14.142 -45.866 -23.963  1.00 34.64           O  
ATOM    509  N   GLU C  19      12.514 -46.865 -24.538  1.00 31.33           N  
ATOM    510  CA  GLU C  19      13.185 -47.947 -25.251  1.00 31.33           C  
ATOM    511  C   GLU C  19      13.775 -47.456 -26.570  1.00 31.33           C  
ATOM    512  CB  GLU C  19      12.217 -49.105 -25.506  1.00 31.33           C  
ATOM    513  O   GLU C  19      13.078 -46.834 -27.375  1.00 31.33           O  
ATOM    514  CG  GLU C  19      12.866 -50.479 -25.421  1.00 31.33           C  
ATOM    515  CD  GLU C  19      11.885 -51.620 -25.634  1.00 31.33           C  
ATOM    516  OE1 GLU C  19      12.326 -52.785 -25.763  1.00 31.33           O  
ATOM    517  OE2 GLU C  19      10.664 -51.348 -25.674  1.00 31.33           O  
ATOM    518  N   ILE C  20      15.067 -47.143 -26.560  1.00 35.40           N  
ATOM    519  CA  ILE C  20      15.797 -46.716 -27.748  1.00 35.40           C  
ATOM    520  C   ILE C  20      15.695 -47.789 -28.831  1.00 35.40           C  
ATOM    521  CB  ILE C  20      17.279 -46.421 -27.425  1.00 35.40           C  
ATOM    522  O   ILE C  20      16.191 -48.904 -28.657  1.00 35.40           O  
ATOM    523  CG1 ILE C  20      17.385 -45.352 -26.331  1.00 35.40           C  
ATOM    524  CG2 ILE C  20      18.031 -45.988 -28.688  1.00 35.40           C  
ATOM    525  CD1 ILE C  20      18.797 -45.145 -25.802  1.00 35.40           C  
ATOM    526  N   LYS C  21      14.591 -48.088 -29.490  1.00 33.47           N  
ATOM    527  CA  LYS C  21      14.746 -48.923 -30.678  1.00 33.47           C  
ATOM    528  C   LYS C  21      15.746 -48.310 -31.654  1.00 33.47           C  
ATOM    529  CB  LYS C  21      13.397 -49.128 -31.369  1.00 33.47           C  
ATOM    530  O   LYS C  21      15.942 -47.093 -31.668  1.00 33.47           O  
ATOM    531  CG  LYS C  21      12.648 -50.369 -30.908  1.00 33.47           C  
ATOM    532  CD  LYS C  21      11.379 -50.590 -31.721  1.00 33.47           C  
ATOM    533  CE  LYS C  21      10.607 -51.809 -31.234  1.00 33.47           C  
ATOM    534  NZ  LYS C  21       9.353 -52.020 -32.018  1.00 33.47           N  
ATOM    535  N   ASP C  22      16.715 -49.012 -32.246  1.00 32.41           N  
ATOM    536  CA  ASP C  22      17.874 -48.731 -33.088  1.00 32.41           C  
ATOM    537  C   ASP C  22      17.506 -47.791 -34.233  1.00 32.41           C  
ATOM    538  CB  ASP C  22      18.462 -50.030 -33.642  1.00 32.41           C  
ATOM    539  O   ASP C  22      18.249 -47.672 -35.209  1.00 32.41           O  
ATOM    540  CG  ASP C  22      19.586 -50.585 -32.786  1.00 32.41           C  
ATOM    541  OD1 ASP C  22      20.204 -49.817 -32.017  1.00 32.41           O  
ATOM    542  OD2 ASP C  22      19.860 -51.801 -32.882  1.00 32.41           O  
ATOM    543  N   ALA C  23      16.306 -47.233 -34.400  1.00 34.09           N  
ATOM    544  CA  ALA C  23      16.122 -46.701 -35.748  1.00 34.09           C  
ATOM    545  C   ALA C  23      17.178 -45.648 -36.071  1.00 34.09           C  
ATOM    546  CB  ALA C  23      14.723 -46.110 -35.901  1.00 34.09           C  
ATOM    547  O   ALA C  23      17.894 -45.184 -35.180  1.00 34.09           O  
ATOM    548  N   THR C  24      17.320 -45.135 -37.424  1.00 31.71           N  
ATOM    549  CA  THR C  24      18.215 -44.246 -38.155  1.00 31.71           C  
ATOM    550  C   THR C  24      18.401 -42.930 -37.406  1.00 31.71           C  
ATOM    551  CB  THR C  24      17.685 -43.962 -39.573  1.00 31.71           C  
ATOM    552  O   THR C  24      17.540 -42.531 -36.618  1.00 31.71           O  
ATOM    553  CG2 THR C  24      18.538 -44.657 -40.629  1.00 31.71           C  
ATOM    554  OG1 THR C  24      16.337 -44.435 -39.676  1.00 31.71           O  
ATOM    555  N   PRO C  25      19.701 -42.261 -37.575  1.00 29.83           N  
ATOM    556  CA  PRO C  25      20.328 -41.167 -36.829  1.00 29.83           C  
ATOM    557  C   PRO C  25      19.403 -39.964 -36.657  1.00 29.83           C  
ATOM    558  CB  PRO C  25      21.542 -40.805 -37.687  1.00 29.83           C  
ATOM    559  O   PRO C  25      19.570 -39.181 -35.718  1.00 29.83           O  
ATOM    560  CG  PRO C  25      21.314 -41.505 -38.987  1.00 29.83           C  
ATOM    561  CD  PRO C  25      20.034 -42.285 -38.891  1.00 29.83           C  
ATOM    562  N   SER C  26      18.838 -39.531 -37.833  1.00 27.58           N  
ATOM    563  CA  SER C  26      18.582 -38.100 -37.954  1.00 27.58           C  
ATOM    564  C   SER C  26      17.469 -37.656 -37.010  1.00 27.58           C  
ATOM    565  CB  SER C  26      18.214 -37.740 -39.394  1.00 27.58           C  
ATOM    566  O   SER C  26      17.118 -36.475 -36.968  1.00 27.58           O  
ATOM    567  OG  SER C  26      17.001 -38.366 -39.774  1.00 27.58           O  
ATOM    568  N   ASP C  27      16.502 -38.558 -36.789  1.00 28.08           N  
ATOM    569  CA  ASP C  27      15.256 -37.968 -36.309  1.00 28.08           C  
ATOM    570  C   ASP C  27      15.444 -37.328 -34.936  1.00 28.08           C  
ATOM    571  CB  ASP C  27      14.149 -39.023 -36.251  1.00 28.08           C  
ATOM    572  O   ASP C  27      15.958 -37.964 -34.014  1.00 28.08           O  
ATOM    573  CG  ASP C  27      13.301 -39.064 -37.510  1.00 28.08           C  
ATOM    574  OD1 ASP C  27      13.296 -38.074 -38.274  1.00 28.08           O  
ATOM    575  OD2 ASP C  27      12.630 -40.094 -37.739  1.00 28.08           O  
ATOM    576  N   PHE C  28      15.702 -35.974 -34.915  1.00 23.58           N  
ATOM    577  CA  PHE C  28      15.703 -35.067 -33.774  1.00 23.58           C  
ATOM    578  C   PHE C  28      14.629 -35.460 -32.768  1.00 23.58           C  
ATOM    579  CB  PHE C  28      15.487 -33.622 -34.235  1.00 23.58           C  
ATOM    580  O   PHE C  28      13.447 -35.537 -33.111  1.00 23.58           O  
ATOM    581  CG  PHE C  28      16.427 -32.634 -33.598  1.00 23.58           C  
ATOM    582  CD1 PHE C  28      16.076 -31.976 -32.426  1.00 23.58           C  
ATOM    583  CD2 PHE C  28      17.663 -32.364 -34.172  1.00 23.58           C  
ATOM    584  CE1 PHE C  28      16.944 -31.062 -31.834  1.00 23.58           C  
ATOM    585  CE2 PHE C  28      18.535 -31.451 -33.586  1.00 23.58           C  
ATOM    586  CZ  PHE C  28      18.174 -30.801 -32.418  1.00 23.58           C  
ATOM    587  N   VAL C  29      14.891 -36.450 -31.916  1.00 27.83           N  
ATOM    588  CA  VAL C  29      14.044 -36.997 -30.861  1.00 27.83           C  
ATOM    589  C   VAL C  29      13.446 -35.859 -30.037  1.00 27.83           C  
ATOM    590  CB  VAL C  29      14.830 -37.962 -29.945  1.00 27.83           C  
ATOM    591  O   VAL C  29      14.174 -35.106 -29.386  1.00 27.83           O  
ATOM    592  CG1 VAL C  29      13.923 -38.534 -28.858  1.00 27.83           C  
ATOM    593  CG2 VAL C  29      15.457 -39.086 -30.768  1.00 27.83           C  
ATOM    594  N   ARG C  30      12.509 -35.006 -30.714  1.00 24.24           N  
ATOM    595  CA  ARG C  30      11.766 -34.065 -29.881  1.00 24.24           C  
ATOM    596  C   ARG C  30      11.162 -34.766 -28.669  1.00 24.24           C  
ATOM    597  CB  ARG C  30      10.665 -33.381 -30.694  1.00 24.24           C  
ATOM    598  O   ARG C  30      10.337 -35.669 -28.815  1.00 24.24           O  
ATOM    599  CG  ARG C  30      10.783 -31.866 -30.739  1.00 24.24           C  
ATOM    600  CD  ARG C  30       9.713 -31.243 -31.625  1.00 24.24           C  
ATOM    601  NE  ARG C  30       9.796 -29.785 -31.625  1.00 24.24           N  
ATOM    602  NH1 ARG C  30       9.799 -29.580 -33.926  1.00 24.24           N  
ATOM    603  NH2 ARG C  30       9.910 -27.711 -32.604  1.00 24.24           N  
ATOM    604  CZ  ARG C  30       9.835 -29.029 -32.718  1.00 24.24           C  
ATOM    605  N   ALA C  31      11.849 -35.228 -27.746  1.00 24.16           N  
ATOM    606  CA  ALA C  31      11.351 -35.749 -26.475  1.00 24.16           C  
ATOM    607  C   ALA C  31      10.339 -34.793 -25.849  1.00 24.16           C  
ATOM    608  CB  ALA C  31      12.508 -35.999 -25.512  1.00 24.16           C  
ATOM    609  O   ALA C  31      10.684 -33.666 -25.484  1.00 24.16           O  
ATOM    610  N   THR C  32       9.254 -34.499 -26.644  1.00 23.05           N  
ATOM    611  CA  THR C  32       8.258 -33.675 -25.968  1.00 23.05           C  
ATOM    612  C   THR C  32       7.770 -34.356 -24.692  1.00 23.05           C  
ATOM    613  CB  THR C  32       7.059 -33.380 -26.887  1.00 23.05           C  
ATOM    614  O   THR C  32       7.278 -35.486 -24.735  1.00 23.05           O  
ATOM    615  CG2 THR C  32       6.330 -32.114 -26.451  1.00 23.05           C  
ATOM    616  OG1 THR C  32       7.525 -33.211 -28.232  1.00 23.05           O  
ATOM    617  N   ALA C  33       8.509 -34.431 -23.661  1.00 23.40           N  
ATOM    618  CA  ALA C  33       7.996 -34.835 -22.354  1.00 23.40           C  
ATOM    619  C   ALA C  33       6.642 -34.189 -22.072  1.00 23.40           C  
ATOM    620  CB  ALA C  33       8.993 -34.472 -21.256  1.00 23.40           C  
ATOM    621  O   ALA C  33       6.482 -32.976 -22.228  1.00 23.40           O  
ATOM    622  N   THR C  34       5.636 -34.783 -22.696  1.00 24.67           N  
ATOM    623  CA  THR C  34       4.318 -34.258 -22.355  1.00 24.67           C  
ATOM    624  C   THR C  34       4.072 -34.351 -20.851  1.00 24.67           C  
ATOM    625  CB  THR C  34       3.205 -35.010 -23.107  1.00 24.67           C  
ATOM    626  O   THR C  34       4.194 -35.428 -20.263  1.00 24.67           O  
ATOM    627  CG2 THR C  34       2.636 -34.160 -24.239  1.00 24.67           C  
ATOM    628  OG1 THR C  34       3.741 -36.220 -23.657  1.00 24.67           O  
ATOM    629  N   ILE C  35       4.660 -33.545 -20.068  1.00 25.29           N  
ATOM    630  CA  ILE C  35       4.195 -33.484 -18.686  1.00 25.29           C  
ATOM    631  C   ILE C  35       2.670 -33.420 -18.657  1.00 25.29           C  
ATOM    632  CB  ILE C  35       4.797 -32.272 -17.941  1.00 25.29           C  
ATOM    633  O   ILE C  35       2.067 -32.542 -19.278  1.00 25.29           O  
ATOM    634  CG1 ILE C  35       6.327 -32.288 -18.043  1.00 25.29           C  
ATOM    635  CG2 ILE C  35       4.346 -32.259 -16.478  1.00 25.29           C  
ATOM    636  CD1 ILE C  35       6.990 -30.990 -17.602  1.00 25.29           C  
ATOM    637  N   PRO C  36       2.026 -34.610 -18.458  1.00 25.40           N  
ATOM    638  CA  PRO C  36       0.582 -34.409 -18.316  1.00 25.40           C  
ATOM    639  C   PRO C  36       0.236 -33.254 -17.379  1.00 25.40           C  
ATOM    640  CB  PRO C  36       0.095 -35.742 -17.743  1.00 25.40           C  
ATOM    641  O   PRO C  36       0.681 -33.234 -16.228  1.00 25.40           O  
ATOM    642  CG  PRO C  36       1.312 -36.366 -17.140  1.00 25.40           C  
ATOM    643  CD  PRO C  36       2.520 -35.613 -17.618  1.00 25.40           C  
ATOM    644  N   ILE C  37       0.414 -32.138 -17.774  1.00 28.37           N  
ATOM    645  CA  ILE C  37      -0.121 -31.060 -16.948  1.00 28.37           C  
ATOM    646  C   ILE C  37      -1.626 -31.243 -16.772  1.00 28.37           C  
ATOM    647  CB  ILE C  37       0.183 -29.675 -17.560  1.00 28.37           C  
ATOM    648  O   ILE C  37      -2.389 -31.119 -17.733  1.00 28.37           O  
ATOM    649  CG1 ILE C  37       1.697 -29.449 -17.644  1.00 28.37           C  
ATOM    650  CG2 ILE C  37      -0.491 -28.566 -16.747  1.00 28.37           C  
ATOM    651  CD1 ILE C  37       2.103 -28.316 -18.577  1.00 28.37           C  
ATOM    652  N   GLN C  38      -2.142 -32.399 -16.446  1.00 28.82           N  
ATOM    653  CA  GLN C  38      -3.525 -32.251 -16.007  1.00 28.82           C  
ATOM    654  C   GLN C  38      -3.659 -31.133 -14.977  1.00 28.82           C  
ATOM    655  CB  GLN C  38      -4.048 -33.566 -15.426  1.00 28.82           C  
ATOM    656  O   GLN C  38      -3.421 -31.347 -13.787  1.00 28.82           O  
ATOM    657  CG  GLN C  38      -5.375 -34.017 -16.022  1.00 28.82           C  
ATOM    658  CD  GLN C  38      -5.798 -35.392 -15.540  1.00 28.82           C  
ATOM    659  NE2 GLN C  38      -7.076 -35.713 -15.711  1.00 28.82           N  
ATOM    660  OE1 GLN C  38      -4.983 -36.160 -15.019  1.00 28.82           O  
ATOM    661  N   ALA C  39      -2.979 -30.200 -15.049  1.00 34.35           N  
ATOM    662  CA  ALA C  39      -3.253 -29.142 -14.079  1.00 34.35           C  
ATOM    663  C   ALA C  39      -4.662 -28.584 -14.261  1.00 34.35           C  
ATOM    664  CB  ALA C  39      -2.221 -28.024 -14.205  1.00 34.35           C  
ATOM    665  O   ALA C  39      -4.907 -27.781 -15.165  1.00 34.35           O  
ATOM    666  N   SER C  40      -5.612 -29.397 -14.578  1.00 32.66           N  
ATOM    667  CA  SER C  40      -6.910 -28.755 -14.755  1.00 32.66           C  
ATOM    668  C   SER C  40      -7.168 -27.720 -13.665  1.00 32.66           C  
ATOM    669  CB  SER C  40      -8.029 -29.797 -14.754  1.00 32.66           C  
ATOM    670  O   SER C  40      -7.926 -26.769 -13.871  1.00 32.66           O  
ATOM    671  OG  SER C  40      -8.205 -30.346 -13.459  1.00 32.66           O  
ATOM    672  N   LEU C  41      -7.042 -28.266 -12.395  1.00 33.47           N  
ATOM    673  CA  LEU C  41      -7.683 -27.442 -11.376  1.00 33.47           C  
ATOM    674  C   LEU C  41      -7.180 -26.005 -11.444  1.00 33.47           C  
ATOM    675  CB  LEU C  41      -7.429 -28.020  -9.981  1.00 33.47           C  
ATOM    676  O   LEU C  41      -7.976 -25.065 -11.499  1.00 33.47           O  
ATOM    677  CG  LEU C  41      -8.537 -28.899  -9.399  1.00 33.47           C  
ATOM    678  CD1 LEU C  41      -7.940 -29.980  -8.505  1.00 33.47           C  
ATOM    679  CD2 LEU C  41      -9.541 -28.052  -8.626  1.00 33.47           C  
ATOM    680  N   PRO C  42      -5.880 -25.650 -10.753  1.00 40.91           N  
ATOM    681  CA  PRO C  42      -5.633 -24.636  -9.726  1.00 40.91           C  
ATOM    682  C   PRO C  42      -5.352 -23.255 -10.315  1.00 40.91           C  
ATOM    683  CB  PRO C  42      -4.406 -25.174  -8.986  1.00 40.91           C  
ATOM    684  O   PRO C  42      -4.957 -22.339  -9.589  1.00 40.91           O  
ATOM    685  CG  PRO C  42      -3.924 -26.313  -9.825  1.00 40.91           C  
ATOM    686  CD  PRO C  42      -4.918 -26.549 -10.926  1.00 40.91           C  
ATOM    687  N   PHE C  43      -5.106 -23.214 -11.523  1.00 44.74           N  
ATOM    688  CA  PHE C  43      -4.811 -21.912 -12.109  1.00 44.74           C  
ATOM    689  C   PHE C  43      -6.021 -20.990 -12.019  1.00 44.74           C  
ATOM    690  CB  PHE C  43      -4.375 -22.065 -13.570  1.00 44.74           C  
ATOM    691  O   PHE C  43      -5.881 -19.799 -11.732  1.00 44.74           O  
ATOM    692  CG  PHE C  43      -3.725 -20.834 -14.141  1.00 44.74           C  
ATOM    693  CD1 PHE C  43      -4.453 -19.944 -14.921  1.00 44.74           C  
ATOM    694  CD2 PHE C  43      -2.383 -20.567 -13.899  1.00 44.74           C  
ATOM    695  CE1 PHE C  43      -3.854 -18.804 -15.451  1.00 44.74           C  
ATOM    696  CE2 PHE C  43      -1.777 -19.429 -14.425  1.00 44.74           C  
ATOM    697  CZ  PHE C  43      -2.514 -18.550 -15.202  1.00 44.74           C  
ATOM    698  N   GLY C  44      -7.161 -21.622 -12.405  1.00 46.20           N  
ATOM    699  CA  GLY C  44      -8.376 -20.837 -12.254  1.00 46.20           C  
ATOM    700  C   GLY C  44      -8.533 -20.240 -10.869  1.00 46.20           C  
ATOM    701  O   GLY C  44      -8.861 -19.060 -10.729  1.00 46.20           O  
ATOM    702  N   TRP C  45      -8.149 -20.947  -9.910  1.00 47.83           N  
ATOM    703  CA  TRP C  45      -8.281 -20.486  -8.532  1.00 47.83           C  
ATOM    704  C   TRP C  45      -7.219 -19.440  -8.204  1.00 47.83           C  
ATOM    705  CB  TRP C  45      -8.174 -21.662  -7.557  1.00 47.83           C  
ATOM    706  O   TRP C  45      -7.475 -18.505  -7.443  1.00 47.83           O  
ATOM    707  CG  TRP C  45      -9.481 -22.342  -7.279  1.00 47.83           C  
ATOM    708  CD1 TRP C  45      -9.888 -23.564  -7.739  1.00 47.83           C  
ATOM    709  CD2 TRP C  45     -10.553 -21.836  -6.479  1.00 47.83           C  
ATOM    710  CE2 TRP C  45     -11.581 -22.805  -6.497  1.00 47.83           C  
ATOM    711  CE3 TRP C  45     -10.745 -20.657  -5.747  1.00 47.83           C  
ATOM    712  NE1 TRP C  45     -11.151 -23.848  -7.273  1.00 47.83           N  
ATOM    713  CH2 TRP C  45     -12.947 -21.467  -5.102  1.00 47.83           C  
ATOM    714  CZ2 TRP C  45     -12.785 -22.629  -5.810  1.00 47.83           C  
ATOM    715  CZ3 TRP C  45     -11.944 -20.484  -5.064  1.00 47.83           C  
ATOM    716  N   LEU C  46      -6.133 -19.659  -8.835  1.00 46.63           N  
ATOM    717  CA  LEU C  46      -5.087 -18.655  -8.673  1.00 46.63           C  
ATOM    718  C   LEU C  46      -5.526 -17.315  -9.253  1.00 46.63           C  
ATOM    719  CB  LEU C  46      -3.792 -19.117  -9.346  1.00 46.63           C  
ATOM    720  O   LEU C  46      -5.329 -16.270  -8.629  1.00 46.63           O  
ATOM    721  CG  LEU C  46      -2.488 -18.636  -8.707  1.00 46.63           C  
ATOM    722  CD1 LEU C  46      -1.558 -19.817  -8.448  1.00 46.63           C  
ATOM    723  CD2 LEU C  46      -1.808 -17.599  -9.595  1.00 46.63           C  
ATOM    724  N   ILE C  47      -6.131 -17.386 -10.427  1.00 47.42           N  
ATOM    725  CA  ILE C  47      -6.639 -16.176 -11.064  1.00 47.42           C  
ATOM    726  C   ILE C  47      -7.720 -15.546 -10.189  1.00 47.42           C  
ATOM    727  CB  ILE C  47      -7.196 -16.470 -12.475  1.00 47.42           C  
ATOM    728  O   ILE C  47      -7.729 -14.331  -9.980  1.00 47.42           O  
ATOM    729  CG1 ILE C  47      -6.073 -16.951 -13.402  1.00 47.42           C  
ATOM    730  CG2 ILE C  47      -7.889 -15.233 -13.051  1.00 47.42           C  
ATOM    731  CD1 ILE C  47      -6.559 -17.445 -14.758  1.00 47.42           C  
ATOM    732  N   VAL C  48      -8.542 -16.367  -9.666  1.00 49.96           N  
ATOM    733  CA  VAL C  48      -9.628 -15.904  -8.808  1.00 49.96           C  
ATOM    734  C   VAL C  48      -9.055 -15.318  -7.520  1.00 49.96           C  
ATOM    735  CB  VAL C  48     -10.619 -17.043  -8.481  1.00 49.96           C  
ATOM    736  O   VAL C  48      -9.509 -14.271  -7.051  1.00 49.96           O  
ATOM    737  CG1 VAL C  48     -11.655 -16.581  -7.458  1.00 49.96           C  
ATOM    738  CG2 VAL C  48     -11.303 -17.537  -9.754  1.00 49.96           C  
ATOM    739  N   GLY C  49      -8.082 -15.956  -7.123  1.00 54.80           N  
ATOM    740  CA  GLY C  49      -7.442 -15.480  -5.907  1.00 54.80           C  
ATOM    741  C   GLY C  49      -6.771 -14.129  -6.075  1.00 54.80           C  
ATOM    742  O   GLY C  49      -6.961 -13.230  -5.253  1.00 54.80           O  
ATOM    743  N   VAL C  50      -6.061 -13.998  -7.196  1.00 53.66           N  
ATOM    744  CA  VAL C  50      -5.376 -12.747  -7.501  1.00 53.66           C  
ATOM    745  C   VAL C  50      -6.400 -11.634  -7.709  1.00 53.66           C  
ATOM    746  CB  VAL C  50      -4.475 -12.883  -8.749  1.00 53.66           C  
ATOM    747  O   VAL C  50      -6.204 -10.507  -7.248  1.00 53.66           O  
ATOM    748  CG1 VAL C  50      -3.908 -11.524  -9.157  1.00 53.66           C  
ATOM    749  CG2 VAL C  50      -3.347 -13.879  -8.487  1.00 53.66           C  
ATOM    750  N   ALA C  51      -7.436 -12.028  -8.366  1.00 50.84           N  
ATOM    751  CA  ALA C  51      -8.513 -11.070  -8.601  1.00 50.84           C  
ATOM    752  C   ALA C  51      -9.141 -10.618  -7.285  1.00 50.84           C  
ATOM    753  CB  ALA C  51      -9.576 -11.676  -9.514  1.00 50.84           C  
ATOM    754  O   ALA C  51      -9.385  -9.426  -7.084  1.00 50.84           O  
ATOM    755  N   LEU C  52      -9.340 -11.550  -6.438  1.00 53.17           N  
ATOM    756  CA  LEU C  52      -9.947 -11.252  -5.145  1.00 53.17           C  
ATOM    757  C   LEU C  52      -9.034 -10.361  -4.309  1.00 53.17           C  
ATOM    758  CB  LEU C  52     -10.253 -12.545  -4.385  1.00 53.17           C  
ATOM    759  O   LEU C  52      -9.502  -9.426  -3.654  1.00 53.17           O  
ATOM    760  CG  LEU C  52     -11.697 -13.045  -4.452  1.00 53.17           C  
ATOM    761  CD1 LEU C  52     -11.754 -14.541  -4.162  1.00 53.17           C  
ATOM    762  CD2 LEU C  52     -12.577 -12.272  -3.475  1.00 53.17           C  
ATOM    763  N   LEU C  53      -7.788 -10.665  -4.423  1.00 51.61           N  
ATOM    764  CA  LEU C  53      -6.815  -9.873  -3.677  1.00 51.61           C  
ATOM    765  C   LEU C  53      -6.768  -8.440  -4.198  1.00 51.61           C  
ATOM    766  CB  LEU C  53      -5.425 -10.508  -3.768  1.00 51.61           C  
ATOM    767  O   LEU C  53      -6.674  -7.493  -3.414  1.00 51.61           O  
ATOM    768  CG  LEU C  53      -4.652 -10.638  -2.454  1.00 51.61           C  
ATOM    769  CD1 LEU C  53      -4.739 -12.067  -1.928  1.00 51.61           C  
ATOM    770  CD2 LEU C  53      -3.198 -10.219  -2.644  1.00 51.61           C  
ATOM    771  N   ALA C  54      -6.829  -8.292  -5.488  1.00 50.39           N  
ATOM    772  CA  ALA C  54      -6.821  -6.973  -6.115  1.00 50.39           C  
ATOM    773  C   ALA C  54      -8.046  -6.162  -5.701  1.00 50.39           C  
ATOM    774  CB  ALA C  54      -6.764  -7.106  -7.635  1.00 50.39           C  
ATOM    775  O   ALA C  54      -7.940  -4.967  -5.417  1.00 50.39           O  
ATOM    776  N   VAL C  55      -9.176  -6.803  -5.645  1.00 47.97           N  
ATOM    777  CA  VAL C  55     -10.426  -6.158  -5.257  1.00 47.97           C  
ATOM    778  C   VAL C  55     -10.351  -5.721  -3.796  1.00 47.97           C  
ATOM    779  CB  VAL C  55     -11.638  -7.092  -5.473  1.00 47.97           C  
ATOM    780  O   VAL C  55     -10.784  -4.621  -3.447  1.00 47.97           O  
ATOM    781  CG1 VAL C  55     -12.913  -6.459  -4.920  1.00 47.97           C  
ATOM    782  CG2 VAL C  55     -11.800  -7.420  -6.956  1.00 47.97           C  
ATOM    783  N   PHE C  56      -9.839  -6.598  -3.048  1.00 50.17           N  
ATOM    784  CA  PHE C  56      -9.705  -6.299  -1.627  1.00 50.17           C  
ATOM    785  C   PHE C  56      -8.793  -5.097  -1.410  1.00 50.17           C  
ATOM    786  CB  PHE C  56      -9.161  -7.514  -0.869  1.00 50.17           C  
ATOM    787  O   PHE C  56      -9.074  -4.243  -0.567  1.00 50.17           O  
ATOM    788  CG  PHE C  56      -9.441  -7.483   0.609  1.00 50.17           C  
ATOM    789  CD1 PHE C  56      -8.491  -6.999   1.500  1.00 50.17           C  
ATOM    790  CD2 PHE C  56     -10.655  -7.938   1.107  1.00 50.17           C  
ATOM    791  CE1 PHE C  56      -8.748  -6.969   2.869  1.00 50.17           C  
ATOM    792  CE2 PHE C  56     -10.918  -7.912   2.474  1.00 50.17           C  
ATOM    793  CZ  PHE C  56      -9.963  -7.428   3.353  1.00 50.17           C  
ATOM    794  N   GLN C  57      -7.695  -5.118  -2.157  1.00 47.72           N  
ATOM    795  CA  GLN C  57      -6.764  -3.998  -2.068  1.00 47.72           C  
ATOM    796  C   GLN C  57      -7.451  -2.682  -2.425  1.00 47.72           C  
ATOM    797  CB  GLN C  57      -5.560  -4.226  -2.983  1.00 47.72           C  
ATOM    798  O   GLN C  57      -7.210  -1.657  -1.785  1.00 47.72           O  
ATOM    799  CG  GLN C  57      -4.427  -5.003  -2.326  1.00 47.72           C  
ATOM    800  CD  GLN C  57      -3.181  -5.066  -3.188  1.00 47.72           C  
ATOM    801  NE2 GLN C  57      -2.065  -5.468  -2.589  1.00 47.72           N  
ATOM    802  OE1 GLN C  57      -3.220  -4.755  -4.383  1.00 47.72           O  
ATOM    803  N   SER C  58      -8.244  -2.729  -3.403  1.00 44.83           N  
ATOM    804  CA  SER C  58      -8.952  -1.542  -3.871  1.00 44.83           C  
ATOM    805  C   SER C  58     -10.037  -1.121  -2.885  1.00 44.83           C  
ATOM    806  CB  SER C  58      -9.571  -1.794  -5.246  1.00 44.83           C  
ATOM    807  O   SER C  58     -10.262   0.073  -2.675  1.00 44.83           O  
ATOM    808  OG  SER C  58     -10.530  -2.836  -5.183  1.00 44.83           O  
ATOM    809  N   ALA C  59     -10.804  -2.078  -2.377  1.00 43.27           N  
ATOM    810  CA  ALA C  59     -11.909  -1.815  -1.459  1.00 43.27           C  
ATOM    811  C   ALA C  59     -11.404  -1.218  -0.149  1.00 43.27           C  
ATOM    812  CB  ALA C  59     -12.693  -3.098  -1.189  1.00 43.27           C  
ATOM    813  O   ALA C  59     -12.095  -0.415   0.482  1.00 43.27           O  
ATOM    814  N   SER C  60     -10.271  -1.690   0.236  1.00 43.06           N  
ATOM    815  CA  SER C  60      -9.708  -1.210   1.493  1.00 43.06           C  
ATOM    816  C   SER C  60      -9.391   0.280   1.424  1.00 43.06           C  
ATOM    817  CB  SER C  60      -8.442  -1.992   1.848  1.00 43.06           C  
ATOM    818  O   SER C  60      -9.341   0.959   2.452  1.00 43.06           O  
ATOM    819  OG  SER C  60      -7.430  -1.777   0.879  1.00 43.06           O  
ATOM    820  N   LYS C  61      -9.172   0.714   0.218  1.00 42.99           N  
ATOM    821  CA  LYS C  61      -8.867   2.125   0.004  1.00 42.99           C  
ATOM    822  C   LYS C  61     -10.084   3.000   0.291  1.00 42.99           C  
ATOM    823  CB  LYS C  61      -8.380   2.358  -1.427  1.00 42.99           C  
ATOM    824  O   LYS C  61      -9.943   4.164   0.671  1.00 42.99           O  
ATOM    825  CG  LYS C  61      -6.891   2.114  -1.622  1.00 42.99           C  
ATOM    826  CD  LYS C  61      -6.455   2.426  -3.048  1.00 42.99           C  
ATOM    827  CE  LYS C  61      -4.984   2.098  -3.268  1.00 42.99           C  
ATOM    828  NZ  LYS C  61      -4.549   2.416  -4.661  1.00 42.99           N  
ATOM    829  N   ILE C  62     -11.246   2.394   0.171  1.00 36.30           N  
ATOM    830  CA  ILE C  62     -12.489   3.152   0.255  1.00 36.30           C  
ATOM    831  C   ILE C  62     -12.999   3.149   1.694  1.00 36.30           C  
ATOM    832  CB  ILE C  62     -13.565   2.581  -0.696  1.00 36.30           C  
ATOM    833  O   ILE C  62     -13.798   4.006   2.078  1.00 36.30           O  
ATOM    834  CG1 ILE C  62     -13.093   2.673  -2.152  1.00 36.30           C  
ATOM    835  CG2 ILE C  62     -14.897   3.311  -0.505  1.00 36.30           C  
ATOM    836  CD1 ILE C  62     -13.917   1.839  -3.123  1.00 36.30           C  
ATOM    837  N   ILE C  63     -12.547   2.222   2.444  1.00 31.93           N  
ATOM    838  CA  ILE C  63     -13.088   2.137   3.796  1.00 31.93           C  
ATOM    839  C   ILE C  63     -12.358   3.122   4.706  1.00 31.93           C  
ATOM    840  CB  ILE C  63     -12.976   0.703   4.360  1.00 31.93           C  
ATOM    841  O   ILE C  63     -11.127   3.116   4.778  1.00 31.93           O  
ATOM    842  CG1 ILE C  63     -13.728  -0.285   3.460  1.00 31.93           C  
ATOM    843  CG2 ILE C  63     -13.504   0.645   5.797  1.00 31.93           C  
ATOM    844  CD1 ILE C  63     -13.432  -1.747   3.763  1.00 31.93           C  
ATOM    845  N   THR C  64     -13.020   4.270   4.971  1.00 31.17           N  
ATOM    846  CA  THR C  64     -12.517   5.238   5.940  1.00 31.17           C  
ATOM    847  C   THR C  64     -12.374   4.599   7.318  1.00 31.17           C  
ATOM    848  CB  THR C  64     -13.442   6.466   6.034  1.00 31.17           C  
ATOM    849  O   THR C  64     -13.358   4.135   7.898  1.00 31.17           O  
ATOM    850  CG2 THR C  64     -13.430   7.264   4.735  1.00 31.17           C  
ATOM    851  OG1 THR C  64     -14.780   6.030   6.302  1.00 31.17           O  
ATOM    852  N   LEU C  65     -11.315   3.966   7.464  1.00 34.33           N  
ATOM    853  CA  LEU C  65     -11.065   3.355   8.765  1.00 34.33           C  
ATOM    854  C   LEU C  65     -10.743   4.417   9.811  1.00 34.33           C  
ATOM    855  CB  LEU C  65      -9.914   2.349   8.672  1.00 34.33           C  
ATOM    856  O   LEU C  65      -9.807   5.200   9.639  1.00 34.33           O  
ATOM    857  CG  LEU C  65     -10.297   0.913   8.312  1.00 34.33           C  
ATOM    858  CD1 LEU C  65      -9.371   0.374   7.227  1.00 34.33           C  
ATOM    859  CD2 LEU C  65     -10.256   0.022   9.549  1.00 34.33           C  
ATOM    860  N   LYS C  66     -11.752   4.707  10.528  1.00 41.37           N  
ATOM    861  CA  LYS C  66     -11.659   5.801  11.490  1.00 41.37           C  
ATOM    862  C   LYS C  66     -10.658   5.477  12.595  1.00 41.37           C  
ATOM    863  CB  LYS C  66     -13.030   6.100  12.097  1.00 41.37           C  
ATOM    864  O   LYS C  66      -9.849   6.326  12.976  1.00 41.37           O  
ATOM    865  CG  LYS C  66     -13.408   7.574  12.078  1.00 41.37           C  
ATOM    866  CD  LYS C  66     -14.821   7.796  12.602  1.00 41.37           C  
ATOM    867  CE  LYS C  66     -15.180   9.276  12.634  1.00 41.37           C  
ATOM    868  NZ  LYS C  66     -16.564   9.499  13.149  1.00 41.37           N  
ATOM    869  N   LYS C  67     -10.708   4.187  12.987  1.00 38.84           N  
ATOM    870  CA  LYS C  67      -9.862   3.837  14.125  1.00 38.84           C  
ATOM    871  C   LYS C  67      -8.471   3.410  13.666  1.00 38.84           C  
ATOM    872  CB  LYS C  67     -10.507   2.723  14.951  1.00 38.84           C  
ATOM    873  O   LYS C  67      -8.320   2.811  12.599  1.00 38.84           O  
ATOM    874  CG  LYS C  67     -11.564   3.210  15.931  1.00 38.84           C  
ATOM    875  CD  LYS C  67     -12.074   2.078  16.813  1.00 38.84           C  
ATOM    876  CE  LYS C  67     -13.163   2.555  17.763  1.00 38.84           C  
ATOM    877  NZ  LYS C  67     -13.680   1.444  18.617  1.00 38.84           N  
ATOM    878  N   ARG C  68      -7.493   3.930  14.287  1.00 41.79           N  
ATOM    879  CA  ARG C  68      -6.086   3.694  13.981  1.00 41.79           C  
ATOM    880  C   ARG C  68      -5.809   2.207  13.790  1.00 41.79           C  
ATOM    881  CB  ARG C  68      -5.193   4.255  15.091  1.00 41.79           C  
ATOM    882  O   ARG C  68      -5.096   1.817  12.863  1.00 41.79           O  
ATOM    883  CG  ARG C  68      -4.913   5.743  14.962  1.00 41.79           C  
ATOM    884  CD  ARG C  68      -3.840   6.202  15.941  1.00 41.79           C  
ATOM    885  NE  ARG C  68      -3.572   7.631  15.815  1.00 41.79           N  
ATOM    886  NH1 ARG C  68      -1.975   7.688  17.483  1.00 41.79           N  
ATOM    887  NH2 ARG C  68      -2.526   9.604  16.352  1.00 41.79           N  
ATOM    888  CZ  ARG C  68      -2.691   8.305  16.550  1.00 41.79           C  
ATOM    889  N   TRP C  69      -6.277   1.313  14.718  1.00 49.61           N  
ATOM    890  CA  TRP C  69      -6.026  -0.121  14.613  1.00 49.61           C  
ATOM    891  C   TRP C  69      -6.648  -0.691  13.342  1.00 49.61           C  
ATOM    892  CB  TRP C  69      -6.577  -0.855  15.839  1.00 49.61           C  
ATOM    893  O   TRP C  69      -6.085  -1.594  12.719  1.00 49.61           O  
ATOM    894  CG  TRP C  69      -8.074  -0.926  15.885  1.00 49.61           C  
ATOM    895  CD1 TRP C  69      -8.925  -0.018  16.451  1.00 49.61           C  
ATOM    896  CD2 TRP C  69      -8.896  -1.966  15.346  1.00 49.61           C  
ATOM    897  CE2 TRP C  69     -10.238  -1.622  15.622  1.00 49.61           C  
ATOM    898  CE3 TRP C  69      -8.628  -3.155  14.656  1.00 49.61           C  
ATOM    899  NE1 TRP C  69     -10.228  -0.431  16.296  1.00 49.61           N  
ATOM    900  CH2 TRP C  69     -11.021  -3.585  14.556  1.00 49.61           C  
ATOM    901  CZ2 TRP C  69     -11.310  -2.427  15.230  1.00 49.61           C  
ATOM    902  CZ3 TRP C  69      -9.697  -3.955  14.267  1.00 49.61           C  
ATOM    903  N   GLN C  70      -7.742  -0.074  12.916  1.00 49.16           N  
ATOM    904  CA  GLN C  70      -8.393  -0.514  11.687  1.00 49.16           C  
ATOM    905  C   GLN C  70      -7.553  -0.164  10.463  1.00 49.16           C  
ATOM    906  CB  GLN C  70      -9.785   0.109  11.564  1.00 49.16           C  
ATOM    907  O   GLN C  70      -7.444  -0.962   9.530  1.00 49.16           O  
ATOM    908  CG  GLN C  70     -10.840  -0.565  12.431  1.00 49.16           C  
ATOM    909  CD  GLN C  70     -12.204   0.087  12.309  1.00 49.16           C  
ATOM    910  NE2 GLN C  70     -13.244  -0.635  12.713  1.00 49.16           N  
ATOM    911  OE1 GLN C  70     -12.323   1.229  11.855  1.00 49.16           O  
ATOM    912  N   LEU C  71      -7.024   0.963  10.584  1.00 48.20           N  
ATOM    913  CA  LEU C  71      -6.141   1.381   9.500  1.00 48.20           C  
ATOM    914  C   LEU C  71      -4.907   0.488   9.429  1.00 48.20           C  
ATOM    915  CB  LEU C  71      -5.719   2.841   9.686  1.00 48.20           C  
ATOM    916  O   LEU C  71      -4.490   0.085   8.340  1.00 48.20           O  
ATOM    917  CG  LEU C  71      -5.042   3.509   8.488  1.00 48.20           C  
ATOM    918  CD1 LEU C  71      -6.070   3.826   7.408  1.00 48.20           C  
ATOM    919  CD2 LEU C  71      -4.309   4.773   8.924  1.00 48.20           C  
ATOM    920  N   ALA C  72      -4.306   0.256  10.530  1.00 50.39           N  
ATOM    921  CA  ALA C  72      -3.139  -0.620  10.591  1.00 50.39           C  
ATOM    922  C   ALA C  72      -3.473  -2.016  10.073  1.00 50.39           C  
ATOM    923  CB  ALA C  72      -2.607  -0.699  12.020  1.00 50.39           C  
ATOM    924  O   ALA C  72      -2.683  -2.621   9.345  1.00 50.39           O  
ATOM    925  N   LEU C  73      -4.554  -2.429  10.494  1.00 51.80           N  
ATOM    926  CA  LEU C  73      -5.007  -3.740  10.042  1.00 51.80           C  
ATOM    927  C   LEU C  73      -5.207  -3.754   8.530  1.00 51.80           C  
ATOM    928  CB  LEU C  73      -6.311  -4.128  10.745  1.00 51.80           C  
ATOM    929  O   LEU C  73      -4.798  -4.702   7.855  1.00 51.80           O  
ATOM    930  CG  LEU C  73      -6.576  -5.626  10.903  1.00 51.80           C  
ATOM    931  CD1 LEU C  73      -6.277  -6.068  12.332  1.00 51.80           C  
ATOM    932  CD2 LEU C  73      -8.015  -5.958  10.525  1.00 51.80           C  
ATOM    933  N   SER C  74      -5.780  -2.778   8.104  1.00 55.58           N  
ATOM    934  CA  SER C  74      -6.022  -2.676   6.669  1.00 55.58           C  
ATOM    935  C   SER C  74      -4.712  -2.636   5.889  1.00 55.58           C  
ATOM    936  CB  SER C  74      -6.851  -1.431   6.352  1.00 55.58           C  
ATOM    937  O   SER C  74      -4.565  -3.323   4.876  1.00 55.58           O  
ATOM    938  OG  SER C  74      -6.803  -1.133   4.967  1.00 55.58           O  
ATOM    939  N   LYS C  75      -3.853  -1.859   6.339  1.00 54.77           N  
ATOM    940  CA  LYS C  75      -2.550  -1.760   5.686  1.00 54.77           C  
ATOM    941  C   LYS C  75      -1.795  -3.084   5.762  1.00 54.77           C  
ATOM    942  CB  LYS C  75      -1.717  -0.644   6.319  1.00 54.77           C  
ATOM    943  O   LYS C  75      -1.094  -3.459   4.820  1.00 54.77           O  
ATOM    944  CG  LYS C  75      -2.146   0.757   5.910  1.00 54.77           C  
ATOM    945  CD  LYS C  75      -1.343   1.263   4.719  1.00 54.77           C  
ATOM    946  CE  LYS C  75      -1.738   2.684   4.340  1.00 54.77           C  
ATOM    947  NZ  LYS C  75      -0.968   3.176   3.159  1.00 54.77           N  
ATOM    948  N   GLY C  76      -1.931  -3.676   6.901  1.00 56.24           N  
ATOM    949  CA  GLY C  76      -1.359  -5.005   7.050  1.00 56.24           C  
ATOM    950  C   GLY C  76      -1.922  -6.011   6.063  1.00 56.24           C  
ATOM    951  O   GLY C  76      -1.171  -6.765   5.441  1.00 56.24           O  
ATOM    952  N   VAL C  77      -3.175  -5.974   5.948  1.00 57.60           N  
ATOM    953  CA  VAL C  77      -3.852  -6.882   5.028  1.00 57.60           C  
ATOM    954  C   VAL C  77      -3.388  -6.611   3.599  1.00 57.60           C  
ATOM    955  CB  VAL C  77      -5.388  -6.746   5.124  1.00 57.60           C  
ATOM    956  O   VAL C  77      -3.129  -7.545   2.836  1.00 57.60           O  
ATOM    957  CG1 VAL C  77      -6.071  -7.535   4.008  1.00 57.60           C  
ATOM    958  CG2 VAL C  77      -5.880  -7.214   6.492  1.00 57.60           C  
ATOM    959  N   HIS C  78      -3.225  -5.395   3.237  1.00 59.81           N  
ATOM    960  CA  HIS C  78      -2.735  -5.022   1.915  1.00 59.81           C  
ATOM    961  C   HIS C  78      -1.327  -5.557   1.678  1.00 59.81           C  
ATOM    962  CB  HIS C  78      -2.754  -3.502   1.746  1.00 59.81           C  
ATOM    963  O   HIS C  78      -1.026  -6.070   0.598  1.00 59.81           O  
ATOM    964  CG  HIS C  78      -3.630  -3.033   0.628  1.00 59.81           C  
ATOM    965  CD2 HIS C  78      -4.906  -2.580   0.628  1.00 59.81           C  
ATOM    966  ND1 HIS C  78      -3.209  -3.002  -0.684  1.00 59.81           N  
ATOM    967  CE1 HIS C  78      -4.190  -2.547  -1.445  1.00 59.81           C  
ATOM    968  NE2 HIS C  78      -5.231  -2.284  -0.673  1.00 59.81           N  
ATOM    969  N   PHE C  79      -0.535  -5.396   2.581  1.00 60.20           N  
ATOM    970  CA  PHE C  79       0.837  -5.883   2.496  1.00 60.20           C  
ATOM    971  C   PHE C  79       0.864  -7.388   2.262  1.00 60.20           C  
ATOM    972  CB  PHE C  79       1.612  -5.535   3.771  1.00 60.20           C  
ATOM    973  O   PHE C  79       1.574  -7.872   1.378  1.00 60.20           O  
ATOM    974  CG  PHE C  79       3.039  -6.013   3.763  1.00 60.20           C  
ATOM    975  CD1 PHE C  79       3.408  -7.153   4.466  1.00 60.20           C  
ATOM    976  CD2 PHE C  79       4.011  -5.321   3.053  1.00 60.20           C  
ATOM    977  CE1 PHE C  79       4.728  -7.598   4.461  1.00 60.20           C  
ATOM    978  CE2 PHE C  79       5.332  -5.759   3.043  1.00 60.20           C  
ATOM    979  CZ  PHE C  79       5.689  -6.897   3.748  1.00 60.20           C  
ATOM    980  N   VAL C  80       0.126  -8.061   3.064  1.00 56.64           N  
ATOM    981  CA  VAL C  80       0.064  -9.514   2.957  1.00 56.64           C  
ATOM    982  C   VAL C  80      -0.446  -9.910   1.573  1.00 56.64           C  
ATOM    983  CB  VAL C  80      -0.839 -10.126   4.053  1.00 56.64           C  
ATOM    984  O   VAL C  80       0.093 -10.823   0.944  1.00 56.64           O  
ATOM    985  CG1 VAL C  80      -1.033 -11.623   3.819  1.00 56.64           C  
ATOM    986  CG2 VAL C  80      -0.244  -9.871   5.437  1.00 56.64           C  
ATOM    987  N   CYS C  81      -1.391  -9.218   1.130  1.00 58.86           N  
ATOM    988  CA  CYS C  81      -1.956  -9.486  -0.187  1.00 58.86           C  
ATOM    989  C   CYS C  81      -0.916  -9.272  -1.280  1.00 58.86           C  
ATOM    990  CB  CYS C  81      -3.169  -8.592  -0.443  1.00 58.86           C  
ATOM    991  O   CYS C  81      -0.801 -10.082  -2.202  1.00 58.86           O  
ATOM    992  SG  CYS C  81      -4.733  -9.315   0.099  1.00 58.86           S  
ATOM    993  N   ASN C  82      -0.132  -8.285  -1.151  1.00 62.23           N  
ATOM    994  CA  ASN C  82       0.914  -8.013  -2.131  1.00 62.23           C  
ATOM    995  C   ASN C  82       1.995  -9.090  -2.112  1.00 62.23           C  
ATOM    996  CB  ASN C  82       1.532  -6.635  -1.887  1.00 62.23           C  
ATOM    997  O   ASN C  82       2.479  -9.508  -3.165  1.00 62.23           O  
ATOM    998  CG  ASN C  82       0.733  -5.514  -2.522  1.00 62.23           C  
ATOM    999  ND2 ASN C  82       0.885  -4.305  -1.996  1.00 62.23           N  
ATOM   1000  OD1 ASN C  82      -0.017  -5.734  -3.477  1.00 62.23           O  
ATOM   1001  N   LEU C  83       2.284  -9.460  -0.959  1.00 61.41           N  
ATOM   1002  CA  LEU C  83       3.282 -10.514  -0.814  1.00 61.41           C  
ATOM   1003  C   LEU C  83       2.786 -11.820  -1.424  1.00 61.41           C  
ATOM   1004  CB  LEU C  83       3.628 -10.725   0.662  1.00 61.41           C  
ATOM   1005  O   LEU C  83       3.537 -12.514  -2.113  1.00 61.41           O  
ATOM   1006  CG  LEU C  83       5.027 -11.267   0.960  1.00 61.41           C  
ATOM   1007  CD1 LEU C  83       5.975 -10.125   1.310  1.00 61.41           C  
ATOM   1008  CD2 LEU C  83       4.975 -12.290   2.089  1.00 61.41           C  
ATOM   1009  N   LEU C  84       1.601 -12.075  -1.136  1.00 60.25           N  
ATOM   1010  CA  LEU C  84       0.996 -13.280  -1.692  1.00 60.25           C  
ATOM   1011  C   LEU C  84       0.969 -13.222  -3.215  1.00 60.25           C  
ATOM   1012  CB  LEU C  84      -0.425 -13.465  -1.151  1.00 60.25           C  
ATOM   1013  O   LEU C  84       1.264 -14.216  -3.884  1.00 60.25           O  
ATOM   1014  CG  LEU C  84      -0.934 -14.905  -1.063  1.00 60.25           C  
ATOM   1015  CD1 LEU C  84      -0.647 -15.485   0.318  1.00 60.25           C  
ATOM   1016  CD2 LEU C  84      -2.426 -14.964  -1.374  1.00 60.25           C  
ATOM   1017  N   LEU C  85       0.645 -12.149  -3.724  1.00 62.47           N  
ATOM   1018  CA  LEU C  85       0.639 -11.962  -5.170  1.00 62.47           C  
ATOM   1019  C   LEU C  85       2.034 -12.171  -5.751  1.00 62.47           C  
ATOM   1020  CB  LEU C  85       0.128 -10.564  -5.528  1.00 62.47           C  
ATOM   1021  O   LEU C  85       2.185 -12.787  -6.809  1.00 62.47           O  
ATOM   1022  CG  LEU C  85      -1.390 -10.390  -5.581  1.00 62.47           C  
ATOM   1023  CD1 LEU C  85      -1.750  -8.914  -5.711  1.00 62.47           C  
ATOM   1024  CD2 LEU C  85      -1.981 -11.193  -6.735  1.00 62.47           C  
ATOM   1025  N   LEU C  86       2.896 -11.635  -5.103  1.00 61.52           N  
ATOM   1026  CA  LEU C  86       4.280 -11.810  -5.531  1.00 61.52           C  
ATOM   1027  C   LEU C  86       4.665 -13.285  -5.532  1.00 61.52           C  
ATOM   1028  CB  LEU C  86       5.226 -11.024  -4.619  1.00 61.52           C  
ATOM   1029  O   LEU C  86       5.273 -13.772  -6.488  1.00 61.52           O  
ATOM   1030  CG  LEU C  86       6.682 -10.925  -5.077  1.00 61.52           C  
ATOM   1031  CD1 LEU C  86       6.918  -9.609  -5.812  1.00 61.52           C  
ATOM   1032  CD2 LEU C  86       7.627 -11.056  -3.888  1.00 61.52           C  
ATOM   1033  N   PHE C  87       4.349 -13.896  -4.515  1.00 59.26           N  
ATOM   1034  CA  PHE C  87       4.680 -15.310  -4.382  1.00 59.26           C  
ATOM   1035  C   PHE C  87       4.002 -16.130  -5.473  1.00 59.26           C  
ATOM   1036  CB  PHE C  87       4.270 -15.832  -3.001  1.00 59.26           C  
ATOM   1037  O   PHE C  87       4.637 -16.976  -6.106  1.00 59.26           O  
ATOM   1038  CG  PHE C  87       4.824 -17.193  -2.678  1.00 59.26           C  
ATOM   1039  CD1 PHE C  87       4.061 -18.336  -2.882  1.00 59.26           C  
ATOM   1040  CD2 PHE C  87       6.109 -17.329  -2.169  1.00 59.26           C  
ATOM   1041  CE1 PHE C  87       4.572 -19.597  -2.584  1.00 59.26           C  
ATOM   1042  CE2 PHE C  87       6.626 -18.586  -1.868  1.00 59.26           C  
ATOM   1043  CZ  PHE C  87       5.856 -19.719  -2.075  1.00 59.26           C  
ATOM   1044  N   VAL C  88       2.792 -15.916  -5.629  1.00 59.65           N  
ATOM   1045  CA  VAL C  88       2.033 -16.644  -6.640  1.00 59.65           C  
ATOM   1046  C   VAL C  88       2.637 -16.394  -8.020  1.00 59.65           C  
ATOM   1047  CB  VAL C  88       0.541 -16.240  -6.630  1.00 59.65           C  
ATOM   1048  O   VAL C  88       2.720 -17.309  -8.843  1.00 59.65           O  
ATOM   1049  CG1 VAL C  88      -0.182 -16.817  -7.846  1.00 59.65           C  
ATOM   1050  CG2 VAL C  88      -0.128 -16.702  -5.337  1.00 59.65           C  
ATOM   1051  N   THR C  89       2.976 -15.206  -8.214  1.00 59.56           N  
ATOM   1052  CA  THR C  89       3.595 -14.860  -9.489  1.00 59.56           C  
ATOM   1053  C   THR C  89       4.896 -15.633  -9.686  1.00 59.56           C  
ATOM   1054  CB  THR C  89       3.874 -13.348  -9.584  1.00 59.56           C  
ATOM   1055  O   THR C  89       5.140 -16.184 -10.761  1.00 59.56           O  
ATOM   1056  CG2 THR C  89       2.874 -12.662 -10.508  1.00 59.56           C  
ATOM   1057  OG1 THR C  89       3.776 -12.768  -8.277  1.00 59.56           O  
ATOM   1058  N   VAL C  90       5.686 -15.646  -8.679  1.00 59.45           N  
ATOM   1059  CA  VAL C  90       6.970 -16.336  -8.747  1.00 59.45           C  
ATOM   1060  C   VAL C  90       6.743 -17.836  -8.916  1.00 59.45           C  
ATOM   1061  CB  VAL C  90       7.827 -16.065  -7.490  1.00 59.45           C  
ATOM   1062  O   VAL C  90       7.394 -18.479  -9.743  1.00 59.45           O  
ATOM   1063  CG1 VAL C  90       9.074 -16.947  -7.486  1.00 59.45           C  
ATOM   1064  CG2 VAL C  90       8.213 -14.589  -7.415  1.00 59.45           C  
ATOM   1065  N   TYR C  91       5.857 -18.328  -8.158  1.00 56.66           N  
ATOM   1066  CA  TYR C  91       5.544 -19.752  -8.223  1.00 56.66           C  
ATOM   1067  C   TYR C  91       5.028 -20.134  -9.604  1.00 56.66           C  
ATOM   1068  CB  TYR C  91       4.509 -20.123  -7.157  1.00 56.66           C  
ATOM   1069  O   TYR C  91       5.460 -21.136 -10.180  1.00 56.66           O  
ATOM   1070  CG  TYR C  91       4.181 -21.596  -7.117  1.00 56.66           C  
ATOM   1071  CD1 TYR C  91       2.996 -22.081  -7.668  1.00 56.66           C  
ATOM   1072  CD2 TYR C  91       5.053 -22.506  -6.529  1.00 56.66           C  
ATOM   1073  CE1 TYR C  91       2.689 -23.437  -7.632  1.00 56.66           C  
ATOM   1074  CE2 TYR C  91       4.756 -23.864  -6.488  1.00 56.66           C  
ATOM   1075  OH  TYR C  91       3.274 -25.663  -7.003  1.00 56.66           O  
ATOM   1076  CZ  TYR C  91       3.574 -24.319  -7.041  1.00 56.66           C  
ATOM   1077  N   SER C  92       4.111 -19.365 -10.059  1.00 56.87           N  
ATOM   1078  CA  SER C  92       3.563 -19.617 -11.388  1.00 56.87           C  
ATOM   1079  C   SER C  92       4.655 -19.588 -12.451  1.00 56.87           C  
ATOM   1080  CB  SER C  92       2.483 -18.588 -11.726  1.00 56.87           C  
ATOM   1081  O   SER C  92       4.634 -20.385 -13.392  1.00 56.87           O  
ATOM   1082  OG  SER C  92       3.061 -17.410 -12.263  1.00 56.87           O  
ATOM   1083  N   HIS C  93       5.539 -18.709 -12.290  1.00 57.33           N  
ATOM   1084  CA  HIS C  93       6.670 -18.615 -13.206  1.00 57.33           C  
ATOM   1085  C   HIS C  93       7.510 -19.887 -13.177  1.00 57.33           C  
ATOM   1086  CB  HIS C  93       7.539 -17.404 -12.861  1.00 57.33           C  
ATOM   1087  O   HIS C  93       7.910 -20.396 -14.227  1.00 57.33           O  
ATOM   1088  CG  HIS C  93       8.263 -16.831 -14.038  1.00 57.33           C  
ATOM   1089  CD2 HIS C  93       9.578 -16.837 -14.362  1.00 57.33           C  
ATOM   1090  ND1 HIS C  93       7.620 -16.149 -15.048  1.00 57.33           N  
ATOM   1091  CE1 HIS C  93       8.510 -15.760 -15.945  1.00 57.33           C  
ATOM   1092  NE2 HIS C  93       9.706 -16.165 -15.552  1.00 57.33           N  
ATOM   1093  N   LEU C  94       7.745 -20.334 -12.015  1.00 56.55           N  
ATOM   1094  CA  LEU C  94       8.563 -21.531 -11.855  1.00 56.55           C  
ATOM   1095  C   LEU C  94       7.875 -22.746 -12.469  1.00 56.55           C  
ATOM   1096  CB  LEU C  94       8.851 -21.789 -10.373  1.00 56.55           C  
ATOM   1097  O   LEU C  94       8.528 -23.583 -13.096  1.00 56.55           O  
ATOM   1098  CG  LEU C  94       9.952 -20.937  -9.739  1.00 56.55           C  
ATOM   1099  CD1 LEU C  94       9.921 -21.075  -8.221  1.00 56.55           C  
ATOM   1100  CD2 LEU C  94      11.318 -21.333 -10.289  1.00 56.55           C  
ATOM   1101  N   LEU C  95       6.605 -22.833 -12.304  1.00 53.47           N  
ATOM   1102  CA  LEU C  95       5.833 -23.936 -12.864  1.00 53.47           C  
ATOM   1103  C   LEU C  95       5.859 -23.899 -14.388  1.00 53.47           C  
ATOM   1104  CB  LEU C  95       4.387 -23.886 -12.366  1.00 53.47           C  
ATOM   1105  O   LEU C  95       5.972 -24.942 -15.037  1.00 53.47           O  
ATOM   1106  CG  LEU C  95       4.070 -24.714 -11.119  1.00 53.47           C  
ATOM   1107  CD1 LEU C  95       2.911 -24.090 -10.348  1.00 53.47           C  
ATOM   1108  CD2 LEU C  95       3.749 -26.155 -11.501  1.00 53.47           C  
ATOM   1109  N   LEU C  96       5.641 -22.701 -14.846  1.00 54.76           N  
ATOM   1110  CA  LEU C  96       5.648 -22.519 -16.294  1.00 54.76           C  
ATOM   1111  C   LEU C  96       6.992 -22.930 -16.887  1.00 54.76           C  
ATOM   1112  CB  LEU C  96       5.344 -21.062 -16.652  1.00 54.76           C  
ATOM   1113  O   LEU C  96       7.041 -23.568 -17.941  1.00 54.76           O  
ATOM   1114  CG  LEU C  96       4.202 -20.832 -17.644  1.00 54.76           C  
ATOM   1115  CD1 LEU C  96       3.072 -20.052 -16.981  1.00 54.76           C  
ATOM   1116  CD2 LEU C  96       4.709 -20.101 -18.882  1.00 54.76           C  
ATOM   1117  N   VAL C  97       7.967 -22.488 -16.268  1.00 52.92           N  
ATOM   1118  CA  VAL C  97       9.312 -22.824 -16.722  1.00 52.92           C  
ATOM   1119  C   VAL C  97       9.501 -24.339 -16.703  1.00 52.92           C  
ATOM   1120  CB  VAL C  97      10.391 -22.142 -15.851  1.00 52.92           C  
ATOM   1121  O   VAL C  97      10.106 -24.907 -17.615  1.00 52.92           O  
ATOM   1122  CG1 VAL C  97      11.781 -22.674 -16.198  1.00 52.92           C  
ATOM   1123  CG2 VAL C  97      10.337 -20.625 -16.026  1.00 52.92           C  
ATOM   1124  N   ALA C  98       8.945 -25.015 -15.736  1.00 48.89           N  
ATOM   1125  CA  ALA C  98       9.081 -26.462 -15.591  1.00 48.89           C  
ATOM   1126  C   ALA C  98       8.240 -27.199 -16.630  1.00 48.89           C  
ATOM   1127  CB  ALA C  98       8.680 -26.896 -14.183  1.00 48.89           C  
ATOM   1128  O   ALA C  98       8.629 -28.267 -17.109  1.00 48.89           O  
ATOM   1129  N   ALA C  99       6.990 -26.623 -16.863  1.00 47.77           N  
ATOM   1130  CA  ALA C  99       6.051 -27.275 -17.771  1.00 47.77           C  
ATOM   1131  C   ALA C  99       6.396 -26.973 -19.227  1.00 47.77           C  
ATOM   1132  CB  ALA C  99       4.621 -26.836 -17.465  1.00 47.77           C  
ATOM   1133  O   ALA C  99       5.861 -27.603 -20.142  1.00 47.77           O  
ATOM   1134  N   GLY C 100       7.495 -26.520 -19.528  1.00 39.65           N  
ATOM   1135  CA  GLY C 100       7.763 -26.156 -20.910  1.00 39.65           C  
ATOM   1136  C   GLY C 100       6.755 -25.172 -21.474  1.00 39.65           C  
ATOM   1137  O   GLY C 100       5.550 -25.428 -21.451  1.00 39.65           O  
ATOM   1138  N   LEU C 101       6.850 -23.874 -21.098  1.00 48.45           N  
ATOM   1139  CA  LEU C 101       6.123 -22.617 -21.239  1.00 48.45           C  
ATOM   1140  C   LEU C 101       5.359 -22.576 -22.558  1.00 48.45           C  
ATOM   1141  CB  LEU C 101       7.084 -21.429 -21.155  1.00 48.45           C  
ATOM   1142  O   LEU C 101       5.957 -22.685 -23.631  1.00 48.45           O  
ATOM   1143  CG  LEU C 101       7.111 -20.671 -19.827  1.00 48.45           C  
ATOM   1144  CD1 LEU C 101       8.549 -20.361 -19.423  1.00 48.45           C  
ATOM   1145  CD2 LEU C 101       6.291 -19.389 -19.926  1.00 48.45           C  
ATOM   1146  N   GLU C 102       4.085 -23.246 -22.504  1.00 48.60           N  
ATOM   1147  CA  GLU C 102       3.326 -22.895 -23.701  1.00 48.60           C  
ATOM   1148  C   GLU C 102       3.191 -21.381 -23.844  1.00 48.60           C  
ATOM   1149  CB  GLU C 102       1.941 -23.546 -23.670  1.00 48.60           C  
ATOM   1150  O   GLU C 102       3.230 -20.653 -22.850  1.00 48.60           O  
ATOM   1151  CG  GLU C 102       1.952 -25.031 -24.004  1.00 48.60           C  
ATOM   1152  CD  GLU C 102       0.564 -25.603 -24.238  1.00 48.60           C  
ATOM   1153  OE1 GLU C 102       0.454 -26.781 -24.650  1.00 48.60           O  
ATOM   1154  OE2 GLU C 102      -0.423 -24.868 -24.010  1.00 48.60           O  
ATOM   1155  N   ALA C 103       3.312 -20.818 -25.021  1.00 48.81           N  
ATOM   1156  CA  ALA C 103       3.388 -19.418 -25.431  1.00 48.81           C  
ATOM   1157  C   ALA C 103       2.349 -18.574 -24.697  1.00 48.81           C  
ATOM   1158  CB  ALA C 103       3.199 -19.295 -26.941  1.00 48.81           C  
ATOM   1159  O   ALA C 103       2.674 -17.519 -24.148  1.00 48.81           O  
ATOM   1160  N   PRO C 104       1.055 -19.016 -24.679  1.00 46.38           N  
ATOM   1161  CA  PRO C 104       0.074 -18.149 -24.022  1.00 46.38           C  
ATOM   1162  C   PRO C 104       0.384 -17.922 -22.544  1.00 46.38           C  
ATOM   1163  CB  PRO C 104      -1.242 -18.913 -24.193  1.00 46.38           C  
ATOM   1164  O   PRO C 104       0.134 -16.834 -22.018  1.00 46.38           O  
ATOM   1165  CG  PRO C 104      -0.837 -20.268 -24.675  1.00 46.38           C  
ATOM   1166  CD  PRO C 104       0.595 -20.206 -25.126  1.00 46.38           C  
ATOM   1167  N   PHE C 105       0.985 -18.844 -21.974  1.00 52.82           N  
ATOM   1168  CA  PHE C 105       1.350 -18.751 -20.565  1.00 52.82           C  
ATOM   1169  C   PHE C 105       2.500 -17.770 -20.368  1.00 52.82           C  
ATOM   1170  CB  PHE C 105       1.735 -20.128 -20.016  1.00 52.82           C  
ATOM   1171  O   PHE C 105       2.571 -17.086 -19.345  1.00 52.82           O  
ATOM   1172  CG  PHE C 105       0.564 -20.930 -19.515  1.00 52.82           C  
ATOM   1173  CD1 PHE C 105       0.066 -20.732 -18.233  1.00 52.82           C  
ATOM   1174  CD2 PHE C 105      -0.038 -21.882 -20.326  1.00 52.82           C  
ATOM   1175  CE1 PHE C 105      -1.018 -21.473 -17.766  1.00 52.82           C  
ATOM   1176  CE2 PHE C 105      -1.122 -22.627 -19.867  1.00 52.82           C  
ATOM   1177  CZ  PHE C 105      -1.609 -22.421 -18.587  1.00 52.82           C  
ATOM   1178  N   LEU C 106       3.147 -17.588 -21.424  1.00 51.72           N  
ATOM   1179  CA  LEU C 106       4.246 -16.630 -21.398  1.00 51.72           C  
ATOM   1180  C   LEU C 106       3.720 -15.201 -21.323  1.00 51.72           C  
ATOM   1181  CB  LEU C 106       5.133 -16.796 -22.635  1.00 51.72           C  
ATOM   1182  O   LEU C 106       4.279 -14.364 -20.610  1.00 51.72           O  
ATOM   1183  CG  LEU C 106       6.308 -17.766 -22.502  1.00 51.72           C  
ATOM   1184  CD1 LEU C 106       6.800 -18.195 -23.880  1.00 51.72           C  
ATOM   1185  CD2 LEU C 106       7.438 -17.130 -21.699  1.00 51.72           C  
ATOM   1186  N   TYR C 107       2.635 -15.018 -21.984  1.00 52.06           N  
ATOM   1187  CA  TYR C 107       2.048 -13.683 -21.976  1.00 52.06           C  
ATOM   1188  C   TYR C 107       1.477 -13.345 -20.604  1.00 52.06           C  
ATOM   1189  CB  TYR C 107       0.951 -13.572 -23.040  1.00 52.06           C  
ATOM   1190  O   TYR C 107       1.647 -12.227 -20.112  1.00 52.06           O  
ATOM   1191  CG  TYR C 107       1.298 -12.640 -24.175  1.00 52.06           C  
ATOM   1192  CD1 TYR C 107       1.102 -11.266 -24.060  1.00 52.06           C  
ATOM   1193  CD2 TYR C 107       1.822 -13.132 -25.366  1.00 52.06           C  
ATOM   1194  CE1 TYR C 107       1.419 -10.403 -25.104  1.00 52.06           C  
ATOM   1195  CE2 TYR C 107       2.143 -12.279 -26.417  1.00 52.06           C  
ATOM   1196  OH  TYR C 107       2.254 -10.069 -27.314  1.00 52.06           O  
ATOM   1197  CZ  TYR C 107       1.938 -10.918 -26.277  1.00 52.06           C  
ATOM   1198  N   LEU C 108       0.801 -14.229 -20.071  1.00 53.46           N  
ATOM   1199  CA  LEU C 108       0.253 -14.033 -18.733  1.00 53.46           C  
ATOM   1200  C   LEU C 108       1.367 -13.790 -17.720  1.00 53.46           C  
ATOM   1201  CB  LEU C 108      -0.580 -15.246 -18.312  1.00 53.46           C  
ATOM   1202  O   LEU C 108       1.247 -12.917 -16.857  1.00 53.46           O  
ATOM   1203  CG  LEU C 108      -2.053 -14.981 -17.999  1.00 53.46           C  
ATOM   1204  CD1 LEU C 108      -2.935 -16.030 -18.668  1.00 53.46           C  
ATOM   1205  CD2 LEU C 108      -2.285 -14.963 -16.491  1.00 53.46           C  
ATOM   1206  N   TYR C 109       2.329 -14.482 -17.941  1.00 55.21           N  
ATOM   1207  CA  TYR C 109       3.484 -14.315 -17.067  1.00 55.21           C  
ATOM   1208  C   TYR C 109       4.092 -12.926 -17.226  1.00 55.21           C  
ATOM   1209  CB  TYR C 109       4.541 -15.384 -17.361  1.00 55.21           C  
ATOM   1210  O   TYR C 109       4.454 -12.283 -16.238  1.00 55.21           O  
ATOM   1211  CG  TYR C 109       5.437 -15.692 -16.186  1.00 55.21           C  
ATOM   1212  CD1 TYR C 109       6.691 -15.097 -16.066  1.00 55.21           C  
ATOM   1213  CD2 TYR C 109       5.032 -16.578 -15.194  1.00 55.21           C  
ATOM   1214  CE1 TYR C 109       7.521 -15.379 -14.986  1.00 55.21           C  
ATOM   1215  CE2 TYR C 109       5.853 -16.868 -14.109  1.00 55.21           C  
ATOM   1216  OH  TYR C 109       7.911 -16.547 -12.943  1.00 55.21           O  
ATOM   1217  CZ  TYR C 109       7.094 -16.264 -14.014  1.00 55.21           C  
ATOM   1218  N   ALA C 110       4.190 -12.551 -18.388  1.00 54.70           N  
ATOM   1219  CA  ALA C 110       4.715 -11.219 -18.680  1.00 54.70           C  
ATOM   1220  C   ALA C 110       3.863 -10.138 -18.021  1.00 54.70           C  
ATOM   1221  CB  ALA C 110       4.784 -10.993 -20.188  1.00 54.70           C  
ATOM   1222  O   ALA C 110       4.394  -9.176 -17.462  1.00 54.70           O  
ATOM   1223  N   LEU C 111       2.651 -10.418 -18.047  1.00 55.32           N  
ATOM   1224  CA  LEU C 111       1.724  -9.457 -17.461  1.00 55.32           C  
ATOM   1225  C   LEU C 111       1.882  -9.404 -15.945  1.00 55.32           C  
ATOM   1226  CB  LEU C 111       0.280  -9.815 -17.823  1.00 55.32           C  
ATOM   1227  O   LEU C 111       1.929  -8.320 -15.359  1.00 55.32           O  
ATOM   1228  CG  LEU C 111      -0.803  -8.861 -17.317  1.00 55.32           C  
ATOM   1229  CD1 LEU C 111      -0.694  -7.513 -18.022  1.00 55.32           C  
ATOM   1230  CD2 LEU C 111      -2.187  -9.466 -17.521  1.00 55.32           C  
ATOM   1231  N   VAL C 112       1.923 -10.439 -15.303  1.00 57.91           N  
ATOM   1232  CA  VAL C 112       2.089 -10.523 -13.855  1.00 57.91           C  
ATOM   1233  C   VAL C 112       3.387  -9.832 -13.443  1.00 57.91           C  
ATOM   1234  CB  VAL C 112       2.086 -11.989 -13.367  1.00 57.91           C  
ATOM   1235  O   VAL C 112       3.404  -9.046 -12.493  1.00 57.91           O  
ATOM   1236  CG1 VAL C 112       2.487 -12.068 -11.896  1.00 57.91           C  
ATOM   1237  CG2 VAL C 112       0.712 -12.620 -13.585  1.00 57.91           C  
ATOM   1238  N   TYR C 113       4.419 -10.101 -14.188  1.00 56.51           N  
ATOM   1239  CA  TYR C 113       5.703  -9.473 -13.902  1.00 56.51           C  
ATOM   1240  C   TYR C 113       5.617  -7.960 -14.058  1.00 56.51           C  
ATOM   1241  CB  TYR C 113       6.792 -10.031 -14.823  1.00 56.51           C  
ATOM   1242  O   TYR C 113       6.206  -7.214 -13.271  1.00 56.51           O  
ATOM   1243  CG  TYR C 113       7.577 -11.169 -14.215  1.00 56.51           C  
ATOM   1244  CD1 TYR C 113       8.596 -10.925 -13.298  1.00 56.51           C  
ATOM   1245  CD2 TYR C 113       7.302 -12.488 -14.558  1.00 56.51           C  
ATOM   1246  CE1 TYR C 113       9.324 -11.970 -12.737  1.00 56.51           C  
ATOM   1247  CE2 TYR C 113       8.023 -13.541 -14.004  1.00 56.51           C  
ATOM   1248  OH  TYR C 113       9.746 -14.310 -12.543  1.00 56.51           O  
ATOM   1249  CZ  TYR C 113       9.030 -13.272 -13.095  1.00 56.51           C  
ATOM   1250  N   PHE C 114       4.932  -7.588 -15.041  1.00 57.58           N  
ATOM   1251  CA  PHE C 114       4.738  -6.164 -15.286  1.00 57.58           C  
ATOM   1252  C   PHE C 114       4.024  -5.504 -14.113  1.00 57.58           C  
ATOM   1253  CB  PHE C 114       3.942  -5.943 -16.576  1.00 57.58           C  
ATOM   1254  O   PHE C 114       4.461  -4.461 -13.620  1.00 57.58           O  
ATOM   1255  CG  PHE C 114       3.689  -4.494 -16.893  1.00 57.58           C  
ATOM   1256  CD1 PHE C 114       2.452  -3.917 -16.633  1.00 57.58           C  
ATOM   1257  CD2 PHE C 114       4.689  -3.708 -17.451  1.00 57.58           C  
ATOM   1258  CE1 PHE C 114       2.215  -2.576 -16.926  1.00 57.58           C  
ATOM   1259  CE2 PHE C 114       4.459  -2.367 -17.746  1.00 57.58           C  
ATOM   1260  CZ  PHE C 114       3.221  -1.803 -17.483  1.00 57.58           C  
ATOM   1261  N   LEU C 115       2.995  -6.112 -13.625  1.00 57.47           N  
ATOM   1262  CA  LEU C 115       2.222  -5.561 -12.517  1.00 57.47           C  
ATOM   1263  C   LEU C 115       3.049  -5.538 -11.236  1.00 57.47           C  
ATOM   1264  CB  LEU C 115       0.944  -6.375 -12.298  1.00 57.47           C  
ATOM   1265  O   LEU C 115       2.985  -4.575 -10.468  1.00 57.47           O  
ATOM   1266  CG  LEU C 115      -0.163  -6.193 -13.338  1.00 57.47           C  
ATOM   1267  CD1 LEU C 115      -1.267  -7.222 -13.123  1.00 57.47           C  
ATOM   1268  CD2 LEU C 115      -0.725  -4.777 -13.279  1.00 57.47           C  
ATOM   1269  N   GLN C 116       3.776  -6.467 -11.018  1.00 59.46           N  
ATOM   1270  CA  GLN C 116       4.657  -6.526  -9.857  1.00 59.46           C  
ATOM   1271  C   GLN C 116       5.707  -5.420  -9.905  1.00 59.46           C  
ATOM   1272  CB  GLN C 116       5.338  -7.893  -9.768  1.00 59.46           C  
ATOM   1273  O   GLN C 116       6.057  -4.843  -8.874  1.00 59.46           O  
ATOM   1274  CG  GLN C 116       4.546  -8.925  -8.976  1.00 59.46           C  
ATOM   1275  CD  GLN C 116       5.264 -10.256  -8.862  1.00 59.46           C  
ATOM   1276  NE2 GLN C 116       4.743 -11.141  -8.020  1.00 59.46           N  
ATOM   1277  OE1 GLN C 116       6.280 -10.487  -9.527  1.00 59.46           O  
ATOM   1278  N   SER C 117       6.193  -5.193 -11.078  1.00 56.38           N  
ATOM   1279  CA  SER C 117       7.165  -4.121 -11.265  1.00 56.38           C  
ATOM   1280  C   SER C 117       6.567  -2.765 -10.907  1.00 56.38           C  
ATOM   1281  CB  SER C 117       7.668  -4.100 -12.709  1.00 56.38           C  
ATOM   1282  O   SER C 117       7.222  -1.942 -10.264  1.00 56.38           O  
ATOM   1283  OG  SER C 117       9.035  -3.728 -12.760  1.00 56.38           O  
ATOM   1284  N   ILE C 118       5.399  -2.602 -11.279  1.00 55.55           N  
ATOM   1285  CA  ILE C 118       4.714  -1.349 -10.980  1.00 55.55           C  
ATOM   1286  C   ILE C 118       4.549  -1.198  -9.470  1.00 55.55           C  
ATOM   1287  CB  ILE C 118       3.338  -1.276 -11.680  1.00 55.55           C  
ATOM   1288  O   ILE C 118       4.796  -0.123  -8.917  1.00 55.55           O  
ATOM   1289  CG1 ILE C 118       3.515  -1.207 -13.201  1.00 55.55           C  
ATOM   1290  CG2 ILE C 118       2.535  -0.077 -11.167  1.00 55.55           C  
ATOM   1291  CD1 ILE C 118       2.207  -1.236 -13.978  1.00 55.55           C  
ATOM   1292  N   ASN C 119       4.130  -2.269  -8.887  1.00 60.05           N  
ATOM   1293  CA  ASN C 119       3.984  -2.251  -7.435  1.00 60.05           C  
ATOM   1294  C   ASN C 119       5.318  -1.989  -6.741  1.00 60.05           C  
ATOM   1295  CB  ASN C 119       3.377  -3.565  -6.940  1.00 60.05           C  
ATOM   1296  O   ASN C 119       5.376  -1.247  -5.759  1.00 60.05           O  
ATOM   1297  CG  ASN C 119       1.861  -3.540  -6.928  1.00 60.05           C  
ATOM   1298  ND2 ASN C 119       1.247  -4.675  -7.237  1.00 60.05           N  
ATOM   1299  OD1 ASN C 119       1.247  -2.508  -6.645  1.00 60.05           O  
ATOM   1300  N   PHE C 120       6.295  -2.574  -7.213  1.00 58.14           N  
ATOM   1301  CA  PHE C 120       7.637  -2.398  -6.670  1.00 58.14           C  
ATOM   1302  C   PHE C 120       8.083  -0.946  -6.790  1.00 58.14           C  
ATOM   1303  CB  PHE C 120       8.633  -3.314  -7.388  1.00 58.14           C  
ATOM   1304  O   PHE C 120       8.635  -0.380  -5.844  1.00 58.14           O  
ATOM   1305  CG  PHE C 120       9.990  -3.362  -6.740  1.00 58.14           C  
ATOM   1306  CD1 PHE C 120      11.055  -2.642  -7.268  1.00 58.14           C  
ATOM   1307  CD2 PHE C 120      10.201  -4.128  -5.600  1.00 58.14           C  
ATOM   1308  CE1 PHE C 120      12.312  -2.685  -6.670  1.00 58.14           C  
ATOM   1309  CE2 PHE C 120      11.455  -4.175  -4.997  1.00 58.14           C  
ATOM   1310  CZ  PHE C 120      12.509  -3.454  -5.534  1.00 58.14           C  
ATOM   1311  N   VAL C 121       7.911  -0.374  -7.967  1.00 56.27           N  
ATOM   1312  CA  VAL C 121       8.256   1.026  -8.193  1.00 56.27           C  
ATOM   1313  C   VAL C 121       7.494   1.911  -7.210  1.00 56.27           C  
ATOM   1314  CB  VAL C 121       7.952   1.458  -9.645  1.00 56.27           C  
ATOM   1315  O   VAL C 121       8.053   2.863  -6.660  1.00 56.27           O  
ATOM   1316  CG1 VAL C 121       8.135   2.965  -9.810  1.00 56.27           C  
ATOM   1317  CG2 VAL C 121       8.845   0.698 -10.625  1.00 56.27           C  
ATOM   1318  N   ARG C 122       6.356   1.560  -7.006  1.00 57.46           N  
ATOM   1319  CA  ARG C 122       5.532   2.309  -6.063  1.00 57.46           C  
ATOM   1320  C   ARG C 122       6.116   2.248  -4.656  1.00 57.46           C  
ATOM   1321  CB  ARG C 122       4.098   1.775  -6.059  1.00 57.46           C  
ATOM   1322  O   ARG C 122       6.188   3.264  -3.962  1.00 57.46           O  
ATOM   1323  CG  ARG C 122       3.062   2.794  -5.611  1.00 57.46           C  
ATOM   1324  CD  ARG C 122       1.656   2.212  -5.625  1.00 57.46           C  
ATOM   1325  NE  ARG C 122       0.640   3.259  -5.684  1.00 57.46           N  
ATOM   1326  NH1 ARG C 122      -1.155   1.816  -5.505  1.00 57.46           N  
ATOM   1327  NH2 ARG C 122      -1.508   4.073  -5.688  1.00 57.46           N  
ATOM   1328  CZ  ARG C 122      -0.672   3.047  -5.626  1.00 57.46           C  
ATOM   1329  N   ILE C 123       6.518   1.154  -4.227  1.00 57.78           N  
ATOM   1330  CA  ILE C 123       7.113   0.962  -2.909  1.00 57.78           C  
ATOM   1331  C   ILE C 123       8.408   1.764  -2.806  1.00 57.78           C  
ATOM   1332  CB  ILE C 123       7.383  -0.532  -2.623  1.00 57.78           C  
ATOM   1333  O   ILE C 123       8.667   2.409  -1.787  1.00 57.78           O  
ATOM   1334  CG1 ILE C 123       6.063  -1.286  -2.428  1.00 57.78           C  
ATOM   1335  CG2 ILE C 123       8.290  -0.692  -1.399  1.00 57.78           C  
ATOM   1336  CD1 ILE C 123       6.213  -2.800  -2.402  1.00 57.78           C  
ATOM   1337  N   ILE C 124       9.254   1.701  -3.819  1.00 54.23           N  
ATOM   1338  CA  ILE C 124      10.511   2.440  -3.849  1.00 54.23           C  
ATOM   1339  C   ILE C 124      10.233   3.937  -3.734  1.00 54.23           C  
ATOM   1340  CB  ILE C 124      11.312   2.141  -5.136  1.00 54.23           C  
ATOM   1341  O   ILE C 124      10.916   4.646  -2.991  1.00 54.23           O  
ATOM   1342  CG1 ILE C 124      11.799   0.687  -5.137  1.00 54.23           C  
ATOM   1343  CG2 ILE C 124      12.488   3.112  -5.279  1.00 54.23           C  
ATOM   1344  CD1 ILE C 124      12.527   0.278  -6.410  1.00 54.23           C  
ATOM   1345  N   MET C 125       9.288   4.307  -4.485  1.00 53.66           N  
ATOM   1346  CA  MET C 125       8.922   5.720  -4.454  1.00 53.66           C  
ATOM   1347  C   MET C 125       8.452   6.130  -3.062  1.00 53.66           C  
ATOM   1348  CB  MET C 125       7.830   6.017  -5.483  1.00 53.66           C  
ATOM   1349  O   MET C 125       8.802   7.207  -2.576  1.00 53.66           O  
ATOM   1350  CG  MET C 125       8.366   6.347  -6.867  1.00 53.66           C  
ATOM   1351  SD  MET C 125       9.074   8.037  -6.962  1.00 53.66           S  
ATOM   1352  CE  MET C 125       7.551   9.016  -7.085  1.00 53.66           C  
ATOM   1353  N   ARG C 126       7.724   5.336  -2.436  1.00 53.42           N  
ATOM   1354  CA  ARG C 126       7.257   5.590  -1.077  1.00 53.42           C  
ATOM   1355  C   ARG C 126       8.427   5.686  -0.105  1.00 53.42           C  
ATOM   1356  CB  ARG C 126       6.290   4.493  -0.627  1.00 53.42           C  
ATOM   1357  O   ARG C 126       8.459   6.573   0.751  1.00 53.42           O  
ATOM   1358  CG  ARG C 126       4.877   4.659  -1.164  1.00 53.42           C  
ATOM   1359  CD  ARG C 126       3.923   3.634  -0.567  1.00 53.42           C  
ATOM   1360  NE  ARG C 126       2.583   3.749  -1.135  1.00 53.42           N  
ATOM   1361  NH1 ARG C 126       1.716   1.941   0.011  1.00 53.42           N  
ATOM   1362  NH2 ARG C 126       0.388   3.138  -1.424  1.00 53.42           N  
ATOM   1363  CZ  ARG C 126       1.565   2.942  -0.848  1.00 53.42           C  
ATOM   1364  N   LEU C 127       9.282   4.760  -0.215  1.00 56.08           N  
ATOM   1365  CA  LEU C 127      10.464   4.752   0.639  1.00 56.08           C  
ATOM   1366  C   LEU C 127      11.309   6.001   0.410  1.00 56.08           C  
ATOM   1367  CB  LEU C 127      11.305   3.499   0.380  1.00 56.08           C  
ATOM   1368  O   LEU C 127      11.824   6.591   1.362  1.00 56.08           O  
ATOM   1369  CG  LEU C 127      10.765   2.190   0.957  1.00 56.08           C  
ATOM   1370  CD1 LEU C 127      11.528   1.002   0.379  1.00 56.08           C  
ATOM   1371  CD2 LEU C 127      10.853   2.199   2.479  1.00 56.08           C  
ATOM   1372  N   TRP C 128      11.474   6.283  -0.865  1.00 51.96           N  
ATOM   1373  CA  TRP C 128      12.227   7.477  -1.236  1.00 51.96           C  
ATOM   1374  C   TRP C 128      11.596   8.728  -0.634  1.00 51.96           C  
ATOM   1375  CB  TRP C 128      12.306   7.612  -2.759  1.00 51.96           C  
ATOM   1376  O   TRP C 128      12.293   9.568  -0.060  1.00 51.96           O  
ATOM   1377  CG  TRP C 128      13.117   8.784  -3.225  1.00 51.96           C  
ATOM   1378  CD1 TRP C 128      14.470   8.945  -3.116  1.00 51.96           C  
ATOM   1379  CD2 TRP C 128      12.623   9.961  -3.871  1.00 51.96           C  
ATOM   1380  CE2 TRP C 128      13.735  10.795  -4.126  1.00 51.96           C  
ATOM   1381  CE3 TRP C 128      11.348  10.392  -4.260  1.00 51.96           C  
ATOM   1382  NE1 TRP C 128      14.848  10.152  -3.656  1.00 51.96           N  
ATOM   1383  CH2 TRP C 128      12.349  12.434  -5.124  1.00 51.96           C  
ATOM   1384  CZ2 TRP C 128      13.608  12.037  -4.754  1.00 51.96           C  
ATOM   1385  CZ3 TRP C 128      11.224  11.628  -4.884  1.00 51.96           C  
ATOM   1386  N   LEU C 129      10.390   8.878  -0.739  1.00 47.55           N  
ATOM   1387  CA  LEU C 129       9.680  10.032  -0.198  1.00 47.55           C  
ATOM   1388  C   LEU C 129       9.802  10.083   1.321  1.00 47.55           C  
ATOM   1389  CB  LEU C 129       8.204   9.992  -0.602  1.00 47.55           C  
ATOM   1390  O   LEU C 129       9.955  11.161   1.900  1.00 47.55           O  
ATOM   1391  CG  LEU C 129       7.854  10.618  -1.953  1.00 47.55           C  
ATOM   1392  CD1 LEU C 129       6.561  10.018  -2.496  1.00 47.55           C  
ATOM   1393  CD2 LEU C 129       7.733  12.133  -1.825  1.00 47.55           C  
ATOM   1394  N   CYS C 130       9.635   8.935   1.891  1.00 48.67           N  
ATOM   1395  CA  CYS C 130       9.807   8.832   3.336  1.00 48.67           C  
ATOM   1396  C   CYS C 130      11.204   9.279   3.752  1.00 48.67           C  
ATOM   1397  CB  CYS C 130       9.560   7.399   3.805  1.00 48.67           C  
ATOM   1398  O   CYS C 130      11.366   9.960   4.766  1.00 48.67           O  
ATOM   1399  SG  CYS C 130       8.615   7.288   5.341  1.00 48.67           S  
ATOM   1400  N   TRP C 131      12.141   8.783   2.995  1.00 50.50           N  
ATOM   1401  CA  TRP C 131      13.520   9.172   3.271  1.00 50.50           C  
ATOM   1402  C   TRP C 131      13.705  10.677   3.106  1.00 50.50           C  
ATOM   1403  CB  TRP C 131      14.486   8.422   2.350  1.00 50.50           C  
ATOM   1404  O   TRP C 131      14.363  11.321   3.926  1.00 50.50           O  
ATOM   1405  CG  TRP C 131      15.933   8.658   2.662  1.00 50.50           C  
ATOM   1406  CD1 TRP C 131      16.605   8.281   3.791  1.00 50.50           C  
ATOM   1407  CD2 TRP C 131      16.886   9.332   1.834  1.00 50.50           C  
ATOM   1408  CE2 TRP C 131      18.118   9.325   2.524  1.00 50.50           C  
ATOM   1409  CE3 TRP C 131      16.818   9.940   0.573  1.00 50.50           C  
ATOM   1410  NE1 TRP C 131      17.920   8.679   3.714  1.00 50.50           N  
ATOM   1411  CH2 TRP C 131      19.180  10.493   0.760  1.00 50.50           C  
ATOM   1412  CZ2 TRP C 131      19.274   9.905   1.995  1.00 50.50           C  
ATOM   1413  CZ3 TRP C 131      17.969  10.516   0.048  1.00 50.50           C  
ATOM   1414  N   LYS C 132      13.109  11.206   2.080  1.00 46.33           N  
ATOM   1415  CA  LYS C 132      13.254  12.629   1.788  1.00 46.33           C  
ATOM   1416  C   LYS C 132      12.543  13.480   2.837  1.00 46.33           C  
ATOM   1417  CB  LYS C 132      12.709  12.950   0.396  1.00 46.33           C  
ATOM   1418  O   LYS C 132      13.041  14.538   3.227  1.00 46.33           O  
ATOM   1419  CG  LYS C 132      13.364  14.155  -0.263  1.00 46.33           C  
ATOM   1420  CD  LYS C 132      12.895  14.330  -1.701  1.00 46.33           C  
ATOM   1421  CE  LYS C 132      13.527  15.553  -2.352  1.00 46.33           C  
ATOM   1422  NZ  LYS C 132      13.148  15.673  -3.792  1.00 46.33           N  
ATOM   1423  N   CYS C 133      11.410  12.920   3.256  1.00 43.86           N  
ATOM   1424  CA  CYS C 133      10.597  13.681   4.200  1.00 43.86           C  
ATOM   1425  C   CYS C 133      10.989  13.362   5.637  1.00 43.86           C  
ATOM   1426  CB  CYS C 133       9.113  13.385   3.989  1.00 43.86           C  
ATOM   1427  O   CYS C 133      10.448  13.948   6.577  1.00 43.86           O  
ATOM   1428  SG  CYS C 133       8.444  14.072   2.458  1.00 43.86           S  
ATOM   1429  N   ARG C 134      12.070  12.707   5.729  1.00 40.35           N  
ATOM   1430  CA  ARG C 134      12.542  12.314   7.053  1.00 40.35           C  
ATOM   1431  C   ARG C 134      11.385  11.849   7.931  1.00 40.35           C  
ATOM   1432  CB  ARG C 134      13.278  13.474   7.727  1.00 40.35           C  
ATOM   1433  O   ARG C 134      11.317  12.195   9.112  1.00 40.35           O  
ATOM   1434  CG  ARG C 134      14.679  13.121   8.201  1.00 40.35           C  
ATOM   1435  CD  ARG C 134      15.403  14.333   8.770  1.00 40.35           C  
ATOM   1436  NE  ARG C 134      16.801  14.035   9.068  1.00 40.35           N  
ATOM   1437  NH1 ARG C 134      17.253  16.092  10.018  1.00 40.35           N  
ATOM   1438  NH2 ARG C 134      18.899  14.503   9.877  1.00 40.35           N  
ATOM   1439  CZ  ARG C 134      17.648  14.877   9.653  1.00 40.35           C  
ATOM   1440  N   SER C 135      10.518  11.330   7.228  1.00 39.81           N  
ATOM   1441  CA  SER C 135       9.388  10.782   7.971  1.00 39.81           C  
ATOM   1442  C   SER C 135       9.700   9.387   8.501  1.00 39.81           C  
ATOM   1443  CB  SER C 135       8.139  10.733   7.089  1.00 39.81           C  
ATOM   1444  O   SER C 135      10.477   8.646   7.895  1.00 39.81           O  
ATOM   1445  OG  SER C 135       7.627   9.414   7.014  1.00 39.81           O  
ATOM   1446  N   LYS C 136       9.331   9.174   9.771  1.00 37.92           N  
ATOM   1447  CA  LYS C 136       9.711   7.986  10.530  1.00 37.92           C  
ATOM   1448  C   LYS C 136       8.857   6.785  10.135  1.00 37.92           C  
ATOM   1449  CB  LYS C 136       9.586   8.246  12.032  1.00 37.92           C  
ATOM   1450  O   LYS C 136       9.256   5.637  10.344  1.00 37.92           O  
ATOM   1451  CG  LYS C 136      10.756   9.018  12.625  1.00 37.92           C  
ATOM   1452  CD  LYS C 136      10.630   9.148  14.138  1.00 37.92           C  
ATOM   1453  CE  LYS C 136      11.765   9.977  14.725  1.00 37.92           C  
ATOM   1454  NZ  LYS C 136      11.650  10.101  16.209  1.00 37.92           N  
ATOM   1455  N   ASN C 137       7.746   7.033   9.427  1.00 35.64           N  
ATOM   1456  CA  ASN C 137       6.940   5.845   9.166  1.00 35.64           C  
ATOM   1457  C   ASN C 137       6.592   5.717   7.686  1.00 35.64           C  
ATOM   1458  CB  ASN C 137       5.665   5.865  10.012  1.00 35.64           C  
ATOM   1459  O   ASN C 137       5.631   6.328   7.215  1.00 35.64           O  
ATOM   1460  CG  ASN C 137       5.857   5.227  11.374  1.00 35.64           C  
ATOM   1461  ND2 ASN C 137       5.081   5.675  12.353  1.00 35.64           N  
ATOM   1462  OD1 ASN C 137       6.698   4.340  11.544  1.00 35.64           O  
ATOM   1463  N   PRO C 138       7.443   5.024   6.961  1.00 40.58           N  
ATOM   1464  CA  PRO C 138       7.268   4.844   5.518  1.00 40.58           C  
ATOM   1465  C   PRO C 138       5.928   4.207   5.160  1.00 40.58           C  
ATOM   1466  CB  PRO C 138       8.430   3.925   5.134  1.00 40.58           C  
ATOM   1467  O   PRO C 138       5.422   4.403   4.052  1.00 40.58           O  
ATOM   1468  CG  PRO C 138       8.994   3.457   6.436  1.00 40.58           C  
ATOM   1469  CD  PRO C 138       8.388   4.276   7.540  1.00 40.58           C  
ATOM   1470  N   LEU C 139       5.399   3.442   6.059  1.00 40.18           N  
ATOM   1471  CA  LEU C 139       4.183   2.676   5.803  1.00 40.18           C  
ATOM   1472  C   LEU C 139       2.969   3.595   5.724  1.00 40.18           C  
ATOM   1473  CB  LEU C 139       3.972   1.624   6.894  1.00 40.18           C  
ATOM   1474  O   LEU C 139       1.961   3.247   5.105  1.00 40.18           O  
ATOM   1475  CG  LEU C 139       4.644   0.269   6.669  1.00 40.18           C  
ATOM   1476  CD1 LEU C 139       5.138  -0.305   7.993  1.00 40.18           C  
ATOM   1477  CD2 LEU C 139       3.683  -0.698   5.986  1.00 40.18           C  
ATOM   1478  N   LEU C 140       3.183   4.750   6.336  1.00 38.44           N  
ATOM   1479  CA  LEU C 140       2.090   5.716   6.351  1.00 38.44           C  
ATOM   1480  C   LEU C 140       2.128   6.600   5.110  1.00 38.44           C  
ATOM   1481  CB  LEU C 140       2.158   6.583   7.612  1.00 38.44           C  
ATOM   1482  O   LEU C 140       1.130   7.240   4.767  1.00 38.44           O  
ATOM   1483  CG  LEU C 140       1.030   6.393   8.627  1.00 38.44           C  
ATOM   1484  CD1 LEU C 140       1.578   5.809   9.925  1.00 38.44           C  
ATOM   1485  CD2 LEU C 140       0.317   7.715   8.888  1.00 38.44           C  
ATOM   1486  N   TYR C 141       3.326   6.549   4.356  1.00 37.84           N  
ATOM   1487  CA  TYR C 141       3.532   7.481   3.253  1.00 37.84           C  
ATOM   1488  C   TYR C 141       3.065   6.878   1.934  1.00 37.84           C  
ATOM   1489  CB  TYR C 141       5.009   7.877   3.153  1.00 37.84           C  
ATOM   1490  O   TYR C 141       3.614   5.873   1.475  1.00 37.84           O  
ATOM   1491  CG  TYR C 141       5.350   9.142   3.902  1.00 37.84           C  
ATOM   1492  CD1 TYR C 141       5.214  10.390   3.298  1.00 37.84           C  
ATOM   1493  CD2 TYR C 141       5.811   9.093   5.213  1.00 37.84           C  
ATOM   1494  CE1 TYR C 141       5.529  11.559   3.983  1.00 37.84           C  
ATOM   1495  CE2 TYR C 141       6.129  10.255   5.908  1.00 37.84           C  
ATOM   1496  OH  TYR C 141       6.299  12.635   5.969  1.00 37.84           O  
ATOM   1497  CZ  TYR C 141       5.985  11.481   5.286  1.00 37.84           C  
ATOM   1498  N   ASP C 142       1.825   6.665   1.821  1.00 37.97           N  
ATOM   1499  CA  ASP C 142       1.391   6.368   0.459  1.00 37.97           C  
ATOM   1500  C   ASP C 142       1.554   7.586  -0.447  1.00 37.97           C  
ATOM   1501  CB  ASP C 142      -0.064   5.897   0.450  1.00 37.97           C  
ATOM   1502  O   ASP C 142       1.120   8.687  -0.101  1.00 37.97           O  
ATOM   1503  CG  ASP C 142      -0.357   4.895  -0.653  1.00 37.97           C  
ATOM   1504  OD1 ASP C 142       0.484   4.728  -1.563  1.00 37.97           O  
ATOM   1505  OD2 ASP C 142      -1.438   4.270  -0.614  1.00 37.97           O  
ATOM   1506  N   ALA C 143       2.639   7.591  -1.304  1.00 39.94           N  
ATOM   1507  CA  ALA C 143       2.892   8.693  -2.227  1.00 39.94           C  
ATOM   1508  C   ALA C 143       1.588   9.358  -2.658  1.00 39.94           C  
ATOM   1509  CB  ALA C 143       3.662   8.198  -3.449  1.00 39.94           C  
ATOM   1510  O   ALA C 143       1.548  10.569  -2.891  1.00 39.94           O  
ATOM   1511  N   ASN C 144       0.547   8.578  -2.685  1.00 39.24           N  
ATOM   1512  CA  ASN C 144      -0.764   9.097  -3.064  1.00 39.24           C  
ATOM   1513  C   ASN C 144      -1.461   9.773  -1.886  1.00 39.24           C  
ATOM   1514  CB  ASN C 144      -1.641   7.978  -3.629  1.00 39.24           C  
ATOM   1515  O   ASN C 144      -2.457  10.474  -2.069  1.00 39.24           O  
ATOM   1516  CG  ASN C 144      -1.273   7.611  -5.053  1.00 39.24           C  
ATOM   1517  ND2 ASN C 144      -1.603   6.389  -5.455  1.00 39.24           N  
ATOM   1518  OD1 ASN C 144      -0.697   8.419  -5.787  1.00 39.24           O  
ATOM   1519  N   TYR C 145      -0.710   9.635  -0.720  1.00 39.13           N  
ATOM   1520  CA  TYR C 145      -1.491  10.015   0.452  1.00 39.13           C  
ATOM   1521  C   TYR C 145      -0.884  11.231   1.141  1.00 39.13           C  
ATOM   1522  CB  TYR C 145      -1.582   8.847   1.439  1.00 39.13           C  
ATOM   1523  O   TYR C 145      -1.486  11.799   2.056  1.00 39.13           O  
ATOM   1524  CG  TYR C 145      -2.718   7.896   1.151  1.00 39.13           C  
ATOM   1525  CD1 TYR C 145      -3.994   8.129   1.660  1.00 39.13           C  
ATOM   1526  CD2 TYR C 145      -2.519   6.763   0.370  1.00 39.13           C  
ATOM   1527  CE1 TYR C 145      -5.043   7.254   1.399  1.00 39.13           C  
ATOM   1528  CE2 TYR C 145      -3.561   5.881   0.102  1.00 39.13           C  
ATOM   1529  OH  TYR C 145      -5.853   5.266   0.358  1.00 39.13           O  
ATOM   1530  CZ  TYR C 145      -4.817   6.135   0.620  1.00 39.13           C  
ATOM   1531  N   PHE C 146       0.351  11.599   0.729  1.00 39.88           N  
ATOM   1532  CA  PHE C 146       0.927  12.716   1.468  1.00 39.88           C  
ATOM   1533  C   PHE C 146       1.081  13.937   0.569  1.00 39.88           C  
ATOM   1534  CB  PHE C 146       2.285  12.327   2.061  1.00 39.88           C  
ATOM   1535  O   PHE C 146       1.299  13.803  -0.637  1.00 39.88           O  
ATOM   1536  CG  PHE C 146       2.188  11.374   3.222  1.00 39.88           C  
ATOM   1537  CD1 PHE C 146       2.060  11.849   4.521  1.00 39.88           C  
ATOM   1538  CD2 PHE C 146       2.226  10.001   3.014  1.00 39.88           C  
ATOM   1539  CE1 PHE C 146       1.971  10.970   5.598  1.00 39.88           C  
ATOM   1540  CE2 PHE C 146       2.138   9.116   4.084  1.00 39.88           C  
ATOM   1541  CZ  PHE C 146       2.011   9.602   5.375  1.00 39.88           C  
ATOM   1542  N   LEU C 147       0.615  14.967   1.065  1.00 39.62           N  
ATOM   1543  CA  LEU C 147       0.940  16.275   0.506  1.00 39.62           C  
ATOM   1544  C   LEU C 147       2.139  16.889   1.221  1.00 39.62           C  
ATOM   1545  CB  LEU C 147      -0.265  17.215   0.607  1.00 39.62           C  
ATOM   1546  O   LEU C 147       2.107  17.088   2.438  1.00 39.62           O  
ATOM   1547  CG  LEU C 147      -0.316  18.361  -0.405  1.00 39.62           C  
ATOM   1548  CD1 LEU C 147      -1.144  17.958  -1.621  1.00 39.62           C  
ATOM   1549  CD2 LEU C 147      -0.884  19.620   0.242  1.00 39.62           C  
ATOM   1550  N   CYS C 148       3.249  16.656   0.478  1.00 39.77           N  
ATOM   1551  CA  CYS C 148       4.423  17.259   1.101  1.00 39.77           C  
ATOM   1552  C   CYS C 148       4.685  18.650   0.536  1.00 39.77           C  
ATOM   1553  CB  CYS C 148       5.652  16.375   0.895  1.00 39.77           C  
ATOM   1554  O   CYS C 148       4.538  18.875  -0.666  1.00 39.77           O  
ATOM   1555  SG  CYS C 148       5.621  14.848   1.860  1.00 39.77           S  
ATOM   1556  N   TRP C 149       4.552  19.607   1.298  1.00 38.02           N  
ATOM   1557  CA  TRP C 149       4.921  20.929   0.803  1.00 38.02           C  
ATOM   1558  C   TRP C 149       6.186  21.434   1.489  1.00 38.02           C  
ATOM   1559  CB  TRP C 149       3.776  21.923   1.020  1.00 38.02           C  
ATOM   1560  O   TRP C 149       6.474  21.059   2.628  1.00 38.02           O  
ATOM   1561  CG  TRP C 149       3.742  22.522   2.394  1.00 38.02           C  
ATOM   1562  CD1 TRP C 149       4.505  23.555   2.862  1.00 38.02           C  
ATOM   1563  CD2 TRP C 149       2.903  22.118   3.481  1.00 38.02           C  
ATOM   1564  CE2 TRP C 149       3.211  22.952   4.578  1.00 38.02           C  
ATOM   1565  CE3 TRP C 149       1.919  21.132   3.633  1.00 38.02           C  
ATOM   1566  NE1 TRP C 149       4.190  23.819   4.175  1.00 38.02           N  
ATOM   1567  CH2 TRP C 149       1.610  21.857   5.934  1.00 38.02           C  
ATOM   1568  CZ2 TRP C 149       2.568  22.829   5.813  1.00 38.02           C  
ATOM   1569  CZ3 TRP C 149       1.281  21.011   4.862  1.00 38.02           C  
ATOM   1570  N   HIS C 150       6.993  21.839   0.626  1.00 34.42           N  
ATOM   1571  CA  HIS C 150       8.287  22.354   1.058  1.00 34.42           C  
ATOM   1572  C   HIS C 150       8.238  23.863   1.269  1.00 34.42           C  
ATOM   1573  CB  HIS C 150       9.371  22.001   0.038  1.00 34.42           C  
ATOM   1574  O   HIS C 150       7.780  24.601   0.394  1.00 34.42           O  
ATOM   1575  CG  HIS C 150      10.394  21.041   0.557  1.00 34.42           C  
ATOM   1576  CD2 HIS C 150      11.385  20.369  -0.075  1.00 34.42           C  
ATOM   1577  ND1 HIS C 150      10.466  20.676   1.884  1.00 34.42           N  
ATOM   1578  CE1 HIS C 150      11.461  19.819   2.046  1.00 34.42           C  
ATOM   1579  NE2 HIS C 150      12.034  19.616   0.872  1.00 34.42           N  
ATOM   1580  N   THR C 151       8.301  24.180   2.513  1.00 34.56           N  
ATOM   1581  CA  THR C 151       8.517  25.599   2.771  1.00 34.56           C  
ATOM   1582  C   THR C 151      10.007  25.907   2.889  1.00 34.56           C  
ATOM   1583  CB  THR C 151       7.794  26.050   4.054  1.00 34.56           C  
ATOM   1584  O   THR C 151      10.842  25.007   2.783  1.00 34.56           O  
ATOM   1585  CG2 THR C 151       6.296  25.775   3.966  1.00 34.56           C  
ATOM   1586  OG1 THR C 151       8.334  25.339   5.174  1.00 34.56           O  
ATOM   1587  N   ASN C 152      10.454  27.136   2.639  1.00 34.57           N  
ATOM   1588  CA  ASN C 152      11.855  27.541   2.675  1.00 34.57           C  
ATOM   1589  C   ASN C 152      12.605  26.867   3.821  1.00 34.57           C  
ATOM   1590  CB  ASN C 152      11.971  29.063   2.788  1.00 34.57           C  
ATOM   1591  O   ASN C 152      13.775  26.510   3.677  1.00 34.57           O  
ATOM   1592  CG  ASN C 152      12.018  29.746   1.435  1.00 34.57           C  
ATOM   1593  ND2 ASN C 152      11.853  31.064   1.431  1.00 34.57           N  
ATOM   1594  OD1 ASN C 152      12.201  29.096   0.403  1.00 34.57           O  
ATOM   1595  N   CYS C 153      11.889  26.606   4.900  1.00 32.00           N  
ATOM   1596  CA  CYS C 153      12.551  26.151   6.118  1.00 32.00           C  
ATOM   1597  C   CYS C 153      12.127  24.730   6.471  1.00 32.00           C  
ATOM   1598  CB  CYS C 153      12.237  27.091   7.281  1.00 32.00           C  
ATOM   1599  O   CYS C 153      12.851  24.017   7.167  1.00 32.00           O  
ATOM   1600  SG  CYS C 153      13.077  28.687   7.175  1.00 32.00           S  
ATOM   1601  N   TYR C 154      10.980  24.381   6.063  1.00 33.40           N  
ATOM   1602  CA  TYR C 154      10.467  23.113   6.570  1.00 33.40           C  
ATOM   1603  C   TYR C 154       9.726  22.349   5.479  1.00 33.40           C  
ATOM   1604  CB  TYR C 154       9.537  23.348   7.765  1.00 33.40           C  
ATOM   1605  O   TYR C 154       9.198  22.950   4.541  1.00 33.40           O  
ATOM   1606  CG  TYR C 154      10.235  23.926   8.972  1.00 33.40           C  
ATOM   1607  CD1 TYR C 154      10.916  23.104   9.867  1.00 33.40           C  
ATOM   1608  CD2 TYR C 154      10.214  25.294   9.221  1.00 33.40           C  
ATOM   1609  CE1 TYR C 154      11.559  23.632  10.982  1.00 33.40           C  
ATOM   1610  CE2 TYR C 154      10.853  25.833  10.333  1.00 33.40           C  
ATOM   1611  OH  TYR C 154      12.157  25.524  12.308  1.00 33.40           O  
ATOM   1612  CZ  TYR C 154      11.522  24.996  11.206  1.00 33.40           C  
ATOM   1613  N   ASP C 155       9.995  21.177   5.415  1.00 37.54           N  
ATOM   1614  CA  ASP C 155       9.185  20.278   4.598  1.00 37.54           C  
ATOM   1615  C   ASP C 155       8.019  19.707   5.402  1.00 37.54           C  
ATOM   1616  CB  ASP C 155      10.043  19.143   4.037  1.00 37.54           C  
ATOM   1617  O   ASP C 155       8.196  19.278   6.544  1.00 37.54           O  
ATOM   1618  CG  ASP C 155      11.056  19.617   3.009  1.00 37.54           C  
ATOM   1619  OD1 ASP C 155      10.836  20.674   2.379  1.00 37.54           O  
ATOM   1620  OD2 ASP C 155      12.081  18.926   2.826  1.00 37.54           O  
ATOM   1621  N   TYR C 156       6.851  20.097   4.986  1.00 38.98           N  
ATOM   1622  CA  TYR C 156       5.674  19.550   5.651  1.00 38.98           C  
ATOM   1623  C   TYR C 156       5.007  18.484   4.791  1.00 38.98           C  
ATOM   1624  CB  TYR C 156       4.673  20.664   5.972  1.00 38.98           C  
ATOM   1625  O   TYR C 156       4.924  18.626   3.569  1.00 38.98           O  
ATOM   1626  CG  TYR C 156       5.213  21.714   6.913  1.00 38.98           C  
ATOM   1627  CD1 TYR C 156       5.091  21.570   8.293  1.00 38.98           C  
ATOM   1628  CD2 TYR C 156       5.845  22.852   6.423  1.00 38.98           C  
ATOM   1629  CE1 TYR C 156       5.585  22.536   9.163  1.00 38.98           C  
ATOM   1630  CE2 TYR C 156       6.343  23.824   7.284  1.00 38.98           C  
ATOM   1631  OH  TYR C 156       6.701  24.617   9.507  1.00 38.98           O  
ATOM   1632  CZ  TYR C 156       6.209  23.657   8.650  1.00 38.98           C  
ATOM   1633  N   CYS C 157       4.909  17.421   5.379  1.00 39.60           N  
ATOM   1634  CA  CYS C 157       4.183  16.377   4.665  1.00 39.60           C  
ATOM   1635  C   CYS C 157       2.877  16.038   5.375  1.00 39.60           C  
ATOM   1636  CB  CYS C 157       5.043  15.120   4.533  1.00 39.60           C  
ATOM   1637  O   CYS C 157       2.867  15.797   6.583  1.00 39.60           O  
ATOM   1638  SG  CYS C 157       6.356  15.263   3.301  1.00 39.60           S  
ATOM   1639  N   ILE C 158       1.833  16.415   4.698  1.00 42.23           N  
ATOM   1640  CA  ILE C 158       0.544  16.062   5.282  1.00 42.23           C  
ATOM   1641  C   ILE C 158       0.014  14.787   4.630  1.00 42.23           C  
ATOM   1642  CB  ILE C 158      -0.480  17.209   5.129  1.00 42.23           C  
ATOM   1643  O   ILE C 158      -0.007  14.673   3.402  1.00 42.23           O  
ATOM   1644  CG1 ILE C 158       0.073  18.503   5.736  1.00 42.23           C  
ATOM   1645  CG2 ILE C 158      -1.816  16.829   5.773  1.00 42.23           C  
ATOM   1646  CD1 ILE C 158      -0.773  19.735   5.444  1.00 42.23           C  
ATOM   1647  N   PRO C 159      -0.186  13.784   5.389  1.00 37.69           N  
ATOM   1648  CA  PRO C 159      -0.744  12.562   4.803  1.00 37.69           C  
ATOM   1649  C   PRO C 159      -2.022  12.820   4.008  1.00 37.69           C  
ATOM   1650  CB  PRO C 159      -1.029  11.684   6.024  1.00 37.69           C  
ATOM   1651  O   PRO C 159      -2.826  13.676   4.385  1.00 37.69           O  
ATOM   1652  CG  PRO C 159      -0.784  12.574   7.200  1.00 37.69           C  
ATOM   1653  CD  PRO C 159      -0.263  13.891   6.701  1.00 37.69           C  
ATOM   1654  N   TYR C 160      -2.045  12.249   2.795  1.00 36.24           N  
ATOM   1655  CA  TYR C 160      -3.221  12.207   1.934  1.00 36.24           C  
ATOM   1656  C   TYR C 160      -4.379  11.497   2.625  1.00 36.24           C  
ATOM   1657  CB  TYR C 160      -2.894  11.507   0.611  1.00 36.24           C  
ATOM   1658  O   TYR C 160      -4.173  10.516   3.344  1.00 36.24           O  
ATOM   1659  CG  TYR C 160      -3.653  12.058  -0.571  1.00 36.24           C  
ATOM   1660  CD1 TYR C 160      -4.833  11.460  -1.007  1.00 36.24           C  
ATOM   1661  CD2 TYR C 160      -3.191  13.178  -1.255  1.00 36.24           C  
ATOM   1662  CE1 TYR C 160      -5.534  11.964  -2.098  1.00 36.24           C  
ATOM   1663  CE2 TYR C 160      -3.885  13.690  -2.347  1.00 36.24           C  
ATOM   1664  OH  TYR C 160      -5.744  13.580  -3.840  1.00 36.24           O  
ATOM   1665  CZ  TYR C 160      -5.053  13.078  -2.760  1.00 36.24           C  
ATOM   1666  N   ASN C 161      -5.444  12.363   3.159  1.00 34.86           N  
ATOM   1667  CA  ASN C 161      -6.633  11.871   3.848  1.00 34.86           C  
ATOM   1668  C   ASN C 161      -6.547  12.111   5.353  1.00 34.86           C  
ATOM   1669  CB  ASN C 161      -6.845  10.384   3.559  1.00 34.86           C  
ATOM   1670  O   ASN C 161      -6.974  11.269   6.145  1.00 34.86           O  
ATOM   1671  CG  ASN C 161      -7.760  10.144   2.374  1.00 34.86           C  
ATOM   1672  ND2 ASN C 161      -7.872   8.889   1.955  1.00 34.86           N  
ATOM   1673  OD1 ASN C 161      -8.361  11.080   1.839  1.00 34.86           O  
ATOM   1674  N   SER C 162      -5.573  12.844   5.673  1.00 34.98           N  
ATOM   1675  CA  SER C 162      -5.609  13.187   7.091  1.00 34.98           C  
ATOM   1676  C   SER C 162      -6.897  13.920   7.450  1.00 34.98           C  
ATOM   1677  CB  SER C 162      -4.401  14.049   7.464  1.00 34.98           C  
ATOM   1678  O   SER C 162      -7.355  14.784   6.699  1.00 34.98           O  
ATOM   1679  OG  SER C 162      -4.426  15.281   6.764  1.00 34.98           O  
ATOM   1680  N   VAL C 163      -7.836  13.199   7.999  1.00 34.34           N  
ATOM   1681  CA  VAL C 163      -9.059  13.775   8.549  1.00 34.34           C  
ATOM   1682  C   VAL C 163      -8.708  14.825   9.601  1.00 34.34           C  
ATOM   1683  CB  VAL C 163      -9.971  12.690   9.163  1.00 34.34           C  
ATOM   1684  O   VAL C 163      -7.908  14.566  10.503  1.00 34.34           O  
ATOM   1685  CG1 VAL C 163     -11.270  13.305   9.681  1.00 34.34           C  
ATOM   1686  CG2 VAL C 163     -10.266  11.598   8.136  1.00 34.34           C  
ATOM   1687  N   THR C 164      -8.617  16.032   9.089  1.00 36.96           N  
ATOM   1688  CA  THR C 164      -8.537  17.044  10.137  1.00 36.96           C  
ATOM   1689  C   THR C 164      -9.893  17.233  10.810  1.00 36.96           C  
ATOM   1690  CB  THR C 164      -8.046  18.391   9.576  1.00 36.96           C  
ATOM   1691  O   THR C 164     -10.935  17.135  10.157  1.00 36.96           O  
ATOM   1692  CG2 THR C 164      -6.524  18.484   9.620  1.00 36.96           C  
ATOM   1693  OG1 THR C 164      -8.482  18.525   8.218  1.00 36.96           O  
ATOM   1694  N   SER C 165      -9.870  16.956  12.082  1.00 39.21           N  
ATOM   1695  CA  SER C 165     -11.114  17.004  12.843  1.00 39.21           C  
ATOM   1696  C   SER C 165     -11.826  18.340  12.656  1.00 39.21           C  
ATOM   1697  CB  SER C 165     -10.844  16.764  14.329  1.00 39.21           C  
ATOM   1698  O   SER C 165     -13.057  18.396  12.637  1.00 39.21           O  
ATOM   1699  OG  SER C 165      -9.451  16.677  14.579  1.00 39.21           O  
ATOM   1700  N   SER C 166     -10.907  19.371  12.466  1.00 37.22           N  
ATOM   1701  CA  SER C 166     -11.612  20.648  12.414  1.00 37.22           C  
ATOM   1702  C   SER C 166     -11.021  21.562  11.346  1.00 37.22           C  
ATOM   1703  CB  SER C 166     -11.565  21.343  13.775  1.00 37.22           C  
ATOM   1704  O   SER C 166      -9.801  21.711  11.255  1.00 37.22           O  
ATOM   1705  OG  SER C 166     -10.225  21.576  14.175  1.00 37.22           O  
ATOM   1706  N   ILE C 167     -11.765  21.639  10.251  1.00 41.89           N  
ATOM   1707  CA  ILE C 167     -11.414  22.656   9.266  1.00 41.89           C  
ATOM   1708  C   ILE C 167     -12.245  23.914   9.505  1.00 41.89           C  
ATOM   1709  CB  ILE C 167     -11.621  22.142   7.824  1.00 41.89           C  
ATOM   1710  O   ILE C 167     -13.468  23.839   9.651  1.00 41.89           O  
ATOM   1711  CG1 ILE C 167     -10.801  20.869   7.588  1.00 41.89           C  
ATOM   1712  CG2 ILE C 167     -11.254  23.226   6.806  1.00 41.89           C  
ATOM   1713  CD1 ILE C 167     -11.194  20.103   6.332  1.00 41.89           C  
ATOM   1714  N   VAL C 168     -11.519  25.017   9.851  1.00 42.05           N  
ATOM   1715  CA  VAL C 168     -12.233  26.275  10.047  1.00 42.05           C  
ATOM   1716  C   VAL C 168     -12.078  27.156   8.809  1.00 42.05           C  
ATOM   1717  CB  VAL C 168     -11.728  27.024  11.301  1.00 42.05           C  
ATOM   1718  O   VAL C 168     -10.959  27.422   8.365  1.00 42.05           O  
ATOM   1719  CG1 VAL C 168     -12.520  28.313  11.515  1.00 42.05           C  
ATOM   1720  CG2 VAL C 168     -11.821  26.125  12.532  1.00 42.05           C  
ATOM   1721  N   ILE C 169     -13.193  27.295   8.145  1.00 40.69           N  
ATOM   1722  CA  ILE C 169     -13.196  28.208   7.008  1.00 40.69           C  
ATOM   1723  C   ILE C 169     -13.649  29.595   7.461  1.00 40.69           C  
ATOM   1724  CB  ILE C 169     -14.106  27.693   5.870  1.00 40.69           C  
ATOM   1725  O   ILE C 169     -14.736  29.746   8.023  1.00 40.69           O  
ATOM   1726  CG1 ILE C 169     -13.695  26.274   5.459  1.00 40.69           C  
ATOM   1727  CG2 ILE C 169     -14.063  28.644   4.671  1.00 40.69           C  
ATOM   1728  CD1 ILE C 169     -14.660  25.606   4.489  1.00 40.69           C  
ATOM   1729  N   THR C 170     -12.680  30.453   7.689  1.00 38.31           N  
ATOM   1730  CA  THR C 170     -13.046  31.796   8.124  1.00 38.31           C  
ATOM   1731  C   THR C 170     -13.233  32.721   6.925  1.00 38.31           C  
ATOM   1732  CB  THR C 170     -11.984  32.386   9.070  1.00 38.31           C  
ATOM   1733  O   THR C 170     -12.454  32.674   5.971  1.00 38.31           O  
ATOM   1734  CG2 THR C 170     -12.132  31.825  10.481  1.00 38.31           C  
ATOM   1735  OG1 THR C 170     -10.679  32.063   8.574  1.00 38.31           O  
ATOM   1736  N   SER C 171     -14.466  33.137   6.611  1.00 37.24           N  
ATOM   1737  CA  SER C 171     -14.713  34.167   5.607  1.00 37.24           C  
ATOM   1738  C   SER C 171     -14.107  35.503   6.025  1.00 37.24           C  
ATOM   1739  CB  SER C 171     -16.214  34.332   5.366  1.00 37.24           C  
ATOM   1740  O   SER C 171     -13.819  35.718   7.205  1.00 37.24           O  
ATOM   1741  OG  SER C 171     -16.477  35.506   4.616  1.00 37.24           O  
ATOM   1742  N   GLY C 172     -13.564  36.364   5.200  1.00 37.98           N  
ATOM   1743  CA  GLY C 172     -12.954  37.666   5.418  1.00 37.98           C  
ATOM   1744  C   GLY C 172     -13.472  38.368   6.659  1.00 37.98           C  
ATOM   1745  O   GLY C 172     -12.787  39.219   7.230  1.00 37.98           O  
ATOM   1746  N   ASP C 173     -14.763  38.345   6.936  1.00 38.36           N  
ATOM   1747  CA  ASP C 173     -15.341  39.131   8.022  1.00 38.36           C  
ATOM   1748  C   ASP C 173     -15.032  38.504   9.379  1.00 38.36           C  
ATOM   1749  CB  ASP C 173     -16.853  39.271   7.838  1.00 38.36           C  
ATOM   1750  O   ASP C 173     -15.428  39.035  10.419  1.00 38.36           O  
ATOM   1751  CG  ASP C 173     -17.237  39.815   6.474  1.00 38.36           C  
ATOM   1752  OD1 ASP C 173     -16.359  40.343   5.758  1.00 38.36           O  
ATOM   1753  OD2 ASP C 173     -18.430  39.719   6.112  1.00 38.36           O  
ATOM   1754  N   GLY C 174     -13.979  37.928   9.670  1.00 37.14           N  
ATOM   1755  CA  GLY C 174     -13.544  37.397  10.952  1.00 37.14           C  
ATOM   1756  C   GLY C 174     -14.542  36.437  11.570  1.00 37.14           C  
ATOM   1757  O   GLY C 174     -14.427  36.085  12.746  1.00 37.14           O  
ATOM   1758  N   THR C 175     -15.793  36.556  11.190  1.00 33.99           N  
ATOM   1759  CA  THR C 175     -16.767  35.737  11.903  1.00 33.99           C  
ATOM   1760  C   THR C 175     -16.571  34.258  11.579  1.00 33.99           C  
ATOM   1761  CB  THR C 175     -18.209  36.154  11.557  1.00 33.99           C  
ATOM   1762  O   THR C 175     -16.472  33.882  10.409  1.00 33.99           O  
ATOM   1763  CG2 THR C 175     -18.617  37.408  12.322  1.00 33.99           C  
ATOM   1764  OG1 THR C 175     -18.300  36.414  10.150  1.00 33.99           O  
ATOM   1765  N   THR C 176     -15.911  33.598  12.463  1.00 39.67           N  
ATOM   1766  CA  THR C 176     -15.424  32.223  12.485  1.00 39.67           C  
ATOM   1767  C   THR C 176     -16.589  31.238  12.539  1.00 39.67           C  
ATOM   1768  CB  THR C 176     -14.487  31.980  13.682  1.00 39.67           C  
ATOM   1769  O   THR C 176     -17.398  31.276  13.469  1.00 39.67           O  
ATOM   1770  CG2 THR C 176     -13.118  32.609  13.445  1.00 39.67           C  
ATOM   1771  OG1 THR C 176     -15.068  32.554  14.860  1.00 39.67           O  
ATOM   1772  N   SER C 177     -17.498  31.275  11.604  1.00 35.51           N  
ATOM   1773  CA  SER C 177     -18.377  30.138  11.858  1.00 35.51           C  
ATOM   1774  C   SER C 177     -17.681  28.819  11.539  1.00 35.51           C  
ATOM   1775  CB  SER C 177     -19.661  30.258  11.036  1.00 35.51           C  
ATOM   1776  O   SER C 177     -17.197  28.620  10.423  1.00 35.51           O  
ATOM   1777  OG  SER C 177     -19.364  30.380   9.655  1.00 35.51           O  
ATOM   1778  N   PRO C 178     -17.242  28.102  12.611  1.00 35.70           N  
ATOM   1779  CA  PRO C 178     -16.635  26.791  12.367  1.00 35.70           C  
ATOM   1780  C   PRO C 178     -17.461  25.926  11.418  1.00 35.70           C  
ATOM   1781  CB  PRO C 178     -16.575  26.165  13.763  1.00 35.70           C  
ATOM   1782  O   PRO C 178     -18.690  25.897  11.515  1.00 35.70           O  
ATOM   1783  CG  PRO C 178     -17.486  27.006  14.598  1.00 35.70           C  
ATOM   1784  CD  PRO C 178     -17.808  28.260  13.838  1.00 35.70           C  
ATOM   1785  N   ILE C 179     -17.269  25.969  10.256  1.00 35.25           N  
ATOM   1786  CA  ILE C 179     -18.001  24.988   9.462  1.00 35.25           C  
ATOM   1787  C   ILE C 179     -17.770  23.589  10.029  1.00 35.25           C  
ATOM   1788  CB  ILE C 179     -17.583  25.039   7.975  1.00 35.25           C  
ATOM   1789  O   ILE C 179     -16.678  23.280  10.511  1.00 35.25           O  
ATOM   1790  CG1 ILE C 179     -17.856  26.430   7.391  1.00 35.25           C  
ATOM   1791  CG2 ILE C 179     -18.309  23.956   7.172  1.00 35.25           C  
ATOM   1792  CD1 ILE C 179     -17.213  26.668   6.032  1.00 35.25           C  
ATOM   1793  N   SER C 180     -18.897  23.020  10.484  1.00 34.81           N  
ATOM   1794  CA  SER C 180     -18.927  21.674  11.047  1.00 34.81           C  
ATOM   1795  C   SER C 180     -17.942  20.754  10.334  1.00 34.81           C  
ATOM   1796  CB  SER C 180     -20.337  21.088  10.963  1.00 34.81           C  
ATOM   1797  O   SER C 180     -17.538  21.027   9.202  1.00 34.81           O  
ATOM   1798  OG  SER C 180     -20.563  20.501   9.694  1.00 34.81           O  
ATOM   1799  N   GLU C 181     -17.360  19.894  11.104  1.00 38.79           N  
ATOM   1800  CA  GLU C 181     -16.538  18.711  10.872  1.00 38.79           C  
ATOM   1801  C   GLU C 181     -16.918  18.023   9.564  1.00 38.79           C  
ATOM   1802  CB  GLU C 181     -16.666  17.729  12.039  1.00 38.79           C  
ATOM   1803  O   GLU C 181     -17.753  17.116   9.553  1.00 38.79           O  
ATOM   1804  CG  GLU C 181     -15.694  17.999  13.179  1.00 38.79           C  
ATOM   1805  CD  GLU C 181     -15.811  16.997  14.317  1.00 38.79           C  
ATOM   1806  OE1 GLU C 181     -15.073  17.129  15.320  1.00 38.79           O  
ATOM   1807  OE2 GLU C 181     -16.646  16.072  14.204  1.00 38.79           O  
ATOM   1808  N   HIS C 182     -17.611  18.691   8.714  1.00 37.15           N  
ATOM   1809  CA  HIS C 182     -18.022  17.736   7.691  1.00 37.15           C  
ATOM   1810  C   HIS C 182     -16.813  17.066   7.045  1.00 37.15           C  
ATOM   1811  CB  HIS C 182     -18.872  18.427   6.623  1.00 37.15           C  
ATOM   1812  O   HIS C 182     -15.679  17.516   7.224  1.00 37.15           O  
ATOM   1813  CG  HIS C 182     -20.255  18.762   7.082  1.00 37.15           C  
ATOM   1814  CD2 HIS C 182     -21.070  19.796   6.768  1.00 37.15           C  
ATOM   1815  ND1 HIS C 182     -20.951  17.981   7.979  1.00 37.15           N  
ATOM   1816  CE1 HIS C 182     -22.138  18.522   8.197  1.00 37.15           C  
ATOM   1817  NE2 HIS C 182     -22.236  19.624   7.474  1.00 37.15           N  
ATOM   1818  N   ASP C 183     -17.044  16.001   6.168  1.00 37.03           N  
ATOM   1819  CA  ASP C 183     -16.454  14.924   5.380  1.00 37.03           C  
ATOM   1820  C   ASP C 183     -15.384  15.460   4.431  1.00 37.03           C  
ATOM   1821  CB  ASP C 183     -17.535  14.183   4.589  1.00 37.03           C  
ATOM   1822  O   ASP C 183     -15.524  15.362   3.211  1.00 37.03           O  
ATOM   1823  CG  ASP C 183     -18.447  13.349   5.471  1.00 37.03           C  
ATOM   1824  OD1 ASP C 183     -18.037  12.972   6.590  1.00 37.03           O  
ATOM   1825  OD2 ASP C 183     -19.586  13.062   5.041  1.00 37.03           O  
ATOM   1826  N   TYR C 184     -14.650  16.589   4.905  1.00 38.36           N  
ATOM   1827  CA  TYR C 184     -13.720  16.916   3.830  1.00 38.36           C  
ATOM   1828  C   TYR C 184     -12.365  16.257   4.062  1.00 38.36           C  
ATOM   1829  CB  TYR C 184     -13.549  18.433   3.710  1.00 38.36           C  
ATOM   1830  O   TYR C 184     -11.963  16.037   5.207  1.00 38.36           O  
ATOM   1831  CG  TYR C 184     -14.807  19.155   3.293  1.00 38.36           C  
ATOM   1832  CD1 TYR C 184     -15.110  19.346   1.946  1.00 38.36           C  
ATOM   1833  CD2 TYR C 184     -15.695  19.647   4.243  1.00 38.36           C  
ATOM   1834  CE1 TYR C 184     -16.268  20.012   1.557  1.00 38.36           C  
ATOM   1835  CE2 TYR C 184     -16.855  20.315   3.866  1.00 38.36           C  
ATOM   1836  OH  TYR C 184     -18.280  21.151   2.143  1.00 38.36           O  
ATOM   1837  CZ  TYR C 184     -17.133  20.491   2.523  1.00 38.36           C  
ATOM   1838  N   GLN C 185     -11.967  15.548   3.123  1.00 38.75           N  
ATOM   1839  CA  GLN C 185     -10.629  14.968   3.059  1.00 38.75           C  
ATOM   1840  C   GLN C 185      -9.683  15.857   2.257  1.00 38.75           C  
ATOM   1841  CB  GLN C 185     -10.679  13.568   2.446  1.00 38.75           C  
ATOM   1842  O   GLN C 185     -10.051  16.368   1.197  1.00 38.75           O  
ATOM   1843  CG  GLN C 185      -9.711  12.582   3.086  1.00 38.75           C  
ATOM   1844  CD  GLN C 185      -9.852  11.177   2.532  1.00 38.75           C  
ATOM   1845  NE2 GLN C 185      -9.041  10.255   3.040  1.00 38.75           N  
ATOM   1846  OE1 GLN C 185     -10.684  10.921   1.656  1.00 38.75           O  
ATOM   1847  N   ILE C 186      -8.684  16.491   2.953  1.00 44.63           N  
ATOM   1848  CA  ILE C 186      -7.718  17.306   2.225  1.00 44.63           C  
ATOM   1849  C   ILE C 186      -7.013  16.454   1.171  1.00 44.63           C  
ATOM   1850  CB  ILE C 186      -6.683  17.942   3.179  1.00 44.63           C  
ATOM   1851  O   ILE C 186      -6.447  15.405   1.489  1.00 44.63           O  
ATOM   1852  CG1 ILE C 186      -7.386  18.821   4.220  1.00 44.63           C  
ATOM   1853  CG2 ILE C 186      -5.647  18.750   2.391  1.00 44.63           C  
ATOM   1854  CD1 ILE C 186      -6.467  19.330   5.322  1.00 44.63           C  
ATOM   1855  N   GLY C 187      -7.474  16.767  -0.065  1.00 38.10           N  
ATOM   1856  CA  GLY C 187      -6.879  16.091  -1.206  1.00 38.10           C  
ATOM   1857  C   GLY C 187      -5.516  16.641  -1.581  1.00 38.10           C  
ATOM   1858  O   GLY C 187      -5.051  17.618  -0.990  1.00 38.10           O  
ATOM   1859  N   GLY C 188      -4.687  15.905  -2.119  1.00 39.75           N  
ATOM   1860  CA  GLY C 188      -3.324  16.098  -2.587  1.00 39.75           C  
ATOM   1861  C   GLY C 188      -3.120  17.417  -3.307  1.00 39.75           C  
ATOM   1862  O   GLY C 188      -4.052  18.216  -3.424  1.00 39.75           O  
ATOM   1863  N   TYR C 189      -1.843  18.088  -3.378  1.00 39.32           N  
ATOM   1864  CA  TYR C 189      -1.381  19.256  -4.119  1.00 39.32           C  
ATOM   1865  C   TYR C 189      -1.330  18.968  -5.615  1.00 39.32           C  
ATOM   1866  CB  TYR C 189       0.001  19.694  -3.625  1.00 39.32           C  
ATOM   1867  O   TYR C 189      -0.892  17.893  -6.032  1.00 39.32           O  
ATOM   1868  CG  TYR C 189      -0.024  20.946  -2.783  1.00 39.32           C  
ATOM   1869  CD1 TYR C 189       0.127  22.203  -3.364  1.00 39.32           C  
ATOM   1870  CD2 TYR C 189      -0.197  20.876  -1.405  1.00 39.32           C  
ATOM   1871  CE1 TYR C 189       0.106  23.360  -2.592  1.00 39.32           C  
ATOM   1872  CE2 TYR C 189      -0.219  22.026  -0.623  1.00 39.32           C  
ATOM   1873  OH  TYR C 189      -0.089  24.403  -0.455  1.00 39.32           O  
ATOM   1874  CZ  TYR C 189      -0.068  23.261  -1.224  1.00 39.32           C  
ATOM   1875  N   THR C 190      -2.319  19.538  -6.281  1.00 34.11           N  
ATOM   1876  CA  THR C 190      -2.235  19.417  -7.732  1.00 34.11           C  
ATOM   1877  C   THR C 190      -1.609  20.667  -8.344  1.00 34.11           C  
ATOM   1878  CB  THR C 190      -3.624  19.179  -8.354  1.00 34.11           C  
ATOM   1879  O   THR C 190      -1.794  21.774  -7.834  1.00 34.11           O  
ATOM   1880  CG2 THR C 190      -4.196  17.832  -7.923  1.00 34.11           C  
ATOM   1881  OG1 THR C 190      -4.514  20.220  -7.934  1.00 34.11           O  
ATOM   1882  N   GLU C 191      -0.442  20.509  -9.020  1.00 33.53           N  
ATOM   1883  CA  GLU C 191       0.102  21.593  -9.833  1.00 33.53           C  
ATOM   1884  C   GLU C 191      -0.727  21.806 -11.096  1.00 33.53           C  
ATOM   1885  CB  GLU C 191       1.560  21.307 -10.202  1.00 33.53           C  
ATOM   1886  O   GLU C 191      -1.004  20.855 -11.830  1.00 33.53           O  
ATOM   1887  CG  GLU C 191       2.505  22.465  -9.915  1.00 33.53           C  
ATOM   1888  CD  GLU C 191       3.949  22.167 -10.288  1.00 33.53           C  
ATOM   1889  OE1 GLU C 191       4.816  23.053 -10.111  1.00 33.53           O  
ATOM   1890  OE2 GLU C 191       4.215  21.040 -10.761  1.00 33.53           O  
ATOM   1891  N   LYS C 192      -1.608  22.805 -11.046  1.00 36.00           N  
ATOM   1892  CA  LYS C 192      -2.203  23.122 -12.341  1.00 36.00           C  
ATOM   1893  C   LYS C 192      -1.203  23.836 -13.245  1.00 36.00           C  
ATOM   1894  CB  LYS C 192      -3.455  23.982 -12.161  1.00 36.00           C  
ATOM   1895  O   LYS C 192      -0.782  24.957 -12.950  1.00 36.00           O  
ATOM   1896  CG  LYS C 192      -4.759  23.202 -12.242  1.00 36.00           C  
ATOM   1897  CD  LYS C 192      -5.967  24.128 -12.194  1.00 36.00           C  
ATOM   1898  CE  LYS C 192      -7.273  23.347 -12.250  1.00 36.00           C  
ATOM   1899  NZ  LYS C 192      -8.462  24.249 -12.184  1.00 36.00           N  
ATOM   1900  N   TRP C 193      -0.511  23.010 -14.028  1.00 34.94           N  
ATOM   1901  CA  TRP C 193       0.523  23.509 -14.929  1.00 34.94           C  
ATOM   1902  C   TRP C 193       0.017  24.706 -15.727  1.00 34.94           C  
ATOM   1903  CB  TRP C 193       0.987  22.404 -15.881  1.00 34.94           C  
ATOM   1904  O   TRP C 193       0.780  25.626 -16.029  1.00 34.94           O  
ATOM   1905  CG  TRP C 193       1.229  21.085 -15.210  1.00 34.94           C  
ATOM   1906  CD1 TRP C 193       1.719  20.878 -13.951  1.00 34.94           C  
ATOM   1907  CD2 TRP C 193       0.995  19.788 -15.768  1.00 34.94           C  
ATOM   1908  CE2 TRP C 193       1.365  18.839 -14.789  1.00 34.94           C  
ATOM   1909  CE3 TRP C 193       0.507  19.335 -17.001  1.00 34.94           C  
ATOM   1910  NE1 TRP C 193       1.803  19.529 -13.691  1.00 34.94           N  
ATOM   1911  CH2 TRP C 193       0.782  17.047 -16.222  1.00 34.94           C  
ATOM   1912  CZ2 TRP C 193       1.262  17.463 -15.007  1.00 34.94           C  
ATOM   1913  CZ3 TRP C 193       0.405  17.966 -17.216  1.00 34.94           C  
ATOM   1914  N   GLU C 194      -1.218  24.533 -16.031  1.00 34.21           N  
ATOM   1915  CA  GLU C 194      -1.705  25.580 -16.924  1.00 34.21           C  
ATOM   1916  C   GLU C 194      -1.718  26.938 -16.228  1.00 34.21           C  
ATOM   1917  CB  GLU C 194      -3.106  25.240 -17.439  1.00 34.21           C  
ATOM   1918  O   GLU C 194      -1.414  27.961 -16.845  1.00 34.21           O  
ATOM   1919  CG  GLU C 194      -3.128  24.114 -18.464  1.00 34.21           C  
ATOM   1920  CD  GLU C 194      -4.532  23.728 -18.901  1.00 34.21           C  
ATOM   1921  OE1 GLU C 194      -4.673  22.847 -19.778  1.00 34.21           O  
ATOM   1922  OE2 GLU C 194      -5.498  24.313 -18.362  1.00 34.21           O  
ATOM   1923  N   SER C 195      -2.305  26.850 -15.062  1.00 38.05           N  
ATOM   1924  CA  SER C 195      -2.565  28.124 -14.400  1.00 38.05           C  
ATOM   1925  C   SER C 195      -1.331  28.622 -13.655  1.00 38.05           C  
ATOM   1926  CB  SER C 195      -3.739  27.994 -13.428  1.00 38.05           C  
ATOM   1927  O   SER C 195      -1.249  29.799 -13.296  1.00 38.05           O  
ATOM   1928  OG  SER C 195      -3.510  26.948 -12.500  1.00 38.05           O  
ATOM   1929  N   GLY C 196      -0.174  28.036 -13.677  1.00 34.96           N  
ATOM   1930  CA  GLY C 196       1.035  28.466 -12.993  1.00 34.96           C  
ATOM   1931  C   GLY C 196       0.899  28.462 -11.482  1.00 34.96           C  
ATOM   1932  O   GLY C 196       1.752  29.003 -10.775  1.00 34.96           O  
ATOM   1933  N   VAL C 197      -0.236  28.040 -11.001  1.00 37.76           N  
ATOM   1934  CA  VAL C 197      -0.428  28.130  -9.557  1.00 37.76           C  
ATOM   1935  C   VAL C 197       0.070  26.850  -8.888  1.00 37.76           C  
ATOM   1936  CB  VAL C 197      -1.910  28.378  -9.195  1.00 37.76           C  
ATOM   1937  O   VAL C 197      -0.400  25.754  -9.203  1.00 37.76           O  
ATOM   1938  CG1 VAL C 197      -2.085  28.486  -7.682  1.00 37.76           C  
ATOM   1939  CG2 VAL C 197      -2.423  29.639  -9.888  1.00 37.76           C  
ATOM   1940  N   LYS C 198       1.290  26.704  -8.177  1.00 44.41           N  
ATOM   1941  CA  LYS C 198       2.072  25.594  -7.641  1.00 44.41           C  
ATOM   1942  C   LYS C 198       1.552  25.165  -6.272  1.00 44.41           C  
ATOM   1943  CB  LYS C 198       3.550  25.977  -7.543  1.00 44.41           C  
ATOM   1944  O   LYS C 198       1.723  24.012  -5.870  1.00 44.41           O  
ATOM   1945  CG  LYS C 198       4.288  25.940  -8.873  1.00 44.41           C  
ATOM   1946  CD  LYS C 198       5.777  26.206  -8.694  1.00 44.41           C  
ATOM   1947  CE  LYS C 198       6.511  26.202 -10.028  1.00 44.41           C  
ATOM   1948  NZ  LYS C 198       7.975  26.442  -9.855  1.00 44.41           N  
ATOM   1949  N   ASP C 199       0.415  25.861  -5.868  1.00 47.24           N  
ATOM   1950  CA  ASP C 199       0.151  25.470  -4.487  1.00 47.24           C  
ATOM   1951  C   ASP C 199      -1.349  25.367  -4.222  1.00 47.24           C  
ATOM   1952  CB  ASP C 199       0.790  26.465  -3.516  1.00 47.24           C  
ATOM   1953  O   ASP C 199      -1.966  26.319  -3.741  1.00 47.24           O  
ATOM   1954  CG  ASP C 199       2.303  26.346  -3.455  1.00 47.24           C  
ATOM   1955  OD1 ASP C 199       2.848  25.288  -3.837  1.00 47.24           O  
ATOM   1956  OD2 ASP C 199       2.956  27.319  -3.019  1.00 47.24           O  
ATOM   1957  N   CYS C 200      -1.954  24.311  -4.827  1.00 45.51           N  
ATOM   1958  CA  CYS C 200      -3.390  24.179  -4.611  1.00 45.51           C  
ATOM   1959  C   CYS C 200      -3.698  23.007  -3.687  1.00 45.51           C  
ATOM   1960  CB  CYS C 200      -4.118  23.995  -5.943  1.00 45.51           C  
ATOM   1961  O   CYS C 200      -2.970  22.013  -3.675  1.00 45.51           O  
ATOM   1962  SG  CYS C 200      -4.082  25.458  -7.001  1.00 45.51           S  
ATOM   1963  N   VAL C 201      -4.468  23.300  -2.671  1.00 50.96           N  
ATOM   1964  CA  VAL C 201      -4.975  22.255  -1.789  1.00 50.96           C  
ATOM   1965  C   VAL C 201      -6.371  21.831  -2.238  1.00 50.96           C  
ATOM   1966  CB  VAL C 201      -5.007  22.721  -0.316  1.00 50.96           C  
ATOM   1967  O   VAL C 201      -7.221  22.677  -2.526  1.00 50.96           O  
ATOM   1968  CG1 VAL C 201      -5.664  21.665   0.571  1.00 50.96           C  
ATOM   1969  CG2 VAL C 201      -3.595  23.032   0.176  1.00 50.96           C  
ATOM   1970  N   VAL C 202      -6.438  20.570  -2.512  1.00 49.21           N  
ATOM   1971  CA  VAL C 202      -7.751  20.063  -2.900  1.00 49.21           C  
ATOM   1972  C   VAL C 202      -8.467  19.495  -1.678  1.00 49.21           C  
ATOM   1973  CB  VAL C 202      -7.640  18.986  -4.002  1.00 49.21           C  
ATOM   1974  O   VAL C 202      -7.905  18.677  -0.945  1.00 49.21           O  
ATOM   1975  CG1 VAL C 202      -9.019  18.432  -4.357  1.00 49.21           C  
ATOM   1976  CG2 VAL C 202      -6.956  19.560  -5.242  1.00 49.21           C  
ATOM   1977  N   LEU C 203      -9.619  20.090  -1.472  1.00 49.11           N  
ATOM   1978  CA  LEU C 203     -10.474  19.555  -0.418  1.00 49.11           C  
ATOM   1979  C   LEU C 203     -11.550  18.644  -1.001  1.00 49.11           C  
ATOM   1980  CB  LEU C 203     -11.125  20.692   0.373  1.00 49.11           C  
ATOM   1981  O   LEU C 203     -12.341  19.072  -1.845  1.00 49.11           O  
ATOM   1982  CG  LEU C 203     -10.580  20.938   1.780  1.00 49.11           C  
ATOM   1983  CD1 LEU C 203      -9.776  22.233   1.818  1.00 49.11           C  
ATOM   1984  CD2 LEU C 203     -11.717  20.978   2.796  1.00 49.11           C  
ATOM   1985  N   HIS C 204     -11.373  17.389  -0.614  1.00 44.18           N  
ATOM   1986  CA  HIS C 204     -12.325  16.418  -1.143  1.00 44.18           C  
ATOM   1987  C   HIS C 204     -13.483  16.199  -0.175  1.00 44.18           C  
ATOM   1988  CB  HIS C 204     -11.626  15.089  -1.436  1.00 44.18           C  
ATOM   1989  O   HIS C 204     -13.266  15.949   1.013  1.00 44.18           O  
ATOM   1990  CG  HIS C 204     -10.730  15.133  -2.633  1.00 44.18           C  
ATOM   1991  CD2 HIS C 204      -9.382  15.211  -2.732  1.00 44.18           C  
ATOM   1992  ND1 HIS C 204     -11.211  15.100  -3.924  1.00 44.18           N  
ATOM   1993  CE1 HIS C 204     -10.194  15.155  -4.767  1.00 44.18           C  
ATOM   1994  NE2 HIS C 204      -9.074  15.223  -4.070  1.00 44.18           N  
ATOM   1995  N   SER C 205     -14.668  16.603  -0.697  1.00 42.34           N  
ATOM   1996  CA  SER C 205     -15.885  16.152  -0.029  1.00 42.34           C  
ATOM   1997  C   SER C 205     -16.441  14.893  -0.685  1.00 42.34           C  
ATOM   1998  CB  SER C 205     -16.944  17.254  -0.042  1.00 42.34           C  
ATOM   1999  O   SER C 205     -15.839  14.353  -1.615  1.00 42.34           O  
ATOM   2000  OG  SER C 205     -17.801  17.115  -1.163  1.00 42.34           O  
ATOM   2001  N   TYR C 206     -17.479  14.213  -0.105  1.00 40.56           N  
ATOM   2002  CA  TYR C 206     -18.040  12.959  -0.597  1.00 40.56           C  
ATOM   2003  C   TYR C 206     -18.291  13.027  -2.099  1.00 40.56           C  
ATOM   2004  CB  TYR C 206     -19.343  12.629   0.136  1.00 40.56           C  
ATOM   2005  O   TYR C 206     -18.001  12.074  -2.826  1.00 40.56           O  
ATOM   2006  CG  TYR C 206     -19.146  11.799   1.382  1.00 40.56           C  
ATOM   2007  CD1 TYR C 206     -18.981  10.418   1.303  1.00 40.56           C  
ATOM   2008  CD2 TYR C 206     -19.124  12.394   2.638  1.00 40.56           C  
ATOM   2009  CE1 TYR C 206     -18.801   9.649   2.448  1.00 40.56           C  
ATOM   2010  CE2 TYR C 206     -18.944  11.635   3.790  1.00 40.56           C  
ATOM   2011  OH  TYR C 206     -18.605   9.509   4.822  1.00 40.56           O  
ATOM   2012  CZ  TYR C 206     -18.783  10.265   3.685  1.00 40.56           C  
ATOM   2013  N   PHE C 207     -18.586  14.215  -2.575  1.00 39.98           N  
ATOM   2014  CA  PHE C 207     -18.983  14.272  -3.977  1.00 39.98           C  
ATOM   2015  C   PHE C 207     -18.342  15.468  -4.673  1.00 39.98           C  
ATOM   2016  CB  PHE C 207     -20.508  14.346  -4.104  1.00 39.98           C  
ATOM   2017  O   PHE C 207     -18.582  15.705  -5.858  1.00 39.98           O  
ATOM   2018  CG  PHE C 207     -21.222  13.146  -3.544  1.00 39.98           C  
ATOM   2019  CD1 PHE C 207     -21.282  11.958  -4.262  1.00 39.98           C  
ATOM   2020  CD2 PHE C 207     -21.834  13.206  -2.299  1.00 39.98           C  
ATOM   2021  CE1 PHE C 207     -21.943  10.846  -3.747  1.00 39.98           C  
ATOM   2022  CE2 PHE C 207     -22.496  12.098  -1.777  1.00 39.98           C  
ATOM   2023  CZ  PHE C 207     -22.550  10.919  -2.503  1.00 39.98           C  
ATOM   2024  N   THR C 208     -17.658  16.156  -3.874  1.00 39.92           N  
ATOM   2025  CA  THR C 208     -17.142  17.370  -4.497  1.00 39.92           C  
ATOM   2026  C   THR C 208     -15.670  17.573  -4.148  1.00 39.92           C  
ATOM   2027  CB  THR C 208     -17.950  18.607  -4.066  1.00 39.92           C  
ATOM   2028  O   THR C 208     -15.205  17.112  -3.103  1.00 39.92           O  
ATOM   2029  CG2 THR C 208     -19.278  18.684  -4.811  1.00 39.92           C  
ATOM   2030  OG1 THR C 208     -18.209  18.534  -2.658  1.00 39.92           O  
ATOM   2031  N   SER C 209     -14.946  17.944  -5.153  1.00 44.98           N  
ATOM   2032  CA  SER C 209     -13.572  18.381  -4.925  1.00 44.98           C  
ATOM   2033  C   SER C 209     -13.422  19.880  -5.163  1.00 44.98           C  
ATOM   2034  CB  SER C 209     -12.608  17.613  -5.830  1.00 44.98           C  
ATOM   2035  O   SER C 209     -13.915  20.407  -6.162  1.00 44.98           O  
ATOM   2036  OG  SER C 209     -13.260  17.187  -7.013  1.00 44.98           O  
ATOM   2037  N   ASP C 210     -13.031  20.549  -4.070  1.00 50.96           N  
ATOM   2038  CA  ASP C 210     -12.806  21.985  -4.210  1.00 50.96           C  
ATOM   2039  C   ASP C 210     -11.316  22.315  -4.154  1.00 50.96           C  
ATOM   2040  CB  ASP C 210     -13.556  22.754  -3.120  1.00 50.96           C  
ATOM   2041  O   ASP C 210     -10.580  21.754  -3.340  1.00 50.96           O  
ATOM   2042  CG  ASP C 210     -15.065  22.653  -3.255  1.00 50.96           C  
ATOM   2043  OD1 ASP C 210     -15.575  22.622  -4.396  1.00 50.96           O  
ATOM   2044  OD2 ASP C 210     -15.751  22.607  -2.211  1.00 50.96           O  
ATOM   2045  N   TYR C 211     -10.958  23.116  -5.046  1.00 49.00           N  
ATOM   2046  CA  TYR C 211      -9.550  23.480  -5.156  1.00 49.00           C  
ATOM   2047  C   TYR C 211      -9.282  24.827  -4.496  1.00 49.00           C  
ATOM   2048  CB  TYR C 211      -9.119  23.524  -6.625  1.00 49.00           C  
ATOM   2049  O   TYR C 211     -10.031  25.786  -4.700  1.00 49.00           O  
ATOM   2050  CG  TYR C 211      -9.238  22.195  -7.332  1.00 49.00           C  
ATOM   2051  CD1 TYR C 211      -8.155  21.322  -7.403  1.00 49.00           C  
ATOM   2052  CD2 TYR C 211     -10.433  21.811  -7.932  1.00 49.00           C  
ATOM   2053  CE1 TYR C 211      -8.259  20.098  -8.055  1.00 49.00           C  
ATOM   2054  CE2 TYR C 211     -10.549  20.589  -8.586  1.00 49.00           C  
ATOM   2055  OH  TYR C 211      -9.567  18.530  -9.289  1.00 49.00           O  
ATOM   2056  CZ  TYR C 211      -9.458  19.741  -8.642  1.00 49.00           C  
ATOM   2057  N   TYR C 212      -8.349  24.704  -3.485  1.00 53.85           N  
ATOM   2058  CA  TYR C 212      -7.996  25.944  -2.802  1.00 53.85           C  
ATOM   2059  C   TYR C 212      -6.536  26.305  -3.048  1.00 53.85           C  
ATOM   2060  CB  TYR C 212      -8.258  25.823  -1.298  1.00 53.85           C  
ATOM   2061  O   TYR C 212      -5.673  25.425  -3.100  1.00 53.85           O  
ATOM   2062  CG  TYR C 212      -9.713  25.623  -0.950  1.00 53.85           C  
ATOM   2063  CD1 TYR C 212     -10.553  26.713  -0.731  1.00 53.85           C  
ATOM   2064  CD2 TYR C 212     -10.251  24.346  -0.838  1.00 53.85           C  
ATOM   2065  CE1 TYR C 212     -11.894  26.534  -0.407  1.00 53.85           C  
ATOM   2066  CE2 TYR C 212     -11.590  24.155  -0.516  1.00 53.85           C  
ATOM   2067  OH  TYR C 212     -13.729  25.070   0.017  1.00 53.85           O  
ATOM   2068  CZ  TYR C 212     -12.403  25.253  -0.303  1.00 53.85           C  
ATOM   2069  N   GLN C 213      -6.338  27.586  -3.352  1.00 46.15           N  
ATOM   2070  CA  GLN C 213      -4.968  28.065  -3.507  1.00 46.15           C  
ATOM   2071  C   GLN C 213      -4.369  28.461  -2.160  1.00 46.15           C  
ATOM   2072  CB  GLN C 213      -4.919  29.251  -4.472  1.00 46.15           C  
ATOM   2073  O   GLN C 213      -5.007  29.164  -1.373  1.00 46.15           O  
ATOM   2074  CG  GLN C 213      -3.507  29.700  -4.824  1.00 46.15           C  
ATOM   2075  CD  GLN C 213      -3.481  30.745  -5.923  1.00 46.15           C  
ATOM   2076  NE2 GLN C 213      -2.286  31.057  -6.415  1.00 46.15           N  
ATOM   2077  OE1 GLN C 213      -4.525  31.266  -6.329  1.00 46.15           O  
ATOM   2078  N   LEU C 214      -3.347  27.909  -1.883  1.00 49.44           N  
ATOM   2079  CA  LEU C 214      -2.646  28.217  -0.641  1.00 49.44           C  
ATOM   2080  C   LEU C 214      -1.962  29.578  -0.726  1.00 49.44           C  
ATOM   2081  CB  LEU C 214      -1.613  27.132  -0.325  1.00 49.44           C  
ATOM   2082  O   LEU C 214      -1.172  29.824  -1.641  1.00 49.44           O  
ATOM   2083  CG  LEU C 214      -1.016  27.155   1.082  1.00 49.44           C  
ATOM   2084  CD1 LEU C 214      -1.859  26.308   2.030  1.00 49.44           C  
ATOM   2085  CD2 LEU C 214       0.428  26.663   1.059  1.00 49.44           C  
ATOM   2086  N   TYR C 215      -2.382  30.616   0.139  1.00 49.92           N  
ATOM   2087  CA  TYR C 215      -1.763  31.936   0.104  1.00 49.92           C  
ATOM   2088  C   TYR C 215      -0.640  32.040   1.129  1.00 49.92           C  
ATOM   2089  CB  TYR C 215      -2.808  33.026   0.362  1.00 49.92           C  
ATOM   2090  O   TYR C 215       0.427  32.586   0.836  1.00 49.92           O  
ATOM   2091  CG  TYR C 215      -3.184  33.811  -0.871  1.00 49.92           C  
ATOM   2092  CD1 TYR C 215      -2.456  34.936  -1.254  1.00 49.92           C  
ATOM   2093  CD2 TYR C 215      -4.268  33.431  -1.655  1.00 49.92           C  
ATOM   2094  CE1 TYR C 215      -2.800  35.663  -2.388  1.00 49.92           C  
ATOM   2095  CE2 TYR C 215      -4.621  34.151  -2.792  1.00 49.92           C  
ATOM   2096  OH  TYR C 215      -4.227  35.980  -4.274  1.00 49.92           O  
ATOM   2097  CZ  TYR C 215      -3.882  35.263  -3.150  1.00 49.92           C  
ATOM   2098  N   SER C 216      -1.038  31.665   2.430  1.00 41.30           N  
ATOM   2099  CA  SER C 216      -0.047  31.758   3.497  1.00 41.30           C  
ATOM   2100  C   SER C 216      -0.226  30.638   4.516  1.00 41.30           C  
ATOM   2101  CB  SER C 216      -0.138  33.115   4.197  1.00 41.30           C  
ATOM   2102  O   SER C 216      -1.334  30.131   4.701  1.00 41.30           O  
ATOM   2103  OG  SER C 216       0.052  32.974   5.594  1.00 41.30           O  
ATOM   2104  N   THR C 217       0.871  30.096   4.922  1.00 41.18           N  
ATOM   2105  CA  THR C 217       0.866  29.112   5.999  1.00 41.18           C  
ATOM   2106  C   THR C 217       1.352  29.736   7.304  1.00 41.18           C  
ATOM   2107  CB  THR C 217       1.744  27.896   5.649  1.00 41.18           C  
ATOM   2108  O   THR C 217       2.337  30.478   7.314  1.00 41.18           O  
ATOM   2109  CG2 THR C 217       0.889  26.680   5.310  1.00 41.18           C  
ATOM   2110  OG1 THR C 217       2.567  28.218   4.522  1.00 41.18           O  
ATOM   2111  N   GLN C 218       0.382  29.968   8.325  1.00 38.66           N  
ATOM   2112  CA  GLN C 218       0.833  30.436   9.631  1.00 38.66           C  
ATOM   2113  C   GLN C 218       0.871  29.293  10.642  1.00 38.66           C  
ATOM   2114  CB  GLN C 218      -0.072  31.558  10.142  1.00 38.66           C  
ATOM   2115  O   GLN C 218      -0.055  28.481  10.704  1.00 38.66           O  
ATOM   2116  CG  GLN C 218       0.498  32.954   9.927  1.00 38.66           C  
ATOM   2117  CD  GLN C 218      -0.424  34.049  10.430  1.00 38.66           C  
ATOM   2118  NE2 GLN C 218       0.017  35.296  10.312  1.00 38.66           N  
ATOM   2119  OE1 GLN C 218      -1.524  33.775  10.920  1.00 38.66           O  
ATOM   2120  N   LEU C 219       2.055  29.091  11.228  1.00 37.66           N  
ATOM   2121  CA  LEU C 219       2.219  28.127  12.311  1.00 37.66           C  
ATOM   2122  C   LEU C 219       2.073  28.806  13.669  1.00 37.66           C  
ATOM   2123  CB  LEU C 219       3.584  27.440  12.215  1.00 37.66           C  
ATOM   2124  O   LEU C 219       2.702  29.835  13.924  1.00 37.66           O  
ATOM   2125  CG  LEU C 219       3.568  25.937  11.932  1.00 37.66           C  
ATOM   2126  CD1 LEU C 219       4.198  25.646  10.574  1.00 37.66           C  
ATOM   2127  CD2 LEU C 219       4.293  25.177  13.038  1.00 37.66           C  
ATOM   2128  N   SER C 220       0.949  28.737  14.311  1.00 37.23           N  
ATOM   2129  CA  SER C 220       0.883  29.286  15.661  1.00 37.23           C  
ATOM   2130  C   SER C 220       1.294  28.248  16.701  1.00 37.23           C  
ATOM   2131  CB  SER C 220      -0.528  29.793  15.965  1.00 37.23           C  
ATOM   2132  O   SER C 220       0.848  27.100  16.649  1.00 37.23           O  
ATOM   2133  OG  SER C 220      -0.633  30.208  17.316  1.00 37.23           O  
ATOM   2134  N   THR C 221       2.441  28.439  17.357  1.00 35.74           N  
ATOM   2135  CA  THR C 221       2.962  27.576  18.411  1.00 35.74           C  
ATOM   2136  C   THR C 221       2.206  27.800  19.717  1.00 35.74           C  
ATOM   2137  CB  THR C 221       4.466  27.817  18.637  1.00 35.74           C  
ATOM   2138  O   THR C 221       2.521  27.183  20.737  1.00 35.74           O  
ATOM   2139  CG2 THR C 221       5.291  27.278  17.474  1.00 35.74           C  
ATOM   2140  OG1 THR C 221       4.705  29.224  18.766  1.00 35.74           O  
ATOM   2141  N   ASP C 222       1.472  28.782  19.824  1.00 39.38           N  
ATOM   2142  CA  ASP C 222       0.973  29.137  21.149  1.00 39.38           C  
ATOM   2143  C   ASP C 222       0.175  27.987  21.760  1.00 39.38           C  
ATOM   2144  CB  ASP C 222       0.108  30.397  21.077  1.00 39.38           C  
ATOM   2145  O   ASP C 222       0.117  27.846  22.984  1.00 39.38           O  
ATOM   2146  CG  ASP C 222       0.925  31.668  20.920  1.00 39.38           C  
ATOM   2147  OD1 ASP C 222       2.121  31.673  21.281  1.00 39.38           O  
ATOM   2148  OD2 ASP C 222       0.366  32.674  20.433  1.00 39.38           O  
ATOM   2149  N   THR C 223      -0.740  27.515  21.062  1.00 32.95           N  
ATOM   2150  CA  THR C 223      -1.554  26.442  21.624  1.00 32.95           C  
ATOM   2151  C   THR C 223      -0.860  25.093  21.457  1.00 32.95           C  
ATOM   2152  CB  THR C 223      -2.945  26.392  20.966  1.00 32.95           C  
ATOM   2153  O   THR C 223      -0.459  24.728  20.350  1.00 32.95           O  
ATOM   2154  CG2 THR C 223      -3.873  27.447  21.560  1.00 32.95           C  
ATOM   2155  OG1 THR C 223      -2.810  26.629  19.559  1.00 32.95           O  
ATOM   2156  N   GLY C 224      -0.023  24.738  22.490  1.00 32.92           N  
ATOM   2157  CA  GLY C 224       0.750  23.518  22.651  1.00 32.92           C  
ATOM   2158  C   GLY C 224       1.243  22.945  21.336  1.00 32.92           C  
ATOM   2159  O   GLY C 224       0.821  23.385  20.264  1.00 32.92           O  
ATOM   2160  N   VAL C 225       2.553  22.591  21.170  1.00 37.99           N  
ATOM   2161  CA  VAL C 225       3.324  22.018  20.072  1.00 37.99           C  
ATOM   2162  C   VAL C 225       2.419  21.147  19.204  1.00 37.99           C  
ATOM   2163  CB  VAL C 225       4.522  21.192  20.590  1.00 37.99           C  
ATOM   2164  O   VAL C 225       2.686  20.953  18.016  1.00 37.99           O  
ATOM   2165  CG1 VAL C 225       5.406  20.737  19.430  1.00 37.99           C  
ATOM   2166  CG2 VAL C 225       5.334  22.003  21.598  1.00 37.99           C  
ATOM   2167  N   GLU C 226       1.360  20.659  19.799  1.00 36.69           N  
ATOM   2168  CA  GLU C 226       0.585  19.602  19.156  1.00 36.69           C  
ATOM   2169  C   GLU C 226      -0.426  20.181  18.171  1.00 36.69           C  
ATOM   2170  CB  GLU C 226      -0.132  18.748  20.205  1.00 36.69           C  
ATOM   2171  O   GLU C 226      -0.988  19.452  17.350  1.00 36.69           O  
ATOM   2172  CG  GLU C 226       0.764  17.718  20.877  1.00 36.69           C  
ATOM   2173  CD  GLU C 226       0.023  16.830  21.863  1.00 36.69           C  
ATOM   2174  OE1 GLU C 226       0.632  15.876  22.398  1.00 36.69           O  
ATOM   2175  OE2 GLU C 226      -1.178  17.089  22.102  1.00 36.69           O  
ATOM   2176  N   HIS C 227      -0.681  21.450  18.220  1.00 35.45           N  
ATOM   2177  CA  HIS C 227      -1.752  21.903  17.340  1.00 35.45           C  
ATOM   2178  C   HIS C 227      -1.263  22.991  16.390  1.00 35.45           C  
ATOM   2179  CB  HIS C 227      -2.937  22.417  18.160  1.00 35.45           C  
ATOM   2180  O   HIS C 227      -0.686  23.990  16.827  1.00 35.45           O  
ATOM   2181  CG  HIS C 227      -3.557  21.375  19.036  1.00 35.45           C  
ATOM   2182  CD2 HIS C 227      -3.459  21.162  20.370  1.00 35.45           C  
ATOM   2183  ND1 HIS C 227      -4.392  20.393  18.549  1.00 35.45           N  
ATOM   2184  CE1 HIS C 227      -4.783  19.620  19.548  1.00 35.45           C  
ATOM   2185  NE2 HIS C 227      -4.231  20.065  20.664  1.00 35.45           N  
ATOM   2186  N   VAL C 228      -0.653  22.688  15.372  1.00 36.54           N  
ATOM   2187  CA  VAL C 228      -0.300  23.704  14.386  1.00 36.54           C  
ATOM   2188  C   VAL C 228      -1.472  23.929  13.433  1.00 36.54           C  
ATOM   2189  CB  VAL C 228       0.965  23.308  13.592  1.00 36.54           C  
ATOM   2190  O   VAL C 228      -2.020  22.975  12.877  1.00 36.54           O  
ATOM   2191  CG1 VAL C 228       1.333  24.397  12.585  1.00 36.54           C  
ATOM   2192  CG2 VAL C 228       2.130  23.040  14.543  1.00 36.54           C  
ATOM   2193  N   THR C 229      -2.246  24.927  13.475  1.00 39.25           N  
ATOM   2194  CA  THR C 229      -3.386  25.162  12.596  1.00 39.25           C  
ATOM   2195  C   THR C 229      -2.983  26.031  11.408  1.00 39.25           C  
ATOM   2196  CB  THR C 229      -4.548  25.831  13.354  1.00 39.25           C  
ATOM   2197  O   THR C 229      -3.412  25.786  10.279  1.00 39.25           O  
ATOM   2198  CG2 THR C 229      -5.896  25.317  12.859  1.00 39.25           C  
ATOM   2199  OG1 THR C 229      -4.425  25.546  14.753  1.00 39.25           O  
ATOM   2200  N   PHE C 230      -2.434  26.530  10.469  1.00 40.74           N  
ATOM   2201  CA  PHE C 230      -2.925  27.757   9.852  1.00 40.74           C  
ATOM   2202  C   PHE C 230      -3.063  27.587   8.344  1.00 40.74           C  
ATOM   2203  CB  PHE C 230      -1.989  28.929  10.164  1.00 40.74           C  
ATOM   2204  O   PHE C 230      -2.143  27.102   7.682  1.00 40.74           O  
ATOM   2205  CG  PHE C 230      -1.891  29.253  11.631  1.00 40.74           C  
ATOM   2206  CD1 PHE C 230      -2.772  30.153  12.218  1.00 40.74           C  
ATOM   2207  CD2 PHE C 230      -0.917  28.659  12.422  1.00 40.74           C  
ATOM   2208  CE1 PHE C 230      -2.684  30.455  13.575  1.00 40.74           C  
ATOM   2209  CE2 PHE C 230      -0.822  28.955  13.778  1.00 40.74           C  
ATOM   2210  CZ  PHE C 230      -1.706  29.855  14.353  1.00 40.74           C  
ATOM   2211  N   PHE C 231      -3.808  27.095   7.499  1.00 44.85           N  
ATOM   2212  CA  PHE C 231      -3.566  27.309   6.077  1.00 44.85           C  
ATOM   2213  C   PHE C 231      -4.646  28.197   5.472  1.00 44.85           C  
ATOM   2214  CB  PHE C 231      -3.508  25.971   5.332  1.00 44.85           C  
ATOM   2215  O   PHE C 231      -5.835  28.010   5.741  1.00 44.85           O  
ATOM   2216  CG  PHE C 231      -2.398  25.067   5.795  1.00 44.85           C  
ATOM   2217  CD1 PHE C 231      -1.120  25.183   5.262  1.00 44.85           C  
ATOM   2218  CD2 PHE C 231      -2.633  24.099   6.763  1.00 44.85           C  
ATOM   2219  CE1 PHE C 231      -0.091  24.347   5.689  1.00 44.85           C  
ATOM   2220  CE2 PHE C 231      -1.610  23.260   7.194  1.00 44.85           C  
ATOM   2221  CZ  PHE C 231      -0.340  23.385   6.655  1.00 44.85           C  
ATOM   2222  N   ILE C 232      -4.251  29.411   4.982  1.00 43.88           N  
ATOM   2223  CA  ILE C 232      -5.172  30.322   4.311  1.00 43.88           C  
ATOM   2224  C   ILE C 232      -5.287  29.946   2.835  1.00 43.88           C  
ATOM   2225  CB  ILE C 232      -4.718  31.792   4.456  1.00 43.88           C  
ATOM   2226  O   ILE C 232      -4.280  29.871   2.127  1.00 43.88           O  
ATOM   2227  CG1 ILE C 232      -4.535  32.151   5.935  1.00 43.88           C  
ATOM   2228  CG2 ILE C 232      -5.719  32.735   3.782  1.00 43.88           C  
ATOM   2229  CD1 ILE C 232      -3.888  33.509   6.167  1.00 43.88           C  
ATOM   2230  N   TYR C 233      -6.499  29.455   2.570  1.00 44.55           N  
ATOM   2231  CA  TYR C 233      -6.699  29.113   1.166  1.00 44.55           C  
ATOM   2232  C   TYR C 233      -7.721  30.039   0.519  1.00 44.55           C  
ATOM   2233  CB  TYR C 233      -7.152  27.656   1.027  1.00 44.55           C  
ATOM   2234  O   TYR C 233      -8.583  30.597   1.203  1.00 44.55           O  
ATOM   2235  CG  TYR C 233      -6.157  26.657   1.565  1.00 44.55           C  
ATOM   2236  CD1 TYR C 233      -5.164  26.123   0.746  1.00 44.55           C  
ATOM   2237  CD2 TYR C 233      -6.207  26.244   2.892  1.00 44.55           C  
ATOM   2238  CE1 TYR C 233      -4.246  25.200   1.236  1.00 44.55           C  
ATOM   2239  CE2 TYR C 233      -5.294  25.322   3.393  1.00 44.55           C  
ATOM   2240  OH  TYR C 233      -3.413  23.894   3.050  1.00 44.55           O  
ATOM   2241  CZ  TYR C 233      -4.319  24.807   2.559  1.00 44.55           C  
ATOM   2242  N   ASN C 234      -7.272  30.652  -0.639  1.00 45.00           N  
ATOM   2243  CA  ASN C 234      -8.275  31.307  -1.472  1.00 45.00           C  
ATOM   2244  C   ASN C 234      -8.848  30.352  -2.515  1.00 45.00           C  
ATOM   2245  CB  ASN C 234      -7.684  32.544  -2.152  1.00 45.00           C  
ATOM   2246  O   ASN C 234      -8.105  29.605  -3.154  1.00 45.00           O  
ATOM   2247  CG  ASN C 234      -8.281  33.837  -1.634  1.00 45.00           C  
ATOM   2248  ND2 ASN C 234      -7.649  34.957  -1.965  1.00 45.00           N  
ATOM   2249  OD1 ASN C 234      -9.302  33.830  -0.941  1.00 45.00           O  
ATOM   2250  N   LYS C 235     -10.187  30.183  -2.403  1.00 42.49           N  
ATOM   2251  CA  LYS C 235     -10.825  29.383  -3.445  1.00 42.49           C  
ATOM   2252  C   LYS C 235     -10.509  29.935  -4.832  1.00 42.49           C  
ATOM   2253  CB  LYS C 235     -12.338  29.332  -3.233  1.00 42.49           C  
ATOM   2254  O   LYS C 235     -10.572  31.147  -5.053  1.00 42.49           O  
ATOM   2255  CG  LYS C 235     -13.041  28.251  -4.041  1.00 42.49           C  
ATOM   2256  CD  LYS C 235     -14.527  28.185  -3.714  1.00 42.49           C  
ATOM   2257  CE  LYS C 235     -15.232  27.106  -4.525  1.00 42.49           C  
ATOM   2258  NZ  LYS C 235     -16.692  27.045  -4.215  1.00 42.49           N  
ATOM   2259  N   ILE C 236      -9.850  29.075  -5.588  1.00 42.66           N  
ATOM   2260  CA  ILE C 236      -9.635  29.515  -6.962  1.00 42.66           C  
ATOM   2261  C   ILE C 236     -10.972  29.597  -7.694  1.00 42.66           C  
ATOM   2262  CB  ILE C 236      -8.669  28.572  -7.713  1.00 42.66           C  
ATOM   2263  O   ILE C 236     -11.593  28.571  -7.982  1.00 42.66           O  
ATOM   2264  CG1 ILE C 236      -7.335  28.466  -6.965  1.00 42.66           C  
ATOM   2265  CG2 ILE C 236      -8.454  29.053  -9.151  1.00 42.66           C  
ATOM   2266  CD1 ILE C 236      -6.428  27.353  -7.471  1.00 42.66           C  
ATOM   2267  N   VAL C 237     -12.055  30.042  -7.020  1.00 40.39           N  
ATOM   2268  CA  VAL C 237     -13.276  30.173  -7.807  1.00 40.39           C  
ATOM   2269  C   VAL C 237     -13.227  31.461  -8.626  1.00 40.39           C  
ATOM   2270  CB  VAL C 237     -14.534  30.160  -6.910  1.00 40.39           C  
ATOM   2271  O   VAL C 237     -12.494  32.393  -8.287  1.00 40.39           O  
ATOM   2272  CG1 VAL C 237     -15.800  30.047  -7.757  1.00 40.39           C  
ATOM   2273  CG2 VAL C 237     -14.458  29.015  -5.902  1.00 40.39           C  
ATOM   2274  N   ASP C 238     -13.668  31.467  -9.953  1.00 41.53           N  
ATOM   2275  CA  ASP C 238     -14.006  32.622 -10.779  1.00 41.53           C  
ATOM   2276  C   ASP C 238     -14.746  33.681  -9.966  1.00 41.53           C  
ATOM   2277  CB  ASP C 238     -14.853  32.193 -11.980  1.00 41.53           C  
ATOM   2278  O   ASP C 238     -15.031  34.770 -10.469  1.00 41.53           O  
ATOM   2279  CG  ASP C 238     -14.056  31.435 -13.027  1.00 41.53           C  
ATOM   2280  OD1 ASP C 238     -12.839  31.684 -13.166  1.00 41.53           O  
ATOM   2281  OD2 ASP C 238     -14.652  30.582 -13.721  1.00 41.53           O  
ATOM   2282  N   GLU C 239     -15.280  33.381  -8.768  1.00 39.51           N  
ATOM   2283  CA  GLU C 239     -16.045  34.383  -8.032  1.00 39.51           C  
ATOM   2284  C   GLU C 239     -15.159  35.137  -7.044  1.00 39.51           C  
ATOM   2285  CB  GLU C 239     -17.218  33.730  -7.296  1.00 39.51           C  
ATOM   2286  O   GLU C 239     -14.099  34.645  -6.652  1.00 39.51           O  
ATOM   2287  CG  GLU C 239     -18.443  33.506  -8.170  1.00 39.51           C  
ATOM   2288  CD  GLU C 239     -19.657  33.027  -7.389  1.00 39.51           C  
ATOM   2289  OE1 GLU C 239     -20.753  32.909  -7.982  1.00 39.51           O  
ATOM   2290  OE2 GLU C 239     -19.510  32.768  -6.173  1.00 39.51           O  
ATOM   2291  N   PRO C 240     -15.465  36.404  -6.550  1.00 38.22           N  
ATOM   2292  CA  PRO C 240     -14.694  37.279  -5.664  1.00 38.22           C  
ATOM   2293  C   PRO C 240     -14.108  36.537  -4.465  1.00 38.22           C  
ATOM   2294  CB  PRO C 240     -15.723  38.319  -5.213  1.00 38.22           C  
ATOM   2295  O   PRO C 240     -14.448  35.376  -4.227  1.00 38.22           O  
ATOM   2296  CG  PRO C 240     -17.045  37.745  -5.610  1.00 38.22           C  
ATOM   2297  CD  PRO C 240     -16.802  36.548  -6.484  1.00 38.22           C  
ATOM   2298  N   GLU C 241     -13.505  37.262  -3.439  1.00 42.89           N  
ATOM   2299  CA  GLU C 241     -12.563  37.290  -2.324  1.00 42.89           C  
ATOM   2300  C   GLU C 241     -12.963  36.294  -1.239  1.00 42.89           C  
ATOM   2301  CB  GLU C 241     -12.468  38.700  -1.735  1.00 42.89           C  
ATOM   2302  O   GLU C 241     -13.536  36.679  -0.218  1.00 42.89           O  
ATOM   2303  CG  GLU C 241     -11.680  39.675  -2.598  1.00 42.89           C  
ATOM   2304  CD  GLU C 241     -11.389  40.994  -1.901  1.00 42.89           C  
ATOM   2305  OE1 GLU C 241     -10.630  41.820  -2.456  1.00 42.89           O  
ATOM   2306  OE2 GLU C 241     -11.924  41.202  -0.789  1.00 42.89           O  
ATOM   2307  N   GLU C 242     -13.593  35.208  -1.642  1.00 40.59           N  
ATOM   2308  CA  GLU C 242     -13.828  34.513  -0.380  1.00 40.59           C  
ATOM   2309  C   GLU C 242     -12.536  33.913   0.168  1.00 40.59           C  
ATOM   2310  CB  GLU C 242     -14.882  33.417  -0.558  1.00 40.59           C  
ATOM   2311  O   GLU C 242     -11.833  33.187  -0.538  1.00 40.59           O  
ATOM   2312  CG  GLU C 242     -16.259  33.798  -0.035  1.00 40.59           C  
ATOM   2313  CD  GLU C 242     -17.293  32.697  -0.208  1.00 40.59           C  
ATOM   2314  OE1 GLU C 242     -18.453  32.880   0.225  1.00 40.59           O  
ATOM   2315  OE2 GLU C 242     -16.939  31.642  -0.782  1.00 40.59           O  
ATOM   2316  N   HIS C 243     -11.954  34.574   1.036  1.00 39.05           N  
ATOM   2317  CA  HIS C 243     -10.771  34.104   1.749  1.00 39.05           C  
ATOM   2318  C   HIS C 243     -11.121  32.976   2.713  1.00 39.05           C  
ATOM   2319  CB  HIS C 243     -10.110  35.256   2.507  1.00 39.05           C  
ATOM   2320  O   HIS C 243     -12.090  33.078   3.470  1.00 39.05           O  
ATOM   2321  CG  HIS C 243      -9.702  36.397   1.629  1.00 39.05           C  
ATOM   2322  CD2 HIS C 243     -10.291  37.594   1.397  1.00 39.05           C  
ATOM   2323  ND1 HIS C 243      -8.559  36.373   0.861  1.00 39.05           N  
ATOM   2324  CE1 HIS C 243      -8.460  37.510   0.193  1.00 39.05           C  
ATOM   2325  NE2 HIS C 243      -9.499  38.269   0.501  1.00 39.05           N  
ATOM   2326  N   VAL C 244     -10.867  31.833   2.254  1.00 42.86           N  
ATOM   2327  CA  VAL C 244     -11.115  30.723   3.168  1.00 42.86           C  
ATOM   2328  C   VAL C 244      -9.836  30.389   3.933  1.00 42.86           C  
ATOM   2329  CB  VAL C 244     -11.630  29.474   2.419  1.00 42.86           C  
ATOM   2330  O   VAL C 244      -8.754  30.319   3.346  1.00 42.86           O  
ATOM   2331  CG1 VAL C 244     -11.887  28.327   3.394  1.00 42.86           C  
ATOM   2332  CG2 VAL C 244     -12.898  29.808   1.636  1.00 42.86           C  
ATOM   2333  N   GLN C 245      -9.981  30.466   5.251  1.00 40.81           N  
ATOM   2334  CA  GLN C 245      -8.880  30.053   6.115  1.00 40.81           C  
ATOM   2335  C   GLN C 245      -9.080  28.626   6.616  1.00 40.81           C  
ATOM   2336  CB  GLN C 245      -8.738  31.010   7.299  1.00 40.81           C  
ATOM   2337  O   GLN C 245     -10.159  28.277   7.099  1.00 40.81           O  
ATOM   2338  CG  GLN C 245      -7.988  32.293   6.967  1.00 40.81           C  
ATOM   2339  CD  GLN C 245      -7.850  33.219   8.161  1.00 40.81           C  
ATOM   2340  NE2 GLN C 245      -7.312  34.411   7.928  1.00 40.81           N  
ATOM   2341  OE1 GLN C 245      -8.226  32.866   9.283  1.00 40.81           O  
ATOM   2342  N   ILE C 246      -8.235  27.815   6.229  1.00 42.88           N  
ATOM   2343  CA  ILE C 246      -8.300  26.440   6.713  1.00 42.88           C  
ATOM   2344  C   ILE C 246      -7.315  26.252   7.865  1.00 42.88           C  
ATOM   2345  CB  ILE C 246      -8.004  25.428   5.584  1.00 42.88           C  
ATOM   2346  O   ILE C 246      -6.133  26.577   7.739  1.00 42.88           O  
ATOM   2347  CG1 ILE C 246      -8.964  25.643   4.409  1.00 42.88           C  
ATOM   2348  CG2 ILE C 246      -8.093  23.992   6.109  1.00 42.88           C  
ATOM   2349  CD1 ILE C 246      -8.548  24.928   3.131  1.00 42.88           C  
ATOM   2350  N   HIS C 247      -7.907  25.854   9.092  1.00 38.21           N  
ATOM   2351  CA  HIS C 247      -7.093  25.570  10.268  1.00 38.21           C  
ATOM   2352  C   HIS C 247      -6.993  24.069  10.520  1.00 38.21           C  
ATOM   2353  CB  HIS C 247      -7.667  26.272  11.500  1.00 38.21           C  
ATOM   2354  O   HIS C 247      -8.009  23.371  10.546  1.00 38.21           O  
ATOM   2355  CG  HIS C 247      -7.501  27.758  11.475  1.00 38.21           C  
ATOM   2356  CD2 HIS C 247      -8.244  28.726  10.887  1.00 38.21           C  
ATOM   2357  ND1 HIS C 247      -6.462  28.402  12.111  1.00 38.21           N  
ATOM   2358  CE1 HIS C 247      -6.574  29.705  11.916  1.00 38.21           C  
ATOM   2359  NE2 HIS C 247      -7.646  29.928  11.176  1.00 38.21           N  
ATOM   2360  N   THR C 248      -5.785  23.524  10.230  1.00 40.54           N  
ATOM   2361  CA  THR C 248      -5.627  22.123  10.604  1.00 40.54           C  
ATOM   2362  C   THR C 248      -5.049  22.000  12.011  1.00 40.54           C  
ATOM   2363  CB  THR C 248      -4.721  21.378   9.607  1.00 40.54           C  
ATOM   2364  O   THR C 248      -4.136  22.742  12.379  1.00 40.54           O  
ATOM   2365  CG2 THR C 248      -5.213  21.559   8.175  1.00 40.54           C  
ATOM   2366  OG1 THR C 248      -3.386  21.888   9.710  1.00 40.54           O  
ATOM   2367  N   ILE C 249      -5.709  21.440  13.009  1.00 33.66           N  
ATOM   2368  CA  ILE C 249      -5.269  21.302  14.393  1.00 33.66           C  
ATOM   2369  C   ILE C 249      -4.373  20.073  14.529  1.00 33.66           C  
ATOM   2370  CB  ILE C 249      -6.469  21.200  15.360  1.00 33.66           C  
ATOM   2371  O   ILE C 249      -3.660  19.923  15.525  1.00 33.66           O  
ATOM   2372  CG1 ILE C 249      -7.376  22.428  15.217  1.00 33.66           C  
ATOM   2373  CG2 ILE C 249      -5.987  21.040  16.805  1.00 33.66           C  
ATOM   2374  CD1 ILE C 249      -8.688  22.321  15.983  1.00 33.66           C  
ATOM   2375  N   ASP C 250      -4.389  19.041  13.886  1.00 38.31           N  
ATOM   2376  CA  ASP C 250      -3.721  17.843  14.387  1.00 38.31           C  
ATOM   2377  C   ASP C 250      -2.221  17.893  14.108  1.00 38.31           C  
ATOM   2378  CB  ASP C 250      -4.331  16.588  13.759  1.00 38.31           C  
ATOM   2379  O   ASP C 250      -1.798  17.852  12.951  1.00 38.31           O  
ATOM   2380  CG  ASP C 250      -4.125  15.342  14.604  1.00 38.31           C  
ATOM   2381  OD1 ASP C 250      -3.458  15.424  15.658  1.00 38.31           O  
ATOM   2382  OD2 ASP C 250      -4.630  14.269  14.210  1.00 38.31           O  
ATOM   2383  N   GLY C 251      -1.411  18.668  14.847  1.00 33.99           N  
ATOM   2384  CA  GLY C 251       0.034  18.786  14.733  1.00 33.99           C  
ATOM   2385  C   GLY C 251       0.751  17.452  14.828  1.00 33.99           C  
ATOM   2386  O   GLY C 251       1.977  17.408  14.952  1.00 33.99           O  
ATOM   2387  N   SER C 252       0.232  16.375  15.236  1.00 33.28           N  
ATOM   2388  CA  SER C 252       1.136  15.271  15.541  1.00 33.28           C  
ATOM   2389  C   SER C 252       2.024  14.939  14.346  1.00 33.28           C  
ATOM   2390  CB  SER C 252       0.345  14.031  15.959  1.00 33.28           C  
ATOM   2391  O   SER C 252       3.115  14.389  14.512  1.00 33.28           O  
ATOM   2392  OG  SER C 252      -0.816  13.881  15.161  1.00 33.28           O  
ATOM   2393  N   SER C 253       1.553  15.010  13.212  1.00 32.29           N  
ATOM   2394  CA  SER C 253       2.350  14.328  12.198  1.00 32.29           C  
ATOM   2395  C   SER C 253       3.410  15.255  11.613  1.00 32.29           C  
ATOM   2396  CB  SER C 253       1.453  13.796  11.079  1.00 32.29           C  
ATOM   2397  O   SER C 253       4.195  14.846  10.755  1.00 32.29           O  
ATOM   2398  OG  SER C 253       0.216  13.341  11.600  1.00 32.29           O  
ATOM   2399  N   GLY C 254       3.292  16.595  11.633  1.00 33.28           N  
ATOM   2400  CA  GLY C 254       4.264  17.382  10.892  1.00 33.28           C  
ATOM   2401  C   GLY C 254       5.616  17.460  11.577  1.00 33.28           C  
ATOM   2402  O   GLY C 254       5.697  17.432  12.806  1.00 33.28           O  
ATOM   2403  N   VAL C 255       6.545  16.654  11.118  1.00 29.71           N  
ATOM   2404  CA  VAL C 255       7.941  16.574  11.534  1.00 29.71           C  
ATOM   2405  C   VAL C 255       8.600  17.945  11.403  1.00 29.71           C  
ATOM   2406  CB  VAL C 255       8.720  15.528  10.706  1.00 29.71           C  
ATOM   2407  O   VAL C 255       8.608  18.536  10.320  1.00 29.71           O  
ATOM   2408  CG1 VAL C 255      10.157  15.401  11.210  1.00 29.71           C  
ATOM   2409  CG2 VAL C 255       8.012  14.175  10.754  1.00 29.71           C  
ATOM   2410  N   VAL C 256       8.403  18.869  12.411  1.00 31.22           N  
ATOM   2411  CA  VAL C 256       9.151  20.121  12.381  1.00 31.22           C  
ATOM   2412  C   VAL C 256      10.647  19.833  12.489  1.00 31.22           C  
ATOM   2413  CB  VAL C 256       8.709  21.074  13.514  1.00 31.22           C  
ATOM   2414  O   VAL C 256      11.090  19.161  13.424  1.00 31.22           O  
ATOM   2415  CG1 VAL C 256       9.456  22.403  13.425  1.00 31.22           C  
ATOM   2416  CG2 VAL C 256       7.199  21.301  13.460  1.00 31.22           C  
ATOM   2417  N   ASN C 257      11.352  19.649  11.401  1.00 27.96           N  
ATOM   2418  CA  ASN C 257      12.801  19.525  11.509  1.00 27.96           C  
ATOM   2419  C   ASN C 257      13.434  20.802  12.055  1.00 27.96           C  
ATOM   2420  CB  ASN C 257      13.412  19.168  10.152  1.00 27.96           C  
ATOM   2421  O   ASN C 257      13.363  21.856  11.420  1.00 27.96           O  
ATOM   2422  CG  ASN C 257      14.678  18.343  10.280  1.00 27.96           C  
ATOM   2423  ND2 ASN C 257      15.121  17.762   9.172  1.00 27.96           N  
ATOM   2424  OD1 ASN C 257      15.252  18.229  11.366  1.00 27.96           O  
ATOM   2425  N   PRO C 258      13.764  20.947  13.352  1.00 28.62           N  
ATOM   2426  CA  PRO C 258      14.305  22.132  14.023  1.00 28.62           C  
ATOM   2427  C   PRO C 258      15.580  22.653  13.364  1.00 28.62           C  
ATOM   2428  CB  PRO C 258      14.588  21.634  15.443  1.00 28.62           C  
ATOM   2429  O   PRO C 258      16.046  23.747  13.692  1.00 28.62           O  
ATOM   2430  CG  PRO C 258      14.487  20.146  15.353  1.00 28.62           C  
ATOM   2431  CD  PRO C 258      13.906  19.787  14.016  1.00 28.62           C  
ATOM   2432  N   VAL C 259      16.408  21.914  12.727  1.00 29.70           N  
ATOM   2433  CA  VAL C 259      17.792  22.289  12.457  1.00 29.70           C  
ATOM   2434  C   VAL C 259      17.835  23.349  11.359  1.00 29.70           C  
ATOM   2435  CB  VAL C 259      18.642  21.064  12.049  1.00 29.70           C  
ATOM   2436  O   VAL C 259      18.866  23.993  11.149  1.00 29.70           O  
ATOM   2437  CG1 VAL C 259      20.104  21.462  11.856  1.00 29.70           C  
ATOM   2438  CG2 VAL C 259      18.519  19.958  13.096  1.00 29.70           C  
ATOM   2439  N   MET C 260      16.956  23.440  10.426  1.00 27.10           N  
ATOM   2440  CA  MET C 260      17.254  24.263   9.258  1.00 27.10           C  
ATOM   2441  C   MET C 260      16.914  25.726   9.522  1.00 27.10           C  
ATOM   2442  CB  MET C 260      16.484  23.761   8.035  1.00 27.10           C  
ATOM   2443  O   MET C 260      15.893  26.029  10.141  1.00 27.10           O  
ATOM   2444  CG  MET C 260      17.334  22.956   7.064  1.00 27.10           C  
ATOM   2445  SD  MET C 260      16.386  22.402   5.594  1.00 27.10           S  
ATOM   2446  CE  MET C 260      17.501  21.118   4.961  1.00 27.10           C  
ATOM   2447  N   GLU C 261      17.936  26.613   9.571  1.00 28.21           N  
ATOM   2448  CA  GLU C 261      17.898  28.069   9.675  1.00 28.21           C  
ATOM   2449  C   GLU C 261      16.911  28.668   8.677  1.00 28.21           C  
ATOM   2450  CB  GLU C 261      19.293  28.660   9.454  1.00 28.21           C  
ATOM   2451  O   GLU C 261      16.829  28.220   7.531  1.00 28.21           O  
ATOM   2452  CG  GLU C 261      20.101  28.824  10.733  1.00 28.21           C  
ATOM   2453  CD  GLU C 261      21.481  29.417  10.499  1.00 28.21           C  
ATOM   2454  OE1 GLU C 261      22.229  29.621  11.482  1.00 28.21           O  
ATOM   2455  OE2 GLU C 261      21.817  29.682   9.323  1.00 28.21           O  
ATOM   2456  N   PRO C 262      16.024  29.482   9.131  1.00 26.11           N  
ATOM   2457  CA  PRO C 262      15.036  30.052   8.212  1.00 26.11           C  
ATOM   2458  C   PRO C 262      15.678  30.807   7.050  1.00 26.11           C  
ATOM   2459  CB  PRO C 262      14.232  31.002   9.103  1.00 26.11           C  
ATOM   2460  O   PRO C 262      16.638  31.556   7.251  1.00 26.11           O  
ATOM   2461  CG  PRO C 262      15.016  31.090  10.372  1.00 26.11           C  
ATOM   2462  CD  PRO C 262      16.140  30.097  10.308  1.00 26.11           C  
ATOM   2463  N   ILE C 263      15.796  30.352   5.873  1.00 23.60           N  
ATOM   2464  CA  ILE C 263      16.505  31.009   4.781  1.00 23.60           C  
ATOM   2465  C   ILE C 263      15.905  32.391   4.533  1.00 23.60           C  
ATOM   2466  CB  ILE C 263      16.457  30.165   3.487  1.00 23.60           C  
ATOM   2467  O   ILE C 263      16.584  33.288   4.027  1.00 23.60           O  
ATOM   2468  CG1 ILE C 263      17.217  28.848   3.681  1.00 23.60           C  
ATOM   2469  CG2 ILE C 263      17.024  30.956   2.305  1.00 23.60           C  
ATOM   2470  CD1 ILE C 263      16.965  27.821   2.586  1.00 23.60           C  
ATOM   2471  N   TYR C 264      14.559  32.643   4.170  1.00 24.34           N  
ATOM   2472  CA  TYR C 264      14.142  33.808   3.398  1.00 24.34           C  
ATOM   2473  C   TYR C 264      14.049  35.044   4.284  1.00 24.34           C  
ATOM   2474  CB  TYR C 264      12.793  33.549   2.720  1.00 24.34           C  
ATOM   2475  O   TYR C 264      13.908  34.932   5.504  1.00 24.34           O  
ATOM   2476  CG  TYR C 264      12.871  32.588   1.559  1.00 24.34           C  
ATOM   2477  CD1 TYR C 264      13.232  33.028   0.288  1.00 24.34           C  
ATOM   2478  CD2 TYR C 264      12.584  31.238   1.731  1.00 24.34           C  
ATOM   2479  CE1 TYR C 264      13.304  32.147  -0.785  1.00 24.34           C  
ATOM   2480  CE2 TYR C 264      12.653  30.347   0.665  1.00 24.34           C  
ATOM   2481  OH  TYR C 264      13.083  29.932  -1.646  1.00 24.34           O  
ATOM   2482  CZ  TYR C 264      13.014  30.810  -0.588  1.00 24.34           C  
ATOM   2483  N   ASP C 265      14.300  36.284   3.611  1.00 24.90           N  
ATOM   2484  CA  ASP C 265      14.330  37.679   4.043  1.00 24.90           C  
ATOM   2485  C   ASP C 265      12.957  38.131   4.536  1.00 24.90           C  
ATOM   2486  CB  ASP C 265      14.803  38.583   2.903  1.00 24.90           C  
ATOM   2487  O   ASP C 265      11.935  37.556   4.155  1.00 24.90           O  
ATOM   2488  CG  ASP C 265      16.309  38.554   2.709  1.00 24.90           C  
ATOM   2489  OD1 ASP C 265      17.040  38.213   3.663  1.00 24.90           O  
ATOM   2490  OD2 ASP C 265      16.769  38.879   1.592  1.00 24.90           O  
ATOM   2491  N   GLU C 266      12.802  38.884   5.655  1.00 24.64           N  
ATOM   2492  CA  GLU C 266      11.605  39.503   6.216  1.00 24.64           C  
ATOM   2493  C   GLU C 266      10.807  40.236   5.141  1.00 24.64           C  
ATOM   2494  CB  GLU C 266      11.976  40.467   7.345  1.00 24.64           C  
ATOM   2495  O   GLU C 266      11.377  40.965   4.327  1.00 24.64           O  
ATOM   2496  CG  GLU C 266      11.255  40.188   8.655  1.00 24.64           C  
ATOM   2497  CD  GLU C 266      11.593  41.185   9.752  1.00 24.64           C  
ATOM   2498  OE1 GLU C 266      10.951  41.148  10.826  1.00 24.64           O  
ATOM   2499  OE2 GLU C 266      12.507  42.012   9.534  1.00 24.64           O  
ATOM   2500  N   PRO C 267       9.514  39.938   4.767  1.00 23.82           N  
ATOM   2501  CA  PRO C 267       8.809  40.734   3.759  1.00 23.82           C  
ATOM   2502  C   PRO C 267       8.966  42.237   3.977  1.00 23.82           C  
ATOM   2503  CB  PRO C 267       7.349  40.307   3.932  1.00 23.82           C  
ATOM   2504  O   PRO C 267       9.054  42.693   5.120  1.00 23.82           O  
ATOM   2505  CG  PRO C 267       7.321  39.556   5.224  1.00 23.82           C  
ATOM   2506  CD  PRO C 267       8.734  39.354   5.689  1.00 23.82           C  
ATOM   2507  N   THR C 268       9.700  42.991   3.123  1.00 23.10           N  
ATOM   2508  CA  THR C 268       9.827  44.443   3.164  1.00 23.10           C  
ATOM   2509  C   THR C 268       8.452  45.106   3.173  1.00 23.10           C  
ATOM   2510  CB  THR C 268      10.644  44.966   1.968  1.00 23.10           C  
ATOM   2511  O   THR C 268       7.559  44.706   2.423  1.00 23.10           O  
ATOM   2512  CG2 THR C 268      11.481  46.179   2.362  1.00 23.10           C  
ATOM   2513  OG1 THR C 268      11.517  43.928   1.503  1.00 23.10           O  
ATOM   2514  N   THR C 269       8.021  45.912   4.242  1.00 21.64           N  
ATOM   2515  CA  THR C 269       6.788  46.669   4.426  1.00 21.64           C  
ATOM   2516  C   THR C 269       6.535  47.588   3.234  1.00 21.64           C  
ATOM   2517  CB  THR C 269       6.832  47.502   5.720  1.00 21.64           C  
ATOM   2518  O   THR C 269       7.370  48.434   2.907  1.00 21.64           O  
ATOM   2519  CG2 THR C 269       5.771  47.036   6.711  1.00 21.64           C  
ATOM   2520  OG1 THR C 269       8.125  47.369   6.323  1.00 21.64           O  
ATOM   2521  N   THR C 270       6.125  47.154   2.043  1.00 21.84           N  
ATOM   2522  CA  THR C 270       5.858  48.089   0.956  1.00 21.84           C  
ATOM   2523  C   THR C 270       4.950  49.221   1.427  1.00 21.84           C  
ATOM   2524  CB  THR C 270       5.214  47.377  -0.248  1.00 21.84           C  
ATOM   2525  O   THR C 270       3.959  48.982   2.120  1.00 21.84           O  
ATOM   2526  CG2 THR C 270       5.771  47.910  -1.564  1.00 21.84           C  
ATOM   2527  OG1 THR C 270       5.480  45.972  -0.163  1.00 21.84           O  
ATOM   2528  N   THR C 271       5.452  50.504   1.461  1.00 21.31           N  
ATOM   2529  CA  THR C 271       4.826  51.791   1.741  1.00 21.31           C  
ATOM   2530  C   THR C 271       3.582  51.986   0.879  1.00 21.31           C  
ATOM   2531  CB  THR C 271       5.807  52.954   1.501  1.00 21.31           C  
ATOM   2532  O   THR C 271       3.619  51.765  -0.333  1.00 21.31           O  
ATOM   2533  CG2 THR C 271       5.347  54.219   2.217  1.00 21.31           C  
ATOM   2534  OG1 THR C 271       7.103  52.586   1.990  1.00 21.31           O  
ATOM   2535  N   SER C 272       2.312  52.083   1.411  1.00 19.33           N  
ATOM   2536  CA  SER C 272       0.995  52.330   0.834  1.00 19.33           C  
ATOM   2537  C   SER C 272       0.982  53.616   0.014  1.00 19.33           C  
ATOM   2538  CB  SER C 272      -0.067  52.405   1.932  1.00 19.33           C  
ATOM   2539  O   SER C 272       1.455  54.657   0.476  1.00 19.33           O  
ATOM   2540  OG  SER C 272       0.282  53.377   2.903  1.00 19.33           O  
ATOM   2541  N   VAL C 273       1.253  53.635  -1.289  1.00 20.16           N  
ATOM   2542  CA  VAL C 273       1.081  54.854  -2.073  1.00 20.16           C  
ATOM   2543  C   VAL C 273      -0.346  55.373  -1.914  1.00 20.16           C  
ATOM   2544  CB  VAL C 273       1.399  54.618  -3.566  1.00 20.16           C  
ATOM   2545  O   VAL C 273      -1.304  54.598  -1.963  1.00 20.16           O  
ATOM   2546  CG1 VAL C 273       1.279  55.920  -4.356  1.00 20.16           C  
ATOM   2547  CG2 VAL C 273       2.795  54.019  -3.726  1.00 20.16           C  
ATOM   2548  N   PRO C 274      -0.577  56.546  -1.435  1.00 19.94           N  
ATOM   2549  CA  PRO C 274      -1.930  57.099  -1.336  1.00 19.94           C  
ATOM   2550  C   PRO C 274      -2.719  56.965  -2.636  1.00 19.94           C  
ATOM   2551  CB  PRO C 274      -1.685  58.572  -0.996  1.00 19.94           C  
ATOM   2552  O   PRO C 274      -2.152  57.102  -3.723  1.00 19.94           O  
ATOM   2553  CG  PRO C 274      -0.224  58.781  -1.234  1.00 19.94           C  
ATOM   2554  CD  PRO C 274       0.403  57.452  -1.546  1.00 19.94           C  
ATOM   2555  N   LEU C 275      -3.837  56.257  -2.645  1.00 20.13           N  
ATOM   2556  CA  LEU C 275      -4.711  56.757  -3.701  1.00 20.13           C  
ATOM   2557  C   LEU C 275      -5.120  58.200  -3.429  1.00 20.13           C  
ATOM   2558  CB  LEU C 275      -5.956  55.876  -3.828  1.00 20.13           C  
ATOM   2559  O   LEU C 275      -5.366  58.575  -2.280  1.00 20.13           O  
ATOM   2560  CG  LEU C 275      -5.820  54.634  -4.711  1.00 20.13           C  
ATOM   2561  CD1 LEU C 275      -6.732  53.521  -4.204  1.00 20.13           C  
ATOM   2562  CD2 LEU C 275      -6.137  54.972  -6.163  1.00 20.13           C  
TER    2563      LEU C 275                                                      
ENDMDL                                                                          
END                                                                             
