# Supplementary material for: AI-guided pipeline for protein–protein interaction drug discovery identifies a SARS-CoV-2 inhibitor
Source: Mol Syst Biol. 2024 Mar 11;20(4):428–57. doi: 10.1038/s44320-024-00019-8 (PMC10987651; doi:10.1038/s44320-024-00019-8)
Supplement: Supplementary file 15 — Source Data Fig. 5 [file 44320_2024_19_MOESM15_ESM.zip › Source Data Figure 5/ColabFold/ORF7b-ORF3a_a5d31.result/ORF7b_ORF3a_a5d31_unrelaxed_rank_2_model_1.pdb]

MODEL     1                                                                     
ATOM      1  N   MET B   1       4.089  44.714   5.268  1.00 26.73           N  
ATOM      2  CA  MET B   1       3.928  43.509   6.077  1.00 26.73           C  
ATOM      3  C   MET B   1       2.667  42.750   5.679  1.00 26.73           C  
ATOM      4  CB  MET B   1       3.877  43.863   7.564  1.00 26.73           C  
ATOM      5  O   MET B   1       1.571  43.314   5.678  1.00 26.73           O  
ATOM      6  CG  MET B   1       4.844  43.061   8.419  1.00 26.73           C  
ATOM      7  SD  MET B   1       4.590  43.335  10.216  1.00 26.73           S  
ATOM      8  CE  MET B   1       5.513  44.882  10.437  1.00 26.73           C  
ATOM      9  N   ILE B   2       2.596  41.996   4.722  1.00 32.98           N  
ATOM     10  CA  ILE B   2       1.479  41.268   4.129  1.00 32.98           C  
ATOM     11  C   ILE B   2       0.718  40.515   5.218  1.00 32.98           C  
ATOM     12  CB  ILE B   2       1.961  40.287   3.036  1.00 32.98           C  
ATOM     13  O   ILE B   2       1.310  39.746   5.979  1.00 32.98           O  
ATOM     14  CG1 ILE B   2       3.080  40.923   2.204  1.00 32.98           C  
ATOM     15  CG2 ILE B   2       0.792  39.856   2.145  1.00 32.98           C  
ATOM     16  CD1 ILE B   2       3.876  39.926   1.373  1.00 32.98           C  
ATOM     17  N   GLU B   3      -0.316  40.959   5.953  1.00 37.16           N  
ATOM     18  CA  GLU B   3      -1.181  40.475   7.024  1.00 37.16           C  
ATOM     19  C   GLU B   3      -1.971  39.246   6.584  1.00 37.16           C  
ATOM     20  CB  GLU B   3      -2.137  41.578   7.484  1.00 37.16           C  
ATOM     21  O   GLU B   3      -2.741  39.309   5.623  1.00 37.16           O  
ATOM     22  CG  GLU B   3      -1.442  42.753   8.157  1.00 37.16           C  
ATOM     23  CD  GLU B   3      -2.398  43.664   8.910  1.00 37.16           C  
ATOM     24  OE1 GLU B   3      -1.928  44.545   9.666  1.00 37.16           O  
ATOM     25  OE2 GLU B   3      -3.627  43.495   8.744  1.00 37.16           O  
ATOM     26  N   LEU B   4      -1.327  38.089   6.459  1.00 42.15           N  
ATOM     27  CA  LEU B   4      -2.045  36.862   6.132  1.00 42.15           C  
ATOM     28  C   LEU B   4      -3.123  36.570   7.170  1.00 42.15           C  
ATOM     29  CB  LEU B   4      -1.074  35.682   6.041  1.00 42.15           C  
ATOM     30  O   LEU B   4      -2.832  36.471   8.364  1.00 42.15           O  
ATOM     31  CG  LEU B   4      -1.384  34.629   4.976  1.00 42.15           C  
ATOM     32  CD1 LEU B   4      -0.551  34.880   3.724  1.00 42.15           C  
ATOM     33  CD2 LEU B   4      -1.132  33.227   5.520  1.00 42.15           C  
ATOM     34  N   SER B   5      -4.528  36.612   6.838  1.00 46.47           N  
ATOM     35  CA  SER B   5      -5.687  36.264   7.653  1.00 46.47           C  
ATOM     36  C   SER B   5      -5.836  34.752   7.787  1.00 46.47           C  
ATOM     37  CB  SER B   5      -6.962  36.859   7.055  1.00 46.47           C  
ATOM     38  O   SER B   5      -5.187  33.993   7.063  1.00 46.47           O  
ATOM     39  OG  SER B   5      -7.396  36.102   5.939  1.00 46.47           O  
ATOM     40  N   LEU B   6      -6.326  34.141   9.004  1.00 46.00           N  
ATOM     41  CA  LEU B   6      -6.655  32.739   9.237  1.00 46.00           C  
ATOM     42  C   LEU B   6      -7.325  32.127   8.012  1.00 46.00           C  
ATOM     43  CB  LEU B   6      -7.569  32.598  10.457  1.00 46.00           C  
ATOM     44  O   LEU B   6      -7.042  30.983   7.650  1.00 46.00           O  
ATOM     45  CG  LEU B   6      -7.765  31.181  10.997  1.00 46.00           C  
ATOM     46  CD1 LEU B   6      -6.739  30.881  12.085  1.00 46.00           C  
ATOM     47  CD2 LEU B   6      -9.183  31.002  11.529  1.00 46.00           C  
ATOM     48  N   ILE B   7      -8.190  32.826   7.264  1.00 47.44           N  
ATOM     49  CA  ILE B   7      -8.897  32.351   6.080  1.00 47.44           C  
ATOM     50  C   ILE B   7      -7.896  32.057   4.965  1.00 47.44           C  
ATOM     51  CB  ILE B   7      -9.948  33.377   5.600  1.00 47.44           C  
ATOM     52  O   ILE B   7      -8.031  31.062   4.248  1.00 47.44           O  
ATOM     53  CG1 ILE B   7     -11.190  33.329   6.498  1.00 47.44           C  
ATOM     54  CG2 ILE B   7     -10.321  33.123   4.136  1.00 47.44           C  
ATOM     55  CD1 ILE B   7     -12.122  34.521   6.328  1.00 47.44           C  
ATOM     56  N   ASP B   8      -6.843  33.004   4.923  1.00 48.22           N  
ATOM     57  CA  ASP B   8      -5.824  32.755   3.907  1.00 48.22           C  
ATOM     58  C   ASP B   8      -5.100  31.436   4.168  1.00 48.22           C  
ATOM     59  CB  ASP B   8      -4.819  33.908   3.862  1.00 48.22           C  
ATOM     60  O   ASP B   8      -4.808  30.688   3.233  1.00 48.22           O  
ATOM     61  CG  ASP B   8      -5.375  35.154   3.196  1.00 48.22           C  
ATOM     62  OD1 ASP B   8      -6.276  35.036   2.338  1.00 48.22           O  
ATOM     63  OD2 ASP B   8      -4.905  36.263   3.529  1.00 48.22           O  
ATOM     64  N   PHE B   9      -4.842  31.145   5.325  1.00 48.26           N  
ATOM     65  CA  PHE B   9      -4.180  29.910   5.729  1.00 48.26           C  
ATOM     66  C   PHE B   9      -5.007  28.696   5.325  1.00 48.26           C  
ATOM     67  CB  PHE B   9      -3.937  29.900   7.241  1.00 48.26           C  
ATOM     68  O   PHE B   9      -4.474  27.732   4.771  1.00 48.26           O  
ATOM     69  CG  PHE B   9      -3.110  28.735   7.715  1.00 48.26           C  
ATOM     70  CD1 PHE B   9      -3.718  27.596   8.228  1.00 48.26           C  
ATOM     71  CD2 PHE B   9      -1.723  28.780   7.647  1.00 48.26           C  
ATOM     72  CE1 PHE B   9      -2.955  26.516   8.667  1.00 48.26           C  
ATOM     73  CE2 PHE B   9      -0.954  27.705   8.084  1.00 48.26           C  
ATOM     74  CZ  PHE B   9      -1.572  26.574   8.594  1.00 48.26           C  
ATOM     75  N   TYR B  10      -6.345  28.712   5.687  1.00 46.88           N  
ATOM     76  CA  TYR B  10      -7.195  27.566   5.382  1.00 46.88           C  
ATOM     77  C   TYR B  10      -7.311  27.360   3.876  1.00 46.88           C  
ATOM     78  CB  TYR B  10      -8.587  27.751   5.993  1.00 46.88           C  
ATOM     79  O   TYR B  10      -7.262  26.226   3.393  1.00 46.88           O  
ATOM     80  CG  TYR B  10      -8.824  26.915   7.227  1.00 46.88           C  
ATOM     81  CD1 TYR B  10      -9.129  25.560   7.126  1.00 46.88           C  
ATOM     82  CD2 TYR B  10      -8.745  27.479   8.496  1.00 46.88           C  
ATOM     83  CE1 TYR B  10      -9.350  24.786   8.261  1.00 46.88           C  
ATOM     84  CE2 TYR B  10      -8.964  26.715   9.637  1.00 46.88           C  
ATOM     85  OH  TYR B  10      -9.483  24.610  10.636  1.00 46.88           O  
ATOM     86  CZ  TYR B  10      -9.265  25.371   9.510  1.00 46.88           C  
ATOM     87  N   LEU B  11      -7.400  28.373   3.194  1.00 49.00           N  
ATOM     88  CA  LEU B  11      -7.511  28.279   1.742  1.00 49.00           C  
ATOM     89  C   LEU B  11      -6.243  27.684   1.138  1.00 49.00           C  
ATOM     90  CB  LEU B  11      -7.783  29.657   1.134  1.00 49.00           C  
ATOM     91  O   LEU B  11      -6.313  26.878   0.207  1.00 49.00           O  
ATOM     92  CG  LEU B  11      -9.226  30.157   1.205  1.00 49.00           C  
ATOM     93  CD1 LEU B  11      -9.310  31.605   0.733  1.00 49.00           C  
ATOM     94  CD2 LEU B  11     -10.143  29.265   0.376  1.00 49.00           C  
ATOM     95  N   CYS B  12      -5.069  28.095   1.634  1.00 52.16           N  
ATOM     96  CA  CYS B  12      -3.808  27.526   1.170  1.00 52.16           C  
ATOM     97  C   CYS B  12      -3.747  26.030   1.457  1.00 52.16           C  
ATOM     98  CB  CYS B  12      -2.626  28.231   1.833  1.00 52.16           C  
ATOM     99  O   CYS B  12      -3.316  25.248   0.608  1.00 52.16           O  
ATOM    100  SG  CYS B  12      -1.070  28.043   0.935  1.00 52.16           S  
ATOM    101  N   PHE B  13      -4.205  25.820   2.586  1.00 49.67           N  
ATOM    102  CA  PHE B  13      -4.215  24.417   2.983  1.00 49.67           C  
ATOM    103  C   PHE B  13      -5.112  23.600   2.062  1.00 49.67           C  
ATOM    104  CB  PHE B  13      -4.682  24.271   4.435  1.00 49.67           C  
ATOM    105  O   PHE B  13      -4.731  22.515   1.617  1.00 49.67           O  
ATOM    106  CG  PHE B  13      -4.568  22.870   4.972  1.00 49.67           C  
ATOM    107  CD1 PHE B  13      -5.690  22.057   5.074  1.00 49.67           C  
ATOM    108  CD2 PHE B  13      -3.338  22.366   5.374  1.00 49.67           C  
ATOM    109  CE1 PHE B  13      -5.587  20.759   5.571  1.00 49.67           C  
ATOM    110  CE2 PHE B  13      -3.228  21.071   5.872  1.00 49.67           C  
ATOM    111  CZ  PHE B  13      -4.354  20.269   5.970  1.00 49.67           C  
ATOM    112  N   LEU B  14      -6.401  23.970   1.880  1.00 52.28           N  
ATOM    113  CA  LEU B  14      -7.336  23.281   0.998  1.00 52.28           C  
ATOM    114  C   LEU B  14      -6.764  23.154  -0.410  1.00 52.28           C  
ATOM    115  CB  LEU B  14      -8.675  24.022   0.952  1.00 52.28           C  
ATOM    116  O   LEU B  14      -6.882  22.101  -1.040  1.00 52.28           O  
ATOM    117  CG  LEU B  14      -9.795  23.352   0.154  1.00 52.28           C  
ATOM    118  CD1 LEU B  14     -10.286  22.102   0.877  1.00 52.28           C  
ATOM    119  CD2 LEU B  14     -10.943  24.327  -0.079  1.00 52.28           C  
ATOM    120  N   ALA B  15      -6.094  24.188  -0.851  1.00 47.22           N  
ATOM    121  CA  ALA B  15      -5.466  24.136  -2.168  1.00 47.22           C  
ATOM    122  C   ALA B  15      -4.388  23.057  -2.220  1.00 47.22           C  
ATOM    123  CB  ALA B  15      -4.871  25.496  -2.528  1.00 47.22           C  
ATOM    124  O   ALA B  15      -4.293  22.312  -3.198  1.00 47.22           O  
ATOM    125  N   PHE B  16      -3.599  23.029  -1.212  1.00 52.16           N  
ATOM    126  CA  PHE B  16      -2.536  22.034  -1.130  1.00 52.16           C  
ATOM    127  C   PHE B  16      -3.115  20.624  -1.120  1.00 52.16           C  
ATOM    128  CB  PHE B  16      -1.683  22.259   0.122  1.00 52.16           C  
ATOM    129  O   PHE B  16      -2.616  19.738  -1.817  1.00 52.16           O  
ATOM    130  CG  PHE B  16      -0.491  21.345   0.217  1.00 52.16           C  
ATOM    131  CD1 PHE B  16      -0.512  20.237   1.054  1.00 52.16           C  
ATOM    132  CD2 PHE B  16       0.652  21.595  -0.533  1.00 52.16           C  
ATOM    133  CE1 PHE B  16       0.590  19.389   1.144  1.00 52.16           C  
ATOM    134  CE2 PHE B  16       1.757  20.753  -0.449  1.00 52.16           C  
ATOM    135  CZ  PHE B  16       1.724  19.651   0.391  1.00 52.16           C  
ATOM    136  N   LEU B  17      -4.197  20.460  -0.318  1.00 49.67           N  
ATOM    137  CA  LEU B  17      -4.792  19.130  -0.265  1.00 49.67           C  
ATOM    138  C   LEU B  17      -5.336  18.723  -1.631  1.00 49.67           C  
ATOM    139  CB  LEU B  17      -5.912  19.084   0.777  1.00 49.67           C  
ATOM    140  O   LEU B  17      -5.143  17.586  -2.067  1.00 49.67           O  
ATOM    141  CG  LEU B  17      -5.483  18.833   2.223  1.00 49.67           C  
ATOM    142  CD1 LEU B  17      -6.678  18.961   3.161  1.00 49.67           C  
ATOM    143  CD2 LEU B  17      -4.836  17.458   2.358  1.00 49.67           C  
ATOM    144  N   LEU B  18      -6.000  19.593  -2.245  1.00 52.63           N  
ATOM    145  CA  LEU B  18      -6.529  19.333  -3.579  1.00 52.63           C  
ATOM    146  C   LEU B  18      -5.405  18.996  -4.553  1.00 52.63           C  
ATOM    147  CB  LEU B  18      -7.315  20.544  -4.088  1.00 52.63           C  
ATOM    148  O   LEU B  18      -5.550  18.101  -5.389  1.00 52.63           O  
ATOM    149  CG  LEU B  18      -8.758  20.671  -3.596  1.00 52.63           C  
ATOM    150  CD1 LEU B  18      -9.334  22.028  -3.988  1.00 52.63           C  
ATOM    151  CD2 LEU B  18      -9.615  19.540  -4.153  1.00 52.63           C  
ATOM    152  N   PHE B  19      -4.265  19.774  -4.474  1.00 50.84           N  
ATOM    153  CA  PHE B  19      -3.090  19.474  -5.284  1.00 50.84           C  
ATOM    154  C   PHE B  19      -2.607  18.051  -5.031  1.00 50.84           C  
ATOM    155  CB  PHE B  19      -1.964  20.471  -4.990  1.00 50.84           C  
ATOM    156  O   PHE B  19      -2.288  17.322  -5.972  1.00 50.84           O  
ATOM    157  CG  PHE B  19      -0.743  20.278  -5.847  1.00 50.84           C  
ATOM    158  CD1 PHE B  19       0.399  19.679  -5.330  1.00 50.84           C  
ATOM    159  CD2 PHE B  19      -0.737  20.695  -7.172  1.00 50.84           C  
ATOM    160  CE1 PHE B  19       1.531  19.499  -6.122  1.00 50.84           C  
ATOM    161  CE2 PHE B  19       0.390  20.518  -7.969  1.00 50.84           C  
ATOM    162  CZ  PHE B  19       1.523  19.921  -7.442  1.00 50.84           C  
ATOM    163  N   LEU B  20      -2.553  17.709  -3.841  1.00 49.36           N  
ATOM    164  CA  LEU B  20      -2.113  16.364  -3.488  1.00 49.36           C  
ATOM    165  C   LEU B  20      -3.035  15.313  -4.097  1.00 49.36           C  
ATOM    166  CB  LEU B  20      -2.064  16.197  -1.967  1.00 49.36           C  
ATOM    167  O   LEU B  20      -2.568  14.296  -4.615  1.00 49.36           O  
ATOM    168  CG  LEU B  20      -0.836  16.774  -1.260  1.00 49.36           C  
ATOM    169  CD1 LEU B  20      -0.974  16.622   0.251  1.00 49.36           C  
ATOM    170  CD2 LEU B  20       0.435  16.094  -1.758  1.00 49.36           C  
ATOM    171  N   VAL B  21      -4.373  15.527  -3.931  1.00 49.38           N  
ATOM    172  CA  VAL B  21      -5.342  14.583  -4.478  1.00 49.38           C  
ATOM    173  C   VAL B  21      -5.181  14.496  -5.994  1.00 49.38           C  
ATOM    174  CB  VAL B  21      -6.790  14.982  -4.117  1.00 49.38           C  
ATOM    175  O   VAL B  21      -5.208  13.404  -6.566  1.00 49.38           O  
ATOM    176  CG1 VAL B  21      -7.794  14.123  -4.884  1.00 49.38           C  
ATOM    177  CG2 VAL B  21      -7.018  14.861  -2.612  1.00 49.38           C  
ATOM    178  N   LEU B  22      -4.895  15.610  -6.608  1.00 49.22           N  
ATOM    179  CA  LEU B  22      -4.716  15.623  -8.056  1.00 49.22           C  
ATOM    180  C   LEU B  22      -3.491  14.808  -8.459  1.00 49.22           C  
ATOM    181  CB  LEU B  22      -4.577  17.060  -8.566  1.00 49.22           C  
ATOM    182  O   LEU B  22      -3.544  14.035  -9.419  1.00 49.22           O  
ATOM    183  CG  LEU B  22      -5.819  17.669  -9.220  1.00 49.22           C  
ATOM    184  CD1 LEU B  22      -5.773  19.191  -9.126  1.00 49.22           C  
ATOM    185  CD2 LEU B  22      -5.934  17.221 -10.672  1.00 49.22           C  
ATOM    186  N   ILE B  23      -2.372  15.074  -7.815  1.00 53.41           N  
ATOM    187  CA  ILE B  23      -1.153  14.327  -8.105  1.00 53.41           C  
ATOM    188  C   ILE B  23      -1.408  12.832  -7.925  1.00 53.41           C  
ATOM    189  CB  ILE B  23       0.018  14.783  -7.206  1.00 53.41           C  
ATOM    190  O   ILE B  23      -0.971  12.018  -8.743  1.00 53.41           O  
ATOM    191  CG1 ILE B  23       0.459  16.202  -7.583  1.00 53.41           C  
ATOM    192  CG2 ILE B  23       1.189  13.801  -7.303  1.00 53.41           C  
ATOM    193  CD1 ILE B  23       1.541  16.775  -6.677  1.00 53.41           C  
ATOM    194  N   MET B  24      -2.257  12.582  -6.924  1.00 47.70           N  
ATOM    195  CA  MET B  24      -2.546  11.171  -6.683  1.00 47.70           C  
ATOM    196  C   MET B  24      -3.326  10.569  -7.847  1.00 47.70           C  
ATOM    197  CB  MET B  24      -3.332  10.998  -5.382  1.00 47.70           C  
ATOM    198  O   MET B  24      -3.037   9.452  -8.281  1.00 47.70           O  
ATOM    199  CG  MET B  24      -2.471  10.600  -4.194  1.00 47.70           C  
ATOM    200  SD  MET B  24      -3.444   9.807  -2.855  1.00 47.70           S  
ATOM    201  CE  MET B  24      -3.491   8.098  -3.462  1.00 47.70           C  
ATOM    202  N   LEU B  25      -4.304  11.279  -8.276  1.00 51.33           N  
ATOM    203  CA  LEU B  25      -5.128  10.826  -9.390  1.00 51.33           C  
ATOM    204  C   LEU B  25      -4.291  10.664 -10.655  1.00 51.33           C  
ATOM    205  CB  LEU B  25      -6.273  11.809  -9.645  1.00 51.33           C  
ATOM    206  O   LEU B  25      -4.488   9.715 -11.417  1.00 51.33           O  
ATOM    207  CG  LEU B  25      -7.496  11.677  -8.735  1.00 51.33           C  
ATOM    208  CD1 LEU B  25      -8.416  12.881  -8.905  1.00 51.33           C  
ATOM    209  CD2 LEU B  25      -8.243  10.380  -9.030  1.00 51.33           C  
ATOM    210  N   ILE B  26      -3.320  11.624 -10.805  1.00 49.36           N  
ATOM    211  CA  ILE B  26      -2.457  11.539 -11.978  1.00 49.36           C  
ATOM    212  C   ILE B  26      -1.596  10.281 -11.896  1.00 49.36           C  
ATOM    213  CB  ILE B  26      -1.564  12.793 -12.114  1.00 49.36           C  
ATOM    214  O   ILE B  26      -1.458   9.550 -12.880  1.00 49.36           O  
ATOM    215  CG1 ILE B  26      -2.415  14.022 -12.453  1.00 49.36           C  
ATOM    216  CG2 ILE B  26      -0.478  12.570 -13.171  1.00 49.36           C  
ATOM    217  CD1 ILE B  26      -1.643  15.333 -12.438  1.00 49.36           C  
ATOM    218  N   ILE B  27      -1.025  10.146 -10.774  1.00 49.54           N  
ATOM    219  CA  ILE B  27      -0.172   8.980 -10.575  1.00 49.54           C  
ATOM    220  C   ILE B  27      -0.982   7.704 -10.796  1.00 49.54           C  
ATOM    221  CB  ILE B  27       0.460   8.975  -9.165  1.00 49.54           C  
ATOM    222  O   ILE B  27      -0.514   6.770 -11.452  1.00 49.54           O  
ATOM    223  CG1 ILE B  27       1.450  10.136  -9.019  1.00 49.54           C  
ATOM    224  CG2 ILE B  27       1.144   7.634  -8.884  1.00 49.54           C  
ATOM    225  CD1 ILE B  27       1.989  10.317  -7.607  1.00 49.54           C  
ATOM    226  N   PHE B  28      -2.169   7.732 -10.249  1.00 47.40           N  
ATOM    227  CA  PHE B  28      -3.004   6.547 -10.408  1.00 47.40           C  
ATOM    228  C   PHE B  28      -3.370   6.335 -11.872  1.00 47.40           C  
ATOM    229  CB  PHE B  28      -4.275   6.665  -9.561  1.00 47.40           C  
ATOM    230  O   PHE B  28      -3.287   5.217 -12.383  1.00 47.40           O  
ATOM    231  CG  PHE B  28      -5.067   5.389  -9.473  1.00 47.40           C  
ATOM    232  CD1 PHE B  28      -6.209   5.209 -10.244  1.00 47.40           C  
ATOM    233  CD2 PHE B  28      -4.669   4.368  -8.620  1.00 47.40           C  
ATOM    234  CE1 PHE B  28      -6.944   4.028 -10.165  1.00 47.40           C  
ATOM    235  CE2 PHE B  28      -5.399   3.186  -8.535  1.00 47.40           C  
ATOM    236  CZ  PHE B  28      -6.536   3.018  -9.308  1.00 47.40           C  
ATOM    237  N   TRP B  29      -3.732   7.360 -12.454  1.00 51.37           N  
ATOM    238  CA  TRP B  29      -4.046   7.286 -13.877  1.00 51.37           C  
ATOM    239  C   TRP B  29      -2.858   6.753 -14.670  1.00 51.37           C  
ATOM    240  CB  TRP B  29      -4.457   8.661 -14.410  1.00 51.37           C  
ATOM    241  O   TRP B  29      -3.015   5.875 -15.521  1.00 51.37           O  
ATOM    242  CG  TRP B  29      -4.927   8.647 -15.833  1.00 51.37           C  
ATOM    243  CD1 TRP B  29      -6.117   8.164 -16.303  1.00 51.37           C  
ATOM    244  CD2 TRP B  29      -4.213   9.134 -16.973  1.00 51.37           C  
ATOM    245  CE2 TRP B  29      -5.031   8.915 -18.104  1.00 51.37           C  
ATOM    246  CE3 TRP B  29      -2.960   9.737 -17.149  1.00 51.37           C  
ATOM    247  NE1 TRP B  29      -6.186   8.323 -17.668  1.00 51.37           N  
ATOM    248  CH2 TRP B  29      -3.405   9.865 -19.537  1.00 51.37           C  
ATOM    249  CZ2 TRP B  29      -4.635   9.278 -19.393  1.00 51.37           C  
ATOM    250  CZ3 TRP B  29      -2.568  10.097 -18.433  1.00 51.37           C  
ATOM    251  N   PHE B  30      -1.642   7.290 -14.490  1.00 52.72           N  
ATOM    252  CA  PHE B  30      -0.438   6.827 -15.169  1.00 52.72           C  
ATOM    253  C   PHE B  30      -0.182   5.354 -14.874  1.00 52.72           C  
ATOM    254  CB  PHE B  30       0.774   7.665 -14.750  1.00 52.72           C  
ATOM    255  O   PHE B  30       0.221   4.598 -15.761  1.00 52.72           O  
ATOM    256  CG  PHE B  30       1.922   7.600 -15.720  1.00 52.72           C  
ATOM    257  CD1 PHE B  30       2.998   6.752 -15.490  1.00 52.72           C  
ATOM    258  CD2 PHE B  30       1.925   8.388 -16.864  1.00 52.72           C  
ATOM    259  CE1 PHE B  30       4.063   6.690 -16.386  1.00 52.72           C  
ATOM    260  CE2 PHE B  30       2.985   8.331 -17.765  1.00 52.72           C  
ATOM    261  CZ  PHE B  30       4.053   7.483 -17.524  1.00 52.72           C  
ATOM    262  N   SER B  31      -0.391   5.009 -13.705  1.00 46.00           N  
ATOM    263  CA  SER B  31      -0.211   3.607 -13.342  1.00 46.00           C  
ATOM    264  C   SER B  31      -1.131   2.703 -14.155  1.00 46.00           C  
ATOM    265  CB  SER B  31      -0.470   3.403 -11.849  1.00 46.00           C  
ATOM    266  O   SER B  31      -0.718   1.633 -14.607  1.00 46.00           O  
ATOM    267  OG  SER B  31       0.542   4.022 -11.073  1.00 46.00           O  
ATOM    268  N   LEU B  32      -2.359   3.167 -14.285  1.00 46.41           N  
ATOM    269  CA  LEU B  32      -3.335   2.372 -15.022  1.00 46.41           C  
ATOM    270  C   LEU B  32      -3.011   2.359 -16.512  1.00 46.41           C  
ATOM    271  CB  LEU B  32      -4.748   2.917 -14.800  1.00 46.41           C  
ATOM    272  O   LEU B  32      -3.147   1.326 -17.172  1.00 46.41           O  
ATOM    273  CG  LEU B  32      -5.452   2.474 -13.517  1.00 46.41           C  
ATOM    274  CD1 LEU B  32      -6.668   3.354 -13.247  1.00 46.41           C  
ATOM    275  CD2 LEU B  32      -5.858   1.007 -13.609  1.00 46.41           C  
ATOM    276  N   GLU B  33      -2.688   3.534 -17.114  1.00 47.66           N  
ATOM    277  CA  GLU B  33      -2.376   3.630 -18.537  1.00 47.66           C  
ATOM    278  C   GLU B  33      -1.130   2.821 -18.884  1.00 47.66           C  
ATOM    279  CB  GLU B  33      -2.184   5.093 -18.947  1.00 47.66           C  
ATOM    280  O   GLU B  33      -1.073   2.179 -19.935  1.00 47.66           O  
ATOM    281  CG  GLU B  33      -2.154   5.310 -20.453  1.00 47.66           C  
ATOM    282  CD  GLU B  33      -3.482   5.006 -21.129  1.00 47.66           C  
ATOM    283  OE1 GLU B  33      -3.483   4.628 -22.323  1.00 47.66           O  
ATOM    284  OE2 GLU B  33      -4.530   5.149 -20.461  1.00 47.66           O  
ATOM    285  N   LEU B  34      -0.090   2.990 -18.131  1.00 50.00           N  
ATOM    286  CA  LEU B  34       1.129   2.215 -18.336  1.00 50.00           C  
ATOM    287  C   LEU B  34       0.840   0.719 -18.271  1.00 50.00           C  
ATOM    288  CB  LEU B  34       2.184   2.589 -17.292  1.00 50.00           C  
ATOM    289  O   LEU B  34       1.429  -0.065 -19.018  1.00 50.00           O  
ATOM    290  CG  LEU B  34       3.100   3.763 -17.643  1.00 50.00           C  
ATOM    291  CD1 LEU B  34       3.768   4.309 -16.385  1.00 50.00           C  
ATOM    292  CD2 LEU B  34       4.146   3.337 -18.668  1.00 50.00           C  
ATOM    293  N   GLN B  35      -0.089   0.332 -17.517  1.00 42.18           N  
ATOM    294  CA  GLN B  35      -0.450  -1.080 -17.454  1.00 42.18           C  
ATOM    295  C   GLN B  35      -1.135  -1.531 -18.741  1.00 42.18           C  
ATOM    296  CB  GLN B  35      -1.359  -1.349 -16.254  1.00 42.18           C  
ATOM    297  O   GLN B  35      -0.871  -2.627 -19.240  1.00 42.18           O  
ATOM    298  CG  GLN B  35      -1.586  -2.829 -15.973  1.00 42.18           C  
ATOM    299  CD  GLN B  35      -2.279  -3.075 -14.646  1.00 42.18           C  
ATOM    300  NE2 GLN B  35      -2.566  -4.338 -14.352  1.00 42.18           N  
ATOM    301  OE1 GLN B  35      -2.553  -2.137 -13.890  1.00 42.18           O  
ATOM    302  N   ASP B  36      -1.897  -0.674 -19.311  1.00 44.00           N  
ATOM    303  CA  ASP B  36      -2.653  -0.960 -20.526  1.00 44.00           C  
ATOM    304  C   ASP B  36      -1.736  -1.007 -21.746  1.00 44.00           C  
ATOM    305  CB  ASP B  36      -3.751   0.085 -20.733  1.00 44.00           C  
ATOM    306  O   ASP B  36      -1.907  -1.853 -22.626  1.00 44.00           O  
ATOM    307  CG  ASP B  36      -5.150  -0.491 -20.601  1.00 44.00           C  
ATOM    308  OD1 ASP B  36      -5.289  -1.686 -20.261  1.00 44.00           O  
ATOM    309  OD2 ASP B  36      -6.123   0.257 -20.841  1.00 44.00           O  
ATOM    310  N   HIS B  37      -0.788  -0.083 -21.951  1.00 45.84           N  
ATOM    311  CA  HIS B  37       0.142  -0.075 -23.074  1.00 45.84           C  
ATOM    312  C   HIS B  37       1.076  -1.280 -23.025  1.00 45.84           C  
ATOM    313  CB  HIS B  37       0.957   1.220 -23.085  1.00 45.84           C  
ATOM    314  O   HIS B  37       1.416  -1.849 -24.065  1.00 45.84           O  
ATOM    315  CG  HIS B  37       0.810   2.010 -24.346  1.00 45.84           C  
ATOM    316  CD2 HIS B  37       1.701   2.298 -25.324  1.00 45.84           C  
ATOM    317  ND1 HIS B  37      -0.373   2.614 -24.713  1.00 45.84           N  
ATOM    318  CE1 HIS B  37      -0.203   3.239 -25.866  1.00 45.84           C  
ATOM    319  NE2 HIS B  37       1.047   3.063 -26.258  1.00 45.84           N  
ATOM    320  N   ASN B  38       1.502  -1.619 -22.016  1.00 42.47           N  
ATOM    321  CA  ASN B  38       2.320  -2.814 -21.838  1.00 42.47           C  
ATOM    322  C   ASN B  38       1.525  -4.085 -22.121  1.00 42.47           C  
ATOM    323  CB  ASN B  38       2.906  -2.858 -20.425  1.00 42.47           C  
ATOM    324  O   ASN B  38       2.067  -5.057 -22.650  1.00 42.47           O  
ATOM    325  CG  ASN B  38       4.212  -2.097 -20.310  1.00 42.47           C  
ATOM    326  ND2 ASN B  38       4.660  -1.870 -19.081  1.00 42.47           N  
ATOM    327  OD1 ASN B  38       4.813  -1.715 -21.318  1.00 42.47           O  
ATOM    328  N   GLU B  39       0.367  -4.078 -21.741  1.00 38.50           N  
ATOM    329  CA  GLU B  39      -0.434  -5.250 -22.083  1.00 38.50           C  
ATOM    330  C   GLU B  39      -0.790  -5.260 -23.567  1.00 38.50           C  
ATOM    331  CB  GLU B  39      -1.708  -5.297 -21.236  1.00 38.50           C  
ATOM    332  O   GLU B  39      -0.886  -6.325 -24.181  1.00 38.50           O  
ATOM    333  CG  GLU B  39      -1.465  -5.667 -19.780  1.00 38.50           C  
ATOM    334  CD  GLU B  39      -2.747  -5.941 -19.009  1.00 38.50           C  
ATOM    335  OE1 GLU B  39      -2.671  -6.440 -17.864  1.00 38.50           O  
ATOM    336  OE2 GLU B  39      -3.835  -5.655 -19.556  1.00 38.50           O  
ATOM    337  N   THR B  40      -0.925  -4.080 -24.063  1.00 39.83           N  
ATOM    338  CA  THR B  40      -1.251  -4.022 -25.484  1.00 39.83           C  
ATOM    339  C   THR B  40      -0.022  -4.335 -26.333  1.00 39.83           C  
ATOM    340  CB  THR B  40      -1.809  -2.641 -25.873  1.00 39.83           C  
ATOM    341  O   THR B  40      -0.136  -4.951 -27.395  1.00 39.83           O  
ATOM    342  CG2 THR B  40      -3.223  -2.758 -26.434  1.00 39.83           C  
ATOM    343  OG1 THR B  40      -1.835  -1.798 -24.714  1.00 39.83           O  
ATOM    344  N   CYS B  41       1.245  -4.094 -25.952  1.00 36.87           N  
ATOM    345  CA  CYS B  41       2.444  -4.467 -26.693  1.00 36.87           C  
ATOM    346  C   CYS B  41       2.755  -5.949 -26.516  1.00 36.87           C  
ATOM    347  CB  CYS B  41       3.638  -3.629 -26.237  1.00 36.87           C  
ATOM    348  O   CYS B  41       3.290  -6.588 -27.424  1.00 36.87           O  
ATOM    349  SG  CYS B  41       4.061  -2.288 -27.371  1.00 36.87           S  
ATOM    350  N   HIS B  42       2.227  -6.597 -25.546  1.00 34.02           N  
ATOM    351  CA  HIS B  42       2.394  -8.039 -25.408  1.00 34.02           C  
ATOM    352  C   HIS B  42       1.217  -8.791 -26.018  1.00 34.02           C  
ATOM    353  CB  HIS B  42       2.555  -8.421 -23.935  1.00 34.02           C  
ATOM    354  O   HIS B  42       1.255 -10.018 -26.142  1.00 34.02           O  
ATOM    355  CG  HIS B  42       3.973  -8.402 -23.461  1.00 34.02           C  
ATOM    356  CD2 HIS B  42       4.636  -7.522 -22.674  1.00 34.02           C  
ATOM    357  ND1 HIS B  42       4.885  -9.377 -23.804  1.00 34.02           N  
ATOM    358  CE1 HIS B  42       6.051  -9.097 -23.244  1.00 34.02           C  
ATOM    359  NE2 HIS B  42       5.926  -7.977 -22.553  1.00 34.02           N  
ATOM    360  N   ALA B  43       0.209  -7.973 -26.694  1.00 30.59           N  
ATOM    361  CA  ALA B  43      -0.728  -8.696 -27.551  1.00 30.59           C  
ATOM    362  C   ALA B  43      -0.345  -8.558 -29.022  1.00 30.59           C  
ATOM    363  CB  ALA B  43      -2.151  -8.192 -27.325  1.00 30.59           C  
ATOM    364  O   ALA B  43      -0.530  -9.490 -29.808  1.00 30.59           O  
TER     365      ALA B  43                                                      
ATOM    366  N   MET C   1      -2.674  32.461  -7.835  1.00 26.39           N  
ATOM    367  CA  MET C   1      -2.189  32.316  -6.465  1.00 26.39           C  
ATOM    368  C   MET C   1      -3.170  32.932  -5.473  1.00 26.39           C  
ATOM    369  CB  MET C   1      -0.812  32.964  -6.310  1.00 26.39           C  
ATOM    370  O   MET C   1      -3.257  32.492  -4.325  1.00 26.39           O  
ATOM    371  CG  MET C   1       0.342  31.979  -6.399  1.00 26.39           C  
ATOM    372  SD  MET C   1       1.972  32.782  -6.146  1.00 26.39           S  
ATOM    373  CE  MET C   1       2.698  31.655  -4.924  1.00 26.39           C  
ATOM    374  N   ASP C   2      -3.902  33.972  -5.876  1.00 33.56           N  
ATOM    375  CA  ASP C   2      -4.896  34.811  -5.214  1.00 33.56           C  
ATOM    376  C   ASP C   2      -6.193  34.042  -4.975  1.00 33.56           C  
ATOM    377  CB  ASP C   2      -5.174  36.068  -6.041  1.00 33.56           C  
ATOM    378  O   ASP C   2      -6.813  34.173  -3.917  1.00 33.56           O  
ATOM    379  CG  ASP C   2      -4.356  37.267  -5.591  1.00 33.56           C  
ATOM    380  OD1 ASP C   2      -3.974  37.333  -4.403  1.00 33.56           O  
ATOM    381  OD2 ASP C   2      -4.095  38.154  -6.432  1.00 33.56           O  
ATOM    382  N   LEU C   3      -6.720  33.070  -5.832  1.00 28.67           N  
ATOM    383  CA  LEU C   3      -7.868  32.175  -5.757  1.00 28.67           C  
ATOM    384  C   LEU C   3      -7.657  31.109  -4.687  1.00 28.67           C  
ATOM    385  CB  LEU C   3      -8.120  31.510  -7.113  1.00 28.67           C  
ATOM    386  O   LEU C   3      -8.566  30.819  -3.905  1.00 28.67           O  
ATOM    387  CG  LEU C   3      -9.512  30.914  -7.328  1.00 28.67           C  
ATOM    388  CD1 LEU C   3     -10.451  31.960  -7.919  1.00 28.67           C  
ATOM    389  CD2 LEU C   3      -9.435  29.687  -8.229  1.00 28.67           C  
ATOM    390  N   PHE C   4      -6.550  30.488  -4.541  1.00 29.13           N  
ATOM    391  CA  PHE C   4      -6.121  29.508  -3.550  1.00 29.13           C  
ATOM    392  C   PHE C   4      -6.076  30.129  -2.159  1.00 29.13           C  
ATOM    393  CB  PHE C   4      -4.747  28.938  -3.916  1.00 29.13           C  
ATOM    394  O   PHE C   4      -6.520  29.517  -1.186  1.00 29.13           O  
ATOM    395  CG  PHE C   4      -4.736  27.442  -4.085  1.00 29.13           C  
ATOM    396  CD1 PHE C   4      -4.471  26.609  -3.005  1.00 29.13           C  
ATOM    397  CD2 PHE C   4      -4.990  26.870  -5.325  1.00 29.13           C  
ATOM    398  CE1 PHE C   4      -4.460  25.224  -3.159  1.00 29.13           C  
ATOM    399  CE2 PHE C   4      -4.980  25.487  -5.486  1.00 29.13           C  
ATOM    400  CZ  PHE C   4      -4.714  24.667  -4.402  1.00 29.13           C  
ATOM    401  N   MET C   5      -5.691  31.305  -1.877  1.00 27.79           N  
ATOM    402  CA  MET C   5      -5.654  32.072  -0.635  1.00 27.79           C  
ATOM    403  C   MET C   5      -7.062  32.314  -0.103  1.00 27.79           C  
ATOM    404  CB  MET C   5      -4.938  33.407  -0.848  1.00 27.79           C  
ATOM    405  O   MET C   5      -7.279  32.326   1.110  1.00 27.79           O  
ATOM    406  CG  MET C   5      -3.423  33.310  -0.769  1.00 27.79           C  
ATOM    407  SD  MET C   5      -2.809  33.304   0.961  1.00 27.79           S  
ATOM    408  CE  MET C   5      -1.036  33.054   0.669  1.00 27.79           C  
ATOM    409  N   ARG C   6      -8.250  32.434  -0.909  1.00 29.49           N  
ATOM    410  CA  ARG C   6      -9.651  32.630  -0.550  1.00 29.49           C  
ATOM    411  C   ARG C   6     -10.238  31.367   0.071  1.00 29.49           C  
ATOM    412  CB  ARG C   6     -10.468  33.039  -1.778  1.00 29.49           C  
ATOM    413  O   ARG C   6     -11.021  31.442   1.021  1.00 29.49           O  
ATOM    414  CG  ARG C   6     -10.679  34.539  -1.905  1.00 29.49           C  
ATOM    415  CD  ARG C   6     -11.616  34.881  -3.056  1.00 29.49           C  
ATOM    416  NE  ARG C   6     -11.829  36.321  -3.167  1.00 29.49           N  
ATOM    417  NH1 ARG C   6     -13.576  36.155  -4.670  1.00 29.49           N  
ATOM    418  NH2 ARG C   6     -12.862  38.214  -3.958  1.00 29.49           N  
ATOM    419  CZ  ARG C   6     -12.755  36.893  -3.932  1.00 29.49           C  
ATOM    420  N   ILE C   7     -10.020  30.131  -0.256  1.00 32.50           N  
ATOM    421  CA  ILE C   7     -10.507  28.819   0.158  1.00 32.50           C  
ATOM    422  C   ILE C   7      -9.983  28.491   1.554  1.00 32.50           C  
ATOM    423  CB  ILE C   7     -10.090  27.719  -0.843  1.00 32.50           C  
ATOM    424  O   ILE C   7     -10.731  28.007   2.407  1.00 32.50           O  
ATOM    425  CG1 ILE C   7     -10.781  27.937  -2.194  1.00 32.50           C  
ATOM    426  CG2 ILE C   7     -10.408  26.330  -0.283  1.00 32.50           C  
ATOM    427  CD1 ILE C   7     -10.255  27.045  -3.310  1.00 32.50           C  
ATOM    428  N   PHE C   8      -8.666  28.466   1.783  1.00 29.86           N  
ATOM    429  CA  PHE C   8      -8.101  27.905   3.005  1.00 29.86           C  
ATOM    430  C   PHE C   8      -7.893  28.992   4.053  1.00 29.86           C  
ATOM    431  CB  PHE C   8      -6.774  27.198   2.711  1.00 29.86           C  
ATOM    432  O   PHE C   8      -7.522  28.700   5.192  1.00 29.86           O  
ATOM    433  CG  PHE C   8      -6.936  25.828   2.111  1.00 29.86           C  
ATOM    434  CD1 PHE C   8      -7.227  24.732   2.915  1.00 29.86           C  
ATOM    435  CD2 PHE C   8      -6.798  25.635   0.743  1.00 29.86           C  
ATOM    436  CE1 PHE C   8      -7.377  23.462   2.363  1.00 29.86           C  
ATOM    437  CE2 PHE C   8      -6.947  24.369   0.184  1.00 29.86           C  
ATOM    438  CZ  PHE C   8      -7.236  23.284   0.996  1.00 29.86           C  
ATOM    439  N   THR C   9      -7.775  30.266   3.813  1.00 28.59           N  
ATOM    440  CA  THR C   9      -7.474  31.321   4.775  1.00 28.59           C  
ATOM    441  C   THR C   9      -8.714  31.684   5.586  1.00 28.59           C  
ATOM    442  CB  THR C   9      -6.931  32.579   4.072  1.00 28.59           C  
ATOM    443  O   THR C   9      -9.639  32.313   5.068  1.00 28.59           O  
ATOM    444  CG2 THR C   9      -5.674  33.097   4.764  1.00 28.59           C  
ATOM    445  OG1 THR C   9      -6.617  32.261   2.711  1.00 28.59           O  
ATOM    446  N   ILE C  10      -9.489  30.576   6.170  1.00 29.09           N  
ATOM    447  CA  ILE C  10     -10.721  30.953   6.856  1.00 29.09           C  
ATOM    448  C   ILE C  10     -10.420  32.016   7.910  1.00 29.09           C  
ATOM    449  CB  ILE C  10     -11.401  29.729   7.508  1.00 29.09           C  
ATOM    450  O   ILE C  10     -11.147  33.005   8.028  1.00 29.09           O  
ATOM    451  CG1 ILE C  10     -11.722  28.668   6.449  1.00 29.09           C  
ATOM    452  CG2 ILE C  10     -12.666  30.151   8.261  1.00 29.09           C  
ATOM    453  CD1 ILE C  10     -12.164  27.330   7.026  1.00 29.09           C  
ATOM    454  N   GLY C  11      -9.848  31.588   9.090  1.00 30.29           N  
ATOM    455  CA  GLY C  11     -10.061  32.214  10.385  1.00 30.29           C  
ATOM    456  C   GLY C  11      -9.371  33.559  10.518  1.00 30.29           C  
ATOM    457  O   GLY C  11      -8.435  33.858   9.774  1.00 30.29           O  
ATOM    458  N   THR C  12     -10.095  34.646  10.715  1.00 29.04           N  
ATOM    459  CA  THR C  12      -9.658  36.023  10.919  1.00 29.04           C  
ATOM    460  C   THR C  12      -8.888  36.158  12.229  1.00 29.04           C  
ATOM    461  CB  THR C  12     -10.853  36.994  10.920  1.00 29.04           C  
ATOM    462  O   THR C  12      -9.304  35.622  13.258  1.00 29.04           O  
ATOM    463  CG2 THR C  12     -11.374  37.228   9.506  1.00 29.04           C  
ATOM    464  OG1 THR C  12     -11.907  36.445  11.721  1.00 29.04           O  
ATOM    465  N   VAL C  13      -7.671  35.996  12.374  1.00 30.59           N  
ATOM    466  CA  VAL C  13      -6.885  36.192  13.587  1.00 30.59           C  
ATOM    467  C   VAL C  13      -6.895  37.668  13.977  1.00 30.59           C  
ATOM    468  CB  VAL C  13      -5.432  35.697  13.409  1.00 30.59           C  
ATOM    469  O   VAL C  13      -6.535  38.531  13.173  1.00 30.59           O  
ATOM    470  CG1 VAL C  13      -4.653  35.826  14.717  1.00 30.59           C  
ATOM    471  CG2 VAL C  13      -5.419  34.251  12.916  1.00 30.59           C  
ATOM    472  N   THR C  14      -7.948  38.197  14.743  1.00 27.09           N  
ATOM    473  CA  THR C  14      -8.015  39.584  15.190  1.00 27.09           C  
ATOM    474  C   THR C  14      -6.984  39.850  16.283  1.00 27.09           C  
ATOM    475  CB  THR C  14      -9.421  39.936  15.710  1.00 27.09           C  
ATOM    476  O   THR C  14      -6.877  39.084  17.243  1.00 27.09           O  
ATOM    477  CG2 THR C  14     -10.399  40.139  14.558  1.00 27.09           C  
ATOM    478  OG1 THR C  14      -9.896  38.872  16.544  1.00 27.09           O  
ATOM    479  N   LEU C  15      -5.825  40.348  16.126  1.00 34.62           N  
ATOM    480  CA  LEU C  15      -4.803  40.744  17.089  1.00 34.62           C  
ATOM    481  C   LEU C  15      -5.276  41.926  17.928  1.00 34.62           C  
ATOM    482  CB  LEU C  15      -3.500  41.103  16.370  1.00 34.62           C  
ATOM    483  O   LEU C  15      -5.680  42.957  17.385  1.00 34.62           O  
ATOM    484  CG  LEU C  15      -2.352  40.101  16.508  1.00 34.62           C  
ATOM    485  CD1 LEU C  15      -1.873  39.651  15.132  1.00 34.62           C  
ATOM    486  CD2 LEU C  15      -1.204  40.710  17.307  1.00 34.62           C  
ATOM    487  N   LYS C  16      -5.953  41.785  19.062  1.00 32.22           N  
ATOM    488  CA  LYS C  16      -6.253  42.894  19.963  1.00 32.22           C  
ATOM    489  C   LYS C  16      -4.978  43.616  20.389  1.00 32.22           C  
ATOM    490  CB  LYS C  16      -7.010  42.395  21.195  1.00 32.22           C  
ATOM    491  O   LYS C  16      -3.993  42.978  20.765  1.00 32.22           O  
ATOM    492  CG  LYS C  16      -8.518  42.581  21.113  1.00 32.22           C  
ATOM    493  CD  LYS C  16      -9.202  42.184  22.414  1.00 32.22           C  
ATOM    494  CE  LYS C  16     -10.714  42.338  22.322  1.00 32.22           C  
ATOM    495  NZ  LYS C  16     -11.392  41.920  23.586  1.00 32.22           N  
ATOM    496  N   GLN C  17      -4.739  44.769  19.813  1.00 33.44           N  
ATOM    497  CA  GLN C  17      -3.639  45.675  20.128  1.00 33.44           C  
ATOM    498  C   GLN C  17      -3.598  45.993  21.620  1.00 33.44           C  
ATOM    499  CB  GLN C  17      -3.760  46.968  19.320  1.00 33.44           C  
ATOM    500  O   GLN C  17      -4.595  46.436  22.194  1.00 33.44           O  
ATOM    501  CG  GLN C  17      -2.548  47.263  18.446  1.00 33.44           C  
ATOM    502  CD  GLN C  17      -2.795  48.390  17.461  1.00 33.44           C  
ATOM    503  NE2 GLN C  17      -1.730  48.869  16.829  1.00 33.44           N  
ATOM    504  OE1 GLN C  17      -3.935  48.825  17.268  1.00 33.44           O  
ATOM    505  N   GLY C  18      -2.969  45.237  22.483  1.00 35.17           N  
ATOM    506  CA  GLY C  18      -2.780  45.464  23.907  1.00 35.17           C  
ATOM    507  C   GLY C  18      -2.275  46.859  24.226  1.00 35.17           C  
ATOM    508  O   GLY C  18      -1.596  47.482  23.408  1.00 35.17           O  
ATOM    509  N   GLU C  19      -3.037  47.794  24.854  1.00 34.13           N  
ATOM    510  CA  GLU C  19      -2.735  49.118  25.390  1.00 34.13           C  
ATOM    511  C   GLU C  19      -1.488  49.086  26.270  1.00 34.13           C  
ATOM    512  CB  GLU C  19      -3.925  49.661  26.184  1.00 34.13           C  
ATOM    513  O   GLU C  19      -1.366  48.232  27.151  1.00 34.13           O  
ATOM    514  CG  GLU C  19      -4.172  51.149  25.981  1.00 34.13           C  
ATOM    515  CD  GLU C  19      -5.391  51.663  26.730  1.00 34.13           C  
ATOM    516  OE1 GLU C  19      -5.604  52.896  26.770  1.00 34.13           O  
ATOM    517  OE2 GLU C  19      -6.139  50.826  27.282  1.00 34.13           O  
ATOM    518  N   ILE C  20      -0.353  49.434  25.754  1.00 35.75           N  
ATOM    519  CA  ILE C  20       0.921  49.547  26.455  1.00 35.75           C  
ATOM    520  C   ILE C  20       0.783  50.520  27.623  1.00 35.75           C  
ATOM    521  CB  ILE C  20       2.050  50.007  25.505  1.00 35.75           C  
ATOM    522  O   ILE C  20       0.515  51.707  27.423  1.00 35.75           O  
ATOM    523  CG1 ILE C  20       2.176  49.044  24.319  1.00 35.75           C  
ATOM    524  CG2 ILE C  20       3.378  50.123  26.260  1.00 35.75           C  
ATOM    525  CD1 ILE C  20       3.052  49.565  23.189  1.00 35.75           C  
ATOM    526  N   LYS C  21      -0.005  50.295  28.670  1.00 31.95           N  
ATOM    527  CA  LYS C  21       0.159  51.195  29.807  1.00 31.95           C  
ATOM    528  C   LYS C  21       1.605  51.204  30.298  1.00 31.95           C  
ATOM    529  CB  LYS C  21      -0.778  50.796  30.948  1.00 31.95           C  
ATOM    530  O   LYS C  21       2.314  50.203  30.174  1.00 31.95           O  
ATOM    531  CG  LYS C  21      -2.139  51.475  30.896  1.00 31.95           C  
ATOM    532  CD  LYS C  21      -2.982  51.132  32.118  1.00 31.95           C  
ATOM    533  CE  LYS C  21      -4.356  51.783  32.052  1.00 31.95           C  
ATOM    534  NZ  LYS C  21      -5.192  51.436  33.240  1.00 31.95           N  
ATOM    535  N   ASP C  22       2.285  52.312  30.393  1.00 33.31           N  
ATOM    536  CA  ASP C  22       3.628  52.747  30.764  1.00 33.31           C  
ATOM    537  C   ASP C  22       4.075  52.095  32.071  1.00 33.31           C  
ATOM    538  CB  ASP C  22       3.684  54.271  30.891  1.00 33.31           C  
ATOM    539  O   ASP C  22       4.959  52.611  32.758  1.00 33.31           O  
ATOM    540  CG  ASP C  22       4.144  54.955  29.616  1.00 33.31           C  
ATOM    541  OD1 ASP C  22       4.807  54.305  28.779  1.00 33.31           O  
ATOM    542  OD2 ASP C  22       3.843  56.157  29.447  1.00 33.31           O  
ATOM    543  N   ALA C  23       3.480  51.014  32.612  1.00 32.57           N  
ATOM    544  CA  ALA C  23       3.898  50.757  33.987  1.00 32.57           C  
ATOM    545  C   ALA C  23       5.403  50.518  34.067  1.00 32.57           C  
ATOM    546  CB  ALA C  23       3.141  49.560  34.558  1.00 32.57           C  
ATOM    547  O   ALA C  23       6.062  50.323  33.044  1.00 32.57           O  
ATOM    548  N   THR C  24       5.998  50.383  35.390  1.00 32.82           N  
ATOM    549  CA  THR C  24       7.310  50.316  36.026  1.00 32.82           C  
ATOM    550  C   THR C  24       8.153  49.203  35.410  1.00 32.82           C  
ATOM    551  CB  THR C  24       7.184  50.089  37.544  1.00 32.82           C  
ATOM    552  O   THR C  24       7.614  48.233  34.874  1.00 32.82           O  
ATOM    553  CG2 THR C  24       7.470  51.372  38.317  1.00 32.82           C  
ATOM    554  OG1 THR C  24       5.854  49.648  37.846  1.00 32.82           O  
ATOM    555  N   PRO C  25       9.595  49.429  35.406  1.00 32.73           N  
ATOM    556  CA  PRO C  25      10.687  48.816  34.646  1.00 32.73           C  
ATOM    557  C   PRO C  25      10.723  47.296  34.786  1.00 32.73           C  
ATOM    558  CB  PRO C  25      11.940  49.450  35.255  1.00 32.73           C  
ATOM    559  O   PRO C  25      11.286  46.606  33.932  1.00 32.73           O  
ATOM    560  CG  PRO C  25      11.451  50.176  36.466  1.00 32.73           C  
ATOM    561  CD  PRO C  25       9.962  50.006  36.555  1.00 32.73           C  
ATOM    562  N   SER C  26      10.753  46.869  36.100  1.00 29.93           N  
ATOM    563  CA  SER C  26      11.670  45.763  36.358  1.00 29.93           C  
ATOM    564  C   SER C  26      11.205  44.486  35.665  1.00 29.93           C  
ATOM    565  CB  SER C  26      11.805  45.518  37.861  1.00 29.93           C  
ATOM    566  O   SER C  26      11.974  43.532  35.530  1.00 29.93           O  
ATOM    567  OG  SER C  26      10.536  45.297  38.451  1.00 29.93           O  
ATOM    568  N   ASP C  27       9.920  44.100  35.894  1.00 28.36           N  
ATOM    569  CA  ASP C  27       9.590  42.678  35.888  1.00 28.36           C  
ATOM    570  C   ASP C  27       9.734  42.087  34.488  1.00 28.36           C  
ATOM    571  CB  ASP C  27       8.169  42.456  36.410  1.00 28.36           C  
ATOM    572  O   ASP C  27       9.520  42.779  33.491  1.00 28.36           O  
ATOM    573  CG  ASP C  27       8.116  42.232  37.911  1.00 28.36           C  
ATOM    574  OD1 ASP C  27       9.139  41.827  38.504  1.00 28.36           O  
ATOM    575  OD2 ASP C  27       7.041  42.460  38.506  1.00 28.36           O  
ATOM    576  N   PHE C  28      10.588  41.060  34.326  1.00 25.42           N  
ATOM    577  CA  PHE C  28      10.808  40.200  33.169  1.00 25.42           C  
ATOM    578  C   PHE C  28       9.498  39.928  32.439  1.00 25.42           C  
ATOM    579  CB  PHE C  28      11.456  38.879  33.594  1.00 25.42           C  
ATOM    580  O   PHE C  28       8.560  39.378  33.020  1.00 25.42           O  
ATOM    581  CG  PHE C  28      12.824  38.657  33.008  1.00 25.42           C  
ATOM    582  CD1 PHE C  28      12.977  38.006  31.791  1.00 25.42           C  
ATOM    583  CD2 PHE C  28      13.958  39.101  33.676  1.00 25.42           C  
ATOM    584  CE1 PHE C  28      14.242  37.799  31.246  1.00 25.42           C  
ATOM    585  CE2 PHE C  28      15.226  38.898  33.138  1.00 25.42           C  
ATOM    586  CZ  PHE C  28      15.366  38.246  31.923  1.00 25.42           C  
ATOM    587  N   VAL C  29       8.967  40.966  31.805  1.00 28.78           N  
ATOM    588  CA  VAL C  29       7.716  40.973  31.055  1.00 28.78           C  
ATOM    589  C   VAL C  29       7.707  39.820  30.054  1.00 28.78           C  
ATOM    590  CB  VAL C  29       7.499  42.316  30.324  1.00 28.78           C  
ATOM    591  O   VAL C  29       8.544  39.769  29.150  1.00 28.78           O  
ATOM    592  CG1 VAL C  29       6.200  42.291  29.520  1.00 28.78           C  
ATOM    593  CG2 VAL C  29       7.490  43.472  31.323  1.00 28.78           C  
ATOM    594  N   ARG C  30       7.703  38.539  30.638  1.00 23.51           N  
ATOM    595  CA  ARG C  30       7.408  37.437  29.728  1.00 23.51           C  
ATOM    596  C   ARG C  30       6.239  37.781  28.811  1.00 23.51           C  
ATOM    597  CB  ARG C  30       7.101  36.159  30.512  1.00 23.51           C  
ATOM    598  O   ARG C  30       5.148  38.108  29.284  1.00 23.51           O  
ATOM    599  CG  ARG C  30       8.151  35.071  30.354  1.00 23.51           C  
ATOM    600  CD  ARG C  30       7.801  33.828  31.160  1.00 23.51           C  
ATOM    601  NE  ARG C  30       8.712  32.724  30.871  1.00 23.51           N  
ATOM    602  NH1 ARG C  30       8.959  32.078  33.075  1.00 23.51           N  
ATOM    603  NH2 ARG C  30      10.059  30.945  31.414  1.00 23.51           N  
ATOM    604  CZ  ARG C  30       9.241  31.918  31.788  1.00 23.51           C  
ATOM    605  N   ALA C  31       6.428  38.704  27.878  1.00 23.81           N  
ATOM    606  CA  ALA C  31       5.504  39.039  26.797  1.00 23.81           C  
ATOM    607  C   ALA C  31       4.858  37.783  26.220  1.00 23.81           C  
ATOM    608  CB  ALA C  31       6.227  39.814  25.699  1.00 23.81           C  
ATOM    609  O   ALA C  31       5.538  36.948  25.617  1.00 23.81           O  
ATOM    610  N   THR C  32       4.380  36.944  27.205  1.00 23.19           N  
ATOM    611  CA  THR C  32       3.615  35.854  26.609  1.00 23.19           C  
ATOM    612  C   THR C  32       2.557  36.395  25.652  1.00 23.19           C  
ATOM    613  CB  THR C  32       2.941  34.988  27.689  1.00 23.19           C  
ATOM    614  O   THR C  32       1.726  37.220  26.040  1.00 23.19           O  
ATOM    615  CG2 THR C  32       3.300  33.516  27.518  1.00 23.19           C  
ATOM    616  OG1 THR C  32       3.372  35.427  28.983  1.00 23.19           O  
ATOM    617  N   ALA C  33       2.978  36.990  24.547  1.00 23.94           N  
ATOM    618  CA  ALA C  33       2.045  37.292  23.464  1.00 23.94           C  
ATOM    619  C   ALA C  33       0.976  36.210  23.344  1.00 23.94           C  
ATOM    620  CB  ALA C  33       2.795  37.443  22.143  1.00 23.94           C  
ATOM    621  O   ALA C  33       1.294  35.024  23.233  1.00 23.94           O  
ATOM    622  N   THR C  34       0.155  36.140  24.379  1.00 25.39           N  
ATOM    623  CA  THR C  34      -0.971  35.223  24.242  1.00 25.39           C  
ATOM    624  C   THR C  34      -1.707  35.464  22.927  1.00 25.39           C  
ATOM    625  CB  THR C  34      -1.955  35.366  25.418  1.00 25.39           C  
ATOM    626  O   THR C  34      -2.069  36.599  22.611  1.00 25.39           O  
ATOM    627  CG2 THR C  34      -1.561  34.458  26.578  1.00 25.39           C  
ATOM    628  OG1 THR C  34      -1.956  36.726  25.869  1.00 25.39           O  
ATOM    629  N   ILE C  35      -1.146  35.139  21.835  1.00 26.27           N  
ATOM    630  CA  ILE C  35      -1.918  35.078  20.599  1.00 26.27           C  
ATOM    631  C   ILE C  35      -3.291  34.470  20.877  1.00 26.27           C  
ATOM    632  CB  ILE C  35      -1.182  34.265  19.511  1.00 26.27           C  
ATOM    633  O   ILE C  35      -3.390  33.331  21.341  1.00 26.27           O  
ATOM    634  CG1 ILE C  35       0.229  34.823  19.290  1.00 26.27           C  
ATOM    635  CG2 ILE C  35      -1.981  34.262  18.205  1.00 26.27           C  
ATOM    636  CD1 ILE C  35       1.139  33.905  18.485  1.00 26.27           C  
ATOM    637  N   PRO C  36      -4.216  35.290  21.399  1.00 26.96           N  
ATOM    638  CA  PRO C  36      -5.513  34.618  21.508  1.00 26.96           C  
ATOM    639  C   PRO C  36      -5.933  33.931  20.211  1.00 26.96           C  
ATOM    640  CB  PRO C  36      -6.473  35.759  21.857  1.00 26.96           C  
ATOM    641  O   PRO C  36      -5.976  34.569  19.156  1.00 26.96           O  
ATOM    642  CG  PRO C  36      -5.735  37.005  21.488  1.00 26.96           C  
ATOM    643  CD  PRO C  36      -4.297  36.652  21.238  1.00 26.96           C  
ATOM    644  N   ILE C  37      -5.314  33.014  19.801  1.00 28.98           N  
ATOM    645  CA  ILE C  37      -5.822  32.211  18.694  1.00 28.98           C  
ATOM    646  C   ILE C  37      -7.237  31.733  19.010  1.00 28.98           C  
ATOM    647  CB  ILE C  37      -4.902  31.005  18.401  1.00 28.98           C  
ATOM    648  O   ILE C  37      -7.442  30.955  19.945  1.00 28.98           O  
ATOM    649  CG1 ILE C  37      -3.547  31.484  17.868  1.00 28.98           C  
ATOM    650  CG2 ILE C  37      -5.570  30.043  17.414  1.00 28.98           C  
ATOM    651  CD1 ILE C  37      -2.436  30.449  17.982  1.00 28.98           C  
ATOM    652  N   GLN C  38      -8.124  32.655  19.421  1.00 29.58           N  
ATOM    653  CA  GLN C  38      -9.488  32.145  19.332  1.00 29.58           C  
ATOM    654  C   GLN C  38      -9.765  31.553  17.954  1.00 29.58           C  
ATOM    655  CB  GLN C  38     -10.497  33.253  19.640  1.00 29.58           C  
ATOM    656  O   GLN C  38     -10.089  32.281  17.013  1.00 29.58           O  
ATOM    657  CG  GLN C  38     -11.447  32.920  20.782  1.00 29.58           C  
ATOM    658  CD  GLN C  38     -12.355  34.078  21.148  1.00 29.58           C  
ATOM    659  NE2 GLN C  38     -13.442  33.781  21.851  1.00 29.58           N  
ATOM    660  OE1 GLN C  38     -12.082  35.232  20.801  1.00 29.58           O  
ATOM    661  N   ALA C  39      -8.874  31.043  17.213  1.00 31.59           N  
ATOM    662  CA  ALA C  39      -9.290  30.346  15.999  1.00 31.59           C  
ATOM    663  C   ALA C  39     -10.337  29.280  16.309  1.00 31.59           C  
ATOM    664  CB  ALA C  39      -8.083  29.717  15.307  1.00 31.59           C  
ATOM    665  O   ALA C  39     -10.175  28.498  17.249  1.00 31.59           O  
ATOM    666  N   SER C  40     -11.571  29.565  16.481  1.00 29.69           N  
ATOM    667  CA  SER C  40     -12.588  28.519  16.461  1.00 29.69           C  
ATOM    668  C   SER C  40     -12.294  27.482  15.383  1.00 29.69           C  
ATOM    669  CB  SER C  40     -13.974  29.124  16.234  1.00 29.69           C  
ATOM    670  O   SER C  40     -12.305  27.797  14.191  1.00 29.69           O  
ATOM    671  OG  SER C  40     -14.060  29.719  14.951  1.00 29.69           O  
ATOM    672  N   LEU C  41     -11.152  26.949  15.270  1.00 37.34           N  
ATOM    673  CA  LEU C  41     -10.963  25.859  14.319  1.00 37.34           C  
ATOM    674  C   LEU C  41     -12.130  24.879  14.376  1.00 37.34           C  
ATOM    675  CB  LEU C  41      -9.650  25.123  14.601  1.00 37.34           C  
ATOM    676  O   LEU C  41     -12.557  24.478  15.461  1.00 37.34           O  
ATOM    677  CG  LEU C  41      -8.386  25.740  14.000  1.00 37.34           C  
ATOM    678  CD1 LEU C  41      -7.171  25.399  14.858  1.00 37.34           C  
ATOM    679  CD2 LEU C  41      -8.186  25.260  12.567  1.00 37.34           C  
ATOM    680  N   PRO C  42     -12.992  24.838  13.337  1.00 34.76           N  
ATOM    681  CA  PRO C  42     -14.048  23.855  13.589  1.00 34.76           C  
ATOM    682  C   PRO C  42     -13.499  22.465  13.900  1.00 34.76           C  
ATOM    683  CB  PRO C  42     -14.842  23.848  12.281  1.00 34.76           C  
ATOM    684  O   PRO C  42     -13.244  21.678  12.984  1.00 34.76           O  
ATOM    685  CG  PRO C  42     -14.000  24.622  11.318  1.00 34.76           C  
ATOM    686  CD  PRO C  42     -12.855  25.235  12.073  1.00 34.76           C  
ATOM    687  N   PHE C  43     -12.646  22.263  14.942  1.00 40.69           N  
ATOM    688  CA  PHE C  43     -12.212  20.981  15.484  1.00 40.69           C  
ATOM    689  C   PHE C  43     -13.250  19.899  15.213  1.00 40.69           C  
ATOM    690  CB  PHE C  43     -11.952  21.094  16.990  1.00 40.69           C  
ATOM    691  O   PHE C  43     -12.899  18.742  14.970  1.00 40.69           O  
ATOM    692  CG  PHE C  43     -10.899  20.144  17.496  1.00 40.69           C  
ATOM    693  CD1 PHE C  43     -11.257  18.927  18.064  1.00 40.69           C  
ATOM    694  CD2 PHE C  43      -9.552  20.470  17.405  1.00 40.69           C  
ATOM    695  CE1 PHE C  43     -10.285  18.047  18.534  1.00 40.69           C  
ATOM    696  CE2 PHE C  43      -8.576  19.595  17.873  1.00 40.69           C  
ATOM    697  CZ  PHE C  43      -8.944  18.385  18.437  1.00 40.69           C  
ATOM    698  N   GLY C  44     -14.433  20.366  15.149  1.00 44.28           N  
ATOM    699  CA  GLY C  44     -15.514  19.429  14.890  1.00 44.28           C  
ATOM    700  C   GLY C  44     -15.408  18.756  13.534  1.00 44.28           C  
ATOM    701  O   GLY C  44     -15.564  17.538  13.426  1.00 44.28           O  
ATOM    702  N   TRP C  45     -14.944  19.530  12.583  1.00 46.65           N  
ATOM    703  CA  TRP C  45     -14.881  18.969  11.237  1.00 46.65           C  
ATOM    704  C   TRP C  45     -13.666  18.062  11.081  1.00 46.65           C  
ATOM    705  CB  TRP C  45     -14.838  20.086  10.190  1.00 46.65           C  
ATOM    706  O   TRP C  45     -13.719  17.060  10.365  1.00 46.65           O  
ATOM    707  CG  TRP C  45     -16.190  20.578   9.769  1.00 46.65           C  
ATOM    708  CD1 TRP C  45     -16.765  21.778  10.083  1.00 46.65           C  
ATOM    709  CD2 TRP C  45     -17.140  19.878   8.959  1.00 46.65           C  
ATOM    710  CE2 TRP C  45     -18.269  20.714   8.821  1.00 46.65           C  
ATOM    711  CE3 TRP C  45     -17.144  18.623   8.335  1.00 46.65           C  
ATOM    712  NE1 TRP C  45     -18.016  21.866   9.516  1.00 46.65           N  
ATOM    713  CH2 TRP C  45     -19.372  19.103   7.484  1.00 46.65           C  
ATOM    714  CZ2 TRP C  45     -19.394  20.336   8.084  1.00 46.65           C  
ATOM    715  CZ3 TRP C  45     -18.264  18.248   7.602  1.00 46.65           C  
ATOM    716  N   LEU C  46     -12.598  18.398  11.726  1.00 45.30           N  
ATOM    717  CA  LEU C  46     -11.424  17.532  11.712  1.00 45.30           C  
ATOM    718  C   LEU C  46     -11.747  16.168  12.312  1.00 45.30           C  
ATOM    719  CB  LEU C  46     -10.270  18.181  12.482  1.00 45.30           C  
ATOM    720  O   LEU C  46     -11.357  15.135  11.762  1.00 45.30           O  
ATOM    721  CG  LEU C  46      -8.864  17.932  11.934  1.00 45.30           C  
ATOM    722  CD1 LEU C  46      -8.192  19.254  11.578  1.00 45.30           C  
ATOM    723  CD2 LEU C  46      -8.026  17.154  12.943  1.00 45.30           C  
ATOM    724  N   ILE C  47     -12.450  16.249  13.392  1.00 47.62           N  
ATOM    725  CA  ILE C  47     -12.849  15.015  14.060  1.00 47.62           C  
ATOM    726  C   ILE C  47     -13.773  14.209  13.149  1.00 47.62           C  
ATOM    727  CB  ILE C  47     -13.544  15.302  15.409  1.00 47.62           C  
ATOM    728  O   ILE C  47     -13.624  12.992  13.023  1.00 47.62           O  
ATOM    729  CG1 ILE C  47     -12.576  15.998  16.372  1.00 47.62           C  
ATOM    730  CG2 ILE C  47     -14.090  14.008  16.022  1.00 47.62           C  
ATOM    731  CD1 ILE C  47     -13.233  16.517  17.643  1.00 47.62           C  
ATOM    732  N   VAL C  48     -14.673  14.878  12.525  1.00 49.69           N  
ATOM    733  CA  VAL C  48     -15.618  14.238  11.616  1.00 49.69           C  
ATOM    734  C   VAL C  48     -14.869  13.644  10.426  1.00 49.69           C  
ATOM    735  CB  VAL C  48     -16.696  15.231  11.126  1.00 49.69           C  
ATOM    736  O   VAL C  48     -15.160  12.525   9.997  1.00 49.69           O  
ATOM    737  CG1 VAL C  48     -17.580  14.585  10.061  1.00 49.69           C  
ATOM    738  CG2 VAL C  48     -17.541  15.722  12.300  1.00 49.69           C  
ATOM    739  N   GLY C  49     -13.935  14.364  10.023  1.00 51.80           N  
ATOM    740  CA  GLY C  49     -13.138  13.878   8.908  1.00 51.80           C  
ATOM    741  C   GLY C  49     -12.347  12.627   9.241  1.00 51.80           C  
ATOM    742  O   GLY C  49     -12.355  11.659   8.477  1.00 51.80           O  
ATOM    743  N   VAL C  50     -11.736  12.660  10.387  1.00 53.10           N  
ATOM    744  CA  VAL C  50     -10.952  11.517  10.844  1.00 53.10           C  
ATOM    745  C   VAL C  50     -11.865  10.308  11.036  1.00 53.10           C  
ATOM    746  CB  VAL C  50     -10.201  11.832  12.157  1.00 53.10           C  
ATOM    747  O   VAL C  50     -11.507   9.187  10.668  1.00 53.10           O  
ATOM    748  CG1 VAL C  50      -9.513  10.580  12.699  1.00 53.10           C  
ATOM    749  CG2 VAL C  50      -9.184  12.950  11.934  1.00 53.10           C  
ATOM    750  N   ALA C  51     -12.991  10.591  11.637  1.00 50.84           N  
ATOM    751  CA  ALA C  51     -13.966   9.526  11.855  1.00 50.84           C  
ATOM    752  C   ALA C  51     -14.424   8.922  10.531  1.00 50.84           C  
ATOM    753  CB  ALA C  51     -15.165  10.055  12.638  1.00 50.84           C  
ATOM    754  O   ALA C  51     -14.520   7.699  10.400  1.00 50.84           O  
ATOM    755  N   LEU C  52     -14.693   9.780   9.590  1.00 54.02           N  
ATOM    756  CA  LEU C  52     -15.146   9.330   8.278  1.00 54.02           C  
ATOM    757  C   LEU C  52     -14.071   8.499   7.587  1.00 54.02           C  
ATOM    758  CB  LEU C  52     -15.523  10.528   7.402  1.00 54.02           C  
ATOM    759  O   LEU C  52     -14.374   7.475   6.970  1.00 54.02           O  
ATOM    760  CG  LEU C  52     -17.003  10.915   7.383  1.00 54.02           C  
ATOM    761  CD1 LEU C  52     -17.168  12.358   6.919  1.00 54.02           C  
ATOM    762  CD2 LEU C  52     -17.792   9.966   6.487  1.00 54.02           C  
ATOM    763  N   LEU C  53     -12.882   8.959   7.772  1.00 52.01           N  
ATOM    764  CA  LEU C  53     -11.763   8.242   7.169  1.00 52.01           C  
ATOM    765  C   LEU C  53     -11.598   6.864   7.801  1.00 52.01           C  
ATOM    766  CB  LEU C  53     -10.468   9.044   7.321  1.00 52.01           C  
ATOM    767  O   LEU C  53     -11.311   5.887   7.104  1.00 52.01           O  
ATOM    768  CG  LEU C  53      -9.519   9.032   6.121  1.00 52.01           C  
ATOM    769  CD1 LEU C  53      -9.923  10.103   5.114  1.00 52.01           C  
ATOM    770  CD2 LEU C  53      -8.078   9.235   6.577  1.00 52.01           C  
ATOM    771  N   ALA C  54     -11.742   6.820   9.079  1.00 51.67           N  
ATOM    772  CA  ALA C  54     -11.643   5.556   9.805  1.00 51.67           C  
ATOM    773  C   ALA C  54     -12.714   4.573   9.342  1.00 51.67           C  
ATOM    774  CB  ALA C  54     -11.759   5.796  11.308  1.00 51.67           C  
ATOM    775  O   ALA C  54     -12.439   3.383   9.170  1.00 51.67           O  
ATOM    776  N   VAL C  55     -13.919   5.033   9.182  1.00 49.76           N  
ATOM    777  CA  VAL C  55     -15.042   4.212   8.741  1.00 49.76           C  
ATOM    778  C   VAL C  55     -14.780   3.694   7.328  1.00 49.76           C  
ATOM    779  CB  VAL C  55     -16.371   4.998   8.783  1.00 49.76           C  
ATOM    780  O   VAL C  55     -15.040   2.526   7.030  1.00 49.76           O  
ATOM    781  CG1 VAL C  55     -17.503   4.177   8.167  1.00 49.76           C  
ATOM    782  CG2 VAL C  55     -16.712   5.392  10.219  1.00 49.76           C  
ATOM    783  N   PHE C  56     -14.335   4.591   6.560  1.00 50.86           N  
ATOM    784  CA  PHE C  56     -14.049   4.213   5.181  1.00 50.86           C  
ATOM    785  C   PHE C  56     -12.976   3.132   5.127  1.00 50.86           C  
ATOM    786  CB  PHE C  56     -13.607   5.434   4.368  1.00 50.86           C  
ATOM    787  O   PHE C  56     -13.064   2.202   4.323  1.00 50.86           O  
ATOM    788  CG  PHE C  56     -13.795   5.275   2.883  1.00 50.86           C  
ATOM    789  CD1 PHE C  56     -12.740   4.869   2.075  1.00 50.86           C  
ATOM    790  CD2 PHE C  56     -15.027   5.532   2.296  1.00 50.86           C  
ATOM    791  CE1 PHE C  56     -12.911   4.721   0.700  1.00 50.86           C  
ATOM    792  CE2 PHE C  56     -15.205   5.386   0.924  1.00 50.86           C  
ATOM    793  CZ  PHE C  56     -14.146   4.982   0.127  1.00 50.86           C  
ATOM    794  N   GLN C  57     -11.932   3.278   5.956  1.00 49.02           N  
ATOM    795  CA  GLN C  57     -10.870   2.281   6.046  1.00 49.02           C  
ATOM    796  C   GLN C  57     -11.429   0.917   6.442  1.00 49.02           C  
ATOM    797  CB  GLN C  57      -9.803   2.722   7.049  1.00 49.02           C  
ATOM    798  O   GLN C  57     -11.011  -0.110   5.904  1.00 49.02           O  
ATOM    799  CG  GLN C  57      -8.708   3.588   6.441  1.00 49.02           C  
ATOM    800  CD  GLN C  57      -7.614   3.934   7.434  1.00 49.02           C  
ATOM    801  NE2 GLN C  57      -6.500   4.455   6.931  1.00 49.02           N  
ATOM    802  OE1 GLN C  57      -7.769   3.734   8.643  1.00 49.02           O  
ATOM    803  N   SER C  58     -12.291   0.945   7.380  1.00 47.60           N  
ATOM    804  CA  SER C  58     -12.886  -0.290   7.880  1.00 47.60           C  
ATOM    805  C   SER C  58     -13.797  -0.927   6.836  1.00 47.60           C  
ATOM    806  CB  SER C  58     -13.675  -0.023   9.162  1.00 47.60           C  
ATOM    807  O   SER C  58     -13.837  -2.152   6.704  1.00 47.60           O  
ATOM    808  OG  SER C  58     -12.814   0.405  10.203  1.00 47.60           O  
ATOM    809  N   ALA C  59     -14.595  -0.097   6.236  1.00 44.70           N  
ATOM    810  CA  ALA C  59     -15.549  -0.577   5.240  1.00 44.70           C  
ATOM    811  C   ALA C  59     -14.831  -1.221   4.058  1.00 44.70           C  
ATOM    812  CB  ALA C  59     -16.439   0.567   4.760  1.00 44.70           C  
ATOM    813  O   ALA C  59     -15.344  -2.164   3.450  1.00 44.70           O  
ATOM    814  N   SER C  60     -13.705  -0.687   3.803  1.00 44.53           N  
ATOM    815  CA  SER C  60     -12.942  -1.204   2.672  1.00 44.53           C  
ATOM    816  C   SER C  60     -12.463  -2.628   2.933  1.00 44.53           C  
ATOM    817  CB  SER C  60     -11.744  -0.301   2.376  1.00 44.53           C  
ATOM    818  O   SER C  60     -12.274  -3.407   1.996  1.00 44.53           O  
ATOM    819  OG  SER C  60     -12.149   1.053   2.269  1.00 44.53           O  
ATOM    820  N   LYS C  61     -12.293  -2.935   4.186  1.00 46.51           N  
ATOM    821  CA  LYS C  61     -11.843  -4.271   4.567  1.00 46.51           C  
ATOM    822  C   LYS C  61     -12.941  -5.306   4.341  1.00 46.51           C  
ATOM    823  CB  LYS C  61     -11.398  -4.290   6.030  1.00 46.51           C  
ATOM    824  O   LYS C  61     -12.655  -6.469   4.047  1.00 46.51           O  
ATOM    825  CG  LYS C  61      -9.946  -3.886   6.241  1.00 46.51           C  
ATOM    826  CD  LYS C  61      -9.550  -3.972   7.709  1.00 46.51           C  
ATOM    827  CE  LYS C  61      -8.122  -3.492   7.932  1.00 46.51           C  
ATOM    828  NZ  LYS C  61      -7.739  -3.543   9.375  1.00 46.51           N  
ATOM    829  N   ILE C  62     -14.201  -4.800   4.392  1.00 37.86           N  
ATOM    830  CA  ILE C  62     -15.343  -5.708   4.385  1.00 37.86           C  
ATOM    831  C   ILE C  62     -15.787  -5.966   2.947  1.00 37.86           C  
ATOM    832  CB  ILE C  62     -16.517  -5.146   5.216  1.00 37.86           C  
ATOM    833  O   ILE C  62     -16.400  -6.996   2.655  1.00 37.86           O  
ATOM    834  CG1 ILE C  62     -16.089  -4.940   6.674  1.00 37.86           C  
ATOM    835  CG2 ILE C  62     -17.733  -6.073   5.128  1.00 37.86           C  
ATOM    836  CD1 ILE C  62     -17.052  -4.085   7.486  1.00 37.86           C  
ATOM    837  N   ILE C  63     -15.402  -5.078   2.076  1.00 34.10           N  
ATOM    838  CA  ILE C  63     -15.935  -5.261   0.730  1.00 34.10           C  
ATOM    839  C   ILE C  63     -15.105  -6.304  -0.016  1.00 34.10           C  
ATOM    840  CB  ILE C  63     -15.955  -3.931  -0.056  1.00 34.10           C  
ATOM    841  O   ILE C  63     -13.879  -6.193  -0.091  1.00 34.10           O  
ATOM    842  CG1 ILE C  63     -16.818  -2.894   0.673  1.00 34.10           C  
ATOM    843  CG2 ILE C  63     -16.458  -4.155  -1.485  1.00 34.10           C  
ATOM    844  CD1 ILE C  63     -16.699  -1.484   0.109  1.00 34.10           C  
ATOM    845  N   THR C  64     -15.431  -7.587   0.013  1.00 33.64           N  
ATOM    846  CA  THR C  64     -14.880  -8.605  -0.875  1.00 33.64           C  
ATOM    847  C   THR C  64     -14.930  -8.140  -2.327  1.00 33.64           C  
ATOM    848  CB  THR C  64     -15.638  -9.938  -0.733  1.00 33.64           C  
ATOM    849  O   THR C  64     -16.012  -7.941  -2.884  1.00 33.64           O  
ATOM    850  CG2 THR C  64     -15.433 -10.543   0.652  1.00 33.64           C  
ATOM    851  OG1 THR C  64     -17.037  -9.711  -0.941  1.00 33.64           O  
ATOM    852  N   LEU C  65     -14.006  -7.288  -2.502  1.00 41.72           N  
ATOM    853  CA  LEU C  65     -14.004  -6.707  -3.840  1.00 41.72           C  
ATOM    854  C   LEU C  65     -13.584  -7.741  -4.880  1.00 41.72           C  
ATOM    855  CB  LEU C  65     -13.067  -5.498  -3.898  1.00 41.72           C  
ATOM    856  O   LEU C  65     -12.493  -8.308  -4.793  1.00 41.72           O  
ATOM    857  CG  LEU C  65     -13.686  -4.144  -3.545  1.00 41.72           C  
ATOM    858  CD1 LEU C  65     -12.801  -3.401  -2.549  1.00 41.72           C  
ATOM    859  CD2 LEU C  65     -13.900  -3.310  -4.803  1.00 41.72           C  
ATOM    860  N   LYS C  66     -14.564  -8.271  -5.516  1.00 43.03           N  
ATOM    861  CA  LYS C  66     -14.340  -9.364  -6.457  1.00 43.03           C  
ATOM    862  C   LYS C  66     -13.552  -8.889  -7.674  1.00 43.03           C  
ATOM    863  CB  LYS C  66     -15.671  -9.973  -6.899  1.00 43.03           C  
ATOM    864  O   LYS C  66     -12.639  -9.576  -8.136  1.00 43.03           O  
ATOM    865  CG  LYS C  66     -15.611 -11.471  -7.158  1.00 43.03           C  
ATOM    866  CD  LYS C  66     -16.976 -12.028  -7.541  1.00 43.03           C  
ATOM    867  CE  LYS C  66     -16.904 -13.514  -7.864  1.00 43.03           C  
ATOM    868  NZ  LYS C  66     -18.237 -14.061  -8.259  1.00 43.03           N  
ATOM    869  N   LYS C  67     -13.870  -7.606  -8.049  1.00 42.14           N  
ATOM    870  CA  LYS C  67     -13.225  -7.142  -9.274  1.00 42.14           C  
ATOM    871  C   LYS C  67     -11.927  -6.402  -8.964  1.00 42.14           C  
ATOM    872  CB  LYS C  67     -14.167  -6.237 -10.068  1.00 42.14           C  
ATOM    873  O   LYS C  67     -11.824  -5.719  -7.944  1.00 42.14           O  
ATOM    874  CG  LYS C  67     -15.234  -6.989 -10.851  1.00 42.14           C  
ATOM    875  CD  LYS C  67     -16.068  -6.045 -11.708  1.00 42.14           C  
ATOM    876  CE  LYS C  67     -17.167  -6.789 -12.453  1.00 42.14           C  
ATOM    877  NZ  LYS C  67     -17.996  -5.866 -13.284  1.00 42.14           N  
ATOM    878  N   ARG C  68     -10.867  -6.696  -9.638  1.00 45.88           N  
ATOM    879  CA  ARG C  68      -9.525  -6.150  -9.464  1.00 45.88           C  
ATOM    880  C   ARG C  68      -9.566  -4.632  -9.321  1.00 45.88           C  
ATOM    881  CB  ARG C  68      -8.629  -6.541 -10.641  1.00 45.88           C  
ATOM    882  O   ARG C  68      -8.855  -4.062  -8.491  1.00 45.88           O  
ATOM    883  CG  ARG C  68      -8.059  -7.947 -10.540  1.00 45.88           C  
ATOM    884  CD  ARG C  68      -7.009  -8.208 -11.611  1.00 45.88           C  
ATOM    885  NE  ARG C  68      -6.523  -9.584 -11.565  1.00 45.88           N  
ATOM    886  NH1 ARG C  68      -5.155  -9.382 -13.416  1.00 45.88           N  
ATOM    887  NH2 ARG C  68      -5.279 -11.374 -12.289  1.00 45.88           N  
ATOM    888  CZ  ARG C  68      -5.654 -10.110 -12.424  1.00 45.88           C  
ATOM    889  N   TRP C  69     -10.292  -3.952 -10.212  1.00 50.57           N  
ATOM    890  CA  TRP C  69     -10.335  -2.495 -10.155  1.00 50.57           C  
ATOM    891  C   TRP C  69     -10.922  -2.019  -8.831  1.00 50.57           C  
ATOM    892  CB  TRP C  69     -11.153  -1.934 -11.322  1.00 50.57           C  
ATOM    893  O   TRP C  69     -10.478  -1.013  -8.273  1.00 50.57           O  
ATOM    894  CG  TRP C  69     -11.089  -0.442 -11.449  1.00 50.57           C  
ATOM    895  CD1 TRP C  69     -10.104   0.292 -12.049  1.00 50.57           C  
ATOM    896  CD2 TRP C  69     -12.049   0.499 -10.958  1.00 50.57           C  
ATOM    897  CE2 TRP C  69     -11.582   1.788 -11.298  1.00 50.57           C  
ATOM    898  CE3 TRP C  69     -13.260   0.377 -10.264  1.00 50.57           C  
ATOM    899  NE1 TRP C  69     -10.395   1.634 -11.962  1.00 50.57           N  
ATOM    900  CH2 TRP C  69     -13.467   2.801 -10.287  1.00 50.57           C  
ATOM    901  CZ2 TRP C  69     -12.286   2.948 -10.966  1.00 50.57           C  
ATOM    902  CZ3 TRP C  69     -13.959   1.533  -9.935  1.00 50.57           C  
ATOM    903  N   GLN C  70     -11.845  -2.871  -8.365  1.00 53.50           N  
ATOM    904  CA  GLN C  70     -12.434  -2.506  -7.081  1.00 53.50           C  
ATOM    905  C   GLN C  70     -11.405  -2.598  -5.958  1.00 53.50           C  
ATOM    906  CB  GLN C  70     -13.635  -3.399  -6.767  1.00 53.50           C  
ATOM    907  O   GLN C  70     -11.365  -1.742  -5.072  1.00 53.50           O  
ATOM    908  CG  GLN C  70     -14.889  -3.041  -7.552  1.00 53.50           C  
ATOM    909  CD  GLN C  70     -16.061  -3.951  -7.235  1.00 53.50           C  
ATOM    910  NE2 GLN C  70     -17.265  -3.510  -7.580  1.00 53.50           N  
ATOM    911  OE1 GLN C  70     -15.884  -5.043  -6.684  1.00 53.50           O  
ATOM    912  N   LEU C  71     -10.624  -3.603  -6.128  1.00 55.19           N  
ATOM    913  CA  LEU C  71      -9.565  -3.761  -5.137  1.00 55.19           C  
ATOM    914  C   LEU C  71      -8.565  -2.613  -5.223  1.00 55.19           C  
ATOM    915  CB  LEU C  71      -8.844  -5.097  -5.332  1.00 55.19           C  
ATOM    916  O   LEU C  71      -8.138  -2.078  -4.197  1.00 55.19           O  
ATOM    917  CG  LEU C  71      -7.845  -5.493  -4.244  1.00 55.19           C  
ATOM    918  CD1 LEU C  71      -8.574  -5.798  -2.940  1.00 55.19           C  
ATOM    919  CD2 LEU C  71      -7.014  -6.690  -4.691  1.00 55.19           C  
ATOM    920  N   ALA C  72      -8.159  -2.291  -6.398  1.00 54.52           N  
ATOM    921  CA  ALA C  72      -7.227  -1.185  -6.603  1.00 54.52           C  
ATOM    922  C   ALA C  72      -7.789   0.117  -6.040  1.00 54.52           C  
ATOM    923  CB  ALA C  72      -6.909  -1.026  -8.088  1.00 54.52           C  
ATOM    924  O   ALA C  72      -7.064   0.894  -5.415  1.00 54.52           O  
ATOM    925  N   LEU C  73      -8.984   0.310  -6.283  1.00 56.63           N  
ATOM    926  CA  LEU C  73      -9.631   1.521  -5.787  1.00 56.63           C  
ATOM    927  C   LEU C  73      -9.641   1.546  -4.263  1.00 56.63           C  
ATOM    928  CB  LEU C  73     -11.062   1.621  -6.321  1.00 56.63           C  
ATOM    929  O   LEU C  73      -9.354   2.578  -3.652  1.00 56.63           O  
ATOM    930  CG  LEU C  73     -11.698   3.011  -6.298  1.00 56.63           C  
ATOM    931  CD1 LEU C  73     -11.707   3.614  -7.699  1.00 56.63           C  
ATOM    932  CD2 LEU C  73     -13.112   2.943  -5.731  1.00 56.63           C  
ATOM    933  N   SER C  74      -9.942   0.445  -3.784  1.00 60.59           N  
ATOM    934  CA  SER C  74      -9.989   0.355  -2.328  1.00 60.59           C  
ATOM    935  C   SER C  74      -8.621   0.634  -1.713  1.00 60.59           C  
ATOM    936  CB  SER C  74     -10.480  -1.026  -1.892  1.00 60.59           C  
ATOM    937  O   SER C  74      -8.513   1.390  -0.745  1.00 60.59           O  
ATOM    938  OG  SER C  74     -10.300  -1.207  -0.498  1.00 60.59           O  
ATOM    939  N   LYS C  75      -7.651  -0.015  -2.280  1.00 62.92           N  
ATOM    940  CA  LYS C  75      -6.304   0.200  -1.760  1.00 62.92           C  
ATOM    941  C   LYS C  75      -5.867   1.650  -1.948  1.00 62.92           C  
ATOM    942  CB  LYS C  75      -5.309  -0.739  -2.444  1.00 62.92           C  
ATOM    943  O   LYS C  75      -5.174   2.210  -1.097  1.00 62.92           O  
ATOM    944  CG  LYS C  75      -5.416  -2.189  -1.994  1.00 62.92           C  
ATOM    945  CD  LYS C  75      -4.950  -2.363  -0.554  1.00 62.92           C  
ATOM    946  CE  LYS C  75      -4.989  -3.823  -0.125  1.00 62.92           C  
ATOM    947  NZ  LYS C  75      -4.630  -3.988   1.315  1.00 62.92           N  
ATOM    948  N   GLY C  76      -6.282   2.192  -3.088  1.00 64.10           N  
ATOM    949  CA  GLY C  76      -6.035   3.607  -3.313  1.00 64.10           C  
ATOM    950  C   GLY C  76      -6.668   4.498  -2.260  1.00 64.10           C  
ATOM    951  O   GLY C  76      -6.025   5.418  -1.750  1.00 64.10           O  
ATOM    952  N   VAL C  77      -7.858   4.125  -2.036  1.00 62.95           N  
ATOM    953  CA  VAL C  77      -8.587   4.903  -1.040  1.00 62.95           C  
ATOM    954  C   VAL C  77      -7.888   4.794   0.313  1.00 62.95           C  
ATOM    955  CB  VAL C  77     -10.056   4.439  -0.920  1.00 62.95           C  
ATOM    956  O   VAL C  77      -7.725   5.794   1.017  1.00 62.95           O  
ATOM    957  CG1 VAL C  77     -10.734   5.099   0.279  1.00 62.95           C  
ATOM    958  CG2 VAL C  77     -10.819   4.747  -2.207  1.00 62.95           C  
ATOM    959  N   HIS C  78      -7.469   3.635   0.642  1.00 67.88           N  
ATOM    960  CA  HIS C  78      -6.749   3.433   1.894  1.00 67.88           C  
ATOM    961  C   HIS C  78      -5.474   4.268   1.938  1.00 67.88           C  
ATOM    962  CB  HIS C  78      -6.413   1.952   2.086  1.00 67.88           C  
ATOM    963  O   HIS C  78      -5.161   4.877   2.963  1.00 67.88           O  
ATOM    964  CG  HIS C  78      -7.067   1.339   3.283  1.00 67.88           C  
ATOM    965  CD2 HIS C  78      -8.202   0.612   3.402  1.00 67.88           C  
ATOM    966  ND1 HIS C  78      -6.545   1.450   4.554  1.00 67.88           N  
ATOM    967  CE1 HIS C  78      -7.333   0.814   5.404  1.00 67.88           C  
ATOM    968  NE2 HIS C  78      -8.346   0.297   4.730  1.00 67.88           N  
ATOM    969  N   PHE C  79      -4.780   4.289   0.942  1.00 70.42           N  
ATOM    970  CA  PHE C  79      -3.550   5.065   0.849  1.00 70.42           C  
ATOM    971  C   PHE C  79      -3.828   6.548   1.061  1.00 70.42           C  
ATOM    972  CB  PHE C  79      -2.876   4.847  -0.510  1.00 70.42           C  
ATOM    973  O   PHE C  79      -3.136   7.210   1.839  1.00 70.42           O  
ATOM    974  CG  PHE C  79      -1.576   5.587  -0.669  1.00 70.42           C  
ATOM    975  CD1 PHE C  79      -1.512   6.755  -1.419  1.00 70.42           C  
ATOM    976  CD2 PHE C  79      -0.417   5.115  -0.068  1.00 70.42           C  
ATOM    977  CE1 PHE C  79      -0.310   7.442  -1.568  1.00 70.42           C  
ATOM    978  CE2 PHE C  79       0.789   5.796  -0.212  1.00 70.42           C  
ATOM    979  CZ  PHE C  79       0.840   6.959  -0.963  1.00 70.42           C  
ATOM    980  N   VAL C  80      -4.821   6.971   0.374  1.00 63.35           N  
ATOM    981  CA  VAL C  80      -5.185   8.381   0.473  1.00 63.35           C  
ATOM    982  C   VAL C  80      -5.571   8.716   1.912  1.00 63.35           C  
ATOM    983  CB  VAL C  80      -6.343   8.736  -0.487  1.00 63.35           C  
ATOM    984  O   VAL C  80      -5.155   9.745   2.449  1.00 63.35           O  
ATOM    985  CG1 VAL C  80      -6.850  10.152  -0.219  1.00 63.35           C  
ATOM    986  CG2 VAL C  80      -5.895   8.591  -1.940  1.00 63.35           C  
ATOM    987  N   CYS C  81      -6.256   7.827   2.501  1.00 62.72           N  
ATOM    988  CA  CYS C  81      -6.682   8.029   3.882  1.00 62.72           C  
ATOM    989  C   CYS C  81      -5.481   8.107   4.817  1.00 62.72           C  
ATOM    990  CB  CYS C  81      -7.612   6.900   4.326  1.00 62.72           C  
ATOM    991  O   CYS C  81      -5.433   8.963   5.702  1.00 62.72           O  
ATOM    992  SG  CYS C  81      -9.320   7.106   3.777  1.00 62.72           S  
ATOM    993  N   ASN C  82      -4.573   7.277   4.610  1.00 70.64           N  
ATOM    994  CA  ASN C  82      -3.365   7.303   5.427  1.00 70.64           C  
ATOM    995  C   ASN C  82      -2.592   8.606   5.244  1.00 70.64           C  
ATOM    996  CB  ASN C  82      -2.471   6.105   5.103  1.00 70.64           C  
ATOM    997  O   ASN C  82      -2.098   9.182   6.215  1.00 70.64           O  
ATOM    998  CG  ASN C  82      -2.914   4.837   5.807  1.00 70.64           C  
ATOM    999  ND2 ASN C  82      -2.583   3.690   5.227  1.00 70.64           N  
ATOM   1000  OD1 ASN C  82      -3.551   4.889   6.862  1.00 70.64           O  
ATOM   1001  N   LEU C  83      -2.525   9.027   4.084  1.00 71.79           N  
ATOM   1002  CA  LEU C  83      -1.836  10.279   3.791  1.00 71.79           C  
ATOM   1003  C   LEU C  83      -2.551  11.459   4.441  1.00 71.79           C  
ATOM   1004  CB  LEU C  83      -1.739  10.497   2.279  1.00 71.79           C  
ATOM   1005  O   LEU C  83      -1.908  12.339   5.017  1.00 71.79           O  
ATOM   1006  CG  LEU C  83      -0.871  11.668   1.816  1.00 71.79           C  
ATOM   1007  CD1 LEU C  83       0.598  11.389   2.112  1.00 71.79           C  
ATOM   1008  CD2 LEU C  83      -1.082  11.936   0.330  1.00 71.79           C  
ATOM   1009  N   LEU C  84      -3.785  11.389   4.306  1.00 66.95           N  
ATOM   1010  CA  LEU C  84      -4.578  12.450   4.918  1.00 66.95           C  
ATOM   1011  C   LEU C  84      -4.386  12.468   6.431  1.00 66.95           C  
ATOM   1012  CB  LEU C  84      -6.061  12.273   4.582  1.00 66.95           C  
ATOM   1013  O   LEU C  84      -4.247  13.537   7.031  1.00 66.95           O  
ATOM   1014  CG  LEU C  84      -6.984  13.432   4.962  1.00 66.95           C  
ATOM   1015  CD1 LEU C  84      -6.659  14.665   4.125  1.00 66.95           C  
ATOM   1016  CD2 LEU C  84      -8.445  13.031   4.786  1.00 66.95           C  
ATOM   1017  N   LEU C  85      -4.368  11.358   6.982  1.00 71.38           N  
ATOM   1018  CA  LEU C  85      -4.138  11.256   8.418  1.00 71.38           C  
ATOM   1019  C   LEU C  85      -2.781  11.843   8.794  1.00 71.38           C  
ATOM   1020  CB  LEU C  85      -4.218   9.796   8.872  1.00 71.38           C  
ATOM   1021  O   LEU C  85      -2.661  12.543   9.803  1.00 71.38           O  
ATOM   1022  CG  LEU C  85      -5.622   9.237   9.111  1.00 71.38           C  
ATOM   1023  CD1 LEU C  85      -5.560   7.731   9.343  1.00 71.38           C  
ATOM   1024  CD2 LEU C  85      -6.283   9.938  10.294  1.00 71.38           C  
ATOM   1025  N   LEU C  86      -1.820  11.549   8.095  1.00 77.57           N  
ATOM   1026  CA  LEU C  86      -0.497  12.119   8.322  1.00 77.57           C  
ATOM   1027  C   LEU C  86      -0.541  13.642   8.251  1.00 77.57           C  
ATOM   1028  CB  LEU C  86       0.504  11.577   7.298  1.00 77.57           C  
ATOM   1029  O   LEU C  86      -0.003  14.324   9.125  1.00 77.57           O  
ATOM   1030  CG  LEU C  86       1.938  12.095   7.411  1.00 77.57           C  
ATOM   1031  CD1 LEU C  86       2.611  11.525   8.656  1.00 77.57           C  
ATOM   1032  CD2 LEU C  86       2.734  11.745   6.159  1.00 77.57           C  
ATOM   1033  N   PHE C  87      -1.234  14.122   7.303  1.00 68.81           N  
ATOM   1034  CA  PHE C  87      -1.332  15.563   7.108  1.00 68.81           C  
ATOM   1035  C   PHE C  87      -2.040  16.222   8.285  1.00 68.81           C  
ATOM   1036  CB  PHE C  87      -2.072  15.881   5.805  1.00 68.81           C  
ATOM   1037  O   PHE C  87      -1.569  17.231   8.815  1.00 68.81           O  
ATOM   1038  CG  PHE C  87      -2.117  17.349   5.474  1.00 68.81           C  
ATOM   1039  CD1 PHE C  87      -3.256  18.100   5.735  1.00 68.81           C  
ATOM   1040  CD2 PHE C  87      -1.018  17.977   4.902  1.00 68.81           C  
ATOM   1041  CE1 PHE C  87      -3.299  19.459   5.430  1.00 68.81           C  
ATOM   1042  CE2 PHE C  87      -1.054  19.334   4.594  1.00 68.81           C  
ATOM   1043  CZ  PHE C  87      -2.196  20.073   4.858  1.00 68.81           C  
ATOM   1044  N   VAL C  88      -3.136  15.618   8.586  1.00 66.92           N  
ATOM   1045  CA  VAL C  88      -3.925  16.169   9.683  1.00 66.92           C  
ATOM   1046  C   VAL C  88      -3.106  16.149  10.971  1.00 66.92           C  
ATOM   1047  CB  VAL C  88      -5.246  15.391   9.879  1.00 66.92           C  
ATOM   1048  O   VAL C  88      -3.169  17.087  11.769  1.00 66.92           O  
ATOM   1049  CG1 VAL C  88      -5.919  15.792  11.190  1.00 66.92           C  
ATOM   1050  CG2 VAL C  88      -6.185  15.630   8.698  1.00 66.92           C  
ATOM   1051  N   THR C  89      -2.372  15.145  11.137  1.00 71.62           N  
ATOM   1052  CA  THR C  89      -1.538  15.039  12.329  1.00 71.62           C  
ATOM   1053  C   THR C  89      -0.478  16.136  12.347  1.00 71.62           C  
ATOM   1054  CB  THR C  89      -0.857  13.661  12.413  1.00 71.62           C  
ATOM   1055  O   THR C  89      -0.286  16.805  13.364  1.00 71.62           O  
ATOM   1056  CG2 THR C  89      -0.228  13.441  13.785  1.00 71.62           C  
ATOM   1057  OG1 THR C  89      -1.832  12.637  12.178  1.00 71.62           O  
ATOM   1058  N   VAL C  90       0.203  16.344  11.280  1.00 71.01           N  
ATOM   1059  CA  VAL C  90       1.257  17.348  11.180  1.00 71.01           C  
ATOM   1060  C   VAL C  90       0.660  18.744  11.348  1.00 71.01           C  
ATOM   1061  CB  VAL C  90       2.009  17.250   9.834  1.00 71.01           C  
ATOM   1062  O   VAL C  90       1.208  19.577  12.074  1.00 71.01           O  
ATOM   1063  CG1 VAL C  90       2.953  18.437   9.654  1.00 71.01           C  
ATOM   1064  CG2 VAL C  90       2.779  15.933   9.748  1.00 71.01           C  
ATOM   1065  N   TYR C  91      -0.460  18.918  10.667  1.00 65.17           N  
ATOM   1066  CA  TYR C  91      -1.123  20.215  10.754  1.00 65.17           C  
ATOM   1067  C   TYR C  91      -1.517  20.529  12.192  1.00 65.17           C  
ATOM   1068  CB  TYR C  91      -2.361  20.247   9.854  1.00 65.17           C  
ATOM   1069  O   TYR C  91      -1.244  21.623  12.693  1.00 65.17           O  
ATOM   1070  CG  TYR C  91      -3.091  21.568   9.873  1.00 65.17           C  
ATOM   1071  CD1 TYR C  91      -4.289  21.714  10.570  1.00 65.17           C  
ATOM   1072  CD2 TYR C  91      -2.585  22.672   9.195  1.00 65.17           C  
ATOM   1073  CE1 TYR C  91      -4.966  22.929  10.589  1.00 65.17           C  
ATOM   1074  CE2 TYR C  91      -3.254  23.892   9.208  1.00 65.17           C  
ATOM   1075  OH  TYR C  91      -5.108  25.216   9.922  1.00 65.17           O  
ATOM   1076  CZ  TYR C  91      -4.441  24.011   9.907  1.00 65.17           C  
ATOM   1077  N   SER C  92      -2.153  19.609  12.847  1.00 66.28           N  
ATOM   1078  CA  SER C  92      -2.560  19.791  14.236  1.00 66.28           C  
ATOM   1079  C   SER C  92      -1.356  20.057  15.134  1.00 66.28           C  
ATOM   1080  CB  SER C  92      -3.319  18.563  14.738  1.00 66.28           C  
ATOM   1081  O   SER C  92      -1.422  20.891  16.040  1.00 66.28           O  
ATOM   1082  OG  SER C  92      -2.490  17.414  14.714  1.00 66.28           O  
ATOM   1083  N   HIS C  93      -0.310  19.397  14.890  1.00 70.91           N  
ATOM   1084  CA  HIS C  93       0.912  19.598  15.660  1.00 70.91           C  
ATOM   1085  C   HIS C  93       1.440  21.020  15.495  1.00 70.91           C  
ATOM   1086  CB  HIS C  93       1.982  18.589  15.240  1.00 70.91           C  
ATOM   1087  O   HIS C  93       1.805  21.669  16.478  1.00 70.91           O  
ATOM   1088  CG  HIS C  93       3.172  18.564  16.146  1.00 70.91           C  
ATOM   1089  CD2 HIS C  93       3.428  19.232  17.295  1.00 70.91           C  
ATOM   1090  ND1 HIS C  93       4.277  17.778  15.901  1.00 70.91           N  
ATOM   1091  CE1 HIS C  93       5.164  17.963  16.864  1.00 70.91           C  
ATOM   1092  NE2 HIS C  93       4.673  18.841  17.722  1.00 70.91           N  
ATOM   1093  N   LEU C  94       1.444  21.454  14.276  1.00 66.92           N  
ATOM   1094  CA  LEU C  94       1.931  22.800  13.992  1.00 66.92           C  
ATOM   1095  C   LEU C  94       1.051  23.849  14.663  1.00 66.92           C  
ATOM   1096  CB  LEU C  94       1.977  23.046  12.481  1.00 66.92           C  
ATOM   1097  O   LEU C  94       1.555  24.849  15.180  1.00 66.92           O  
ATOM   1098  CG  LEU C  94       3.106  22.355  11.716  1.00 66.92           C  
ATOM   1099  CD1 LEU C  94       2.927  22.553  10.214  1.00 66.92           C  
ATOM   1100  CD2 LEU C  94       4.462  22.883  12.172  1.00 66.92           C  
ATOM   1101  N   LEU C  95      -0.199  23.611  14.665  1.00 61.51           N  
ATOM   1102  CA  LEU C  95      -1.130  24.531  15.309  1.00 61.51           C  
ATOM   1103  C   LEU C  95      -0.887  24.586  16.813  1.00 61.51           C  
ATOM   1104  CB  LEU C  95      -2.576  24.113  15.029  1.00 61.51           C  
ATOM   1105  O   LEU C  95      -0.924  25.663  17.413  1.00 61.51           O  
ATOM   1106  CG  LEU C  95      -3.199  24.650  13.740  1.00 61.51           C  
ATOM   1107  CD1 LEU C  95      -4.411  23.810  13.347  1.00 61.51           C  
ATOM   1108  CD2 LEU C  95      -3.588  26.115  13.903  1.00 61.51           C  
ATOM   1109  N   LEU C  96      -0.629  23.498  17.359  1.00 64.04           N  
ATOM   1110  CA  LEU C  96      -0.375  23.421  18.793  1.00 64.04           C  
ATOM   1111  C   LEU C  96       0.937  24.112  19.151  1.00 64.04           C  
ATOM   1112  CB  LEU C  96      -0.338  21.962  19.254  1.00 64.04           C  
ATOM   1113  O   LEU C  96       1.030  24.781  20.182  1.00 64.04           O  
ATOM   1114  CG  LEU C  96      -1.668  21.362  19.713  1.00 64.04           C  
ATOM   1115  CD1 LEU C  96      -1.758  19.895  19.304  1.00 64.04           C  
ATOM   1116  CD2 LEU C  96      -1.830  21.512  21.222  1.00 64.04           C  
ATOM   1117  N   VAL C  97       1.926  23.907  18.376  1.00 66.49           N  
ATOM   1118  CA  VAL C  97       3.220  24.549  18.583  1.00 66.49           C  
ATOM   1119  C   VAL C  97       3.061  26.066  18.515  1.00 66.49           C  
ATOM   1120  CB  VAL C  97       4.261  24.075  17.544  1.00 66.49           C  
ATOM   1121  O   VAL C  97       3.629  26.793  19.334  1.00 66.49           O  
ATOM   1122  CG1 VAL C  97       5.518  24.940  17.606  1.00 66.49           C  
ATOM   1123  CG2 VAL C  97       4.609  22.605  17.770  1.00 66.49           C  
ATOM   1124  N   ALA C  98       2.211  26.526  17.590  1.00 59.10           N  
ATOM   1125  CA  ALA C  98       1.983  27.959  17.424  1.00 59.10           C  
ATOM   1126  C   ALA C  98       1.220  28.534  18.613  1.00 59.10           C  
ATOM   1127  CB  ALA C  98       1.225  28.230  16.127  1.00 59.10           C  
ATOM   1128  O   ALA C  98       1.438  29.685  19.001  1.00 59.10           O  
ATOM   1129  N   ALA C  99       0.425  27.643  19.238  1.00 56.77           N  
ATOM   1130  CA  ALA C  99      -0.386  28.078  20.373  1.00 56.77           C  
ATOM   1131  C   ALA C  99       0.380  27.926  21.684  1.00 56.77           C  
ATOM   1132  CB  ALA C  99      -1.691  27.288  20.427  1.00 56.77           C  
ATOM   1133  O   ALA C  99      -0.082  28.377  22.735  1.00 56.77           O  
ATOM   1134  N   GLY C 100       1.558  27.348  21.652  1.00 60.12           N  
ATOM   1135  CA  GLY C 100       2.364  27.118  22.840  1.00 60.12           C  
ATOM   1136  C   GLY C 100       1.795  26.045  23.748  1.00 60.12           C  
ATOM   1137  O   GLY C 100       2.024  26.064  24.960  1.00 60.12           O  
ATOM   1138  N   LEU C 101       0.879  25.262  23.245  1.00 59.83           N  
ATOM   1139  CA  LEU C 101       0.198  24.225  24.013  1.00 59.83           C  
ATOM   1140  C   LEU C 101       0.740  22.844  23.662  1.00 59.83           C  
ATOM   1141  CB  LEU C 101      -1.311  24.274  23.759  1.00 59.83           C  
ATOM   1142  O   LEU C 101       0.041  21.840  23.817  1.00 59.83           O  
ATOM   1143  CG  LEU C 101      -2.136  25.115  24.734  1.00 59.83           C  
ATOM   1144  CD1 LEU C 101      -3.014  26.101  23.972  1.00 59.83           C  
ATOM   1145  CD2 LEU C 101      -2.983  24.218  25.631  1.00 59.83           C  
ATOM   1146  N   GLU C 102       1.961  22.765  23.255  1.00 61.14           N  
ATOM   1147  CA  GLU C 102       2.509  21.505  22.762  1.00 61.14           C  
ATOM   1148  C   GLU C 102       2.812  20.548  23.911  1.00 61.14           C  
ATOM   1149  CB  GLU C 102       3.775  21.755  21.938  1.00 61.14           C  
ATOM   1150  O   GLU C 102       2.698  19.330  23.758  1.00 61.14           O  
ATOM   1151  CG  GLU C 102       3.520  22.478  20.623  1.00 61.14           C  
ATOM   1152  CD  GLU C 102       4.789  22.744  19.829  1.00 61.14           C  
ATOM   1153  OE1 GLU C 102       4.702  23.318  18.720  1.00 61.14           O  
ATOM   1154  OE2 GLU C 102       5.879  22.374  20.320  1.00 61.14           O  
ATOM   1155  N   ALA C 103       2.967  21.081  25.025  1.00 65.68           N  
ATOM   1156  CA  ALA C 103       3.554  20.295  26.108  1.00 65.68           C  
ATOM   1157  C   ALA C 103       2.619  19.168  26.538  1.00 65.68           C  
ATOM   1158  CB  ALA C 103       3.883  21.193  27.299  1.00 65.68           C  
ATOM   1159  O   ALA C 103       3.026  18.006  26.600  1.00 65.68           O  
ATOM   1160  N   PRO C 104       1.298  19.440  26.587  1.00 62.49           N  
ATOM   1161  CA  PRO C 104       0.415  18.367  27.048  1.00 62.49           C  
ATOM   1162  C   PRO C 104       0.191  17.290  25.988  1.00 62.49           C  
ATOM   1163  CB  PRO C 104      -0.891  19.098  27.368  1.00 62.49           C  
ATOM   1164  O   PRO C 104      -0.165  16.157  26.320  1.00 62.49           O  
ATOM   1165  CG  PRO C 104      -0.783  20.405  26.652  1.00 62.49           C  
ATOM   1166  CD  PRO C 104       0.666  20.673  26.364  1.00 62.49           C  
ATOM   1167  N   PHE C 105       0.521  17.612  24.762  1.00 67.44           N  
ATOM   1168  CA  PHE C 105       0.123  16.706  23.691  1.00 67.44           C  
ATOM   1169  C   PHE C 105       1.342  16.031  23.073  1.00 67.44           C  
ATOM   1170  CB  PHE C 105      -0.663  17.459  22.613  1.00 67.44           C  
ATOM   1171  O   PHE C 105       1.216  15.279  22.104  1.00 67.44           O  
ATOM   1172  CG  PHE C 105      -1.996  17.976  23.084  1.00 67.44           C  
ATOM   1173  CD1 PHE C 105      -3.106  17.141  23.125  1.00 67.44           C  
ATOM   1174  CD2 PHE C 105      -2.138  19.298  23.485  1.00 67.44           C  
ATOM   1175  CE1 PHE C 105      -4.341  17.617  23.561  1.00 67.44           C  
ATOM   1176  CE2 PHE C 105      -3.369  19.781  23.921  1.00 67.44           C  
ATOM   1177  CZ  PHE C 105      -4.469  18.939  23.957  1.00 67.44           C  
ATOM   1178  N   LEU C 106       2.496  16.275  23.600  1.00 69.05           N  
ATOM   1179  CA  LEU C 106       3.741  15.800  23.004  1.00 69.05           C  
ATOM   1180  C   LEU C 106       3.761  14.278  22.927  1.00 69.05           C  
ATOM   1181  CB  LEU C 106       4.944  16.298  23.810  1.00 69.05           C  
ATOM   1182  O   LEU C 106       4.170  13.709  21.912  1.00 69.05           O  
ATOM   1183  CG  LEU C 106       5.850  17.316  23.116  1.00 69.05           C  
ATOM   1184  CD1 LEU C 106       6.364  18.340  24.122  1.00 69.05           C  
ATOM   1185  CD2 LEU C 106       7.010  16.613  22.420  1.00 69.05           C  
ATOM   1186  N   TYR C 107       3.313  13.671  23.988  1.00 60.91           N  
ATOM   1187  CA  TYR C 107       3.363  12.214  24.012  1.00 60.91           C  
ATOM   1188  C   TYR C 107       2.391  11.618  23.001  1.00 60.91           C  
ATOM   1189  CB  TYR C 107       3.044  11.688  25.415  1.00 60.91           C  
ATOM   1190  O   TYR C 107       2.719  10.648  22.313  1.00 60.91           O  
ATOM   1191  CG  TYR C 107       3.228  10.197  25.561  1.00 60.91           C  
ATOM   1192  CD1 TYR C 107       2.134   9.335  25.535  1.00 60.91           C  
ATOM   1193  CD2 TYR C 107       4.494   9.648  25.727  1.00 60.91           C  
ATOM   1194  CE1 TYR C 107       2.298   7.961  25.671  1.00 60.91           C  
ATOM   1195  CE2 TYR C 107       4.670   8.275  25.864  1.00 60.91           C  
ATOM   1196  OH  TYR C 107       3.736   6.081  25.970  1.00 60.91           O  
ATOM   1197  CZ  TYR C 107       3.568   7.441  25.834  1.00 60.91           C  
ATOM   1198  N   LEU C 108       1.247  12.207  22.910  1.00 69.70           N  
ATOM   1199  CA  LEU C 108       0.249  11.737  21.956  1.00 69.70           C  
ATOM   1200  C   LEU C 108       0.758  11.875  20.525  1.00 69.70           C  
ATOM   1201  CB  LEU C 108      -1.060  12.513  22.122  1.00 69.70           C  
ATOM   1202  O   LEU C 108       0.618  10.952  19.719  1.00 69.70           O  
ATOM   1203  CG  LEU C 108      -2.295  11.690  22.490  1.00 69.70           C  
ATOM   1204  CD1 LEU C 108      -3.070  12.370  23.614  1.00 69.70           C  
ATOM   1205  CD2 LEU C 108      -3.184  11.484  21.269  1.00 69.70           C  
ATOM   1206  N   TYR C 109       1.325  12.966  20.253  1.00 67.87           N  
ATOM   1207  CA  TYR C 109       1.853  13.180  18.910  1.00 67.87           C  
ATOM   1208  C   TYR C 109       2.996  12.217  18.614  1.00 67.87           C  
ATOM   1209  CB  TYR C 109       2.331  14.626  18.744  1.00 67.87           C  
ATOM   1210  O   TYR C 109       3.107  11.699  17.500  1.00 67.87           O  
ATOM   1211  CG  TYR C 109       1.286  15.549  18.167  1.00 67.87           C  
ATOM   1212  CD1 TYR C 109       0.883  15.433  16.839  1.00 67.87           C  
ATOM   1213  CD2 TYR C 109       0.699  16.538  18.949  1.00 67.87           C  
ATOM   1214  CE1 TYR C 109      -0.078  16.283  16.302  1.00 67.87           C  
ATOM   1215  CE2 TYR C 109      -0.263  17.394  18.423  1.00 67.87           C  
ATOM   1216  OH  TYR C 109      -1.598  18.102  16.575  1.00 67.87           O  
ATOM   1217  CZ  TYR C 109      -0.645  17.258  17.101  1.00 67.87           C  
ATOM   1218  N   ALA C 110       3.795  12.027  19.593  1.00 69.69           N  
ATOM   1219  CA  ALA C 110       4.886  11.072  19.416  1.00 69.69           C  
ATOM   1220  C   ALA C 110       4.352   9.690  19.050  1.00 69.69           C  
ATOM   1221  CB  ALA C 110       5.735  10.993  20.682  1.00 69.69           C  
ATOM   1222  O   ALA C 110       4.884   9.028  18.156  1.00 69.69           O  
ATOM   1223  N   LEU C 111       3.353   9.342  19.701  1.00 73.61           N  
ATOM   1224  CA  LEU C 111       2.744   8.041  19.449  1.00 73.61           C  
ATOM   1225  C   LEU C 111       2.172   7.973  18.037  1.00 73.61           C  
ATOM   1226  CB  LEU C 111       1.642   7.757  20.473  1.00 73.61           C  
ATOM   1227  O   LEU C 111       2.395   6.996  17.318  1.00 73.61           O  
ATOM   1228  CG  LEU C 111       0.940   6.403  20.356  1.00 73.61           C  
ATOM   1229  CD1 LEU C 111       1.922   5.270  20.640  1.00 73.61           C  
ATOM   1230  CD2 LEU C 111      -0.252   6.335  21.305  1.00 73.61           C  
ATOM   1231  N   VAL C 112       1.424   8.959  17.654  1.00 74.18           N  
ATOM   1232  CA  VAL C 112       0.805   9.009  16.334  1.00 74.18           C  
ATOM   1233  C   VAL C 112       1.884   8.950  15.255  1.00 74.18           C  
ATOM   1234  CB  VAL C 112      -0.055  10.280  16.158  1.00 74.18           C  
ATOM   1235  O   VAL C 112       1.772   8.181  14.297  1.00 74.18           O  
ATOM   1236  CG1 VAL C 112      -0.506  10.430  14.706  1.00 74.18           C  
ATOM   1237  CG2 VAL C 112      -1.262  10.240  17.094  1.00 74.18           C  
ATOM   1238  N   TYR C 113       2.937   9.692  15.433  1.00 72.77           N  
ATOM   1239  CA  TYR C 113       4.021   9.685  14.458  1.00 72.77           C  
ATOM   1240  C   TYR C 113       4.674   8.310  14.377  1.00 72.77           C  
ATOM   1241  CB  TYR C 113       5.072  10.741  14.813  1.00 72.77           C  
ATOM   1242  O   TYR C 113       5.024   7.845  13.290  1.00 72.77           O  
ATOM   1243  CG  TYR C 113       4.722  12.130  14.338  1.00 72.77           C  
ATOM   1244  CD1 TYR C 113       4.535  12.398  12.984  1.00 72.77           C  
ATOM   1245  CD2 TYR C 113       4.577  13.177  15.242  1.00 72.77           C  
ATOM   1246  CE1 TYR C 113       4.214  13.677  12.541  1.00 72.77           C  
ATOM   1247  CE2 TYR C 113       4.256  14.460  14.810  1.00 72.77           C  
ATOM   1248  OH  TYR C 113       3.758  15.968  13.028  1.00 72.77           O  
ATOM   1249  CZ  TYR C 113       4.076  14.700  13.460  1.00 72.77           C  
ATOM   1250  N   PHE C 114       4.796   7.746  15.511  1.00 76.28           N  
ATOM   1251  CA  PHE C 114       5.383   6.412  15.555  1.00 76.28           C  
ATOM   1252  C   PHE C 114       4.542   5.423  14.758  1.00 76.28           C  
ATOM   1253  CB  PHE C 114       5.524   5.933  17.004  1.00 76.28           C  
ATOM   1254  O   PHE C 114       5.071   4.671  13.937  1.00 76.28           O  
ATOM   1255  CG  PHE C 114       6.106   4.552  17.132  1.00 76.28           C  
ATOM   1256  CD1 PHE C 114       5.290   3.461  17.408  1.00 76.28           C  
ATOM   1257  CD2 PHE C 114       7.471   4.343  16.977  1.00 76.28           C  
ATOM   1258  CE1 PHE C 114       5.826   2.181  17.527  1.00 76.28           C  
ATOM   1259  CE2 PHE C 114       8.014   3.067  17.095  1.00 76.28           C  
ATOM   1260  CZ  PHE C 114       7.190   1.988  17.371  1.00 76.28           C  
ATOM   1261  N   LEU C 115       3.265   5.472  14.969  1.00 76.53           N  
ATOM   1262  CA  LEU C 115       2.360   4.557  14.282  1.00 76.53           C  
ATOM   1263  C   LEU C 115       2.356   4.821  12.780  1.00 76.53           C  
ATOM   1264  CB  LEU C 115       0.940   4.689  14.839  1.00 76.53           C  
ATOM   1265  O   LEU C 115       2.342   3.883  11.980  1.00 76.53           O  
ATOM   1266  CG  LEU C 115       0.711   4.139  16.248  1.00 76.53           C  
ATOM   1267  CD1 LEU C 115      -0.693   4.488  16.731  1.00 76.53           C  
ATOM   1268  CD2 LEU C 115       0.932   2.630  16.276  1.00 76.53           C  
ATOM   1269  N   GLN C 116       2.356   5.995  12.393  1.00 76.27           N  
ATOM   1270  CA  GLN C 116       2.397   6.356  10.980  1.00 76.27           C  
ATOM   1271  C   GLN C 116       3.685   5.867  10.325  1.00 76.27           C  
ATOM   1272  CB  GLN C 116       2.263   7.870  10.808  1.00 76.27           C  
ATOM   1273  O   GLN C 116       3.671   5.411   9.179  1.00 76.27           O  
ATOM   1274  CG  GLN C 116       0.836   8.381  10.951  1.00 76.27           C  
ATOM   1275  CD  GLN C 116       0.730   9.884  10.780  1.00 76.27           C  
ATOM   1276  NE2 GLN C 116      -0.494  10.381  10.635  1.00 76.27           N  
ATOM   1277  OE1 GLN C 116       1.741  10.595  10.779  1.00 76.27           O  
ATOM   1278  N   SER C 117       4.775   5.944  11.057  1.00 76.33           N  
ATOM   1279  CA  SER C 117       6.057   5.473  10.542  1.00 76.33           C  
ATOM   1280  C   SER C 117       6.033   3.968  10.293  1.00 76.33           C  
ATOM   1281  CB  SER C 117       7.185   5.819  11.514  1.00 76.33           C  
ATOM   1282  O   SER C 117       6.530   3.496   9.268  1.00 76.33           O  
ATOM   1283  OG  SER C 117       8.428   5.334  11.035  1.00 76.33           O  
ATOM   1284  N   ILE C 118       5.464   3.331  11.167  1.00 77.89           N  
ATOM   1285  CA  ILE C 118       5.369   1.881  11.029  1.00 77.89           C  
ATOM   1286  C   ILE C 118       4.548   1.534   9.789  1.00 77.89           C  
ATOM   1287  CB  ILE C 118       4.744   1.233  12.284  1.00 77.89           C  
ATOM   1288  O   ILE C 118       4.930   0.658   9.010  1.00 77.89           O  
ATOM   1289  CG1 ILE C 118       5.677   1.396  13.490  1.00 77.89           C  
ATOM   1290  CG2 ILE C 118       4.430  -0.244  12.030  1.00 77.89           C  
ATOM   1291  CD1 ILE C 118       5.098   0.869  14.796  1.00 77.89           C  
ATOM   1292  N   ASN C 119       3.431   2.168   9.642  1.00 78.71           N  
ATOM   1293  CA  ASN C 119       2.592   1.952   8.467  1.00 78.71           C  
ATOM   1294  C   ASN C 119       3.340   2.275   7.177  1.00 78.71           C  
ATOM   1295  CB  ASN C 119       1.312   2.785   8.562  1.00 78.71           C  
ATOM   1296  O   ASN C 119       3.216   1.554   6.185  1.00 78.71           O  
ATOM   1297  CG  ASN C 119       0.233   2.107   9.384  1.00 78.71           C  
ATOM   1298  ND2 ASN C 119      -0.427   2.874  10.244  1.00 78.71           N  
ATOM   1299  OD1 ASN C 119      -0.004   0.904   9.247  1.00 78.71           O  
ATOM   1300  N   PHE C 120       4.043   3.341   7.213  1.00 78.69           N  
ATOM   1301  CA  PHE C 120       4.827   3.748   6.053  1.00 78.69           C  
ATOM   1302  C   PHE C 120       5.862   2.687   5.699  1.00 78.69           C  
ATOM   1303  CB  PHE C 120       5.517   5.090   6.313  1.00 78.69           C  
ATOM   1304  O   PHE C 120       6.022   2.333   4.529  1.00 78.69           O  
ATOM   1305  CG  PHE C 120       6.267   5.628   5.125  1.00 78.69           C  
ATOM   1306  CD1 PHE C 120       7.655   5.589   5.084  1.00 78.69           C  
ATOM   1307  CD2 PHE C 120       5.582   6.174   4.046  1.00 78.69           C  
ATOM   1308  CE1 PHE C 120       8.351   6.086   3.985  1.00 78.69           C  
ATOM   1309  CE2 PHE C 120       6.271   6.673   2.944  1.00 78.69           C  
ATOM   1310  CZ  PHE C 120       7.656   6.629   2.916  1.00 78.69           C  
ATOM   1311  N   VAL C 121       6.556   2.195   6.733  1.00 77.55           N  
ATOM   1312  CA  VAL C 121       7.560   1.158   6.520  1.00 77.55           C  
ATOM   1313  C   VAL C 121       6.904  -0.079   5.911  1.00 77.55           C  
ATOM   1314  CB  VAL C 121       8.279   0.786   7.836  1.00 77.55           C  
ATOM   1315  O   VAL C 121       7.460  -0.699   5.001  1.00 77.55           O  
ATOM   1316  CG1 VAL C 121       9.164  -0.443   7.639  1.00 77.55           C  
ATOM   1317  CG2 VAL C 121       9.104   1.967   8.345  1.00 77.55           C  
ATOM   1318  N   ARG C 122       5.800  -0.359   6.387  1.00 79.63           N  
ATOM   1319  CA  ARG C 122       5.066  -1.505   5.858  1.00 79.63           C  
ATOM   1320  C   ARG C 122       4.769  -1.327   4.373  1.00 79.63           C  
ATOM   1321  CB  ARG C 122       3.763  -1.713   6.632  1.00 79.63           C  
ATOM   1322  O   ARG C 122       4.937  -2.260   3.585  1.00 79.63           O  
ATOM   1323  CG  ARG C 122       3.080  -3.040   6.344  1.00 79.63           C  
ATOM   1324  CD  ARG C 122       1.777  -3.184   7.118  1.00 79.63           C  
ATOM   1325  NE  ARG C 122       1.113  -4.450   6.824  1.00 79.63           N  
ATOM   1326  NH1 ARG C 122      -0.793  -3.970   8.039  1.00 79.63           N  
ATOM   1327  NH2 ARG C 122      -0.602  -5.973   6.941  1.00 79.63           N  
ATOM   1328  CZ  ARG C 122      -0.093  -4.795   7.269  1.00 79.63           C  
ATOM   1329  N   ILE C 123       4.326  -0.182   3.990  1.00 74.76           N  
ATOM   1330  CA  ILE C 123       4.020   0.118   2.596  1.00 74.76           C  
ATOM   1331  C   ILE C 123       5.282  -0.023   1.748  1.00 74.76           C  
ATOM   1332  CB  ILE C 123       3.425   1.535   2.440  1.00 74.76           C  
ATOM   1333  O   ILE C 123       5.249  -0.615   0.667  1.00 74.76           O  
ATOM   1334  CG1 ILE C 123       2.018   1.593   3.046  1.00 74.76           C  
ATOM   1335  CG2 ILE C 123       3.404   1.954   0.967  1.00 74.76           C  
ATOM   1336  CD1 ILE C 123       1.452   3.002   3.165  1.00 74.76           C  
ATOM   1337  N   ILE C 124       6.392   0.501   2.253  1.00 72.49           N  
ATOM   1338  CA  ILE C 124       7.658   0.443   1.530  1.00 72.49           C  
ATOM   1339  C   ILE C 124       8.070  -1.014   1.328  1.00 72.49           C  
ATOM   1340  CB  ILE C 124       8.770   1.216   2.274  1.00 72.49           C  
ATOM   1341  O   ILE C 124       8.500  -1.398   0.238  1.00 72.49           O  
ATOM   1342  CG1 ILE C 124       8.465   2.719   2.276  1.00 72.49           C  
ATOM   1343  CG2 ILE C 124      10.137   0.936   1.644  1.00 72.49           C  
ATOM   1344  CD1 ILE C 124       9.533   3.566   2.954  1.00 72.49           C  
ATOM   1345  N   MET C 125       7.975  -1.677   2.377  1.00 77.53           N  
ATOM   1346  CA  MET C 125       8.353  -3.086   2.310  1.00 77.53           C  
ATOM   1347  C   MET C 125       7.495  -3.832   1.293  1.00 77.53           C  
ATOM   1348  CB  MET C 125       8.224  -3.744   3.685  1.00 77.53           C  
ATOM   1349  O   MET C 125       8.000  -4.670   0.544  1.00 77.53           O  
ATOM   1350  CG  MET C 125       9.280  -3.293   4.682  1.00 77.53           C  
ATOM   1351  SD  MET C 125      10.972  -3.806   4.192  1.00 77.53           S  
ATOM   1352  CE  MET C 125      10.867  -5.591   4.495  1.00 77.53           C  
ATOM   1353  N   ARG C 126       6.288  -3.530   1.259  1.00 73.25           N  
ATOM   1354  CA  ARG C 126       5.385  -4.159   0.300  1.00 73.25           C  
ATOM   1355  C   ARG C 126       5.750  -3.774  -1.130  1.00 73.25           C  
ATOM   1356  CB  ARG C 126       3.934  -3.771   0.593  1.00 73.25           C  
ATOM   1357  O   ARG C 126       5.721  -4.615  -2.031  1.00 73.25           O  
ATOM   1358  CG  ARG C 126       3.318  -4.526   1.760  1.00 73.25           C  
ATOM   1359  CD  ARG C 126       1.817  -4.289   1.855  1.00 73.25           C  
ATOM   1360  NE  ARG C 126       1.232  -4.992   2.993  1.00 73.25           N  
ATOM   1361  NH1 ARG C 126      -0.920  -4.241   2.615  1.00 73.25           N  
ATOM   1362  NH2 ARG C 126      -0.481  -5.630   4.384  1.00 73.25           N  
ATOM   1363  CZ  ARG C 126      -0.055  -4.953   3.328  1.00 73.25           C  
ATOM   1364  N   LEU C 127       6.058  -2.525  -1.309  1.00 71.35           N  
ATOM   1365  CA  LEU C 127       6.516  -2.066  -2.616  1.00 71.35           C  
ATOM   1366  C   LEU C 127       7.794  -2.789  -3.029  1.00 71.35           C  
ATOM   1367  CB  LEU C 127       6.752  -0.554  -2.602  1.00 71.35           C  
ATOM   1368  O   LEU C 127       7.959  -3.149  -4.196  1.00 71.35           O  
ATOM   1369  CG  LEU C 127       5.503   0.327  -2.559  1.00 71.35           C  
ATOM   1370  CD1 LEU C 127       5.889   1.783  -2.318  1.00 71.35           C  
ATOM   1371  CD2 LEU C 127       4.705   0.187  -3.851  1.00 71.35           C  
ATOM   1372  N   TRP C 128       8.631  -2.876  -2.023  1.00 73.81           N  
ATOM   1373  CA  TRP C 128       9.888  -3.583  -2.244  1.00 73.81           C  
ATOM   1374  C   TRP C 128       9.634  -5.010  -2.718  1.00 73.81           C  
ATOM   1375  CB  TRP C 128      10.728  -3.599  -0.964  1.00 73.81           C  
ATOM   1376  O   TRP C 128      10.244  -5.466  -3.688  1.00 73.81           O  
ATOM   1377  CG  TRP C 128      12.066  -4.257  -1.122  1.00 73.81           C  
ATOM   1378  CD1 TRP C 128      13.026  -3.960  -2.049  1.00 73.81           C  
ATOM   1379  CD2 TRP C 128      12.589  -5.329  -0.331  1.00 73.81           C  
ATOM   1380  CE2 TRP C 128      13.874  -5.631  -0.834  1.00 73.81           C  
ATOM   1381  CE3 TRP C 128      12.096  -6.062   0.756  1.00 73.81           C  
ATOM   1382  NE1 TRP C 128      14.116  -4.783  -1.881  1.00 73.81           N  
ATOM   1383  CH2 TRP C 128      14.166  -7.340   0.776  1.00 73.81           C  
ATOM   1384  CZ2 TRP C 128      14.673  -6.638  -0.286  1.00 73.81           C  
ATOM   1385  CZ3 TRP C 128      12.893  -7.064   1.300  1.00 73.81           C  
ATOM   1386  N   LEU C 129       8.832  -5.683  -2.108  1.00 71.22           N  
ATOM   1387  CA  LEU C 129       8.504  -7.056  -2.475  1.00 71.22           C  
ATOM   1388  C   LEU C 129       7.935  -7.119  -3.888  1.00 71.22           C  
ATOM   1389  CB  LEU C 129       7.503  -7.652  -1.482  1.00 71.22           C  
ATOM   1390  O   LEU C 129       8.281  -8.015  -4.662  1.00 71.22           O  
ATOM   1391  CG  LEU C 129       7.380  -9.176  -1.475  1.00 71.22           C  
ATOM   1392  CD1 LEU C 129       8.447  -9.789  -0.573  1.00 71.22           C  
ATOM   1393  CD2 LEU C 129       5.986  -9.599  -1.026  1.00 71.22           C  
ATOM   1394  N   CYS C 130       7.065  -6.208  -4.186  1.00 65.47           N  
ATOM   1395  CA  CYS C 130       6.474  -6.151  -5.518  1.00 65.47           C  
ATOM   1396  C   CYS C 130       7.542  -5.914  -6.579  1.00 65.47           C  
ATOM   1397  CB  CYS C 130       5.419  -5.047  -5.589  1.00 65.47           C  
ATOM   1398  O   CYS C 130       7.467  -6.469  -7.676  1.00 65.47           O  
ATOM   1399  SG  CYS C 130       3.822  -5.520  -4.890  1.00 65.47           S  
ATOM   1400  N   TRP C 131       8.385  -5.024  -6.217  1.00 66.33           N  
ATOM   1401  CA  TRP C 131       9.490  -4.753  -7.130  1.00 66.33           C  
ATOM   1402  C   TRP C 131      10.313  -6.013  -7.378  1.00 66.33           C  
ATOM   1403  CB  TRP C 131      10.387  -3.643  -6.575  1.00 66.33           C  
ATOM   1404  O   TRP C 131      10.711  -6.290  -8.512  1.00 66.33           O  
ATOM   1405  CG  TRP C 131      11.531  -3.279  -7.473  1.00 66.33           C  
ATOM   1406  CD1 TRP C 131      11.461  -2.642  -8.681  1.00 66.33           C  
ATOM   1407  CD2 TRP C 131      12.919  -3.536  -7.234  1.00 66.33           C  
ATOM   1408  CE2 TRP C 131      13.634  -3.026  -8.341  1.00 66.33           C  
ATOM   1409  CE3 TRP C 131      13.627  -4.148  -6.191  1.00 66.33           C  
ATOM   1410  NE1 TRP C 131      12.723  -2.487  -9.207  1.00 66.33           N  
ATOM   1411  CH2 TRP C 131      15.694  -3.713  -7.399  1.00 66.33           C  
ATOM   1412  CZ2 TRP C 131      15.026  -3.110  -8.433  1.00 66.33           C  
ATOM   1413  CZ3 TRP C 131      15.012  -4.230  -6.285  1.00 66.33           C  
ATOM   1414  N   LYS C 132      10.504  -6.809  -6.392  1.00 64.40           N  
ATOM   1415  CA  LYS C 132      11.289  -8.035  -6.496  1.00 64.40           C  
ATOM   1416  C   LYS C 132      10.586  -9.064  -7.377  1.00 64.40           C  
ATOM   1417  CB  LYS C 132      11.552  -8.625  -5.110  1.00 64.40           C  
ATOM   1418  O   LYS C 132      11.235  -9.789  -8.134  1.00 64.40           O  
ATOM   1419  CG  LYS C 132      12.878  -9.361  -4.991  1.00 64.40           C  
ATOM   1420  CD  LYS C 132      13.135  -9.823  -3.563  1.00 64.40           C  
ATOM   1421  CE  LYS C 132      14.432 -10.614  -3.455  1.00 64.40           C  
ATOM   1422  NZ  LYS C 132      14.735 -10.991  -2.042  1.00 64.40           N  
ATOM   1423  N   CYS C 133       9.236  -9.179  -7.268  1.00 58.85           N  
ATOM   1424  CA  CYS C 133       8.463 -10.169  -8.009  1.00 58.85           C  
ATOM   1425  C   CYS C 133       8.120  -9.660  -9.404  1.00 58.85           C  
ATOM   1426  CB  CYS C 133       7.181 -10.522  -7.256  1.00 58.85           C  
ATOM   1427  O   CYS C 133       7.678 -10.429 -10.259  1.00 58.85           O  
ATOM   1428  SG  CYS C 133       7.444 -11.626  -5.850  1.00 58.85           S  
ATOM   1429  N   ARG C 134       8.610  -8.517  -9.665  1.00 52.84           N  
ATOM   1430  CA  ARG C 134       8.305  -7.880 -10.942  1.00 52.84           C  
ATOM   1431  C   ARG C 134       6.818  -7.985 -11.265  1.00 52.84           C  
ATOM   1432  CB  ARG C 134       9.131  -8.507 -12.067  1.00 52.84           C  
ATOM   1433  O   ARG C 134       6.442  -8.209 -12.418  1.00 52.84           O  
ATOM   1434  CG  ARG C 134       9.768  -7.493 -13.003  1.00 52.84           C  
ATOM   1435  CD  ARG C 134      10.665  -8.162 -14.035  1.00 52.84           C  
ATOM   1436  NE  ARG C 134      11.301  -7.184 -14.913  1.00 52.84           N  
ATOM   1437  NH1 ARG C 134      12.330  -8.753 -16.260  1.00 52.84           N  
ATOM   1438  NH2 ARG C 134      12.604  -6.517 -16.682  1.00 52.84           N  
ATOM   1439  CZ  ARG C 134      12.077  -7.487 -15.950  1.00 52.84           C  
ATOM   1440  N   SER C 135       6.060  -8.131 -10.208  1.00 50.39           N  
ATOM   1441  CA  SER C 135       4.612  -8.175 -10.381  1.00 50.39           C  
ATOM   1442  C   SER C 135       4.035  -6.776 -10.569  1.00 50.39           C  
ATOM   1443  CB  SER C 135       3.949  -8.852  -9.181  1.00 50.39           C  
ATOM   1444  O   SER C 135       4.552  -5.805 -10.012  1.00 50.39           O  
ATOM   1445  OG  SER C 135       3.181  -7.920  -8.439  1.00 50.39           O  
ATOM   1446  N   LYS C 136       3.269  -6.635 -11.626  1.00 44.01           N  
ATOM   1447  CA  LYS C 136       2.692  -5.348 -12.006  1.00 44.01           C  
ATOM   1448  C   LYS C 136       1.647  -4.894 -10.991  1.00 44.01           C  
ATOM   1449  CB  LYS C 136       2.068  -5.429 -13.400  1.00 44.01           C  
ATOM   1450  O   LYS C 136       1.406  -3.695 -10.834  1.00 44.01           O  
ATOM   1451  CG  LYS C 136       3.084  -5.457 -14.532  1.00 44.01           C  
ATOM   1452  CD  LYS C 136       2.404  -5.423 -15.894  1.00 44.01           C  
ATOM   1453  CE  LYS C 136       3.418  -5.498 -17.028  1.00 44.01           C  
ATOM   1454  NZ  LYS C 136       2.754  -5.480 -18.366  1.00 44.01           N  
ATOM   1455  N   ASN C 137       1.251  -5.715  -9.941  1.00 43.88           N  
ATOM   1456  CA  ASN C 137       0.184  -5.097  -9.160  1.00 43.88           C  
ATOM   1457  C   ASN C 137       0.306  -5.438  -7.677  1.00 43.88           C  
ATOM   1458  CB  ASN C 137      -1.186  -5.522  -9.691  1.00 43.88           C  
ATOM   1459  O   ASN C 137      -0.593  -6.052  -7.101  1.00 43.88           O  
ATOM   1460  CG  ASN C 137      -1.519  -4.884 -11.025  1.00 43.88           C  
ATOM   1461  ND2 ASN C 137      -2.295  -5.586 -11.842  1.00 43.88           N  
ATOM   1462  OD1 ASN C 137      -1.082  -3.768 -11.320  1.00 43.88           O  
ATOM   1463  N   PRO C 138       1.492  -5.232  -7.179  1.00 45.12           N  
ATOM   1464  CA  PRO C 138       1.722  -5.761  -5.832  1.00 45.12           C  
ATOM   1465  C   PRO C 138       0.976  -4.977  -4.755  1.00 45.12           C  
ATOM   1466  CB  PRO C 138       3.237  -5.627  -5.655  1.00 45.12           C  
ATOM   1467  O   PRO C 138       0.665  -5.523  -3.693  1.00 45.12           O  
ATOM   1468  CG  PRO C 138       3.680  -4.769  -6.796  1.00 45.12           C  
ATOM   1469  CD  PRO C 138       2.549  -4.659  -7.778  1.00 45.12           C  
ATOM   1470  N   LEU C 139       0.633  -3.707  -5.136  1.00 50.28           N  
ATOM   1471  CA  LEU C 139       0.024  -2.926  -4.066  1.00 50.28           C  
ATOM   1472  C   LEU C 139      -1.399  -3.401  -3.788  1.00 50.28           C  
ATOM   1473  CB  LEU C 139       0.016  -1.438  -4.426  1.00 50.28           C  
ATOM   1474  O   LEU C 139      -1.967  -3.092  -2.738  1.00 50.28           O  
ATOM   1475  CG  LEU C 139       1.281  -0.650  -4.082  1.00 50.28           C  
ATOM   1476  CD1 LEU C 139       1.591   0.361  -5.181  1.00 50.28           C  
ATOM   1477  CD2 LEU C 139       1.129   0.047  -2.735  1.00 50.28           C  
ATOM   1478  N   LEU C 140      -1.685  -4.312  -4.634  1.00 49.16           N  
ATOM   1479  CA  LEU C 140      -3.076  -4.740  -4.533  1.00 49.16           C  
ATOM   1480  C   LEU C 140      -3.219  -5.894  -3.547  1.00 49.16           C  
ATOM   1481  CB  LEU C 140      -3.609  -5.157  -5.906  1.00 49.16           C  
ATOM   1482  O   LEU C 140      -4.246  -6.020  -2.877  1.00 49.16           O  
ATOM   1483  CG  LEU C 140      -4.443  -4.115  -6.654  1.00 49.16           C  
ATOM   1484  CD1 LEU C 140      -3.845  -3.849  -8.032  1.00 49.16           C  
ATOM   1485  CD2 LEU C 140      -5.891  -4.575  -6.774  1.00 49.16           C  
ATOM   1486  N   TYR C 141      -1.954  -6.459  -3.341  1.00 50.93           N  
ATOM   1487  CA  TYR C 141      -2.128  -7.646  -2.511  1.00 50.93           C  
ATOM   1488  C   TYR C 141      -1.416  -7.484  -1.173  1.00 50.93           C  
ATOM   1489  CB  TYR C 141      -1.603  -8.890  -3.234  1.00 50.93           C  
ATOM   1490  O   TYR C 141      -0.322  -6.918  -1.109  1.00 50.93           O  
ATOM   1491  CG  TYR C 141      -2.325  -9.190  -4.525  1.00 50.93           C  
ATOM   1492  CD1 TYR C 141      -3.585  -9.783  -4.520  1.00 50.93           C  
ATOM   1493  CD2 TYR C 141      -1.747  -8.884  -5.753  1.00 50.93           C  
ATOM   1494  CE1 TYR C 141      -4.253 -10.064  -5.707  1.00 50.93           C  
ATOM   1495  CE2 TYR C 141      -2.406  -9.160  -6.946  1.00 50.93           C  
ATOM   1496  OH  TYR C 141      -4.313 -10.024  -8.092  1.00 50.93           O  
ATOM   1497  CZ  TYR C 141      -3.657  -9.749  -6.914  1.00 50.93           C  
ATOM   1498  N   ASP C 142      -2.167  -7.566  -0.135  1.00 51.07           N  
ATOM   1499  CA  ASP C 142      -1.636  -7.536   1.224  1.00 51.07           C  
ATOM   1500  C   ASP C 142      -0.934  -8.848   1.569  1.00 51.07           C  
ATOM   1501  CB  ASP C 142      -2.754  -7.257   2.231  1.00 51.07           C  
ATOM   1502  O   ASP C 142      -1.477  -9.673   2.306  1.00 51.07           O  
ATOM   1503  CG  ASP C 142      -2.286  -6.447   3.427  1.00 51.07           C  
ATOM   1504  OD1 ASP C 142      -1.073  -6.166   3.537  1.00 51.07           O  
ATOM   1505  OD2 ASP C 142      -3.137  -6.089   4.270  1.00 51.07           O  
ATOM   1506  N   ALA C 143       0.072  -9.179   0.730  1.00 55.48           N  
ATOM   1507  CA  ALA C 143       0.726 -10.458   0.994  1.00 55.48           C  
ATOM   1508  C   ALA C 143       2.157 -10.252   1.482  1.00 55.48           C  
ATOM   1509  CB  ALA C 143       0.715 -11.331  -0.259  1.00 55.48           C  
ATOM   1510  O   ALA C 143       2.820  -9.288   1.092  1.00 55.48           O  
ATOM   1511  N   ASN C 144       2.543 -11.026   2.379  1.00 58.49           N  
ATOM   1512  CA  ASN C 144       3.894 -10.972   2.926  1.00 58.49           C  
ATOM   1513  C   ASN C 144       4.866 -11.814   2.104  1.00 58.49           C  
ATOM   1514  CB  ASN C 144       3.902 -11.427   4.387  1.00 58.49           C  
ATOM   1515  O   ASN C 144       6.082 -11.651   2.213  1.00 58.49           O  
ATOM   1516  CG  ASN C 144       3.136 -10.485   5.295  1.00 58.49           C  
ATOM   1517  ND2 ASN C 144       2.552 -11.030   6.357  1.00 58.49           N  
ATOM   1518  OD1 ASN C 144       3.068  -9.279   5.045  1.00 58.49           O  
ATOM   1519  N   TYR C 145       4.238 -12.606   1.268  1.00 56.75           N  
ATOM   1520  CA  TYR C 145       5.051 -13.482   0.431  1.00 56.75           C  
ATOM   1521  C   TYR C 145       4.484 -13.567  -0.981  1.00 56.75           C  
ATOM   1522  CB  TYR C 145       5.136 -14.883   1.044  1.00 56.75           C  
ATOM   1523  O   TYR C 145       3.273 -13.444  -1.179  1.00 56.75           O  
ATOM   1524  CG  TYR C 145       5.668 -14.896   2.457  1.00 56.75           C  
ATOM   1525  CD1 TYR C 145       7.036 -14.979   2.706  1.00 56.75           C  
ATOM   1526  CD2 TYR C 145       4.804 -14.826   3.544  1.00 56.75           C  
ATOM   1527  CE1 TYR C 145       7.531 -14.994   4.006  1.00 56.75           C  
ATOM   1528  CE2 TYR C 145       5.288 -14.840   4.849  1.00 56.75           C  
ATOM   1529  OH  TYR C 145       7.134 -14.937   6.358  1.00 56.75           O  
ATOM   1530  CZ  TYR C 145       6.650 -14.923   5.069  1.00 56.75           C  
ATOM   1531  N   PHE C 146       5.408 -13.705  -1.829  1.00 63.78           N  
ATOM   1532  CA  PHE C 146       4.972 -13.924  -3.203  1.00 63.78           C  
ATOM   1533  C   PHE C 146       5.632 -15.166  -3.790  1.00 63.78           C  
ATOM   1534  CB  PHE C 146       5.289 -12.702  -4.071  1.00 63.78           C  
ATOM   1535  O   PHE C 146       6.835 -15.375  -3.620  1.00 63.78           O  
ATOM   1536  CG  PHE C 146       4.340 -11.551  -3.869  1.00 63.78           C  
ATOM   1537  CD1 PHE C 146       3.179 -11.449  -4.626  1.00 63.78           C  
ATOM   1538  CD2 PHE C 146       4.609 -10.572  -2.922  1.00 63.78           C  
ATOM   1539  CE1 PHE C 146       2.299 -10.385  -4.441  1.00 63.78           C  
ATOM   1540  CE2 PHE C 146       3.735  -9.506  -2.732  1.00 63.78           C  
ATOM   1541  CZ  PHE C 146       2.581  -9.414  -3.493  1.00 63.78           C  
ATOM   1542  N   LEU C 147       4.754 -15.937  -4.345  1.00 61.63           N  
ATOM   1543  CA  LEU C 147       5.254 -17.094  -5.079  1.00 61.63           C  
ATOM   1544  C   LEU C 147       5.241 -16.831  -6.582  1.00 61.63           C  
ATOM   1545  CB  LEU C 147       4.416 -18.335  -4.760  1.00 61.63           C  
ATOM   1546  O   LEU C 147       4.178 -16.621  -7.170  1.00 61.63           O  
ATOM   1547  CG  LEU C 147       4.896 -19.652  -5.369  1.00 61.63           C  
ATOM   1548  CD1 LEU C 147       6.165 -20.129  -4.671  1.00 61.63           C  
ATOM   1549  CD2 LEU C 147       3.803 -20.712  -5.283  1.00 61.63           C  
ATOM   1550  N   CYS C 148       6.456 -16.766  -7.012  1.00 61.33           N  
ATOM   1551  CA  CYS C 148       6.557 -16.528  -8.448  1.00 61.33           C  
ATOM   1552  C   CYS C 148       6.906 -17.813  -9.190  1.00 61.33           C  
ATOM   1553  CB  CYS C 148       7.606 -15.457  -8.742  1.00 61.33           C  
ATOM   1554  O   CYS C 148       7.924 -18.444  -8.901  1.00 61.33           O  
ATOM   1555  SG  CYS C 148       7.099 -13.790  -8.266  1.00 61.33           S  
ATOM   1556  N   TRP C 149       5.920 -18.165 -10.012  1.00 56.30           N  
ATOM   1557  CA  TRP C 149       6.084 -19.361 -10.830  1.00 56.30           C  
ATOM   1558  C   TRP C 149       6.490 -18.996 -12.254  1.00 56.30           C  
ATOM   1559  CB  TRP C 149       4.792 -20.182 -10.849  1.00 56.30           C  
ATOM   1560  O   TRP C 149       5.740 -18.325 -12.967  1.00 56.30           O  
ATOM   1561  CG  TRP C 149       4.929 -21.519 -11.513  1.00 56.30           C  
ATOM   1562  CD1 TRP C 149       6.077 -22.243 -11.680  1.00 56.30           C  
ATOM   1563  CD2 TRP C 149       3.879 -22.290 -12.105  1.00 56.30           C  
ATOM   1564  CE2 TRP C 149       4.463 -23.472 -12.612  1.00 56.30           C  
ATOM   1565  CE3 TRP C 149       2.499 -22.097 -12.255  1.00 56.30           C  
ATOM   1566  NE1 TRP C 149       5.804 -23.418 -12.340  1.00 56.30           N  
ATOM   1567  CH2 TRP C 149       2.366 -24.244 -13.392  1.00 56.30           C  
ATOM   1568  CZ2 TRP C 149       3.714 -24.458 -13.259  1.00 56.30           C  
ATOM   1569  CZ3 TRP C 149       1.755 -23.079 -12.899  1.00 56.30           C  
ATOM   1570  N   HIS C 150       7.694 -19.301 -12.533  1.00 54.63           N  
ATOM   1571  CA  HIS C 150       8.207 -18.989 -13.863  1.00 54.63           C  
ATOM   1572  C   HIS C 150       8.139 -20.206 -14.779  1.00 54.63           C  
ATOM   1573  CB  HIS C 150       9.646 -18.477 -13.775  1.00 54.63           C  
ATOM   1574  O   HIS C 150       8.859 -21.185 -14.572  1.00 54.63           O  
ATOM   1575  CG  HIS C 150       9.749 -17.048 -13.344  1.00 54.63           C  
ATOM   1576  CD2 HIS C 150      10.517 -16.459 -12.397  1.00 54.63           C  
ATOM   1577  ND1 HIS C 150       8.996 -16.043 -13.911  1.00 54.63           N  
ATOM   1578  CE1 HIS C 150       9.298 -14.894 -13.331  1.00 54.63           C  
ATOM   1579  NE2 HIS C 150      10.218 -15.119 -12.408  1.00 54.63           N  
ATOM   1580  N   THR C 151       7.098 -20.198 -15.612  1.00 48.57           N  
ATOM   1581  CA  THR C 151       6.957 -21.264 -16.598  1.00 48.57           C  
ATOM   1582  C   THR C 151       7.540 -20.838 -17.942  1.00 48.57           C  
ATOM   1583  CB  THR C 151       5.481 -21.666 -16.779  1.00 48.57           C  
ATOM   1584  O   THR C 151       8.002 -19.705 -18.094  1.00 48.57           O  
ATOM   1585  CG2 THR C 151       4.848 -22.048 -15.445  1.00 48.57           C  
ATOM   1586  OG1 THR C 151       4.758 -20.564 -17.340  1.00 48.57           O  
ATOM   1587  N   ASN C 152       7.742 -21.823 -18.879  1.00 46.99           N  
ATOM   1588  CA  ASN C 152       8.291 -21.541 -20.201  1.00 46.99           C  
ATOM   1589  C   ASN C 152       7.465 -20.492 -20.940  1.00 46.99           C  
ATOM   1590  CB  ASN C 152       8.384 -22.824 -21.030  1.00 46.99           C  
ATOM   1591  O   ASN C 152       8.010 -19.684 -21.694  1.00 46.99           O  
ATOM   1592  CG  ASN C 152       9.779 -23.418 -21.032  1.00 46.99           C  
ATOM   1593  ND2 ASN C 152       9.892 -24.662 -21.482  1.00 46.99           N  
ATOM   1594  OD1 ASN C 152      10.746 -22.764 -20.633  1.00 46.99           O  
ATOM   1595  N   CYS C 153       6.254 -20.490 -20.516  1.00 42.84           N  
ATOM   1596  CA  CYS C 153       5.345 -19.671 -21.310  1.00 42.84           C  
ATOM   1597  C   CYS C 153       4.892 -18.444 -20.527  1.00 42.84           C  
ATOM   1598  CB  CYS C 153       4.129 -20.488 -21.744  1.00 42.84           C  
ATOM   1599  O   CYS C 153       4.686 -17.376 -21.105  1.00 42.84           O  
ATOM   1600  SG  CYS C 153       4.517 -21.806 -22.917  1.00 42.84           S  
ATOM   1601  N   TYR C 154       4.908 -18.713 -19.123  1.00 38.17           N  
ATOM   1602  CA  TYR C 154       4.295 -17.633 -18.358  1.00 38.17           C  
ATOM   1603  C   TYR C 154       4.939 -17.505 -16.983  1.00 38.17           C  
ATOM   1604  CB  TYR C 154       2.789 -17.868 -18.210  1.00 38.17           C  
ATOM   1605  O   TYR C 154       5.529 -18.461 -16.475  1.00 38.17           O  
ATOM   1606  CG  TYR C 154       2.045 -17.885 -19.523  1.00 38.17           C  
ATOM   1607  CD1 TYR C 154       1.671 -16.698 -20.150  1.00 38.17           C  
ATOM   1608  CD2 TYR C 154       1.713 -19.087 -20.139  1.00 38.17           C  
ATOM   1609  CE1 TYR C 154       0.984 -16.709 -21.359  1.00 38.17           C  
ATOM   1610  CE2 TYR C 154       1.026 -19.109 -21.348  1.00 38.17           C  
ATOM   1611  OH  TYR C 154      -0.014 -17.934 -23.147  1.00 38.17           O  
ATOM   1612  CZ  TYR C 154       0.667 -17.917 -21.950  1.00 38.17           C  
ATOM   1613  N   ASP C 155       4.966 -16.336 -16.475  1.00 46.42           N  
ATOM   1614  CA  ASP C 155       5.332 -16.083 -15.085  1.00 46.42           C  
ATOM   1615  C   ASP C 155       4.097 -15.780 -14.239  1.00 46.42           C  
ATOM   1616  CB  ASP C 155       6.329 -14.925 -14.994  1.00 46.42           C  
ATOM   1617  O   ASP C 155       3.231 -15.005 -14.650  1.00 46.42           O  
ATOM   1618  CG  ASP C 155       7.680 -15.258 -15.601  1.00 46.42           C  
ATOM   1619  OD1 ASP C 155       8.021 -16.455 -15.713  1.00 46.42           O  
ATOM   1620  OD2 ASP C 155       8.413 -14.314 -15.968  1.00 46.42           O  
ATOM   1621  N   TYR C 156       3.970 -16.591 -13.216  1.00 47.08           N  
ATOM   1622  CA  TYR C 156       2.859 -16.367 -12.298  1.00 47.08           C  
ATOM   1623  C   TYR C 156       3.361 -15.901 -10.937  1.00 47.08           C  
ATOM   1624  CB  TYR C 156       2.028 -17.644 -12.139  1.00 47.08           C  
ATOM   1625  O   TYR C 156       4.392 -16.375 -10.453  1.00 47.08           O  
ATOM   1626  CG  TYR C 156       1.427 -18.142 -13.430  1.00 47.08           C  
ATOM   1627  CD1 TYR C 156       0.185 -17.685 -13.866  1.00 47.08           C  
ATOM   1628  CD2 TYR C 156       2.099 -19.071 -14.217  1.00 47.08           C  
ATOM   1629  CE1 TYR C 156      -0.373 -18.144 -15.055  1.00 47.08           C  
ATOM   1630  CE2 TYR C 156       1.550 -19.536 -15.408  1.00 47.08           C  
ATOM   1631  OH  TYR C 156      -0.232 -19.524 -16.995  1.00 47.08           O  
ATOM   1632  CZ  TYR C 156       0.316 -19.067 -15.818  1.00 47.08           C  
ATOM   1633  N   CYS C 157       2.725 -14.798 -10.489  1.00 53.83           N  
ATOM   1634  CA  CYS C 157       3.046 -14.344  -9.141  1.00 53.83           C  
ATOM   1635  C   CYS C 157       1.820 -14.410  -8.237  1.00 53.83           C  
ATOM   1636  CB  CYS C 157       3.591 -12.916  -9.172  1.00 53.83           C  
ATOM   1637  O   CYS C 157       0.795 -13.791  -8.528  1.00 53.83           O  
ATOM   1638  SG  CYS C 157       5.385 -12.818  -8.986  1.00 53.83           S  
ATOM   1639  N   ILE C 158       1.912 -15.233  -7.286  1.00 53.67           N  
ATOM   1640  CA  ILE C 158       0.780 -15.437  -6.389  1.00 53.67           C  
ATOM   1641  C   ILE C 158       1.114 -14.890  -5.003  1.00 53.67           C  
ATOM   1642  CB  ILE C 158       0.393 -16.930  -6.297  1.00 53.67           C  
ATOM   1643  O   ILE C 158       2.119 -15.277  -4.402  1.00 53.67           O  
ATOM   1644  CG1 ILE C 158       0.157 -17.508  -7.697  1.00 53.67           C  
ATOM   1645  CG2 ILE C 158      -0.843 -17.114  -5.412  1.00 53.67           C  
ATOM   1646  CD1 ILE C 158       0.062 -19.027  -7.731  1.00 53.67           C  
ATOM   1647  N   PRO C 159       0.327 -13.879  -4.612  1.00 55.02           N  
ATOM   1648  CA  PRO C 159       0.524 -13.406  -3.240  1.00 55.02           C  
ATOM   1649  C   PRO C 159       0.115 -14.440  -2.194  1.00 55.02           C  
ATOM   1650  CB  PRO C 159      -0.371 -12.167  -3.162  1.00 55.02           C  
ATOM   1651  O   PRO C 159      -0.858 -15.172  -2.392  1.00 55.02           O  
ATOM   1652  CG  PRO C 159      -1.377 -12.353  -4.252  1.00 55.02           C  
ATOM   1653  CD  PRO C 159      -0.799 -13.282  -5.281  1.00 55.02           C  
ATOM   1654  N   TYR C 160       0.989 -14.559  -1.128  1.00 49.19           N  
ATOM   1655  CA  TYR C 160       0.729 -15.568  -0.108  1.00 49.19           C  
ATOM   1656  C   TYR C 160       0.882 -14.981   1.290  1.00 49.19           C  
ATOM   1657  CB  TYR C 160       1.671 -16.762  -0.279  1.00 49.19           C  
ATOM   1658  O   TYR C 160       1.834 -14.245   1.561  1.00 49.19           O  
ATOM   1659  CG  TYR C 160       1.124 -18.053   0.281  1.00 49.19           C  
ATOM   1660  CD1 TYR C 160       1.513 -18.509   1.538  1.00 49.19           C  
ATOM   1661  CD2 TYR C 160       0.219 -18.819  -0.446  1.00 49.19           C  
ATOM   1662  CE1 TYR C 160       1.013 -19.699   2.058  1.00 49.19           C  
ATOM   1663  CE2 TYR C 160      -0.287 -20.010   0.063  1.00 49.19           C  
ATOM   1664  OH  TYR C 160      -0.384 -21.619   1.824  1.00 49.19           O  
ATOM   1665  CZ  TYR C 160       0.114 -20.441   1.314  1.00 49.19           C  
ATOM   1666  N   ASN C 161      -0.242 -14.957   2.200  1.00 41.80           N  
ATOM   1667  CA  ASN C 161      -0.112 -14.424   3.552  1.00 41.80           C  
ATOM   1668  C   ASN C 161       0.256 -15.516   4.553  1.00 41.80           C  
ATOM   1669  CB  ASN C 161      -1.404 -13.725   3.980  1.00 41.80           C  
ATOM   1670  O   ASN C 161       0.675 -15.221   5.674  1.00 41.80           O  
ATOM   1671  CG  ASN C 161      -1.441 -12.265   3.573  1.00 41.80           C  
ATOM   1672  ND2 ASN C 161      -2.630 -11.674   3.592  1.00 41.80           N  
ATOM   1673  OD1 ASN C 161      -0.410 -11.674   3.244  1.00 41.80           O  
ATOM   1674  N   SER C 162      -0.042 -16.806   4.323  1.00 34.03           N  
ATOM   1675  CA  SER C 162       0.248 -17.813   5.339  1.00 34.03           C  
ATOM   1676  C   SER C 162       1.055 -18.969   4.757  1.00 34.03           C  
ATOM   1677  CB  SER C 162      -1.047 -18.343   5.954  1.00 34.03           C  
ATOM   1678  O   SER C 162       0.684 -19.534   3.726  1.00 34.03           O  
ATOM   1679  OG  SER C 162      -0.962 -19.739   6.180  1.00 34.03           O  
ATOM   1680  N   VAL C 163       2.293 -18.860   4.873  1.00 35.50           N  
ATOM   1681  CA  VAL C 163       3.033 -20.077   4.555  1.00 35.50           C  
ATOM   1682  C   VAL C 163       2.842 -21.105   5.668  1.00 35.50           C  
ATOM   1683  CB  VAL C 163       4.537 -19.789   4.347  1.00 35.50           C  
ATOM   1684  O   VAL C 163       3.093 -20.813   6.840  1.00 35.50           O  
ATOM   1685  CG1 VAL C 163       5.287 -21.070   3.988  1.00 35.50           C  
ATOM   1686  CG2 VAL C 163       4.732 -18.730   3.264  1.00 35.50           C  
ATOM   1687  N   THR C 164       1.610 -21.746   5.816  1.00 29.21           N  
ATOM   1688  CA  THR C 164       1.671 -22.850   6.767  1.00 29.21           C  
ATOM   1689  C   THR C 164       2.808 -23.805   6.414  1.00 29.21           C  
ATOM   1690  CB  THR C 164       0.341 -23.624   6.811  1.00 29.21           C  
ATOM   1691  O   THR C 164       3.245 -23.860   5.263  1.00 29.21           O  
ATOM   1692  CG2 THR C 164      -0.743 -22.815   7.516  1.00 29.21           C  
ATOM   1693  OG1 THR C 164      -0.085 -23.907   5.472  1.00 29.21           O  
ATOM   1694  N   SER C 165       3.599 -23.938   7.508  1.00 28.67           N  
ATOM   1695  CA  SER C 165       4.692 -24.891   7.346  1.00 28.67           C  
ATOM   1696  C   SER C 165       4.225 -26.148   6.620  1.00 28.67           C  
ATOM   1697  CB  SER C 165       5.282 -25.267   8.705  1.00 28.67           C  
ATOM   1698  O   SER C 165       5.034 -27.020   6.296  1.00 28.67           O  
ATOM   1699  OG  SER C 165       4.422 -24.864   9.756  1.00 28.67           O  
ATOM   1700  N   SER C 166       2.927 -26.523   6.936  1.00 26.98           N  
ATOM   1701  CA  SER C 166       2.576 -27.881   6.533  1.00 26.98           C  
ATOM   1702  C   SER C 166       2.312 -27.962   5.033  1.00 26.98           C  
ATOM   1703  CB  SER C 166       1.347 -28.368   7.302  1.00 26.98           C  
ATOM   1704  O   SER C 166       1.542 -27.167   4.489  1.00 26.98           O  
ATOM   1705  OG  SER C 166       0.230 -27.536   7.044  1.00 26.98           O  
ATOM   1706  N   ILE C 167       3.426 -28.156   4.447  1.00 31.59           N  
ATOM   1707  CA  ILE C 167       3.388 -28.542   3.040  1.00 31.59           C  
ATOM   1708  C   ILE C 167       2.818 -29.952   2.906  1.00 31.59           C  
ATOM   1709  CB  ILE C 167       4.791 -28.468   2.396  1.00 31.59           C  
ATOM   1710  O   ILE C 167       3.305 -30.888   3.544  1.00 31.59           O  
ATOM   1711  CG1 ILE C 167       5.348 -27.043   2.492  1.00 31.59           C  
ATOM   1712  CG2 ILE C 167       4.742 -28.940   0.940  1.00 31.59           C  
ATOM   1713  CD1 ILE C 167       6.841 -26.941   2.209  1.00 31.59           C  
ATOM   1714  N   VAL C 168       1.491 -30.022   2.891  1.00 29.65           N  
ATOM   1715  CA  VAL C 168       1.004 -31.394   2.800  1.00 29.65           C  
ATOM   1716  C   VAL C 168       1.514 -32.040   1.514  1.00 29.65           C  
ATOM   1717  CB  VAL C 168      -0.539 -31.454   2.851  1.00 29.65           C  
ATOM   1718  O   VAL C 168       1.278 -31.525   0.418  1.00 29.65           O  
ATOM   1719  CG1 VAL C 168      -1.026 -32.899   2.768  1.00 29.65           C  
ATOM   1720  CG2 VAL C 168      -1.057 -30.785   4.123  1.00 29.65           C  
ATOM   1721  N   ILE C 169       2.716 -32.788   1.729  1.00 28.81           N  
ATOM   1722  CA  ILE C 169       3.427 -33.525   0.690  1.00 28.81           C  
ATOM   1723  C   ILE C 169       2.715 -34.847   0.415  1.00 28.81           C  
ATOM   1724  CB  ILE C 169       4.899 -33.781   1.087  1.00 28.81           C  
ATOM   1725  O   ILE C 169       2.543 -35.667   1.320  1.00 28.81           O  
ATOM   1726  CG1 ILE C 169       5.588 -32.464   1.462  1.00 28.81           C  
ATOM   1727  CG2 ILE C 169       5.648 -34.488  -0.046  1.00 28.81           C  
ATOM   1728  CD1 ILE C 169       6.999 -32.638   2.006  1.00 28.81           C  
ATOM   1729  N   THR C 170       1.630 -34.839  -0.300  1.00 26.59           N  
ATOM   1730  CA  THR C 170       1.167 -36.207  -0.507  1.00 26.59           C  
ATOM   1731  C   THR C 170       2.250 -37.049  -1.176  1.00 26.59           C  
ATOM   1732  CB  THR C 170      -0.113 -36.240  -1.362  1.00 26.59           C  
ATOM   1733  O   THR C 170       3.077 -36.525  -1.925  1.00 26.59           O  
ATOM   1734  CG2 THR C 170      -1.329 -35.808  -0.549  1.00 26.59           C  
ATOM   1735  OG1 THR C 170       0.041 -35.354  -2.478  1.00 26.59           O  
ATOM   1736  N   SER C 171       2.670 -38.155  -0.582  1.00 27.61           N  
ATOM   1737  CA  SER C 171       3.707 -39.158  -0.803  1.00 27.61           C  
ATOM   1738  C   SER C 171       3.781 -39.563  -2.271  1.00 27.61           C  
ATOM   1739  CB  SER C 171       3.452 -40.393   0.063  1.00 27.61           C  
ATOM   1740  O   SER C 171       4.414 -40.564  -2.613  1.00 27.61           O  
ATOM   1741  OG  SER C 171       4.294 -41.464  -0.328  1.00 27.61           O  
ATOM   1742  N   GLY C 172       3.128 -39.054  -3.272  1.00 29.70           N  
ATOM   1743  CA  GLY C 172       3.545 -39.984  -4.309  1.00 29.70           C  
ATOM   1744  C   GLY C 172       5.039 -39.956  -4.571  1.00 29.70           C  
ATOM   1745  O   GLY C 172       5.777 -39.223  -3.909  1.00 29.70           O  
ATOM   1746  N   ASP C 173       5.641 -40.033  -5.881  1.00 28.82           N  
ATOM   1747  CA  ASP C 173       7.009 -40.379  -6.255  1.00 28.82           C  
ATOM   1748  C   ASP C 173       7.958 -39.208  -6.010  1.00 28.82           C  
ATOM   1749  CB  ASP C 173       7.071 -40.808  -7.723  1.00 28.82           C  
ATOM   1750  O   ASP C 173       9.140 -39.278  -6.353  1.00 28.82           O  
ATOM   1751  CG  ASP C 173       6.618 -42.241  -7.941  1.00 28.82           C  
ATOM   1752  OD1 ASP C 173       6.545 -43.014  -6.962  1.00 28.82           O  
ATOM   1753  OD2 ASP C 173       6.334 -42.601  -9.104  1.00 28.82           O  
ATOM   1754  N   GLY C 174       7.676 -37.881  -6.057  1.00 29.28           N  
ATOM   1755  CA  GLY C 174       8.512 -36.851  -6.653  1.00 29.28           C  
ATOM   1756  C   GLY C 174       9.601 -36.353  -5.721  1.00 29.28           C  
ATOM   1757  O   GLY C 174       9.624 -36.706  -4.540  1.00 29.28           O  
ATOM   1758  N   THR C 175      10.767 -35.556  -6.278  1.00 28.54           N  
ATOM   1759  CA  THR C 175      12.141 -35.270  -5.881  1.00 28.54           C  
ATOM   1760  C   THR C 175      12.183 -34.143  -4.852  1.00 28.54           C  
ATOM   1761  CB  THR C 175      13.007 -34.890  -7.096  1.00 28.54           C  
ATOM   1762  O   THR C 175      11.412 -33.185  -4.941  1.00 28.54           O  
ATOM   1763  CG2 THR C 175      13.187 -36.078  -8.035  1.00 28.54           C  
ATOM   1764  OG1 THR C 175      12.374 -33.822  -7.811  1.00 28.54           O  
ATOM   1765  N   THR C 176      12.677 -34.172  -3.566  1.00 30.43           N  
ATOM   1766  CA  THR C 176      12.550 -33.409  -2.329  1.00 30.43           C  
ATOM   1767  C   THR C 176      13.493 -32.210  -2.334  1.00 30.43           C  
ATOM   1768  CB  THR C 176      12.839 -34.289  -1.099  1.00 30.43           C  
ATOM   1769  O   THR C 176      13.427 -31.358  -1.446  1.00 30.43           O  
ATOM   1770  CG2 THR C 176      11.683 -35.245  -0.823  1.00 30.43           C  
ATOM   1771  OG1 THR C 176      14.030 -35.050  -1.332  1.00 30.43           O  
ATOM   1772  N   SER C 177      14.834 -32.093  -2.843  1.00 31.30           N  
ATOM   1773  CA  SER C 177      15.911 -31.230  -2.372  1.00 31.30           C  
ATOM   1774  C   SER C 177      15.874 -29.871  -3.062  1.00 31.30           C  
ATOM   1775  CB  SER C 177      17.270 -31.892  -2.605  1.00 31.30           C  
ATOM   1776  O   SER C 177      15.894 -29.793  -4.293  1.00 31.30           O  
ATOM   1777  OG  SER C 177      17.404 -32.304  -3.954  1.00 31.30           O  
ATOM   1778  N   PRO C 178      15.614 -28.685  -2.339  1.00 29.56           N  
ATOM   1779  CA  PRO C 178      15.663 -27.351  -2.941  1.00 29.56           C  
ATOM   1780  C   PRO C 178      17.058 -26.980  -3.442  1.00 29.56           C  
ATOM   1781  CB  PRO C 178      15.233 -26.431  -1.795  1.00 29.56           C  
ATOM   1782  O   PRO C 178      18.059 -27.409  -2.863  1.00 29.56           O  
ATOM   1783  CG  PRO C 178      15.314 -27.284  -0.570  1.00 29.56           C  
ATOM   1784  CD  PRO C 178      15.481 -28.715  -0.995  1.00 29.56           C  
ATOM   1785  N   ILE C 179      17.409 -26.673  -4.752  1.00 31.68           N  
ATOM   1786  CA  ILE C 179      18.688 -26.303  -5.348  1.00 31.68           C  
ATOM   1787  C   ILE C 179      19.039 -24.866  -4.969  1.00 31.68           C  
ATOM   1788  CB  ILE C 179      18.662 -26.461  -6.885  1.00 31.68           C  
ATOM   1789  O   ILE C 179      18.185 -23.977  -5.023  1.00 31.68           O  
ATOM   1790  CG1 ILE C 179      18.319 -27.905  -7.268  1.00 31.68           C  
ATOM   1791  CG2 ILE C 179      20.001 -26.036  -7.494  1.00 31.68           C  
ATOM   1792  CD1 ILE C 179      17.994 -28.094  -8.743  1.00 31.68           C  
ATOM   1793  N   SER C 180      20.113 -24.640  -4.078  1.00 28.03           N  
ATOM   1794  CA  SER C 180      20.614 -23.331  -3.672  1.00 28.03           C  
ATOM   1795  C   SER C 180      20.961 -22.472  -4.884  1.00 28.03           C  
ATOM   1796  CB  SER C 180      21.843 -23.482  -2.775  1.00 28.03           C  
ATOM   1797  O   SER C 180      21.148 -22.991  -5.986  1.00 28.03           O  
ATOM   1798  OG  SER C 180      22.981 -23.845  -3.538  1.00 28.03           O  
ATOM   1799  N   GLU C 181      20.865 -21.076  -4.788  1.00 29.83           N  
ATOM   1800  CA  GLU C 181      21.136 -20.027  -5.767  1.00 29.83           C  
ATOM   1801  C   GLU C 181      22.491 -20.235  -6.437  1.00 29.83           C  
ATOM   1802  CB  GLU C 181      21.082 -18.648  -5.106  1.00 29.83           C  
ATOM   1803  O   GLU C 181      22.641 -19.989  -7.636  1.00 29.83           O  
ATOM   1804  CG  GLU C 181      20.501 -17.560  -5.998  1.00 29.83           C  
ATOM   1805  CD  GLU C 181      20.363 -16.219  -5.296  1.00 29.83           C  
ATOM   1806  OE1 GLU C 181      19.908 -15.243  -5.936  1.00 29.83           O  
ATOM   1807  OE2 GLU C 181      20.713 -16.142  -4.097  1.00 29.83           O  
ATOM   1808  N   HIS C 182      23.604 -20.294  -5.642  1.00 29.69           N  
ATOM   1809  CA  HIS C 182      24.980 -20.247  -6.123  1.00 29.69           C  
ATOM   1810  C   HIS C 182      25.218 -21.285  -7.214  1.00 29.69           C  
ATOM   1811  CB  HIS C 182      25.959 -20.466  -4.968  1.00 29.69           C  
ATOM   1812  O   HIS C 182      26.244 -21.249  -7.898  1.00 29.69           O  
ATOM   1813  CG  HIS C 182      26.041 -19.309  -4.023  1.00 29.69           C  
ATOM   1814  CD2 HIS C 182      25.705 -19.203  -2.716  1.00 29.69           C  
ATOM   1815  ND1 HIS C 182      26.516 -18.072  -4.401  1.00 29.69           N  
ATOM   1816  CE1 HIS C 182      26.469 -17.253  -3.364  1.00 29.69           C  
ATOM   1817  NE2 HIS C 182      25.981 -17.915  -2.329  1.00 29.69           N  
ATOM   1818  N   ASP C 183      24.626 -22.348  -7.119  1.00 28.64           N  
ATOM   1819  CA  ASP C 183      24.859 -23.411  -8.092  1.00 28.64           C  
ATOM   1820  C   ASP C 183      24.257 -23.055  -9.449  1.00 28.64           C  
ATOM   1821  CB  ASP C 183      24.279 -24.735  -7.590  1.00 28.64           C  
ATOM   1822  O   ASP C 183      24.632 -23.632 -10.471  1.00 28.64           O  
ATOM   1823  CG  ASP C 183      25.087 -25.345  -6.457  1.00 28.64           C  
ATOM   1824  OD1 ASP C 183      26.288 -25.027  -6.325  1.00 28.64           O  
ATOM   1825  OD2 ASP C 183      24.517 -26.153  -5.692  1.00 28.64           O  
ATOM   1826  N   TYR C 184      23.200 -22.263  -9.443  1.00 25.66           N  
ATOM   1827  CA  TYR C 184      22.647 -21.920 -10.749  1.00 25.66           C  
ATOM   1828  C   TYR C 184      23.303 -20.661 -11.305  1.00 25.66           C  
ATOM   1829  CB  TYR C 184      21.131 -21.721 -10.656  1.00 25.66           C  
ATOM   1830  O   TYR C 184      23.315 -19.618 -10.648  1.00 25.66           O  
ATOM   1831  CG  TYR C 184      20.347 -23.011 -10.677  1.00 25.66           C  
ATOM   1832  CD1 TYR C 184      19.977 -23.604 -11.883  1.00 25.66           C  
ATOM   1833  CD2 TYR C 184      19.975 -23.639  -9.494  1.00 25.66           C  
ATOM   1834  CE1 TYR C 184      19.254 -24.791 -11.908  1.00 25.66           C  
ATOM   1835  CE2 TYR C 184      19.251 -24.827  -9.507  1.00 25.66           C  
ATOM   1836  OH  TYR C 184      18.179 -26.570 -10.736  1.00 25.66           O  
ATOM   1837  CZ  TYR C 184      18.896 -25.394 -10.717  1.00 25.66           C  
ATOM   1838  N   GLN C 185      24.503 -20.691 -11.865  1.00 23.52           N  
ATOM   1839  CA  GLN C 185      24.924 -19.548 -12.669  1.00 23.52           C  
ATOM   1840  C   GLN C 185      23.896 -19.226 -13.749  1.00 23.52           C  
ATOM   1841  CB  GLN C 185      26.289 -19.814 -13.306  1.00 23.52           C  
ATOM   1842  O   GLN C 185      23.635 -20.047 -14.630  1.00 23.52           O  
ATOM   1843  CG  GLN C 185      27.456 -19.218 -12.531  1.00 23.52           C  
ATOM   1844  CD  GLN C 185      28.797 -19.486 -13.190  1.00 23.52           C  
ATOM   1845  NE2 GLN C 185      29.871 -19.025 -12.558  1.00 23.52           N  
ATOM   1846  OE1 GLN C 185      28.866 -20.103 -14.257  1.00 23.52           O  
ATOM   1847  N   ILE C 186      22.790 -18.620 -13.429  1.00 24.71           N  
ATOM   1848  CA  ILE C 186      21.926 -18.276 -14.553  1.00 24.71           C  
ATOM   1849  C   ILE C 186      22.673 -17.355 -15.516  1.00 24.71           C  
ATOM   1850  CB  ILE C 186      20.618 -17.605 -14.077  1.00 24.71           C  
ATOM   1851  O   ILE C 186      23.161 -16.295 -15.117  1.00 24.71           O  
ATOM   1852  CG1 ILE C 186      19.830 -18.556 -13.168  1.00 24.71           C  
ATOM   1853  CG2 ILE C 186      19.770 -17.163 -15.273  1.00 24.71           C  
ATOM   1854  CD1 ILE C 186      18.629 -17.911 -12.490  1.00 24.71           C  
ATOM   1855  N   GLY C 187      23.325 -17.799 -16.581  1.00 23.26           N  
ATOM   1856  CA  GLY C 187      23.674 -17.024 -17.761  1.00 23.26           C  
ATOM   1857  C   GLY C 187      22.618 -16.003 -18.138  1.00 23.26           C  
ATOM   1858  O   GLY C 187      21.498 -16.042 -17.625  1.00 23.26           O  
ATOM   1859  N   GLY C 188      22.947 -14.728 -18.435  1.00 22.69           N  
ATOM   1860  CA  GLY C 188      22.012 -13.730 -18.928  1.00 22.69           C  
ATOM   1861  C   GLY C 188      20.881 -14.324 -19.746  1.00 22.69           C  
ATOM   1862  O   GLY C 188      19.721 -13.939 -19.583  1.00 22.69           O  
ATOM   1863  N   TYR C 189      21.246 -14.808 -21.037  1.00 22.27           N  
ATOM   1864  CA  TYR C 189      20.318 -15.141 -22.112  1.00 22.27           C  
ATOM   1865  C   TYR C 189      19.358 -16.244 -21.683  1.00 22.27           C  
ATOM   1866  CB  TYR C 189      21.082 -15.574 -23.367  1.00 22.27           C  
ATOM   1867  O   TYR C 189      19.664 -17.025 -20.779  1.00 22.27           O  
ATOM   1868  CG  TYR C 189      21.652 -14.423 -24.159  1.00 22.27           C  
ATOM   1869  CD1 TYR C 189      20.882 -13.759 -25.112  1.00 22.27           C  
ATOM   1870  CD2 TYR C 189      22.960 -13.996 -23.957  1.00 22.27           C  
ATOM   1871  CE1 TYR C 189      21.403 -12.699 -25.846  1.00 22.27           C  
ATOM   1872  CE2 TYR C 189      23.491 -12.936 -24.685  1.00 22.27           C  
ATOM   1873  OH  TYR C 189      23.228 -11.245 -26.348  1.00 22.27           O  
ATOM   1874  CZ  TYR C 189      22.707 -12.295 -25.625  1.00 22.27           C  
ATOM   1875  N   THR C 190      17.984 -15.931 -21.909  1.00 25.23           N  
ATOM   1876  CA  THR C 190      16.820 -16.801 -22.031  1.00 25.23           C  
ATOM   1877  C   THR C 190      17.176 -18.079 -22.785  1.00 25.23           C  
ATOM   1878  CB  THR C 190      15.661 -16.085 -22.750  1.00 25.23           C  
ATOM   1879  O   THR C 190      17.474 -18.039 -23.980  1.00 25.23           O  
ATOM   1880  CG2 THR C 190      14.773 -15.343 -21.756  1.00 25.23           C  
ATOM   1881  OG1 THR C 190      16.197 -15.145 -23.689  1.00 25.23           O  
ATOM   1882  N   GLU C 191      18.118 -18.753 -22.607  1.00 26.43           N  
ATOM   1883  CA  GLU C 191      18.206 -19.893 -23.515  1.00 26.43           C  
ATOM   1884  C   GLU C 191      16.870 -20.624 -23.614  1.00 26.43           C  
ATOM   1885  CB  GLU C 191      19.302 -20.860 -23.061  1.00 26.43           C  
ATOM   1886  O   GLU C 191      16.080 -20.615 -22.668  1.00 26.43           O  
ATOM   1887  CG  GLU C 191      20.480 -20.949 -24.020  1.00 26.43           C  
ATOM   1888  CD  GLU C 191      21.537 -21.951 -23.582  1.00 26.43           C  
ATOM   1889  OE1 GLU C 191      22.526 -22.153 -24.322  1.00 26.43           O  
ATOM   1890  OE2 GLU C 191      21.373 -22.539 -22.489  1.00 26.43           O  
ATOM   1891  N   LYS C 192      16.386 -20.844 -24.876  1.00 27.80           N  
ATOM   1892  CA  LYS C 192      15.312 -21.662 -25.434  1.00 27.80           C  
ATOM   1893  C   LYS C 192      15.175 -22.980 -24.678  1.00 27.80           C  
ATOM   1894  CB  LYS C 192      15.560 -21.933 -26.919  1.00 27.80           C  
ATOM   1895  O   LYS C 192      16.047 -23.847 -24.769  1.00 27.80           O  
ATOM   1896  CG  LYS C 192      14.994 -20.867 -27.846  1.00 27.80           C  
ATOM   1897  CD  LYS C 192      15.179 -21.244 -29.310  1.00 27.80           C  
ATOM   1898  CE  LYS C 192      14.643 -20.162 -30.239  1.00 27.80           C  
ATOM   1899  NZ  LYS C 192      14.832 -20.522 -31.676  1.00 27.80           N  
ATOM   1900  N   TRP C 193      14.824 -23.046 -23.505  1.00 28.97           N  
ATOM   1901  CA  TRP C 193      14.604 -24.207 -22.650  1.00 28.97           C  
ATOM   1902  C   TRP C 193      13.580 -25.152 -23.268  1.00 28.97           C  
ATOM   1903  CB  TRP C 193      14.140 -23.771 -21.257  1.00 28.97           C  
ATOM   1904  O   TRP C 193      12.373 -24.908 -23.188  1.00 28.97           O  
ATOM   1905  CG  TRP C 193      15.210 -23.115 -20.437  1.00 28.97           C  
ATOM   1906  CD1 TRP C 193      16.558 -23.324 -20.522  1.00 28.97           C  
ATOM   1907  CD2 TRP C 193      15.018 -22.147 -19.401  1.00 28.97           C  
ATOM   1908  CE2 TRP C 193      16.296 -21.811 -18.901  1.00 28.97           C  
ATOM   1909  CE3 TRP C 193      13.889 -21.529 -18.847  1.00 28.97           C  
ATOM   1910  NE1 TRP C 193      17.217 -22.542 -19.601  1.00 28.97           N  
ATOM   1911  CH2 TRP C 193      15.354 -20.293 -17.348  1.00 28.97           C  
ATOM   1912  CZ2 TRP C 193      16.475 -20.883 -17.872  1.00 28.97           C  
ATOM   1913  CZ3 TRP C 193      14.069 -20.606 -17.823  1.00 28.97           C  
ATOM   1914  N   GLU C 194      13.530 -25.472 -24.450  1.00 30.16           N  
ATOM   1915  CA  GLU C 194      12.635 -26.446 -25.067  1.00 30.16           C  
ATOM   1916  C   GLU C 194      12.572 -27.733 -24.250  1.00 30.16           C  
ATOM   1917  CB  GLU C 194      13.081 -26.754 -26.499  1.00 30.16           C  
ATOM   1918  O   GLU C 194      11.586 -28.470 -24.318  1.00 30.16           O  
ATOM   1919  CG  GLU C 194      12.736 -25.661 -27.500  1.00 30.16           C  
ATOM   1920  CD  GLU C 194      13.214 -25.966 -28.910  1.00 30.16           C  
ATOM   1921  OE1 GLU C 194      12.900 -25.187 -29.839  1.00 30.16           O  
ATOM   1922  OE2 GLU C 194      13.907 -26.992 -29.088  1.00 30.16           O  
ATOM   1923  N   SER C 195      13.605 -28.399 -23.912  1.00 27.91           N  
ATOM   1924  CA  SER C 195      13.611 -29.804 -23.520  1.00 27.91           C  
ATOM   1925  C   SER C 195      12.932 -30.004 -22.169  1.00 27.91           C  
ATOM   1926  CB  SER C 195      15.043 -30.340 -23.464  1.00 27.91           C  
ATOM   1927  O   SER C 195      12.537 -29.035 -21.517  1.00 27.91           O  
ATOM   1928  OG  SER C 195      15.643 -30.041 -22.216  1.00 27.91           O  
ATOM   1929  N   GLY C 196      13.458 -30.788 -20.953  1.00 34.03           N  
ATOM   1930  CA  GLY C 196      13.046 -31.157 -19.608  1.00 34.03           C  
ATOM   1931  C   GLY C 196      12.712 -29.961 -18.737  1.00 34.03           C  
ATOM   1932  O   GLY C 196      13.518 -29.554 -17.897  1.00 34.03           O  
ATOM   1933  N   VAL C 197      12.106 -28.897 -19.121  1.00 37.22           N  
ATOM   1934  CA  VAL C 197      11.975 -27.531 -18.624  1.00 37.22           C  
ATOM   1935  C   VAL C 197      11.366 -27.547 -17.223  1.00 37.22           C  
ATOM   1936  CB  VAL C 197      11.115 -26.663 -19.569  1.00 37.22           C  
ATOM   1937  O   VAL C 197      10.233 -27.996 -17.037  1.00 37.22           O  
ATOM   1938  CG1 VAL C 197      11.007 -25.234 -19.041  1.00 37.22           C  
ATOM   1939  CG2 VAL C 197      11.700 -26.672 -20.980  1.00 37.22           C  
ATOM   1940  N   LYS C 198      12.192 -27.811 -16.177  1.00 42.36           N  
ATOM   1941  CA  LYS C 198      11.843 -27.807 -14.759  1.00 42.36           C  
ATOM   1942  C   LYS C 198      11.296 -26.447 -14.332  1.00 42.36           C  
ATOM   1943  CB  LYS C 198      13.057 -28.175 -13.906  1.00 42.36           C  
ATOM   1944  O   LYS C 198      11.870 -25.409 -14.666  1.00 42.36           O  
ATOM   1945  CG  LYS C 198      13.420 -29.652 -13.950  1.00 42.36           C  
ATOM   1946  CD  LYS C 198      14.563 -29.976 -12.997  1.00 42.36           C  
ATOM   1947  CE  LYS C 198      14.953 -31.446 -13.069  1.00 42.36           C  
ATOM   1948  NZ  LYS C 198      16.078 -31.767 -12.141  1.00 42.36           N  
ATOM   1949  N   ASP C 199       9.963 -26.271 -14.271  1.00 49.47           N  
ATOM   1950  CA  ASP C 199       9.280 -25.112 -13.704  1.00 49.47           C  
ATOM   1951  C   ASP C 199       9.909 -24.699 -12.375  1.00 49.47           C  
ATOM   1952  CB  ASP C 199       7.791 -25.408 -13.512  1.00 49.47           C  
ATOM   1953  O   ASP C 199      10.387 -25.547 -11.619  1.00 49.47           O  
ATOM   1954  CG  ASP C 199       7.041 -25.554 -14.824  1.00 49.47           C  
ATOM   1955  OD1 ASP C 199       7.591 -25.188 -15.885  1.00 49.47           O  
ATOM   1956  OD2 ASP C 199       5.889 -26.038 -14.797  1.00 49.47           O  
ATOM   1957  N   CYS C 200      10.382 -23.419 -12.370  1.00 52.36           N  
ATOM   1958  CA  CYS C 200      10.946 -22.898 -11.130  1.00 52.36           C  
ATOM   1959  C   CYS C 200       9.947 -21.998 -10.413  1.00 52.36           C  
ATOM   1960  CB  CYS C 200      12.234 -22.125 -11.410  1.00 52.36           C  
ATOM   1961  O   CYS C 200       9.160 -21.301 -11.056  1.00 52.36           O  
ATOM   1962  SG  CYS C 200      12.989 -21.410  -9.933  1.00 52.36           S  
ATOM   1963  N   VAL C 201       9.891 -22.315  -9.158  1.00 58.83           N  
ATOM   1964  CA  VAL C 201       9.051 -21.464  -8.323  1.00 58.83           C  
ATOM   1965  C   VAL C 201       9.921 -20.679  -7.344  1.00 58.83           C  
ATOM   1966  CB  VAL C 201       7.994 -22.288  -7.554  1.00 58.83           C  
ATOM   1967  O   VAL C 201      10.827 -21.240  -6.722  1.00 58.83           O  
ATOM   1968  CG1 VAL C 201       7.183 -21.390  -6.621  1.00 58.83           C  
ATOM   1969  CG2 VAL C 201       7.074 -23.019  -8.530  1.00 58.83           C  
ATOM   1970  N   VAL C 202       9.771 -19.433  -7.380  1.00 60.53           N  
ATOM   1971  CA  VAL C 202      10.532 -18.583  -6.470  1.00 60.53           C  
ATOM   1972  C   VAL C 202       9.609 -18.032  -5.385  1.00 60.53           C  
ATOM   1973  CB  VAL C 202      11.222 -17.423  -7.222  1.00 60.53           C  
ATOM   1974  O   VAL C 202       8.544 -17.487  -5.684  1.00 60.53           O  
ATOM   1975  CG1 VAL C 202      12.032 -16.559  -6.256  1.00 60.53           C  
ATOM   1976  CG2 VAL C 202      12.116 -17.966  -8.335  1.00 60.53           C  
ATOM   1977  N   LEU C 203       9.984 -18.280  -4.193  1.00 61.77           N  
ATOM   1978  CA  LEU C 203       9.274 -17.697  -3.060  1.00 61.77           C  
ATOM   1979  C   LEU C 203       9.972 -16.431  -2.574  1.00 61.77           C  
ATOM   1980  CB  LEU C 203       9.169 -18.708  -1.914  1.00 61.77           C  
ATOM   1981  O   LEU C 203      11.105 -16.489  -2.091  1.00 61.77           O  
ATOM   1982  CG  LEU C 203       8.399 -18.251  -0.675  1.00 61.77           C  
ATOM   1983  CD1 LEU C 203       6.915 -18.106  -0.996  1.00 61.77           C  
ATOM   1984  CD2 LEU C 203       8.609 -19.228   0.477  1.00 61.77           C  
ATOM   1985  N   HIS C 204       9.262 -15.352  -2.790  1.00 67.53           N  
ATOM   1986  CA  HIS C 204       9.837 -14.076  -2.380  1.00 67.53           C  
ATOM   1987  C   HIS C 204       9.283 -13.631  -1.030  1.00 67.53           C  
ATOM   1988  CB  HIS C 204       9.568 -13.003  -3.436  1.00 67.53           C  
ATOM   1989  O   HIS C 204       8.066 -13.595  -0.835  1.00 67.53           O  
ATOM   1990  CG  HIS C 204      10.255 -13.259  -4.740  1.00 67.53           C  
ATOM   1991  CD2 HIS C 204       9.773 -13.696  -5.928  1.00 67.53           C  
ATOM   1992  ND1 HIS C 204      11.607 -13.067  -4.919  1.00 67.53           N  
ATOM   1993  CE1 HIS C 204      11.929 -13.375  -6.164  1.00 67.53           C  
ATOM   1994  NE2 HIS C 204      10.834 -13.759  -6.797  1.00 67.53           N  
ATOM   1995  N   SER C 205      10.196 -13.449  -0.048  1.00 64.63           N  
ATOM   1996  CA  SER C 205       9.902 -12.756   1.202  1.00 64.63           C  
ATOM   1997  C   SER C 205      10.554 -11.378   1.238  1.00 64.63           C  
ATOM   1998  CB  SER C 205      10.374 -13.584   2.398  1.00 64.63           C  
ATOM   1999  O   SER C 205      11.138 -10.936   0.246  1.00 64.63           O  
ATOM   2000  OG  SER C 205      11.789 -13.637   2.446  1.00 64.63           O  
ATOM   2001  N   TYR C 206      10.339 -10.676   2.270  1.00 62.71           N  
ATOM   2002  CA  TYR C 206      10.881  -9.324   2.336  1.00 62.71           C  
ATOM   2003  C   TYR C 206      12.399  -9.338   2.202  1.00 62.71           C  
ATOM   2004  CB  TYR C 206      10.479  -8.646   3.649  1.00 62.71           C  
ATOM   2005  O   TYR C 206      12.972  -8.528   1.470  1.00 62.71           O  
ATOM   2006  CG  TYR C 206       9.018  -8.276   3.719  1.00 62.71           C  
ATOM   2007  CD1 TYR C 206       8.486  -7.299   2.880  1.00 62.71           C  
ATOM   2008  CD2 TYR C 206       8.166  -8.900   4.623  1.00 62.71           C  
ATOM   2009  CE1 TYR C 206       7.140  -6.953   2.941  1.00 62.71           C  
ATOM   2010  CE2 TYR C 206       6.819  -8.562   4.694  1.00 62.71           C  
ATOM   2011  OH  TYR C 206       4.983  -7.251   3.915  1.00 62.71           O  
ATOM   2012  CZ  TYR C 206       6.316  -7.589   3.850  1.00 62.71           C  
ATOM   2013  N   PHE C 207      12.944 -10.277   2.761  1.00 65.47           N  
ATOM   2014  CA  PHE C 207      14.399 -10.217   2.837  1.00 65.47           C  
ATOM   2015  C   PHE C 207      15.023 -11.493   2.286  1.00 65.47           C  
ATOM   2016  CB  PHE C 207      14.854  -9.992   4.282  1.00 65.47           C  
ATOM   2017  O   PHE C 207      16.246 -11.590   2.165  1.00 65.47           O  
ATOM   2018  CG  PHE C 207      14.315  -8.729   4.899  1.00 65.47           C  
ATOM   2019  CD1 PHE C 207      14.815  -7.488   4.525  1.00 65.47           C  
ATOM   2020  CD2 PHE C 207      13.307  -8.784   5.853  1.00 65.47           C  
ATOM   2021  CE1 PHE C 207      14.318  -6.317   5.094  1.00 65.47           C  
ATOM   2022  CE2 PHE C 207      12.806  -7.618   6.426  1.00 65.47           C  
ATOM   2023  CZ  PHE C 207      13.313  -6.386   6.046  1.00 65.47           C  
ATOM   2024  N   THR C 208      14.142 -12.424   1.895  1.00 56.35           N  
ATOM   2025  CA  THR C 208      14.701 -13.687   1.426  1.00 56.35           C  
ATOM   2026  C   THR C 208      13.978 -14.166   0.171  1.00 56.35           C  
ATOM   2027  CB  THR C 208      14.619 -14.772   2.516  1.00 56.35           C  
ATOM   2028  O   THR C 208      12.804 -13.850  -0.035  1.00 56.35           O  
ATOM   2029  CG2 THR C 208      15.491 -14.415   3.715  1.00 56.35           C  
ATOM   2030  OG1 THR C 208      13.259 -14.903   2.950  1.00 56.35           O  
ATOM   2031  N   SER C 209      14.705 -14.695  -0.711  1.00 62.49           N  
ATOM   2032  CA  SER C 209      14.135 -15.366  -1.875  1.00 62.49           C  
ATOM   2033  C   SER C 209      14.629 -16.805  -1.981  1.00 62.49           C  
ATOM   2034  CB  SER C 209      14.480 -14.604  -3.155  1.00 62.49           C  
ATOM   2035  O   SER C 209      15.830 -17.063  -1.880  1.00 62.49           O  
ATOM   2036  OG  SER C 209      15.872 -14.351  -3.230  1.00 62.49           O  
ATOM   2037  N   ASP C 210      13.661 -17.661  -1.983  1.00 53.93           N  
ATOM   2038  CA  ASP C 210      14.021 -19.071  -2.100  1.00 53.93           C  
ATOM   2039  C   ASP C 210      13.581 -19.640  -3.447  1.00 53.93           C  
ATOM   2040  CB  ASP C 210      13.399 -19.879  -0.959  1.00 53.93           C  
ATOM   2041  O   ASP C 210      12.452 -19.409  -3.886  1.00 53.93           O  
ATOM   2042  CG  ASP C 210      13.931 -19.483   0.407  1.00 53.93           C  
ATOM   2043  OD1 ASP C 210      15.128 -19.143   0.520  1.00 53.93           O  
ATOM   2044  OD2 ASP C 210      13.146 -19.513   1.379  1.00 53.93           O  
ATOM   2045  N   TYR C 211      14.416 -20.299  -4.050  1.00 51.92           N  
ATOM   2046  CA  TYR C 211      14.152 -20.874  -5.365  1.00 51.92           C  
ATOM   2047  C   TYR C 211      13.892 -22.372  -5.263  1.00 51.92           C  
ATOM   2048  CB  TYR C 211      15.326 -20.611  -6.312  1.00 51.92           C  
ATOM   2049  O   TYR C 211      14.582 -23.079  -4.526  1.00 51.92           O  
ATOM   2050  CG  TYR C 211      15.572 -19.146  -6.584  1.00 51.92           C  
ATOM   2051  CD1 TYR C 211      15.013 -18.521  -7.696  1.00 51.92           C  
ATOM   2052  CD2 TYR C 211      16.362 -18.386  -5.729  1.00 51.92           C  
ATOM   2053  CE1 TYR C 211      15.238 -17.172  -7.952  1.00 51.92           C  
ATOM   2054  CE2 TYR C 211      16.594 -17.036  -5.975  1.00 51.92           C  
ATOM   2055  OH  TYR C 211      16.254 -15.104  -7.334  1.00 51.92           O  
ATOM   2056  CZ  TYR C 211      16.028 -16.439  -7.086  1.00 51.92           C  
ATOM   2057  N   TYR C 212      12.742 -22.676  -5.910  1.00 51.83           N  
ATOM   2058  CA  TYR C 212      12.419 -24.099  -5.916  1.00 51.83           C  
ATOM   2059  C   TYR C 212      12.300 -24.625  -7.341  1.00 51.83           C  
ATOM   2060  CB  TYR C 212      11.116 -24.357  -5.154  1.00 51.83           C  
ATOM   2061  O   TYR C 212      11.756 -23.948  -8.217  1.00 51.83           O  
ATOM   2062  CG  TYR C 212      11.169 -23.942  -3.704  1.00 51.83           C  
ATOM   2063  CD1 TYR C 212      11.643 -24.813  -2.726  1.00 51.83           C  
ATOM   2064  CD2 TYR C 212      10.743 -22.678  -3.308  1.00 51.83           C  
ATOM   2065  CE1 TYR C 212      11.691 -24.435  -1.388  1.00 51.83           C  
ATOM   2066  CE2 TYR C 212      10.787 -22.289  -1.973  1.00 51.83           C  
ATOM   2067  OH  TYR C 212      11.308 -22.793   0.301  1.00 51.83           O  
ATOM   2068  CZ  TYR C 212      11.262 -23.173  -1.022  1.00 51.83           C  
ATOM   2069  N   GLN C 213      12.932 -25.721  -7.637  1.00 45.81           N  
ATOM   2070  CA  GLN C 213      12.772 -26.376  -8.930  1.00 45.81           C  
ATOM   2071  C   GLN C 213      11.624 -27.381  -8.899  1.00 45.81           C  
ATOM   2072  CB  GLN C 213      14.069 -27.074  -9.344  1.00 45.81           C  
ATOM   2073  O   GLN C 213      11.529 -28.196  -7.979  1.00 45.81           O  
ATOM   2074  CG  GLN C 213      14.145 -27.400 -10.829  1.00 45.81           C  
ATOM   2075  CD  GLN C 213      15.537 -27.811 -11.269  1.00 45.81           C  
ATOM   2076  NE2 GLN C 213      15.714 -28.007 -12.571  1.00 45.81           N  
ATOM   2077  OE1 GLN C 213      16.447 -27.950 -10.446  1.00 45.81           O  
ATOM   2078  N   LEU C 214      10.810 -27.126  -9.973  1.00 47.12           N  
ATOM   2079  CA  LEU C 214       9.657 -28.019 -10.003  1.00 47.12           C  
ATOM   2080  C   LEU C 214       9.919 -29.214 -10.913  1.00 47.12           C  
ATOM   2081  CB  LEU C 214       8.409 -27.268 -10.473  1.00 47.12           C  
ATOM   2082  O   LEU C 214      10.369 -29.048 -12.049  1.00 47.12           O  
ATOM   2083  CG  LEU C 214       7.507 -26.696  -9.377  1.00 47.12           C  
ATOM   2084  CD1 LEU C 214       7.390 -25.183  -9.523  1.00 47.12           C  
ATOM   2085  CD2 LEU C 214       6.131 -27.351  -9.421  1.00 47.12           C  
ATOM   2086  N   TYR C 215       9.899 -30.421 -10.417  1.00 45.92           N  
ATOM   2087  CA  TYR C 215      10.109 -31.605 -11.243  1.00 45.92           C  
ATOM   2088  C   TYR C 215       8.828 -31.996 -11.970  1.00 45.92           C  
ATOM   2089  CB  TYR C 215      10.603 -32.776 -10.389  1.00 45.92           C  
ATOM   2090  O   TYR C 215       8.863 -32.371 -13.145  1.00 45.92           O  
ATOM   2091  CG  TYR C 215      12.034 -33.168 -10.667  1.00 45.92           C  
ATOM   2092  CD1 TYR C 215      12.342 -34.102 -11.654  1.00 45.92           C  
ATOM   2093  CD2 TYR C 215      13.080 -32.608  -9.942  1.00 45.92           C  
ATOM   2094  CE1 TYR C 215      13.659 -34.468 -11.912  1.00 45.92           C  
ATOM   2095  CE2 TYR C 215      14.401 -32.966 -10.191  1.00 45.92           C  
ATOM   2096  OH  TYR C 215      15.985 -34.254 -11.428  1.00 45.92           O  
ATOM   2097  CZ  TYR C 215      14.680 -33.895 -11.177  1.00 45.92           C  
ATOM   2098  N   SER C 216       7.716 -32.037 -11.204  1.00 38.74           N  
ATOM   2099  CA  SER C 216       6.438 -32.409 -11.803  1.00 38.74           C  
ATOM   2100  C   SER C 216       5.316 -31.495 -11.322  1.00 38.74           C  
ATOM   2101  CB  SER C 216       6.097 -33.864 -11.479  1.00 38.74           C  
ATOM   2102  O   SER C 216       5.333 -31.031 -10.180  1.00 38.74           O  
ATOM   2103  OG  SER C 216       4.826 -33.956 -10.859  1.00 38.74           O  
ATOM   2104  N   THR C 217       4.695 -30.921 -12.206  1.00 41.01           N  
ATOM   2105  CA  THR C 217       3.585 -30.043 -11.854  1.00 41.01           C  
ATOM   2106  C   THR C 217       2.248 -30.717 -12.147  1.00 41.01           C  
ATOM   2107  CB  THR C 217       3.668 -28.707 -12.616  1.00 41.01           C  
ATOM   2108  O   THR C 217       2.084 -31.356 -13.189  1.00 41.01           O  
ATOM   2109  CG2 THR C 217       3.831 -27.535 -11.654  1.00 41.01           C  
ATOM   2110  OG1 THR C 217       4.790 -28.740 -13.507  1.00 41.01           O  
ATOM   2111  N   GLN C 218       1.501 -31.168 -11.089  1.00 34.91           N  
ATOM   2112  CA  GLN C 218       0.138 -31.614 -11.356  1.00 34.91           C  
ATOM   2113  C   GLN C 218      -0.860 -30.474 -11.174  1.00 34.91           C  
ATOM   2114  CB  GLN C 218      -0.232 -32.786 -10.444  1.00 34.91           C  
ATOM   2115  O   GLN C 218      -0.867 -29.808 -10.137  1.00 34.91           O  
ATOM   2116  CG  GLN C 218      -0.071 -34.150 -11.100  1.00 34.91           C  
ATOM   2117  CD  GLN C 218      -0.516 -35.289 -10.203  1.00 34.91           C  
ATOM   2118  NE2 GLN C 218      -0.400 -36.516 -10.700  1.00 34.91           N  
ATOM   2119  OE1 GLN C 218      -0.961 -35.069  -9.072  1.00 34.91           O  
ATOM   2120  N   LEU C 219      -1.345 -29.990 -12.319  1.00 35.23           N  
ATOM   2121  CA  LEU C 219      -2.392 -28.975 -12.273  1.00 35.23           C  
ATOM   2122  C   LEU C 219      -3.770 -29.620 -12.169  1.00 35.23           C  
ATOM   2123  CB  LEU C 219      -2.326 -28.080 -13.513  1.00 35.23           C  
ATOM   2124  O   LEU C 219      -4.109 -30.500 -12.962  1.00 35.23           O  
ATOM   2125  CG  LEU C 219      -2.274 -26.572 -13.259  1.00 35.23           C  
ATOM   2126  CD1 LEU C 219      -0.870 -26.039 -13.523  1.00 35.23           C  
ATOM   2127  CD2 LEU C 219      -3.299 -25.848 -14.125  1.00 35.23           C  
ATOM   2128  N   SER C 220      -4.348 -29.751 -10.936  1.00 33.94           N  
ATOM   2129  CA  SER C 220      -5.707 -30.280 -10.901  1.00 33.94           C  
ATOM   2130  C   SER C 220      -6.677 -29.361 -11.636  1.00 33.94           C  
ATOM   2131  CB  SER C 220      -6.170 -30.475  -9.457  1.00 33.94           C  
ATOM   2132  O   SER C 220      -6.710 -28.155 -11.383  1.00 33.94           O  
ATOM   2133  OG  SER C 220      -7.522 -30.897  -9.415  1.00 33.94           O  
ATOM   2134  N   THR C 221      -6.980 -29.726 -12.895  1.00 35.73           N  
ATOM   2135  CA  THR C 221      -7.909 -29.004 -13.757  1.00 35.73           C  
ATOM   2136  C   THR C 221      -9.248 -28.795 -13.055  1.00 35.73           C  
ATOM   2137  CB  THR C 221      -8.134 -29.749 -15.086  1.00 35.73           C  
ATOM   2138  O   THR C 221     -10.034 -27.931 -13.449  1.00 35.73           O  
ATOM   2139  CG2 THR C 221      -6.913 -29.637 -15.993  1.00 35.73           C  
ATOM   2140  OG1 THR C 221      -8.387 -31.133 -14.813  1.00 35.73           O  
ATOM   2141  N   ASP C 222      -9.681 -29.726 -12.196  1.00 36.95           N  
ATOM   2142  CA  ASP C 222     -11.051 -29.759 -11.691  1.00 36.95           C  
ATOM   2143  C   ASP C 222     -11.350 -28.530 -10.835  1.00 36.95           C  
ATOM   2144  CB  ASP C 222     -11.295 -31.035 -10.883  1.00 36.95           C  
ATOM   2145  O   ASP C 222     -12.484 -28.048 -10.806  1.00 36.95           O  
ATOM   2146  CG  ASP C 222     -11.293 -32.289 -11.740  1.00 36.95           C  
ATOM   2147  OD1 ASP C 222     -11.578 -32.198 -12.954  1.00 36.95           O  
ATOM   2148  OD2 ASP C 222     -11.007 -33.377 -11.196  1.00 36.95           O  
ATOM   2149  N   THR C 223     -10.363 -28.080 -10.172  1.00 34.77           N  
ATOM   2150  CA  THR C 223     -10.667 -27.004  -9.236  1.00 34.77           C  
ATOM   2151  C   THR C 223     -10.174 -25.663  -9.775  1.00 34.77           C  
ATOM   2152  CB  THR C 223     -10.036 -27.268  -7.856  1.00 34.77           C  
ATOM   2153  O   THR C 223     -10.471 -24.612  -9.204  1.00 34.77           O  
ATOM   2154  CG2 THR C 223     -10.893 -28.224  -7.033  1.00 34.77           C  
ATOM   2155  OG1 THR C 223      -8.735 -27.844  -8.034  1.00 34.77           O  
ATOM   2156  N   GLY C 224     -10.115 -25.416 -11.042  1.00 31.22           N  
ATOM   2157  CA  GLY C 224      -9.692 -24.148 -11.616  1.00 31.22           C  
ATOM   2158  C   GLY C 224      -8.411 -23.614 -11.003  1.00 31.22           C  
ATOM   2159  O   GLY C 224      -7.819 -24.255 -10.132  1.00 31.22           O  
ATOM   2160  N   VAL C 225      -7.615 -22.720 -11.769  1.00 36.45           N  
ATOM   2161  CA  VAL C 225      -6.377 -22.048 -11.388  1.00 36.45           C  
ATOM   2162  C   VAL C 225      -6.488 -21.534  -9.954  1.00 36.45           C  
ATOM   2163  CB  VAL C 225      -6.046 -20.882 -12.347  1.00 36.45           C  
ATOM   2164  O   VAL C 225      -5.504 -21.066  -9.378  1.00 36.45           O  
ATOM   2165  CG1 VAL C 225      -4.652 -20.326 -12.060  1.00 36.45           C  
ATOM   2166  CG2 VAL C 225      -6.152 -21.341 -13.800  1.00 36.45           C  
ATOM   2167  N   GLU C 226      -7.662 -21.476  -9.373  1.00 39.32           N  
ATOM   2168  CA  GLU C 226      -7.936 -20.870  -8.073  1.00 39.32           C  
ATOM   2169  C   GLU C 226      -7.394 -21.731  -6.936  1.00 39.32           C  
ATOM   2170  CB  GLU C 226      -9.439 -20.644  -7.892  1.00 39.32           C  
ATOM   2171  O   GLU C 226      -7.080 -21.221  -5.859  1.00 39.32           O  
ATOM   2172  CG  GLU C 226      -9.967 -19.409  -8.608  1.00 39.32           C  
ATOM   2173  CD  GLU C 226     -11.454 -19.180  -8.392  1.00 39.32           C  
ATOM   2174  OE1 GLU C 226     -11.984 -18.149  -8.864  1.00 39.32           O  
ATOM   2175  OE2 GLU C 226     -12.095 -20.039  -7.746  1.00 39.32           O  
ATOM   2176  N   HIS C 227      -7.089 -22.867  -7.197  1.00 36.57           N  
ATOM   2177  CA  HIS C 227      -6.518 -23.753  -6.190  1.00 36.57           C  
ATOM   2178  C   HIS C 227      -5.378 -24.584  -6.770  1.00 36.57           C  
ATOM   2179  CB  HIS C 227      -7.595 -24.672  -5.611  1.00 36.57           C  
ATOM   2180  O   HIS C 227      -5.606 -25.457  -7.610  1.00 36.57           O  
ATOM   2181  CG  HIS C 227      -8.621 -23.954  -4.793  1.00 36.57           C  
ATOM   2182  CD2 HIS C 227      -9.905 -23.624  -5.067  1.00 36.57           C  
ATOM   2183  ND1 HIS C 227      -8.363 -23.482  -3.524  1.00 36.57           N  
ATOM   2184  CE1 HIS C 227      -9.449 -22.893  -3.051  1.00 36.57           C  
ATOM   2185  NE2 HIS C 227     -10.398 -22.965  -3.968  1.00 36.57           N  
ATOM   2186  N   VAL C 228      -4.257 -23.882  -6.921  1.00 37.78           N  
ATOM   2187  CA  VAL C 228      -3.123 -24.630  -7.453  1.00 37.78           C  
ATOM   2188  C   VAL C 228      -2.318 -25.235  -6.305  1.00 37.78           C  
ATOM   2189  CB  VAL C 228      -2.215 -23.738  -8.329  1.00 37.78           C  
ATOM   2190  O   VAL C 228      -2.061 -24.568  -5.300  1.00 37.78           O  
ATOM   2191  CG1 VAL C 228      -0.984 -24.514  -8.797  1.00 37.78           C  
ATOM   2192  CG2 VAL C 228      -2.995 -23.195  -9.525  1.00 37.78           C  
ATOM   2193  N   THR C 229      -2.357 -26.426  -6.289  1.00 39.68           N  
ATOM   2194  CA  THR C 229      -1.451 -27.120  -5.380  1.00 39.68           C  
ATOM   2195  C   THR C 229      -0.114 -27.400  -6.059  1.00 39.68           C  
ATOM   2196  CB  THR C 229      -2.064 -28.442  -4.883  1.00 39.68           C  
ATOM   2197  O   THR C 229      -0.076 -27.894  -7.188  1.00 39.68           O  
ATOM   2198  CG2 THR C 229      -1.391 -28.911  -3.597  1.00 39.68           C  
ATOM   2199  OG1 THR C 229      -3.462 -28.251  -4.635  1.00 39.68           O  
ATOM   2200  N   PHE C 230       0.884 -26.552  -5.641  1.00 43.54           N  
ATOM   2201  CA  PHE C 230       2.184 -26.843  -6.233  1.00 43.54           C  
ATOM   2202  C   PHE C 230       3.013 -27.730  -5.312  1.00 43.54           C  
ATOM   2203  CB  PHE C 230       2.942 -25.546  -6.534  1.00 43.54           C  
ATOM   2204  O   PHE C 230       2.854 -27.685  -4.090  1.00 43.54           O  
ATOM   2205  CG  PHE C 230       2.141 -24.544  -7.321  1.00 43.54           C  
ATOM   2206  CD1 PHE C 230       2.140 -24.570  -8.710  1.00 43.54           C  
ATOM   2207  CD2 PHE C 230       1.389 -23.574  -6.670  1.00 43.54           C  
ATOM   2208  CE1 PHE C 230       1.400 -23.643  -9.440  1.00 43.54           C  
ATOM   2209  CE2 PHE C 230       0.647 -22.645  -7.393  1.00 43.54           C  
ATOM   2210  CZ  PHE C 230       0.655 -22.680  -8.778  1.00 43.54           C  
ATOM   2211  N   PHE C 231       3.659 -28.708  -5.994  1.00 36.73           N  
ATOM   2212  CA  PHE C 231       4.531 -29.616  -5.259  1.00 36.73           C  
ATOM   2213  C   PHE C 231       5.991 -29.210  -5.415  1.00 36.73           C  
ATOM   2214  CB  PHE C 231       4.333 -31.058  -5.736  1.00 36.73           C  
ATOM   2215  O   PHE C 231       6.477 -29.039  -6.535  1.00 36.73           O  
ATOM   2216  CG  PHE C 231       2.943 -31.587  -5.510  1.00 36.73           C  
ATOM   2217  CD1 PHE C 231       2.619 -32.252  -4.334  1.00 36.73           C  
ATOM   2218  CD2 PHE C 231       1.958 -31.420  -6.476  1.00 36.73           C  
ATOM   2219  CE1 PHE C 231       1.333 -32.743  -4.122  1.00 36.73           C  
ATOM   2220  CE2 PHE C 231       0.670 -31.908  -6.271  1.00 36.73           C  
ATOM   2221  CZ  PHE C 231       0.360 -32.570  -5.094  1.00 36.73           C  
ATOM   2222  N   ILE C 232       6.556 -28.658  -4.337  1.00 39.19           N  
ATOM   2223  CA  ILE C 232       7.972 -28.314  -4.390  1.00 39.19           C  
ATOM   2224  C   ILE C 232       8.804 -29.466  -3.832  1.00 39.19           C  
ATOM   2225  CB  ILE C 232       8.268 -27.013  -3.610  1.00 39.19           C  
ATOM   2226  O   ILE C 232       8.592 -29.901  -2.697  1.00 39.19           O  
ATOM   2227  CG1 ILE C 232       7.417 -25.859  -4.153  1.00 39.19           C  
ATOM   2228  CG2 ILE C 232       9.759 -26.671  -3.675  1.00 39.19           C  
ATOM   2229  CD1 ILE C 232       7.517 -24.578  -3.337  1.00 39.19           C  
ATOM   2230  N   TYR C 233       9.619 -30.102  -4.706  1.00 35.40           N  
ATOM   2231  CA  TYR C 233      10.486 -31.204  -4.304  1.00 35.40           C  
ATOM   2232  C   TYR C 233      11.888 -30.703  -3.977  1.00 35.40           C  
ATOM   2233  CB  TYR C 233      10.554 -32.265  -5.406  1.00 35.40           C  
ATOM   2234  O   TYR C 233      12.489 -29.966  -4.762  1.00 35.40           O  
ATOM   2235  CG  TYR C 233       9.309 -33.112  -5.511  1.00 35.40           C  
ATOM   2236  CD1 TYR C 233       9.174 -34.282  -4.766  1.00 35.40           C  
ATOM   2237  CD2 TYR C 233       8.266 -32.745  -6.354  1.00 35.40           C  
ATOM   2238  CE1 TYR C 233       8.030 -35.067  -4.861  1.00 35.40           C  
ATOM   2239  CE2 TYR C 233       7.117 -33.522  -6.457  1.00 35.40           C  
ATOM   2240  OH  TYR C 233       5.873 -35.452  -5.805  1.00 35.40           O  
ATOM   2241  CZ  TYR C 233       7.008 -34.679  -5.707  1.00 35.40           C  
ATOM   2242  N   ASN C 234      12.243 -30.644  -2.623  1.00 34.41           N  
ATOM   2243  CA  ASN C 234      13.593 -30.245  -2.241  1.00 34.41           C  
ATOM   2244  C   ASN C 234      14.500 -31.456  -2.041  1.00 34.41           C  
ATOM   2245  CB  ASN C 234      13.563 -29.389  -0.973  1.00 34.41           C  
ATOM   2246  O   ASN C 234      14.159 -32.375  -1.295  1.00 34.41           O  
ATOM   2247  CG  ASN C 234      14.691 -28.377  -0.924  1.00 34.41           C  
ATOM   2248  ND2 ASN C 234      14.649 -27.490   0.062  1.00 34.41           N  
ATOM   2249  OD1 ASN C 234      15.592 -28.393  -1.766  1.00 34.41           O  
ATOM   2250  N   LYS C 235      15.415 -31.728  -2.998  1.00 33.07           N  
ATOM   2251  CA  LYS C 235      16.471 -32.719  -2.807  1.00 33.07           C  
ATOM   2252  C   LYS C 235      17.626 -32.142  -1.995  1.00 33.07           C  
ATOM   2253  CB  LYS C 235      16.981 -33.227  -4.157  1.00 33.07           C  
ATOM   2254  O   LYS C 235      18.204 -31.119  -2.368  1.00 33.07           O  
ATOM   2255  CG  LYS C 235      17.664 -34.585  -4.089  1.00 33.07           C  
ATOM   2256  CD  LYS C 235      18.079 -35.072  -5.471  1.00 33.07           C  
ATOM   2257  CE  LYS C 235      18.806 -36.408  -5.399  1.00 33.07           C  
ATOM   2258  NZ  LYS C 235      19.175 -36.911  -6.756  1.00 33.07           N  
ATOM   2259  N   ILE C 236      17.552 -32.448  -0.613  1.00 33.18           N  
ATOM   2260  CA  ILE C 236      18.778 -32.101   0.098  1.00 33.18           C  
ATOM   2261  C   ILE C 236      19.887 -33.082  -0.277  1.00 33.18           C  
ATOM   2262  CB  ILE C 236      18.562 -32.096   1.628  1.00 33.18           C  
ATOM   2263  O   ILE C 236      19.691 -34.298  -0.230  1.00 33.18           O  
ATOM   2264  CG1 ILE C 236      17.444 -31.117   2.006  1.00 33.18           C  
ATOM   2265  CG2 ILE C 236      19.864 -31.749   2.356  1.00 33.18           C  
ATOM   2266  CD1 ILE C 236      16.988 -31.228   3.454  1.00 33.18           C  
ATOM   2267  N   VAL C 237      20.939 -32.649  -0.982  1.00 36.32           N  
ATOM   2268  CA  VAL C 237      22.074 -33.382  -1.533  1.00 36.32           C  
ATOM   2269  C   VAL C 237      22.467 -34.513  -0.586  1.00 36.32           C  
ATOM   2270  CB  VAL C 237      23.283 -32.452  -1.782  1.00 36.32           C  
ATOM   2271  O   VAL C 237      22.719 -35.638  -1.023  1.00 36.32           O  
ATOM   2272  CG1 VAL C 237      24.450 -33.233  -2.382  1.00 36.32           C  
ATOM   2273  CG2 VAL C 237      22.885 -31.294  -2.696  1.00 36.32           C  
ATOM   2274  N   ASP C 238      22.669 -34.312   0.613  1.00 38.28           N  
ATOM   2275  CA  ASP C 238      23.369 -35.251   1.484  1.00 38.28           C  
ATOM   2276  C   ASP C 238      22.387 -36.187   2.184  1.00 38.28           C  
ATOM   2277  CB  ASP C 238      24.208 -34.499   2.520  1.00 38.28           C  
ATOM   2278  O   ASP C 238      22.797 -37.141   2.849  1.00 38.28           O  
ATOM   2279  CG  ASP C 238      25.411 -33.798   1.912  1.00 38.28           C  
ATOM   2280  OD1 ASP C 238      25.941 -34.276   0.886  1.00 38.28           O  
ATOM   2281  OD2 ASP C 238      25.833 -32.760   2.467  1.00 38.28           O  
ATOM   2282  N   GLU C 239      21.099 -35.909   2.107  1.00 42.64           N  
ATOM   2283  CA  GLU C 239      20.183 -36.834   2.767  1.00 42.64           C  
ATOM   2284  C   GLU C 239      19.342 -37.599   1.749  1.00 42.64           C  
ATOM   2285  CB  GLU C 239      19.274 -36.085   3.744  1.00 42.64           C  
ATOM   2286  O   GLU C 239      18.841 -37.016   0.786  1.00 42.64           O  
ATOM   2287  CG  GLU C 239      19.858 -35.942   5.142  1.00 42.64           C  
ATOM   2288  CD  GLU C 239      18.885 -35.335   6.140  1.00 42.64           C  
ATOM   2289  OE1 GLU C 239      19.238 -35.213   7.335  1.00 42.64           O  
ATOM   2290  OE2 GLU C 239      17.760 -34.980   5.724  1.00 42.64           O  
ATOM   2291  N   PRO C 240      19.405 -38.898   1.740  1.00 42.15           N  
ATOM   2292  CA  PRO C 240      18.717 -39.790   0.803  1.00 42.15           C  
ATOM   2293  C   PRO C 240      17.212 -39.538   0.746  1.00 42.15           C  
ATOM   2294  CB  PRO C 240      19.017 -41.184   1.360  1.00 42.15           C  
ATOM   2295  O   PRO C 240      16.550 -39.949  -0.211  1.00 42.15           O  
ATOM   2296  CG  PRO C 240      19.600 -40.938   2.714  1.00 42.15           C  
ATOM   2297  CD  PRO C 240      19.865 -39.467   2.858  1.00 42.15           C  
ATOM   2298  N   GLU C 241      16.732 -38.769   1.731  1.00 42.64           N  
ATOM   2299  CA  GLU C 241      15.280 -38.701   1.864  1.00 42.64           C  
ATOM   2300  C   GLU C 241      14.715 -37.486   1.134  1.00 42.64           C  
ATOM   2301  CB  GLU C 241      14.876 -38.662   3.340  1.00 42.64           C  
ATOM   2302  O   GLU C 241      15.254 -36.383   1.245  1.00 42.64           O  
ATOM   2303  CG  GLU C 241      15.046 -39.993   4.060  1.00 42.64           C  
ATOM   2304  CD  GLU C 241      14.485 -39.987   5.473  1.00 42.64           C  
ATOM   2305  OE1 GLU C 241      14.490 -41.051   6.132  1.00 42.64           O  
ATOM   2306  OE2 GLU C 241      14.036 -38.909   5.924  1.00 42.64           O  
ATOM   2307  N   GLU C 242      14.068 -37.722   0.069  1.00 40.13           N  
ATOM   2308  CA  GLU C 242      13.366 -36.737  -0.748  1.00 40.13           C  
ATOM   2309  C   GLU C 242      12.298 -36.007   0.063  1.00 40.13           C  
ATOM   2310  CB  GLU C 242      12.732 -37.405  -1.971  1.00 40.13           C  
ATOM   2311  O   GLU C 242      11.508 -36.638   0.769  1.00 40.13           O  
ATOM   2312  CG  GLU C 242      13.682 -37.555  -3.151  1.00 40.13           C  
ATOM   2313  CD  GLU C 242      13.050 -38.252  -4.345  1.00 40.13           C  
ATOM   2314  OE1 GLU C 242      13.735 -38.427  -5.378  1.00 40.13           O  
ATOM   2315  OE2 GLU C 242      11.860 -38.626  -4.246  1.00 40.13           O  
ATOM   2316  N   HIS C 243      12.524 -34.645   0.394  1.00 38.43           N  
ATOM   2317  CA  HIS C 243      11.532 -33.867   1.127  1.00 38.43           C  
ATOM   2318  C   HIS C 243      10.608 -33.114   0.174  1.00 38.43           C  
ATOM   2319  CB  HIS C 243      12.217 -32.885   2.079  1.00 38.43           C  
ATOM   2320  O   HIS C 243      11.070 -32.509  -0.796  1.00 38.43           O  
ATOM   2321  CG  HIS C 243      12.943 -33.549   3.205  1.00 38.43           C  
ATOM   2322  CD2 HIS C 243      14.261 -33.799   3.389  1.00 38.43           C  
ATOM   2323  ND1 HIS C 243      12.297 -34.047   4.316  1.00 38.43           N  
ATOM   2324  CE1 HIS C 243      13.189 -34.575   5.137  1.00 38.43           C  
ATOM   2325  NE2 HIS C 243      14.389 -34.438   4.598  1.00 38.43           N  
ATOM   2326  N   VAL C 244       9.453 -33.662  -0.018  1.00 35.11           N  
ATOM   2327  CA  VAL C 244       8.455 -33.058  -0.895  1.00 35.11           C  
ATOM   2328  C   VAL C 244       7.671 -31.995  -0.129  1.00 35.11           C  
ATOM   2329  CB  VAL C 244       7.492 -34.117  -1.474  1.00 35.11           C  
ATOM   2330  O   VAL C 244       7.177 -32.251   0.972  1.00 35.11           O  
ATOM   2331  CG1 VAL C 244       6.421 -33.457  -2.342  1.00 35.11           C  
ATOM   2332  CG2 VAL C 244       8.267 -35.160  -2.277  1.00 35.11           C  
ATOM   2333  N   GLN C 245       7.842 -30.785  -0.567  1.00 38.85           N  
ATOM   2334  CA  GLN C 245       7.033 -29.727   0.030  1.00 38.85           C  
ATOM   2335  C   GLN C 245       5.818 -29.408  -0.836  1.00 38.85           C  
ATOM   2336  CB  GLN C 245       7.871 -28.465   0.243  1.00 38.85           C  
ATOM   2337  O   GLN C 245       5.936 -29.278  -2.057  1.00 38.85           O  
ATOM   2338  CG  GLN C 245       8.753 -28.515   1.484  1.00 38.85           C  
ATOM   2339  CD  GLN C 245       9.533 -27.232   1.701  1.00 38.85           C  
ATOM   2340  NE2 GLN C 245      10.380 -27.219   2.725  1.00 38.85           N  
ATOM   2341  OE1 GLN C 245       9.377 -26.261   0.954  1.00 38.85           O  
ATOM   2342  N   ILE C 246       4.595 -29.716  -0.313  1.00 35.25           N  
ATOM   2343  CA  ILE C 246       3.343 -29.445  -1.012  1.00 35.25           C  
ATOM   2344  C   ILE C 246       2.845 -28.047  -0.655  1.00 35.25           C  
ATOM   2345  CB  ILE C 246       2.267 -30.501  -0.674  1.00 35.25           C  
ATOM   2346  O   ILE C 246       2.733 -27.703   0.524  1.00 35.25           O  
ATOM   2347  CG1 ILE C 246       2.779 -31.909  -0.999  1.00 35.25           C  
ATOM   2348  CG2 ILE C 246       0.965 -30.204  -1.425  1.00 35.25           C  
ATOM   2349  CD1 ILE C 246       1.894 -33.027  -0.467  1.00 35.25           C  
ATOM   2350  N   HIS C 247       2.877 -27.245  -1.636  1.00 38.14           N  
ATOM   2351  CA  HIS C 247       2.273 -25.932  -1.443  1.00 38.14           C  
ATOM   2352  C   HIS C 247       0.924 -25.837  -2.148  1.00 38.14           C  
ATOM   2353  CB  HIS C 247       3.208 -24.833  -1.950  1.00 38.14           C  
ATOM   2354  O   HIS C 247       0.790 -26.257  -3.300  1.00 38.14           O  
ATOM   2355  CG  HIS C 247       4.306 -24.491  -0.994  1.00 38.14           C  
ATOM   2356  CD2 HIS C 247       5.566 -24.973  -0.877  1.00 38.14           C  
ATOM   2357  ND1 HIS C 247       4.162 -23.545  -0.002  1.00 38.14           N  
ATOM   2358  CE1 HIS C 247       5.289 -23.459   0.684  1.00 38.14           C  
ATOM   2359  NE2 HIS C 247       6.157 -24.315   0.173  1.00 38.14           N  
ATOM   2360  N   THR C 248      -0.135 -25.811  -1.264  1.00 34.56           N  
ATOM   2361  CA  THR C 248      -1.444 -25.570  -1.862  1.00 34.56           C  
ATOM   2362  C   THR C 248      -1.756 -24.077  -1.897  1.00 34.56           C  
ATOM   2363  CB  THR C 248      -2.553 -26.312  -1.094  1.00 34.56           C  
ATOM   2364  O   THR C 248      -1.578 -23.377  -0.898  1.00 34.56           O  
ATOM   2365  CG2 THR C 248      -3.549 -26.957  -2.052  1.00 34.56           C  
ATOM   2366  OG1 THR C 248      -1.963 -27.332  -0.279  1.00 34.56           O  
ATOM   2367  N   ILE C 249      -1.657 -23.581  -3.020  1.00 36.70           N  
ATOM   2368  CA  ILE C 249      -2.089 -22.194  -3.149  1.00 36.70           C  
ATOM   2369  C   ILE C 249      -3.613 -22.133  -3.222  1.00 36.70           C  
ATOM   2370  CB  ILE C 249      -1.466 -21.522  -4.393  1.00 36.70           C  
ATOM   2371  O   ILE C 249      -4.229 -22.809  -4.049  1.00 36.70           O  
ATOM   2372  CG1 ILE C 249       0.064 -21.592  -4.328  1.00 36.70           C  
ATOM   2373  CG2 ILE C 249      -1.942 -20.072  -4.519  1.00 36.70           C  
ATOM   2374  CD1 ILE C 249       0.761 -21.108  -5.592  1.00 36.70           C  
ATOM   2375  N   ASP C 250      -4.315 -21.968  -2.098  1.00 34.37           N  
ATOM   2376  CA  ASP C 250      -5.740 -21.653  -2.137  1.00 34.37           C  
ATOM   2377  C   ASP C 250      -5.998 -20.372  -2.926  1.00 34.37           C  
ATOM   2378  CB  ASP C 250      -6.300 -21.519  -0.719  1.00 34.37           C  
ATOM   2379  O   ASP C 250      -5.491 -19.306  -2.572  1.00 34.37           O  
ATOM   2380  CG  ASP C 250      -7.817 -21.477  -0.682  1.00 34.37           C  
ATOM   2381  OD1 ASP C 250      -8.456 -21.558  -1.753  1.00 34.37           O  
ATOM   2382  OD2 ASP C 250      -8.379 -21.360   0.429  1.00 34.37           O  
ATOM   2383  N   GLY C 251      -6.203 -20.568  -4.212  1.00 34.16           N  
ATOM   2384  CA  GLY C 251      -6.482 -19.450  -5.099  1.00 34.16           C  
ATOM   2385  C   GLY C 251      -7.577 -18.537  -4.580  1.00 34.16           C  
ATOM   2386  O   GLY C 251      -8.120 -17.722  -5.329  1.00 34.16           O  
ATOM   2387  N   SER C 252      -8.343 -18.859  -3.542  1.00 32.91           N  
ATOM   2388  CA  SER C 252      -9.389 -17.876  -3.283  1.00 32.91           C  
ATOM   2389  C   SER C 252      -8.865 -16.454  -3.446  1.00 32.91           C  
ATOM   2390  CB  SER C 252      -9.961 -18.059  -1.876  1.00 32.91           C  
ATOM   2391  O   SER C 252      -9.595 -15.564  -3.888  1.00 32.91           O  
ATOM   2392  OG  SER C 252      -8.924 -18.064  -0.909  1.00 32.91           O  
ATOM   2393  N   SER C 253      -7.864 -16.053  -2.808  1.00 29.69           N  
ATOM   2394  CA  SER C 253      -7.400 -14.686  -3.018  1.00 29.69           C  
ATOM   2395  C   SER C 253      -6.480 -14.595  -4.231  1.00 29.69           C  
ATOM   2396  CB  SER C 253      -6.673 -14.169  -1.776  1.00 29.69           C  
ATOM   2397  O   SER C 253      -5.835 -13.568  -4.452  1.00 29.69           O  
ATOM   2398  OG  SER C 253      -6.279 -15.244  -0.940  1.00 29.69           O  
ATOM   2399  N   GLY C 254      -6.142 -15.659  -4.896  1.00 31.22           N  
ATOM   2400  CA  GLY C 254      -5.170 -15.613  -5.976  1.00 31.22           C  
ATOM   2401  C   GLY C 254      -5.687 -14.906  -7.215  1.00 31.22           C  
ATOM   2402  O   GLY C 254      -6.888 -14.929  -7.493  1.00 31.22           O  
ATOM   2403  N   VAL C 255      -5.367 -13.653  -7.288  1.00 28.33           N  
ATOM   2404  CA  VAL C 255      -5.692 -12.809  -8.433  1.00 28.33           C  
ATOM   2405  C   VAL C 255      -5.218 -13.480  -9.720  1.00 28.33           C  
ATOM   2406  CB  VAL C 255      -5.062 -11.404  -8.300  1.00 28.33           C  
ATOM   2407  O   VAL C 255      -4.050 -13.858  -9.837  1.00 28.33           O  
ATOM   2408  CG1 VAL C 255      -5.458 -10.521  -9.482  1.00 28.33           C  
ATOM   2409  CG2 VAL C 255      -5.478 -10.756  -6.981  1.00 28.33           C  
ATOM   2410  N   VAL C 256      -6.116 -14.346 -10.269  1.00 29.28           N  
ATOM   2411  CA  VAL C 256      -5.807 -14.748 -11.637  1.00 29.28           C  
ATOM   2412  C   VAL C 256      -5.690 -13.512 -12.525  1.00 29.28           C  
ATOM   2413  CB  VAL C 256      -6.877 -15.710 -12.200  1.00 29.28           C  
ATOM   2414  O   VAL C 256      -6.610 -12.693 -12.585  1.00 29.28           O  
ATOM   2415  CG1 VAL C 256      -6.511 -16.155 -13.616  1.00 29.28           C  
ATOM   2416  CG2 VAL C 256      -7.042 -16.920 -11.283  1.00 29.28           C  
ATOM   2417  N   ASN C 257      -4.630 -12.844 -12.473  1.00 26.86           N  
ATOM   2418  CA  ASN C 257      -4.591 -11.739 -13.425  1.00 26.86           C  
ATOM   2419  C   ASN C 257      -5.047 -12.179 -14.813  1.00 26.86           C  
ATOM   2420  CB  ASN C 257      -3.185 -11.139 -13.494  1.00 26.86           C  
ATOM   2421  O   ASN C 257      -4.359 -12.952 -15.482  1.00 26.86           O  
ATOM   2422  CG  ASN C 257      -3.189  -9.694 -13.954  1.00 26.86           C  
ATOM   2423  ND2 ASN C 257      -2.047  -9.029 -13.828  1.00 26.86           N  
ATOM   2424  OD1 ASN C 257      -4.210  -9.180 -14.417  1.00 26.86           O  
ATOM   2425  N   PRO C 258      -6.396 -12.241 -15.020  1.00 28.76           N  
ATOM   2426  CA  PRO C 258      -6.801 -12.625 -16.374  1.00 28.76           C  
ATOM   2427  C   PRO C 258      -6.005 -11.900 -17.456  1.00 28.76           C  
ATOM   2428  CB  PRO C 258      -8.279 -12.229 -16.425  1.00 28.76           C  
ATOM   2429  O   PRO C 258      -5.977 -12.342 -18.608  1.00 28.76           O  
ATOM   2430  CG  PRO C 258      -8.473 -11.324 -15.252  1.00 28.76           C  
ATOM   2431  CD  PRO C 258      -7.285 -11.459 -14.344  1.00 28.76           C  
ATOM   2432  N   VAL C 259      -5.755 -10.689 -17.215  1.00 29.58           N  
ATOM   2433  CA  VAL C 259      -5.250  -9.855 -18.301  1.00 29.58           C  
ATOM   2434  C   VAL C 259      -3.868 -10.345 -18.730  1.00 29.58           C  
ATOM   2435  CB  VAL C 259      -5.183  -8.367 -17.889  1.00 29.58           C  
ATOM   2436  O   VAL C 259      -3.289  -9.827 -19.688  1.00 29.58           O  
ATOM   2437  CG1 VAL C 259      -4.690  -7.507 -19.050  1.00 29.58           C  
ATOM   2438  CG2 VAL C 259      -6.551  -7.886 -17.407  1.00 29.58           C  
ATOM   2439  N   MET C 260      -3.188 -11.095 -17.857  1.00 28.54           N  
ATOM   2440  CA  MET C 260      -1.989 -11.541 -18.560  1.00 28.54           C  
ATOM   2441  C   MET C 260      -2.305 -12.706 -19.492  1.00 28.54           C  
ATOM   2442  CB  MET C 260      -0.901 -11.948 -17.565  1.00 28.54           C  
ATOM   2443  O   MET C 260      -2.953 -13.673 -19.086  1.00 28.54           O  
ATOM   2444  CG  MET C 260       0.204 -10.916 -17.408  1.00 28.54           C  
ATOM   2445  SD  MET C 260       1.596 -11.527 -16.381  1.00 28.54           S  
ATOM   2446  CE  MET C 260       2.424  -9.959 -15.998  1.00 28.54           C  
ATOM   2447  N   GLU C 261      -2.684 -12.398 -20.897  1.00 27.45           N  
ATOM   2448  CA  GLU C 261      -2.728 -13.397 -21.960  1.00 27.45           C  
ATOM   2449  C   GLU C 261      -1.764 -14.546 -21.679  1.00 27.45           C  
ATOM   2450  CB  GLU C 261      -2.405 -12.758 -23.313  1.00 27.45           C  
ATOM   2451  O   GLU C 261      -0.693 -14.338 -21.105  1.00 27.45           O  
ATOM   2452  CG  GLU C 261      -3.636 -12.385 -24.127  1.00 27.45           C  
ATOM   2453  CD  GLU C 261      -3.299 -11.726 -25.455  1.00 27.45           C  
ATOM   2454  OE1 GLU C 261      -4.233 -11.340 -26.195  1.00 27.45           O  
ATOM   2455  OE2 GLU C 261      -2.093 -11.597 -25.760  1.00 27.45           O  
ATOM   2456  N   PRO C 262      -2.331 -15.865 -21.709  1.00 25.44           N  
ATOM   2457  CA  PRO C 262      -1.200 -16.796 -21.704  1.00 25.44           C  
ATOM   2458  C   PRO C 262      -0.009 -16.282 -22.512  1.00 25.44           C  
ATOM   2459  CB  PRO C 262      -1.782 -18.062 -22.336  1.00 25.44           C  
ATOM   2460  O   PRO C 262      -0.193 -15.607 -23.528  1.00 25.44           O  
ATOM   2461  CG  PRO C 262      -3.107 -17.641 -22.885  1.00 25.44           C  
ATOM   2462  CD  PRO C 262      -3.385 -16.236 -22.433  1.00 25.44           C  
ATOM   2463  N   ILE C 263       1.079 -15.901 -22.010  1.00 24.78           N  
ATOM   2464  CA  ILE C 263       2.004 -15.559 -23.084  1.00 24.78           C  
ATOM   2465  C   ILE C 263       1.950 -16.629 -24.172  1.00 24.78           C  
ATOM   2466  CB  ILE C 263       3.449 -15.404 -22.558  1.00 24.78           C  
ATOM   2467  O   ILE C 263       2.215 -16.346 -25.343  1.00 24.78           O  
ATOM   2468  CG1 ILE C 263       3.518 -14.285 -21.511  1.00 24.78           C  
ATOM   2469  CG2 ILE C 263       4.418 -15.134 -23.713  1.00 24.78           C  
ATOM   2470  CD1 ILE C 263       4.834 -14.234 -20.747  1.00 24.78           C  
ATOM   2471  N   TYR C 264       2.206 -17.984 -23.875  1.00 25.12           N  
ATOM   2472  CA  TYR C 264       2.308 -18.945 -24.968  1.00 25.12           C  
ATOM   2473  C   TYR C 264       0.936 -19.494 -25.341  1.00 25.12           C  
ATOM   2474  CB  TYR C 264       3.245 -20.095 -24.587  1.00 25.12           C  
ATOM   2475  O   TYR C 264      -0.003 -19.430 -24.544  1.00 25.12           O  
ATOM   2476  CG  TYR C 264       4.696 -19.691 -24.495  1.00 25.12           C  
ATOM   2477  CD1 TYR C 264       5.498 -19.640 -25.632  1.00 25.12           C  
ATOM   2478  CD2 TYR C 264       5.268 -19.361 -23.271  1.00 25.12           C  
ATOM   2479  CE1 TYR C 264       6.837 -19.270 -25.552  1.00 25.12           C  
ATOM   2480  CE2 TYR C 264       6.605 -18.990 -23.179  1.00 25.12           C  
ATOM   2481  OH  TYR C 264       8.705 -18.580 -24.238  1.00 25.12           O  
ATOM   2482  CZ  TYR C 264       7.380 -18.947 -24.323  1.00 25.12           C  
ATOM   2483  N   ASP C 265       0.886 -19.764 -26.695  1.00 23.20           N  
ATOM   2484  CA  ASP C 265      -0.171 -20.370 -27.499  1.00 23.20           C  
ATOM   2485  C   ASP C 265      -0.644 -21.685 -26.884  1.00 23.20           C  
ATOM   2486  CB  ASP C 265       0.311 -20.603 -28.932  1.00 23.20           C  
ATOM   2487  O   ASP C 265       0.073 -22.297 -26.089  1.00 23.20           O  
ATOM   2488  CG  ASP C 265       0.240 -19.354 -29.793  1.00 23.20           C  
ATOM   2489  OD1 ASP C 265      -0.504 -18.413 -29.442  1.00 23.20           O  
ATOM   2490  OD2 ASP C 265       0.933 -19.311 -30.832  1.00 23.20           O  
ATOM   2491  N   GLU C 266      -1.941 -21.951 -26.912  1.00 22.12           N  
ATOM   2492  CA  GLU C 266      -2.521 -23.230 -26.512  1.00 22.12           C  
ATOM   2493  C   GLU C 266      -1.661 -24.398 -26.985  1.00 22.12           C  
ATOM   2494  CB  GLU C 266      -3.944 -23.370 -27.058  1.00 22.12           C  
ATOM   2495  O   GLU C 266      -1.232 -24.432 -28.140  1.00 22.12           O  
ATOM   2496  CG  GLU C 266      -5.015 -23.415 -25.978  1.00 22.12           C  
ATOM   2497  CD  GLU C 266      -6.418 -23.607 -26.532  1.00 22.12           C  
ATOM   2498  OE1 GLU C 266      -7.376 -23.717 -25.734  1.00 22.12           O  
ATOM   2499  OE2 GLU C 266      -6.560 -23.648 -27.775  1.00 22.12           O  
ATOM   2500  N   PRO C 267      -0.998 -25.183 -26.123  1.00 21.97           N  
ATOM   2501  CA  PRO C 267      -0.242 -26.314 -26.665  1.00 21.97           C  
ATOM   2502  C   PRO C 267      -1.021 -27.092 -27.723  1.00 21.97           C  
ATOM   2503  CB  PRO C 267       0.022 -27.184 -25.433  1.00 21.97           C  
ATOM   2504  O   PRO C 267      -2.233 -27.279 -27.589  1.00 21.97           O  
ATOM   2505  CG  PRO C 267      -0.873 -26.627 -24.373  1.00 21.97           C  
ATOM   2506  CD  PRO C 267      -1.475 -25.348 -24.880  1.00 21.97           C  
ATOM   2507  N   THR C 268      -0.720 -26.803 -29.037  1.00 21.07           N  
ATOM   2508  CA  THR C 268      -1.259 -27.669 -30.079  1.00 21.07           C  
ATOM   2509  C   THR C 268      -0.979 -29.135 -29.764  1.00 21.07           C  
ATOM   2510  CB  THR C 268      -0.671 -27.316 -31.458  1.00 21.07           C  
ATOM   2511  O   THR C 268       0.125 -29.484 -29.339  1.00 21.07           O  
ATOM   2512  CG2 THR C 268      -1.751 -27.328 -32.536  1.00 21.07           C  
ATOM   2513  OG1 THR C 268      -0.084 -26.010 -31.401  1.00 21.07           O  
ATOM   2514  N   THR C 269      -2.046 -29.953 -29.495  1.00 20.56           N  
ATOM   2515  CA  THR C 269      -2.036 -31.389 -29.242  1.00 20.56           C  
ATOM   2516  C   THR C 269      -1.230 -32.122 -30.310  1.00 20.56           C  
ATOM   2517  CB  THR C 269      -3.467 -31.958 -29.194  1.00 20.56           C  
ATOM   2518  O   THR C 269      -1.564 -32.063 -31.496  1.00 20.56           O  
ATOM   2519  CG2 THR C 269      -3.809 -32.471 -27.800  1.00 20.56           C  
ATOM   2520  OG1 THR C 269      -4.396 -30.928 -29.553  1.00 20.56           O  
ATOM   2521  N   THR C 270       0.069 -31.766 -30.511  1.00 19.99           N  
ATOM   2522  CA  THR C 270       0.728 -32.547 -31.551  1.00 19.99           C  
ATOM   2523  C   THR C 270       0.659 -34.038 -31.233  1.00 19.99           C  
ATOM   2524  CB  THR C 270       2.198 -32.123 -31.721  1.00 19.99           C  
ATOM   2525  O   THR C 270       0.863 -34.444 -30.087  1.00 19.99           O  
ATOM   2526  CG2 THR C 270       2.568 -31.999 -33.196  1.00 19.99           C  
ATOM   2527  OG1 THR C 270       2.402 -30.858 -31.081  1.00 19.99           O  
ATOM   2528  N   THR C 271      -0.180 -34.793 -32.021  1.00 19.68           N  
ATOM   2529  CA  THR C 271      -0.363 -36.237 -32.107  1.00 19.68           C  
ATOM   2530  C   THR C 271       0.978 -36.943 -32.290  1.00 19.68           C  
ATOM   2531  CB  THR C 271      -1.306 -36.613 -33.265  1.00 19.68           C  
ATOM   2532  O   THR C 271       1.665 -36.731 -33.292  1.00 19.68           O  
ATOM   2533  CG2 THR C 271      -2.132 -37.849 -32.922  1.00 19.68           C  
ATOM   2534  OG1 THR C 271      -2.192 -35.518 -33.527  1.00 19.68           O  
ATOM   2535  N   SER C 272       1.902 -36.810 -31.337  1.00 17.54           N  
ATOM   2536  CA  SER C 272       3.139 -37.558 -31.535  1.00 17.54           C  
ATOM   2537  C   SER C 272       2.859 -39.041 -31.757  1.00 17.54           C  
ATOM   2538  CB  SER C 272       4.071 -37.381 -30.336  1.00 17.54           C  
ATOM   2539  O   SER C 272       1.886 -39.581 -31.226  1.00 17.54           O  
ATOM   2540  OG  SER C 272       3.432 -37.789 -29.138  1.00 17.54           O  
ATOM   2541  N   VAL C 273       3.228 -39.531 -32.938  1.00 17.72           N  
ATOM   2542  CA  VAL C 273       3.194 -40.891 -33.465  1.00 17.72           C  
ATOM   2543  C   VAL C 273       3.938 -41.831 -32.519  1.00 17.72           C  
ATOM   2544  CB  VAL C 273       3.807 -40.966 -34.882  1.00 17.72           C  
ATOM   2545  O   VAL C 273       4.989 -41.475 -31.980  1.00 17.72           O  
ATOM   2546  CG1 VAL C 273       3.708 -42.386 -35.439  1.00 17.72           C  
ATOM   2547  CG2 VAL C 273       3.115 -39.974 -35.815  1.00 17.72           C  
ATOM   2548  N   PRO C 274       3.218 -42.832 -32.017  1.00 18.31           N  
ATOM   2549  CA  PRO C 274       3.714 -43.868 -31.108  1.00 18.31           C  
ATOM   2550  C   PRO C 274       5.062 -44.439 -31.543  1.00 18.31           C  
ATOM   2551  CB  PRO C 274       2.622 -44.940 -31.167  1.00 18.31           C  
ATOM   2552  O   PRO C 274       5.249 -44.762 -32.718  1.00 18.31           O  
ATOM   2553  CG  PRO C 274       1.741 -44.525 -32.301  1.00 18.31           C  
ATOM   2554  CD  PRO C 274       2.208 -43.190 -32.805  1.00 18.31           C  
ATOM   2555  N   LEU C 275       6.239 -43.933 -31.031  1.00 17.86           N  
ATOM   2556  CA  LEU C 275       7.300 -44.877 -31.365  1.00 17.86           C  
ATOM   2557  C   LEU C 275       7.027 -46.244 -30.745  1.00 17.86           C  
ATOM   2558  CB  LEU C 275       8.656 -44.350 -30.890  1.00 17.86           C  
ATOM   2559  O   LEU C 275       6.498 -46.332 -29.635  1.00 17.86           O  
ATOM   2560  CG  LEU C 275       9.448 -43.511 -31.895  1.00 17.86           C  
ATOM   2561  CD1 LEU C 275      10.122 -42.338 -31.192  1.00 17.86           C  
ATOM   2562  CD2 LEU C 275      10.479 -44.373 -32.616  1.00 17.86           C  
TER    2563      LEU C 275                                                      
ENDMDL                                                                          
END                                                                             
